# Supplementary material for: Integrative analysis reveals generalizable human neurodegenerative disease-associated glial states
Source: bioRxiv. 2025 Sep 25:2025.09.25.678630. Preprint. [Version 1] doi: 10.1101/2025.09.25.678630 (PMC12485690; doi:10.1101/2025.09.25.678630)
Supplement: Supplement 7 [file media-7.zip › astrocytes_diffexp/Pineda_2024_ALS_PFC.csv]

gene	nebula_logFC	nebula_SE	nebula_pval	DESeq_basemean	DESeq_logFC	DESeq_lfcSE	DESeq_stat	DESeq_pval	DESeq_padj	nebula_zscore	DESeq_zscore
ENSG00000241860	0.243630905311659	0.248276946060253	0.326451299688017	5.56122066373085	0.428253757758059	0.461387804168844	0.928186124315806	0.353311030809848	0.636432609125681	0.808337257379281	0.927406776223789
ENSG00000290385	-0.226135215610729	0.21913962389504	0.30210819574008	2.97572853399472	-0.280915547763379	0.433548469001317	-0.647944965439436	0.517020546371844	0.759950368067194	-0.574228045911021	-0.562613314617443
ENSG00000291215	-0.581910126364047	0.0919966952936393	2.52680052367361e-10	12.6339926904304	-0.743208584492738	0.2343799566672	-3.17095623303674	0.00151938033305782	0.0227460173390127	-1.62130663562058	-1.53392708584203
LINC01409	-0.0448133507616251	0.119651184191569	0.708007599631859	18.1449680874778	0.0240252904687716	0.20493623544767	0.117233003798913	0.906675413983717	0.963154262784854	-0.0405809651551019	0.0780911997294974
ENSG00000290784	-0.0682535785386961	0.167638828450832	0.683900321312169	5.62672199151993	-0.0747648357087894	0.363255272785701	-0.205818996474405	0.836932301837579	0.933019273046147	-0.109567731510597	-0.129474570017225
LINC00115	0.185556540497829	0.110797718722884	0.0939867277592489	10.8297255687722	0.271121681554423	0.217659063614824	1.2456255073954	0.212901913345533	0.498572171368234	0.637419010561968	0.597260013474572
LINC01128	0.0144861637526714	0.222199902825152	0.94801931149989	7.59324606947235	0.061167108775281	0.416168242698217	0.146976877377057	0.883150271274089	0.954251119935545	0.133943010964009	0.156129060443706
SAMD11	-0.365180843721408	0.144794158071657	0.011666685264824	14.4674765482112	-0.599899482217593	0.289958136286254	-2.06891756824288	0.0385538226953118	0.193492610785409	-0.983452237350304	-1.23282347077034
NOC2L	0.131065586946396	0.179634325131852	0.465619802524737	19.6894931213984	0.246304180821863	0.298858157929212	0.824150769477081	0.409853895855351	0.683768727289235	0.477047075745789	0.545116506404999
KLHL17	-0.664536569863921	0.236045045355299	0.00487323911531987	5.17831741256595	-0.914488405585107	0.447461730319753	-2.04372428661468	0.0409807925377106	0.200507263706212	-1.86448392923404	-1.89379936541802
HES4	-1.15006150694371	0.347985745242334	0.000950069637207637	22.1131002152724	-1.65617695018511	0.516482402779805	-3.20664739257572	0.00134291490006396	0.0208151809509914	-3.29342889140092	-3.4521449170324
ISG15	0.525058109794252	0.54973496946862	0.339521388933731	4.28153981995421	0.694767492434972	0.85049154088982	0.816901120154678	0.413984937614748	0.68679343492689	1.63660364567403	1.48737294517937
AGRN	-1.33564831515411	0.166161492284371	9.11274272128548e-16	16.6625370618617	-1.88349556365024	0.284385333474961	-6.62304043825125	3.51884704966315e-11	9.4108284062093e-09	-3.83962809639315	-3.92975907552473
C1orf159	-0.0837975480787821	0.0448638643890657	0.0617873981683585	67.0848643363737	-0.111859869582463	0.110642165607808	-1.01100578579573	0.312013660612359	0.599228767137588	-0.155315076847735	-0.207414132984588
ENSG00000285812	0.307089863243034	0.206393791965748	0.136781689224529	4.46618350555652	0.38605037064938	0.369348174036958	1.04522073692654	0.295920961402401	0.585800485172255	0.995102861605078	0.838734164191821
SDF4	-0.404103990333117	0.210036270131891	0.0543580409538546	34.513341969273	-0.561902226989887	0.333096965397539	-1.68690287021762	0.09162203010271	0.316158219827141	-1.09800667114933	-1.15298827028253
B3GALT6	0.0290343679906181	0.331574091990093	0.930222223174277	4.46645538391732	-0.0364757031078853	0.583603382162614	-0.0625008425631806	0.950163990985112	0.980936771378833	0.176759726577882	-0.0490261123752492
UBE2J2	-0.0891124209219917	0.0766366617030502	0.244914307335217	55.6444316844827	-0.0767618991998051	0.124688371700711	-0.615629975376183	0.538138762920858	0.776382146852721	-0.170957241016563	-0.133670556365099
LINC01786	0.292405332444852	0.147914924002797	0.0480588059051576	6.5981756814997	0.486452617415335	0.285961059223588	1.70111489562985	0.0889214143581246	0.311313733560428	0.95188492426894	1.04968712518732
SCNN1D	-0.909224975671931	0.0823591100244897	2.4568296407724e-28	23.7603860127671	-1.37993258146752	0.170262796763512	-8.10472168728785	5.28663926371612e-16	4.39041478643035e-13	-2.58462462248651	-2.87173392607967
ACAP3	-0.562838006765111	0.165791001947682	0.000686625436353156	32.4207683544966	-0.809951690978078	0.285409137054937	-2.8378618124695	0.00454168405417517	0.0489837544024813	-1.56517561713436	-1.67415956462252
INTS11	-0.543992721062098	0.075814863465703	7.216040873194e-13	77.9693787890479	-0.74732135818357	0.127070891952263	-5.88113726678112	4.07457069903181e-09	6.36560901584385e-07	-1.50971219186133	-1.54256834453824
CPTP	-0.315097703462364	0.323501106922099	0.330044835743997	9.58582307238192	-0.472257971611218	0.524485811045471	-0.900420872530096	0.367896317169477	0.650539686792996	-0.836052906240565	-0.964638689297058
DVL1	-0.784781721820838	0.13548283025787	6.93541688368734e-09	28.573514930007	-1.11124120796955	0.231537906550497	-4.79939213636796	1.59147919552394e-06	0.000112609642269831	-2.21837657406351	-2.30719236790644
MXRA8	-0.507473459004626	0.115865587719875	1.18763077890494e-05	25.867370588919	-0.792693128322745	0.230307957930643	-3.44188336106677	0.000577679277834416	0.0112256173952577	-1.40223261346328	-1.63789797674037
AURKAIP1	-1.31290114308987	0.285853766343535	4.37103785814545e-06	12.7814106818469	-1.94309446463786	0.466062602639007	-4.16917052266238	3.05710204490663e-05	0.00121201038106989	-3.7726810573384	-4.05498102065435
CCNL2	-0.159381114	0.0476712079301768	0.000827760518193955	187.712311837998	-0.179290856431463	0.0792466912662422	-2.26243964974015	0.023670253548842	0.142067370753369	-0.377764527941499	-0.349091902126591
MRPL20-AS1	-0.641065432242856	0.396986784910131	0.10634791701932	3.7891067059194	-0.945922238618898	0.625776957912323	-1.51159646685398	0.130636551061747	0.381962558700519	-1.79540619233825	-1.95984430333036
MRPL20	0.155214206345233	0.109203763147932	0.155221852679386	47.1401756569669	0.24612936607087	0.180281735792301	1.36524848171216	0.17217496518908	0.445786242349694	0.548118704405684	0.544749206961654
MRPL20-DT	-0.880875594778851	0.243708733613137	0.000300973678938186	3.63096843540576	-1.30374208583901	0.491659229373677	-2.65171893040602	0.00800831760168719	0.0711504749082332	-2.50118976278319	-2.71165174495065
ANKRD65	-0.329733789458501	0.237218199600579	0.164528247532451	19.7069950465103	-0.413368977604784	0.390752225489908	-1.05788003404592	0.290110138814221	0.581195148985015	-0.879128266027049	-0.840908314172464
VWA1	-0.437110773948741	0.175528232209693	0.012765000632755	40.1252994503201	-0.611316887173734	0.304674270398918	-2.00646049426268	0.0448071396431595	0.211631123076252	-1.19514869942198	-1.25681233018299
ATAD3C	0.00745229884640786	0.39795704477127	0.985059375722791	3.47317244221777	0.0649226810028509	0.644336452760431	0.100758975725667	0.919741793673875	0.96760009211758	0.113241693575823	0.164019810971282
ATAD3B	-0.45267648407404	0.0870571308657155	1.99542350748215e-07	41.9501383336492	-0.651626041855081	0.147580485491282	-4.41539435031587	1.00826014215222e-05	0.000495617968318376	-1.24096002931962	-1.34150501196209
ATAD3A	-0.222663541152717	0.127596114158536	0.0809735166593486	17.737094475627	-0.272177645319636	0.221848309039385	-1.22686373629882	0.219873810388348	0.506970944704352	-0.564010585697966	-0.544254299229129
TMEM240	-1.32861537855646	0.330060855599329	5.68870363567152e-05	8.81843370575936	-1.51955505019749	0.495335015051338	-3.06773194711463	0.00215689999023924	0.0289156541597153	-3.81892951110338	-3.16509163617902
SSU72	-0.272874833266906	0.213008986507567	0.200176646726583	18.1757364270077	-0.414864131213152	0.348695972549664	-1.18975888416395	0.234141174051214	0.522856451304764	-0.711787079614012	-0.844049748662109
ENSG00000215014	0.194934881214946	0.275840241341879	0.479756123376751	5.88844234903867	0.278895235532771	0.477700963908451	0.583828077822803	0.559335985676702	0.788410651238316	0.665020337904309	0.613592857429882
MIB2	-0.69893360983266	0.0801909161936518	2.88533963012351e-18	53.912381727379	-1.00370728075807	0.137256120668495	-7.31265954384832	2.61906016356598e-13	1.29144219752836e-10	-1.96571761101444	-2.08125518937281
CDK11B	0.371024011500959	0.0925430318795559	6.09234395303139e-05	40.711976632034	0.615291557469269	0.155352656330673	3.96061175909088	7.47579944079376e-05	0.0023975739710627	1.18326699507487	1.32038779943873
SLC35E2B	-0.299552168602977	0.0857718906672434	0.000478650282496023	84.0320396067186	-0.37866964524705	0.14665444726007	-2.58205361188628	0.00982143264787462	0.0811423886971417	-0.790300954023413	-0.768002307173495
CDK11A	0.193528294931301	0.106778628204763	0.0699204954465336	53.0261434146825	0.337632425903704	0.178053083320173	1.89624588132842	0.0579275387900908	0.247104253735832	0.660880623895063	0.737004281261748
ENSG00000290854	0.0296454049514588	0.111554500431923	0.790433158325613	38.4829386888673	0.093369265061913	0.197758152094705	0.472138640419734	0.636827833352197	0.835254806954193	0.178558065077532	0.223788305509608
GNB1	0.138832730242294	0.0786765309892656	0.0776307511492468	162.181181508895	0.248183904610194	0.1242202948403	1.99793363016296	0.0457238560526056	0.214088048858773	0.499906499506504	0.549065952874323
FAAP20	-0.356705207636971	0.075035992198279	1.99640267932883e-06	40.7867621805071	-0.493687105366015	0.13883924845834	-3.55581804747488	0.000376804800653014	0.00813351976676322	-0.958507653541984	-1.00966297274443
SKI	-0.0955393066577595	0.0960545698212626	0.319913465843831	119.378718734145	-0.10321671644982	0.168422247136665	-0.612844907395553	0.539978894190997	0.777606833706798	-0.189872162358777	-0.189254193297993
MORN1	-0.166454529136019	0.0590408118908837	0.00481265621727963	35.6959365165166	-0.197542299162435	0.127563646212026	-1.54857833739007	0.121483116740947	0.368914953628829	-0.398582245327387	-0.387439608582937
RER1	-0.10726196389589	0.0828288055636293	0.195325807535707	48.8138020094878	-0.152003388608444	0.138363422104199	-1.09858072528716	0.271950988819575	0.562999185320425	-0.224373030850486	-0.291758801317067
PEX10	-0.0184705440202588	0.138145221007889	0.893636782896389	15.5706469030976	-0.0368042245902593	0.242450562897163	-0.151800945110076	0.879343936684439	0.952853092797545	0.0369483605450634	-0.0497163616643809
PANK4	-0.30552414060089	0.212032639922184	0.149604527956843	9.92141791885691	-0.375540889588662	0.381232911626862	-0.985069436912176	0.324589964717244	0.609654214173718	-0.807877022004482	-0.761428547206678
HES5	-0.933227570742976	0.21589896518747	1.54257173466128e-05	42.4178760210109	-1.32810312724114	0.347638706499091	-3.82035458771508	0.000133259952814414	0.00373482912159615	-2.65526648799396	-2.76283619532148
ENSG00000272449	-0.917961575283587	0.311433023161888	0.00320312370500754	6.79278532898948	-1.39268406499121	0.521605492508202	-2.66999501537899	0.00758523729945153	0.0689841264253866	-2.61033724618125	-2.89852578874264
TNFRSF14	-0.680211192277728	0.206005997094379	0.000960323163209647	9.92180597402004	-1.01024877222429	0.348688685304026	-2.89728005181309	0.00376413576543631	0.0435018342218725	-1.91061579810733	-2.09499937377679
PRXL2B	-0.359221252142895	0.577745848500553	0.534097422901826	4.18477673162781	-0.941414829526059	0.878092948341914	-1.07211295945801	0.283669298709038	0.575323632947289	-0.965912606092829	-1.95037388483694
TTC34	0.193265595654298	0.113136795282515	0.0875905135322343	12.7194891214972	0.289127736319026	0.220039679021574	1.3139799949021	0.188852936489496	0.467217071945399	0.660107475535895	0.635092140650915
PRDM16-DT	-0.282257623060472	0.0982262481501058	0.0040589221884371	230.312922300723	-0.368367530016339	0.160796815473143	-2.29088821773256	0.0219698796062115	0.135980844607752	-0.739401501001358	-0.746356758568378
PRDM16	0.256318545244827	0.0470326741685853	5.0427233129379e-08	809.920610078843	0.426979676214691	0.0840420777871709	5.0805464055277	3.76350781755938e-07	3.41289596857871e-05	0.845678159523942	0.924729831406509
ENSG00000287828	0.170605043529915	0.159817131132162	0.285745390569889	6.37547473994856	0.376523895892664	0.36313859252282	1.03686004089197	0.299801088953166	0.589404607848493	0.593415367005258	0.818718296793329
ARHGEF16	-0.399740249648685	0.18013889867334	0.0264821802283524	8.77671906333589	-0.573059989932189	0.300166577693333	-1.90913989937168	0.0562440468582762	0.242285013794103	-1.08516377721946	-1.17643160154832
MEGF6	-0.269589681977572	0.134287065416591	0.0446897987162118	6.89671404210575	-0.220839608344864	0.262903102123499	-0.840003813424479	0.400906248384423	0.677363710596188	-0.702118574401726	-0.436389074491978
ENSG00000238260	-0.352884880081812	0.166682378929102	0.0342505392416029	9.24365738818524	-0.494223765758993	0.28362619173675	-1.74251807540296	0.0814178313970851	0.298229144471213	-0.947264074897794	-1.01079053813857
TPRG1L	-1.09320373014859	0.505318136053308	0.0305106595594756	6.36902864176677	-1.77594631206409	0.748650759243737	-2.37219596739352	0.0176827092817358	0.119441553834122	-3.12609117606119	-3.70378969928324
WRAP73	0.277892755431651	0.129928985143048	0.0324514691273952	18.6675985471873	0.446773558079027	0.22992734986903	1.94310750040617	0.0520031709853562	0.231699541530196	0.909173062884849	0.966318322933104
LRRC47	-0.39030891572177	0.264940032202573	0.140697867721785	14.4622788552219	-0.542255664242677	0.417494199480155	-1.29883400755716	0.194000901077024	0.474044773000467	-1.05740648594121	-1.11170930772535
CEP104	0.0839585068322522	0.0864334270059677	0.331365969346661	63.7449847318011	0.178233354606223	0.150928178209424	1.18091503336714	0.237636478587263	0.52589985913442	0.33840656591666	0.402094384787807
DFFB	-0.301259836781541	0.329433665891832	0.360465737733582	9.93459685826781	-0.43440026863174	0.513058754238603	-0.84668717772179	0.397169507554888	0.673901121188953	-0.795326779999494	-0.885096698980591
C1orf174	-0.52418037709539	0.370351528933624	0.156963258440389	5.80681031832962	-0.72325313723372	0.552344200886481	-1.30942469582	0.19039053061349	0.469401903523478	-1.45140262434412	-1.49199913280436
ENSG00000236948	-0.0853328030165825	0.411510317053166	0.835724878748447	8.08019875925488	-0.10582668460618	0.601317975956449	-0.175991220681293	0.860300839679084	0.943377777769709	-0.159833474650753	-0.194737940210264
ENSG00000289893	0.170911156748506	0.35874771739703	0.633782000655664	2.70594865123159	0.301384453489773	0.621827839410692	0.484675073048187	0.627906851151128	0.830425664686584	0.594316286624731	0.66084446056942
NPHP4	0.00827820352021707	0.0711135786685241	0.907329038791379	56.6170258044283	0.0737363486033914	0.125444251834668	0.587801732841246	0.556665380794812	0.786572698090973	0.115672407701379	0.182538014870626
RPL22	0.424619317049492	0.297555765501233	0.153572881686395	17.7027009106563	0.63069803341068	0.487756984403551	1.29305792346966	0.195991026331526	0.476580183604271	1.34100295467355	1.3527580085031
ICMT	-0.10673109644443	0.340793748021233	0.754140991133675	8.50525232897191	-0.157770473946715	0.541376763710394	-0.291424539290189	0.770726648979802	0.902307151970047	-0.222810638659254	-0.303875897971865
ACOT7	-0.77125428000179	0.288607551433065	0.00753267936641903	21.3032664666544	-1.17691876072844	0.494270106340464	-2.3811247041466	0.0172598679038511	0.117693801060875	-2.17856405700806	-2.44518603509721
NOL9	0.0724815887304292	0.0975065252236725	0.457269104660939	47.278092964594	0.157930079832244	0.161985235081659	0.974965895827658	0.329577177188534	0.614704288281074	0.304628930515605	0.359435618978908
TAS1R1	0.258799479203789	0.183915541265801	0.159378521316188	4.45447351105271	0.385229167134267	0.341997837635406	1.12640819543704	0.259992779443245	0.549333967171259	0.852979778475686	0.837008751477732
KLHL21	-0.208745191115163	0.0652877965450548	0.00138716746406312	87.7915739623958	-0.281040087121541	0.123821101089559	-2.26972692577065	0.0232241566634111	0.140673308250274	-0.523047589466589	-0.56287498153438
PHF13	-0.162816654062868	0.0861677734345019	0.0588207518732611	23.8812056486018	-0.223756214161344	0.157306060874974	-1.42242589329844	0.154902650680484	0.420183758825401	-0.387875641275211	-0.442517091073891
THAP3	-0.333679056429913	0.131000025938801	0.0108601178090684	12.8125360790696	-0.456902956551198	0.237518859140616	-1.92364917128834	0.0543985732001957	0.237376959769327	-0.89073955297167	-0.932376603563135
DNAJC11	0.0595458502576266	0.0710808199365123	0.402187774390089	65.1456468473232	0.125446301813034	0.121565441495584	1.03192404247214	0.302107702004168	0.590970687072199	0.266557851337272	0.291184664660656
CAMTA1-DT	-0.257001626447755	0.159648220894347	0.107441634044855	7.1255893555676	-0.361178088283387	0.299585393857882	-1.20559311531297	0.227974415087816	0.516024716062351	-0.66507075840077	-0.731251180054719
CAMTA1	0.120082727174328	0.0427236564820477	0.00494362068653664	1401.15560747781	0.236643448458907	0.0848053436771507	2.79043086435445	0.0052637940630143	0.054109059622347	0.444723499873717	0.524818553291447
CAMTA1-AS3	0.430581134185921	0.142733136351467	0.00255553908010104	7.10701396595903	0.694570656788234	0.314622104529903	2.20763464101175	0.0272697523129764	0.155451380688748	1.35854913595458	1.48695937811442
VAMP3	-0.0719080941459291	0.125928848162653	0.567984991527026	25.4149997648268	-0.095089251922377	0.24891134663675	-0.38202055955748	0.702446114800121	0.871124468692934	-0.120323310199354	-0.172177755641705
PER3	0.206212767352354	0.0687206124651767	0.00269323433206656	549.47452578163	0.353281545022289	0.121713702297047	2.90256181806129	0.00370124103501989	0.0431328525048588	0.698212203757522	0.769884302589679
ENSG00000236266	0.821408960121704	0.211536179112066	0.000103147525179896	5.70774661579517	1.08730690074406	0.375646603178604	2.8944941643119	0.00379769968736835	0.0437312456918329	2.50879170908485	2.31212889594265
PARK7	0.17639830699616	0.157357269595518	0.262285677324181	30.2896617836807	0.276761353529888	0.279191300338781	0.991296480922064	0.321540830848883	0.606816501610397	0.610465479187725	0.609109404704242
ERRFI1	-0.158072837835557	0.0635574717932859	0.0128794604761515	89.7640319946529	-0.145236479971404	0.115493471520221	-1.25752978120477	0.208561862032117	0.493644417627441	-0.373914149739405	-0.277540997834069
ERRFI1-DT	-0.0726316298528304	0.0984257681323699	0.460555118139858	30.0034987793185	-0.028421752504383	0.182276200438347	-0.155926843087758	0.876090686369263	0.951408742250885	-0.122452742952166	-0.0321041332139578
SLC45A1	-0.0981679203652081	0.264196088112682	0.71021139433974	9.47726439939392	-0.0856225244971652	0.438966118447765	-0.19505497326294	0.845349911588994	0.935726149067888	-0.197608416519754	-0.152287422052447
RERE	-0.0107112114403565	0.0317611317481293	0.735933912432045	1102.1879183176	0.0440629133120231	0.0558468304071507	0.7889957763186	0.430114475146861	0.698704581152927	0.0597847966435179	0.120191810086838
RERE-AS1	-0.139175623906928	0.146247385097637	0.341276943534712	6.94027070553853	-0.100101603700274	0.303205382269357	-0.330144547405652	0.741290744508677	0.889166215368909	-0.31829789487778	-0.182709098148046
ENO1	-0.0749661909386733	0.0823174804291402	0.362455631292805	318.865652925677	-0.0997731716851825	0.14527201167297	-0.686802437277374	0.49220723370468	0.743067158498483	-0.12932357295021	-0.182019036836661
SLC2A5	-0.18870100398414	0.254915448311528	0.459148686476066	9.53029288880226	-0.198239957496975	0.435127160739472	-0.455590860290308	0.648684216694263	0.841743689604775	-0.46405568599429	-0.38890544322484
GPR157	-0.454661188560659	0.209805352491485	0.0302301335502929	4.58315606555227	-0.640961027445479	0.411956470782377	-1.55589503480351	0.119733054279559	0.365570407019574	-1.2468011988682	-1.31909698384286
MIR34AHG	0.130868890438291	0.339711153963654	0.700062738581543	22.2843284534669	0.225423698842929	0.495497817198373	0.454943878698623	0.649149614384067	0.841918783836881	0.476468179662669	0.501244983183637
LNCTAM34A	-0.135635367935071	0.324621209913618	0.676073920236472	4.14704445108675	-0.127750681988457	0.55738542797602	-0.229196307575435	0.818716342334359	0.924180057030924	-0.307878592902907	-0.240801970783506
H6PD	0.0958797099416786	0.0497985619651322	0.0541854641599785	76.7284679443542	0.179032420226312	0.0927746694293523	1.92975540982816	0.0536371508163932	0.235463400503941	0.373491773339042	0.403773284055674
SPSB1	0.879105245959135	0.23659947609175	0.000202734836788079	26.0341795734679	1.16684418738319	0.392759644302471	2.97088614960804	0.00296941839344072	0.0364342556999231	2.67859723437673	2.4792429463402
LINC02606	0.13119078529647	0.197765638940613	0.507096873721948	3.00831653717581	0.22944714464088	0.381587606221819	0.601296113657059	0.547642777609982	0.78201406225411	0.477415546112493	0.509698557001175
SLC25A33	-0.0268900609370901	0.0521868454020021	0.606367772198196	293.51139827847	0.000546413732633382	0.0974692333424254	0.00560601241946514	0.995527072671579	0.998057162442649	0.0121689406566719	0.0287602462112713
TMEM201	-0.299662826928075	0.174929840969003	0.0867041166047974	14.0368081715192	-0.492111582825029	0.329531486523464	-1.49336741085586	0.135341038717131	0.389982879824252	-0.790626631746829	-1.00635267685124
PIK3CD	-0.711478794969479	0.259803613028816	0.00617153917406708	11.1920769526933	-1.00735457106535	0.430457727124141	-2.34019395538656	0.0192737276352599	0.126280996868984	-2.00263925546905	-2.08891843112999
CLSTN1	-0.368116681827428	0.0850398692404542	1.49955256468241e-05	190.784715523372	-0.510416859411176	0.144368579868754	-3.53551208909307	0.000406985622773002	0.0085396624225202	-0.992092681436589	-1.04481349244126
CTNNBIP1	-0.0398968375688121	0.0628336672388019	0.525454791703433	102.916736494796	-0.0178405821906657	0.10624339610176	-0.167921798862472	0.866644800622011	0.946665799860449	-0.0261112104179881	-0.00987226808767588
LZIC	0.140073308630698	0.109574468753305	0.201129948548278	34.4472738316225	0.249383765557342	0.19331319893772	1.29005037901052	0.19703316684902	0.477870594059121	0.50355763686918	0.551586954422961
NMNAT1	0.0851873455922023	0.0889195227921926	0.338048906076262	28.709233441966	0.165606583358565	0.147309531551501	1.12420820034083	0.260924711434522	0.550299391226113	0.342023152462982	0.375564552355715
UBE4B	0.0792718320065111	0.058581220805048	0.175993249949238	217.955487227111	0.179236221846339	0.102827637475163	1.74307439368751	0.0813206207833075	0.298229144471213	0.324613246830237	0.40420148717448
KIF1B	-0.0567043283227994	0.0442442367490748	0.199975745824667	1593.97259716274	-0.0277156458507364	0.0679973495391673	-0.407598914348446	0.683568161484805	0.859717999367825	-0.0755772159830734	-0.030620547993872
ENSG00000284735	-0.199926992125389	0.187192523150861	0.285507553917178	4.55418666485421	-0.191000656816656	0.376155221462454	-0.507770850751624	0.61161405431798	0.821617081776991	-0.497094811226999	-0.373695107169214
ENSG00000284642	-0.323301796037681	0.186119187067187	0.0823750626734824	9.91931412955417	-0.347793239741383	0.357311765802188	-0.973360725921142	0.330374051093728	0.615347846450469	-0.860198312293569	-0.703128568027978
PGD	-0.188950848191708	0.150421284324133	0.209063634721007	51.1517567969548	-0.240961549618371	0.239149234382289	-1.00757817703562	0.313657009834826	0.60047339875156	-0.464791000690747	-0.47866684445582
CENPS	0.447329178238566	0.256772486866216	0.081486976198679	7.4123283218427	0.772000957927954	0.400043633700101	1.92979188491898	0.0536326294010828	0.235463400503941	1.40784018435904	1.64964648744051
DFFA	0.0770245831497285	0.0920231603954744	0.402585251022353	35.0025292939133	0.164845715959105	0.165802459940578	0.994229615279439	0.320111093142768	0.605349105788559	0.317999384827703	0.37396591053234
PEX14	0.041030473436234	0.0322499114549806	0.20327854098528	135.503515156001	0.116163696951163	0.0620848989171694	1.87104592223211	0.0613387161436494	0.254277797618218	0.212065378529016	0.271681186955345
CASZ1	-0.19212656678723	0.119702999480528	0.108487824931888	10.5742195274626	-0.113942941311149	0.251378335101626	-0.453272718450794	0.650352375117871	0.842590535100163	-0.474137435326265	-0.211790829356301
TARDBP	-0.189872297265565	0.0895573985267967	0.0339960533365235	84.4806152859191	-0.227269376367292	0.155819566747019	-1.45854196049894	0.144691218088335	0.405881374260593	-0.467502910855238	-0.44989851921593
SRM	-0.689586772974233	0.314099494583509	0.028132009696839	14.8230921811292	-0.980863514331342	0.46890886311125	-2.09179990291339	0.0364564190623134	0.187559777106046	-1.93820900245279	-2.03325865221124
EXOSC10	0.123660324996596	0.0688803987285593	0.0726074289479922	116.394046278577	0.23662318521335	0.114370354224586	2.06892062910551	0.0385535354181155	0.193492610785409	0.455252702380877	0.524775978630148
ENSG00000226849	0.00362584887861517	0.121660943325677	0.976224246252672	17.6944023013347	0.0610244295735151	0.197373873377588	0.309181901987462	0.757183160032156	0.897156346167107	0.101980096102896	0.155829280298794
MTOR	0.112543762267824	0.0533184533912572	0.0347908433769895	138.413643487327	0.189022771849861	0.0852188623195683	2.21808607513477	0.0265489640771714	0.152610602613366	0.422535626295286	0.424763792976123
UBIAD1	0.118570270479923	0.111372313720222	0.28704354423142	21.3441990294331	0.210570472911899	0.192355436674572	1.09469467851924	0.27365042074905	0.564487893744037	0.440272199417422	0.470037195595078
DISP3	-0.300940614958706	0.196134352761474	0.124941225924973	69.6934765395866	-0.386806692602339	0.313080140748477	-1.23548779452317	0.216649016206397	0.503091218060447	-0.794387280540834	-0.785098879099422
ENSG00000284708	0.0428881618310999	0.197699797221976	0.828258384765443	5.08475521336584	0.128065374199238	0.352915034276982	0.362878771831316	0.716695445052622	0.877317794631563	0.21753272792838	0.296687540270793
FBXO2	-0.0914801160148886	0.164883759223906	0.57902065374671	54.300339108328	-0.143295783959473	0.267201244650675	-0.536284118536988	0.591762204916529	0.809275076389141	-0.177925587473269	-0.273463443961563
FBXO44	-0.262791167370621	0.220248297651519	0.232807235014655	25.1805914336416	-0.382561871123253	0.360868049744284	-1.06011566109646	0.289091983779151	0.580132571798452	-0.682109914792502	-0.776180177688307
MAD2L2	-0.446328050732041	0.162672246234269	0.00607462414291909	16.3723473849481	-0.624424576243408	0.268510204936134	-2.32551524956726	0.0200444254582062	0.128879144043208	-1.22227600065518	-1.28435260851462
FBXO6	0.0547672512188365	0.126375223386992	0.664745872739439	8.04824715282709	0.146026308466635	0.259815800172655	0.562037829760917	0.5740902449575	0.797606276691207	0.25249399075832	0.33442486575899
AGTRAP	-0.0906462051357248	0.0836692829475391	0.278636727520641	28.743701768262	-0.178314741782967	0.159399551312696	-1.11866526796656	0.26328296769429	0.552617474388141	-0.17547131034212	-0.347041009024058
MTHFR	-0.0279041874571017	0.139083407032089	0.840988553388854	22.6020829745228	0.0172204780782463	0.238775424108395	0.0721199769304102	0.942506428329941	0.978472855623274	0.00918427216469655	0.0637937575004759
CLCN6	0.0315618470658459	0.0435572475219791	0.46869371825433	71.840637109609	0.0754808230281962	0.0895150048113803	0.84321978407133	0.399105535675724	0.675289191438202	0.184198332127684	0.186203291865386
KIAA2013	-0.0610402742378943	0.178394977105286	0.732227748689949	23.1962030982885	-0.0847036803607724	0.309426426566959	-0.273744170142633	0.784281230914074	0.908894227667821	-0.0883383073265337	-0.150356858768169
PLOD1	-0.129132023822385	0.119353290265914	0.279283192148236	49.6077497718737	-0.165188767179879	0.199169244158135	-0.829388934411597	0.406884361002981	0.681408228854387	-0.288738647459625	-0.319462311358775
MFN2	0.00277104100664451	0.107828310612883	0.979497708102022	34.7213134977568	0.0264710002022107	0.206724271960986	0.128049792852609	0.898109568348726	0.960211345495871	0.099464317182003	0.083229826868063
MIIP	-0.544523344617631	0.0815025987266383	2.37228168657193e-11	39.2475434417681	-0.799887857086892	0.170832739746124	-4.68228665228697	2.83692388044956e-06	0.000179508021942544	-1.51127386624421	-1.65301466371944
VPS13D	0.0744213777383727	0.0346276900092716	0.0316195873188176	454.681709678298	0.158475859669397	0.0620071544637053	2.55576733104496	0.0105953938747137	0.0853854545194626	0.310337909640835	0.360582345037414
DHRS3	0.104567580219591	0.0822382130621211	0.203543511397112	143.364912450495	0.172857221353012	0.13859064092937	1.24725032075655	0.212305727043861	0.497655271160136	0.399060982080923	0.390798708993669
PDPN	-0.0658428217699894	0.179873258921874	0.714326872885362	10.1310419450331	-0.164942353529352	0.349048978322013	-0.472547876582481	0.636535776941934	0.835244115038594	-0.102472650544473	-0.318944577036261
PRDM2	-0.0893189034083379	0.105778689542585	0.398449207363523	85.0390314414506	-0.0797442079450777	0.173079629679276	-0.460737107496977	0.644987228787908	0.839595145332166	-0.1715649381421	-0.139936619931232
ENSG00000289380	0.174034973396964	0.203433732521394	0.392281435410708	4.59590982778089	0.391632884088525	0.374760189092349	1.04502264511351	0.296012503559397	0.585800485172255	0.603509969011867	0.8504634608731
KAZN	-0.00654034653893052	0.242207231738721	0.978457260044298	233.316505318756	-0.0457710733942942	0.370076376083092	-0.123680073499253	0.90156858955089	0.96120613341375	0.072060039238919	-0.0685564112343828
TMEM51	0.11012153969424	0.104649740964926	0.292667991865999	67.9640006360284	0.205446587991937	0.182054800705568	1.12848761579323	0.259114044098835	0.548012433963635	0.415406800401013	0.459271513247493
TMEM51-AS2	-0.0287245632171423	0.202212693802279	0.887039535007342	2.88717936247651	0.0964149868470069	0.416818772293025	0.231311527349413	0.817072791972496	0.923075219054487	0.00676983014562198	0.230187604824411
FHAD1	-0.503851647809807	0.391773530353879	0.198415547767526	4.60713905674971	-0.626317177354796	0.621501327125105	-1.00774873684014	0.313575101412603	0.600439179916626	-1.39157328689628	-1.2883291112453
CELA2B	-0.934215681913124	0.222750740059029	2.74082983879464e-05	2.91383907353476	-1.1714679962487	0.488956916342774	-2.39585116212461	0.0165818220785042	0.115059177914124	-2.65817459089622	-2.43373355326808
CASP9	-0.310857834537123	0.0696744020139599	8.13580204602691e-06	50.9739027198366	-0.391620296537322	0.135817027310648	-2.88344034832677	0.00393357139688633	0.044762012808377	-0.823574578397283	-0.795212636867326
DNAJC16	-0.107143534482466	0.0430454720270556	0.012807488823376	89.3754856065452	-0.0989072930227881	0.09137179836223	-1.08247068346718	0.279043435223036	0.570635868893764	-0.224024482092719	-0.180199758149395
ENSG00000237301	-0.258372399347989	0.181663827495591	0.154952057831489	3.225196599733	-0.429517986336915	0.366888904551261	-1.17070312295831	0.241718129497896	0.529886537462195	-0.669105070298	-0.874838642615477
DDI2	-0.109609868525044	0.103402070971313	0.289128438192423	53.0511871331434	-0.107441030733928	0.16633019099775	-0.645950263685932	0.518311566218895	0.761422419082762	-0.231283132135205	-0.198129807491024
PLEKHM2	-0.116823035617546	0.0622090011392239	0.0603931915940609	110.44776308554	-0.108239547069599	0.112340970694631	-0.963491292627508	0.335301031772828	0.619934950329277	-0.252512152502505	-0.199807552669433
SLC25A34	-0.4741247063359	0.101761673349968	3.17490401924928e-06	12.2919142771827	-0.60012086885012	0.203490780725591	-2.94913050463641	0.00318669377774624	0.0385309127349103	-1.30408413852163	-1.23328862137364
UQCRHL	-0.26738173148638	0.113588607625076	0.0185751848575331	9.0431953298525	-0.280206793875249	0.268831984093791	-1.04231196604006	0.297267066348188	0.586322129988508	-0.695620371137278	-0.561124167350983
SPEN-AS1	0.490530373682586	0.105466354892289	3.30232782210147e-06	33.1507369608702	0.756416137272156	0.183450145136512	4.12327903425359	3.73516765650427e-05	0.00140661600124059	1.53498531301219	1.61690156220404
SPEN	0.00453666687270688	0.0489841795090842	0.926209473930022	324.976242323107	0.053815810843587	0.0829517007319139	0.648760789335842	0.516493005458641	0.759599509099813	0.104660718012733	0.140683409416932
ZBTB17	-0.111181362114374	0.120772034918974	0.357265240843277	18.7389934839224	-0.103654563484262	0.213435243392843	-0.485648770261802	0.627216211666038	0.830112251757803	-0.23590818365379	-0.190174144109392
FAM131C	0.24140529443403	0.227527558767652	0.288692788218627	11.2475101619422	0.319064421704327	0.391829611363395	0.814293796209334	0.415476662859741	0.68805691260116	0.801787077958097	0.697991454439591
EPHA2	-0.165671311828203	0.108163234071371	0.125601763738988	12.1897315103431	-0.12135885180781	0.217718132737122	-0.557412698162083	0.577245491618998	0.799539730710689	-0.39627716408271	-0.227372236427749
ENSG00000288398	-0.405988802542355	0.198107703567711	0.0404294908444781	3.81293174243371	-0.481454917116929	0.404894785630167	-1.18908648420257	0.234405636385696	0.522856451304764	-1.10355384845236	-0.983962190005829
FBXO42	-0.0545859755304777	0.0586982094552952	0.352400716432583	275.891374220088	-0.0224099684217374	0.0967790065454295	-0.231558157307782	0.816881209827763	0.922990949507502	-0.0693427070639512	-0.0194729053883894
SZRD1	-0.0572679368829401	0.0492643492412147	0.245047827412618	51.7259603186152	-0.0847768791721124	0.0975491339818143	-0.869068496168475	0.384809666929865	0.664646433441948	-0.0772359682965821	-0.150510655186983
SPATA21	-0.281884013528195	0.153294596442081	0.0659389362171818	7.29735007954727	-0.352593226523649	0.280442650269894	-1.2572739067482	0.208654469137479	0.493644417627441	-0.738301933464879	-0.713213715094644
NECAP2	-0.152143484836306	0.0969128128658415	0.116438233749185	35.1158668059521	-0.187878906391189	0.176674721722887	-1.06341702173939	0.287592876891071	0.578707670351828	-0.356463513427812	-0.367136065743814
LINC01772	-0.00739112759020849	0.15395488472101	0.961709548600406	7.79116854214272	0.0726921246812553	0.303900777597925	0.2391969025411	0.810952904378443	0.921104724736258	0.0695561116251435	0.180344018865432
CROCCP3	0.141167446240678	0.0498957838256918	0.00466578214425419	83.9240289995158	0.281226198345805	0.0975232191921935	2.88368452841554	0.00393052290038312	0.044762012808377	0.506777785426537	0.618490392327942
ENSG00000261135	-0.0930558991168525	0.206026531972404	0.651507099162184	3.10975340501322	-0.391565454560245	0.427722237391051	-0.915466675169034	0.359946689446435	0.642997714567565	-0.182563263425738	-0.795097409590808
NBPF1	0.0537679393099739	0.0797844389073374	0.500365282062085	45.1633326524739	0.121121826613908	0.140813359069057	0.860158634199666	0.389701603508468	0.668874554427975	0.249552923042229	0.282098604563477
CROCCP2	-0.227584232000476	0.0661110880987907	0.000576466656143831	68.248967905515	-0.269734264410965	0.113699961169595	-2.37233383051582	0.0176761120534696	0.119441553834122	-0.578492635661405	-0.539120565133263
CROCC	-0.150837365846118	0.103393108759772	0.144600195931557	46.9491063778257	-0.164195119582294	0.16571698832178	-0.990816459103572	0.321775210851705	0.606895894337682	-0.35261948398981	-0.317374580161034
ENSG00000290851	-0.428883912570537	0.136508537514484	0.00167906854321254	9.62895577644454	-0.636361486230582	0.248229177861442	-2.56360469672824	0.0103591452703298	0.0842127528184099	-1.1709362826684	-1.30943298856629
ENSG00000238142	-0.308576061075733	0.267790116298683	0.249195500586322	4.29023043470427	-0.537148986204899	0.508017839490725	-1.05734276328441	0.290355183330297	0.581377832228706	-0.816859107278396	-1.10097977838094
ENSG00000290122	-1.06560871607508	0.244105627666932	1.26914105322792e-05	31.8391824740985	-1.51035184840463	0.389464573824599	-3.87802113443274	0.000105309570747809	0.00309437563655432	-3.04487648793739	-3.14575499052238
ENSG00000226526	-0.0675749980803146	0.379120559396241	0.858533358804683	4.1995864732116	-0.070329119558147	0.591654673354918	-0.118868527073999	0.905379516691558	0.962667344600815	-0.107570606227473	-0.120154783993962
ATP13A2	-0.372042966007933	0.297250359833983	0.21071023900983	24.7647671820477	-0.511760414488701	0.459971087396143	-1.1125925705151	0.265883452724116	0.555678808017726	-1.00364810026535	-1.04763640657908
SDHB	0.222170541945423	0.0656809526546081	0.000718104888640882	83.5157599510786	0.374456487732331	0.104882755004713	3.57023886067357	0.000356655856179365	0.00778377974364343	0.745177415780016	0.814374510801913
PADI2	0.05669719951962	0.0842560840365621	0.501001242404313	184.317538334541	0.125207597439189	0.132259141742681	0.946683879763786	0.343799887176886	0.628529624941812	0.258174007768845	0.290683128130479
RCC2	-0.0395309830343675	0.155162504385021	0.798899593485505	29.2561002858591	-0.00890393111858676	0.268709202305822	-0.033135936701018	0.973566185132405	0.989107085202068	-0.0250344665600415	0.00890433368930677
ARHGEF10L	0.216222848261603	0.0595432854381352	0.000281936296371477	358.691858212431	0.362548565604855	0.102323137518931	3.54317287756915	0.000395343446164548	0.00841852123755791	0.72767280113113	0.789355036507174
ALDH4A1	-0.381979600483739	0.0791171086504604	1.3789184349281e-06	97.2558906443154	-0.520232506911069	0.141824739563094	-3.66813652197565	0.000244324721456258	0.00585007553847995	-1.03289253796715	-1.06543693435504
IFFO2	0.0534732364462296	0.125987398224666	0.671249901718466	67.0850345640229	0.170734024174756	0.220001966947032	0.776056807782368	0.437715444753327	0.703187945709911	0.248685585156318	0.386337705918963
UBR4	0.163265958601238	0.0330193829351258	7.63203233532381e-07	210.73435752856	0.30867055662154	0.0707918354428329	4.36025644328438	1.29910106659003e-05	0.000613728015860004	0.571815758756867	0.676153132230399
EMC1-AS1	0.0786899014093101	0.0675544611977347	0.244085185567021	47.3337385786612	0.204328729544941	0.131350531959912	1.55559879732578	0.119803524896462	0.365618262887547	0.322900571060786	0.456922805355355
EMC1	0.0403227144548228	0.0738598435496393	0.585110239119128	39.5004529968444	0.0922095100463276	0.142270287468326	0.648129076613106	0.516901469122565	0.759950368067194	0.20998237814391	0.221351569655106
MRTO4	0.0651279228239441	0.161469900904737	0.686695144776574	14.9045901616886	0.145551658883082	0.30175492486184	0.482350566274017	0.629556931573992	0.831417712027621	0.282986409095941	0.33342758991795
AKR7L	-0.503570368532441	0.137168191549585	0.000241424636745775	6.15981113104331	-0.770118164333184	0.305196578988246	-2.52335123442797	0.0116242232711124	0.0909363505180382	-1.39074545587122	-1.59046621449041
AKR7A3	-0.473035427993096	0.176021779789451	0.00720174018652301	3.71859208129835	-0.716331835998607	0.332829190403905	-2.152250633814	0.0313776196361902	0.171139806512079	-1.30087829123866	-1.4774569384161
AKR7A2	0.0118058754391974	0.144080179999396	0.934694726821681	22.8095005814239	-0.00237627051655834	0.249187229998805	-0.00953608464033147	0.992391420611928	0.997130936438845	0.126054673640433	0.0226194583675576
SLC66A1	-0.375668709395751	0.0871106604062905	1.61385464774111e-05	15.0854836534963	-0.54437666672748	0.176828154187229	-3.07856330475001	0.00208001332558791	0.0283669233054898	-1.01431899964139	-1.11616569957773
CAPZB	0.203925000791811	0.0481094180861076	2.24742718654808e-05	232.051079613611	0.338380295568628	0.0914218689601844	3.70130581902671	0.000214492770622106	0.00532151167868902	0.691479094391473	0.738575613829855
MICOS10	0.162489547005488	0.279204016729047	0.560584028567323	39.582020650384	0.261068832791534	0.411179164635459	0.634927192925718	0.525475900877432	0.766218105741582	0.569530707354587	0.576138193183886
MICOS10-DT	0.0645665067387622	0.148206722990233	0.66308947425879	6.07453956238175	0.0984828213793508	0.29762351190638	0.330897316373074	0.740722049118909	0.888877725534053	0.281334109439768	0.234532286656717
NBL1	-0.399506934635998	0.283541969077091	0.15883902652192	13.7031537399419	-0.51322587253929	0.467808412139532	-1.09708560004734	0.272603974431169	0.563234007142781	-1.08447710947798	-1.05071544838287
TMCO4	0.166197547001012	0.0835368863641012	0.0466448385527941	40.7491389025227	0.270875866994044	0.145293171943413	1.86433996430018	0.0622739779513958	0.25615774194345	0.580443695563158	0.59674353788724
OTUD3	0.0998387264162945	0.138829227134393	0.472049888602428	44.2384442559618	0.230324121295224	0.233599294617799	0.985979523919654	0.324143160903356	0.609322722884685	0.385143526347989	0.511541153436184
PLA2G5	0.20196745298192	0.118246728455384	0.0876331401551368	39.6278261194387	0.337184578212774	0.20305989391451	1.66051784876206	0.0968103202493357	0.32515326590342	0.685717849463521	0.736063318290102
UBXN10	0.568648859870084	0.397317128865672	0.15236671274858	2.80608051119276	0.875808802927204	0.6553970213532	1.33630269041949	0.181450357502138	0.458243468474109	1.7648952697718	1.8677548762717
VWA5B1	-0.119012684927317	0.175934199243284	0.498747780779142	3.9312941518002	-0.0790460796639461	0.357848321143839	-0.220892693896901	0.825175986343238	0.927250526172195	-0.258956493691093	-0.138469797894842
LINC01141	1.33956753772765	0.412161552165633	0.00115363177172294	4.96462145898037	1.30483355218911	0.6973431944315	1.87114976185127	0.06132432586814	0.254277797618218	4.03378050477238	2.76916937756392
CAMK2N1	-0.507010850891186	0.403745652898572	0.209200114868208	8.23284527367756	-0.714100601297423	0.635172203189863	-1.12426299153392	0.260901473517926	0.550299391226113	-1.40087111484051	-1.47276894006893
MUL1	-0.385030870439377	0.107343490051107	0.000334626533244285	28.0770500510146	-0.536947309386717	0.187874555881795	-2.85800973349764	0.00426307314507601	0.0470727999693173	-1.04187270870265	-1.10055603963674
FAM43B	-0.0551992689090687	0.26053328829009	0.832208212885811	9.01976474504205	-0.0792912743055785	0.475028766061453	-0.166918889908492	0.867433869670469	0.946886131409916	-0.0711476864105094	-0.138984970984475
PINK1	-0.104417841745644	0.370288592293237	0.77795084348028	14.618813622821	-0.266440440479477	0.556357947585406	-0.478901113277575	0.632008978936824	0.831835338344863	-0.216002515336238	-0.532199983834272
PINK1-AS	0.0373083972202839	0.155592132206907	0.810498242524098	4.86394227717439	0.141365159492562	0.300309475429595	0.470731598762701	0.637832416253604	0.835771275208903	0.201110962697005	0.324631427769359
DDOST	0.01224393760859	0.166639427828012	0.94142763290881	24.9355851317004	0.0446521123196152	0.279150819767944	0.159956944983125	0.872914990351852	0.94971561971743	0.127343931271224	0.121429763213095
HP1BP3	-0.250607070334618	0.0703127349635762	0.000364998860295447	280.361506115788	-0.314628291582516	0.119652324677187	-2.6295209259942	0.00855052693019659	0.0742127417115357	-0.646250986139186	-0.633446422052857
EIF4G3	-0.0491428696702549	0.0517608048487382	0.342405801485275	640.960509804838	-0.0119990034128193	0.080642413833105	-0.148792711458911	0.881717202030851	0.953543490084436	-0.053323141221902	0.00240134510095882
ECE1	-0.160868836282639	0.107787860750177	0.135579165531654	248.580916752579	-0.191859644594968	0.164934496841848	-1.16324752109886	0.244729090993619	0.532220201351632	-0.382143032727815	-0.375499907570906
NBPF3	-0.22729592425029	0.0802089665230604	0.00459985499423177	35.2207787514658	-0.292569617288687	0.159604490809732	-1.8330913861156	0.0667889819041134	0.266812035317419	-0.57764411918837	-0.587099424771352
ALPL	-0.125888666853299	0.267639809044962	0.638093549969104	5.87197234017797	-0.120089064930354	0.465139527991642	-0.258178584496718	0.796269084884532	0.914769543552631	-0.279193146811687	-0.224704315038928
USP48	0.130232705448276	0.0534514163755901	0.0148314510651972	161.144182744853	0.242847339135207	0.0913459306650237	2.65854578706693	0.00784786860804506	0.0702989262700494	0.474595828178613	0.537853412072132
HSPG2	-0.342342918021387	0.118129761698197	0.00375521512849223	13.0866574316221	-0.47607718602772	0.208449091110288	-2.28390147201857	0.0223773221112773	0.137373223438946	-0.916238101920584	-0.972663157033482
LINC00339	-0.191488775865127	0.118580604805186	0.106345216860887	8.93560368492918	-0.228155483002381	0.251766743645923	-0.906217714454185	0.364820628634137	0.647890230637935	-0.47226035743499	-0.451760298453456
CDC42	-0.0248053891283612	0.0878395295515644	0.777641126955851	43.2743863920427	-0.00765284766432198	0.15848889162703	-0.0482863346809904	0.961488045195305	0.985199107134651	0.0183043233144012	0.0115329577254287
CDC42-IT1	-0.423491531806979	0.24054932878601	0.0783199418205977	3.76989123163829	-0.537524133257413	0.426305353897063	-1.26088994272215	0.207348502205233	0.492362982136399	-1.15506600549476	-1.10176799163399
ZBTB40	-0.0057207759224946	0.0762030916544558	0.940156826120129	42.7969121366223	0.0293276673808651	0.134411503379433	0.218193135583608	0.827278633253679	0.928067079861145	0.0744721116456215	0.08923190769122
EPHB2	-1.60059700413789	0.654549974090387	0.0144715784484349	13.2732766060283	-2.29610418880094	0.856413342945479	-2.68107007873546	0.00733871456172863	0.0671290301852267	-4.61939668383827	-4.79668201810313
TEX46	0.0611605150545154	0.139532948229209	0.661152079595589	6.53417866094839	0.126742543489879	0.28161882789986	0.450049964468095	0.652674413905042	0.843797589267322	0.271309959727378	0.293908169648883
KDM1A	0.0543349807454377	0.0591261247529567	0.358112627453	103.041437581561	0.121772148834484	0.0952174729071702	1.27888448534233	0.200937736822135	0.483838936260716	0.251221778626494	0.283464982333404
ENSG00000240553	0.279625348259373	0.0962354692685551	0.00366506267030762	14.5269282505628	0.449287378231732	0.174989714890675	2.56750734471694	0.0102432619396187	0.0834675965361357	0.914272244417211	0.971600055381376
LUZP1	0.127901193965382	0.0493180531631683	0.00950335446071492	227.798570478786	0.234962466603912	0.0834224680993565	2.81653698286738	0.00485444536321905	0.0511337072004228	0.467733973445147	0.521286679144072
LINC01355	-0.10138010562366	0.102628810854316	0.323234540729125	22.4380384022152	-0.0510247741077681	0.19710957745292	-0.25886501694701	0.795739390773236	0.914694550298227	-0.207062175929555	-0.079594846701619
ENSG00000284726	1.00067987236747	0.274757740384676	0.00027048147241029	3.02553740651348	1.49691551391613	0.491928400510034	3.04295404039312	0.00234268109501694	0.0306229439359423	3.03640264593472	3.17274857907917
HNRNPR	0.0796786205355208	0.0905074862224702	0.378667609560157	105.3391888989	0.16885734331313	0.157795026101715	1.07010561412933	0.284571772379763	0.576265143272624	0.325810463234181	0.38239465287627
ZNF436	-0.403219447455719	0.244530226278209	0.0991567634492386	14.1624750342818	-0.60182829062508	0.391996738194572	-1.53528902663051	0.124712848393327	0.373546703644325	-1.0954033793471	-1.23687604785759
ZNF436-AS1	0.164541127991305	0.127626467453035	0.197314714372298	20.2589802648462	0.24967853127606	0.233161281137392	1.0708404502587	0.2842411754444	0.575965263559417	0.575568700648595	0.552206280216621
TCEA3	0.00466857276988839	0.111518074488042	0.966607257320738	42.3357138889437	0.0514665582583616	0.189849700395961	0.271091069151124	0.786320990268588	0.910097477110544	0.10504892931325	0.135747446279226
ASAP3	-0.0824189783205132	0.060136354504508	0.170519959123745	240.886519670493	-0.0460671902783823	0.0998779699382384	-0.461234747831468	0.644630194356848	0.839595145332166	-0.151257818073506	-0.0691785759319992
ID3	-0.508802058718315	0.186935764100998	0.00649271124138601	69.1218186805219	-0.711338210298838	0.303166898303719	-2.34635843912684	0.0189578661557489	0.125004667810933	-1.40614280575748	-1.46696494086225
RPL11	0.840112068028246	0.34770838988245	0.0156860389412728	41.5010621794276	1.20422011958047	0.52730878564696	2.28370956896347	0.0223886053141599	0.137373223438946	2.56383669190419	2.55777269862117
ELOA-AS1	-0.0625913822267563	0.054634542846526	0.251945165504316	78.6125154953065	-0.0354471075049336	0.0987756679836033	-0.358864771340426	0.719696254950959	0.87922632447129	-0.092903362130499	-0.0468649526890978
ELOA	-0.0220829458275799	0.131141789849129	0.866276595580613	23.2589163896783	0.01740853602389	0.219072279203401	0.079464805347311	0.93666292432333	0.976084875972288	0.0263167266789623	0.0641888819299596
PITHD1	-0.608267139456586	0.407039432099254	0.135079179992675	6.17376520919577	-1.06816274284428	0.641536016308301	-1.66500822353044	0.0959111151793661	0.323441223854503	-1.69887777193105	-2.21668114862565
LYPLA2	-0.835012985680669	0.21347870134268	9.17405913194431e-05	11.1454396333467	-1.18180323321795	0.36811227814193	-3.21044231174025	0.00132530867423675	0.0206030005623465	-2.366211846681	-2.45544869323238
GALE	-0.0667226682941224	0.113731578529171	0.557426758948241	9.86519678854672	-0.171645326451919	0.324271573831111	-0.529325850009031	0.59657942634975	0.812000790105701	-0.105062120543073	-0.333028046590328
HMGCL	0.099180444855746	0.0603540132375718	0.100318497305578	51.0575465605226	0.196662461619915	0.110747478953809	1.77577371040599	0.075770222511171	0.287890766938627	0.383206142605579	0.440815377776179
FUCA1	0.108888946750808	0.230435236610674	0.636544246491491	9.79249380858894	0.155552422687679	0.370323302497657	0.420044921933215	0.674452637395316	0.854451077114467	0.411779164944196	0.354439975643881
PNRC2	0.526212704257653	0.161022898056291	0.00108334435073517	19.2099328833185	0.787540772141219	0.289929411398089	2.7163190113882	0.00660122769562824	0.0632126279347814	1.64000172436334	1.6822968506266
SRSF10	0.212462565208674	0.0951688306288797	0.0255832180239056	112.51083470053	0.36546009209034	0.168480351221235	2.16915556883216	0.0300708750753283	0.166662570359538	0.716605939031064	0.795472381018016
IFNLR1	0.129633785234045	0.137443767721398	0.345590432550462	21.7653143074238	0.24137604916523	0.243570260980184	0.990991462561466	0.321689749089464	0.606895894337682	0.472833150389059	0.53476211695029
STPG1	-0.236499933501368	0.204014939124472	0.246363054039847	14.551338209145	-0.288111829084968	0.373526880755566	-0.771328233465227	0.440512401526426	0.705454702495227	-0.604732372842588	-0.57773326364094
NIPAL3	-0.364668957699724	0.230524416058711	0.113670039806423	12.7065598630141	-0.455657827487126	0.384558505304501	-1.18488557970218	0.236062689657317	0.52466472520426	-0.98194570926899	-0.929760490165794
SRRM1	0.168518486177294	0.0945069122972378	0.0745644970681142	193.110124108901	0.297404347629681	0.163383822889838	1.82028026012225	0.0687163359290265	0.271504904344658	0.587274435016814	0.652481947345794
CLIC4	-0.122766475456277	0.105810007624605	0.245945442193485	342.377178161527	-0.108511130549355	0.174224347226855	-0.622824147580616	0.5334000880992	0.772305851298014	-0.270004247690402	-0.200378170768703
SYF2	0.514129908092449	0.251235813070681	0.0407166641835844	20.5412000998261	0.779605285820596	0.406209369497169	1.91922034389714	0.0549564539415047	0.238820679356376	1.60444093357677	1.66562377417467
ENSG00000284602	0.234911848649365	0.102407532128586	0.0217966862516774	11.4038902092327	0.390659688562233	0.193158939153758	2.02247791520153	0.0431270028955316	0.206294208882027	0.782676264213066	0.848418701074273
RSRP1	0.036957747675435	0.0496797989251204	0.456925463682279	403.831329648104	0.106214933452021	0.0806903324892074	1.316327869466	0.188064020656773	0.465776515765693	0.200078968534951	0.250778057931947
RHD	0.114337610150765	0.276518937048779	0.679248190904946	18.6197585126905	0.209851922471703	0.451744826088001	0.464536416031522	0.642263475338892	0.838305515540771	0.427815087141602	0.468527465007702
TMEM50A	0.103519885129279	0.19507025295861	0.595640535986852	32.3134807420233	0.177126071087467	0.316684946132994	0.559313201496738	0.57594798723355	0.798583768941844	0.39597751817031	0.399767895645711
RHCE	0.035997316207014	0.123835820463104	0.771291622530662	18.1596536298859	0.0656857547918532	0.233580427200721	0.281212580947153	0.778547355666527	0.906619832107906	0.197252329564436	0.165623088591387
MACO1	-0.0276466908537383	0.153191545727032	0.856782514821672	38.8937086742504	0.00527991337508909	0.255282091815641	0.0206826626087901	0.983498799296608	0.993001507173098	0.00994210857236728	0.0387056986051293
LDLRAP1	-0.296457239603525	0.17833543011926	0.0964411152326875	8.21771163366133	-0.349531230358787	0.314970121901112	-1.10972821247003	0.267116161835304	0.55655729684752	-0.781192290669003	-0.706780222037061
MAN1C1	0.0945761528347227	0.108260468169977	0.382337093176254	198.253618353122	0.231552252913918	0.194727856454455	1.18910697796376	0.234397572837867	0.522856451304764	0.369655283761215	0.514121553873434
ENSG00000233478	0.240635201950749	0.140329982756446	0.0863853682710723	13.8047971389521	0.459393894812856	0.298762429935221	1.53765617354386	0.124132704819172	0.372799761960738	0.799520624290433	0.992834635949161
SELENON	-0.391158955367237	0.0709863969333815	3.581477398015e-08	52.2891843960183	-0.535076824198037	0.125914421114743	-4.24952773050858	2.14221689240307e-05	0.0009231899565223	-1.05990823152886	-1.09662600418674
MTFR1L	-0.107241916519309	0.110382778887031	0.33127659682845	36.3251820634825	-0.152783828836242	0.207910490966408	-0.734853869692063	0.462428495209023	0.719877334132573	-0.224314029560168	-0.293398567181248
PAQR7	-0.350111580344957	0.0815076386940849	1.74343246745694e-05	33.830853470063	-0.503918135225187	0.142503059888224	-3.5361916833256	0.000405940033638852	0.00853463039757838	-0.939101996320754	-1.03115916543279
PAFAH2	0.0530967957116893	0.0826964905740317	0.520828832701082	30.7414841128917	0.127608576814573	0.14036727185586	0.909104915464987	0.36329474819702	0.646198605771703	0.24757768512875	0.295727773293719
PDIK1L	0.115898202613169	0.150775667106842	0.442083447089836	13.6354411045976	0.198005458800121	0.267347467969549	0.74062963941246	0.458918031645531	0.718023561857694	0.432408055631665	0.443637119728166
CNKSR1	-0.863305340376597	0.283219670336341	0.00230229795392454	4.40214067931811	-1.19164880665219	0.511295517666681	-2.33064590921963	0.0197720385750408	0.127827773692956	-2.44947887299224	-2.47613501187117
CEP85	-0.255026124913513	0.283037005227155	0.367569942000965	4.87581516956701	-0.304716546971231	0.49925480546689	-0.610342742091922	0.541634788878258	0.778791264234557	-0.65925667399537	-0.612621072603696
SH3BGRL3	-0.827014194361863	0.487920172689481	0.0900795025721841	7.35280595760558	-1.24068743858436	0.735631121391373	-1.68656192282584	0.0916876188244597	0.316158219827141	-2.34267066128448	-2.57916900705034
UBXN11	-0.237149396613875	0.157709368384003	0.13265565752807	15.8883816738709	-0.322464314996616	0.287953407277293	-1.11984892988639	0.262778144292171	0.552334666149748	-0.606643803073775	-0.649910519171001
DHDDS	0.199376407854122	0.0816367481488995	0.0145965007695365	33.7385225563643	0.30275002716892	0.164814163027742	1.83691754159477	0.0662220692816592	0.265342313660564	0.678092163120031	0.663713637508707
DHDDS-AS1	0.229916736457592	0.182406184448604	0.207501418783244	5.40849125658653	0.356216343034927	0.321674071258111	1.10738282896634	0.268128446639259	0.558005639609717	0.767975185325494	0.776050542396372
HMGN2	-0.275967975061247	0.229417725646909	0.229012670611366	60.719492681286	-0.362671162741945	0.364982616333286	-0.993666948813721	0.320385038615747	0.605576847666251	-0.720890483057869	-0.734388246088249
ARID1A	-0.0589374220765804	0.0426344094986974	0.166851691741505	571.684785596434	-0.0253487199985391	0.0650720423304914	-0.389548554044096	0.696870400441169	0.868075949203537	-0.0821494182034248	-0.0256474519421298
PIGV	-0.0898085243954535	0.0780125282485098	0.249647319199434	20.2375053920098	-0.143095648715952	0.152098412067605	-0.940809616423531	0.346802431963044	0.631237233123183	-0.173005938159768	-0.273042944186106
ZDHHC18	0.0871470264305164	0.083790581268956	0.298313165391706	33.7590621827089	0.199468166352888	0.17823298682069	1.11914281363394	0.263079217375381	0.552378838451915	0.347790675091595	0.446710382521236
GPN2	0.0226430917990645	0.0883099632241754	0.797638340077937	21.8065266391846	0.0805205389828351	0.165278921357539	0.487179722141635	0.626130974174789	0.829322642617645	0.157949607430002	0.196792128643966
GPATCH3	0.1155019413842	0.208503020390838	0.579607507052268	8.97613559057259	0.193895533697505	0.368935946433958	0.525553380123706	0.599198555493168	0.813802204090781	0.431241822049013	0.435001846138246
NUDC	-0.208824343480542	0.291339999188538	0.473514813316172	55.49649950447	-0.26225402286039	0.437736279660827	-0.599114204250088	0.549096730200362	0.782953033978032	-0.523280542225788	-0.523403993493848
SLC9A1	0.232923243704351	0.186373061708082	0.211384004670224	12.9181500462918	0.397446143964765	0.324739842726415	1.22389091719677	0.220993380441864	0.508020767772753	0.776823615253345	0.862677573838
WDTC1	-0.0935518096047907	0.059444532757391	0.115541459588923	78.0320257861361	-0.0999365757948696	0.10624283301413	-0.940642987010504	0.346887844929627	0.631319873719098	-0.184022774028195	-0.18236236163155
TMEM222	0.0842314120696256	0.132899126837495	0.526211620959086	35.0613984370763	0.148757470920914	0.215901236361423	0.689007035938835	0.490818839880637	0.741829124452085	0.33920975136464	0.340163251355409
MAP3K6	-0.561369735484048	0.120251578448799	3.03710923739954e-06	26.0462018723503	-0.767919604885286	0.202487402427809	-3.79243150772832	0.000149179403112061	0.00399375564814055	-1.56085435845136	-1.58584686940205
WASF2	0.0266196677833436	0.0468450276745228	0.569865502923024	338.170727656358	0.0851593925361951	0.0766814608431703	1.1105603831722	0.266757623329015	0.55655729684752	0.169653039705975	0.206538722213599
ENSG00000241169	0.197828389377559	0.203466214054952	0.330905749483148	3.24432375472475	0.382702832841069	0.36248171860275	1.05578519743358	0.291066362550908	0.582317247963837	0.673536201037568	0.831700725843039
AHDC1	0.0897285545767375	0.0562207136635705	0.110487619575544	197.834943662708	0.174239504105451	0.0928962614413145	1.87563526671656	0.0607053803019045	0.252899473302688	0.355388352074824	0.393702993000777
FAM76A	-0.0437428514959341	0.104042771490611	0.674170309624609	38.1249935143777	-0.0230253361659165	0.18346264995167	-0.125504216645634	0.900124387034415	0.960855153065968	-0.0374303864393866	-0.0207658410737661
STX12	0.236915511933002	0.0891640715042158	0.00788222025029178	95.0198954918146	0.406408676628892	0.141469490559374	2.87276553426425	0.00406895975540187	0.0458600828432043	0.788573231261249	0.881508554861002
PPP1R8	0.128167655869805	0.156912191333244	0.414036255770674	20.1199799594122	0.240709950649697	0.271799564406841	0.885615660109713	0.375824669957618	0.657370298998034	0.468518195566106	0.533362591952667
RPA2	0.15013639432155	0.184838260997675	0.416643486655014	28.1623457858321	0.261289442904854	0.289000256002716	0.904114918508577	0.365934468568501	0.64891885587125	0.533174232235596	0.576601712259698
XKR8	-0.439848645317365	0.122477977001785	0.000329099781811001	9.96113784106203	-0.61093378000154	0.236806698250157	-2.57988386526197	0.00988335465353195	0.0815031758449824	-1.20320650902242	-1.25600739209688
EYA3	-0.0395922960774623	0.0370247401059259	0.284913323624049	151.716369122885	-0.00304217801115812	0.0625484575381362	-0.0486371388023962	0.961208472491058	0.985199107134651	-0.0252149165376934	0.0212203347198331
DNAJC8	0.327233662653047	0.194065711647715	0.0917572247062168	16.7530191180983	0.457231723629688	0.343583973727691	1.33077139387202	0.183264243244739	0.459909612165517	1.05438793326167	0.988291745446603
ATP5IF1	0.0768627233371988	0.402036438275902	0.84838184987914	9.64810128506188	-0.0352467838172771	0.610014344585706	-0.057780254071263	0.953923666865856	0.982439889007006	0.317523016373628	-0.0464440569777977
ENSG00000270605	-0.326132747759967	0.266013173488136	0.220197830398167	3.25540870429028	-0.475709981031587	0.53088691002538	-0.896066510678978	0.370217241900235	0.652553380243946	-0.868530066015691	-0.971891630661097
SESN2	0.0194908626372718	0.142307260677805	0.891059856239636	45.4798340305456	0.091269098490201	0.255677194106318	0.35697004110679	0.721114233859026	0.879732603684983	0.148672304378524	0.21937569153774
PHACTR4	-0.058859128281765	0.0517262018050547	0.255163183886462	287.878566845681	-0.0309392757671738	0.0873378200916406	-0.354248316877044	0.723152796600596	0.880539736210837	-0.081918992297099	-0.037393646185702
RCC1	-0.0225450884660561	0.279403768631831	0.935688494352994	6.44807068919038	-0.0404757924198039	0.466193837124352	-0.0868218092917591	0.930813151773946	0.97315279308668	0.0249565979922156	-0.0574306123916953
SNHG3	-0.515971601380601	0.238994104466963	0.0308555787266483	8.81654448900191	-0.734699692219243	0.39810692239919	-1.84548333847494	0.0649672600047122	0.262178617804182	-1.42724343537691	-1.5160492387051
TRNAU1AP	-0.0410396513289077	0.0919726948060018	0.655441514315984	82.5336351181832	0.0138739498837556	0.151429984243332	0.0916195689584274	0.927000303062492	0.971254632472318	-0.0294746174038486	0.0567624404291717
SNHG12	-0.317386150042182	0.113670961087056	0.00523593965324635	18.9697212549567	-0.419467764459548	0.221900618323983	-1.89034067425225	0.0587124122292189	0.248947775615148	-0.842788016966468	-0.853722341616412
TAF12	0.0640688583352176	0.0727435862501519	0.378453558896441	39.1133189210556	0.150581748066431	0.136599408537922	1.10236017621283	0.27030511752263	0.561203217024946	0.279869483990348	0.343996200098283
TAF12-DT	0.204019136858944	0.134729630679004	0.129953424403614	7.48587420134837	0.327176969094953	0.23146242691502	1.4135208614877	0.15750263191144	0.42417375472446	0.691756145575903	0.715036550026529
GMEB1	-0.0266190448810905	0.0999209263265832	0.789930316650964	24.9255125464734	0.000473927070576906	0.178751891693383	0.00265131219640374	0.997884561411019	0.9993827398751	0.0129665660684915	0.0286079460737142
YTHDF2	0.00678774996384059	0.0644169051002057	0.916080487279367	57.8688845716285	0.025272844204079	0.108606320771238	0.232701412078144	0.8159932726342	0.922553189999805	0.111285864522902	0.0807124075504495
EPB41	0.0277855788431998	0.127370825394126	0.827314484224357	133.894844646693	0.0999775464754902	0.202536777746247	0.49362662716373	0.621569892205622	0.826403044246082	0.173084424189204	0.237672820808706
SRSF4	0.117092848278553	0.0507080840944966	0.0209349572035865	226.196230173414	0.218378938226689	0.0883018845640498	2.47309487566245	0.0133948577375256	0.0999172300271767	0.435924008726457	0.486443390994524
MECR	0.29836943097218	0.0951324861233669	0.00171060883324248	38.9717679114708	0.509562131697159	0.168042515828805	3.03234053110869	0.00242665278144514	0.0313340051050924	0.969437819895168	1.09824201934505
SDC3	-0.331919756445347	0.12485559439103	0.00785058463442397	103.282984074715	-0.456276463078906	0.220587552484533	-2.06845970200834	0.038596816215824	0.193576565366004	-0.88556176979743	-0.93106029185417
PUM1	-0.170405222707112	0.0487917538827559	0.000478520778131089	376.595147704587	-0.193542905481787	0.0725797479349297	-2.6666241064285	0.00766173122198634	0.0693202161420427	-0.410209503258633	-0.379036570142115
SNRNP40	0.108426958057172	0.10905242666741	0.320094106794745	46.2623882548834	0.226079956922089	0.176616731430928	1.28005968115487	0.20052414715515	0.483211746786974	0.410419489331405	0.502623832655988
ZCCHC17	-0.0110227484674032	0.0791996909245066	0.889310551494161	75.3533307083344	0.0335069224702445	0.13063466161167	0.25649335373064	0.797569911790734	0.915055035124656	0.0588679142522562	0.0980128489973967
ENSG00000229044	0.446527438142565	0.371631617093568	0.229544736373234	3.52819138340912	0.519803034153687	0.590754031821595	0.879897565067597	0.37891480391978	0.659538667894022	1.40548058882923	1.11975895513142
PEF1	-0.313060652620327	0.239360715362854	0.19090613403938	8.70682938529333	-0.482005234692335	0.451418992413487	-1.06775577189458	0.285630693372915	0.577324918915442	-0.830057676508568	-0.985118450206762
PEF1-AS1	-0.0766025044018357	0.201634862866325	0.704014419497558	3.56032536290884	0.0135030152319476	0.356903606901524	0.0378337875292847	0.969820205095717	0.98840869395338	-0.134139395374852	0.0559830777589605
COL16A1	-0.864820848018139	0.11612062023777	9.50478106333447e-14	265.423437455005	-1.18331716764976	0.181447185824685	-6.52155150421061	6.95838190560744e-11	1.71556731388406e-08	-2.45393915266918	-2.4586295876987
ADGRB2	-1.22982796685837	0.262057421211444	2.69265226840251e-06	33.9601063880201	-1.75684200941064	0.383682151890303	-4.5788994894736	4.67428727768996e-06	0.000261544606222234	-3.52818898782458	-3.66365006752884
PTP4A2	-1.09508029066252	0.342451943452718	0.00138497863019168	11.9911257107252	-1.76615537010286	0.575591035236614	-3.06842056596109	0.0021519353006518	0.0288982017948806	-3.13161406785891	-3.68321816563547
KHDRBS1	0.123197315811918	0.0700882010293909	0.0787905894556714	141.139436010633	0.236023022764767	0.13077637659643	1.80478331719744	0.0711085959767354	0.277247970327874	0.453890023368214	0.52351499045822
ENSG00000203325	0.326148061344766	0.210164131473588	0.120692591542719	6.71381562042933	0.54746423545965	0.366242204642754	1.49481471146578	0.134962805811836	0.389645940879437	1.05119290783266	1.17787729917394
TMEM39B	-0.0145691868844825	0.118204610548988	0.90190599372006	15.9145021951522	0.0483601985234099	0.219304649807609	0.220516065509032	0.825469261838134	0.927359390530839	0.0484304167671625	0.129220741896476
KPNA6	0.0651445818367969	0.0660243681503866	0.323802075877008	124.2546493413	0.146799436609627	0.103200174431543	1.42247275664252	0.154889054846786	0.420183758825401	0.283035438117259	0.336049268361984
TXLNA	-0.0275302295584075	0.0561440938816982	0.623886590102605	47.8217371378993	-0.0767880939667484	0.140941783883505	-0.544821357094624	0.585876388448112	0.805857469562574	0.0102848649758824	-0.13372559361603
CCDC28B	-0.0224997161180137	0.184884263173448	0.903139606338035	10.1532496708617	-0.0738203911502211	0.338020327624473	-0.218390389918303	0.827124952575083	0.927986677096291	0.0250901330245188	-0.127490218246786
IQCC	-0.310948112430665	0.191577092920838	0.104568773876283	3.80426754809126	-0.43891550358132	0.431854690024365	-1.01634997539695	0.309462758229504	0.596507801380813	-0.82384027461867	-0.894583560210147
DCDC2B	-0.0816957610437051	0.164209336662973	0.618829564635264	5.03365510471117	-0.103762184072583	0.295974365055638	-0.350578280835497	0.725904752986605	0.881894910484728	-0.149129322490019	-0.190400263369684
TMEM234	-0.175204552989856	0.0889169556498992	0.0487892182606869	18.8595397945691	-0.211595616912935	0.170865165608177	-1.23837773579994	0.21557603206754	0.501855150485941	-0.42433437781307	-0.416966726618348
EIF3I	-0.0712343908013778	0.32382430827325	0.825887886589222	10.8461767178158	-0.0965211544285854	0.513563411524531	-0.187943985616224	0.85092056154643	0.938194043463642	-0.118340538714986	-0.175186294626352
HDAC1	-0.240653715056026	0.0577449838450454	3.07923551755443e-05	70.6635392993755	-0.288382920290903	0.101496897206557	-2.84129789410225	0.00449303208465055	0.0487254661606193	-0.616957337562566	-0.578302847434469
MARCKSL1	-0.550333476619699	0.263099756746443	0.0364627356840862	46.0882765808817	-0.818251274877372	0.424087904404057	-1.92943789808673	0.0536765226955242	0.235463400503941	-1.52837362409355	-1.69159763852009
TSSK3	-0.0912286818211133	0.102800253376669	0.374844019388142	12.6918889279302	-0.181490630269921	0.226574757428923	-0.80101875570519	0.423120787887417	0.693366176350145	-0.177185593299802	-0.353713798744353
FAM229A	-0.497905521378512	0.30616598003628	0.103894333041474	4.91504582979903	-0.749496677137651	0.513984431754672	-1.45820890834956	0.144782969078708	0.405884796276193	-1.37407328481707	-1.54713885953421
BSDC1	0.0561127844103441	0.0718928514996042	0.435093240828429	79.082325099747	0.140755097977084	0.122057560892519	1.15318622580891	0.248833955919042	0.537194006081074	0.256454019849714	0.323349640884855
ZBTB8B	-0.192897580920341	0.201030503552288	0.337284846406774	3.99054027204721	-0.362536656085225	0.429846289843395	-0.843409992481982	0.398999185306257	0.675289191438202	-0.476406601494937	-0.734105637098684
ZBTB8A	-0.0698481193108575	0.113676808521008	0.538921465718269	38.9096890549601	-0.0507576329916185	0.194162649401009	-0.261418110786012	0.7937700921088	0.913892614621288	-0.114260613027773	-0.0790335623551962
ZBTB8OS	-0.123476185446558	0.0576241615039476	0.0321303711517268	197.608180189891	-0.124907520589007	0.0924585336665728	-1.35095718735334	0.176709147425966	0.452939187335008	-0.272092990075728	-0.234828266657141
RBBP4	0.0330756396925024	0.048556198938809	0.4957559323909	120.526540731976	0.0958191368361855	0.0799527142157344	1.19844757962361	0.230742818915102	0.519015101876179	0.188653564356612	0.228935677420984
SYNC	-0.121586778734341	0.0818023077977946	0.137186831052453	49.2961607118495	-0.146754012618771	0.147161548292632	-0.997230691858105	0.318652546545403	0.604713853824033	-0.266532290723919	-0.280729452432259
KIAA1522	-0.402798376315008	0.209862291178363	0.0549405436845274	10.9059242341436	-0.537710779169193	0.337443660935837	-1.59348312449537	0.111051851125291	0.350878485964352	-1.09416412789103	-1.10216014927006
YARS1	0.310819021467143	0.10130045920174	0.00215288752743181	118.322922883069	0.497795382471948	0.16561646564905	3.00571190503969	0.00264959905194906	0.0334089562828657	1.00607812044454	1.07351916034234
S100PBP	-0.0728567395732521	0.0464529963088109	0.116788513216243	151.955081761101	-0.0597444177633507	0.0774565231598578	-0.771328421752779	0.440512289950503	0.705454702495227	-0.123115261756795	-0.0979154989501554
TMEM54	-0.728467159413327	0.258430962237787	0.00482024019411104	7.38599796243665	-1.08645117410277	0.458807811755878	-2.36798752389345	0.0178851390001477	0.120138412274787	-2.0526375890943	-2.2551065708668
ENSG00000287691	-0.518886391368216	0.213387700878503	0.0150297978292955	3.16460959623992	-0.575079315968486	0.441386504501658	-1.30289283904992	0.192611349036764	0.471868995165185	-1.43582193289678	-1.18067436324234
RNF19B	-0.365256555490962	0.132812894160923	0.00595663818297934	26.7761524376053	-0.478112301062513	0.225852664696901	-2.11692123138839	0.0342665334344955	0.180591727141919	-0.983675064116591	-0.976939092646325
ENSG00000236065	0.0730802955511222	0.145738373881151	0.616055482062367	9.55382443405805	0.124363961128484	0.29114098166383	0.42716061619962	0.669262344823227	0.851722546940765	0.306390980268167	0.288910582361044
AK2	0.100685033408621	0.0807400972386767	0.212387814883796	53.6129872891198	0.172976747469212	0.14212094494436	1.21710946642617	0.223562569438175	0.510801300776856	0.387634286390932	0.391049842697754
AZIN2	-1.17281273967092	0.279653019861752	2.74302972131184e-05	12.9220772075111	-1.64685807389412	0.455292779995827	-3.61714076359659	0.000297875328046047	0.00684159359714494	-3.36038788136377	-3.43256523022203
TRIM62	-0.354483921650535	0.17416014492683	0.0418115865421122	14.6866863569878	-0.449143619658953	0.27824978172319	-1.61417420303953	0.106489645844324	0.34337746883883	-0.951970202677068	-0.916073630815958
ENSG00000284721	0.422306866706185	0.133354412668373	0.00154125831364345	7.52475360283841	0.652509313943381	0.291037755405386	2.24200916143853	0.0249607802061259	0.146414925974893	1.33419719864338	1.39858521217318
ZNF362	0.0383909380014239	0.0847117405603919	0.65040832625424	56.4396159399124	0.117751109568857	0.144770068570684	0.8133664004681	0.416008017303304	0.688218497371505	0.204296980710527	0.275016464828208
ENSG00000225313	0.569388210710838	0.154618558761075	0.000230926406628226	6.13640250074145	1.13691342783945	0.412930786365931	2.75327843158668	0.00590016930645523	0.0587090616129229	1.76707124793169	2.41635608320739
PHC2	0.465687781120939	0.127496245703861	0.000259638158700216	61.200363074344	0.728887715755073	0.205910181426221	3.53983329384924	0.000400379855533745	0.00846355660818896	1.4618712569111	1.55906219886691
PHC2-AS1	0.498699304879914	0.211121836143099	0.0181697858391258	4.16947682648803	0.726093765667978	0.384146803262917	1.89014657808053	0.0587383591238479	0.248947775615148	1.55902723586566	1.55319189155077
ZSCAN20	-0.17391439547259	0.127029483409666	0.17097212789819	8.07874039731326	-0.19597314141931	0.252152147150524	-0.777201953796263	0.437039629693126	0.702579257814596	-0.420537324471612	-0.384142685627092
SMIM12	0.233790485751463	0.0975615323545292	0.0165597755703376	75.9828369070934	0.392788585871508	0.164065313124242	2.39409890117395	0.0166612554643856	0.115369560252579	0.779375989105971	0.852891680569383
TMEM35B	0.120989555761684	0.196523801808402	0.538126628175582	7.71416565795948	0.2131962039972	0.345654691390317	0.616789557056689	0.537373540931866	0.775674254405905	0.447392380589185	0.475554061652005
ZMYM6	-0.00472655340567634	0.0451976840604782	0.916712954790284	114.164481400152	0.04693725455819	0.087320686598549	0.537527318972889	0.590903419524298	0.808450971705012	0.0773982008084668	0.126231025506029
ZMYM1	-0.121993963920171	0.0479284504978087	0.0109172936448406	57.4204552089033	-0.122974016252571	0.0974211623930217	-1.26229263983181	0.206843504153195	0.491574748499456	-0.267730674525706	-0.230765823056456
SFPQ	-0.106705449478354	0.0622986360940209	0.0867483192924215	568.071054857844	-0.0925581002704826	0.114704961355534	-0.806923250543571	0.419710702454565	0.691368115046516	-0.222735157257229	-0.166859608360195
ZMYM4	-0.0112510491775997	0.0301832047740873	0.709328117471652	332.16083078941	0.0331397225630116	0.0595325940972098	0.556665185946682	0.57775620732478	0.799649718919199	0.0581960040684941	0.0972413333171886
ZMYM4-AS1	0.350727883357225	0.136930641315571	0.0104264972759006	8.34508668697686	0.426779169214656	0.268918463894456	1.5870207014947	0.112507956120693	0.353075385765398	1.12353360581392	0.924308550541587
KIAA0319L	0.0568932997441969	0.0405272687440042	0.160370183336105	368.503322483594	0.135243412580671	0.0625852396363915	2.16094742732328	0.0306994007084361	0.169034412678011	0.258751148934187	0.311769159452409
TFAP2E	-0.297200458949736	0.13251660397895	0.0249135025699934	23.0871648624987	-0.342560765015531	0.237316950176945	-1.44347365310449	0.148887089176512	0.411939336448315	-0.783379654199578	-0.6921347300183
PSMB2	-0.211002359363977	0.189818690664688	0.266310392763922	26.101767500159	-0.271252635457195	0.361144686746078	-0.751091308863458	0.452597705893945	0.713555423770301	-0.529690645160711	-0.542310781272935
AGO4	-0.12147643721668	0.0623676114863293	0.0514450339929443	180.520554142476	-0.121724202177016	0.0993713336055521	-1.22494282566632	0.220596763189329	0.507863431029709	-0.266207545394196	-0.22813986608413
AGO1	-0.20376668882271	0.0584012802152476	0.000484687619049553	55.1055580267342	-0.261202783803757	0.121108750787068	-2.15676226619661	0.0310241926109993	0.169799075688158	-0.508395395054652	-0.521195258143255
AGO3	0.0024005060955939	0.0471865357569826	0.959426966027616	385.531824475033	0.0594858238232671	0.0834957295861928	0.712441511896244	0.476191417443241	0.730845674140346	0.0983737985412154	0.152596549465826
ENSG00000271554	0.21926058807609	0.150802826042114	0.145958662918855	10.7408118921311	0.408558095441245	0.276879514567178	1.47558079939539	0.140056462718777	0.397935527371245	0.736613151405189	0.886024651636628
ADPRS	0.19762511771452	0.309307167243873	0.522869544799644	8.40221707483209	0.329210404983509	0.503450141851583	0.653908654733402	0.513170657682876	0.757963100962099	0.67293795366309	0.719308957622002
MAP7D1	-0.427687078587504	0.242295717048187	0.0775393958418144	7.90081964102186	-0.611179608255483	0.40941697920883	-1.49280474257942	0.135488305515227	0.390264690165164	-1.16741388915162	-1.25652389645545
THRAP3	0.0122290000943499	0.0490950886574738	0.803292669824776	163.558933912097	0.0731960699498254	0.0832918198891541	0.87879061890154	0.379514813679191	0.660093060520718	0.127299968780133	0.18140284722843
EVA1B	-0.648135588239155	0.234239537045173	0.00565786157265347	5.40098791724937	-0.953463781730139	0.443270092201166	-2.15097701944086	0.0314780135879157	0.171628049897623	-1.81621431777339	-1.97568967433585
STK40	-0.106567381576728	0.0949652697069976	0.261789248444921	64.3076544729927	-0.0995462822149922	0.167743149907646	-0.593444693686741	0.552883585684777	0.785092701450693	-0.222328810605599	-0.181542324341701
OSCP1	0.107381250597813	0.112529080771864	0.339955423083227	21.8431798356115	0.223047675986523	0.207984472434407	1.07242465447447	0.283529339131485	0.575187637201813	0.407341875203202	0.496252773615657
MRPS15	-0.143232741096346	0.356805099331208	0.688102595913038	8.40386306554508	-0.194407204577603	0.566564138770484	-0.343133621198636	0.731497938804582	0.884111333654362	-0.330238367397293	-0.380852530036648
ZC3H12A-DT	-0.0958726092956691	0.105192463768829	0.362083663143046	31.0750695236727	-0.0583709418397781	0.175115916677857	-0.333327449309804	0.738887121431465	0.887477965834074	-0.190853102963357	-0.0950297187782328
MEAF6	0.476839093254854	0.135879133361116	0.000449307084114342	73.0924485675688	0.749601443920049	0.221252651718336	3.38798851945207	0.000704072113049146	0.0130240959810111	1.49469060372189	1.60258335930312
SNIP1	-0.194498465432883	0.0911385216664103	0.0328348236707059	19.4614648886157	-0.275572136402639	0.185297895931029	-1.48718437960683	0.136966120455098	0.392871916862567	-0.481118153228958	-0.551386390074682
DNALI1	-0.163528109977473	0.0892089421247377	0.0667890375664186	20.2499860442861	-0.166663525993716	0.17845595107881	-0.933919687105948	0.350345322707598	0.633665617492341	-0.389969522077902	-0.322560894792455
GNL2	0.365957519444203	0.0900116178327017	4.78947007507496e-05	16.7320296619538	0.595713905877388	0.165146147746915	3.60719225973296	0.000309528312566991	0.00704768722077136	1.1683558386183	1.27925362460026
C1orf109	0.162479957329845	0.327611481205746	0.619927441401557	5.77688446392973	0.263324310111085	0.536861391118974	0.490488447236338	0.623788302858393	0.82809655315519	0.56950248404894	0.580877127165382
C1orf122	-0.300772947123901	0.171858506422001	0.0800976717191773	37.2718746132255	-0.397078797729043	0.272134117932525	-1.45912905278381	0.144529591257008	0.405788686911802	-0.793893818538031	-0.806681374132491
MTF1	0.0223142936434255	0.0882805731247876	0.800449337776324	36.63259955101	0.0690214956573479	0.147155284953985	0.469038510434271	0.639042109541668	0.836214398161422	0.156981923934905	0.172631740642074
INPP5B	-0.000554200057063627	0.0654064211519186	0.993239465326569	165.505006059222	0.0597427330853162	0.107242753140473	0.557079442067862	0.57747315275982	0.799646633139937	0.0896778240421144	0.153136335887765
SF3A3	0.120583488975084	0.0612693590864276	0.049057915973911	40.9674782877754	0.219530826876161	0.112484529202745	1.95165351566235	0.0509793549624042	0.22899249418404	0.446197288340154	0.488863598999527
FHL3	0.38247624625017	0.292941506293005	0.19167489708477	4.06776291782987	0.573466224143585	0.516676238280667	1.10991406543467	0.26703605885859	0.55655729684752	1.21697198507778	1.23250950792754
UTP11	-0.365638352679982	0.262015850567287	0.162870597140918	11.2417695453005	-0.502465440538439	0.429761540280404	-1.1691726537712	0.242334076532867	0.530304079368107	-0.984798728686942	-1.02810694045314
POU3F1	0.0976368827540743	0.191476334942321	0.61011018056575	13.5978633144664	0.179704886989513	0.349967718488165	0.513489894913237	0.607608677600562	0.819590593495922	0.378663296048115	0.405186189238951
MIR3659HG	0.166731161315969	0.0806790373458005	0.0387720212671176	54.5538023113104	0.294966136510364	0.144019027879943	2.04810531533551	0.0405496812123593	0.199336663741599	0.582014172028662	0.647359075381075
ENSG00000287987	0.0295338056166035	0.208486322604697	0.887349961511061	3.39756293264656	-0.0089604928101313	0.418186528489906	-0.0214270240662417	0.982905016424225	0.99264769906834	0.178229617875043	0.00878549315839664
RRAGC	0.0195213443920303	0.115253659713248	0.865499941002304	34.5240560585942	0.0490480442664045	0.208258229594338	0.23551551533855	0.813808637992907	0.922160610333219	0.148762015012466	0.130665959517264
MYCBP	0.0981958827654528	0.119485347117314	0.411177277872185	25.244352915834	0.230158459696274	0.238236619185807	0.966091864814316	0.333998214926316	0.619118536414556	0.380308484974795	0.511193085480064
GJA9	0.0557395495105308	0.237623396965374	0.814541747459229	4.79036753958018	0.00105199125346019	0.443114577760039	0.00237408405468861	0.998105756766129	0.999387308686529	0.255355554891352	0.0298225040637255
RHBDL2	0.143134014938405	0.181147927447066	0.429440236641696	33.0541723195606	0.280055539518097	0.297841934415523	0.940282435606896	0.34707270665725	0.6314378229384	0.51256557966482	0.616030746712677
AKIRIN1	0.0417659470491318	0.107491274272456	0.697607597881036	67.642705252338	0.140154104284722	0.191855614952856	0.730518647156409	0.465073219049075	0.722306807157878	0.214229945647397	0.322086906204833
NDUFS5	-0.217966005971454	0.349534941067959	0.532897796594172	31.6031054553126	-0.284040211206244	0.526246874997895	-0.539747074426581	0.589371470923132	0.807639533060635	-0.550185303577051	-0.56917847651988
MACF1	0.106665108791218	0.0312575435318113	0.000643794364800228	5832.06270733664	0.205263176268156	0.0629315891875119	3.26168747553078	0.00110751171421733	0.018241573422375	0.405234203385384	0.458886150892972
ENSG00000287422	0.363387920804581	0.139047380347495	0.00896434894026633	11.5987229660723	0.607736498284111	0.265797053199139	2.28646815669843	0.0222268849708019	0.136838867715288	1.16079327128044	1.30451403010645
ENSG00000226438	0.136112664664506	0.113409341760291	0.230065877324737	20.246811670814	0.21699155376975	0.222600331849162	0.974803370539393	0.329657804886125	0.61478200015343	0.491901094001443	0.483528387907865
PPIEL	-0.21303547776639	0.0736947789801443	0.00384285628872392	50.7584060764961	-0.230758872953229	0.144506910623379	-1.59687084830596	0.110294499147409	0.34992240096097	-0.535674301357836	-0.457230224042248
PABPC4	-0.309869183691609	0.0922276702295871	0.000779907820730384	61.9498665994633	-0.410956851465043	0.15606604478523	-2.6332239791851	0.00845785510555219	0.0738053346482333	-0.820664887180315	-0.835840248786844
HEYL	0.250239146169806	0.164881401066014	0.129092118629282	5.85235893288139	0.304504138150413	0.297785365186357	1.02256246864198	0.306514762515871	0.594602463454381	0.82778592368225	0.667399161661601
PPIE	-0.0707624166800728	0.0812674847513249	0.383899042454452	82.9907243222538	-0.0636204108306005	0.146652703351829	-0.43381682966983	0.664421459374337	0.849512112246714	-0.116951475061596	-0.106059263065717
TRIT1	-0.132595868844925	0.0883105303894243	0.133233288909914	37.2212094280841	-0.143923098815578	0.155732491033662	-0.924168732294071	0.355398472362602	0.638182764336153	-0.298933064917264	-0.27478148146206
MFSD2A	-0.226166376335569	0.352146033632279	0.520709792392264	9.59378098752211	-0.316492120204176	0.585009864337103	-0.541003048833724	0.58850548126399	0.807116734756443	-0.574319754816944	-0.637362471535733
CAP1	0.246985888733323	0.148240569037625	0.09569044019044	26.7750477732412	0.335473715809548	0.265694333978286	1.26263029695231	0.206722074499305	0.49146717093936	0.818211285039683	0.732468662777486
PPT1	0.445396643891493	0.173368370080899	0.0101969878877543	21.5282339462773	0.646450168779521	0.305840133643679	2.11368652334122	0.034542050307031	0.181086109251834	1.40215255637422	1.38585447501749
RLF	0.00390285438494411	0.0683703787619676	0.954478285474543	210.022648243055	0.0615017227901675	0.115527487664939	0.53235575388378	0.594479623858253	0.810773087705632	0.102795349023048	0.15683211061942
ZMPSTE24-DT	-0.0802407800689557	0.272453528810726	0.768366845474936	8.30126094869181	-0.0844736470934575	0.457283156134448	-0.184729408814308	0.85344127824688	0.939320942138845	-0.144847178412268	-0.149873540909947
ZMPSTE24	-0.0751150300785381	0.0775457002961105	0.332717353389671	47.694461862568	-0.0788667880622921	0.131499303920821	-0.599750612442632	0.548672452073358	0.782846787346552	-0.129761620355894	-0.138093092238655
COL9A2	-0.0154045669786595	0.139952554345589	0.912353920603571	36.5283530004208	0.0116661959572466	0.238964976345118	0.0488196895447892	0.961062990894906	0.985199107134651	0.0459718155998396	0.0521237770232404
SMAP2	-0.619184801144742	0.389677348528794	0.112067638290289	9.53310782399741	-0.887475704435779	0.565730307609473	-1.56872575589217	0.116711854516233	0.360296500653361	-1.73100946378969	-1.8370435708468
ZFP69	-0.0602553310954091	0.225099135141637	0.788942928463452	4.14428858844697	-0.0143863295424474	0.399799646656518	-0.0359838475665469	0.971295238387943	0.988980486335407	-0.0860281467902122	-0.0026146135267495
EXO5-DT	0.1565790230923	0.0605243746284723	0.0096804145098771	45.391624426428	0.282792829023043	0.1105725078428	2.55753292152048	0.0105417579064448	0.0851707107044505	0.552135486791224	0.621782005721018
ZNF684	-0.184182735979987	0.0745393220978425	0.0134755679228984	38.6298733020208	-0.244541408285439	0.133620471686222	-1.83011933126302	0.0672320968824521	0.267892741592983	-0.450758003817373	-0.486188407071084
NFYC-AS1	0.263807744574855	0.276458422784048	0.339962063036939	3.4727033010132	0.499572924867038	0.475931534959088	1.04967393032694	0.293868053604444	0.584661310256426	0.867719568390956	1.07725391572499
NFYC	-0.168634630212136	0.0345528637918764	1.05826866516855e-06	187.912870024434	-0.196020037542564	0.0687713409780902	-2.85031576750865	0.00436758446952294	0.0479249759002799	-0.404998485177949	-0.384241218044226
CTPS1	0.37753158113356	0.285010781254555	0.185296520358885	6.90609154064191	0.589601565548374	0.462792962561572	1.27400719813221	0.202660865166029	0.486187453439792	1.20241937661552	1.2664111202485
SLFNL1-AS1	0.0927048208649325	0.122625405941481	0.449649127385034	9.79922737260335	0.287196062939959	0.3000375341241	0.957200450864827	0.338466089547866	0.622889716232303	0.364147780054286	0.631033544034643
SCMH1	-0.00285437268490145	0.0407493878542109	0.944156244759349	436.571339724172	0.0645093225704073	0.0806424252920219	0.799942739033537	0.423743973963238	0.69399502965159	0.0829082024683354	0.163151312625028
ENSG00000287400	-1.56885336918805	0.860151794230896	0.0681632343961658	10.6196727495738	-0.464471631189732	1.08720299703927	-0.427217026125394	0.669221261238855	0.851722546940765	-4.5259722193499	-0.948278980026205
HIVEP3	0.302341127213051	0.0959955181073224	0.0016353120060321	267.827835622539	0.489997109557532	0.166713495566811	2.93915683245431	0.00329106495701578	0.0394303067249446	0.981126890633294	1.05713437997202
FOXJ3	-0.0884463841921389	0.0390767427387803	0.0236109092990641	261.576460356155	-0.0714347360117164	0.0723228865893746	-0.987719646994998	0.32328996966741	0.608479835453123	-0.168997033090961	-0.122477770501918
ZMYND12	0.27850389538404	0.115078208237868	0.0155150812686973	12.6554706680529	0.449194437815184	0.215596078530579	2.08350003801888	0.037205668235701	0.189744097960933	0.910971704498186	0.971404780308373
PPCS	0.204326914156354	0.139893005161482	0.144126834629816	14.5057586952848	0.331948741153514	0.24542039010416	1.35257197257583	0.176192411359169	0.452128810999566	0.692661962733819	0.725062415755366
CCDC30	0.0194667046571328	0.0729335077821152	0.789538223738155	145.708603945235	0.0998704792362416	0.13949385818761	0.715948935199159	0.474022880644731	0.729433102564191	0.148601205200336	0.237447864178026
PPIH	0.127245697978822	0.139412546591577	0.361385752918707	17.0958894221355	0.256761940956295	0.240201496986007	1.06894396653678	0.285094918927942	0.576715857038705	0.465804787905576	0.567089077107343
ENSG00000285728	0.304814779537313	0.165967499413369	0.0662699730920764	5.21872679790236	0.460499456983555	0.32741937441354	1.4064514594116	0.1595901088345	0.427055695739161	0.988407079058147	0.995157508404568
YBX1	0.34359662751538	0.207559828826953	0.0978413478845721	31.5911003001384	0.517003257764784	0.335962506359384	1.53887189188825	0.123835574441262	0.372575083960531	1.10254565786131	1.11387640630021
P3H1	-0.388885426026139	0.0998268205071985	9.79556765555207e-05	18.083833047911	-0.539217695915253	0.180962313246522	-2.97972371286327	0.00288508474369772	0.0357049036633775	-1.05321702362131	-1.10532629903059
C1orf50	0.276040990880726	0.127536551689808	0.0304331357055216	13.370036998546	0.386007239655245	0.239894806179576	1.60906876560843	0.107601306087599	0.345344672654616	0.903723147908126	0.83864354260499
SVBP	0.95755215665707	0.506710093960669	0.0587922600074306	3.71800088193437	0.758074449867936	0.776752881432118	0.975953186643166	0.329087663400564	0.614444946254586	2.90947377495892	1.62038580646753
ERMAP	-0.0664683794018042	0.0725470698848387	0.359556555519912	44.1634242449911	-0.0445196261730093	0.13335154925105	-0.333851585699959	0.738491554663892	0.887477965834074	-0.104313724726786	-0.0659270228953447
ZNF691-DT	-0.00886334777650953	0.165555762251708	0.957304104431455	4.6099034200176	0.0931960957490709	0.321668742039347	0.289726925775309	0.772025155611441	0.903023345470195	0.065223230947442	0.223424463260313
ZNF691	-0.0764486286536713	0.118582266718011	0.519129042933955	8.1708005826696	-0.068249892927924	0.221244924526056	-0.308481168886142	0.757716227098787	0.897258283607006	-0.133686524763382	-0.115786166474389
SLC2A1	0.0869003001923553	0.202471096026291	0.667778740423917	49.9809024917785	0.129274818497879	0.304676115063763	0.424302438249301	0.671345261257553	0.85311724872215	0.347064536868551	0.299228677189295
SLC2A1-DT	-0.0926732732820761	0.09695205698621	0.339139425714399	44.0008615362476	-0.118866458987807	0.174127624303123	-0.682639870976953	0.494834433382483	0.744280671529103	-0.181437160073998	-0.222135524478771
EBNA1BP2	-0.930824010769897	0.493352194221722	0.0591962071096031	3.34146609271043	-1.40600373683426	0.843605603228625	-1.66666002626493	0.0955820256892704	0.32294717562483	-2.64819258786546	-2.92651145943516
CDC20-DT	0.0801145240040845	0.206026078766401	0.697382503231524	3.69838859384806	0.257330221174195	0.387737330976601	0.663671513202127	0.506900575601817	0.753214444149267	0.327093367608036	0.568283078222881
ELOVL1	-0.953418404602954	0.233968318640846	4.60164547075218e-05	21.7513183582848	-1.37355276010292	0.382999171821441	-3.58630738957128	0.000335393583527966	0.00749599908567674	-2.71468998640311	-2.8583294231842
ENSG00000288772	0.497149134712321	0.215067188880416	0.0207997825781479	3.23591572096766	0.757659348970135	0.385978264672175	1.96295858683556	0.0496509862792533	0.225395528932405	1.55446494115675	1.61951364706549
MED8	0.0117822507165491	0.12939594846305	0.927448258623666	14.3634226057234	0.0506307035383853	0.242275728261438	0.208979677418408	0.834464103418492	0.931598210470702	0.125985143888544	0.133991250239588
SZT2	0.127512724274908	0.0584736818914355	0.0292066684795432	67.8150295415276	0.234473475752412	0.0962530082953959	2.43601192217104	0.0148501950677353	0.10682818607975	0.466590671083592	0.520259271179148
HYI	-0.489972147163958	0.111318326533561	1.07484890286538e-05	20.7481977134502	-0.694062909624139	0.207524386054723	-3.34448843733053	0.000824344657864282	0.0147308429857763	-1.35072462803117	-1.43066818509432
PTPRF	-0.0154472550185585	0.0441224420317182	0.726263853918407	230.583493565681	0.0110182019198081	0.080084318317385	0.137582514920605	0.890570375170302	0.957904088104352	0.0458461807355928	0.0507622909478967
KDM4A	0.1001260497432	0.0797559131873044	0.209331422393625	64.1069798527523	0.216868598757334	0.137550820091293	1.57664344431678	0.114877590412387	0.35689180923746	0.385989145571924	0.483270049825063
KDM4A-AS1	0.444889402042813	0.11629840060066	0.000130553086845229	13.8541014081957	0.749610720653269	0.233913580113043	3.20464814522956	0.0013522767924203	0.020898702749853	1.40065969652519	1.60260285044405
ST3GAL3-AS1	0.153893046121052	0.228826706343565	0.50124573268296	4.79819201756933	0.236008672904916	0.415638571881232	0.567821874270984	0.570155925150992	0.795323347029625	0.544230407219727	0.523484840282073
LINC02918	-0.317302938792833	0.164431644947142	0.0536446280227052	6.31226476884926	-0.473791361084416	0.307263591119569	-1.54197039537966	0.12308078782949	0.371845293589631	-0.842543118534952	-0.967860460324599
ENSG00000288573	0.801178563088294	0.186730464602623	1.7822183077638e-05	6.4168289668452	1.20130767623744	0.32032992522006	3.75021995029708	0.000176679527302308	0.00460037336848699	2.44925177258355	2.55165342772102
IPO13	-0.737517128024669	0.235877370992445	0.00176781868618968	15.5528555027968	-1.07984764995365	0.397513852051968	-2.71650319700676	0.00659755579996387	0.0632126279347814	-2.07927248684584	-2.24123205095181
DPH2	-0.505159849219563	0.124825381236484	5.18932736712555e-05	8.16198360857188	-0.829025889607528	0.273330248288295	-3.03305578068737	0.00242090846275447	0.0312854337705183	-1.39542344508839	-1.71423594547163
ATP6V0B	-0.845992003802057	0.285390730923598	0.00303343837810987	22.1419539238505	-1.28201155783755	0.470332535575455	-2.72575563216991	0.00641544762047132	0.0619139743140165	-2.39852411621849	-2.66599420865477
B4GALT2	-0.480518915987964	0.204512988524346	0.018794780495351	18.1742199269496	-0.695713787263889	0.329541893061704	-2.11115430818267	0.0347590507340368	0.181851147722933	-1.32290289111611	-1.43413680793458
CCDC24	-0.181766759457011	0.0752017214471365	0.0156466169122815	56.7375144799062	-0.219028822328326	0.126024807915651	-1.73798179859099	0.0822140209856583	0.299607093927656	-0.443647560629875	-0.432584471664628
SLC6A9	-0.0468382154862287	0.304694671303932	0.877829089575065	13.529017302574	0.00981520775528201	0.484571300426239	0.0202554458892806	0.98383959751696	0.993163391145149	-0.0465403300122282	0.04823470626487
ENSG00000230615	-0.0240685819037931	0.15749078970925	0.878536021947981	10.0520993038087	-0.0286314428182767	0.291242379953219	-0.0983079551227252	0.921687761508382	0.968714526666273	0.0204728153757302	-0.0325447089384341
DMAP1	-0.566396740724286	0.218181675673139	0.00943197004047275	26.3873272040706	-0.78757554882462	0.362529136977238	-2.17244758694822	0.0298219189585094	0.165631840635804	-1.57564930154127	-1.62714554257647
ERI3	0.0666816071024935	0.0379584777769468	0.0789691858186652	409.296391742924	0.151326928422771	0.0671184005788591	2.25462655721322	0.0241567790525361	0.143653273329704	0.287559046159619	0.345561882219042
RNF220	-0.0321807647431389	0.189054871049164	0.864837769963742	192.027252286598	-0.00198925520351535	0.303669455003344	-0.0065507253717482	0.994773314745105	0.99784146575248	-0.0034020917921272	0.0234326077627832
TMEM53	-0.0185660811105395	0.0797295487631333	0.815867603417366	30.9787632872186	0.0396438793524797	0.137459321155312	0.288404445906487	0.773037164908639	0.903378639979932	0.0366671860194503	0.110907074649807
ARMH1	-0.100571413811484	0.0976425296051477	0.30301188863531	320.58626409591	-0.0748490110065372	0.159969107094682	-0.467896660586072	0.639858491691126	0.83661974978408	-0.204682120853694	-0.129651428891151
KIF2C	0.0270334930209614	0.190028180365864	0.886874291009769	3.45002154399924	0.0811904699721689	0.331145944569725	0.24518032397366	0.806316810703776	0.919282728041538	0.170870965796585	0.198199705968326
ENSG00000225721	0.283466719563554	0.131582562109238	0.0312176022864922	9.10485523731327	0.424359309606563	0.235965280175907	1.79839724424802	0.0721140791658453	0.279895433266496	0.92557775676831	0.919224236535044
RPS8	0.747429080556096	0.359907498785044	0.0378269016128675	12.242782760677	1.09486308580605	0.541522747518364	2.02182288892476	0.0431946522579819	0.20638767032936	2.29106205580936	2.32800503083009
PLK3	-0.571957090172212	0.130356926668428	1.14596024864078e-05	10.1754645209402	-0.883129842995611	0.278686385673647	-3.16890199304458	0.00153015983295319	0.0228640075797049	-1.5920139261459	-1.82791257658711
BTBD19	-0.112869549287038	0.164376541240566	0.492301788926382	5.49903076676415	-0.112507152587499	0.3493735631746	-0.322025374688333	0.747433471375465	0.892611999624344	-0.240876675221042	-0.208774125125329
PTCH2	0.187584343166233	0.1198588784389	0.117572740195669	56.1277351325793	0.35430463533743	0.209180565878529	1.69377415081273	0.0903082078305743	0.314286107489773	0.643387022060437	0.772033895236225
EIF2B3	0.00238971147546873	0.0563988241214342	0.966202424684494	106.657716285894	0.0538048669060656	0.0913011837659805	0.58931182145432	0.55565211621199	0.786572698090973	0.0983420289720988	0.140660415349573
HECTD3	-0.296548055895578	0.0883874423714285	0.000793384153308981	14.3322705158054	-0.412913973634826	0.182253862519616	-2.26559792986765	0.0234760119543407	0.141600914612975	-0.781459571447188	-0.839952315299739
UROD	-0.857098106884116	0.248218112308244	0.000554381012277542	14.7241586983299	-1.22960064296412	0.398123723905509	-3.08848875144139	0.00201177309384882	0.0276413041252854	-2.43121040859282	-2.55587478367013
ZSWIM5	-0.0358120053934481	0.0594176151245802	0.546696985390887	369.08138344983	0.00666999809820037	0.0963923442024936	0.0691963470064444	0.944833330806537	0.979331131518779	-0.0140891701219931	0.0416263751618851
MUTYH	-0.354525845542256	0.0670000381683596	1.21365290896143e-07	50.7692679204608	-0.500397787329033	0.118986043143228	-4.20551666489729	2.60486392815236e-05	0.00107036843547698	-0.95209358858229	-1.02376263959449
TOE1	0.0280268392599051	0.174632083485593	0.872494484125417	6.65446562494954	0.0480748585298445	0.323846864936663	0.148449355961025	0.881988151104781	0.953543490084436	0.173794475992299	0.128621220287429
TESK2	-0.108142157990392	0.0853576782906305	0.205180510665767	341.528038151384	-0.104148997092307	0.140129568448901	-0.743233553383031	0.457340292408289	0.716653390043855	-0.226963523780947	-0.191212987730849
CCDC163	-0.418663224599454	0.144020509558783	0.0036494881212543	13.0721818818248	-0.560940398805974	0.254089723679914	-2.20764693149343	0.0272688948739066	0.155451380688748	-1.1408558491607	-1.15096739415773
MMACHC	0.530528086345665	0.222163227113065	0.0169398645848676	6.72192001394626	0.789834607806169	0.393439050040766	2.00751452537396	0.0446949055731524	0.211213212051144	1.65270229445471	1.68711637848723
PRDX1	-0.043999839183485	0.163018027143195	0.78723117629088	108.598003008294	-0.0622988851777122	0.26784652459464	-0.232591724951427	0.816078453637623	0.922553189999805	-0.0381867250605778	-0.103282634469366
AKR1A1	-0.0311135843052705	0.142770422513981	0.827485692641588	18.0178060401521	-0.0170021110271146	0.246549811879438	-0.0689601460147475	0.94502134281682	0.979331131518779	-0.000261280694788062	-0.00811057469576643
NASP	-0.0610745573121606	0.0902333986822334	0.498500558074324	201.989650982771	-0.0296549824318234	0.144155654059009	-0.205715014269814	0.837013529705678	0.933043905702995	-0.0884392055966721	-0.034695245596017
GPBP1L1	0.0252460819106573	0.0400693063022263	0.528655087661452	238.375348817461	0.0882244039611555	0.0666616088497398	1.32346646718383	0.185680300604322	0.46298673186562	0.165610448969681	0.212978550568114
TMEM69	0.150305223600194	0.183032046065234	0.411534511681117	16.7177935898554	0.282227289941475	0.306639616503801	0.920387564918498	0.357370264528589	0.640134567373891	0.533671112475438	0.620593763946971
IPP	-0.0859782145445887	0.0579080182480652	0.137613335855608	46.8701405381035	-0.0834867399166509	0.103938018281495	-0.803235825514242	0.421838442292022	0.692199332459007	-0.161732980692638	-0.147799971862629
MAST2	0.000859988264511144	0.072253719872698	0.9905035317334	134.317008836051	0.0443081630764716	0.117104722409704	0.378363589142499	0.705160512842093	0.872158477641701	0.0938399115547016	0.120707098993813
PIK3R3	0.270869728960188	0.278251233558891	0.330318869517933	29.2167235486519	0.335486615764665	0.448092200706363	0.748699966738567	0.45403806372447	0.714328454437231	0.888503644016435	0.732495766590561
POMGNT1	-0.252232618826454	0.117752695924918	0.0321891468152465	40.1328463617979	-0.318883226404993	0.18349964754516	-1.73778658799066	0.0822484247811843	0.299607093927656	-0.651035126253878	-0.6423863723882
LURAP1	0.131645553151633	0.276917073877	0.634504014394544	14.4710317493798	0.281451834151258	0.424215273079084	0.66346464168627	0.507033017660108	0.753302094780515	0.478753970127332	0.618964470775387
LRRC41	-0.0588547863861634	0.0650765078082767	0.365786655539972	71.3080377800722	-0.0358261290586534	0.11135648248913	-0.321724683267995	0.7476612767022	0.892723971629513	-0.0819062136952759	-0.0476613065717423
UQCRH	0.653009540945181	0.217208918886336	0.00264390425242711	28.8634363822008	0.952699222596038	0.371171245608501	2.56673768204801	0.0102660241589015	0.0835849304454628	2.01317658556221	2.02930765246742
NSUN4	-0.156060533886165	0.105092724289568	0.137549272992398	43.2681244684196	-0.175803814331632	0.17742292016908	-0.990874314119589	0.321746956103699	0.606895894337682	-0.367991752409773	-0.341765354367256
FAAH	-0.759886861351107	0.47230345288189	0.107639211525069	7.11972633830542	-1.18416823836327	0.701588380926544	-1.68783901010364	0.0914421369126614	0.316004277980715	-2.14510868865678	-2.46041775372899
MKNK1-AS1	0.241797313339669	0.198387512181463	0.222915110284524	3.58557636011156	0.452145636523615	0.385590096193927	1.17260697561126	0.240953450794077	0.529232252238271	0.802940825989365	0.977605479257679
MKNK1	-0.0974835721345251	0.0511693440785443	0.0567649025351844	122.216642320087	-0.0950191613133383	0.100125370453194	-0.949001845219209	0.342619673598562	0.62715429005862	-0.195594316147311	-0.172030489798649
MOB3C	-0.297171399742586	0.140490485001294	0.0344093116541459	12.3992208091268	-0.392085857642629	0.255428346813707	-1.53501309675935	0.124780611032877	0.37360782950432	-0.783294130255305	-0.796190817105841
ATPAF1	0.0719492885721652	0.0619737128605078	0.245656283997849	113.672227676005	0.151164225132526	0.113336930819305	1.33375964956674	0.182282638878017	0.459389515869067	0.303062321735246	0.345220029900529
EFCAB14	-0.162753624931856	0.0797987232937396	0.0413949929397324	85.7982096930239	-0.205620441226018	0.134837237685353	-1.52495293403919	0.127270837426319	0.377340575676417	-0.387690140691511	-0.404412415891001
CYP4A22-AS1	0.429186548535918	0.144670805915017	0.00301070894172632	19.376763607382	0.699791017265727	0.27256757686685	2.56740374372399	0.0102463232454842	0.0834675965361357	1.35444474092418	1.49792776314228
STIL	0.104466924511437	0.0971220773441536	0.2820950477307	13.2472821940851	0.262059862951293	0.192471384054465	1.361552337968	0.173339205571747	0.447061020712095	0.398764742987738	0.578220424940357
CMPK1	0.28519462733198	0.163375017093946	0.0808728219686938	36.2872503802149	0.463955697462365	0.263920252197017	1.75793897436875	0.0787578934040037	0.293609511467801	0.930663149736242	1.0024193395528
ENSG00000290466	0.206168918328598	0.171476383394375	0.229240851524093	7.39490276532722	0.405836160083078	0.302537086382465	1.3414426804191	0.179776768171424	0.45606958847728	0.698083152010005	0.880305652889696
SLC5A9	0.511731121080051	0.243185696857941	0.0353539138627932	4.58123930083317	0.688672239456003	0.414673966850392	1.6607559058668	0.0967624802635201	0.325061779024502	1.59738108071464	1.47456634268443
SPATA6	0.0586324564881542	0.0485082685565866	0.226774062964961	505.202613588709	0.145433111322106	0.0875206555712172	1.66170043371949	0.0965728541381118	0.324632097453188	0.263869648681375	0.333178512234808
AGBL4	-0.0206354123068729	0.120033927987111	0.863505797556044	431.006771781118	0.0433512058903445	0.194809466334752	0.222531310751869	0.823900301788936	0.92674406811741	0.0305769522081034	0.118696457215746
BEND5	0.390053558230482	0.516884688998643	0.450474657841741	3.38434275132345	0.41649781728508	0.841149227814845	0.495153301593187	0.620491911418327	0.825982841424069	1.23927271765427	0.902706627253588
ENSG00000229846	0.681158269154889	0.249958780539722	0.00642854445936907	6.81523549807169	0.930614708009274	0.440207225063975	2.1140377872581	0.0345120400297131	0.181086109251834	2.09602090579134	1.98290636271255
FAF1	0.0226060140200663	0.023791880877678	0.342032657819981	706.634113264473	0.0874675725990833	0.0504968790898249	1.73213818706487	0.0832489614846767	0.30143565315409	0.157840484084399	0.211388388774469
CDKN2C	0.393316732848827	0.144991507231915	0.00667398962458	7.87603417594961	0.570608584003504	0.451621622908224	1.26346604117195	0.206421743278523	0.49112314342458	1.24887654348369	1.22650538283644
C1orf185	0.286983040155714	0.197093962346459	0.145372660533422	4.47442574077307	0.354397292278288	0.357464896635946	0.99141844587671	0.32148129684854	0.606776720451328	0.935926614698764	0.772228574704668
LINC01562	0.000820133889652856	0.205605705739858	0.996817352754381	4.26205539687332	-0.0745181290163598	0.401405476766892	-0.185643030126454	0.852724706905118	0.939083720395051	0.093722616429725	-0.128956219990789
RNF11	-0.0781859340672956	0.190416873656739	0.681362914480188	43.0156019491457	-0.0663510154370997	0.314570103140326	-0.210926005919581	0.832945010828175	0.931033087373769	-0.138799575873537	-0.111796476580388
EPS15	-0.0912037659195055	0.034886132559052	0.00894033669142712	669.825465846217	-0.0802408436910441	0.0601055066440271	-1.33499987224578	0.18187638826339	0.458732022124047	-0.177112263488373	-0.14098009041643
EPS15-AS1	0.140518621307596	0.0990022084028629	0.155797482087969	21.8593623431159	0.289141783027501	0.18734986220303	1.54332530393943	0.122751867090658	0.371371010490873	0.504868233416641	0.635121653882346
OSBPL9	-0.0308993065875651	0.0628082267537954	0.622745692339678	324.737795307007	0.0144606147366805	0.111292819064803	0.129933043822534	0.89661940069667	0.959516349169377	0.000369358520287778	0.0579950690985778
NRDC	0.221936095231802	0.0489885905682514	5.88824441481494e-06	269.310769460466	0.378726465252484	0.0720739713924269	5.25469122813285	1.48273015583215e-07	1.50941929863713e-05	0.744487417337627	0.823346067019776
TXNDC12	0.120467628196758	0.138126943133853	0.383125704224151	33.0646487047198	0.22267795443196	0.235872594580367	0.944060308609056	0.345138830642518	0.629686250195106	0.445856299313932	0.495475959757489
BTF3L4	-0.0579703784659712	0.130376994552566	0.656582421631428	48.6285642450128	-0.0350320313199278	0.205924455698202	-0.170120791147167	0.864915142873752	0.945837967939908	-0.07930331908463	-0.0459928452105689
ZFYVE9	0.148913172724922	0.057002458527477	0.0089909221329526	213.004944104304	0.287120488878124	0.107926418182325	2.66033556671063	0.00780628338503299	0.0701054897737254	0.529574177522388	0.630874757029051
CC2D1B	-0.187195912647858	0.118237309096707	0.113370866725421	16.1914263285948	-0.21252262192672	0.214579489166564	-0.990414427549281	0.321971596387736	0.607121154326254	-0.459626062470693	-0.418914436543319
PRPF38A	0.178789592532876	0.0512714400691276	0.000488254776330107	48.2265785188594	0.249659022574063	0.116591484670985	2.14131437882096	0.0322486943573134	0.174194433030385	0.617503254510543	0.552165290910267
TUT4	0.103215592757859	0.0410792917034428	0.0119847081897059	597.276419308122	0.211355292910104	0.0704296731574627	3.00094098743817	0.00269146719868973	0.0337588719619437	0.395081957473096	0.471686163698907
GPX7	0.129566616586079	0.126378418876881	0.305255907058921	7.57826720009006	0.205582431014298	0.223680881839976	0.919088074596266	0.358049506354825	0.640914709106385	0.472635466822681	0.45955693004563
ZYG11B	-0.0881755353799468	0.0827329503255698	0.286520854509453	91.9875288343518	-0.0816525748332344	0.136735198399724	-0.59715841852612	0.550401617972917	0.783542685853	-0.168199899893192	-0.143946247790067
ECHDC2	-0.130283923046245	0.0657185095331485	0.0474284493171629	569.762807952541	-0.123422597829936	0.104030046794667	-1.18641298002629	0.235459248209973	0.523975993142115	-0.292128793808765	-0.231708327980809
SCP2	0.00254586769153959	0.0573150749474418	0.964570564516393	210.197306730204	0.0511381095258885	0.0988919255943571	0.517111070681857	0.605078625935909	0.818446856434989	0.0988016112123182	0.135057349843317
PODN	-0.464618330085622	0.2431297881743	0.0560060054506508	6.10777601206343	-0.710309728218178	0.430982898092886	-1.64811581007349	0.0993289085871787	0.329742979414465	-1.27610599071937	-1.46480401969529
CPT2	0.124340469767502	0.0865441578293965	0.150795115112733	19.0522105435898	0.203434609659264	0.162167762405109	1.25447010331848	0.209671185775712	0.494973315433118	0.457254431580977	0.455044189652579
ENSG00000236723	0.206393449757604	0.148478022870029	0.16451047582819	6.96573358419079	0.393494620494784	0.27179980980942	1.44773692362292	0.147690639293887	0.409653422454459	0.698743968849314	0.854375114448034
CZIB	-0.28353191486138	0.181939521533428	0.119141888376932	22.7915050371568	-0.373734513425916	0.302388788551699	-1.23594037733981	0.216480726865142	0.502885114714637	-0.743151860066725	-0.757633209826516
MAGOH	0.053367218644044	0.125668914313538	0.671080732572663	29.0267223131511	0.121492709681067	0.217517095636811	0.558543269095149	0.576473466621112	0.799031520538872	0.248373564922622	0.282877858850313
LRP8	0.028636001480779	0.153588762285236	0.852095067403273	61.129438019718	0.098496760501679	0.257721097570207	0.382183536506347	0.702325232610516	0.871124468692934	0.175587296958191	0.234561573841252
NDC1	0.0681434232535492	0.101773039106929	0.503136646131216	26.5644519838657	0.127509495066411	0.171744591031158	0.742436744591729	0.457822763664161	0.716991510161701	0.291861306795764	0.295519594803409
YIPF1	0.0263763180531896	0.0884141817596046	0.765453767690048	53.7273638906668	0.0991902015470696	0.149398168774752	0.663931843077803	0.50673393458626	0.753179611325979	0.168936838859444	0.236018547629318
IFT25	0.153044364438952	0.0709720802076789	0.0310522570628392	51.4638164269656	0.280138154457633	0.1308058730404	2.14163284832869	0.0322230382722732	0.174125794828151	0.541732658244332	0.61620432715215
LRRC42	0.172881847077326	0.0819649101155687	0.0349257864969152	19.092318263362	0.282575907880728	0.154955320383166	1.82359603517961	0.0682131664341018	0.270436068634093	0.600116211205936	0.621326237461363
TMEM59	-0.117066811404558	0.108927471316623	0.282498957855627	103.161368876188	-0.134512094277373	0.177023420718496	-0.759854790577546	0.447341387843417	0.710549603259642	-0.25322960727392	-0.255008226009878
TCEANC2	-0.00455815701907311	0.0703955785688106	0.94837256224997	32.2953511973774	0.0425958211797139	0.133071554811243	0.320097117976373	0.74889471034209	0.893847029511223	0.0778938070068447	0.11710933494975
CYB5RL	-0.0253020670465905	0.102027316370648	0.804139771457296	11.8784690375102	0.0138232671780568	0.204031915108125	0.0677505142797454	0.945984237075907	0.979569843602884	0.0168425540933559	0.0566559521066211
MRPL37	-0.468979557583419	0.406287887715945	0.248375735071712	7.87894363547243	-0.670559152477796	0.639067024666044	-1.0492782863084	0.294050056657309	0.584661310256426	-1.28894148810767	-1.38128495589131
SSBP3	-0.0111217996048594	0.174144228860181	0.949077362707478	125.538768512124	0.035668660744043	0.267148077415667	0.133516441851627	0.893784961968653	0.959110366098543	0.0585763975595892	0.102554829923562
ACOT11	0.215033466673715	0.0691238134645423	0.00186552859056402	904.176149534364	0.373378556581751	0.119737526035236	3.11830859501701	0.00181892243867244	0.0259032284835853	0.724172340705082	0.812109693277518
FAM151A	0.347445463838788	0.198564862614201	0.0801557279526447	19.177109310626	0.602949065199892	0.334111078377799	1.80463655418843	0.0711315740121028	0.277269048008145	1.11387314045699	1.29445525933971
ENSG00000230728	0.143959338104701	0.258446731692707	0.577515510342819	2.92842198620874	0.230907464812842	0.471012918937217	0.490235947952035	0.62396694587916	0.828264022800308	0.514994582359782	0.512766803720742
MROH7	0.115289292057648	0.0685024268817406	0.0923759176947028	713.657100129341	0.226677859317352	0.119820162050518	1.89181733222645	0.0585153231764766	0.248399304668825	0.43061597534027	0.5038800722794
TTC4	-0.114994606133177	0.0933788959053325	0.218141937681166	95.6770748963296	-0.108896384795831	0.162980723076289	-0.668154998581384	0.504034657711541	0.751240973452631	-0.247130914792903	-0.201187620025546
PARS2	-0.255974463705634	0.296329633795092	0.387688634419497	3.88648664895521	-0.353510855297751	0.552917503657091	-0.639355514990155	0.522591681293152	0.764318771134984	-0.662047723096944	-0.715141724807839
TTC22	-0.212455841640483	0.424580119738476	0.616800169079048	4.40766029201937	-0.325366727511331	0.702714835304341	-0.463013887234097	0.643354412939889	0.838987336369693	-0.533968378430405	-0.656008714517533
DHCR24	0.457262380796574	0.653524257681211	0.484122841253958	14.6100319205916	0.804129910525259	0.835127672500297	0.962882607060266	0.335606438958275	0.620135190133145	1.43707452160816	1.71715192583856
USP24	-0.0791419010569411	0.0503273158398239	0.115824523853497	326.006682826689	-0.0621912478394826	0.0806876760985541	-0.770765138452129	0.440846154300695	0.705702695415509	-0.141613075468569	-0.103056480016208
ENSG00000234810	-0.394806816648472	0.218251350913248	0.070458034441693	5.15900189251739	-0.572111187127437	0.362802405282689	-1.57692225519194	0.114813414993135	0.356762677269925	-1.07064422591847	-1.17443809276231
ENSG00000260971	0.328014465642699	0.136325017516519	0.016122930659803	100.097754044272	0.548881237148436	0.226594764129151	2.42230326573475	0.0154224739805054	0.109329665345912	1.05668590894387	1.18085453037756
PLPP3	-0.0278622480568705	0.0558169584551075	0.61765840415248	1239.49476965855	-0.00793246483308697	0.0962940804518256	-0.0823774919067373	0.93434653406321	0.974747369321215	0.00930770371290294	0.0109454602181901
PRKAA2	0.22283047883321	0.186713120068936	0.232697992861406	55.711346408524	0.360468613054513	0.32051314618433	1.12466092996761	0.260732743720671	0.550160733239965	0.747119671304156	0.784984893772742
FYB2	0.178931966866731	0.347272787359471	0.606379011220228	14.5348534073475	0.314131689390127	0.51855672360341	0.605780766291584	0.544660343351422	0.78021838826822	0.617922275391999	0.687627398644064
DAB1	0.478876011954604	0.467739465858972	0.305925360057261	69.9381472827544	0.744717073712492	0.689254392135301	1.08046765056566	0.279933984696154	0.571886665200088	1.50068544454687	1.59232091607031
OMA1	-0.234041048402962	0.0653837296717549	0.000344252489305741	27.3889542205876	-0.289498155862117	0.135956295001164	-2.12934719837459	0.0332255455392737	0.176642690635632	-0.5974956457343	-0.580646044459767
MYSM1	-0.0026123926913765	0.0504882206858909	0.958733778844694	137.851529714144	0.0467556236268634	0.0911749271379327	0.512812294942993	0.608082628490961	0.819759866821918	0.083620372052811	0.12584940473552
JUN	-0.161621275843952	0.195326653269382	0.407987165883572	212.001366584519	-0.244258999314651	0.296768125144102	-0.823063458031572	0.410471907720836	0.684437940603093	-0.384357532207369	-0.485595043769779
LINC01135	0.144253902979757	0.0841031409495033	0.0863081385803559	74.2944916486087	0.277033254548081	0.154525613005882	1.79279828864057	0.0730051832552245	0.281650070069484	0.515861514132173	0.609680689976564
LINC02777	-0.0189803881747555	0.185212647968368	0.918376561119578	3.96051219501026	0.0460767302731426	0.375678758971179	0.122649282592731	0.902384827153108	0.961816413648263	0.0354478418684324	0.1244229967837
LINC01358	-0.0973658914898505	0.103255876374586	0.345702699181431	20.0861466004807	-0.048833810524711	0.195224806742708	-0.250141420752284	0.802477984775894	0.91759491896657	-0.195247971085483	-0.0749914611184596
FGGY-DT	-0.123647540979761	0.167478999505844	0.460340162985991	5.41327892536774	-0.152750354199084	0.29905963741632	-0.51076887378968	0.609512906957215	0.820406460923715	-0.272597305317253	-0.293328234354502
FGGY	0.0837116852619766	0.0540864266822561	0.121685088983483	419.657504154113	0.174717164351947	0.0978531638404285	1.78550347781154	0.0741796877313894	0.284154590045666	0.337680147122354	0.394706594479767
ENSG00000226883	0.490594321696324	0.226183320116367	0.0300817775201233	4.3466880310501	0.649457071552422	0.402035178362772	1.61542349153932	0.106219016389094	0.342816498180306	1.53517351795305	1.39217221255625
CYP2J2	0.117968077587817	0.0949406375929241	0.214035303309182	102.353627748596	0.219403366246329	0.158921832135449	1.38057410550951	0.167409949724486	0.43861517849686	0.438499889833072	0.488595794262687
C1orf87	-0.0317318748657542	0.167293323693491	0.849561405948313	19.035964909522	-0.0120895780834071	0.270847583122991	-0.0446360936435504	0.964397372751789	0.98593940312504	-0.00208096721155569	0.00221104064496159
LINC01748	0.0866482525971081	0.0746820198955438	0.245955542808724	722.354999837345	0.183513099595293	0.131677011964214	1.393660874118	0.163420036564678	0.432122328578722	0.34632273739761	0.413187541311901
ENSG00000231252	0.0892978119098616	0.0597923784302319	0.135315564234203	584.393196629321	0.184074094828311	0.107488542817601	1.71249967673921	0.0868046241331198	0.307704480065169	0.354120636419425	0.414366236105309
NFIA	-0.120535291383337	0.0287988728970525	2.84643100976874e-05	5005.46121765563	-0.111730654686689	0.0590552442721132	-1.89196837747143	0.0584951942322554	0.248399304668825	-0.263437665838043	-0.20714264239801
NFIA-AS2	-0.0666369029702108	0.0800293995987808	0.405039166586291	68.0515049501468	-0.0192165225190665	0.147183670078591	-0.130561512080827	0.896122190942664	0.959516349169377	-0.104809705233018	-0.0127632261665911
TM2D1	0.0291411775438643	0.0460912383742408	0.527223642172674	163.310288240277	0.0851941346133644	0.0781452193907068	1.09020276963348	0.275623833600229	0.566653872361957	0.17707407700845	0.206611718030785
PATJ-DT	-0.301606812105385	0.148496894099961	0.0422484232641734	19.0887538949596	-0.419738597233042	0.250910909659805	-1.67285909489603	0.0943550380701353	0.320443241386954	-0.796347960588047	-0.854291382423201
PATJ	0.10614316631414	0.0780546330177246	0.173875070197384	202.265710903864	0.213433865671422	0.155013911636145	1.37686910431886	0.168552720834212	0.440235276211956	0.403698078222283	0.476053407388849
USP1	0.326202573146891	0.264032840990458	0.216658566364786	12.1628941718555	0.549922176385334	0.426806069907658	1.28845912736038	0.197586187859698	0.478501709927442	1.05135334112676	1.18304162500256
DOCK7	-0.0146515613690794	0.0342429968288835	0.668745550387615	1366.65718064864	0.0329922596193944	0.0638859516829143	0.516424327262825	0.605558078493379	0.818704560067435	0.0481879810119904	0.0969315021570783
DOCK7-DT	0.134080565085364	0.0606653926894491	0.0270936702409221	158.41600277166	0.249556054346023	0.113957175874588	2.18991083651165	0.0285307039221692	0.160546176423228	0.485920436295781	0.551948946622233
ATG4C	-0.168239940572406	0.0687674665949128	0.0144248856478714	152.472411714062	-0.167747852683191	0.123326401618176	-1.36019417158173	0.173768486491273	0.447802212697338	-0.403836876928321	-0.324839149843505
LINC01739	0.230940321623029	0.141041402961765	0.101548208606164	10.2475566405262	0.390001572805222	0.264568765235316	1.47410285737374	0.140453899316227	0.398457762910959	0.770987691489024	0.847035948475691
ITGB3BP	0.176029532079304	0.0942686235036955	0.0618571420254546	160.544969629784	0.315196407655001	0.165410124296819	1.90554483285073	0.0567092854576356	0.243596469974714	0.609380140373235	0.68986445486378
EFCAB7	0.431538670569388	0.0904848102091469	1.84974042507282e-06	60.4833049838851	0.729150618478717	0.185086195680667	3.93951918346594	8.16450738093015e-05	0.00256118811061028	1.36136725442131	1.55961457801969
DLEU2L	-0.0691356764368116	0.0925271267803955	0.454946710142508	15.4144026638046	0.0262334973343155	0.209945732421139	0.12495370604482	0.900560200230078	0.960855153065968	-0.112163827511827	0.0827308147957116
PGM1	-0.0384833455076601	0.063836727662134	0.546615002616956	144.254249898471	-0.0261381331640327	0.1117647887309	-0.233867333896782	0.815087973785988	0.922550257396823	-0.0219511720644605	-0.0273060706491184
ROR1	0.0242846451034884	0.061145921925466	0.691250312024786	366.982175392223	0.0749889464203916	0.114726110519379	0.65363452208837	0.513347297388377	0.758011136579749	0.162780851193902	0.185169820701113
ROR1-AS1	0.167632815420441	0.170393125220456	0.325213689559559	5.04991766281025	0.28646444012425	0.316295752550762	0.905685384056101	0.365102400818067	0.648171780210203	0.584667823760643	0.629496347365474
CACHD1	-0.00023555133241752	0.0635902496814937	0.997044478633805	1317.24380151975	0.0539629493700154	0.106368488900396	0.507320823374174	0.611929730097413	0.821742775772569	0.0906156368196054	0.140992558951194
RAVER2	-0.106326711010662	0.0367349444462141	0.003798480613589	244.700602055729	-0.103884931038423	0.0715554943843372	-1.45180928358119	0.146554641865551	0.408063169179282	-0.221620494787691	-0.190658164330381
JAK1	-0.0169652281643942	0.0434126852288083	0.695952724286285	957.824001140548	0.0308261863202427	0.0749319756394603	0.411388943867766	0.680787359644111	0.858341490037908	0.0413786448506337	0.0923804130041185
LINC01359	-0.198227638858496	0.0797731021655636	0.0129590307713207	20.8289745159987	-0.267202220537179	0.155733462892883	-1.71576625584295	0.086204832590007	0.306998458211482	-0.492093456807855	-0.533800543223884
AK4	-0.0121676716765573	0.0649721024080547	0.851444767515648	184.568084762682	0.0264010179667085	0.115213639396313	0.229148372580211	0.818753597644672	0.924180057030924	0.0554982989619918	0.0830827887262704
DNAJC6	-0.214157129690594	0.405401773602303	0.597319594250111	47.8624864204605	-0.247086336762305	0.620906104119972	-0.397944769946347	0.690670897828883	0.863936197805368	-0.538975427096171	-0.491535500537709
ENSG00000229294	0.108205770088525	0.547857411484066	0.843430666558087	3.53618700767265	-0.214590944092376	0.812561434621464	-0.264091962710911	0.791709056938117	0.913022265629482	0.409768512606314	-0.423260142931294
LEPROT	-0.037396237789853	0.114105984459541	0.74311393957395	91.0047274472723	-0.0135183697586684	0.184579616856798	-0.0732386922720527	0.941616177065733	0.978163621848508	-0.0187517131323688	-0.000790962240936972
LEPR	-0.0834595170978685	0.158264665226332	0.597956498929633	151.456503126887	-0.0574772435280841	0.245087081901344	-0.234517637903171	0.814583141874079	0.922263501994565	-0.154320220290752	-0.0931519888353162
PDE4B	-0.121243975610812	0.0644669175962986	0.060010536198651	1650.87527851933	-0.116190295749021	0.112870782622497	-1.0294098530142	0.303287121015156	0.59216014017659	-0.265523389308209	-0.216512696529062
SGIP1	0.0461478905535174	0.0530512786557713	0.384369651046883	1204.57773302653	0.121747311010173	0.103345427527509	1.17806190291066	0.238771928593995	0.526869132958414	0.227126412166197	0.28341279612491
ENSG00000248458	0.395394186678483	0.168699826645176	0.019089759264335	8.42429731194735	0.577691898353793	0.303113826087787	1.90585796039038	0.0566686366162246	0.243577885362955	1.25499068295895	1.2413879794315
DYNLT5	0.0153514739725088	0.390843272018299	0.968668885380729	6.44511640514799	-0.0202474316621309	0.65973912081225	-0.0306900576658284	0.975516720262387	0.989379192418405	0.136489699269629	-0.0149292467811868
DNAI4	0.00707069019291419	0.0659578097921112	0.914630159274168	77.9484668923795	0.046027693076619	0.118437251167369	0.388625137977707	0.69755346832098	0.868721087343074	0.112118583883026	0.124319965804426
MIER1	0.0250138854426992	0.0328071823430492	0.445790578193502	150.421974599761	0.0895286418493787	0.0629512253448549	1.42219061438327	0.154970922695658	0.420296698043106	0.164927073209174	0.215718856220881
SLC35D1	-0.0981770317713468	0.0842025571415874	0.243629570326973	102.743108892926	-0.0907625032578618	0.139588500831293	-0.650214757786943	0.515553509636189	0.758943852338982	-0.197635232233851	-0.163086918816205
SERBP1	-0.197773264659469	0.104376031488724	0.0581169221655767	62.7785594028776	-0.264672202459759	0.184402927200277	-1.43529284745194	0.151203665103411	0.415073526733945	-0.49075619135957	-0.528484777670869
GADD45A	0.294309366675615	0.221631890413319	0.184204616195897	65.056536974691	0.456105845057592	0.346032059226403	1.31810285462356	0.187469219042367	0.464820911399396	0.957488673765735	0.985926186645328
GNG12	-0.0631121168996574	0.0544281559700626	0.246232452531595	185.0725675743	-0.0395823037114929	0.104073436433834	-0.380330515334313	0.703700086465557	0.871494419872895	-0.094435932613785	-0.0555533228418548
GNG12-AS1	0.246681564588129	0.0534690348272292	3.95866836336539e-06	167.453522982633	0.389522633002305	0.10708337112632	3.63756416057174	0.00027522864441745	0.00642092130894744	0.817315630829301	0.846029658548737
DIRAS3	-0.155153764416933	0.126625988525227	0.220465359287547	12.7276320516935	-0.229443333017284	0.255060325967213	-0.899564964277425	0.368351809192468	0.651010662774189	-0.365323045684429	-0.454466171904628
WLS	-0.037242142542265	0.042773136822296	0.383923439537645	731.155490252195	-0.00864689117980924	0.0809240687414231	-0.106851908391293	0.914906466219695	0.965833219407276	-0.0182981965137187	0.00944439467325685
RPE65	0.973576467904199	0.200921047594321	1.26250374067252e-06	11.0929137624528	1.42970953723077	0.356217936463502	4.0135809875965	5.98044700983227e-05	0.00206038151458828	2.95663481053106	3.03154357386229
LRRC7	1.84295656465265	0.837787777715774	0.0278218495560395	11.1919844641967	2.18230113279039	1.13983928365151	1.91456915381906	0.0555474720844369	0.240591480298813	5.51530114171624	4.61279728697607
ENSG00000287283	-0.318509033797754	0.226481749884407	0.159624904894917	3.51710772413141	-0.367891044900432	0.424171874478739	-0.867315979760632	0.385768903488071	0.665626111851859	-0.846092768098868	-0.745355626130522
LRRC7-AS1	-0.170936399626467	0.127259864199604	0.179204805039612	69.4636602066686	-0.197528954558205	0.21780644626418	-0.90690132430066	0.364458980795172	0.647614780583759	-0.411772806242609	-0.387411570527354
LRRC40	0.0935898776830718	0.0499976034935726	0.0612222006437283	65.5798875680955	0.189549842363509	0.102638752923045	1.84676681044271	0.064780944019603	0.261828513239066	0.366752584431829	0.425871209284909
SRSF11	0.0284914434029907	0.0626603510193102	0.64932758651275	287.567560339706	0.0931933358794737	0.0980753774820922	0.950221536455367	0.341999697776777	0.626615563309308	0.175161849115618	0.223418664558768
ANKRD13C	-0.0119699519610324	0.0624948869402037	0.848106539890328	176.902395307501	0.0391883003159557	0.0986979892475816	0.397052671637036	0.691328619823627	0.864379896370603	0.056080206439535	0.109949867517319
HHLA3	-0.117774624920518	0.0706668172116168	0.0955902878396985	36.1751714930313	-0.121280657190217	0.132055218003174	-0.918408670434382	0.358404953137132	0.641332700788253	-0.255312768159266	-0.227207943429868
CTH	-0.279443509873399	0.069521936734868	5.83214785648424e-05	70.6058261729358	-0.351111578838099	0.128461459651835	-2.73320558391368	0.00627211696993051	0.0610158653936705	-0.731119304651524	-0.710100657603534
ZRANB2	0.173241789487	0.0588459483107021	0.00324012138674942	347.647606838462	0.301287320460095	0.0945342788362577	3.18706953889132	0.00143722215808397	0.0217847535373746	0.601175555131848	0.660640376488822
ZRANB2-DT	-0.0736787278978983	0.0728334147936059	0.311726420175568	228.657836452836	-0.0606913926225773	0.135134172666945	-0.449119504155022	0.653345451273353	0.844180959354916	-0.125534449703201	-0.0999051670798718
NEGR1	-0.174960855574855	0.193200008505989	0.365150547099012	144.265478767554	-0.210007751526854	0.309673806640646	-0.678157942400833	0.497671555788744	0.746176309273146	-0.423617153697758	-0.413630497443746
ENSG00000286863	0.0664727457519895	0.154241045992748	0.666492625252156	152.675475232958	0.151569131132978	0.254091043915762	0.596515047508827	0.550831204491308	0.784012770671869	0.28694434781603	0.346070769027108
LRRIQ3	0.160050727226553	0.228813438117463	0.484251278891648	6.59780171201333	0.257309151052206	0.419312722091818	0.613644989755075	0.539449946989359	0.777148360020554	0.562353034344212	0.56823880825119
FPGT	-0.0447217084522871	0.0461351436434296	0.332364028361035	102.020905222027	-0.00268300791009069	0.0951796190575313	-0.0281888910321121	0.977511497377012	0.990187707332084	-0.0403112533313642	0.0219749791502297
TNNI3K	0.0649871232748541	0.0850832816789436	0.444982845131279	176.081913323081	0.164533557427696	0.153930658412495	1.06888100866033	0.285123290497429	0.576715857038705	0.282572022952239	0.373310041080987
CRYZ	-0.2259685418872	0.108850012088294	0.0378974205508883	32.5962073315224	-0.323417478296214	0.242653552249446	-1.33283636401804	0.182585509415262	0.459565601062915	-0.573737509669989	-0.6519131896972
TYW3	0.291662445176257	0.128890531411497	0.0236437384869123	45.4324511868457	0.459949182474379	0.224359442572805	2.05005493506307	0.0403590703280218	0.19899148063807	0.949698538073615	0.994001338689147
ACADM	-0.0120315826978905	0.0484540661300687	0.803895304244926	90.8333531256207	0.0143483627799577	0.0891331867099527	0.160976660989902	0.872111782720163	0.949289846332953	0.0558988214596456	0.0577592189716039
RABGGTB	-0.269171181695518	0.290970059471535	0.354923224667658	14.6260629588686	-0.344710427864529	0.474841757389311	-0.725948007942168	0.467870644229809	0.724203540837959	-0.700886889221346	-0.696651339533973
MSH4	-0.0712999363660473	0.446314569623504	0.873075922745813	10.4900373403323	-0.0243639196017572	0.612678763852319	-0.0397662217775675	0.968279506035646	0.987793941079497	-0.118533445396547	-0.0235783094041648
ST6GALNAC3	-0.213672713525166	0.136102473132106	0.116429076012332	373.382316984241	-0.238082578482339	0.210456857496535	-1.13126548269523	0.257943367864663	0.546736707255403	-0.537549745351903	-0.472617901276468
ST6GALNAC5	-0.634442776840892	0.600134259280511	0.290434889249419	22.0335589333842	-0.844196534889846	0.93760487519616	-0.900375581679039	0.367920410985531	0.650539686792996	-1.77591510269469	-1.74611065590493
PIGK	0.0649045429671783	0.160065265312974	0.685118843501831	34.2097592192412	0.1531106454782	0.275828480914253	0.555093676224817	0.57883058798862	0.800470451171992	0.282328981440639	0.349309611045251
ENSG00000289212	-0.0189339588027493	0.222081624120609	0.932057270152062	3.31460097115374	-0.0523296259322586	0.402148390421933	-0.130125165681639	0.896467400059105	0.959516349169377	0.0355844878203868	-0.0823364422824261
ZZZ3	0.000469174777011144	0.043295386975452	0.991353813640291	244.109685574836	0.0521373275595476	0.0784181983717061	0.664862603861595	0.506138376401914	0.752648896545641	0.0926897111809189	0.137156784962252
USP33	0.0687816562090026	0.0543998121568099	0.206096162581916	190.834163869957	0.15892970018737	0.0870264051297563	1.82622389090307	0.0678165440678015	0.269337339251407	0.293739685632223	0.361535899406664
MIGA1	0.251777589080194	0.0752330167499798	0.000817982813910124	121.331769331641	0.419665175538759	0.122087809939086	3.43740440383152	0.000587317996874521	0.0113569738635822	0.83231370398454	0.909361494287637
NEXN	0.265691248009811	0.155729293047482	0.087987668179383	17.9685647037764	0.426582549388407	0.275914357181525	1.54606869227815	0.12208797891217	0.369973527680184	0.87326289384977	0.923895436932344
FUBP1	-0.038214207725617	0.0338695826947907	0.25920374442066	182.345242847647	-0.0108155257542953	0.0612802813881305	-0.176492756059541	0.859906839183256	0.943281237891041	-0.0211590745872591	0.00488792408080606
DNAJB4	-0.30313297786818	0.243720870990476	0.213583816525088	52.276737638712	-0.428279763537236	0.396938219214411	-1.07895824288438	0.280606342892125	0.571910242628492	-0.800839608105255	-0.872237039818944
GIPC2	-0.247864699748759	0.238309892342724	0.29829621033089	16.7816822630125	-0.430929229708257	0.385492744682544	-1.11786599268718	0.263624231246914	0.553008075624177	-0.638179934924748	-0.877803775144472
IFI44L	0.702691833531272	0.393994815772299	0.074504089544154	51.511092675445	1.07356357550109	0.577653402037314	1.85849087309926	0.0630993382845191	0.258068311701298	2.15939618475888	2.28325309637327
IFI44	0.0191506950677881	0.236930870354686	0.935578583455248	34.1747856721779	0.0858527651224598	0.36617949642239	0.234455413154614	0.814631443706065	0.922263501994565	0.147671159643034	0.207995552163696
LINC01725	-0.0816877969930838	0.444871431043752	0.854310681887087	13.4931315057529	-0.217557784630066	0.652814067425021	-0.33326148360774	0.738936910775591	0.887477965834074	-0.149105883549721	-0.429493706585363
TTLL7	0.410434215137793	0.616845145943107	0.505809762701983	6.91127147837158	0.642336080299737	0.838468072376805	0.766082933222379	0.443626957275158	0.707927766873454	1.29925488291341	1.37721045384701
PRKACB-DT	-0.121671465262106	0.232924650839219	0.601416877631303	5.57713730635624	-0.187546343053909	0.418569552585367	-0.44806494379607	0.65410632723929	0.844679903225203	-0.266781531036766	-0.36643732420189
PRKACB	0.0891765201404772	0.109839997055437	0.416862459527129	190.228689898823	0.176982561008587	0.180188577636412	0.98220743695367	0.325997664504339	0.611279518504334	0.353763663482347	0.399466369763099
SAMD13	-0.289110679141057	0.263999171421146	0.273464222797539	5.32142250745409	-0.391582533244963	0.47191998464958	-0.829764676178589	0.406671846140904	0.681269249416852	-0.759570681230695	-0.795133293241096
RPF1	-0.00960793111662621	0.10265951378019	0.925434642941844	23.093929749972	0.0439655940856965	0.200558925104806	0.21921534562833	0.826482302112115	0.927617233302359	0.0630318530561798	0.119987334792543
GNG5	0.0137305338566106	0.0709484523442877	0.846545239403052	46.5840417042276	0.0517132002987393	0.145165298844678	0.356236653734103	0.721663344356713	0.879937890411382	0.131719122033127	0.136265660466652
SPATA1	-0.078741204656187	0.137135521246644	0.565842394736023	55.4111648458103	-0.0635445133771514	0.248568665968656	-0.25564168810064	0.798227525261471	0.915269108409992	-0.140433788763627	-0.105899796589091
CTBS	0.123802806902094	0.0906564294542621	0.172056278454137	58.1756207349829	0.207972799289761	0.161724729957083	1.28596782535949	0.198454290793621	0.479762563878128	0.455672039855665	0.464579280459302
ENSG00000284882	0.306601779350035	0.160272708401742	0.0557479820194073	5.14675333623652	0.512076125486552	0.300497121539355	1.70409660785881	0.0883630402592633	0.310461013638592	0.993666385398088	1.10352411661756
ENSG00000289881	0.77466943693806	0.168583126920912	4.3238049084256e-06	5.98203967426774	1.03190066097748	0.312036000161632	3.30699233563745	0.000943034721679698	0.0162446996434323	2.3712329534233	2.19571605944874
SSX2IP	0.404318723719169	0.179193624282906	0.0240504002835905	75.4437654325285	0.638685586767209	0.294261303781773	2.1704708657203	0.0299711933956812	0.166311997935932	1.28125642395396	1.36954048186345
LPAR3	-0.0385669936779526	0.137970156064874	0.779837028735172	39.1224611582684	-0.0254923904073028	0.24352926238695	-0.104678962016471	0.916630556111326	0.96648937820786	-0.0221973563948738	-0.0259493146903487
MCOLN2	-0.480574011180527	0.297193105421901	0.105869013578644	8.36636484415718	-0.625718489481278	0.481362609144703	-1.29989009863701	0.193638639145747	0.473268910638282	-1.32306504138243	-1.28707122127073
DNAI3	0.0975505435291046	0.165017591180927	0.554418319138745	12.9495084314199	0.229059938809284	0.305948438927044	0.7486880456478	0.454045250527665	0.714328454437231	0.37840919169397	0.508885007311592
SYDE2	-0.0636709003362891	0.0882069224226071	0.470395534306565	23.7856695167659	-0.0793067602253621	0.169105823090839	-0.468977110165869	0.639085997443205	0.836214398161422	-0.0960804841408795	-0.139017508111256
C1orf52	0.0558978546538183	0.065354679991132	0.392385114164738	115.919450915942	0.131589487990633	0.10266478769671	1.28173925006665	0.199934131281223	0.48230555839878	0.255821461623859	0.30409197854908
BCL10	0.477489056967947	0.180615609335269	0.00820112438059228	10.0018285762123	0.794936510975853	0.329807641799149	2.41030349278555	0.0159392552323236	0.112029179648479	1.49660350726707	1.6978358754609
BCL10-AS1	0.106255930763464	0.080297783718508	0.185744434979274	73.1996803820321	0.242647143238196	0.170879170088357	1.41999251934996	0.15560985889329	0.4215947739487	0.404029954464812	0.537432784858958
DDAH1	-0.173550200857498	0.0469751877386136	0.000220313069246999	933.347209674736	-0.201445608023004	0.0872240349543213	-2.30951948196962	0.0209147718772013	0.131710825979179	-0.419465465910415	-0.395640765313389
ENSG00000282057	-0.596926589034523	0.132551878596042	6.68927554037241e-06	7.71861555817241	-0.787921204881759	0.395947142605879	-1.98996562949324	0.0465947218094803	0.216049989841842	-1.66550147927084	-1.62787179294524
CCN1	-0.478044141473363	0.184561940537412	0.00959325627729729	41.034818494269	-0.662172839841876	0.308868649277797	-2.14386549554376	0.032043665594767	0.17333459013364	-1.31561939998091	-1.36366465814533
ZNHIT6	-0.0651956177183499	0.0904843333959759	0.471205938919101	86.0921416790823	-0.0308988961505773	0.148768554872217	-0.207697763664623	0.835464963940644	0.932305634089068	-0.100567868939132	-0.0373088054579366
ODF2L	-0.134201791030953	0.218731320351763	0.539515182149044	40.5651759868027	-0.14618859951044	0.355242480319928	-0.411517787452627	0.680692901118198	0.858290977045233	-0.303659442992009	-0.279541475337821
CLCA4-AS1	-0.118743169771066	0.446947213488864	0.790488710821499	5.92405866871765	-0.150732020787658	0.683696177173429	-0.220466379395043	0.825507953570959	0.927359390530839	-0.258163285566566	-0.28908755824285
SH3GLB1	0.157211662785334	0.0556587908877088	0.00473454013548272	165.219778454763	0.282061898421209	0.107549489398445	2.62262424488355	0.00872554466266204	0.0751530399738779	0.553997404137148	0.620246263447257
SELENOF	0.0471683409455096	0.0765008509193448	0.537516565062134	101.09687883228	0.109657260604705	0.12477751872555	0.878822256803309	0.379497656544661	0.660093060520718	0.23012969240047	0.258010656095478
HS2ST1	0.0593537775814085	0.0454289246901194	0.191375940071018	620.276942627009	0.144388512068528	0.0908982208568133	1.58846356625588	0.112181553363207	0.352610176513868	0.265992563620636	0.330983727628946
LMO4	-0.496204011687746	0.228790521582185	0.030096832682642	58.6164173099886	-0.695996270232578	0.366282915346945	-1.90016034346927	0.0574120807022783	0.245470289514835	-1.36906558384228	-1.43473032671126
PKN2-AS1	-0.0519463753151587	0.137824789688194	0.706246777839902	118.928934514203	-0.0104762260005037	0.226592464078013	-0.0462337794115555	0.96312391917478	0.985363196705139	-0.0615741185904103	0.00560081935987532
PKN2	0.0723616224105988	0.0349465157608852	0.0383925340865931	426.964391249051	0.158906250047025	0.0554286007000766	2.86686382192588	0.00414561352777763	0.0463269375742232	0.304275858499608	0.361486628830548
GTF2B	0.0992617960364428	0.0983086065691801	0.312641012031554	45.5998157384989	0.212167365490976	0.169974019726797	1.24823408796237	0.211945343935621	0.497164776722124	0.383445566682377	0.47339239160711
KYAT3	-0.0452476071975595	0.0773159242854811	0.558392998710071	69.8527534481187	-0.00531478661723107	0.129720875641517	-0.0409709431188118	0.967319060436201	0.987598023592548	-0.0418590221590309	0.0164454065675528
RBMXL1	-0.21277091385369	0.090604238031126	0.0188565404141792	26.3722828477835	-0.278672226873836	0.165205794322525	-1.68681872216779	0.0916382143231476	0.316158219827141	-0.534895665202716	-0.557899922244708
GBP3	0.379963824104807	0.154331523764264	0.0138165633749102	7.10983336610007	0.40788972537889	0.334657112380306	1.21882879607041	0.222909179528213	0.510154707331146	1.20957769347034	0.884620353941744
GBP1	0.253170786984822	0.164053851537022	0.122777994394816	24.0940578571895	0.366051631059814	0.290917411431431	1.25826649308714	0.208295394692906	0.493349299438511	0.836414014751468	0.796715250586917
GBP2	0.872315562075466	0.326919257913263	0.00762382997612855	18.0182605267146	1.29065271178789	0.526611351444776	2.45086382632455	0.014251385657616	0.104234711336763	2.65861456440589	2.73937432448094
ENSG00000286802	0.214371763104354	0.134677562386511	0.111442969817722	13.9692781558202	0.326547029906408	0.241967771773759	1.34954761748904	0.177161136413844	0.453454386084447	0.722224885673064	0.713712998598637
GBP7	0.358365738747036	0.253614882295103	0.157646553742307	3.49036984261185	0.504413998471737	0.452939255554069	1.11364601828274	0.265431076119577	0.555174569206098	1.14601252326495	1.08742538941411
GBP4	0.0205985250398496	0.281464763257158	0.941660241761264	4.3420520299737	0.0463465224529368	0.490647133614985	0.0944599882026527	0.924743765071514	0.970117137761014	0.151932257656032	0.124989851221865
ENSG00000286548	-0.210669271743726	0.46420377190175	0.649951694855159	3.1931899051738	-0.503498179651647	0.715572741010287	-0.703629625327509	0.481663456988852	0.734528625478602	-0.52871033737306	-1.03027680597792
LRRC8B	-0.228227108762924	0.403181035618533	0.571348860069529	7.11077373032684	-0.762174907832451	0.597228676694593	-1.27618605330669	0.20188975755494	0.485021084722808	-0.580384681652945	-1.57377681228328
LRRC8C-DT	-0.106833909616989	0.127145441114603	0.400768437784211	28.006050306337	-0.102608988101071	0.23223143709377	-0.441839353815133	0.658605458651856	0.846609819313046	-0.223113227370466	-0.187977308578984
LRRC8C	-0.13511346209362	0.203226113592802	0.506150906751492	54.5357769045052	-0.176064665371245	0.315623231210514	-0.557831768897307	0.576959266941097	0.799283606063527	-0.306342575561855	-0.342313422771676
LRRC8D	-0.379367993809905	0.170446098231609	0.0260318789747455	83.6408711540301	-0.500678948535177	0.262195210520265	-1.90956557727236	0.0561891707709252	0.242242875845472	-1.0252063370849	-1.02435338124484
ZNF326	-0.0101679275765172	0.050650787363465	0.840897426496437	145.543000664945	0.05465643488799	0.0946075357401232	0.577717561930008	0.563454820386726	0.791015293004126	0.0613837314890252	0.142449626179632
ENSG00000287372	-0.224763909268105	0.221904297122287	0.311114286062724	21.6159388681815	-0.367289176762152	0.314383435672172	-1.16828412405655	0.242692177051939	0.530331412326918	-0.570192164043314	-0.744091054171341
LINC02609	-0.214077765588252	0.327220200032643	0.512962663707569	5.08373027425115	-0.332357682647516	0.549685731151263	-0.604632181285523	0.545423419027625	0.780814149145753	-0.538741851175434	-0.670697257191312
ZNF644	-0.0212240908751306	0.032125793666701	0.508833096244455	465.353262585537	0.0304164532598303	0.0706526684739076	0.430506786464312	0.666827031112461	0.850457785638823	0.0288444165334031	0.0915195318476118
HFM1	0.0037900264158314	0.0857986494412497	0.964766107457239	123.550145457059	0.0669314375543401	0.152914721797637	0.437704341135416	0.661600622174734	0.848317586323349	0.102463285835883	0.168240365352337
CDC7	0.183867227452074	0.26604970925102	0.489502054575558	35.8678785024904	0.277644606434734	0.414390324564742	0.670007454267568	0.502853038298658	0.750663963227487	0.63244720544569	0.610965188031676
TGFBR3	-0.104916858505266	0.0450484349059172	0.0198601786694418	411.772429589534	-0.106381196662707	0.0836483915946799	-1.27176619459917	0.203456203464333	0.487226503940464	-0.217471167984623	-0.195903013343586
BTBD8	0.140490676443944	0.128005547415736	0.272407220969959	183.282137659758	0.275729865577553	0.206956240055736	1.3323099873833	0.182758346598525	0.459780604428912	0.504785989088729	0.606942167966168
ENSG00000273487	-0.300785605285158	0.361302551777573	0.405124855944088	3.27397526401753	-0.358946338677582	0.599134906027716	-0.599107705236886	0.549101063771865	0.782953033978032	-0.793931072681695	-0.726562099852734
C1orf146	-0.067028122473554	0.189154030230444	0.723071086985368	4.39737859894087	-0.110960578133063	0.377579077075144	-0.293873746905154	0.768854379710554	0.901566594958656	-0.105961100549119	-0.205524651422576
GLMN	0.0817433567833657	0.0590062689749474	0.16595053722697	89.503529252554	0.16090308416184	0.111954206968093	1.43722231186629	0.150654835162199	0.414071179938048	0.331887173685567	0.365682133241111
RPAP2	0.146450560323922	0.0405060829064149	0.000299745117897715	261.086079600316	0.271610100337495	0.0748915276246604	3.62671331393778	0.000287051693568653	0.00661224623769309	0.522326480616551	0.598286219479055
EVI5	-0.0819488621368684	0.052923973561341	0.121519740619899	295.87344912449	-0.0668842790771828	0.0866440634122938	-0.771943009631433	0.440148182240928	0.705211989001769	-0.149874222503126	-0.112916905131445
RPL5	0.688809370295043	0.242601896534434	0.00452185827294461	36.0211815390289	0.989165805644447	0.397151989914075	2.49064799060545	0.012751038060136	0.0966957735144157	2.11853880671526	2.10592679117437
DIPK1A	0.24242840260992	0.0860553368575377	0.00484560806513429	196.90283523759	0.404010621392211	0.149983519488175	2.69370009965704	0.00706637148995161	0.0656355271481986	0.80479818029711	0.876470053541526
ENSG00000287797	-0.372097677033172	0.224233458051845	0.097031016416769	5.12125179389741	-0.538503949926013	0.374540714931343	-1.43777145837062	0.150498910138249	0.413858888649606	-1.00380911989158	-1.10382666296986
MTF2	-0.0670008416609004	0.0554957596960686	0.227311004960677	182.585525290935	-0.0541773730992139	0.09234789696874	-0.58666601923326	0.557428033884289	0.78708339567429	-0.105880810584942	-0.0862187033731455
TMED5	0.132582815638566	0.0720890094832003	0.0658924863554524	66.1881900436914	0.23760610355483	0.117372116846037	2.02438287678248	0.0429307722066178	0.205898071321648	0.481512420634502	0.526841166822951
CCDC18	0.0858674639207564	0.0781906242729223	0.27212542779546	57.7112997431848	0.174301307171641	0.142449828232252	1.22359787536885	0.221103961502413	0.508126916479256	0.344024803840787	0.393832846069124
CCDC18-AS1	-0.130536856766039	0.0251457459964111	2.08931424586889e-07	591.240635209294	-0.132360588675834	0.0569154012726112	-2.3255671701559	0.0200416526707992	0.128879144043208	-0.292873201226509	-0.250487744727211
DR1	0.393545703362266	0.142846626381168	0.00586880571896416	26.4006332072182	0.624168062863667	0.254310317881248	2.45435603267629	0.0141137166276958	0.103726285360229	1.24955042496057	1.33903803045005
FNBP1L	0.0204283587093874	0.0878660396052032	0.816154066707112	140.57665710503	0.0881402153949655	0.154724689148258	0.569658377600674	0.568909425572042	0.794737104270839	0.151431442348569	0.212801663816156
BCAR3	0.00719781699482437	0.0564635809204189	0.898562748587719	412.468586911839	0.0680418208366718	0.0882666623211781	0.770866588215223	0.440786013178887	0.705678013590672	0.112492729862506	0.17057336733977
BCAR3-AS1	-0.0600384384308349	0.197038093760574	0.760591049623522	4.50676305014806	-0.0907714047960586	0.354089416122507	-0.256351646400675	0.797679321131862	0.915055035124656	-0.0853898115437501	-0.163105621643089
DNTTIP2	0.206352032971679	0.218376616411303	0.344691301848933	16.7553889146051	0.281921287090355	0.373109107800869	0.755600121240723	0.449888983220167	0.712158734573738	0.698622075403526	0.619950828060613
GCLM	0.190638609025633	0.11181986044114	0.0882181995541318	77.3911236547347	0.326952477094154	0.195244056397965	1.6745835091017	0.0940159770630706	0.319990962484511	0.652376010018824	0.714564874801982
ABCA4	0.508875309360175	0.172984267572842	0.0032637035342513	4.82302159598134	0.852468166179878	0.333387128293197	2.55699183871963	0.0105581694603494	0.0852162347661453	1.5889761617118	1.81871437576531
ARHGAP29	-0.0349613803490817	0.087047780366843	0.687953132038412	156.298784185669	-0.00783101887483637	0.148465880424695	-0.0527462528928217	0.957934085814832	0.98376541334396	-0.011585701651041	0.0111586060985196
ABCD3	-0.093886948364855	0.0461312588546927	0.0418294223647285	183.534936583792	-0.0834046309172636	0.0833420079794047	-1.00075139703707	0.316947012308048	0.603415408688307	-0.185009118510727	-0.14762745444292
F3	-0.0326189695555685	0.0804141753816411	0.68500929556185	1002.82588470088	-0.0190718827329866	0.143375433566104	-0.133020575831029	0.894177107945365	0.959110366098543	-0.00469176923461801	-0.0124593266809308
ENSG00000288736	0.0198702563468106	0.113446099799116	0.86096058006823	12.9352288141283	-0.0155691289791633	0.229778774417401	-0.0677570372574162	0.945979044425046	0.979569843602884	0.149788895285643	-0.00509976750961461
SLC44A3	-0.0215058843443093	0.0729497078059106	0.768143414942592	215.618545260818	0.0398744559735095	0.130533373799463	0.305473265670495	0.760005728419241	0.898141756028175	0.0280150721941063	0.111391534136615
CNN3	-0.151803672319394	0.0611320578165625	0.0130204692142193	678.987228311997	-0.165098214073712	0.107245174844394	-1.53944654678645	0.12369531795397	0.372526281970951	-0.355463413645002	-0.319272052211312
CNN3-DT	0.14979883864717	0.114449967521783	0.190582209964594	73.8441272390902	0.281158488395085	0.200708515097986	1.40082989631916	0.161264946265008	0.429033820117276	0.532180774549867	0.618348128433921
ALG14	0.100615152457827	0.0806526726908226	0.21220993455638	114.417998196137	0.217035618766828	0.145561031804656	1.49102830665622	0.135954063287042	0.391028056942749	0.387428620265544	0.483620971907818
TLCD4	0.0390952867620913	0.0564743668356755	0.488770267387743	183.256741800171	0.0951236623336418	0.0932791679986359	1.01977391495423	0.307835697085246	0.595382949805933	0.206369944499406	0.227474431180644
RWDD3-DT	0.17290870685577	0.0684192445724281	0.0114977958921655	78.7826215477677	0.314008639052086	0.128014418598157	2.45291618311976	0.0141703352483831	0.103997079015924	0.600195262027351	0.687368860274682
RWDD3	-0.138983527635733	0.07856638175738	0.0768947278187448	149.95839855732	-0.146587111036643	0.130794733863347	-1.1207416897212	0.262397830961268	0.552123666453908	-0.317732537718937	-0.28037877917465
ENSG00000228852	0.593392248683944	0.23476094439389	0.0114830505339989	3.2660047427369	0.687591998054745	0.402243589649227	1.70939205931002	0.0873783508344609	0.308489612063931	1.83771736003385	1.47229667114295
PTBP2	-0.111854766150529	0.0471983642992449	0.0177935468392471	386.414261758085	-0.102184902364276	0.0802080360472357	-1.27399830989625	0.202664015144881	0.486187453439792	-0.237890074245761	-0.187086271328578
DPYD	-0.26012314745506	0.333109062091283	0.434864347699923	9.59623549234146	-0.351445983945038	0.541896667459983	-0.648547970579632	0.516630594776082	0.75973104892561	-0.674257684502886	-0.710803268847336
SNX7	-0.013472422686094	0.0878890173539965	0.878170347027252	61.6274035306945	0.0446024507999291	0.159784800600183	0.279140760775702	0.780136803259219	0.907160039553278	0.0516582956180376	0.121325420482103
FRRS1	0.230685037835098	0.24096730413167	0.338401118624803	2.69114701461331	0.365080626295509	0.466594320336984	0.782436927290155	0.433957839064413	0.700790169132881	0.770236367602591	0.794675093750104
AGL	0.0917034752028914	0.0580594019631192	0.114226746541149	222.581761737767	0.181835177689415	0.101821502504922	1.78582296682006	0.0741279268356335	0.284154590045666	0.361200726813793	0.409662096356578
SLC35A3	0.146498649166096	0.14652973832907	0.31741319644226	29.4490757027313	0.278178815710153	0.237320865960677	1.17216332657511	0.241131489142899	0.529369796178544	0.522468010543262	0.612087603436417
MFSD14A	-0.0786061599050618	0.0425089834530165	0.0644338703063837	104.724161592306	-0.0939408922192764	0.0862024529816444	-1.08977052241518	0.275814241934478	0.566897606289452	-0.140036339524566	-0.169764962228608
ENSG00000241073	0.47018634600572	0.217151102949917	0.0303685732328792	3.62876743057679	0.546713081392061	0.376156744524239	1.45341826074006	0.146107659415329	0.407448740625344	1.47511095097862	1.17629906581935
SASS6	0.228443147070843	0.152041164949044	0.132965826963456	16.8459226669458	0.381458541617018	0.270536592798706	1.41000719226491	0.158537559207089	0.425436079375622	0.763638274963769	0.829086372813011
TRMT13	-0.252174473538284	0.0557414196542298	6.06802263599152e-06	75.2418029267981	-0.305707192604811	0.111818634890245	-2.73395568551591	0.006257846591894	0.0609215949741281	-0.650863999273041	-0.614702496440638
LRRC39	0.221715626655947	0.0944744691848126	0.0189338331596223	28.7227527584515	0.387921100066877	0.17388009910255	2.23096893818821	0.0256831866179053	0.149155318970897	0.743838557852305	0.842664712785643
DBT	0.0310553228652854	0.0485870506996511	0.522713180488468	115.653179205979	0.0884745993583854	0.0864163988961858	1.0238172440473	0.305921603934758	0.594182297942707	0.182707584383686	0.213504230635774
ENSG00000285530	0.132898992939125	0.117923682422015	0.259746056155601	18.4390382385067	0.232115450054808	0.217907251363543	1.06520296411597	0.286784092570536	0.578295999574504	0.482442959781475	0.515304875047232
RTCA-AS1	0.229252699435835	0.0666995415654786	0.000587988075096693	49.4118142955954	0.423816520779375	0.136498292200453	3.10492178288198	0.00190329348293675	0.0266402271327227	0.766020862726456	0.918083794822045
RTCA	-0.267242546962922	0.100481234743132	0.00782273653894343	47.5053384105751	-0.344201804752533	0.161283458388637	-2.13414201426116	0.0328311575776874	0.175548232944198	-0.69521073816394	-0.695582682656639
CDC14A	-0.112238920453693	0.0567593897962412	0.0479906574369528	643.248345771726	-0.116352682152775	0.0956703927908623	-1.21618275788963	0.223915310370148	0.510915470559442	-0.239020676021857	-0.216853883044311
ENSG00000228086	-0.41772490808657	0.241954458968543	0.0842645313932232	2.89594033292446	-0.515656706878171	0.416738069588471	-1.23736405312666	0.215951957830197	0.502507881227352	-1.13809429655731	-1.05582282115583
EXTL2	-0.036837414820983	0.0840939766293725	0.661349621678055	73.2238513438005	-0.0129663835741784	0.158370030971478	-0.0818739725858462	0.934746931803385	0.975100610665451	-0.0171070452582266	0.000368803837985789
SLC30A7	0.0111477262912919	0.0677640137737409	0.869331203998521	109.747575369131	0.04881108343179	0.121063117455761	0.403187068510989	0.686810612046137	0.861388787317045	0.124117679600723	0.130168086299163
DPH5	-0.0278451038106113	0.0784883602122757	0.722763926076401	50.7562637559567	0.00990603094996462	0.133097017859163	0.0744271442689028	0.940670510693106	0.977863598859982	0.0093581608211816	0.0484255328893979
DPH5-DT	-0.0186719520175935	0.068454190086289	0.785033361854849	99.7061485492938	0.0173555130382491	0.1291558290102	0.134376537019313	0.893104834095468	0.958855628848907	0.0363555981117626	0.0640774764964951
S1PR1-DT	0.266891335987683	0.2321483672041	0.250284566907622	4.78164429645666	0.429280907582739	0.411035597255658	1.04438863798878	0.296305618230752	0.585890520058024	0.876794864175439	0.929564898216889
S1PR1	-0.383336977704376	0.0673990529908589	1.28858156648212e-08	99.5779734841178	-0.539235498280577	0.127059377863386	-4.24396457269264	2.19605037036713e-05	0.00093400212382811	-1.03688742513578	-1.10536370319035
COL11A1	-0.0444888770464972	0.145491749421067	0.759770011966209	150.78392058015	-0.0297574276995793	0.23521700205465	-0.126510530444842	0.899327813930641	0.96063455023095	-0.0396260088898762	-0.0349104911036544
RNPC3-DT	-0.0300925194550657	0.0887327431063753	0.73450683913001	19.6814965530765	0.0702745274546579	0.211257734733924	0.332648305365801	0.739399775489172	0.887763586778546	0.00274380794704613	0.175264458299083
RNPC3	0.148758203829938	0.0582527808214025	0.0106595148638319	499.454251048701	0.266716795922156	0.100165069157599	2.66277254301602	0.0077499780951228	0.0697586448162822	0.529118089678348	0.588005004778009
AMY2B	0.0806850777322201	0.0718217178424449	0.261264340391031	95.2911565076208	0.176921485813877	0.132181320423562	1.338475703276	0.18074141546706	0.457213149688621	0.328772560195688	0.399338046009572
ENSG00000237480	0.271295669545308	0.267383337194549	0.31028131637082	4.20221056123633	0.378840209438321	0.498853361403283	0.759421983992725	0.447600166825465	0.710753999144071	0.889757226699439	0.82358505243665
PRMT6	0.167288307660688	0.404629650144887	0.679287486586076	2.61778436336472	0.180358144005793	0.680829092812935	0.264909572622139	0.791079123830652	0.912749103611635	0.583653905442282	0.406558733243834
NTNG1	0.588041762874336	0.383109256563073	0.12480367072158	60.2112357659628	0.863385148235002	0.560290794589198	1.54095901016548	0.123326762400432	0.372092436286893	1.82197038359889	1.84165180758425
VAV3	-0.124846584319664	0.0804894104876687	0.120879329596105	512.051348322701	-0.12431563048309	0.135509764617959	-0.917392416949224	0.358937044934985	0.641775369068456	-0.2761262011764	-0.233584659323152
VAV3-AS1	0.00907393256045888	0.152517303182973	0.952558288559548	5.81245624240901	0.0482414475747304	0.298995703179321	0.161344952659062	0.871821719922703	0.949246130186333	0.118014312136077	0.128971236879886
LINC02785	0.00239669449142432	0.130763075720311	0.985376770473662	8.16694407079099	-0.0180303256926422	0.243568639907546	-0.0740256450891468	0.940989979408706	0.977863598859982	0.0983625806363048	-0.010270934002642
SLC25A24	-0.365794727304893	0.240382919338925	0.128080055711377	26.52533295345	-0.49884780732122	0.3936465577596	-1.26724798550345	0.205066632683689	0.489448857527747	-0.985258953724655	-1.02050601055815
EEIG2	-0.060938955463404	0.385039606924269	0.874246631581779	5.28893212487739	-0.542630678374049	0.64611390347731	-0.83983748910784	0.400999510585613	0.677448744917601	-0.0880401167675653	-1.1124972417007
ENSG00000290126	0.235462825238348	0.232143471537082	0.310440236281511	3.04982150301431	0.427015536431298	0.442159679227005	0.965749606969631	0.334169490122589	0.619158602766472	0.784297839462804	0.924805176521972
PRPF38B	0.000997880685615165	0.0659561452573487	0.987928900094707	110.503183261944	0.0514486052824114	0.113157987417479	0.454661720808093	0.649352623860755	0.841943398869673	0.0942457417508656	0.135709725674783
FNDC7	-0.0131243889793834	0.177529875174652	0.941067853663584	5.63039684248388	0.0770835277015585	0.319107625692698	0.241559654158156	0.809121387627672	0.920090049507978	0.0526825911256166	0.189570699541384
STXBP3	-0.0265698453077091	0.0661319478712099	0.687853162195494	147.197015305404	0.00877682122892028	0.119039011186077	0.0737306294925511	0.941224726300832	0.978043131794589	0.013111364980257	0.0460529750840483
AKNAD1	0.454146677233783	0.159329337573114	0.00436691616020138	5.99664219378207	0.655605002951316	0.277448464673908	2.36297938689935	0.0181286779111446	0.121362922681354	1.4279047167853	1.40508949652517
GPSM2	0.17969827155267	0.0556018917123138	0.00122981554279935	206.269478067322	0.320489937811816	0.103703677508013	3.09043946669155	0.00199860539016651	0.0275664287162914	0.620177581220455	0.700986575101808
CLCC1	-0.136432762968633	0.0404516854992863	0.000744258961350434	106.163405525722	-0.156752216966556	0.06998484984482	-2.23980214738087	0.0251037704156999	0.147105393552214	-0.310225400510603	-0.301736460539557
TAF13	0.0872806219093458	0.301797089241798	0.77242604051863	12.3574242101364	0.160966294161532	0.478464750850495	0.336422471823486	0.736552305976559	0.886503343707408	0.34818385898775	0.365814942386614
TMEM167B-DT	0.431138079726478	0.191600667906489	0.0244368295909289	7.48650226588191	0.793774881542343	0.32739076724932	2.42454876846865	0.0153274245049843	0.108893035238247	1.36018827838291	1.69539520130796
TMEM167B	0.559853222448314	0.274249170480368	0.0412107347008744	14.7318709060341	0.886467439971024	0.451821891332151	1.96198426188993	0.049764316581325	0.225628265495886	1.73900889232129	1.8901495050474
CFAP276	-0.294763737478362	0.412509842210206	0.474879912960267	3.7900597467977	-0.442126668810925	0.692004969129745	-0.638906783237319	0.522883574967287	0.764318771134984	-0.776208156703143	-0.90133046912156
SARS1	0.488302590209201	0.201288973492779	0.0152713825814249	26.614286015818	0.759513555044329	0.34114621078461	2.22635788126594	0.0259902193133669	0.150274705220087	1.52842873944001	1.6234094788247
CELSR2	0.0117434112984502	0.463084372608394	0.979768519636631	5.83011312343677	0.0770042035562494	0.701997491495977	0.109692989631845	0.912652860328753	0.964975961900144	0.125870835875531	0.189404033317565
PSRC1	-0.180795643824524	0.348173601750206	0.603573396610728	14.3006383998894	-0.242029432456439	0.548298070894002	-0.441419449209094	0.658909364497241	0.846740185623677	-0.440789477172678	-0.480910549690941
SORT1	0.138071731370821	0.0891301650276007	0.121357163202122	206.663011869521	0.251111977134696	0.142437990710652	1.76295646885952	0.0779078318683756	0.292135855287809	0.497666809182572	0.555218061905242
PSMA5	0.216851586685559	0.22925966935083	0.344211017863945	19.7236956623776	0.369575350705885	0.350021094089433	1.0558659376439	0.291029468085415	0.582317247963837	0.729523236679994	0.804118860735099
SYPL2	0.0405253378162139	0.128175455422413	0.751872860916386	17.7619302258411	0.109647776289184	0.230323121698422	0.476060655485356	0.634031165987304	0.833281506589511	0.210578717506454	0.257990728807926
ATXN7L2	-0.403805817935639	0.119099762113006	0.000697693695497852	8.97694264515534	-0.52584857850096	0.243598636988794	-2.158667983537	0.0308759343597749	0.169600506150539	-1.09712912210356	-1.07723673933164
CYB561D1	-0.345164708544615	0.164242593986231	0.0355923479316795	14.6385993558505	-0.506558503807172	0.292562677505521	-1.73145292532269	0.0833710140277445	0.301687907136941	-0.924542893383426	-1.03670678601331
GNAI3	-0.0941832382952786	0.0711979514687801	0.185889805812355	66.804053735372	-0.094100699911659	0.123222192766634	-0.763666818442945	0.445065819307091	0.708933329582736	-0.185881127281206	-0.170100730669891
AMPD2	-0.788587740886039	0.20716893031324	0.000140949471269275	21.7767442648845	-1.11016201436607	0.340271796013353	-3.26257429317622	0.00110405229961252	0.0182035958574566	-2.22957804149346	-2.30492489786992
GSTM4	-0.272683214493593	0.096141496821269	0.00456438835542101	28.5488890608458	-0.38350970588745	0.18432389903044	-2.08062930474423	0.0374678494486434	0.190342947987812	-0.71122312777576	-0.778171652545518
GSTM2	0.104639654676295	0.0792644943951335	0.186790701293823	74.0587164408611	0.205577355699717	0.137169848621991	1.49870658723435	0.133949767085873	0.388028892022763	0.399273103897834	0.459546266413357
GSTM5	-0.576823635492273	0.219961213532356	0.00873159749710874	63.6159723084693	-0.786118858523266	0.345381152734326	-2.27609078347123	0.0228405765974917	0.138939605372235	-1.60633662079488	-1.62408492249851
GSTM3	-0.00902679052961817	0.14501123230036	0.950364616832268	76.6943517278162	0.000947394065360162	0.231483519351512	0.00409270633181245	0.996734501922265	0.998584804394411	0.0647422037522953	0.0296027372033988
LINC01768	-0.470363782529316	0.307459326889302	0.126056172079742	5.94266107439834	-0.646062954858783	0.50033500271886	-1.2912607579882	0.196613273149026	0.477433185136731	-1.29301539062407	-1.32981653175427
CSF1	-0.324147073025098	0.0810047623682407	6.29207955980538e-05	75.4528357315615	-0.437791302370137	0.140311544843025	-3.12013742603947	0.00180766683593955	0.0257930281335714	-0.862686040936447	-0.892221525675137
AHCYL1	-0.230743468046861	0.0729249508254186	0.00155551379610855	2155.56037108703	-0.272890443856311	0.12216853767521	-2.23372112860843	0.0255014278929513	0.148737713951103	-0.587790560624703	-0.545751944618037
STRIP1	-0.188541256752547	0.0628633538253946	0.00270668552055705	69.7977732177557	-0.216611068189176	0.105039819896961	-2.0621804988019	0.0391905546209976	0.195754277101843	-0.463585535062026	-0.427504581412753
ENSG00000258634	-0.559084517311467	0.138564750964944	5.46430149773707e-05	5.86342411543733	-0.795914698638378	0.25490376079336	-3.1224125378189	0.00179375393909625	0.0257305849136361	-1.55412874922766	-1.64466674755008
KCNC4	-0.362970834510039	0.217603977538596	0.095308976236234	18.0234257193617	-0.495046922977978	0.375679493383746	-1.31773741100183	0.187591566367936	0.464898276381288	-0.976947975081258	-1.01252005573706
RBM15-AS1	-0.115208736457334	0.17278353822272	0.504912193239054	16.00583600368	-0.158372616822177	0.312361426325711	-0.507017203388731	0.612142747808309	0.821742775772569	-0.247761120215081	-0.305141047175321
RBM15	-0.0460088670231975	0.119216619441348	0.699551014874922	16.7026699529724	0.0091293639987396	0.262228568793294	0.0348145285647193	0.972227635535411	0.989075778457062	-0.044099480495297	0.0467936949739557
LAMTOR5-AS1	-0.016459317230367	0.0590501182212793	0.780448427535629	56.4095929288672	0.00832963349758371	0.109236715101449	0.076253057315463	0.93921777188901	0.977175052417723	0.0428675876942935	0.0451133987390466
SLC16A4	-0.0391618227896324	0.157754681979559	0.803944793125256	9.77707562378614	-0.0457278381259491	0.286636560627255	-0.15953246866304	0.87324937958243	0.949817464701948	-0.0239479936898339	-0.0684655705592922
SLC16A4-AS1	-0.376689657205718	0.142600349774091	0.00825212980297881	9.41344875913229	-0.540372830117283	0.286841474048989	-1.88387272764117	0.0595821930307832	0.250860811819276	-1.01732374382294	-1.10775332619497
LAMTOR5	-0.141185057636948	0.36778076735252	0.701064616005843	14.8764026822521	-0.263728733486774	0.549885795825054	-0.479606375522163	0.631507312080076	0.831835338344863	-0.324211844885354	-0.526502475681926
KCNA2	-0.232317891898175	0.124883328514861	0.0628459969221209	81.6921028786036	-0.291330346018727	0.211217631550781	-1.37928990056252	0.167805389155662	0.439158310275264	-0.592424236176329	-0.584495619056885
LRIF1	0.0466599519713246	0.06018613823434	0.438185584465894	82.1680474671827	0.142656179627609	0.122581907648659	1.16376211109789	0.244520430731779	0.531957517788052	0.228633456454584	0.327343961890513
DRAM2	-0.18386451179584	0.0596544690029988	0.00205505576599038	51.9740321996607	-0.200986793357319	0.113779257839027	-1.76646250972802	0.0773182859200292	0.290685068747234	-0.449821440501982	-0.394676759871359
CEPT1	-0.012980434996084	0.0686333263918978	0.849993053443423	88.3135041730141	0.0302435743935081	0.125078502658059	0.241796741652627	0.808937663795598	0.920090049507978	0.0531062610620295	0.0911562998491365
CHI3L2	-0.236301180011931	0.414278083121378	0.568411403193089	8.91621006765129	-0.516678077000838	0.609199737877591	-0.848125901696721	0.39636785798069	0.673646055523612	-0.604147422872454	-1.05796879954366
PIFO	-0.0116798072328555	0.168344501178788	0.944686837403538	8.979364843711	0.0496229571615847	0.319755820127391	0.155190160860293	0.876671404811438	0.951478045175603	0.056934129309329	0.131873896405723
OVGP1	-0.588243464379216	0.298619997568247	0.0488529298817989	5.32894791921029	-0.818439155024516	0.496845238508497	-1.64727180938963	0.0995021895877941	0.330012371643191	-1.63994623733683	-1.69199238938104
WDR77	-0.479774126819506	0.17193332783857	0.0052632207768211	9.92579800287523	-0.630729457414873	0.325490508660187	-1.93778141184865	0.0526498965029567	0.233454406830829	-1.32071090745293	-1.29759965621213
ATP5PB	0.372257744469683	0.16138832956469	0.0210773288769932	45.3124497593897	0.559427488634261	0.258035565675979	2.1680247339886	0.0301568047014883	0.166845799924538	1.18689798573195	1.20301302831958
C1orf162	-0.206959371267065	0.210853536749701	0.326330748105167	9.02304000397155	-0.297118092492715	0.376921542310273	-0.788275699689604	0.430535458423972	0.698757883626041	-0.517791755872079	-0.596656126371279
RAP1A	-0.0436025242733418	0.0929815807467038	0.639114508749997	83.3654377022218	-0.0236254288477924	0.156726608799532	-0.150742934009448	0.880178503750292	0.953018363458166	-0.0370173903964149	-0.0220266826603947
DDX20	-0.249031187048826	0.218791198845796	0.255031169555862	8.96465621578114	-0.333565934922111	0.388841029122397	-0.857846548948191	0.390977202271467	0.669792118637821	-0.641613015336412	-0.673235889574206
KCND3	0.537084145572411	0.188146544609796	0.00430903284236927	255.073165187375	0.851124748636303	0.297713230006768	2.85887445652635	0.00425147004253099	0.0470104735817074	1.67199738537233	1.81589175059706
LINC01750	-0.54464133862407	0.45178974630877	0.228002823715979	7.22599243343275	-0.90296918046645	0.694596777242676	-1.29999045496719	0.193604240629185	0.473258142972567	-1.5116211335588	-1.86959657389266
LINC02884	0.0319238224864891	0.139958954710653	0.819573027437037	211.311981852161	0.11482774846941	0.217133874282815	0.528833876559711	0.596920695218998	0.812150440565792	0.185263659393606	0.268874254869252
CTTNBP2NL	-0.0553771862698883	0.107627565554383	0.606884251707742	71.5759465330309	-0.0303314048150855	0.177613905767765	-0.170771565908497	0.864403387730949	0.945540454419871	-0.0716713137198588	-0.0361164618459421
WNT2B	0.0567684374991628	0.277771488410521	0.838063588754467	8.2355235773151	0.0890657730979663	0.463353886744976	0.192219760416053	0.847570067942007	0.936705548274886	0.258383667755816	0.214746332828149
ST7L	0.112731383335302	0.0440303234368236	0.0104578106600343	161.065749274302	0.211823862254576	0.0871482798418002	2.43061438090458	0.0150732475258633	0.107863249374055	0.423087812514147	0.472670664482825
CAPZA1	-0.158648868216342	0.0304469860030524	1.88170815063862e-07	308.039061223208	-0.183443974012339	0.0568950759752663	-3.22425044466215	0.00126302887541395	0.0199692711674916	-0.375609460624216	-0.357817926486292
MOV10	-0.305964623348062	0.0911574057337521	0.000789520342736098	102.10716163627	-0.382560927621602	0.151019454200705	-2.5331897115267	0.0113029761052591	0.0894431594608245	-0.809173403620388	-0.776178195317661
RHOC	-0.481492857918403	0.0846966707190024	1.30882402372597e-08	38.5698953929068	-0.723291924084009	0.182125950494702	-3.97138311217792	7.14565587635607e-05	0.00232476915614479	-1.32576929263054	-1.49208062700573
SLC16A1	0.122146044833534	0.253171804482322	0.629477030053438	13.9133302218398	0.183670548852211	0.402800865727042	0.455983500732284	0.64840184283006	0.841583670150161	0.450796035287047	0.413518354496102
SLC16A1-AS1	-0.11155094199003	0.0518461351900775	0.0314307004750725	203.145563353102	-0.105727386135687	0.0909196013221034	-1.16286680317838	0.244883548095957	0.53223481856105	-0.236995891536751	-0.194529306369415
ENSG00000287807	-0.226158479027608	0.17542313023652	0.19732266181917	7.06274851091722	-0.296150067841124	0.324964956780386	-0.911329242313547	0.362121923187534	0.645137017262048	-0.57429651230649	-0.594622230984
LRIG2-DT	-0.0351097974469224	0.107166907374559	0.743200583894771	39.2537772823663	0.0220500141312548	0.193862592499176	0.11374042741819	0.909443564011227	0.964324305929249	-0.0120225069478696	0.0739409898925117
LRIG2	-0.130181196482714	0.0578055029165053	0.0243187696491957	96.5740297728711	-0.152591169483651	0.102074911366923	-1.49489396993096	0.134942116274683	0.389645940879437	-0.291826459995962	-0.292993774836439
MAGI3	0.101396999974235	0.0595563582138396	0.0886544450405521	444.499353899183	0.19827519685266	0.109669754379861	1.80792961536047	0.0706174557930621	0.275955241423043	0.389729670086946	0.44420386044074
PHTF1	-0.0511967093990873	0.131333179808276	0.69666734919456	64.6603162649922	-0.0197864881608944	0.218286644715029	-0.0906445201296005	0.927775055570535	0.971576237765395	-0.0593677822062868	-0.0139607684894196
RSBN1	0.0136247997723755	0.100418524396871	0.892074145953545	73.5496699136133	0.074985845820684	0.172907806358481	0.433675305932803	0.66452424117252	0.849512112246714	0.131407936807697	0.185163306098998
AP4B1	-0.538040800945375	0.182689659897809	0.00322841824555901	20.8887057844688	-0.734905980472	0.301715917004212	-2.4357547582143	0.0148607559696464	0.10682818607975	-1.49219513842806	-1.51648266643346
DCLRE1B	-0.0354098896348613	0.186889714440775	0.849724904208058	3.43171255939871	-0.00281383473499686	0.374804395393948	-0.0075074752846463	0.99400995764847	0.997741206162344	-0.0129057061151875	0.0217001017746673
HIPK1-AS1	0.498574754180836	0.126238413147529	7.83246112925787e-05	10.4485875234191	0.738860399941166	0.23321812192026	3.16810886674489	0.00153434053017375	0.0228977042726582	1.55866067159596	1.58001558712159
HIPK1	-0.092163072112319	0.0514144677032132	0.0730446956983571	71.4114183958661	-0.0803714583772189	0.123662225026964	-0.649927319031293	0.515739170608609	0.758986044864134	-0.179935590668314	-0.141254522071951
TRIM33	-0.0499625549788533	0.0384946282913706	0.194318335027993	243.142596783806	-0.0210178041613314	0.0600115129643515	-0.350229533020048	0.726166444469337	0.881959050120829	-0.0557355511782859	-0.0165478595613836
BCAS2	-0.205409741147552	0.169979716065975	0.226879298656612	33.9030831502648	-0.240346846858766	0.295057250455436	-0.814576989678369	0.415314486166183	0.687969343671996	-0.513231050574799	-0.477375305954961
DENND2C	-0.123299148652575	0.109145741873404	0.258613455145036	14.5621249551432	-0.0887518141487782	0.199214100950271	-0.445509698989294	0.655951452206643	0.845298635739109	-0.271571954356322	-0.158862303980729
NRAS	-0.184320911779805	0.171983125282325	0.28383756823264	10.1461804519576	-0.224436964224696	0.329646042390532	-0.680842283429588	0.495971291751633	0.745184823133595	-0.451164668023399	-0.44394740011764
CSDE1	0.268157722018749	0.096343706165385	0.00538016501451989	94.2053081305422	0.430505530947061	0.152355282964055	2.82566854638463	0.00471820582739854	0.0502352022608108	0.880521955826248	0.932137927537737
SIKE1	-0.253169770767373	0.074158464097592	0.000640394734835541	33.8869532065702	-0.348492680884724	0.137031364211729	-2.54315997574294	0.0109854919907129	0.0875013014242603	-0.653793251413867	-0.704598148490394
VANGL1	0.123709158736009	0.117153855942132	0.290988935176751	10.9737147211925	0.180253474613558	0.213296948335061	0.845082294990942	0.398064892821578	0.674730469849789	0.455396424609311	0.406338814676981
SLC22A15	0.246173925492571	0.133319158950678	0.0648195322100354	96.0410409846619	0.439084446199304	0.210984819371126	2.08111866772247	0.0374230455612329	0.190342947987812	0.815821601845828	0.950162898421196
ATP1A1-AS1	0.189829913185221	0.0636846756207033	0.00287516651351029	90.1628000851396	0.323489590386118	0.11604265566438	2.78767827687189	0.0053087235695255	0.054406576166253	0.64999594308749	0.707289079407132
CD58	-0.156273168377552	0.11729504951686	0.182758899849671	21.8921790027845	-0.187437142706776	0.197606685615707	-0.948536443100374	0.342856429345385	0.627311177950003	-0.368617555457249	-0.36620788574497
PTGFRN	0.115417903146228	0.0725367937943305	0.111572771034012	47.384367952907	0.199115872873604	0.137535350602716	1.44774323111132	0.147688874611817	0.409653422454459	0.430994489713209	0.445970186410212
TTF2	0.179502963782949	0.105629161853438	0.089249606692091	44.4084637969669	0.298154976956899	0.177729672814744	1.67757568128582	0.0934299635769448	0.318890632766734	0.619602772323321	0.654059078179886
TRIM45	-0.301737100002479	0.106559899613034	0.00463129102123892	9.72262740738673	-0.295888245354761	0.235747674898759	-1.25510567805952	0.209440399510072	0.494576483667978	-0.796731409964105	-0.594072121494097
ENSG00000271427	-0.239986112105538	0.156069189111481	0.124124303381041	4.52327699719755	-0.342285995050993	0.303342497912328	-1.1283812766318	0.259158931632971	0.548012433963635	-0.614992520104239	-0.691557416865666
MAN1A2	-0.075657746588543	0.0865673803510253	0.382131740529192	114.259268030523	-0.0559492335261072	0.147005331347212	-0.380593227560984	0.703505107386675	0.871494419872895	-0.131358885426399	-0.0899415204969017
TENT5C	-0.762975893135798	0.397709913758713	0.0550573819376641	3.73175529373766	-1.25330529698441	0.713435261995702	-1.75671902378153	0.078965713297091	0.293729370606978	-2.1541999959607	-2.60568011289359
GDAP2	-0.0314474953385293	0.0541198137275644	0.561192091508722	87.1494043783948	0.00527589987590259	0.108683642294118	0.0485436424887657	0.961282983742725	0.985199107134651	-0.00124401186335998	0.0386972659299191
WDR3	0.202665366666245	0.253564324101454	0.424136135256687	13.24039765025	0.342865930605585	0.401998980136873	0.852902488680058	0.393713381487575	0.671466001566412	0.687771874225344	0.748000283331493
WARS2	0.148454402749076	0.0568556247566978	0.00902576218389961	67.9643141219869	0.248366195343292	0.108378085826913	2.29166434753192	0.0219250192250494	0.135881727553831	0.528223974894852	0.549448959939878
WARS2-IT1	0.0789658587816066	0.252864207832596	0.754823458958557	2.80014980126545	0.216726598823584	0.496865683623246	0.43618749687676	0.66270069868567	0.849004794429929	0.32371273922518	0.482971696875297
WARS2-AS1	-0.123915738940219	0.0556720597250777	0.026026535554897	178.976139112776	-0.118974112436332	0.103257417827119	-1.1522088673138	0.24923525474949	0.537545528252077	-0.273386636812282	-0.222361712780918
ENSG00000227712	1.03853290706331	0.406502427696088	0.0106248448259641	3.44925708887204	1.22996054088429	0.681193915162653	1.80559531362021	0.0709815752327149	0.27691289635956	3.14780764102454	2.611855333883
PHGDH	-0.0336159371067241	0.0988066813708223	0.733691406718187	87.2675767466901	0.0152549164398184	0.173175593974473	0.0880892976297054	0.929805702565996	0.972640911649288	-0.00762593728834583	0.0596639590049093
NOTCH2	-0.15432135120194	0.0452574938233224	0.000649981654069635	465.412458293748	-0.178058487045069	0.0733331080650249	-2.428077736555	0.0151790893960248	0.108197647620786	-0.362873176317967	-0.346502597808472
SEC22B	-0.0334638250338721	0.0686237332926335	0.625803332524802	55.820892117243	0.0140883183899977	0.127775777162735	0.110258131101443	0.912204661292661	0.964960126672579	-0.00717825733704616	0.057212845401098
ENSG00000290569	-0.0731723964638573	0.201272886356903	0.71619541044634	45.4693215026805	-0.0627247769338998	0.327863255964422	-0.191313835243271	0.848279722329915	0.936866083757522	-0.124044269288965	-0.104177466307549
NBPF8	0.191200744484778	0.0746233469438577	0.0104008172538654	22.4615505169941	0.355415450587533	0.157011399526091	2.26362832036583	0.0235969844959643	0.141856249926111	0.654030426859351	0.774367804821679
ENSG00000290999	0.157790961968639	0.0951104142889327	0.097109892684338	56.9801836789041	0.288584597392834	0.170728841273839	1.69030958823156	0.0909687416989025	0.315401358396176	0.555702335411224	0.63395096335257
NOTCH2NLR	0.763421972402773	0.275310489151907	0.00555508093478694	5.98509555252726	1.16071417895406	0.484896261431639	2.39373711714562	0.0166776973878664	0.115378529842612	2.33813062116923	2.46636331993037
NBPF26	0.0877464986328452	0.215913578859293	0.684451373004496	82.7550749137567	0.155558236051637	0.338312861559738	0.459805859388438	0.645655577083495	0.83981641788032	0.349554977433364	0.35445218997553
LINC00623	-0.194855510497491	0.156599988702548	0.213393530131739	37.7724242638073	-0.225989645064247	0.26443458882552	-0.85461454217459	0.392764574288348	0.670707403734516	-0.482168969999371	-0.447209703812375
SRGAP2C	-1.07992530950069	0.342725110432436	0.00162714950383352	6.41628653878375	-1.56238728240617	0.555676158839908	-2.81168673075338	0.00492824756924667	0.0514728802050533	-3.08701155142962	-3.25508550087341
ENSG00000290735	-0.0326352013652487	0.188815973177014	0.862776159944788	3.62187102526079	0.00360881880093225	0.356109973967544	0.0101340009119238	0.99191437552966	0.996869040332103	-0.00473954095734128	0.035194598406907
NBPF15	0.409604213527308	0.180805911904727	0.0234859400870561	19.5060099657574	0.700063210696244	0.317723577862235	2.20337192287251	0.0275685454565174	0.156701757477806	1.29681211112289	1.49849966279573
SRGAP2B	-0.767413084541047	0.510374630194812	0.132677429770178	8.18965601104275	-1.07758877410354	0.767974407171085	-1.40315714175028	0.160569984673282	0.427996022851012	-2.16725906218053	-2.23648597639223
NBPF20	0.0030710536774907	0.0833950600712925	0.970624247971236	26.0765629080543	0.0113392168745181	0.152099630388132	0.0745512454276344	0.940571766622657	0.977863598859982	0.100347282323135	0.0514367684362119
NBPF25P	-0.11935821043804	0.249244138715542	0.63202349377897	10.4487979609599	-0.111471004229199	0.423658182023029	-0.263115428803732	0.792461612348566	0.913022265629482	-0.259973407345038	-0.206597096510387
GPR89A	0.0165045982154997	0.0789165167536562	0.834338970352748	43.6580939037819	0.0673468752987626	0.148570632916388	0.453298703631852	0.650333666185146	0.842590535100163	0.139883450963795	0.169113232495435
PDZK1	0.473334325011952	0.210292751652675	0.0243959780035973	5.76058402221966	0.696264545732154	0.382889779732285	1.81844641092008	0.0689959303128558	0.272171696101638	1.48437574542773	1.49051837106356
RNF115	-0.00762318491432959	0.0300109597415168	0.799485231771338	351.517010588514	0.0625152077887286	0.0652902234552786	0.957497225163415	0.338316346297887	0.622759406000275	0.0688731453778665	0.15896152174574
POLR3C	0.284308777702845	0.0822126607967379	0.000543774103827534	39.1873835086978	0.466631687256097	0.151808335666302	3.07382124445278	0.00211336020188689	0.0286483768260939	0.928056012042341	1.00804180308091
NUDT17	-0.0481009277729863	0.138620526653795	0.728593459377778	6.36089811552796	0.0371581810444973	0.268808584052143	0.13823286624392	0.890056380920217	0.957798515620276	-0.0502566094924971	0.105684428393367
PIAS3	-0.536942569962643	0.0640350992628095	5.06701441558746e-17	28.0067903978591	-0.731684181041039	0.134772345066024	-5.42903798759748	5.66586245253237e-08	6.49061058109806e-06	-1.4889629426947	-1.50971341423456
ANKRD35	0.163879883848236	0.0963078877822803	0.0888257380080882	24.9341130112927	0.26290827149228	0.172311793820897	1.52577061420155	0.127067001441614	0.377019596793387	0.573622597750803	0.580002997538282
PEX11B	0.0452031847572377	0.240824674227925	0.851110549626692	15.414358957356	0.119937893093646	0.394304446446592	0.304175857448494	0.760993916905502	0.898579885867838	0.224346055308642	0.27961106778252
RBM8A	0.0514155748420752	0.330597677252469	0.876408946186097	11.3503865786938	-0.0772277644771946	0.519965339023199	-0.148524831717195	0.881928590406427	0.953543490084436	0.242629696038068	-0.134649375692911
LIX1L-AS1	0.0600118091036752	0.182008491559586	0.741611667869677	11.0257604033475	0.122142665840784	0.3369799948712	0.362462661581644	0.717006320973741	0.877366633473801	0.267929211477171	0.284243467497789
LIX1L	-0.228029768893024	0.0897100451191297	0.0110266462003293	29.6302885564358	-0.273539681590525	0.168912906927346	-1.61941255151202	0.105358528039056	0.341015838754517	-0.579803892096337	-0.547116043797427
POLR3GL	0.102482311935155	0.100289272538433	0.306843787629743	29.0410159010555	0.218926903089256	0.187274929729802	1.16901340401046	0.242398230965374	0.530331412326918	0.392923843939818	0.487594707962057
TXNIP	-0.679944485887712	0.196460421107024	0.000538224013819134	205.566034387714	-0.969485893541107	0.302287580960291	-3.20716415296089	0.00134050480611818	0.0207982550007264	-1.90983085644258	-2.00935338243795
HJV	-0.269540944857456	0.502401557213075	0.591609584806801	7.74035296220056	-1.3102558902765	0.672482082822283	-1.94838780652355	0.0513685777177741	0.229890161530084	-0.701975136532853	-2.72533775674514
LINC01719	-0.506880064710176	0.0976003310620491	2.06459393642972e-07	24.3553433565305	-0.691595368632064	0.182236071375357	-3.79505200815905	0.000147612509922126	0.00398354645412001	-1.40048619896863	-1.42548368877652
NBPF10	-0.296886879151045	0.0782384174043012	0.000147855922545615	47.4213595341561	-0.369814065955796	0.148483725949723	-2.49060335461286	0.0127526398810761	0.0966957735144157	-0.782456759741731	-0.749396043539023
NOTCH2NLA	-0.252795892136795	0.0698688752608154	0.0002967193533391	158.442333532072	-0.311249172306284	0.118937330886522	-2.61691741345066	0.00887278058854049	0.0759650596346068	-0.652692891896105	-0.626346628573735
ENSG00000276509	0.274369276992223	0.200399088740971	0.170963519529299	5.96325777263808	0.446628102621564	0.395214910215589	1.13008920229738	0.258438639103917	0.547075836654239	0.898803138745407	0.966012709658169
ENSG00000290578	-0.168774274096448	0.163984965877943	0.30338298857704	6.50971605253254	-0.176923545428931	0.33906169045601	-0.521803407489013	0.601807216941102	0.816080790315713	-0.405409470092926	-0.34411799684392
ENSG00000291242	0.14042779459808	0.0816329823692573	0.0853899978249245	85.7628181843756	0.248645204451695	0.152246147694776	1.63317895537285	0.10243136467851	0.335512489820286	0.504600921978894	0.550035179864814
ENSG00000289321	0.618059060165948	0.207334404109364	0.00287330506760759	23.1046494573759	0.950456871591752	0.333873897939182	2.84675405133014	0.00441674714086298	0.0482811615707463	1.91031407609941	2.02459629789934
ENSG00000290557	0.449042070567773	0.0921498165565785	1.09940298167074e-06	16.3153828611858	0.699493718283802	0.175418057296225	3.98758103393303	6.6750408244227e-05	0.00222842102440463	1.41288138549544	1.4973031147648
ENSG00000291243	-0.246364744958361	0.237896821082947	0.300391152024452	5.0386560443979	-0.288100321715134	0.428677166152297	-0.672068270631378	0.501540234911267	0.749129436450671	-0.633765428732527	-0.577709085758295
NBPF12	-0.0203445839328791	0.0702932291489976	0.772256535168647	85.6897747713962	0.0196590742957986	0.119418999306198	0.1646226681685	0.869240988027322	0.948137256330921	0.0314328871110008	0.0689174385866597
PRKAB2	-0.22899753661621	0.0948385161489762	0.0157522905294495	50.0069977684909	-0.295039729968254	0.157693686887087	-1.87096728976545	0.0613496150283639	0.254277797618218	-0.582652122345668	-0.59228932440539
ENSG00000237188	-0.0697652755621535	0.0546797410938581	0.201994789964313	92.1150026072524	-0.0468123115882252	0.103510939860341	-0.452245063675252	0.651092447410236	0.842722048592602	-0.114016796184771	-0.0707441339914581
FMO5	0.0767268192696926	0.0992571487006539	0.439516159872585	38.518274613775	0.150747889880814	0.170529991861114	0.883996347126956	0.376698184733519	0.657972699676095	0.317123038086686	0.344345277024529
CHD1L	-0.681308593984418	0.258346741476614	0.0083596804229916	3.77715665001254	-0.910515496210388	0.500336087747073	-1.81980776223894	0.0687882852384082	0.271504904344658	-1.91384555320432	-1.88545197257215
LINC00624	-0.0881569809772436	0.144665823522579	0.542270202831506	10.9038706323049	-0.039250185556214	0.263338304037098	-0.149048524101851	0.881515343868838	0.953543490084436	-0.168145292563591	-0.054855516662081
BCL9	-0.0422463988850081	0.0387296387687418	0.275359658774327	144.714500240144	-0.0348094777632643	0.0901516958013254	-0.386121164486764	0.699406936013002	0.869632837872934	-0.033026187486465	-0.0455252428085262
ENSG00000289419	-0.309530827964381	0.0951247832519274	0.00113814249138971	12.2593948882589	-0.378953937661597	0.199360366790794	-1.90084891877866	0.0573218044475071	0.245403647868358	-0.819669074864783	-0.768599627737216
ACP6	0.0109583025684473	0.0591809977366514	0.853098916276289	170.674688093876	0.0852494884251129	0.112473433030831	0.757952221497003	0.448479585989257	0.711271485280852	0.123560187999773	0.206728020711919
GPR89B	0.239550613368337	0.102769617660218	0.0197561127750327	59.6125061842983	0.42736488427547	0.17709271002079	2.4132268585494	0.0158119744384139	0.111482191538755	0.796328579407667	0.925539183623597
ENSG00000290705	-0.205369002291752	0.1570222414415	0.190908066224074	7.91258009116298	-0.272984198123454	0.31346494447839	-0.870860371891675	0.38383039653748	0.664158331721121	-0.513111152340305	-0.545948929654694
NBPF11	-0.105048295420905	0.0809854102640298	0.19458777680646	55.2083371533351	-0.0950708720748177	0.14210594447665	-0.669014040369292	0.503486521636376	0.750899227306274	-0.217857999028922	-0.172139138146676
ENSG00000227733	0.191895665452098	0.132707635181787	0.148176303613119	44.2873924286562	0.347914791470257	0.226023630411871	1.53928503332271	0.123734726142959	0.372526281970951	0.656075643777206	0.758608334280191
LINC01138	-0.00299987846053643	0.0725865844506339	0.967034190625941	749.332162429303	0.0419146800773657	0.122124212812832	0.343213512799499	0.731437839677008	0.884111333654362	0.0824799654630225	0.115678204302534
ENSG00000272824	-0.173573462150887	0.16600219051328	0.2957413760315	5.34459606463574	-0.152324138153922	0.339488580556711	-0.448687074846914	0.653657409853489	0.844307487727423	-0.419533926056254	-0.292432721159858
ENSG00000291232	-0.0310026581173268	0.0682263244068546	0.649534451851873	45.1463562321379	-0.00840302403520806	0.128062233057979	-0.0656167227023416	0.94768297501492	0.980216548739843	6.51853738506494e-05	0.00995677858796206
NBPF14	0.0424029106038444	0.0811301353366973	0.601215733890742	113.795014503801	0.113138944971066	0.13302925918702	0.850481658414777	0.395057353546482	0.672687123103791	0.216104588519636	0.2653259468384
NOTCH2NLB	-0.00428586473155789	0.102298064528646	0.966581721872709	12.124893972994	0.0846872888063826	0.203795257655618	0.415550831656204	0.677738711863741	0.856734984654706	0.0786951884864902	0.205546795410077
PDE4DIP	-0.0653779966985476	0.04639623702188	0.158798851977966	516.57720339771	-0.0515918875629064	0.0865907285118293	-0.595813067398531	0.551300113113069	0.784139135084622	-0.101104627208493	-0.0807863963574817
NBPF9	-0.363160583067746	0.0655986609454159	3.09285431353657e-08	56.4354226333217	-0.478802164023844	0.140754672554991	-3.40167864648886	0.000669733395626183	0.012550740201408	-0.977506422701364	-0.978388548600365
ENSG00000274265	-0.0144692786142607	0.0653412618614195	0.824748544121244	180.709563056445	0.0258092729252293	0.119174669854932	0.216566766718517	0.828545987377875	0.928656565906769	0.0487244560811284	0.0818394861839933
ENSG00000289614	-0.639857770221421	0.146855559975998	1.31824076021247e-05	12.9876738987648	-0.861679282446903	0.279227610487298	-3.08593867541656	0.002029106665068	0.0277446049117053	-1.79185193089926	-1.78284327377249
ENSG00000291233	0.236753182256919	0.0974808494207092	0.0151524462309242	29.6327718416171	0.370265190788244	0.200214523514566	1.84934231687396	0.0644083989786311	0.260991301356913	0.78809547995512	0.805568268618633
ENSG00000272755	-0.734130917530356	0.167479580349062	1.16838331079749e-05	4.6461045107659	-1.00624799984403	0.324549105868435	-3.10044915129713	0.00193227387657173	0.0269102819933145	-2.06930655501176	-2.08659343858043
NOTCH2NLC	-0.310336296944459	0.103450400625927	0.00270107340355882	155.193879213223	-0.381744458279888	0.170384631956945	-2.24048644467156	0.0250593598258582	0.146938550238653	-0.822039644846599	-0.77446272947158
NBPF19	-0.126050645868949	0.11214825811073	0.261028143097555	84.3930848965147	-0.130792974441462	0.183208312623379	-0.713903056955355	0.475287126937399	0.730310212868362	-0.279669866091611	-0.24719406480379
LINC00869	-0.261790509705008	0.0873691567179292	0.00273212759871213	74.8333096338931	-0.327877392742635	0.153127785800721	-2.14120116103116	0.0322578194635138	0.174194433030385	-0.679164886389362	-0.66128381822957
H2BC18	-1.65308195563784	0.428515888445618	0.000114463150218791	5.34718283713137	-2.37116136155035	0.666363875971732	-3.55835819895336	0.000373180168466062	0.00806631490167945	-4.77386476839539	-4.95438299936054
ENSG00000290791	-0.240286651343282	0.21925606847785	0.273114702446436	10.2822027119142	-0.304093676387231	0.391947643463292	-0.77585279936939	0.437835904657385	0.703309858453515	-0.615877034980633	-0.61131237286595
ENSG00000290792	-0.41314383265086	0.196412926036747	0.0354268680976015	6.99925781923919	-0.528466144395233	0.367146106503901	-1.43938921054476	0.150040279584347	0.413606843389484	-1.12461176627877	-1.08273644968458
H2BC21	-0.837345193444746	0.261186127798274	0.00134625389243249	8.46300437434816	-1.19674253229163	0.441353029582687	-2.71153125067066	0.00669732276511136	0.0636608770546338	-2.37307575063463	-2.48683732721521
BOLA1	-0.306371703783044	0.310240894708859	0.32338365251022	6.32116101189287	-0.380358987150711	0.513373022725813	-0.740901781576193	0.4587529952023	0.717837346334922	-0.810371479130704	-0.771551746435961
SF3B4	-0.860995538012066	0.213699485204286	5.6014270365426e-05	8.58520458357924	-1.21761172431204	0.391725374871591	-3.10832997405691	0.00188147870466869	0.026554429768307	-2.44268091020942	-2.53068512935208
MTMR11	-0.0228677321227128	0.270478138668012	0.932622661965702	4.92471195814894	0.0496521746006154	0.499673284932584	0.0993692800833138	0.920845072959494	0.968215793045103	0.0240070277589593	0.131935284526754
OTUD7B	-0.0423043834246046	0.0602911540973794	0.48288613115833	506.341381218066	-0.0029419258852893	0.0946372112076111	-0.0310863543816335	0.975200672037229	0.989379192418405	-0.0331968413693291	0.0214309722651006
ENSG00000285184	-0.0387070711375478	0.0736184822123952	0.599041585964216	90.192846668338	-0.00890249096356735	0.12526940248975	-0.0710667632049719	0.943344620384035	0.978827826990181	-0.022609617362159	0.00890735956746611
VPS45	0.011343566426462	0.0294477637658478	0.70008200242814	319.439587830555	0.0680740916821075	0.0545800672838035	1.2472335610753	0.21231187044484	0.497655271160136	0.124694055298797	0.170641170906102
PLEKHO1	-0.0688680838847307	0.0986190080223599	0.48497418933697	105.310282175521	-0.0668029167308261	0.16539539088247	-0.403898297131487	0.686287508616243	0.861271600853898	-0.111376277789851	-0.112745956488059
LINC02988	0.0659397840111372	0.185900174316166	0.722810352125464	4.00548006994336	0.216355728073218	0.365634913295151	0.591726118612119	0.554034003665923	0.785595124356991	0.285375791936698	0.482192468467007
ANP32E	0.0810142665407239	0.0691213992441822	0.241173900957168	52.4743552653012	0.129298239805752	0.152347426581175	0.848706425223788	0.396044670051064	0.67347654367235	0.329741393418432	0.299277887186137
CA14	0.12998207190195	0.219235526475283	0.553256234293199	2.46742840453999	-0.123055243469731	0.492783018106815	-0.24971486221763	0.802807863869401	0.91759491896657	0.473858190384914	-0.230936487782846
APH1A	-0.414295285340279	0.0873852618427942	2.12644803095336e-06	50.001628222129	-0.600047992516046	0.153961454463338	-3.89739103600721	9.72345482541351e-05	0.0029335830533499	-1.1280005984356	-1.23313550250475
C1orf54	0.0380499874459896	0.0946531256818958	0.687688450993383	121.576547390872	0.102294339870802	0.151466910376297	0.6753576713004	0.499448551507257	0.748020753445514	0.203293531574699	0.242540584653624
CIART	-0.0130312938848231	0.138917294585134	0.925263161611641	15.6577415481574	0.000964008329656715	0.266531876072353	0.00361685943108367	0.997114169993259	0.998759886264434	0.0529565786311284	0.029637645070115
MRPS21	-0.0721440699890289	0.189528467658201	0.703462744585157	58.0648197745993	-0.0625369829911269	0.293318439931622	-0.213205085250369	0.83116700200058	0.930074755305804	-0.12101780901175	-0.103782896568714
PRPF3	0.0817902385088087	0.0547627890058377	0.135296739064583	124.319218115828	0.18337132901778	0.102122287826768	1.79560537586894	0.0725573003080259	0.280631183595131	0.332025150955679	0.412889670257502
RPRD2	-0.0920944175372248	0.0326202245869651	0.00475423566936761	411.062012387031	-0.086928535881819	0.0581767801171322	-1.49421359701927	0.135119799834203	0.389645940879437	-0.179733533880457	-0.155031453959709
TARS2	0.125414172071529	0.127025836132973	0.323489556310438	22.9368667643466	0.262311877891314	0.231961955080255	1.1308400888437	0.25812240332643	0.546819472397065	0.46041443713586	0.578749928009511
ECM1	-0.40347511059063	0.416987392687435	0.333246442480226	3.61184386640595	-0.449486044162181	0.740283581061288	-0.60718089075782	0.543730872437831	0.779957221472412	-1.09615581968691	-0.916793091437609
FALEC	0.32651448676612	0.117598447665101	0.00549441900911685	11.9946165179498	0.511291652499716	0.219199411531157	2.33254117302702	0.019672239550314	0.127707535549196	1.05227133186377	1.10187587761172
ADAMTSL4-AS2	-0.199670569820042	0.14984950784919	0.18270448684811	5.61461017046856	-0.148038771351695	0.302557918452234	-0.489290685595018	0.624635914451037	0.828665988084393	-0.49634013657812	-0.28342883085859
ADAMTSL4	-0.30376277866841	0.182301043375733	0.0956596282829855	10.118247940875	-0.424559254757628	0.339297334558336	-1.25128968463686	0.210828807568635	0.496431579770069	-0.802693170326117	-0.864419960333687
MCL1	-0.129449301955428	0.0792199581126266	0.102248539410002	183.409639312159	-0.135940443826956	0.133952179728499	-1.01484308879845	0.310180630343004	0.596909896017155	-0.289672426458791	-0.258009299955198
ENSA	0.166187056787157	0.0697415990853527	0.0171769932231033	337.868403259031	0.295287029390727	0.112873654270573	2.61608460627035	0.00889445152844517	0.0759720444315171	0.580412821889956	0.648033296381654
ENSG00000288880	-0.00564883292798383	0.0642452109090154	0.929935386292783	32.1203207213432	0.0573707940695581	0.13544308947883	0.423578598881011	0.671873165732445	0.853351753975131	0.0746838465570921	0.148152706787897
GOLPH3L	-0.159657105739422	0.0691254529241426	0.0209063340325069	52.0918850074972	-0.182192705527986	0.123408325235822	-1.47634047524616	0.139852513587884	0.39768116992309	-0.378576797251533	-0.355188913687506
CTSK	0.145160503791881	0.192071414411737	0.449791193545473	6.76623597506605	0.302278361651383	0.343479236727172	0.880048426017335	0.378833076385613	0.659538667894022	0.518529724483989	0.662722631423396
ARNT	-0.060343847914953	0.0562329335315534	0.283223961786616	120.835877275072	-0.0236173793742882	0.0921121379632442	-0.256398124031301	0.797643436262464	0.915055035124656	-0.0862886600073397	-0.0220097700879685
SETDB1	0.0787027545156569	0.0429824705307911	0.067094115720627	67.9944189624874	0.153823642082109	0.0879323930643682	1.74933988171466	0.0802322860090079	0.296747257431581	0.322938398945946	0.350807672588883
CERS2	-0.278517451604082	0.184469173169935	0.13108631002419	24.9651155555257	-0.34993921838467	0.314208382378405	-1.11371700441535	0.26540061198928	0.555174569206098	-0.728393829196914	-0.707637436739749
MINDY1	-0.0103319480916916	0.0706959349500039	0.883805910350327	23.6230413036424	0.0370296193984431	0.143280305696491	0.258441795042526	0.796065964093073	0.914733822270943	0.0609010038864841	0.105414310335464
PRUNE1	-0.111541108146396	0.0903396030544546	0.216947120337681	22.0837696745167	-0.106278377654386	0.17079582385715	-0.622253959460243	0.533774889971045	0.772558612076051	-0.236966949622038	-0.195686982577835
BNIPL	-0.156177848463498	0.202400492197834	0.440334898407064	4.37651178369673	-0.187255539726309	0.371535127244299	-0.504004940569673	0.614257905159387	0.823175859436365	-0.368337020101432	-0.365826323701397
C1orf56	-0.0123123807704414	0.131018006863097	0.925129236786574	33.3393050034748	0.0085117214347695	0.226251854958553	0.037620559779847	0.969990215190491	0.98840869395338	0.0550724066650294	0.0454959797145545
CDC42SE1	-0.00475553849451547	0.0720985510944435	0.947410576222122	82.6964116453722	0.0493177584261297	0.131971546508405	0.373699935561402	0.708627573274628	0.873530227265666	0.0773128950012641	0.131232650029171
GABPB2	-0.318631794815078	0.0635741627732432	5.38756127757008e-07	130.369264467293	-0.4048611651651	0.106065756240427	-3.81707706158594	0.000135042001483104	0.00377551038923451	-0.846454065169027	-0.823032735850703
SEMA6C	-0.696495202154096	0.266931909050151	0.00907378244847705	6.60146822181182	-1.02951203536293	0.46957165405512	-2.19244928111033	0.0283470815263009	0.159917268288703	-1.95854115085371	-2.13547299392402
SCNM1	0.511789766175379	0.196460527837685	0.00918604875357212	14.7035334427697	0.744866124631866	0.337867332259344	2.20461125865851	0.0274813850401783	0.156368659943465	1.59755367867435	1.59263408369149
LYSMD1	0.187740006621108	0.18056814352089	0.298470787201289	6.79987923941694	0.329301266670208	0.325708346116629	1.01103109759519	0.312001546147623	0.599228767137588	0.643845154058712	0.719499865121262
VPS72	0.104952330264829	0.255724556184001	0.681504021149441	12.7301523371773	0.198404981582731	0.419800145017104	0.472617706157884	0.636485947847639	0.835244115038594	0.400193337181246	0.444476548293674
PIP5K1A	0.103762311699196	0.0678822337637218	0.126372665226578	239.229210743628	0.203558643280376	0.109732387040769	1.85504616066311	0.0635896350747023	0.258987270506643	0.396691002070565	0.455304793976479
PSMD4	-0.093997488570348	0.230459418670156	0.683369101254371	30.1491403742516	-0.076050874679013	0.367033174875583	-0.207204361580647	0.835850261182722	0.932634630613231	-0.185334448597182	-0.132176638322098
ZNF687	-0.235949095645078	0.154751912905757	0.127335789638615	13.4365268311859	-0.294329700238899	0.307837520745095	-0.956120292050488	0.339011463914277	0.623457096632096	-0.603111205896045	-0.590797496496883
PI4KB	-0.185344040689778	0.0709554353559567	0.00899829274195091	75.9123897937944	-0.218662395434851	0.117795055710716	-1.85629519096155	0.0634114941862007	0.258802184548002	-0.454175831384743	-0.431814580146691
RFX5	-0.251146767668559	0.21321426862031	0.238833332263548	6.00438813494662	-0.28023955094855	0.392457328284064	-0.714063748468752	0.475187761041192	0.730266800773048	-0.647839365494258	-0.56119299252003
SELENBP1	-0.351399202138604	0.0596499152369156	3.83805133619788e-09	76.9947845896371	-0.483493296702301	0.107066023610406	-4.51584247175972	6.30655342103007e-06	0.0003350542304055	-0.942891586792202	-0.98824498469437
PSMB4	-0.809703317557078	0.266093892496324	0.00234292006169171	10.9901793961423	-1.22894479038699	0.474002451937199	-2.59269711657486	0.00952265937976371	0.0795436963225472	-2.29172314384147	-2.5544967861892
POGZ	-0.228339092443672	0.032441438045249	1.94318980571867e-12	741.42786907828	-0.273191952580797	0.0550590732781597	-4.96179714468903	6.98439189114816e-07	5.51033598252134e-05	-0.580714260021078	-0.546385437993384
CGN	-0.0257317768129494	0.165647441848856	0.876552791777834	6.62640160651672	0.125508455648185	0.339154782996466	0.370062466875171	0.711335947078091	0.874801220851798	0.0155778783600646	0.291315254721983
SNX27	-0.243646766264436	0.0869019248973593	0.00505201777121163	71.8177653373527	-0.295450614396508	0.143754191355705	-2.05524869647414	0.0398549898286146	0.197820662002425	-0.6257661651204	-0.593152624675644
MRPL9	0.111484239408348	0.249584248691551	0.655106277096738	6.57641800867575	0.177901447362249	0.423455174214406	0.420118723764072	0.674398725140299	0.854451077114467	0.419417352162027	0.401397021749156
TDRKH	-0.014822746499003	0.211758415777507	0.944194947383203	8.36578823732702	-0.0183136050138219	0.363479734811322	-0.0503841157013286	0.959816294143176	0.984716599823483	0.0476841672831356	-0.0108661259780861
THEM4	0.0349317890505863	0.102250487399394	0.732629688348074	57.11381927756	0.102366280867535	0.168336303190531	0.608105791367368	0.543117311435503	0.779772395522659	0.194116384227854	0.242691738305724
ENSG00000285651	-0.11773004934145	0.225239707987557	0.601191523666153	4.89968210684801	-0.303319905838367	0.443962142428125	-0.683211194944336	0.494473399642861	0.744280671529103	-0.255181578092022	-0.609686620518052
S100A10	-0.216681694191156	0.420159785447973	0.606055155034915	4.88636014562249	-0.496480406020903	0.684763511947476	-0.725039225014934	0.468427966914855	0.724639695093088	-0.546405454782164	-1.01553191555278
FLG-AS1	-0.0868145723251218	0.149356305044563	0.561066469148836	110.188153961564	-0.0731330971829886	0.243831980261341	-0.29993234318404	0.764228763116273	0.899773590002363	-0.164194459281667	-0.126046159949964
S100A6	-0.332489413637326	0.361586828120727	0.357819176796677	22.0682422924129	-0.506060854467122	0.559286456108073	-0.904833022399052	0.365553854349093	0.648462537130337	-0.887238323795945	-1.03566118588779
S100A2	-0.541249227038001	0.161075617765228	0.000778809282616029	4.63813493972651	-0.672223694825146	0.346695481147214	-1.93894564936572	0.0525079565822264	0.23305852233782	-1.50163783426387	-1.38478228934933
ENSG00000285867	-0.239824010968651	0.0683393070782022	0.000449266049789581	34.7038584675023	-0.288171823003486	0.13616512118888	-2.11634095785625	0.0343158196629498	0.180791091306072	-0.614515441410178	-0.57785931554875
S100A16	-0.0864609859855254	0.0799312530520079	0.279389470217747	29.4760402269091	-0.167982754762913	0.168453150826029	-0.99720755556777	0.318663774291579	0.604713853824033	-0.163153821860043	-0.325332697456804
S100A14	-0.468625396924158	0.198769626638508	0.0183919738940044	3.46854055184193	-0.613159107968576	0.402637076053353	-1.5228580387548	0.127794225796938	0.377741510894774	-1.28789916040996	-1.26068297993433
S100A13	-0.0973988885370933	0.0783213145413676	0.213653860131384	96.2606749174928	-0.134774520688467	0.147799220022842	-0.91187572348242	0.361834142424386	0.644840475677901	-0.195345084458706	-0.2555596043928
S100A1	-0.0599969389202736	0.113026116791166	0.59554097098187	83.8528717148073	-0.0689286154239826	0.190022441416654	-0.362739342311921	0.716799607604418	0.877317794631563	-0.085267674631678	-0.117212215440918
ENSG00000272030	-0.440880298534825	0.166757246280632	0.00819702022283464	4.19444386460371	-0.656495275956885	0.295394771737992	-2.22243363379221	0.0262540144549072	0.151300983960548	-1.20624276021203	-1.35173565305472
CHTOP	-0.157500309126803	0.124439170818275	0.205627270286635	59.7675451191548	-0.202368583978265	0.215395471377099	-0.939521071099832	0.34746327900399	0.631618183032464	-0.372229144600451	-0.397580009871768
SNAPIN	-0.405811040651687	0.149222389143073	0.00653796969291785	19.2567049115041	-0.573405129132642	0.27620564853922	-2.07600797509115	0.037893213401881	0.191394690866927	-1.1030306787061	-1.17715676596084
ILF2	0.0710712281931903	0.323417825911475	0.826065474339882	10.1100272376425	0.115416197693295	0.515242983652322	0.2240034340209	0.822754631167511	0.926507078027023	0.300478108527659	0.270110632641389
INTS3	-0.0428206643516309	0.0364420474655709	0.239980898909506	153.952738244111	-0.0191720738281294	0.0754901617492579	-0.253967846721667	0.799520398444489	0.915901870702453	-0.0347163040650544	-0.012669835995877
SLC27A3	-0.66393599939768	0.121452372752312	4.58654714408181e-08	27.606562455766	-0.931356778525441	0.207192764500274	-4.49512211863078	6.95300320526368e-06	0.000366927884869082	-1.86271639459962	-1.92924113423854
GATAD2B	-0.124215256678873	0.0624615658419288	0.0467379673460377	208.12621968324	-0.128243018477393	0.101133250919739	-1.26805988447032	0.204776565860286	0.489200519713771	-0.274268145322028	-0.241836408193948
ENSG00000284738	-0.456541570395695	0.264788064171575	0.0846758401862266	3.3852584532469	-0.658743232566961	0.500247460319085	-1.3168347364458	0.187894026495083	0.465428546949123	-1.25233533716866	-1.3564587854383
DENND4B	-0.133738266888782	0.133745628029355	0.317337143941576	38.4196556259082	-0.13845607264072	0.216808878560591	-0.638608868603259	0.523077410464659	0.764318771134984	-0.30229524841164	-0.263294832541598
CRTC2	-0.766318556446246	0.194502858006101	8.15212653343225e-05	14.1848586244834	-1.0675782125613	0.332418572595175	-3.21154803182858	0.0013202189879755	0.0205441177625892	-2.16403776439009	-2.21545300485439
SLC39A1	-0.230574403770191	0.131481471619438	0.0794879928379153	27.4099964932763	-0.346773413411904	0.229667746600549	-1.50989165237482	0.131071073058879	0.382939566219735	-0.587292988763857	-0.700985833270197
CREB3L4	-0.456909332054204	0.155049944178953	0.00321026182533165	12.1605349101262	-0.610312236811498	0.287473357503599	-2.12302191100912	0.0337520158194094	0.178476225742112	-1.25341769386977	-1.25470148131749
JTB	-0.5810280290907	0.195409934279791	0.00294539362233477	27.169326922263	-0.803860908004508	0.302348715919654	-2.65872109150325	0.00784378669047156	0.0702989262700494	-1.6187105414581	-1.661362353958
RAB13	0.139075202143245	0.0977568209702682	0.154833307845909	25.7853715237538	0.208673164975612	0.18744167948509	1.11326982103898	0.265592563656615	0.555362444321983	0.500620116820199	0.466050803457729
RPS27	0.833978114474115	0.315649601122124	0.00823934911080589	142.005284637927	1.16588508924256	0.513122529071742	2.2721377900746	0.0230781892557594	0.140058123132243	2.54578389716607	2.47722780624952
NUP210L	-0.0408440725186166	0.289305136241252	0.887727818178773	26.4645449624421	0.0236133444471906	0.448001103307936	0.0527082283343393	0.957964382878319	0.98376541334396	-0.0288990108091533	0.0772256689687625
TPM3	0.26773791373767	0.214556773802204	0.212080456941374	33.3717341460689	0.446918272855423	0.349753346248949	1.2778098555698	0.201316478512656	0.484231971709359	0.879286421083312	0.966622379979274
C1orf43	0.307052673137881	0.107923300884029	0.00443973664399733	69.1778977371433	0.502901371260238	0.167050182905754	3.01048081787473	0.00260834422779675	0.0331644347867888	0.994993407673174	1.08424724151975
UBAP2L	-0.041053424595568	0.0532879134340716	0.441058023086246	89.3403115692546	0.00326644909619942	0.0942465768930337	0.0346585436191143	0.972352018450571	0.989075778457062	-0.0295151534062321	0.0344752529211739
HAX1	-0.0654490963890095	0.284476208232398	0.818038318077317	15.9351571221239	-0.0837248919135692	0.451090925171275	-0.185605356352003	0.852754252796398	0.939083720395051	-0.101313880197862	-0.14830034780575
ATP8B2	-0.149738378129583	0.0674226506013923	0.0263583246506843	102.819987523672	-0.17257379451636	0.114519460543493	-1.50693859102504	0.131826398480198	0.384347513233378	-0.349385061118614	-0.334978830498979
IL6R-AS1	0.700676017642929	0.186491790711592	0.000171865430992101	11.285871193179	0.86606547033459	0.376452005293736	2.30059996534969	0.0214142530044749	0.133608342490158	2.1534634514669	1.84728337362528
IL6R	-0.0917498625491526	0.088638291456498	0.300620278833197	146.305624554284	-0.0760808793451771	0.139066684650879	-0.547081995491408	0.584322401067526	0.8042588247073	-0.178719476564768	-0.132239680468812
SHE	0.051508037296609	0.137132689864679	0.707208874216873	13.0775720602069	0.161466347472217	0.247853195626929	0.651459615292829	0.514749838269524	0.758833517595147	0.242901821625253	0.366865593442169
TDRD10	0.0516809964958952	0.153278512069659	0.735988354781826	15.3651341597307	0.108179791223876	0.265896628394591	0.406849052118619	0.684118857212147	0.860098648924718	0.243410856604932	0.254906377548877
UBE2Q1	-0.318823092045986	0.249914050322794	0.202050639336426	7.10634424280525	-0.542854468763336	0.44072691437373	-1.23172524994242	0.218051734381654	0.50485475032833	-0.847017070678131	-1.11296744278467
ADAR	0.0516673776797513	0.0670331066945928	0.440840884032562	136.834117397463	0.11223905108835	0.116031675044969	0.967313891184027	0.333387141494622	0.618523145460708	0.243370775164757	0.263435199516946
KCNN3	0.233731307403944	0.0616177916828039	0.000148692025899737	747.810079029841	0.373842851855842	0.0990015129579667	3.7761327144017	0.00015928214532068	0.0042028645000251	0.779201821735566	0.813085213905797
PMVK	0.354528260409608	0.103540922771988	0.00061697540635021	43.82406183834	0.527721089952215	0.194981794961738	2.70651467772041	0.00679935766230855	0.0642246209849826	1.13471846827639	1.13639540869526
PBXIP1	-0.239086670036343	0.0672787218538265	0.000379889255422204	255.962950300262	-0.33024975473673	0.121366035820095	-2.72110522935982	0.00650640462296403	0.0625240916843784	-0.612345378597425	-0.666268336039956
PYGO2	-0.453022008645777	0.1584620341089	0.00425155909919349	17.5781791940864	-0.665978829169618	0.308290346604431	-2.16023250972609	0.0307546746460637	0.169204327489623	-1.24197694021004	-1.3716613389375
SHC1	-0.282278346463705	0.0989288681405592	0.00432614129558027	49.6026450442382	-0.357976918171302	0.170710646320291	-2.09698062708789	0.0359952903202399	0.185853954830846	-0.739462491900871	-0.724525271665749
FLAD1	-0.311829643864767	0.103560933710541	0.00260325327224272	21.3985168939162	-0.421550737784795	0.187176846143703	-2.2521521570096	0.0243126582284716	0.144118387666964	-0.826434703463722	-0.858098831234815
ZBTB7B	-0.295635634808748	0.10083781327061	0.00337010867359451	21.2201407101778	-0.361961348476288	0.204989220552474	-1.76575796278825	0.0774364638022109	0.290990703104331	-0.778774231486605	-0.732896870885797
ADAM15	-0.790405553850054	0.153330104888981	2.53729257884883e-07	20.8145015619752	-1.13990263744926	0.273722274567739	-4.16444967531194	3.12104455581837e-05	0.00123024718048492	-2.23492803379811	-2.36741226945111
EFNA4	-0.626270331144947	0.167271800654166	0.000181093347367971	4.32044814280013	-0.880996493672222	0.363428854879546	-2.42412368155032	0.0153453782598874	0.108971522755519	-1.75186283634553	-1.82343024306269
EFNA1	-0.676393109623076	0.26879916582305	0.0118576951280074	29.9674145618416	-0.975988875564309	0.434500251397434	-2.24623316655248	0.0246890768728428	0.145470106040547	-1.89937882641374	-2.02301665549491
SLC50A1	0.0643566851089688	0.129165341747209	0.618307552364234	7.81600336802041	0.0955922523834252	0.25688741803192	0.372117299927656	0.709805516300354	0.873841089311328	0.280716584905086	0.228458975468036
DPM3	0.0851724610635866	0.336308846259838	0.8000698712331	8.08502018823966	0.151791514215898	0.552969603328076	0.274502456016267	0.783698516455825	0.908894227667821	0.341979345913502	0.346538013250503
KRTCAP2	-0.452831245752783	0.198380582020427	0.022451643952382	17.8952755170534	-0.678154818983787	0.330570919990432	-2.05146544349217	0.040221641558571	0.198640776886602	-1.24141550730703	-1.39724404437573
MUC1	-0.791337198087426	0.115185451508093	6.41505594186485e-12	24.4282283335348	-1.19717745997948	0.239454626580297	-4.999600454903	5.74492354174682e-07	4.64867428539605e-05	-2.23766994927527	-2.48775114425146
THBS3-AS1	0.0028262007159819	0.0723099853933077	0.96882300669626	108.129489285061	0.0654581040775102	0.137091941620806	0.477475942813374	0.633023247655349	0.83265036885243	0.0996266573271792	0.165144776663016
THBS3	0.00839234537101093	0.0831541117089813	0.919609838382409	16.4558988475651	0.0283606101444937	0.182038046182704	0.155794960115257	0.876194643363193	0.951440901294116	0.116008337764303	0.0872000449188637
MTX1	-0.569184207234816	0.18118683787326	0.00168129938838768	11.8146235083622	-0.85203050876226	0.35329306268262	-2.41168196820123	0.0158791257995684	0.111755899193305	-1.58385307424836	-1.76257044677594
GBAP1	0.182921215112716	0.123483178087765	0.138514605303532	10.2489182217953	0.313906280197462	0.255149777396634	1.23028239883388	0.218591373089341	0.505516725649894	0.629663003310565	0.687153796327782
GBA1	-0.0171330312728711	0.147026876559976	0.907232568908176	6.62030939593073	-0.174876060400926	0.364119908039923	-0.480270527756347	0.631035042689237	0.831557235998432	0.0408847847248568	-0.339816070909349
ENTREP3	-0.159757090994445	0.15746490029303	0.310317123787924	16.4814346095118	-0.20017314782593	0.256677899719446	-0.779861250402637	0.435472548999457	0.701750292330219	-0.378871063138914	-0.392967227071287
SCAMP3	-0.122142852793996	0.114947710435635	0.287965693260255	38.8776185973489	-0.145475153667143	0.199171624624458	-0.730400999346361	0.465145107697432	0.722306807157878	-0.268168868303053	-0.278042469907152
CLK2	-0.186139497572261	0.0570975328318764	0.00111401615835134	38.3429648306914	-0.246293602190383	0.113779726890435	-2.16465278060962	0.0304142857409789	0.167902189772909	-0.456516934833892	-0.489869903296441
FDPS	0.152206247881724	0.134529606182566	0.257888486962444	77.4403761752314	0.269496856780621	0.220750482576374	1.22082114446741	0.222153746169256	0.5093219767332	0.53926600341222	0.593846129740162
RUSC1-AS1	-0.444752318122738	0.114519031484588	0.000102898221100053	9.16730727515553	-0.625305431999457	0.226151089514628	-2.76498969490488	0.00569245940901576	0.0570294076284823	-1.2176384733073	-1.28620335524524
ASH1L	-0.027098312225776	0.0302783865262372	0.370801983928507	764.213187177383	0.0180972465247271	0.0521912596902236	0.346748605650479	0.728780190967202	0.882788926640426	0.0115560377816469	0.0656359164745046
ASH1L-AS1	0.41609975951923	0.201126037980948	0.0385600920408489	2.87367922531025	0.707750169758375	0.379084526985243	1.86699830612165	0.0619018243973601	0.255359186187175	1.31592910597284	1.51465056406976
MSTO1	-0.255361677104801	0.0790543857231253	0.00123702554135757	92.6122776279309	-0.309214500995938	0.128661532722147	-2.40331740539504	0.0162470785761323	0.113485016756437	-0.660244235244374	-0.622071625260607
ENSG00000287839	-0.295246628598956	0.189168922016905	0.118581209720763	4.36691939879975	-0.514501096602718	0.376004476497843	-1.36833768947341	0.171206398564287	0.444173916959205	-0.777629350098889	-1.05339479372401
YY1AP1	-0.077951942171606	0.0433820212431356	0.072355932080508	162.222408149977	-0.0652057736185859	0.0742679025162068	-0.877980546230677	0.379954276001992	0.660566165825853	-0.138110916002543	-0.109390234086288
DAP3	0.0448006816057819	0.0849219516636326	0.597810837671092	142.060897506897	0.122852251200054	0.13252666272527	0.927000262994089	0.353926397734919	0.636857638255137	0.22316145116866	0.285734361750047
GON4L	0.18248367073697	0.0507565946659324	0.000324055104008226	238.470616011481	0.314848556048104	0.0785959934103098	4.00591101895538	6.177890435801e-05	0.00211777358755743	0.628375269594546	0.689133591473511
SYT11	-0.0656075213777043	0.094205832268841	0.486161218297338	249.055620111158	-0.0846605611045364	0.172062430352899	-0.492033972383734	0.622695327638231	0.827202355177946	-0.101780139646529	-0.150266261843579
RIT1	-0.161336708087872	0.0619865363944989	0.00924739213804753	41.192002075011	-0.200422964738575	0.119289090908583	-1.6801449588728	0.0929291153053031	0.318298848875284	-0.383520022884178	-0.393492111913278
KHDC4	-0.066171625388102	0.0378248397028839	0.08021801552486	81.5672277655775	-0.0358392175239514	0.0854686509206009	-0.419325883091866	0.674977982867628	0.854636301690604	-0.103440350116137	-0.0476888064594285
SSR2	-0.153464807918237	0.30162705843531	0.610899483335004	14.6946807031957	-0.174116372974933	0.466558335210464	-0.373193146139783	0.709004696900602	0.873530227265666	-0.360352289919246	-0.338219908302372
UBQLN4	-0.0138665270834757	0.227995282460093	0.951503072086853	12.6446804693596	0.0383072734439581	0.37468506512003	0.102238591846959	0.918567296366966	0.967358798229139	0.0504984097909706	0.108098761258734
LAMTOR2	-0.0584425398991101	0.423359444012444	0.890205066954351	5.61425712807149	-0.301746352873522	0.692175023714577	-0.435939383155132	0.662880710085168	0.849004794429929	-0.0806929340141355	-0.606380462858143
MEX3A	-0.336972164740843	0.352757918148277	0.339451051832132	3.12417546464972	-0.511580641250361	0.595388978240691	-0.85923767477528	0.390209401725938	0.669397059125198	-0.900431476437178	-1.04725868896661
LMNA	-0.197391497469281	0.0579757904442376	0.00066231239438449	87.8525251760854	-0.236798390200243	0.102147690326111	-2.31819622591811	0.0204386590599461	0.130198466413763	-0.489632615078563	-0.469919721411873
SEMA4A	-0.0722358026280367	0.0775931532100707	0.351876384347037	58.5710161122676	-0.0596468599123969	0.143925562441791	-0.414428534448286	0.678560295159942	0.857108781406398	-0.121287786684092	-0.0977105222868837
SLC25A44	0.263594182893189	0.15336680660927	0.0856658614050711	17.0401986648484	0.408429851535589	0.256918802104217	1.58972347757527	0.111897149223553	0.352178721125106	0.867091036536414	0.885755201176114
PMF1	-0.121979362293013	0.111656772474495	0.274635666177423	38.6437442873223	-0.142924442570585	0.19744370185173	-0.723874406882392	0.469142843575925	0.725130195876359	-0.267687700581478	-0.272683226704983
PAQR6	-0.457812623746575	0.0983984700217453	3.27712641205166e-06	85.3464905665804	-0.624865712816651	0.167906328285763	-3.72151377018489	0.000198032064574988	0.0050237105256089	-1.25607616517496	-1.28527947090393
SMG5	0.0603973597898475	0.0416689833433556	0.147210266997262	71.6669446135831	0.120681396019793	0.0812566095151445	1.48518867252639	0.137493851804166	0.393904540693895	0.269063922938089	0.281173225491452
TMEM79	-0.265123273027757	0.118615191253189	0.0254072104571101	17.96504676396	-0.386412846843439	0.21657974409976	-1.78415967961183	0.0743977220097044	0.284587068022091	-0.688973518235916	-0.784271378404051
GLMP	-0.216036166766837	0.101199439950755	0.0327809015499512	14.9280754127784	-0.278706666719118	0.186815700059077	-1.49188032178764	0.135730522255118	0.390677108840479	-0.544505607646671	-0.557972283049097
CCT3	0.237479261024365	0.215645886280726	0.270789421980304	81.3478010010301	0.381738022825024	0.327936060751168	1.16406235395588	0.244398743451198	0.531766102167189	0.790232397171191	0.829673584656077
MIR9-1HG	-0.115829365625856	0.0740089899740427	0.117566130438921	877.098790452327	-0.124589766435459	0.132083939016841	-0.943262045051317	0.345546884533694	0.629905896346231	-0.249587689472405	-0.234160640366707
MEF2D	-0.330826516390838	0.0848560449845183	9.67187215191698e-05	46.2754179316492	-0.493397031756328	0.164382766296824	-3.00151313225504	0.00268641451785968	0.0337223028459092	-0.882344262829145	-1.00905350543826
NAXE	0.231896842271785	0.26708178744047	0.385251175255871	29.7918236601973	0.372657833063539	0.410465673846238	0.907890371371561	0.363936145258725	0.647120626102932	0.773802820554214	0.810595396883532
GPATCH4	0.326928303179186	0.328379008622021	0.319453176046179	6.4459773540762	0.522170424877922	0.542820330475097	0.961958120509044	0.336070641361079	0.620652931886291	1.05348923198291	1.12473302791562
BCAN-AS1	0.498717583092812	0.150234671759401	0.000901495923465023	7.14839813951127	0.740722342161821	0.285342366034835	2.59590733915549	0.00943415034480785	0.0789715959101979	1.55908103034303	1.58392767312864
BCAN	-0.15127063845524	0.0657336490904711	0.0213765773388673	221.476398175348	-0.181244226921262	0.122568722955625	-1.47871514486513	0.139216462867252	0.396684701737855	-0.353894645500098	-0.353196086066866
ENSG00000272405	-0.529389180961564	0.136650591450765	0.000107048006270818	20.8647327232368	-0.712639218598025	0.261441229724525	-2.72581038327014	0.00641438359470229	0.0619139743140165	-1.46673261766692	-1.46969846089625
METTL25B	-0.217226922585127	0.0890718228055828	0.0147367801582215	31.9588635046992	-0.266819087311306	0.15585274182282	-1.71199482402842	0.0868976223267448	0.307848581655524	-0.548010112560363	-0.53299555039696
MRPL24	-0.307844017740008	0.34723545837502	0.375317466441604	8.32634569200681	-0.436821274357074	0.556337640899415	-0.785172963761499	0.432352164816394	0.699687409202924	-0.814704635784174	-0.89018342106896
HDGF	-0.269067928806499	0.0911150030542491	0.00314642390565467	34.1728264567383	-0.372277681259493	0.179084962466478	-2.07877688965191	0.0376378619817591	0.190654197178227	-0.700583006383773	-0.754572291678971
PRCC	0.0121890586526343	0.0477816655949318	0.798646579268643	58.466836170529	0.0301709834480155	0.0958610668687487	0.314736570680202	0.752961674937324	0.895978040947272	0.127182417409313	0.0910037806039365
ARHGEF11	0.0643713480534907	0.0590066618008459	0.275309573214108	336.354839748879	0.159624607818498	0.0953183363734613	1.67464743817057	0.0940034258875859	0.319990962484511	0.280759739312007	0.362995954605892
ETV3	-0.223679430280659	0.147202205244624	0.128626984065728	11.7691390430641	-0.315240197863941	0.275726546972286	-1.1433073867045	0.252910989186541	0.541486849867789	-0.567000441708706	-0.634732084934676
IFI16	-0.287451949522499	0.320612285987685	0.369947426117657	55.9269157239753	-0.361231194035245	0.447905183026392	-0.806490319211065	0.41996018771979	0.691517217372352	-0.754688885979783	-0.73136275938647
AIM2	0.0741928004982515	0.175890742268169	0.673162350978499	7.58563601012721	0.0776913627632938	0.318452942618444	0.243964970536888	0.80725794976369	0.919532103337008	0.309665185603834	0.190847808472709
CADM3	-1.63460997714688	0.782706977820314	0.0367612234416793	10.9411975452923	-1.43118058648535	0.95776252471071	-1.49429587142975	0.135098303763253	0.389645940879437	-4.71950002090237	-2.97940998664457
SNHG28	-0.426156583635422	0.142230974511023	0.00273340994148582	11.8565929304591	-0.61860993454806	0.247855313797623	-2.4958510070644	0.0125655367723798	0.0958760177617894	-1.16290950042845	-1.27213559223987
ENSG00000272668	-0.257229367159671	0.117031832964352	0.0279531260292048	14.2581045113655	-0.353155415644798	0.223023901063515	-1.5834868548202	0.113310540447945	0.354185225381958	-0.665741020457605	-0.714394918340246
KCNJ10	-0.170249347643361	0.0696579204653515	0.014522311457626	227.036083622103	-0.209385873606354	0.127041167544142	-1.64817340436989	0.0993170927369909	0.329742979414465	-0.409750748475793	-0.412323883369531
PIGM	-0.104968485733927	0.0789177805379481	0.183485551633254	54.1412169220739	-0.10169576522192	0.135376062948613	-0.751209357155871	0.452526669734583	0.713555423770301	-0.217623111711239	-0.186058555995143
ENSG00000225279	0.0106454794835663	0.112855229166598	0.924848105545947	12.2416665638576	0.0428697947942958	0.220315487279971	0.194583664197052	0.845718892689518	0.935937607500905	0.122639520620918	0.117684974908938
IGSF8	-1.85751794328794	0.673854949617567	0.00584138641157031	4.76299198644341	-2.61481383036483	0.870876749154301	-3.00250733861485	0.00267765517364278	0.0336391090644184	-5.37553885828918	-5.46631586347358
ATP1A2	0.0586035211129823	0.0506016536568083	0.246809150838451	2038.75216625726	0.101142690477959	0.0760484361938553	1.32997725581281	0.183525765155753	0.459909612165517	0.26378448918611	0.240120879345482
ATP1A4	0.217206607196957	0.238331206338314	0.362103337558735	16.4393011513489	0.390218855439646	0.379596635960122	1.02798291257944	0.303957865591503	0.592776067379599	0.730568095002368	0.847492476258494
PEA15	0.319989056148	0.363204364754576	0.37830886269626	34.4431065719822	0.428211387771768	0.534211681387926	0.801576234086158	0.422798129696931	0.693110232196021	1.03306638378466	0.927317753573864
DCAF8	-0.269212257699549	0.0405583127709046	3.18703680313889e-11	201.180879913464	-0.345181755186331	0.0789574228607489	-4.37174546331257	1.2325717244404e-05	0.000584046523722072	-0.701007779714383	-0.697641635043635
PEX19	-0.400512490844357	0.295279112745068	0.17497634631759	9.52607475792101	-0.60089965765646	0.494025898513519	-1.21633230052213	0.223858361777443	0.510915470559442	-1.08743655474717	-1.23492491747238
COPA	-0.0222469610525471	0.0638532271289209	0.727533961203011	149.803912357652	0.015199861261555	0.119569181207186	0.127121898035056	0.898843919940133	0.960312696373171	0.025834014645992	0.0595482837760486
NCSTN	-0.429710170182152	0.127730912834596	0.000767706103818374	37.5280345786491	-0.6082651203293	0.226305727997437	-2.68780258330973	0.00719239051435057	0.0662127945892285	-1.17336803552268	-1.25040032972644
VANGL2	-0.41712272239845	0.100093773874653	3.08202560483883e-05	35.0540932364238	-0.573591433684721	0.168678238333496	-3.40050642781001	0.000672611545169714	0.0125897242837876	-1.13632200817496	-1.17754820637352
USF1	-0.115615343405391	0.128123400887821	0.366857740177383	12.3287359985362	-0.110456185859182	0.230016917962415	-0.480208963921646	0.631078813542253	0.831557235998432	-0.248957802209427	-0.204464883866513
ENSG00000289121	0.385235722441799	0.172809360548476	0.0257971001568506	4.62050326470122	0.611213937472753	0.331839310716872	1.8418973211834	0.0654901705421108	0.263480214427325	1.22509337967795	1.31182040139947
KLHDC9	-0.543881733989472	0.424010061759986	0.199593870642254	7.70420618550693	-0.800593705805808	0.669203409994095	-1.19633835370455	0.231564547429137	0.519752061718968	-1.50938554660342	-1.65449770699852
PFDN2	0.296169375089956	0.415696700540318	0.476176839644625	8.05226238634585	0.404636317101395	0.672141282685802	0.602010808627188	0.547166942671315	0.781754170816243	0.962962851197787	0.877784689087904
NIT1	-0.28579172013305	0.176098707583419	0.104609414549689	21.9216896439599	-0.370625076274917	0.304308653974194	-1.2179248648852	0.223252526270938	0.510360323909286	-0.749802676763913	-0.751100039552334
DEDD	0.0570320687471872	0.089245800258836	0.522793757701145	27.3214919618534	0.105315181217829	0.170175679922022	0.618861527487868	0.53600758515008	0.774391359803879	0.259159558992217	0.248887608225103
UFC1	0.436135948523209	0.228875628897492	0.0567074832629752	17.1894230680017	0.656114080134444	0.388794165393117	1.68756153907566	0.0914954274654211	0.316004277980715	1.37489747021477	1.40615910744141
USP21	-0.202201781582071	0.204986303948344	0.323928989065613	8.66575635651888	-0.236547554430763	0.370039211245386	-0.639249969306361	0.522660329741525	0.764318771134984	-0.503789727771691	-0.469392695872109
PPOX	-0.294501157280803	0.102152107385488	0.00393948675770581	24.9732294112598	-0.374186012592285	0.187631879215073	-1.9942560622301	0.0461240782700596	0.215132081295675	-0.775435358805834	-0.758581844833208
B4GALT3	-0.283230695246488	0.363569158369435	0.435962992644761	6.49588977078569	-0.359278990962603	0.589931087605117	-0.609018576086794	0.542512126119941	0.779342574476197	-0.742265342777221	-0.727261028280805
NDUFS2	0.0206336368025435	0.15142944552746	0.891616472217903	65.3997979367861	0.066860694525324	0.231303461088956	0.289060501777836	0.772535078936009	0.903152468830114	0.152035594833141	0.16809172872396
TOMM40L	0.40616472965056	0.275463996149875	0.140353789023792	5.89427493881416	0.636182659201639	0.483077972140081	1.31693576584188	0.187860156592517	0.465417712493849	1.28668939077881	1.36428163559137
SDHC	0.0724239409068199	0.0593414288948953	0.222289901838489	55.7826638405517	0.159082334448193	0.112102907342876	1.41907411876148	0.155877408481971	0.422029792113421	0.304459267619149	0.361856595908058
ENSG00000288670	-0.119766338656211	0.662980644853811	0.856643627126841	5.61484750960596	-0.0976714183541073	0.940762423043864	-0.103821555752714	0.917310959892972	0.966754584300775	-0.261174566578552	-0.177603088959458
ENSG00000283696	0.376543135455833	0.141640307261691	0.00785018850339661	14.3872046856362	0.601972358335901	0.259335493271746	2.32121084060453	0.0202754673952108	0.129412677898153	1.1995102892264	1.29240312194618
ENSG00000288093	0.416434621714756	0.159016620518328	0.00882365810196802	8.47587921104786	0.678105218780552	0.286175708737021	2.36954150222335	0.0178101561038435	0.119840704973367	1.31691463650027	1.45236420705311
ENSG00000283360	0.110614858979349	0.149378892115974	0.458997516453846	5.77274255652618	0.187486785288441	0.318693409601204	0.58829828179708	0.556332098682453	0.786572698090973	0.416858684852997	0.421536565263419
HSPA6	-3.57167208103142	1.00603883385944	0.000384890607244978	52.6995318250309	-5.54124340064272	1.48358459572778	-3.73503702896324	0.000187687568801729	0.00483119436887844	-10.4204536143433	-11.6149729192662
ATF6-DT	0.0509106392410922	0.218330198468933	0.815620200258707	3.3538790101875	0.0576932094999642	0.400555523446291	0.144032989493154	0.885474419385722	0.95540897589492	0.2411436236901	0.148830126785015
DUSP12	-0.0745418569849972	0.150141609047283	0.619557904381608	16.7272996266594	-0.0415223930237284	0.258521558928989	-0.160614817563954	0.872396783694905	0.949348196546339	-0.128074718732693	-0.0596296019909244
ATF6	-0.0346831337470516	0.0579351804117615	0.549403566196057	236.486745939999	0.00901782866677032	0.0985652137725317	0.0914909867448938	0.927102467735835	0.971254632472318	-0.0107667960710263	0.0465593505315511
UHMK1	0.0442467961270138	0.140439510220455	0.752716509045051	50.1140890020773	0.0976783965936521	0.21898365130228	0.446053374362724	0.655558691563033	0.845298635739109	0.221531314786246	0.2328421273634
UAP1	-0.223706240093932	0.112792425626363	0.047328958871953	29.0642111435943	-0.265363154408413	0.208039937175256	-1.27553948540595	0.202118357606312	0.485496356320597	-0.567079345477982	-0.529936521672314
DDR2	-0.0579881869877731	0.0840565451940174	0.490275208842073	338.568387069093	-0.0332347721537023	0.151828257359526	-0.218897145575498	0.826730170052504	0.927741650896697	-0.0793557312174969	-0.0422166633520557
HSD17B7	-0.108952031766374	0.163769817617142	0.505874358586055	81.3917196609508	-0.0856784321245898	0.274760143392027	-0.311829914873586	0.755169788032548	0.896883978620288	-0.229347057486016	-0.152404888343565
CCDC190	-0.0760450952423645	0.14983988644449	0.611797702937547	40.6820734420092	-0.0330610619246747	0.250750712703498	-0.131848326843115	0.895104260892759	0.959305177791676	-0.132498888473017	-0.0418516845956141
RGS5	0.0365141497095009	0.114101236683991	0.748956677624915	45.056185848757	0.0947500921029929	0.196813762053152	0.481420054749041	0.630217986118892	0.831546648704557	0.198773418541038	0.226689530953472
RGS5-AS1	0.253150924179181	0.230275754734724	0.271620594048309	4.1975327684933	0.34664058121602	0.417431669265857	0.830412751925752	0.406305458248097	0.681089326006238	0.836355556670557	0.755931119031327
ENSG00000232995	-0.589089528327605	0.117080546436828	4.86684023197529e-07	8.51894649679611	-0.824549990508214	0.218929312237517	-3.76628411280833	0.000165695230017635	0.00435025796081241	-1.6424362820789	-1.70483173193527
NUF2	-0.100474327387659	0.0914844609694007	0.272088094384651	17.1973580892193	-0.0860981522606724	0.263601562718306	-0.326622313512913	0.74395356464929	0.890655788816476	-0.204396386495632	-0.153286753125958
PBX1	-0.0333292696587752	0.046880862797259	0.477124205751142	1159.95158996042	0.0140201662974384	0.0830871229949793	0.168740543565163	0.866000726867266	0.946303702855858	-0.0067822483770665	0.0570696525325466
ENSG00000269887	0.169561268052998	0.213265121102382	0.426571234650675	2.71150648622445	0.42152010678895	0.384506914730559	1.09626144716884	0.272964375787543	0.56360964218158	0.59034343888073	0.913258849698249
ENSG00000271917	0.597541737942155	0.18361107028169	0.00113636797079641	5.59972381263587	0.914041222805239	0.34402160527516	2.65692970670885	0.00788558833828024	0.0704967129686821	1.84992969212693	1.94808417605416
RXRG	-0.123349335402846	0.0941058368882989	0.189941846102632	44.7990114304525	-0.133431229325642	0.176067893040127	-0.757839643683546	0.448546986337352	0.711271485280852	-0.271719658621316	-0.25273724434016
ALDH9A1	-0.197949861443144	0.049324406295045	5.98951785881453e-05	54.5054914784263	-0.328579210825719	0.128320051769612	-2.56062249270016	0.0104484822569565	0.0847643195539928	-0.491275932087791	-0.662758392828005
TMCO1	0.0336900702151667	0.0566363526286967	0.551944499081584	96.0243793369381	0.046153677613166	0.107162921293344	0.430687004946668	0.666695968953222	0.850428107850679	0.190461890423741	0.124584669154005
TMCO1-AS1	0.0259862538041101	0.10765738720395	0.809261233601024	10.5725757485757	0.0993961254910847	0.198536361056804	0.500644440957826	0.616621379949824	0.82412915079013	0.167788843563887	0.236451209916559
UCK2	-0.208644075582996	0.165578831363227	0.207637232816284	25.898789472798	-0.265530171524386	0.284814015031199	-0.932293207183992	0.351185017273558	0.634675110246188	-0.522749997068647	-0.530287437675555
FAM78B	2.2119594473848	0.679925133463286	0.00114097200387156	7.08352930744597	1.68719232175822	0.797649855168986	2.11520419746178	0.0344125473587573	0.1808592612787	6.60131088094105	3.57253501131537
POGK	0.0859551321096604	0.109005824196047	0.430382630070018	34.5460604153159	0.167332677437852	0.18054952932542	0.926796530918966	0.354032186476488	0.636902732916714	0.344282819459161	0.379191210809198
TADA1	-0.161471198714519	0.101721255596318	0.112424576844255	22.5271472718359	-0.186768176161964	0.17411790526968	-1.07265347508455	0.283426622200768	0.575126776519588	-0.383915841283458	-0.364802334793864
ILDR2	-0.197705964768159	0.0847729700167388	0.0196911372944104	96.6738348757337	-0.24631348273247	0.152130828844712	-1.61908986234404	0.105427929710433	0.341053293964577	-0.490558121531848	-0.489911673867864
MAEL	0.286334800085938	0.190771099495151	0.133372672918384	20.0837144708587	0.450011871682383	0.334860471016914	1.34387875139688	0.1789875982093	0.455376541784029	0.934018783995871	0.973122272697816
POU2F1	-0.0538832085024552	0.0270118634217086	0.0460649262098846	910.92232388942	-0.0244584545493552	0.0562516821385355	-0.43480396709061	0.663704725136141	0.849083578557092	-0.0672743984610819	-0.0237769347114236
ENSG00000272033	-0.0940158647907699	0.144878195801917	0.516383367579777	6.34510838175719	-0.201432415941134	0.259187767907724	-0.777167910226567	0.437059712048831	0.702579257814596	-0.185388531519788	-0.395613047719193
CD247	0.404700766340713	0.352785262226537	0.251315939261715	5.43619910750249	0.678674927327097	0.605809272226438	1.12027821038933	0.262595224455296	0.552334363215448	1.28238081085502	1.45356120919867
CREG1	-0.596215752585867	0.347424511601422	0.0861434524882916	13.5428354757515	-0.889969185552082	0.519501255115761	-1.71312230103038	0.0866900420774537	0.307626164061705	-1.66340942161394	-1.84228256939129
MPZL1	-0.0502685573649196	0.0564492075499653	0.37319235276325	107.882851709924	-0.0248422348884557	0.0963864833283541	-0.257735670299612	0.796610914962393	0.914769543552631	-0.0566361446073492	-0.0245832871737728
ADCY10	0.40018355739797	0.372818671983714	0.283091690677367	4.11741412434111	0.599005096610454	0.568293497530752	1.05404179216047	0.291863783697548	0.582801965953974	1.26908624559415	1.28616867334374
MPC2	0.0927295018434162	0.501751271059583	0.853376736201762	7.97946340927203	0.181648435161254	0.722178299613191	0.251528514853669	0.801405518994347	0.917172736111538	0.364220418465153	0.409269735721948
DCAF6	0.00480010216144818	0.050022118242732	0.923552663671214	297.49515366566	0.0635840300102042	0.0886563718852026	0.717196391620181	0.473252925454382	0.728745770542079	0.105436032522772	0.161207200698758
GPR161	-0.0699165348937037	0.1103236480826	0.526250360991324	49.8919546339856	-0.0516597741134376	0.180616322406173	-0.286019410788711	0.774863254659642	0.904265017030877	-0.114461966439257	-0.0809290313014956
TIPRL	-0.0541375890246808	0.241100892157141	0.822334581434236	28.9524431512937	-0.0328579539067219	0.391763783587524	-0.0838718515678749	0.933158319879267	0.974284775655156	-0.0680230639526917	-0.0414249387889295
SFT2D2	-0.21652796507857	0.0868130167653784	0.0126245739113857	41.6175959849161	-0.27997959380743	0.150386518696272	-1.86173332712682	0.0626406884869889	0.256996209993811	-0.545953015732814	-0.56064680226615
TBX19	-0.128795846494228	0.15362878129299	0.401829931087816	10.5308136605082	-0.162330805841114	0.285547561521624	-0.568489553810534	0.569702596888512	0.795305430089695	-0.287749246374781	-0.313457511404164
NME7	-0.0680727150844895	0.0365293761027059	0.0623910955500357	185.819414598549	-0.0460182317073446	0.0719826637654352	-0.63929603740841	0.522630365808021	0.764318771134984	-0.109035433574917	-0.0690757101510115
BLZF1	-0.0904898698799384	0.0545860919326378	0.0973687658677897	85.376390307156	-0.0614545205093853	0.0954276996987662	-0.643990379139148	0.519581672728696	0.762205408236172	-0.175011201171397	-0.101508558363691
CCDC181	0.656032155745829	0.372270136042713	0.0780274720634868	10.7360177309442	0.945245359307172	0.566246314808696	1.66931834183595	0.095054307098147	0.321661040745853	2.02207242151646	2.01364650361576
SLC19A2	-0.0704543495036709	0.114867409347734	0.539642499168354	52.058115604902	-0.0595344621781215	0.188799708398855	-0.315331324836317	0.752510103502448	0.895824714586315	-0.116044804762896	-0.0974743658698878
ENSG00000213062	0.45262276233048	0.208899834937991	0.0302579228906457	7.4712097197909	0.629879749978508	0.358053530344356	1.75917759942968	0.0785473477783711	0.293140634010151	1.42341969375653	1.3510387311113
F5	-0.208578036975316	0.393846214600112	0.596394432855976	3.7921984954505	-0.354938543523542	0.649691647136208	-0.546318465210511	0.584847045543147	0.80470016843611	-0.522555639315736	-0.718141409260231
C1orf112	-0.0486092122288742	0.108534202866154	0.654247028600996	24.8395787290062	-0.0484728568233706	0.197351134939598	-0.245617319800093	0.805978480621563	0.919102528939821	-0.0517525378313321	-0.0742330692046057
METTL18	0.265950241092517	0.29212591911512	0.362613755509734	2.95058209845457	0.430357984069487	0.59290272800515	0.725849222379947	0.467931207930198	0.724226241287944	0.87402513453507	0.93182792002583
SCYL3	-0.00361572912139978	0.0488974418308625	0.941054022324451	53.4111962370644	0.0333137761794982	0.113442467938419	0.293662301119737	0.769015964085478	0.901566594958656	0.0806674597973388	0.097607033557497
KIFAP3	0.336248342690145	0.111625241080327	0.00259279062623758	126.506936857146	0.534614716194531	0.189741339932925	2.81759745337269	0.00483844289333289	0.0510674183370566	1.0809189734633	1.15087945576249
GORAB-AS1	0.0120605268094378	0.173975434108922	0.94473239127465	4.33972549633799	0.0767112670988117	0.340432509189373	0.225334728699895	0.821718884700657	0.925937462093242	0.126804136262893	0.188788550944705
GORAB	-0.110929610984447	0.0838679754732661	0.185945319378381	28.7748501662039	-0.115677909504742	0.15455167214149	-0.748474008089931	0.454174297101064	0.714328454437231	-0.235167256707807	-0.215436133016932
PRRX1	-0.0465589573904502	0.0791606490963742	0.556426344388731	412.05924635705	0.0186371620083025	0.135393571858468	0.137651749285295	0.890515654761255	0.957904088104352	-0.0457184475122125	0.0667703210681892
ENSG00000271811	0.0919528350715751	0.151314479282201	0.543390732987168	24.6604757864408	0.212391818407946	0.244974983369721	0.866993908873546	0.385945347120985	0.665773656086369	0.361934616055951	0.47386398471348
ENSG00000231424	0.226314407396435	0.123741296821915	0.0674098079178218	25.8961686521941	0.373793020926172	0.235141657595032	1.58965036118751	0.111913638477971	0.352178721125106	0.757373196486429	0.812980515231199
FMO2	0.585802673959076	0.257171920505744	0.0227346784061497	3.86378129089895	0.815687938948984	0.481508893666651	1.69402465806517	0.0902605975399229	0.31424573243418	1.81538053706176	1.74143624613808
FMO4	-0.182392107475895	0.104726896736533	0.0815788892013745	27.0040412711832	-0.223393668466688	0.203708908056088	-1.09663180956809	0.272802376323347	0.56342260418928	-0.445488017901873	-0.441755354257761
PRRC2C	0.181060110671065	0.0524015607843431	0.000549797661881129	263.387449457845	0.316300761124037	0.0847503324722705	3.73214773201659	0.0001898540961749	0.0048710695667378	0.624185600168394	0.692184787742602
VAMP4	0.0485424366974721	0.104617884349174	0.642649537427095	30.7716595080075	0.127545046850311	0.185992288543134	0.685754489335894	0.492867939564454	0.743424454486906	0.234173783758807	0.295594291877668
METTL13	-0.0980118067645026	0.211002815972468	0.642286169096779	11.0356894627854	-0.0689504667077315	0.3599546081251	-0.191553226855116	0.848092183484234	0.936790098928787	-0.19714895970051	-0.11725812669447
DNM3	-0.0215994379533819	0.0663067863933258	0.744613485089256	1337.05992431544	0.0216146049236002	0.114410932729927	0.188920799855925	0.850154891195159	0.93791235619492	0.0277397352378196	0.073026161145566
PIGC	0.0426103958306356	0.0618843674213018	0.491107363401161	74.9612017958787	0.10914400516726	0.111088879724877	0.982492626062712	0.325857213970318	0.611158698110539	0.216715236803389	0.25693226634063
SUCO	-0.00308597456575387	0.0362944134610585	0.932240594222784	139.247638486433	0.00827909983500926	0.0821454758053761	0.100785828480982	0.919720476787562	0.96760009211758	0.082226576632878	0.0450072235677391
TNFSF4	-0.00815758197583455	0.0983190888705755	0.933875012374688	15.1688426675089	0.058077540232279	0.207260248389478	0.280215529430135	0.779312152987996	0.906806979028247	0.0673003652166102	0.149637635666488
PRDX6-AS1	0.0672148554879682	0.0535866113427315	0.209725058618236	346.992886856868	0.156649694316721	0.100182197515114	1.56364801533813	0.117900252202588	0.362499625780327	0.289128445660684	0.356745429023848
PRDX6	-0.225469127152214	0.0869151795033383	0.00948310905993667	250.554577290784	-0.297081295907721	0.15247743180059	-1.94836240615754	0.0513716147762898	0.229890161530084	-0.572267685743163	-0.596578813872714
SLC9C2	0.00194609891371955	0.125141814992173	0.987592479034998	64.0564000184648	0.0560739284863159	0.217042431997062	0.258354681941064	0.796133188145963	0.914744453197055	0.0970364360213473	0.145427890923608
ENSG00000238272	0.168103920826581	0.233700766006207	0.471948294102277	3.48745260551044	0.33297872502962	0.410834021002678	0.810494525786729	0.417656010012401	0.688990505173619	0.586054330704657	0.727226492311827
ANKRD45	-0.117109145583032	0.0903604043263812	0.194967624740271	31.5848301709	-0.113541181833563	0.172380578420748	-0.658665743401966	0.510110435495411	0.755566274176558	-0.253354200691145	-0.21094670131998
KLHL20	0.0543608218748166	0.0623209012657512	0.383059617818712	99.7444222921541	0.145235853701371	0.109232421333842	1.32960390264987	0.183648811608506	0.459967396566764	0.251297831469145	0.332764058569543
CENPL	0.308899356818732	0.150325451899397	0.0398915014299556	6.4191022538805	0.443199019125984	0.268055549096087	1.65338498165958	0.0982525374082814	0.328078994669496	1.0004283691776	0.958807937452429
DARS2	0.128015684013153	0.0957510575389386	0.181234500263594	14.8270566137798	0.191304581240091	0.1819056279164	1.05166939270296	0.292951258263262	0.583793622649155	0.468070928284099	0.429558052694418
GAS5	-0.334579204233776	0.141738663410478	0.0182485516651983	31.0081541099231	-0.437049551671725	0.253664739801001	-1.72294167496275	0.0848990729271313	0.304875391833684	-0.893388771521127	-0.890663049533511
ZBTB37	-0.0345165762800866	0.0620158847615767	0.577816899502788	115.190295455339	0.00319665151585252	0.112222913729982	0.0284848379854399	0.977275460658156	0.990075729934192	-0.0102766019838546	0.0343286027542825
RC3H1	-0.119893451564457	0.0455689213186171	0.00851251332485394	183.811965805339	-0.120734645141941	0.0738607273112872	-1.63462572786621	0.102127530875939	0.335025012409862	-0.261548671667686	-0.226060729477659
RABGAP1L	-0.0948067525379123	0.064179884438426	0.139621084964726	386.652382997562	-0.08101575460116	0.105564179661617	-0.767454972518647	0.442811054866188	0.707021350464658	-0.187716187579467	-0.14260823875237
RABGAP1L-AS1	0.262332573415712	0.173960926329503	0.131555267768275	7.45781960428578	0.431523791771113	0.326749985574569	1.32065435599731	0.186616639819296	0.463963163011678	0.863378002726234	0.934277373046364
ENSG00000287697	1.08917818371003	0.280469570419268	0.000103001895879741	2.63565584333097	1.44539882492978	0.452344771910688	3.19534769645832	0.00139662474466349	0.0213631643228433	3.29686139170755	3.06450799251452
CACYBP	-0.8339952147176	0.605139157863176	0.168145409862359	38.1577406834339	-1.6353245991125	0.929298867990076	-1.75974022506822	0.0784518621918526	0.292992173615442	-2.36321645225479	-3.40833249904201
MRPS14	0.285718293003038	0.158895316477093	0.0721525628845409	13.5949203552981	0.469316519119695	0.261416193964209	1.79528479855364	0.0726083357640293	0.280631183595131	0.932204346419194	1.01368284448829
KIAA0040	0.667251752842056	0.44316492284689	0.132156763639359	4.46311648969384	0.55007825195647	0.656573911404338	0.837800957975797	0.40214250064322	0.677928046757411	2.05509273731037	1.18336955196566
TNR	0.546133343295593	0.565381206186283	0.334066220844093	14.8124495729668	0.822798742450644	0.785308172275747	1.04773994655659	0.294758437600361	0.585173193121698	1.69863001432846	1.75637659958683
LINC02803	0.137723198896507	0.235677374841838	0.558970231907957	11.2470388546897	0.285930279958619	0.427529372750124	0.668796808320666	0.50362510298995	0.750963948221359	0.496641045755634	0.628374035144232
COP1	-0.0159471622274784	0.0328561510171322	0.62741882600693	377.714946463306	0.0309670417602276	0.0594340762807374	0.521031766590508	0.602344642235772	0.816388602459908	0.0443749074122629	0.0926763612831086
COP1-DT	0.10232047598208	0.116480433681133	0.379707761674676	106.194025829984	0.198458035844768	0.20555613223576	0.965468817136284	0.334310047324562	0.619158602766472	0.392447545706332	0.44458801944129
PAPPA2	-0.147639309181103	0.14238119210371	0.299768548006412	70.7306736328746	-0.161007438741592	0.251082300997552	-0.641253637161633	0.521357906200154	0.763480872569116	-0.343207306342081	-0.310677013784635
ASTN1	-0.0197193019444185	0.0445020516861829	0.657686207825514	586.864495834084	0.0210544338989409	0.0837533985970989	0.251386024347796	0.801515671810493	0.917172736111538	0.0332731500493339	0.071849198078283
BRINP2	0.0507204281263744	0.112028047490896	0.650730509268072	301.630150610754	0.114136947786652	0.19076491822374	0.5983120421166	0.549631743003179	0.783082552853016	0.240583814721771	0.267422828689267
SEC16B	-0.258755984316684	0.219000717418802	0.23739212213259	12.4771032279397	-0.239044678421518	0.390792008744956	-0.611692852136919	0.540740991942208	0.778073327727167	-0.670233996469903	-0.474639348380301
RASAL2	-0.380470982589503	0.218376494013181	0.0814610754416431	66.5859740884749	-0.511211399889927	0.322373490738992	-1.58577368975983	0.112790656065819	0.35335112079801	-1.02845253545612	-1.0464828840338
C1orf220	0.166962126180358	0.198624620398843	0.400576939047071	3.90202249360336	0.258673503120684	0.358390771642758	0.721763849931182	0.47043967857919	0.725759453294978	0.58269392306553	0.571105418491065
RALGPS2	0.232215007870613	0.189688280683571	0.220879543595738	30.0411373346347	0.399828661129526	0.296711128609652	1.34753510258637	0.177807955929545	0.454500524317559	0.774739211447575	0.867683428454985
ANGPTL1	-0.402078164147848	0.168602207561243	0.0170896154859777	14.0284546441902	-0.544524699726526	0.294254414669533	-1.85052346738132	0.0642381388928702	0.260703084771244	-1.09204447662421	-1.11647672846881
FAM20B	-0.116453148328748	0.0830513595449953	0.160860808635409	52.1334862944382	-0.124540031407582	0.144654889981672	-0.860945879004581	0.389267851566499	0.668799807259122	-0.251423539874127	-0.234056143189265
TOR3A	-0.215236399545115	0.102311866064742	0.0354021275024592	23.590936445729	-0.323434172989743	0.183349009326662	-1.76403556352737	0.077725991837703	0.291800719773285	-0.542151818469005	-0.651948266552016
ABL2	-0.0578874413607723	0.0478252525960671	0.226127401729916	203.94847745999	-0.0269560804392671	0.0722334224894752	-0.373180163838904	0.709014358521863	0.873530227265666	-0.0790592274847968	-0.0290246417489379
AXDND1	-0.168279262516608	0.0942698485850381	0.0742482706442006	23.5580210205215	-0.190348465824014	0.193470017380593	-0.983865450580705	0.325181673057385	0.61047491007406	-0.403952605060448	-0.372324802963243
TOR1AIP2	0.00986707350865181	0.0445866516570788	0.824858020577931	88.2007255962441	0.0740693487959934	0.0892578902015891	0.82983530787819	0.406631905128313	0.681269249416852	0.120348599575617	0.183237674279695
TOR1AIP1	0.037843601266995	0.0679551867212886	0.577602211999979	89.7438750382045	0.098200203347223	0.112176019800647	0.875411728119248	0.381349920674803	0.661971440960145	0.202686117890637	0.233938484101212
CEP350	0.04890189763684	0.0810783363431598	0.546413016326283	631.993450131224	0.126333676539507	0.131402573989829	0.961424671553884	0.336338684212973	0.620929928418918	0.235231710672912	0.293049108257207
QSOX1	-0.329720306510011	0.185713913809764	0.0758284666734972	30.6670595493372	-0.433692636836414	0.301343316770009	-1.43919779434636	0.150094490151886	0.41360962409416	-0.879088584457991	-0.883609909318736
ACBD6	0.012360047691142	0.0390035448794985	0.751322899889755	251.819809961132	0.0800448304751716	0.0785032320056555	1.01963738855242	0.307900466069777	0.595382949805933	0.127685654022927	0.195792627920677
XPR1	-0.0843099243139481	0.047463712391008	0.075683025111727	349.051740596039	-0.0755502439573212	0.0843375121937159	-0.89580830631794	0.370355152837581	0.652597284788399	-0.156823047672834	-0.131124774080928
KIAA1614	0.148684983236853	0.0853467418463057	0.081485978252798	49.7818900025593	0.271794350649394	0.140702371280904	1.93169701530313	0.0533969133935725	0.234910418820474	0.528902594675669	0.598673343772697
ENSG00000243155	0.0901142657571564	0.198551537274733	0.649930809473847	7.33884222883763	0.196003536389024	0.352974669888048	0.555290657120495	0.578695868302173	0.800470451171992	0.356523535885209	0.43943092440976
STX6	0.0162703660889282	0.127063149534978	0.898109841691735	78.3120157717631	0.0922043897702631	0.208335471080816	0.442576529536327	0.658072064318138	0.846404996684676	0.139194084071015	0.221340811555246
MR1	-0.0179646907300845	0.0751062688791852	0.810958026509415	37.8923129113383	0.0242498015808986	0.123337792947634	0.196612903485264	0.844130472189972	0.935542860530525	0.0384371337375127	0.078562915108437
IER5	-1.62184304575612	0.810928283991193	0.0455020645247348	9.74141158822817	-2.20009586890798	1.21607783531154	-1.80917356194092	0.0704240435858573	0.275666753919166	-4.68192575663721	-4.59496104059518
LINC01344	-0.0423232106115347	0.0855708090643481	0.620883422586197	29.3331900944128	-0.0142023737216129	0.195242053024209	-0.0727423907996497	0.942011114902372	0.978231923040301	-0.0332522515282332	-0.00222810798183016
GLUL	-0.132066653017119	0.0687005103369721	0.0545613170681689	2053.19589920745	-0.157621823526333	0.123897156508171	-1.27219887823606	0.203302466103716	0.486932242357398	-0.297375533607767	-0.30356357183034
RNASEL	-0.0382203799006416	0.0920785808347229	0.678080139519659	17.5837325406792	0.0100229425414007	0.176237457713648	0.0568718062064084	0.954647313339056	0.982864410620968	-0.0211772398713328	0.0486711732727812
RGS16	0.344352378248353	0.248249227924042	0.165404057770236	39.6962617801614	0.528237620527244	0.388330980229822	1.36027679330303	0.173742349254878	0.447802212697338	1.10476990242644	1.13748067976993
NPL	-0.0460493694965887	0.0961889278029318	0.632124477101711	796.935825797585	0.00334235709142038	0.148619420859362	0.0224893696402117	0.982057591655169	0.992179214717574	-0.0442186830344202	0.0346347415468859
DHX9-AS1	-0.0113982480392412	0.100930021332363	0.910084318050421	15.8809184426592	-0.00193461586849879	0.186857425759834	-0.0103534331623798	0.991739303110973	0.996869040332103	0.057762784153891	0.0235474092725087
DHX9	-0.0278139062502235	0.0588860465811506	0.636688110750277	165.559889535686	0.00378751809479988	0.0993441498760489	0.038125225285289	0.969587839058408	0.988379514988217	0.00944997813754071	0.03557005957818
LAMC1	-0.177456052512553	0.127889804060461	0.165268028847383	105.805715910921	-0.203693928028762	0.209466412398178	-0.97244195714565	0.330830727300887	0.615659635107995	-0.430960749919987	-0.40036466121968
ARPC5	0.800581597658063	0.287312278841721	0.00532886676090972	16.8143290801267	1.14616677368215	0.459761828422971	2.49295766378348	0.0126683950331662	0.0962883454857075	2.44749484790478	2.43579808542855
RGL1	-0.018707486710804	0.0596126098645495	0.753659569257415	887.742311633184	0.0328861036952966	0.0982663702195757	0.334662851816067	0.737879427030267	0.887356106936253	0.0362510162108809	0.0967084602706968
ENSG00000289581	-0.298570477547898	0.0862668016483221	0.000538147853683651	50.3671592186229	-0.368785061746711	0.142118916811833	-2.59490481647131	0.00946171177448085	0.0791183625275746	-0.787411746115789	-0.747234025339477
COLGALT2	-0.697699465712735	0.234149420084389	0.00288512953649349	61.3035959949609	-0.951203952713556	0.365283270899558	-2.60401728874988	0.00921381088711479	0.0776213144622447	-1.9620854103012	-1.97094159709906
TSEN15	0.133939192225414	0.111617299721341	0.230144794393536	124.336017408808	0.241994708349473	0.193769509376687	1.24887919223161	0.211709263216493	0.497027324866104	0.485504362844997	0.536061968208274
ENSG00000286655	0.567068482907187	0.271293602729076	0.0365963311594958	2.92010275963289	0.892599121830863	0.506627808158953	1.76184391669004	0.0780956724143216	0.292556820184566	1.76024407366015	1.90303264746583
C1orf21	0.197492809875585	0.0797559195855405	0.0132783564669218	737.486991922827	0.332651618922247	0.136207512492004	2.4422413480444	0.0145963848708636	0.105990039980376	0.672548559410678	0.7265392168361
ENSG00000285847	-0.109303280291494	0.0701256537982428	0.119072724540092	48.4702245645314	-0.0817189329257347	0.138842893308275	-0.588571233129613	0.556148936056684	0.786572698090973	-0.230380814502614	-0.144085671324399
EDEM3	-0.0752220355451102	0.047011940454958	0.109584754041236	172.801225209142	-0.0680487482992613	0.0804077419372383	-0.846295974240593	0.397387653102221	0.673901121188953	-0.130076547377568	-0.115363545901927
NIBAN1	0.256514514746316	0.385158720787952	0.505413080710285	7.66670080806718	0.44538983253313	0.65672159144925	0.678201902194575	0.497643686646015	0.746176309273146	0.846254915959101	0.963411007504271
RNF2	-0.369944694391481	0.145956594738666	0.0112568945471537	27.9535945761678	-0.514423152011273	0.237969351408244	-2.16172019197869	0.0306397502778878	0.168866440668806	-0.997472692110998	-1.0532310260506
TRMT1L	-0.0881539524432905	0.0636049133975643	0.165758701808637	72.1646118588454	-0.0887943406073308	0.113830565537497	-0.780057097916124	0.435357267512061	0.701750292330219	-0.168136379307022	-0.158951655391094
SWT1	0.0341002260656729	0.0305373728393036	0.264134637983684	154.949031053876	0.0964323794615225	0.0739453740763888	1.30410293633654	0.192198487879318	0.471472801875116	0.191669017167445	0.23022414806572
IVNS1ABP	-0.627302949202312	0.252378311043982	0.0129345600017575	7.38543970728796	-0.815769741499028	0.476052502442348	-1.71361296771635	0.0865998303539019	0.307626164061705	-1.75490192714854	-1.68638374310607
TPR	0.239406274999735	0.0488691197618403	9.63611863824226e-07	151.791568352116	0.39441389178712	0.0822708258058465	4.79409180500886	1.63413432519134e-06	0.000113590332674864	0.795903778189624	0.856306575220306
ODR4	0.0642820898601022	0.0528906428962201	0.224222199394825	122.165495787502	0.140386093939077	0.0917271299100861	1.53047516123842	0.125899157114041	0.375318874003865	0.280497044162831	0.322574334585002
PDC-AS1	-0.177854047371376	0.201773863178013	0.378073029780745	46.0042636503537	-0.202899045000734	0.318706828362207	-0.636632249278767	0.524364413819983	0.765255834782234	-0.432132085736237	-0.398694549904356
LINC01036	0.0213620299062321	0.145002279771732	0.882877846427207	29.6197325690453	0.0939834515131951	0.252966197508234	0.371525731259552	0.710245994424714	0.874178747740059	0.154179323355621	0.22507875920636
BRINP3	-0.1116654285154	0.0853642834751887	0.190837767398978	694.221689056922	-0.103388830540685	0.147268900242623	-0.702041166670991	0.482653490927346	0.735398747908709	-0.237332836008951	-0.189615818443509
ENSG00000225811	0.384072694527354	0.129122968037358	0.00293492931936841	16.1400688904079	0.564593417245964	0.324444202362254	1.74018648857092	0.0818262773426133	0.298944695364439	1.22167048055931	1.21386704774676
BRINP3-DT	0.024787300512967	0.103060265779211	0.809932836087632	11.301789214843	0.106480121715551	0.227795003549612	0.467438354908256	0.640186286743221	0.836978989023224	0.164260212726598	0.251335239182514
ENSG00000241505	-0.195938015531447	0.120713041053357	0.104552664162252	10.5173798860244	-0.393465405962276	0.246555693686201	-1.59584798095578	0.110522737871023	0.350258742893526	-0.485354882805614	-0.799089355856116
ENSG00000285280	0.477897236358235	0.31983656692089	0.135125445636184	8.20128427145233	0.75424900968372	0.553231507785453	1.36335150668284	0.172771756414467	0.446327037404039	1.49780481710487	1.61234825790696
RGS2	-0.530419166281777	0.691765980599129	0.443223635613913	5.88916737008497	-1.26192355115922	1.10739502879305	-1.13954236595643	0.254477008333392	0.543619784223839	-1.46976396008009	-2.62378773792539
UCHL5	0.0294265349070591	0.141487251404392	0.835244493302935	23.8508883454418	0.0519272718312134	0.24560710050356	0.211424147448297	0.832556315658143	0.930755848656027	0.17791391021868	0.136715441473501
RO60	0.0734612565596856	0.0525792877897995	0.162367870510239	93.8022612111062	0.149273561824471	0.0939822884771336	1.58831588635756	0.112214926949904	0.352610176513868	0.307512183881812	0.341247598645982
CDC73	0.0201253405102849	0.0297028046182986	0.498052675081836	235.688352273174	0.0853363312720281	0.0600555178302227	1.42095738002417	0.155329150086476	0.420978814705342	0.150539631658769	0.206910484314957
ZBTB41	0.0324631442998285	0.0664371122211111	0.625103902719599	66.8505602509768	0.0904686803488099	0.129061235998066	0.700974848483283	0.4833187116695	0.735615886762262	0.186850933556687	0.217693950516998
ENSG00000290127	0.331253319297229	0.109026677957127	0.00237934617513	33.1921736164911	0.542840173511671	0.203974167390439	2.66131824660222	0.00778353503990441	0.0699410019331729	1.06621815591901	1.16816178392231
CRB1	-0.0346243434903151	0.0309389860524617	0.263090252591231	1293.46823709789	0.0165668281404242	0.068519919218933	0.241781197778275	0.808949708731604	0.920090049507978	-0.0105937708878226	0.0624203879367497
DENND1B	0.0989718387034511	0.0987082935405194	0.316020138421176	107.510254203269	0.200376746736811	0.174686500764548	1.14706486110733	0.251354815206744	0.540050058435078	0.382592195334009	0.448619380860067
NEK7	-0.175115616079284	0.0455018269847315	0.000118823738424128	319.67489390474	-0.199100286441972	0.0755738729111183	-2.63451215046411	0.00842582880540506	0.0736571483215991	-0.424072628229048	-0.390713061522469
MIR181A1HG	-0.261500808433196	0.333772562777219	0.433351131104487	7.01812117473133	-0.362445216904019	0.538742329085711	-0.67276172176617	0.501098893633625	0.748611952532188	-0.678312268652818	-0.733913516238367
LINC00862	-0.44791986245673	0.266288995093704	0.0925529861286301	9.99151071048493	-0.603034234323227	0.445389524509107	-1.35394795148779	0.175752983683422	0.451735841267423	-1.2269608503323	-1.23940982974109
ENSG00000230623	0.467323877867002	0.358672628525324	0.192600041090273	4.08315815569726	0.739854569131341	0.606404345154936	1.22006805367186	0.222439077750847	0.509636446613999	1.4666864415172	1.58210441422609
ZNF281	-0.313871288579798	0.268467940419049	0.242355211861575	5.42621803649567	-0.398278946192996	0.497508347984565	-0.800547262787543	0.423393791768402	0.693597450198672	-0.832443453390401	-0.80920297977639
DDX59	-0.0314424680235843	0.0716999506696302	0.661003253335115	52.4327511378917	0.0116756005311881	0.132797614822215	0.0879202578059778	0.929940055551445	0.972640911649288	-0.00122921600877995	0.0521435367675068
DDX59-AS1	-0.0333171438543594	0.0934812620153832	0.72153764857292	35.135538493019	0.0152441634590645	0.16629689583653	0.0916683584644272	0.92696153779849	0.971254632472318	-0.00674656100900577	0.0596413661526314
CAMSAP2	0.0830481112572978	0.0483750303620509	0.086023810155794	529.127485630848	0.176485591330388	0.0860133960320674	2.05183842833727	0.0401853672904777	0.198604567675792	0.335727187225559	0.398422197660203
INAVA	-0.267861490655423	0.178530317063707	0.133518645794126	3.36526015295576	-0.258187265749197	0.332088621038349	-0.777464957823359	0.436884501110296	0.702579257814596	-0.697032346908865	-0.514859419224952
KIF21B	-0.0106839804775628	0.0992184892100448	0.91424846710663	51.4193930695898	0.0304264512221196	0.177443836677091	0.171470882234637	0.863853523952638	0.945404898077535	0.0598649398949293	0.0915405383471352
TMEM9	-0.334980075907582	0.203667586556401	0.100023592523713	36.1431893855244	-0.475211845484127	0.322258772811805	-1.47462811124663	0.140312552920726	0.398199959089233	-0.894568574070931	-0.97084500897584
IGFN1	0.237845436147257	0.184061268641496	0.196285136411302	15.3088126064307	0.405710633749766	0.317381870595947	1.27830437506706	0.201142125816452	0.484183310947032	0.791310084550701	0.880041912260896
PHLDA3	-0.788547811105586	0.376787426689939	0.0363653327063163	7.70199391160716	-1.18858112045615	0.604727678682248	-1.96548159172434	0.0493585242007312	0.224575592088621	-2.22946052444282	-2.46968956361375
CSRP1	-0.354412708638805	0.1018947357471	0.000504748060251252	377.483219081742	-0.496387942706949	0.177152604316413	-2.80203581890531	0.00507812351372973	0.0526463278075831	-0.951760616172688	-1.01533764290958
CSRP1-AS1	0.0208795409187369	0.0787789891625849	0.790979062086811	35.030169380489	0.107498459655666	0.152692852398163	0.704017627330408	0.481421796138734	0.734346538643378	0.152759313474915	0.253474846718013
NAV1	0.086835910232514	0.0610231130518786	0.154736058531135	709.413068258744	0.179071956186898	0.0978297341792039	1.83044508593752	0.0671834111148	0.267834018186061	0.346875031239277	0.403856352196278
IPO9-AS1	0.0778341994199449	0.0842786894380869	0.355729211378785	73.973020516988	0.168760269376372	0.164421455401619	1.02638836862351	0.304708558408672	0.593231512426771	0.320382160669398	0.382190692954513
IPO9	0.0890903253764651	0.0444795491623694	0.0451826256395225	158.064303786968	0.188637495495528	0.0826419782522486	2.28258688241645	0.02245471437089	0.137437136562558	0.353509984290211	0.423954297268945
SHISA4	-0.242347466822261	0.254322900464988	0.340634414258089	35.2295416138204	-0.362111581886006	0.397571196381226	-0.910809397617383	0.362395810046682	0.645472794528344	-0.621942206245275	-0.733212523011535
ENSG00000223774	-0.320788149365358	0.155788205343313	0.0394817976488346	57.8305014177816	-0.412304444886131	0.253443674532389	-1.62680897697228	0.103777674470875	0.337352271420673	-0.852800416789607	-0.83867164779985
LMOD1	0.456521380062119	0.178143987982008	0.0103875548321181	96.0127885233261	0.690830630160509	0.276033815618926	2.50270289751102	0.0123248957862082	0.0947088799696017	1.43489368765795	1.4791012901061
TIMM17A	0.155874203228334	0.207912832626024	0.453429750035401	17.2349734259291	0.277891547069154	0.337159150414083	0.824214756526291	0.409817543800185	0.683768727289235	0.550061136501604	0.611484029588503
RNPEP	-0.0911716136285455	0.113522254758082	0.421907311499444	29.4134750695586	-0.07939570377121	0.183313856981504	-0.433113486773784	0.664932325281363	0.849758415859288	-0.17701763631131	-0.139204385446798
GPR37L1	-0.257959390668196	0.087115770866854	0.00306532319092571	471.460061721898	-0.376568612833251	0.161570261888142	-2.33068021573152	0.0197702281734768	0.127827773692956	-0.667889547412872	-0.763587873999787
ARL8A	-0.565901766244558	0.32395522817958	0.0806630523959337	12.502401984057	-0.825778275601264	0.511412204467254	-1.61470193395461	0.106375258545243	0.343250553084947	-1.57419254569786	-1.70741245483413
PTPN7	-0.0510674714995934	0.0855153024997228	0.550391557660261	21.0101949531436	-0.0477621090860928	0.196024855981078	-0.243653330834245	0.807499320702135	0.919532103337008	-0.0589874230706395	-0.0727397327053826
LGR6	0.647946186463102	0.285508509336745	0.0232412086044385	5.85839711537672	0.903092493527301	0.523680972625825	1.72450889135621	0.0846160152310016	0.304356792718349	1.99827466327919	1.9250800408409
PPP1R12B	0.0109170157228935	0.0495483575733904	0.825613747362826	524.300726425927	0.0860127075693005	0.0932589591997035	0.92229967294739	0.356372284579775	0.639091325126763	0.12343867698056	0.208331603734619
SYT2	-0.414948950451506	0.600536418771498	0.489588264832776	2.99762311822998	-0.708518218283588	0.886918735451792	-0.798853592739444	0.424375310694761	0.69432947124202	-1.1299243955391	-1.46103991742141
KDM5B	-0.0181847699334421	0.0634298735545917	0.77434897704968	204.725577916473	0.025131783246342	0.102194179516567	0.24592186526893	0.805742717472275	0.919102528939821	0.0377894202115979	0.080416027462613
PCAT6	-0.344478881972402	0.135879197475206	0.0112388005488626	6.10370998436372	-0.39939093949377	0.277720921653081	-1.43810173578739	0.150405190216212	0.413840441372963	-0.922524442114624	-0.811539364538299
ENSG00000291234	-0.0531437257911737	0.239133636877757	0.824131398430976	4.15447244263269	-0.131877025674726	0.459625143516882	-0.28692300135204	0.774171278100276	0.903900818095324	-0.0650980321939841	-0.249471741099827
RABIF	0.159178055192378	0.371929715208424	0.668666512100712	5.03752084885843	0.277358635261368	0.59946736241669	0.462675122367338	0.643597252841263	0.839152362479033	0.559784679535583	0.610364340264577
KLHL12	-0.234631421290381	0.107481310103369	0.0290360009459323	32.6882916176858	-0.310359705243035	0.190699201688744	-1.62748298102264	0.103634560289846	0.337095387922795	-0.599233167947581	-0.624477788814224
ADIPOR1	0.138083162496715	0.302313969082467	0.647847758700179	11.6430684351633	0.210419814583357	0.466446287401291	0.451112636688926	0.651908370499375	0.84314112077599	0.497700452047253	0.469720650681709
CYB5R1	-0.0898615246843704	0.0917973673506465	0.327623568913739	33.9899436303986	-0.0878830918712679	0.153209505493461	-0.573613834130017	0.566229148122262	0.792267099076185	-0.173161922930183	-0.157037050636043
TMEM183A	-0.730369093824325	0.350474379683608	0.0371652320390248	6.89475903788372	-1.16949048995283	0.563282157582745	-2.07620723328351	0.0378747885814229	0.191362884734637	-2.05823515862659	-2.42957865811446
PPFIA4	0.704506446213951	0.679795553485494	0.300038665145863	10.0198437915898	0.550950698563767	0.946213726185481	0.582268765836703	0.560385660620403	0.789352378051181	2.16473675833847	1.18520263041807
ADORA1	-0.36332860121398	0.174078745101753	0.0368745005252644	39.3670830289919	-0.517667752278405	0.298650631253522	-1.7333556272947	0.083032479223395	0.300871016939954	-0.978000915703222	-1.06004818458684
CHI3L1	0.174250722122328	0.212971195578257	0.413249187898024	292.352022899598	0.333802082126966	0.320821075116094	1.04046182753478	0.298125389882468	0.587427638231201	0.60414493753904	0.728956429870362
BTG2	-0.130161448550994	0.103694569152528	0.209392077338449	47.497952004012	-0.165739596424214	0.184071266623372	-0.900409930700009	0.367902137911603	0.650539686792996	-0.291768339999666	-0.320619646616086
PRELP	-0.101482132519301	0.161961660187668	0.530933790350848	17.5169635364092	-0.146446230209491	0.280035241869896	-0.522956429453726	0.601004574137483	0.815342719913622	-0.207362450554807	-0.28008277755524
ATP2B4	-0.0843323236067163	0.0537750827725277	0.116824751694664	735.428749909858	-0.0736413427395331	0.0893896254432542	-0.823824267909946	0.410039416409316	0.683825893885666	-0.156888970870826	-0.127114023553811
ZC3H11A	-0.311575848609173	0.214926352714673	0.147145940528496	3.49184015986584	-0.393074553987528	0.421150350163261	-0.933335455699255	0.350646794234378	0.63406552443551	-0.825687760466141	-0.798268145335039
SNRPE	0.29195279596146	0.338202534380067	0.388000909040436	13.6721064363679	0.47160918539447	0.537428549696827	0.877529088583986	0.380199326290413	0.660632179519692	0.950553067388367	1.01849991536884
ENSG00000286572	0.00978044810940639	0.168976650968884	0.953843839096595	5.38794398034723	0.0598773286895558	0.326071533719835	0.183632493172505	0.854301770700534	0.939898733780765	0.120093652984012	0.153419131763016
SOX13	-0.115917410200729	0.0661859502365806	0.0798787574203407	108.14112317398	-0.122660501634863	0.109251579800226	-1.1227343518433	0.261550333901472	0.551148867338586	-0.249846812829626	-0.230107104361893
ETNK2	-0.0574287287698833	0.152469018958051	0.706427520485894	11.4217545267274	-0.109108620163526	0.285411660715654	-0.382285082150959	0.702249918650366	0.871124468692934	-0.0777091937465181	-0.201633543106805
PLEKHA6	0.200069594257313	0.0616542791046458	0.0011744086658642	287.069745617491	0.346514761298999	0.110449754281817	3.13730676498249	0.00170507626038904	0.0246603100941142	0.680132275054629	0.755666761560227
PPP1R15B-AS1	0.0745908160749508	0.178166603913154	0.675466332644518	4.19645471761505	0.242771633521438	0.319902940483656	0.758891534896163	0.447917443171899	0.710966112730534	0.310836582394716	0.537694348665655
PPP1R15B	-0.0251354792416186	0.0651728665846926	0.699738131153482	47.8088953019198	-0.00803524887785731	0.117025320189826	-0.0686624814597678	0.945258283148241	0.979396575598929	0.017332837468098	0.0107295029135898
PIK3C2B	-0.164844317683016	0.361047293205196	0.647978244724582	31.4616213350183	-0.217589140450574	0.531885724189594	-0.409090017939668	0.682473601458901	0.859474647239218	-0.393843243541752	-0.429559587612868
MDM4	-0.386081325004473	0.0435210864320404	7.24057297451307e-19	286.587949123557	-0.506386847907887	0.0807810137303253	-6.26863695469804	3.64222197926827e-10	7.18382757635926e-08	-1.04496429400372	-1.03634612356409
LRRN2	0.248935364387219	0.326597266694245	0.445935296733658	37.9503235520517	0.409973384084427	0.5085592590066	0.80614673083576	0.420158249345102	0.691599939121256	0.823948772863186	0.88899828359766
NFASC	0.656117826203619	0.301291041755417	0.0294292877307794	67.3077191395388	0.747050586438059	0.454545796518852	1.64351005368295	0.100277446958836	0.33157817382604	2.02232455762671	1.59722380853373
RBBP5	-0.0215268972780938	0.0647127944626755	0.739396323939115	47.1447469943234	0.0239067272256597	0.111350298472369	0.214698366808526	0.830002495986971	0.929673684782838	0.0279532291793019	0.0778420890969635
DSTYK	-0.0221332223927053	0.0643126450257252	0.730733182856058	106.998635858086	0.0370458056277251	0.118166929238681	0.313504005447222	0.753897778060271	0.896169431973257	0.0261687580805148	0.105448318867188
TMCC2	0.23819022553471	0.278663518807665	0.392684431543163	59.1860736669201	0.43625564990989	0.422826671624566	1.03176000755517	0.30218455842208	0.590970687072199	0.792324831725526	0.944219376512806
NUAK2	-0.153068474146523	0.23199151620015	0.509380878201981	9.17914344630951	-0.126750238231821	0.396365430366538	-0.319781263756048	0.749134151782616	0.894009059217811	-0.359185842836561	-0.238699960324878
CDK18	-0.351086334124397	0.248680076875927	0.158009093469047	37.0486892816681	-0.44950627846081	0.397990851348755	-1.12943872186377	0.258712805872503	0.547435880898783	-0.941970787182168	-0.916835605279151
ELK4	-0.269334641858916	0.230038901584611	0.241670271615163	14.981053568344	-0.350763001892053	0.378029656864706	-0.927871651132357	0.35347415122051	0.636602462546811	-0.701367967656591	-0.709368270219072
RAB29	0.0419112245104442	0.0550676989020408	0.446606029238375	44.327200436934	0.0836521932291538	0.103306387463689	0.809748509099269	0.418084731790259	0.689417222416135	0.214657510702464	0.203371978770378
SLC41A1	0.112357913525319	0.0470359616441016	0.0169050583257161	81.295143900475	0.205501544743308	0.0906543140263423	2.26686999896765	0.0233981684231337	0.141293417355004	0.421988656193348	0.459386981673766
ENSG00000286619	0.283260061863611	0.215883945282407	0.189488369300865	229.574182014974	0.45333632849207	0.324197261458169	1.39833484852112	0.162012537725536	0.430297228205896	0.924969543972891	0.980107216066065
PM20D1	0.675845816179939	0.228249296455225	0.00306643468544185	4.3151464329591	0.854914312595067	0.406185261873667	2.10473986340983	0.0353139584455483	0.183718743920972	2.08038586351945	1.82385392040633
SRGAP2	-0.94956186311339	0.374438106325398	0.011213800026963	15.5854068288482	-1.32915689784224	0.560075043506062	-2.37317643993159	0.017635837137502	0.119382489079778	-2.70333982678815	-2.7650502496447
IKBKE	-0.268566649581414	0.183552455403582	0.143423545133013	7.02149296521907	-0.386363961294232	0.344453669678775	-1.12167178144608	0.262002018864769	0.551594168966941	-0.699107695089501	-0.784168666047633
EIF2D	0.0391037945228001	0.0531696900561878	0.462063808924055	46.3808723420754	0.106837674024961	0.108977870938662	0.980361178877263	0.326907865458551	0.612331340108082	0.206394983628966	0.252086484506302
DYRK3	-0.20011016313885	0.161858990921761	0.216338135034246	33.8970666367552	-0.249568719449011	0.256542834572943	-0.972815007148646	0.330645252684862	0.61545292788179	-0.49763390052378	-0.496751180414926
MAPKAPK2	-0.144997888342491	0.0597840724937236	0.0152932199048613	85.0035807251659	-0.162460578633704	0.105343104720773	-1.54220420087607	0.123023979577837	0.371805525417402	-0.335433359605174	-0.313730174175519
PFKFB2	0.108582072038896	0.18439068111383	0.555948732446917	216.555480663516	0.179073719405544	0.283218185713914	0.632281853490973	0.527202719060754	0.767927156368935	0.410876004179188	0.403860056856346
YOD1	-0.0958404801589942	0.220923028733245	0.664420301497544	45.1412204854719	-0.111638371751907	0.33061441157637	-0.337669405334195	0.735612332900435	0.886047862659234	-0.190758543931505	-0.206948748745542
CR1L	-0.272765243494469	0.357511766740894	0.445490477848288	3.81479932021078	-0.420570199017543	0.620439700262091	-0.677858297655489	0.497861543374271	0.746319332405722	-0.71146454674027	-0.856038642713287
CD46	0.0212089898675799	0.0686239350195262	0.757275037864545	119.918712950203	0.0723706487315991	0.122213163824453	0.59216737761206	0.553738512136768	0.785549297206243	0.153728912314826	0.179668572790735
MIR29B2CHG	0.113202703408514	0.0547338498634851	0.0386175194229596	293.09039714462	0.226890671656113	0.0925449071137358	2.45168187782899	0.0142190307799396	0.104160671623336	0.424474951243282	0.504327207621926
LINC02767	-0.00693453536877883	0.182379694206849	0.969669727527555	3.60525153025624	-0.00370875759609948	0.361281966234478	-0.0102655486371341	0.991809421090412	0.996869040332103	0.0708999049192648	0.0198197989578166
PLXNA2	0.0856562430566548	0.0577484529623689	0.138004091219591	378.19123889198	0.16892310283892	0.0980563544458853	1.72271449202351	0.084940168316796	0.304884193783149	0.343403161229642	0.382532818775202
LINC01717	0.137912456893756	0.1566571554117	0.378672049716711	5.34500638841787	0.282182968948164	0.286607233008371	0.98456332028411	0.324838614181422	0.609903438025781	0.497198049610771	0.620500642078941
HSD11B1-AS1	-0.0961727470665348	0.119724565850947	0.421810995033025	11.7937521295114	-0.172949802155509	0.267488669428695	-0.646568703358151	0.517911118737114	0.760975839701362	-0.19173643628546	-0.33576885191175
G0S2	-0.978011566987524	0.440991230510281	0.0265713778353726	7.47859896106133	-1.430700090518	0.703897642492108	-2.03253996625517	0.0420990220400062	0.203476927144248	-2.78706994633791	-2.97840042709463
UTP25	0.00574617470644601	0.128710095828757	0.964390815599195	9.3663495613798	-0.0168576615862921	0.2589604508978	-0.0650974368010543	0.948096421242242	0.980216548739843	0.108220411848683	-0.00780707514035624
SYT14	-0.728915131629983	0.32769257017399	0.0261224098442914	27.7636196525422	-1.00887069171977	0.503439137851082	-2.00395761049908	0.0450746014065431	0.212720387633309	-2.05395601291416	-2.09210391902074
HHAT	-0.155228960595262	0.113748087963412	0.172355804771796	87.2845291072573	-0.144759173568638	0.205070544007445	-0.705899398030479	0.480250701949627	0.734057062146437	-0.365544355017877	-0.276538139808391
ENSG00000284376	0.226225058188263	0.234043902416388	0.333747833563315	2.7962437492223	0.199551219016346	0.531861385174288	0.37519403472195	0.707516166305897	0.872813006301764	0.757110233472297	0.446884882652851
RCOR3	-0.00544961958117439	0.0368338639608926	0.882381169463061	224.13775443189	0.0426124426214851	0.0632430241978864	0.673788819588251	0.500445583937183	0.74813177346706	0.0752701499301626	0.117144257896901
TRAF5	-0.172244298628027	0.200508003430351	0.390318713864008	11.6937019747205	-0.239528667971131	0.372385445520684	-0.643227792203888	0.520076302141421	0.762205408236172	-0.415622074419323	-0.475656248219402
LINC00467	-0.0178646071208153	0.0790768561089661	0.821267932652406	83.3257600563815	0.0176371470227961	0.137925876557355	0.127874097761937	0.898248609726357	0.960211345495871	0.0387316890905723	0.0646692114911873
SLC30A1	-0.263062371466358	0.0918020314948564	0.00416298989252102	63.1529494472094	-0.367099259479503	0.147254065243616	-2.49296519503334	0.0126681263328763	0.0962883454857075	-0.682908093622722	-0.743692023129612
LPGAT1	-0.374201069334898	0.16687041329404	0.0249313318295974	33.9148452806552	-0.501254947834158	0.285314742822255	-1.7568490954091	0.078943534232383	0.293729370606978	-1.00999959869806	-1.02556360075252
INTS7	0.408597600667115	0.212550834467153	0.054561434316075	18.3919437459305	0.656538408147716	0.354110678712332	1.85404860010186	0.06373220728573	0.259316786684253	1.29384955602927	1.40705065373362
LINC02608	-0.689098087744632	0.562147621512922	0.220262207360384	53.6450932168845	-0.936054663218625	0.735398978629356	-1.27285281924548	0.203070274063629	0.48655195252443	-1.93677075645636	-1.93911175684276
PPP2R5A	-0.0531766799139129	0.0843383798304676	0.528357177344047	272.458483736849	-0.0324746806456705	0.142577809612207	-0.227768126989729	0.819826506411337	0.924795713802151	-0.0651950192364089	-0.04061965173716
ENSG00000234915	0.338306140592166	0.0884180559888038	0.000130130747603666	19.6377795193081	0.503306665731364	0.201651703518118	2.49592072345743	0.0125630675062168	0.0958760177617894	1.08697526371883	1.08509879685355
PACC1	-0.0277783278528294	0.257006032700093	0.913928788910835	10.8956782795999	-0.000560414571549119	0.429171176233415	-0.00130580663982971	0.998958117338777	0.99959161224482	0.0095546886638919	0.0264347135105419
NENF	-0.830583977190683	0.338727480006993	0.0142036462292128	10.2737279335577	-1.20583898466573	0.555774095746399	-2.16965668946175	0.0300328633733445	0.166510383404077	-2.35317686354043	-2.50594968400683
ATF3	-1.04322427650911	0.469056543169746	0.0261423451988707	11.8150803100332	-1.41075032656602	0.726588000697224	-1.94160972272083	0.0521843649642494	0.232134908228145	-2.97899700429828	-2.93648441512886
NSL1	-0.00191342349685528	0.0837386628534	0.981769971334634	95.1505749149973	0.0496302544631994	0.141847318308251	0.349885038752352	0.726424975581218	0.882027700194098	0.0856775032791249	0.131889228606271
TATDN3	0.11376044931627	0.220970436601749	0.606677387684977	41.3584110254022	0.223139741457883	0.333317530045302	0.669450962952821	0.503207851549636	0.750763005773225	0.426116449226581	0.496446210360494
FLVCR1-DT	0.303823225131076	0.167482211950518	0.0696680810779326	5.4496811302794	0.560269567902759	0.304719018240163	1.83864325613305	0.0659676745775866	0.264735070322373	0.985488842392429	1.20478230262175
FLVCR1	-0.0389007170526353	0.135354376764167	0.773806801206519	46.740804211275	-0.0157018348344653	0.214891886645824	-0.0730685326447171	0.941751582013471	0.978204082192783	-0.0231795352668352	-0.0053785928747745
ANGEL2	0.0656777233787938	0.0672437407491781	0.32871208502152	72.2929035722775	0.162975250155165	0.116087246579038	1.40390314145493	0.160347694093272	0.427995598560703	0.28460452316805	0.370035915811187
RPS6KC1	-0.0465686513851693	0.0504179295752311	0.35566722190979	251.44799115187	-0.0112310477723205	0.0919600214553991	-0.122129677598734	0.902796318478665	0.96192125748094	-0.0457469778385858	0.00401487987228776
SMYD2	0.571875767659199	0.692870146900923	0.409160304523611	3.33803853162627	1.02710479756637	0.992593617166871	1.03476869063294	0.300776947997106	0.589815758708026	1.77439235895607	2.18563957590688
PTPN14	-0.0684267238345823	0.0428734577548757	0.11048522489415	137.590952412624	-0.0329901074593621	0.0917488045964146	-0.359569888724755	0.719168804791862	0.878718024687223	-0.110077314189846	-0.0417026037230671
KCTD3	-0.11511982461369	0.0815024562838358	0.157811436800565	198.49882517136	-0.115797787566356	0.136922333662305	-0.845718769678227	0.397709649750971	0.674273188290595	-0.247499444405358	-0.215688006185815
ESRRG	0.0402110172848627	0.0790225380384671	0.610853831535628	1067.87118256368	0.110905193034413	0.135331914681521	0.819505090838391	0.412498298626896	0.685643174342547	0.209653643003625	0.260632659582938
GPATCH2	0.210373375540775	0.0544589848968593	0.000112017184446092	134.338912591898	0.373656408183166	0.118625994167034	3.14986956111012	0.00163343373536535	0.0239312450420889	0.710457259894395	0.81269348118988
SPATA17	-0.0109678662094248	0.0733466616441937	0.88113178254034	51.7807231839399	0.0358585383335531	0.144858719952207	0.247541455187398	0.804489212921473	0.918631533598258	0.0590294378323266	0.102953777566907
RRP15	0.0920156564756494	0.225902752602569	0.683769895944685	19.1262803519118	0.17973054445822	0.368124692729728	0.48823278635692	0.625384963872331	0.829186849321139	0.36211950527999	0.40524009758433
TGFB2	-0.0296814669187971	0.0638645071401019	0.642105594418307	600.507119469427	0.0207535978566634	0.114565149605764	0.181151056216307	0.856249010397606	0.941187957858853	0.0039535737201901	0.0712171180607855
LINC02869	-0.154824821454139	0.211086215172939	0.46327350789375	3.9703703512007	-0.151919117128431	0.403691619626733	-0.376324673940223	0.706675538091092	0.87260651736923	-0.364354936008434	-0.291581740356691
LYPLAL1-DT	-0.0659167204237786	0.0771305728320643	0.392765929596072	131.392685223854	-0.0514373022151792	0.140319815198994	-0.366571906770498	0.713938366723964	0.876236750902816	-0.102690141142749	-0.0804616004701386
LYPLAL1	-0.0127299970780004	0.0480423114486475	0.791028951627386	273.004630484803	0.042804362813844	0.0930467391075942	0.460030767594632	0.645494136274996	0.839812992767411	0.0538433231036489	0.117547497208341
ENSG00000277007	0.0932672050208741	0.181038269670749	0.606427593735848	5.26022843369226	0.22384323104381	0.380991979725131	0.587527409908479	0.55684954721755	0.786572698090973	0.365802928832573	0.497924296916931
LYPLAL1-AS1	0.191272084576375	0.1762050491394	0.2776964860199	4.97783598947184	0.367051900811877	0.343987017614973	1.06705160955441	0.285948531512174	0.577792531531642	0.654240387371578	0.798816895448349
SLC30A10	-0.131023023854842	0.0796484962858909	0.099966581251423	158.942893868481	-0.138292703476559	0.144608589985857	-0.956324264624145	0.338908434588256	0.623340271519768	-0.29430403610081	-0.262951581169987
EPRS1	0.0990189427989144	0.0771573084814315	0.19937351778096	130.728613971005	0.187870402051694	0.122096503846796	1.5387041899859	0.123876528967868	0.372575083960531	0.382730827059734	0.422342574040139
BPNT1	0.153883581297714	0.163323399071201	0.346089392997921	18.5667084973049	0.274568699408942	0.277497157500519	0.989446889770137	0.322444542646617	0.607577315311796	0.544202551366003	0.604502467168961
IARS2	0.0118650659283577	0.0932703506838763	0.898772963659966	56.8684119946442	0.0649938520970188	0.156870715479872	0.414314755295153	0.678643609112525	0.857145402080088	0.126228876744814	0.164169346997971
RAB3GAP2	0.0530608458510133	0.0484121815449364	0.273068877443376	232.001861682717	0.127055889826732	0.0796471214588184	1.59523517610647	0.110659655396248	0.350371441540176	0.247471881351476	0.294566534772228
MARK1	0.190799921148684	0.0600345235438375	0.00148207828775814	226.285061023265	0.340638706258943	0.114280596153814	2.98072216739635	0.00287569560836715	0.0356166412907577	0.652850766571922	0.743320711052394
MTARC2	0.0150000044568293	0.0685781083360046	0.82686134578419	141.567785597397	0.0435535666185524	0.110982679413626	0.392435710226735	0.694736304890529	0.866786127529663	0.135455291857301	0.119121632908319
MTARC1	0.0550798344447912	0.100885671862008	0.585091436562001	32.4116268971262	0.0861155598383773	0.173171484676028	0.497284873427537	0.618988177233315	0.825683865801376	0.253413952210089	0.208547704383815
HLX-AS1	-0.203980711871846	0.167491868069581	0.223279299680424	5.13380659611708	-0.329923725586711	0.342332906905901	-0.963751129181977	0.335170713654571	0.619788900826846	-0.509025284756486	-0.665583323335731
ENSG00000236230	0.326305244378954	0.248520403592959	0.189185721703697	5.62878158694485	0.508120856887303	0.4625380205234	1.09854938262658	0.271964666511593	0.562999185320425	1.05165551209392	1.09521378841854
TAF1A	-0.0646084682885626	0.176915730056889	0.714966996881159	7.23816910517242	-0.0843530958091091	0.379132929467446	-0.222489499731919	0.823932846443961	0.92674406811741	-0.0988398336609029	-0.149620253247527
TAF1A-AS1	-0.139636553501125	0.193731272851196	0.471048291784748	3.71803223197984	-0.135592595234445	0.376724961827044	-0.359924637265465	0.718903492179867	0.87852911947985	-0.319654453462605	-0.257278442898391
MIA3	0.288418233444443	0.0637288813210327	6.01939778828471e-06	78.1887947065888	0.468740896133932	0.118164490511687	3.96685073581874	7.28285708807328e-05	0.00236453090519976	0.940150521779622	1.01247341564406
AIDA	-0.0223364666808591	0.163666862452055	0.891445633973742	20.9716888291549	0.0266430565375706	0.268366560235763	0.0992786005609806	0.920917068744986	0.96822697412894	0.0255705912728666	0.0835913306647542
BROX	-0.0919545028222905	0.149507351405543	0.538521672739159	34.5651878545027	-0.100451202360037	0.241549083893845	-0.415862485341417	0.67751063214326	0.856588934192215	-0.179321751885817	-0.183443632232815
DISP1	0.0938477508746221	0.0524118201329408	0.0733601244918596	180.709714492262	0.193757603402914	0.107828962573276	1.79689759392097	0.0723518786890918	0.280412287801415	0.367511529173494	0.434712043818156
CAPN8	-0.0571844545770142	0.177248357467243	0.746980526186475	5.18315950139972	-0.0253589492868486	0.349453684449963	-0.0725674114060734	0.94215036025372	0.978231923040301	-0.076990272120397	-0.0256689444756863
CAPN2	0.188879733813318	0.0755381486119875	0.0124033924783621	260.904564729879	0.322109904571825	0.119616566548041	2.69285362276685	0.00708433642148174	0.0656487616812181	0.64719947698875	0.704390251769869
TP53BP2	-0.0431593903089007	0.0519190117412113	0.405813792535344	372.604820600654	-0.0140408545119134	0.0921730516664608	-0.15233144892199	0.878925521704384	0.952517907153723	-0.0357132060019702	-0.00188874350900923
ENSG00000291068	-0.145387343383421	0.0783598666414639	0.0635419558324149	48.0661894991452	-0.161339395032152	0.136523146810457	-1.18177319232283	0.237295707467666	0.525588007879325	-0.336579561944594	-0.311374479873993
ENSG00000290989	0.195677035026383	0.0742827357812984	0.00843309378614995	36.092713285131	0.308400220583719	0.154941459372779	1.99043059121916	0.0465435228347454	0.215931917573698	0.667204565467128	0.67558513510405
FBXO28	-0.00645983863722141	0.0954325733460695	0.946032345271799	88.0245082950848	0.0450406351542849	0.151951785361853	0.296413991102682	0.766913941814206	0.900794898632777	0.0722969814673734	0.122246080028983
DEGS1	0.307398606802985	0.176716017105703	0.0819457632025482	34.8163678669548	0.464835237469856	0.289128475552912	1.60771171563414	0.107898331492121	0.34562074149699	0.996011522563354	1.00426732179294
NVL	0.0851862086462534	0.0685188144902205	0.213774687773461	98.529884802872	0.180850580692764	0.10722208962147	1.68669143952731	0.0916626989985099	0.316158219827141	0.342019806325509	0.407593381178171
CNIH4	0.247554366213948	0.131094810823304	0.0589774642387339	29.8119646580728	0.418590609956296	0.222545190737359	1.8809240881341	0.0599822459533055	0.25162094762655	0.819884367038171	0.907103748084678
WDR26	0.0134396166349321	0.0599506101676403	0.822618687756211	151.371260755576	0.0669525112385644	0.102208554385881	0.655057804513995	0.512430537861645	0.757579074010952	0.130862925643246	0.168284642808563
CNIH3	0.0651497205590972	0.0658142076975022	0.322221243976751	208.172951465473	0.145986471812774	0.117506476308434	1.24236958165255	0.214100233356996	0.500190639937821	0.283050561854028	0.334341165838331
LBR	-0.294779016327116	0.0830802068911312	0.00038798302807273	57.5485286692264	-0.399281779024946	0.143718896299457	-2.77821350779783	0.00546586898158867	0.0555949855086068	-0.776253123773397	-0.811310009868819
ENAH	-0.102034307465127	0.0536797400446144	0.0573285617158058	308.605719329756	-0.0947924086126656	0.0967427140235289	-0.97984028636628	0.327164962506333	0.612667451149707	-0.208987552679978	-0.171554064667126
SRP9	-0.0137768811599204	0.105391869254091	0.895996389960401	82.8841889797269	-0.00240833688868192	0.182306181441354	-0.0132103962116976	0.989459935387293	0.996215436477546	0.0507622460660209	0.0225520844156219
EPHX1	-0.172583870066997	0.0754861747738804	0.0222368465710435	228.702023371015	-0.22347789071222	0.128290043197779	-1.74197377397164	0.0815130334434047	0.298351694433654	-0.416621464687371	-0.441932311772647
ENSG00000242861	-0.00987655916421256	0.085733374965069	0.90828591114093	21.1213932292515	0.0534766763453762	0.173009348849532	0.309097032622702	0.75724771636571	0.897156346167107	0.0622412557748044	0.139970861352743
TMEM63A	-0.000254007767726861	0.0746088125818596	0.997283585173594	91.8720319955655	0.0439364461387948	0.123731626699006	0.355094710309403	0.722518639331899	0.880288905105246	0.0905613178171388	0.119926092679902
LEFTY1	0.0772776859382676	0.282080781608805	0.784118535264882	5.78859203389737	0.148195819556987	0.500692911635362	0.295981461117455	0.767244239309004	0.900970964654073	0.318744289830459	0.338983177979723
PYCR2	-0.565727916395998	0.227440171629815	0.0128691387573628	9.07308387932184	-0.820102498553588	0.36452678288511	-2.24977295786813	0.0244633614682967	0.14442606150928	-1.57368088945469	-1.69548720402825
SDE2	-0.134974670212531	0.147482608568538	0.360091673964622	10.9223184777189	-0.13647623900432	0.280313449361101	-0.486870106715824	0.626350384361389	0.829412734082153	-0.305934098171458	-0.259135047463773
H3-3A-DT	-0.0950328619287149	0.0945332264102269	0.314759496199193	15.1000257066027	-0.18186637498698	0.204849910519705	-0.887803048219958	0.374646702978297	0.656291232186663	-0.188381648506828	-0.35450326773728
H3-3A	0.523159698350462	0.215076197661961	0.0149975238099638	23.4471197469478	0.759351492038853	0.365517737429485	2.07746824375478	0.0377583632645349	0.190958081394582	1.63101644456127	1.62306897179449
LINC01703	0.0963250422255618	0.141184526913853	0.495072380935548	6.43073182554189	0.128926297336625	0.239537156809417	0.538230890997851	0.590417656005269	0.808182425564231	0.374802427591679	0.298496407013035
ACBD3	-0.0248259269132872	0.0656858252496707	0.705468085515871	89.9985825000028	0.013709417296967	0.121858695597171	0.112502577101976	0.910424926484903	0.964571198975412	0.0182438787067966	0.0564167446157681
LIN9	0.120983983582167	0.148705531482679	0.415885070169807	9.17727007269881	0.0735072681539436	0.297193297929499	0.247338243042686	0.804646464335455	0.918705974005003	0.447375981147587	0.18205669895715
PARP1	0.21706648462089	0.132822739386409	0.102204909519279	46.1916657891222	0.343112289880279	0.22246797438718	1.54229969875633	0.123000782132437	0.371805525417402	0.730155701253117	0.748517903406139
STUM	0.402232649782158	0.187639100597261	0.0320609020594051	45.0582114004935	0.577647163644943	0.299560865815755	1.92831317292368	0.0538161842964405	0.235920210273115	1.27511691470254	1.24129398831482
ITPKB	-0.109872164816848	0.071142616050932	0.122493132395111	1255.26031097578	-0.112206771117673	0.113135331525013	-0.99179248078542	0.321298766385171	0.606669983255955	-0.232055094471523	-0.208143000200052
ITPKB-AS1	0.252285339333919	0.116734007917585	0.0306800247738087	30.2051639543905	0.409081435591488	0.200195165615531	2.04341315802359	0.0410115560216934	0.200595580429727	0.83380806011682	0.887124230160593
PSEN2	0.341813840646462	0.188441583880931	0.0696934074041907	12.7475891678393	0.562219501815228	0.331518884757087	1.69588982005408	0.0899067478977271	0.313345118788269	1.09729875060608	1.20887926604469
COQ8A	-0.663222461033679	0.246023456791814	0.00702263036023428	11.3683585812125	-0.997123582250865	0.379858315758324	-2.62498816238964	0.00866519797851342	0.0747965858331309	-1.86061638495505	-2.06742232467972
CDC42BPA	0.0914956066034267	0.0464639141457236	0.0489329283507727	1041.38704223489	0.18858605054097	0.0850954804435337	2.21616999584495	0.0266798619240441	0.15325138015999	0.360588950228672	0.423846207402016
ENSG00000287532	-0.214034167506998	0.195359694603858	0.273258150918337	7.43277906321235	-0.35984018120465	0.357430335407473	-1.00674214121874	0.314058705323229	0.6006705831873	-0.538613537974999	-0.728440132803413
ZNF678	0.0873127669257225	0.0499709208293789	0.0805902503766726	103.932608607522	0.156240983588142	0.0930790066426502	1.67858456190861	0.0932330373889924	0.318620036938184	0.348278464755039	0.355886695866358
SNAP47	0.204213547753629	0.175047222826324	0.243363962903987	17.956272656541	0.327779545778229	0.305920678095645	1.0714527302262	0.283965914157183	0.575703219772092	0.692328314886547	0.716302610694077
JMJD4	-0.320872000530088	0.1258692761378	0.0107955499984924	13.871747687041	-0.468308984726548	0.247438506282217	-1.89262775532769	0.0584073900216314	0.248345515265783	-0.853047198551493	-0.956341559470915
ARF1	0.143505355791043	0.179481827628572	0.423969433540471	20.267654125797	0.196769378226676	0.33502019014847	0.587335880083749	0.556978148169835	0.786588937614949	0.513658470266516	0.44104001791624
C1orf35	-0.405034767845647	0.139395103136745	0.00366479491838577	29.7263411953301	-0.551663675082969	0.23665048571203	-2.33113265507625	0.0197463658691445	0.127827773692956	-1.10074603577482	-1.13147627318444
MRPL55	-0.183429964423582	0.280331128198559	0.512897160237011	6.73546316008289	-0.296145918446991	0.500782122799034	-0.591366793989641	0.554274684390207	0.785701426947117	-0.448542527245446	-0.594613512782895
GUK1	-0.364300781923609	0.236755858402906	0.123872866149442	30.298766016014	-0.526768077188707	0.376785123158629	-1.39805964941703	0.162095155572936	0.430395145735785	-0.98086213378132	-1.07916867787943
IBA57	0.0742094957970233	0.0972626268942087	0.445474975718154	14.220485360827	0.206017079074862	0.202139902103774	1.0191806611695	0.308117205954005	0.595382949805933	0.30971432141798	0.460470159563099
OBSCN	0.223345068204289	0.279319359619392	0.423939872958019	3.93503000208571	0.376398826756335	0.518068796227707	0.726542168717871	0.46750646627859	0.724068573671163	0.748634155593697	0.818455516771093
ENSG00000287315	-0.669041005396508	0.296223081455025	0.0239100531488786	3.56754602673069	-0.641893717472728	0.538905903701994	-1.19110537305912	0.233612220820349	0.522080703441417	-1.87774090116304	-1.32105663842507
ENSG00000231563	-0.0891479784074312	0.0957066459998329	0.351609907873268	13.3189797260439	-0.0807302226192608	0.205174053396752	-0.393471890245059	0.693970981531888	0.866309130854014	-0.17106188999709	-0.142008313760841
RNF187	-1.00134335983153	0.523762939327744	0.0558985758493686	7.62904629245841	-1.55019099164408	0.842598683779423	-1.83977381105177	0.0658014518487649	0.264243325021771	-2.85573757861915	-3.22946014155825
RHOU	-0.0682759879729407	0.136007145150238	0.615665446462773	86.34599582942	-0.0556934662263761	0.215180582765998	-0.258821988073807	0.795772591774303	0.914694550298227	-0.109633684555896	-0.0894041334269702
LINC02814	0.0338208659848041	0.149955559739969	0.821559786915648	29.1991626494099	0.0840701933858336	0.239488472218026	0.351040668501562	0.725557838386985	0.881677099107296	0.190846834515841	0.204250229741731
RAB4A-AS1	0.175153144011313	0.0888362025987255	0.0486505458174621	22.0396925316986	0.257432668931265	0.177507487210594	1.45026372113447	0.146984991705021	0.408683028037625	0.60680084893212	0.568498328960762
RAB4A	0.116213546271257	0.0654414263170491	0.0757591824239453	159.853883363828	0.22644917366195	0.116581491444323	1.94241101959223	0.052087362334881	0.231909280553636	0.433336141291458	0.503399585859045
ENSG00000237481	0.517524265809498	0.254960537643745	0.0423747326310412	3.41386148124908	0.936264654961481	0.454934712868368	2.05801981796096	0.0395882310409986	0.197178881816893	1.61443084344369	1.99477734247074
CCSAP	-0.369437304931313	0.280910270817102	0.188461693575547	8.03952862106522	-0.689555859162045	0.462653905796571	-1.49043561617578	0.1361097335517	0.391268989927541	-0.99597939782765	-1.4211985201121
NUP133	0.272623311084303	0.109808607241313	0.0130385909273709	79.1363260434389	0.450906532926113	0.177248544873875	2.54392233937359	0.0109615452646149	0.0873546579446253	0.893664598996566	0.975002025836138
ABCB10	-0.0920833995245263	0.065829056257186	0.161865148971977	74.3357486231302	-0.0894572728526651	0.109498652771467	-0.816971447487764	0.41394474526266	0.68679343492689	-0.179701106846259	-0.16034452780777
TAF5L	0.0074176120520471	0.067086141906246	0.911958551631696	37.623585658452	0.0590885309999504	0.124613202161381	0.474175528556176	0.635374742485713	0.834324748879925	0.113139607119968	0.151761806218931
URB2	0.255697115515646	0.145714517449695	0.079296717349759	15.6403670042922	0.462905562260927	0.271403727320787	1.70559766010065	0.0880830153427008	0.309890827702949	0.843849234142281	1.00021292348817
GALNT2	0.0607093853877024	0.0426350764108272	0.15446659364297	356.47233812327	0.136346576735692	0.0846363278779996	1.61096990091809	0.107186282947277	0.344631945198448	0.269982243238594	0.314086993489611
ENSG00000227006	-0.403536136176227	0.192438566966017	0.0359970433493529	3.77348295677149	-0.62424858483448	0.411227602092043	-1.51801236507164	0.129011281534187	0.379505781381047	-1.09633542365046	-1.28398283682107
PGBD5	0.57980820771693	0.268548130465844	0.0308464710443343	16.6813445886222	0.865149962852681	0.423244758392508	2.04408901870052	0.040944753795394	0.200393073863996	1.79773826643172	1.84535982091263
COG2	0.125803057179461	0.0815120164224408	0.122741455501272	53.1274479728501	0.216005783807155	0.142159453857894	1.51946126652315	0.128646430577465	0.379026457554569	0.461558962109559	0.481457208236411
AGT	-0.132607833818388	0.0667268713875188	0.0468866350602372	463.789361654186	-0.212198550529994	0.144327611007022	-1.47025610033599	0.141492405816476	0.400467923117163	-0.298968278944899	-0.418233537231647
ENSG00000244137	0.110392080374192	0.201866039863646	0.584476219027774	6.89235984381017	0.215798231098489	0.360626618396839	0.598397955363964	0.549574429724846	0.783082552853016	0.416203026736995	0.481021123787446
CAPN9	0.293018126233047	0.1436169428761	0.0413228961594851	7.53398694517361	0.483831276778829	0.273620662485357	1.76825562946922	0.0770181779994069	0.290109770984159	0.953688433274586	1.04417948380617
C1orf198	-0.304341860122164	0.0649837134376942	2.8221582489118e-06	189.702360896714	-0.382643809820929	0.108811191927069	-3.51658504097075	0.000437136600337393	0.00904106519683488	-0.804397460801912	-0.776352337290823
ENSG00000223393	0.0713454836293773	0.127841482787336	0.576791311758484	11.183719813902	0.225209124182729	0.235443970715293	0.95652958747905	0.338804743512108	0.623226516738774	0.301285267736089	0.500794145066147
TTC13	0.00734846350210237	0.06214935044835	0.905878461838129	83.9466709219928	0.0499374952438612	0.116913143218012	0.427133287749702	0.66928224860334	0.851722546940765	0.11293609651827	0.132534765479268
ARV1	-0.0571619218160416	0.156799194580375	0.715443651811933	27.883302609795	-0.031226110306572	0.245232541133297	-0.12733265398738	0.89867711650306	0.960267705655879	-0.0769239561130894	-0.0379963079522547
FAM89A	-0.611191505504414	0.219878659658178	0.00544131033492663	24.6608376125165	-0.844822284286374	0.349588662690981	-2.41661808418871	0.0156654441180639	0.110597334558805	-1.7074844526851	-1.74742540425261
C1orf131	0.10060251459604	0.133493898570936	0.451082638375663	23.6968571415457	0.213640547901557	0.23654087345695	0.903186602718111	0.366426867024451	0.649354170572642	0.387391425865105	0.476487662894444
GNPAT	0.0429469962703654	0.05748130558026	0.454974714147842	62.3542499721582	0.11173722167991	0.101769031383132	1.09794915173409	0.272226693452413	0.563138753119347	0.217705883144868	0.262380816741312
EXOC8	-0.47356396342976	0.393196758249645	0.228437185593815	3.94844772160442	-0.830768171447057	0.644208350867453	-1.28959547067093	0.197191149150621	0.478055953381704	-1.30243382009386	-1.71789661567351
SPRTN	0.149090467338556	0.126671729985912	0.239202308740919	12.226615798385	0.238686992370468	0.234068450129057	1.01973158808402	0.307855776254541	0.595382949805933	0.530095972028958	0.5291121986326
EGLN1	0.0786889783069472	0.10932562989028	0.471668479472145	122.456513761029	0.149456749626726	0.174955959062856	0.854253552878588	0.392964516459807	0.670841404870636	0.322897854284838	0.34163249052389
TSNAX	0.0871554611040681	0.10220059056597	0.393776750141818	53.8634337962366	0.170355996968682	0.170177739504698	1.00104747815139	0.31680385526126	0.603288442211854	0.347815499118867	0.385543441238372
DISC1	-0.882150847747423	0.290896283093041	0.00242515359366389	11.0342021238865	-1.2749038897089	0.460591738626286	-2.7679695113753	0.00564067322467505	0.0566544766468158	-2.50494295065422	-2.65106044286956
SIPA1L2	-0.267158905784327	0.221705623026205	0.228196981169914	93.4967495879838	-0.336551041048701	0.350387849479523	-0.960510022104433	0.336798589421747	0.621614372185456	-0.69496457441074	-0.679507830656937
NTPCR	0.00446777156307422	0.0642801541687107	0.944587907350003	59.5138376305452	0.042404731434317	0.113072148061525	0.375023665520563	0.707642866443911	0.872813006301764	0.104457952720781	0.116707840472228
PCNX2	0.114983727670456	0.203959088937686	0.572918306242555	119.697074814183	0.21690190764617	0.323712637331013	0.670044609424305	0.502829353255094	0.750663963227487	0.429716670982553	0.483340034401642
COA6-AS1	-0.105193442669688	0.136106755735789	0.439596649229932	27.8067712419007	-0.100435299642563	0.223975107921229	-0.448421704423894	0.653848880554089	0.844485674573379	-0.218285180856428	-0.183410219381539
COA6	1.29697970540014	0.453567868138169	0.00424302379535107	4.6506390484548	1.17866835171058	0.722657589339866	1.63101912869588	0.102886283316131	0.335768906813904	3.90844056071099	2.50408643895619
TARBP1	0.182950390725054	0.158206378996335	0.247516201475439	120.118180252438	0.31882684732391	0.25718999019931	1.23965496120916	0.215103042523361	0.501271733566107	0.629748869846113	0.697492292113847
LINC01354	-0.204604483860054	0.153470984298571	0.182472661890807	25.1316978022552	-0.213806416010244	0.262918881201419	-0.813202973606333	0.41610169482065	0.688218497371505	-0.510861103623899	-0.42161178816593
IRF2BP2	-0.390142447157261	0.0866250832530752	6.67475874146711e-06	89.0248173294984	-0.525537973310827	0.143669929712054	-3.65795385550838	0.000254236803838518	0.00604157007193973	-1.05691655350222	-1.07658413357161
TOMM20	-0.202729073816359	0.335777090161962	0.546002626998854	7.37268067029863	-0.241009967950721	0.624989797809724	-0.385622243427556	0.699776457185012	0.869670877795062	-0.505341597766892	-0.478768575153135
RBM34	0.596268004185323	0.320369649353911	0.0627176952945351	2.88506268629127	0.69020431325798	0.590581198701628	1.16868656634409	0.242529936300762	0.530331412326918	1.84618097543708	1.47778534938399
ARID4B	-0.0196302944101842	0.03694685303588	0.595202815615752	489.687713195315	0.0295093942835896	0.0689357193121023	0.42807117381321	0.668599302969273	0.851479289875073	0.0335351074853493	0.0896137301051311
GGPS1	0.410644694917531	0.0775204682873883	1.17564722600655e-07	49.4720413387954	0.678353720912773	0.143290495021052	4.73411527270604	2.20012666583164e-06	0.000145254387699403	1.29987434444448	1.45288632943876
TBCE	0.0525364172222135	0.0721470773131462	0.466500366049848	45.7086909570748	0.111152265288595	0.132451193886399	0.839194136550624	0.401360377097483	0.677828585447899	0.245928439213063	0.261151777683165
B3GALNT2	-0.0141446150125945	0.0731588131613302	0.846691737592966	146.500712083164	0.0250111297098852	0.123896557855084	0.201871061980104	0.840017525504793	0.934356556002518	0.0496799712000638	0.0801625249605279
LYST	0.115259816647004	0.0833706384341587	0.166818565345283	277.224024879683	0.22067555837886	0.141405786180773	1.56058365318056	0.118622018206854	0.363379071168446	0.430529226470477	0.49126876928025
NID1	0.0278026234868614	0.11447355627739	0.808103190449187	73.7069046818424	0.0766706243633414	0.189141931324758	0.405360270069874	0.685212710338386	0.860882892493516	0.173134588157791	0.188703157383638
ERO1B	-0.0998691418471386	0.0809488343053549	0.217302902545631	77.1078521015083	-0.0931000578866619	0.128491299462541	-0.724563128212456	0.468720085978149	0.724874094378811	-0.202615269269183	-0.167998303633953
EDARADD	-0.158467846335101	0.187155403200145	0.397152330302026	4.9928330892327	-0.170580708838732	0.352084137572249	-0.484488480551692	0.628039237690629	0.830425664686584	-0.375076696423067	-0.330791201847667
LGALS8	0.394088016205795	0.200442811064211	0.0492885553985411	18.0416644114525	0.689052791617243	0.338850973444439	2.03349804373581	0.0420022310141341	0.203423328168208	1.25114650200316	1.475365912493
ENSG00000230325	-0.393722837212123	0.106394640741893	0.000215099620491307	11.4326107259273	-0.498539776378286	0.213117718657247	-2.33926948692651	0.0193214908357011	0.126280996868984	-1.06745397380911	-1.01985881349251
HEATR1	0.182689374211617	0.0883982395050156	0.0387659163347856	44.328783283463	0.330509063524109	0.153716948579345	2.1501146527997	0.0315461468538916	0.171762129471206	0.628980674016333	0.722037540629713
ACTN2	0.00260076042890689	0.472372084709233	0.995607072949639	26.9197248476339	0.00413245701129745	0.642657526069091	0.00643026315520527	0.994869427663314	0.99784146575248	0.0989631656342029	0.0362948031784638
MTR	0.0640763444123391	0.0806436175107475	0.426868399536522	214.390431027901	0.120618787250073	0.1366953959762	0.882391000725982	0.377565400602251	0.65846767539909	0.279891516210265	0.281041679577072
FMN2	0.0680292619368985	0.0280959855327855	0.0154644237181765	3688.41712772915	0.157795126835287	0.0576737305574279	2.7359965327397	0.00621916812943186	0.0607254046499414	0.291525319443016	0.359152072193648
ENSG00000233735	0.886884178184566	0.301247071630986	0.00323955522950109	3.06641376933642	1.01610250438967	0.507994454653778	2.00022361480736	0.0454761229360859	0.213434784000149	2.70149135405145	2.16252289875944
RGS7	-0.17914713241853	0.155986255779456	0.250770365898477	364.137277253772	-0.210209807254334	0.242514699496201	-0.866792024116572	0.386055972990555	0.665891691934627	-0.435937755069921	-0.414055032305972
ENSG00000287738	-0.205936129250814	0.178870385075226	0.249602733066632	8.38229885561056	-0.307902153806274	0.37248140817052	-0.826624220839819	0.408450084694585	0.683012485634748	-0.514780259628457	-0.619314281332247
FH	0.610545203781677	0.327915808922841	0.0626177205455387	10.4452312679584	0.967453428069003	0.517292900723752	1.87022367157064	0.0614527638383657	0.25457158325166	1.88820009923279	2.06030739034094
CHML	0.28647780279612	0.498430054299645	0.565453426087325	4.93246915712704	0.185127405629949	0.778726364427628	0.237731010643282	0.812089730067012	0.921403886584266	0.93443965424719	0.416579324353943
WDR64	-0.217703850283349	0.23096558682666	0.34589509255972	5.2378142485976	-0.40451984382796	0.476106012611754	-0.849642376093726	0.395523944545846	0.672953668426667	-0.549413755050471	-0.822315593067151
ENSG00000288723	0.0630688190859488	0.084954089049696	0.457852838244825	22.9730995702028	0.151442462123875	0.180072293565015	0.841009236488661	0.400342760001665	0.676629007076507	0.27692627564392	0.345804627547237
PLD5	-0.550070313638853	0.53823657309654	0.306787463956215	68.7900131022947	-0.76645354109865	0.81792946647833	-0.937065569233844	0.34872483087452	0.632422530611835	-1.52759911101093	-1.58276655489953
ENSG00000272865	-0.406678486735319	0.375651252273686	0.278987850181684	196.524410269506	-0.534999072816659	0.567981727851566	-0.941930077293743	0.34622843998653	0.630556158188764	-1.10558365305714	-1.09646264246276
LINC01347	0.0627954886347452	0.228090106033623	0.783078077139472	7.37397102103743	0.120134291583735	0.411255638378165	0.292115852946112	0.770198046157057	0.902089887938851	0.276121838752165	0.280023716347209
CEP170	-0.0632941685144641	0.0600241116455112	0.291663645083305	239.256955367027	-0.0307509558673276	0.102081196602679	-0.301240158724008	0.763231368961152	0.899531927865425	-0.0949717274164102	-0.0369979713699827
SDCCAG8	0.0441250360448843	0.0292648055574495	0.131609551949972	576.561187963046	0.125523806772652	0.0584600575760365	2.1471721373074	0.0317795800263229	0.172712292606213	0.221172963561285	0.291347508633276
AKT3	-0.100355168433345	0.048628880354848	0.039046660918342	1759.15584519841	-0.0794818661734824	0.0790247460616428	-1.00578451857957	0.314519236013408	0.600932976272076	-0.204045690631299	-0.139385419382505
AKT3-IT1	0.0527878320973814	0.147104580928469	0.719710595087534	5.71214635602351	0.0622479404964578	0.300579415402848	0.207093158435453	0.835937105061343	0.932634630613231	0.246668376530074	0.158399972293433
LINC02774	-0.01824457124687	0.206578030662703	0.929623883931169	21.8845410770192	0.023661214794295	0.355552638728961	0.0665477125380922	0.946941772756554	0.98018815413055	0.0376134193946929	0.0773262483062857
ENSG00000289055	0.0238633139493141	0.209423173223298	0.909279157892827	2.65055678163617	0.169577952653879	0.435311484968831	0.389555429868848	0.696865315187722	0.868075949203537	0.161540834494076	0.383908709374493
ZBTB18	-0.157186205681015	0.186421972987629	0.399131002194442	58.9701367608517	-0.17815541010383	0.296419006471932	-0.601025596247319	0.547822938073218	0.782200537495005	-0.371304709000588	-0.346706240723776
ADSS2	-0.482545598332885	0.260859737090476	0.0643383700555054	11.3437681379325	-0.714757745422336	0.444418380917048	-1.60829924259084	0.107769656473732	0.34548911204775	-1.32886760539856	-1.4741496511926
CATSPERE	0.0908016899181571	0.0862498491093747	0.292444098756343	100.791266520046	0.184606861621427	0.156410018289398	1.18027517444476	0.237890788581506	0.526018645379702	0.358546689006121	0.41548562074209
DESI2	-0.196989858040968	0.0792943514266515	0.0129811454612667	56.6078929367334	-0.237803528293088	0.126549326808383	-1.87913704711493	0.0602257827351967	0.252002817761514	-0.488450552955973	-0.472031595037463
COX20	0.0270778147966642	0.0720065941013012	0.706882459882206	106.756113900207	0.0783066722228905	0.13086541459825	0.59837560950147	0.549589336509531	0.783082552853016	0.171001408896966	0.192140621697627
HNRNPU	-0.0545735202596006	0.0841546611602163	0.516667584527462	340.306729693987	-0.0272971040882581	0.148148815389527	-0.18425462273516	0.853813710194153	0.939558304843681	-0.06930605004551	-0.029741159066442
EFCAB2	0.0468393080820753	0.0828260601177513	0.571724109967003	284.676540316907	0.127682377404553	0.127265600075887	1.00327486240129	0.31572826127157	0.602330580897607	0.229161318138543	0.29588283409645
KIF26B	0.00156165703064612	0.364269832419905	0.996579408706576	21.7889244370347	0.044899148742064	0.518767658980972	0.0865496296169667	0.931029505319508	0.97315279308668	0.095904987870882	0.121948806028051
SMYD3	0.0449995781578985	0.0698876158828245	0.519650096503858	1415.18384066564	0.115606808870568	0.128489858152564	0.89973489373224	0.368261349258962	0.650923695525614	0.223746822185541	0.270511121609912
TFB2M	0.268997912398292	0.252366724086948	0.286468452753976	7.93087745203963	0.455787459232839	0.410694254589819	1.10979750541691	0.267086294513385	0.55655729684752	0.882994714109954	0.985257233164366
CNST	0.31098115809321	0.153051363064079	0.0421663651055628	56.971803581745	0.504363835424655	0.245617812305882	2.05344975060905	0.0400289784420926	0.198318131413948	1.00655530358655	1.08731999293489
SCCPDH	0.117421159362089	0.124004505922306	0.343684425422273	53.0957490949229	0.223423506662824	0.195204699246278	1.14456008244424	0.252391435798718	0.540708870284056	0.436890258723141	0.497042423215663
LINC01341	0.365340985824194	0.297483195309365	0.219407066973211	4.37792992377492	0.591446255041931	0.497031551251692	1.18995716379065	0.234063228861799	0.522831779191723	1.16654132294045	1.27028695692864
AHCTF1	-0.00458267651609619	0.0372126615155464	0.901989653565921	251.167390799509	0.053240022626759	0.0673964470007501	0.789952957403918	0.429555242069483	0.698385360246062	0.0778216438509073	0.139473633409336
ZNF670	0.026841699937089	0.10935181382633	0.806098833983889	24.8102751659981	0.0826899417625167	0.183519100782583	0.450579484151246	0.652292655752333	0.843373141192729	0.170306500946178	0.201350213295522
ZNF669	-0.218219107882757	0.157441813688498	0.165737683272307	4.42398628979911	-0.269668952683345	0.337323686325687	-0.799436753525155	0.424037206175274	0.694222264283084	-0.550930205998018	-0.538983340093256
ZNF124	0.0071841365452767	0.227535400452519	0.97481201002709	12.6274039307055	0.033979932194909	0.388384163554763	0.0874905193968285	0.930281620960377	0.972757700273942	0.112452467029501	0.0990066793668529
ENSG00000259865	-0.635392959562993	0.153617694226657	3.53109944264717e-05	15.0506061522531	-0.845029256751676	0.287768919988127	-2.93648548559914	0.0033195435419612	0.0396953301533721	-1.77871157865337	-1.74786026956496
ENSG00000290683	0.573963119852099	0.110767774427286	2.1989668106783e-07	11.61482698821	0.895074338394897	0.228277339899605	3.92099513157348	8.81840447015214e-05	0.00270185639096176	1.78053563023324	1.9082332707597
ENSG00000289566	-0.0569649905983387	0.121009889490178	0.637821722670749	23.6992618929691	-0.0452861498529021	0.216718053611327	-0.208963439354806	0.834476779694081	0.931598210470702	-0.0763443692578344	-0.0675375490056167
ZNF496	-0.0394532318923453	0.0601851374138964	0.512125842343602	54.416807871268	-0.0039751934402965	0.114983300323322	-0.0345719198276501	0.972421092840998	0.989075778457062	-0.0248056377312617	0.0192599964428418
ZNF496-DT	-0.0556700292957408	0.15242488560371	0.71494027289043	57.3526187749127	-0.0190774690180411	0.249048701536737	-0.0766013590929201	0.938940677732439	0.977175052417723	-0.0725331779302007	-0.0124710639020705
ENSG00000286216	-0.327943211472383	0.273575437453998	0.230632767884863	4.56272661023109	-0.323457814067633	0.452501295315858	-0.714821852259784	0.474719130508183	0.729926834448752	-0.873858428790635	-0.651997938302825
SH3BP5L	-0.700105287809371	0.26510811774856	0.00827033744952098	10.0013505431016	-1.01398165435331	0.441932559291344	-2.29442622643435	0.0217660281378224	0.13510863807502	-1.96916596806933	-2.10284245063543
ZNF672	-0.19173691363864	0.178178022127331	0.281883680057418	15.968215844881	-0.217798756678226	0.317846497114844	-0.685232521532339	0.493197204886355	0.743707826443215	-0.47299064993761	-0.430000007676364
ZNF692	-0.605585653004984	0.0795431027120945	2.6718076232405e-14	52.3083108049722	-0.826316952679274	0.13382744121719	-6.17449564277505	6.63750117889332e-10	1.277233306119e-07	-1.69098590837574	-1.70854425744101
PGBD2	-0.24071150111457	0.377316257296656	0.523501751701929	3.77034057695272	-0.391962334456865	0.613826361116479	-0.638555720780598	0.523111994498012	0.764318771134984	-0.617127407297266	-0.795931285246466
FAM110C	-0.122066063476378	0.270750789959668	0.652102800434339	6.60829142245011	-0.495656548536026	0.547462612549485	-0.905370590016728	0.36526909097821	0.648394756051882	-0.267942870212782	-1.01380092664096
SH3YL1	-0.158460767761694	0.0976387206270242	0.104604459605634	110.936303526697	-0.179319876614001	0.168093002412627	-1.06678965834529	0.286066829538811	0.577806771930078	-0.375055863524409	-0.349152875796328
ACP1	0.101134817220923	0.175645551537569	0.564757652729581	25.2752650882059	0.184261750986808	0.286145125696845	0.643945097922178	0.519611036267656	0.762205408236172	0.388958041904953	0.414760516348623
TMEM18	-0.185368821440328	0.299551362039363	0.536033960717038	9.58266004610664	-0.224483366995626	0.467418475743676	-0.480262074875124	0.631041052469246	0.831557235998432	-0.454248763434063	-0.444044895963014
PXDN	-0.292351775369746	0.452584520609115	0.518304862156029	11.0590032385171	-0.489048404062357	0.698331055192422	-0.700310261767754	0.483733564573833	0.735836490447365	-0.769109528309772	-0.999916699063308
EIPR1	0.232910078818144	0.0648813848791545	0.000330953621749505	71.9656060645935	0.398707085519527	0.125487950856602	3.17725393392661	0.0014867679517437	0.022363881325609	0.776784869771114	0.865326910513098
ADI1	-0.0862131133582979	0.0630178029316419	0.171288439194687	69.6907418639245	-0.0809599583057705	0.114325772477748	-0.708151421601182	0.478851229626672	0.733073983921534	-0.162424309707554	-0.142491006378552
ENSG00000235078	0.170384509113784	0.152567982212516	0.264089417203977	7.80866235616083	0.264706989723411	0.282661865064312	0.936479314827928	0.349026457881158	0.632730753550873	0.592766313745893	0.583782245006103
RNASEH1	0.0144558583495893	0.182330393801559	0.936806839667613	15.816196367971	0.0677309815136478	0.285294372378222	0.237407352094051	0.812340786610084	0.9214739563156	0.133853819349422	0.169920269648256
RNASEH1-DT	0.385423390131693	0.106787966826235	0.00030709552001346	12.3600254284388	0.624821359941538	0.212366073750868	2.94219010082812	0.00325899796070783	0.0391949152606775	1.22564570311091	1.34041065862746
ENSG00000287126	0.137197675618369	0.151201849812851	0.364205388567493	5.99843066870551	0.234236689467446	0.276788728154303	0.846265276152662	0.397404774235579	0.673901121188953	0.495094381962599	0.519761764703489
RPS7	1.03268457158057	0.340341229310262	0.00241124660826069	21.2997887387223	1.40223338342422	0.526505514663696	2.66328337381214	0.00773822180799425	0.0697058920671913	3.13059544678507	2.97381402906665
ENSG00000291325	-0.348507064328774	0.422522948581894	0.409471524636279	5.9153515282225	-1.03513118760593	0.70915455805319	-1.459669370874	0.144380963686012	0.405497721406292	-0.934379756734399	-2.14727927159336
NRIR	0.258407166367059	0.345275818380946	0.454214130563616	10.0624683606431	0.422387879174968	0.54890083974191	0.76951581887463	0.441587157384188	0.706189684225952	0.851825165377933	0.915082107246732
CMPK2	1.12620121791774	0.493122579523783	0.0223823492293207	3.30319136866045	1.25320167949663	0.690001332218891	1.81623081141976	0.069334973537356	0.272884194924375	3.40582361831002	2.66068678103786
RSAD2	0.753529341532268	0.401747375786775	0.0607061344100422	12.263361742651	1.17244147028351	0.579532668517151	2.02308089599751	0.0430648078227372	0.206197004955259	2.30901569016279	2.49100327481276
RNF144A	0.106835666677068	0.231214483817572	0.644036115804085	39.2745689044029	0.233593916202849	0.389399735253293	0.599882062197354	0.548584837835894	0.782792562507919	0.405736171076703	0.518411247879583
LINC00298	-0.031791206157495	0.0993182693409292	0.748896890318441	93.6523421423222	0.0288153477830611	0.177951945857856	0.161927691457098	0.87136279595969	0.949008390215899	-0.00225558471100249	0.0881554842085393
LINC00299	0.158406052787404	0.100663389067655	0.115575026838402	1857.59456471831	0.278401605100834	0.166500837993985	1.67207329677759	0.0945098695065508	0.320703490525562	0.557512604791074	0.612555701344149
LINC01814	0.843997160625573	0.15067605085696	2.12624758602291e-08	47.2268045595979	1.24907522634184	0.263034889944496	4.748705491524	2.04722807728312e-06	0.000136878016234959	2.57527088007976	2.65201678071963
ENSG00000285591	0.194404583555583	0.215793125886238	0.367649976614582	2.71337876875648	0.291494999327689	0.393743181551038	0.740317580051617	0.459107316205486	0.718201202906238	0.663459622664115	0.64006594509472
ID2-AS1	0.10068273736124	0.10646720706426	0.344317438136127	19.8873471392533	0.165677769831291	0.187063021541293	0.885678892953833	0.375790585313978	0.657370298998034	0.387627528910344	0.375714120693956
ID2	0.236904591364161	0.116883370054723	0.0426781641821973	242.262736223795	0.360686329767517	0.186182322213344	1.93727484693317	0.0527117552511555	0.23363449047977	0.78854109101337	0.785442333588541
KIDINS220	-0.0694511554567373	0.0264674187681301	0.00868975326016927	422.186912926235	-0.049851846546092	0.0569782583276092	-0.874927525152799	0.381613341244261	0.662282986305895	-0.113092311554075	-0.0771304342991196
MBOAT2	0.141481295893036	0.0520232944990259	0.00653656995981267	536.724601244896	0.259584565339838	0.0895907988414158	2.89744670989403	0.00376213646833461	0.0435018342218725	0.507701474088777	0.573019631359525
ASAP2	0.112870005376249	0.0612795102592674	0.0654915085126898	564.798549343058	0.222459564000983	0.106581608165235	2.08722281292755	0.0368679982462137	0.188815366545604	0.423495790049242	0.495017104407617
ITGB1BP1	0.323911223373759	0.102027840876082	0.00149974075535033	76.3002368293365	0.528705042726574	0.170085444723081	3.10846729764188	0.00188060457129242	0.026554429768307	1.04460968603343	1.13846277031233
CPSF3	0.396674595704092	0.214936298677861	0.0649583093483566	24.7797742811384	0.644159969195589	0.344821298401695	1.86809797475208	0.0617484158030859	0.255272882080494	1.25875904558448	1.38104258684702
IAH1	0.423261678282291	0.0906811847327483	3.04768194961122e-06	30.2700778646112	0.668363986555243	0.167698203934395	3.98551666550175	6.73334508823399e-05	0.00223169749607037	1.3370072977491	1.43189711744242
ADAM17	0.0807312202725372	0.0561018303905673	0.150147056600973	113.54123402625	0.175811940352843	0.100963046000641	1.74134940770039	0.08162235059458	0.298646223921027	0.328908361975355	0.397006804350111
ENSG00000239300	0.168113083259456	0.117835469799643	0.15367319262181	13.2283217808417	0.31862760155334	0.250332072740189	1.27281973126964	0.203082017829134	0.48655195252443	0.586081296595177	0.697073661190522
ENSG00000271855	0.225277170806991	0.173547447800458	0.194262420340781	4.20511909804059	0.338857887105528	0.321079598886923	1.05537034517371	0.291255980051656	0.582516789458007	0.754320512914757	0.739579070944616
YWHAQ	-0.0375317250971264	0.149456410539571	0.801720137086628	26.463204042584	0.0701892555615717	0.281011341255161	0.24977374666825	0.802762323480609	0.91759491896657	-0.0191504648552571	0.175085295392717
TAF1B	-0.107648849576004	0.0630856343677343	0.0879350371779975	77.0525203776962	-0.109143344667506	0.114197968561184	-0.955738057713611	0.339204589797504	0.623739566765507	-0.225511671322505	-0.201706502001349
ENSG00000269973	-0.377570554511186	0.345238991101519	0.274108597720633	3.69013589317701	-0.501591939079838	0.590595295757023	-0.84929890685448	0.395714988975564	0.673139726530266	-1.01991630636855	-1.02627164567577
GRHL1	0.161881760193273	0.390060251094599	0.678129223757153	5.23726236749189	0.156254780887923	0.645923223891995	0.241909216309662	0.808850508621467	0.920090049507978	0.567741934344061	0.355915685070647
CYS1	0.0706565738268559	0.205302296117345	0.730726930723028	13.9830941332617	0.228141780471625	0.359639813497905	0.634361858473586	0.525844695278135	0.766565359090327	0.299257742234266	0.506955884944008
ENSG00000285872	0.11924836632572	0.192386196788037	0.535364136860623	3.29473737900215	0.208952207587713	0.35140067198953	0.594626659091701	0.552093055890318	0.784294362227662	0.442267898440723	0.466637093776549
HPCAL1	0.307002768431885	0.156793629184719	0.0502293821983546	66.1814670177336	0.531780058437382	0.276290908968529	1.9247106624777	0.0542655658250523	0.237045733078916	0.994846533490664	1.14492361845265
ODC1	-0.30971081043143	0.228251521130282	0.174818108465139	11.4212401175518	-0.408128155420841	0.389236750918499	-1.04853448308199	0.294392423522363	0.58489272862747	-0.820198779973474	-0.829896937501473
ODC1-DT	-0.23041279780119	0.196718856298265	0.241486378977479	2.87375950498862	-0.286750456500479	0.401069748344306	-0.714964062196765	0.474631250084203	0.729926834448752	-0.586817367394851	-0.574872913529599
NOL10	-0.0213283684698227	0.0445580602400927	0.632177215285177	149.738702187084	0.00625826478842505	0.077020561725306	0.0812544682645287	0.935239583263706	0.975333951815049	0.0285375178919071	0.0407612913252649
RN7SL832P	0.775489898001363	0.205413219141289	0.000159835897427591	3.36248297070091	1.09490635253906	0.390968531325224	2.80049739253382	0.00510239196877412	0.052863192958166	2.37364764649779	2.3280959376149
PDIA6	0.22044077318292	0.120270934002562	0.0668221703049233	58.1303315673705	0.338495325678049	0.216107858563556	1.56632585195183	0.11727235181027	0.361061549114976	0.740086545733755	0.738817301072596
SLC66A3	-0.266093788453752	0.0726999458571383	0.000252053009757349	34.6348969955053	-0.326849786663526	0.142271204080399	-2.29737133931066	0.0215975953131221	0.134433316152171	-0.691829835229688	-0.659124737610287
ROCK2	-0.109450987102792	0.0895541386401532	0.221640789939534	183.318915756575	-0.102382090725422	0.1452709561259	-0.704766413437051	0.480955613284965	0.73408769800962	-0.230815529360209	-0.187500579474037
E2F6	-0.174443641921989	0.168193008980266	0.29965968748898	19.0656519294818	-0.223114203947741	0.270218377607291	-0.825681087731173	0.408985023286381	0.683277748740598	-0.422094945903297	-0.441168177479709
GREB1	0.0281840147215959	0.08423612749387	0.737939325941393	162.726922964917	0.0884167016594594	0.133687289561191	0.661369543429851	0.508375352875354	0.75426936464694	0.174257057966997	0.213382583049025
NTSR2	-0.177090491178196	0.0770222438593321	0.021492886370541	95.8084778055228	-0.263471392121156	0.152119255915401	-1.73200552773991	0.0832725782431508	0.30143565315409	-0.429884868977118	-0.525961781376643
LPIN1	0.07626236553468	0.0805216899359037	0.343586097306231	739.81568963984	0.157086507091144	0.138581028285462	1.13353544157259	0.256989466476636	0.545679826757754	0.315756107628289	0.35766320677418
MIR3681HG	-0.0575125220890028	0.32242646115114	0.858429207151731	10.1200956049814	-0.041089672395043	0.514865414842347	-0.0798066275390138	0.936391053126408	0.975994806993399	-0.0779558052634036	-0.0587204221583474
ENSG00000286427	0.0166785147778778	0.161400248971579	0.917696016281603	4.94940820937008	0.196401233031884	0.339373381445958	0.578717258834746	0.562779968614147	0.790598012129261	0.140395303551929	0.44026651611305
TRIB2	-0.329750304068807	0.0897585941859092	0.000239020051493464	80.3359122146021	-0.429454342601779	0.144454712932408	-2.97293410428723	0.00294967770376518	0.0362766675664153	-0.879176870058265	-0.874704922157935
ENSG00000225649	-0.0408020072975299	0.225277773898235	0.856274442571942	15.7746538673099	-0.0338180520128292	0.376353664299056	-0.0898571084084276	0.928400765743441	0.971885867621957	-0.0287752089584887	-0.0434421798851536
LINC00276	-0.421292952732238	0.498118878641937	0.39768224184917	7.07191758463387	-0.456844721728571	0.776906602978632	-0.588030427308823	0.556511869691711	0.786572698090973	-1.14859538317889	-0.932254247653164
ENSG00000287291	0.407070601277814	0.226367747999229	0.0721340417203211	9.85521630407467	0.65480403780917	0.390669723339727	1.67610643643288	0.0937173462503013	0.319506177013159	1.28935545507186	1.40340660621313
NBAS	0.0755305157451124	0.0299622826014695	0.0117070683878452	417.588908509741	0.151875975428648	0.0659868700199545	2.30160902286653	0.0213572308478108	0.133410825632465	0.313602205758376	0.346715472854176
DDX1	-0.240950200837218	0.163587082105121	0.140773406608568	45.262431126889	-0.311346019606154	0.262226746010416	-1.18731603218608	0.235102986608054	0.523597745333591	-0.617829922740038	-0.626550112313693
CYRIA	0.25643877738235	0.133566525177959	0.0548663648249215	180.370667815382	0.431404058570348	0.216270746831829	1.99474068911319	0.0460711691316412	0.214948840250789	0.846032013866084	0.934025804241439
SMC6	-0.0179486957588458	0.119924090348509	0.881027233674581	58.5910914450502	0.0212494969136258	0.193795808452785	0.109648898411561	0.912687829101829	0.964975961900144	0.0384842084227163	0.0722590407048569
GEN1	0.0110764061596303	0.104196426209399	0.915341848901729	21.6876282384943	0.109492118254451	0.208462328599934	0.52523695283372	0.599418479505361	0.813890731272274	0.123907777832439	0.257663679121417
RDH14	0.0423876649270127	0.250820371098336	0.865799707739963	11.8566786695515	0.0940935672964299	0.424795915012731	0.221502994664179	0.824700805104642	0.926848575765394	0.21605971907743	0.225310121066019
ENSG00000287284	0.461405831418468	0.228655157690487	0.0436004977408489	2.57949790329289	0.653368108808656	0.406120085827176	1.60880520715416	0.107658941934727	0.345344672654616	1.44926908143398	1.40038960724951
LINC01376	0.130683231179267	0.100355123828544	0.192845338525169	225.560020577141	0.246135934195114	0.175071759939662	1.4059145477257	0.159749500895886	0.427162747777696	0.475921767228208	0.544763007103602
TTC32	-0.0963480301436825	0.115366411038174	0.403634370382905	22.8341963022747	-0.0925784559562139	0.224112933562282	-0.413088412545748	0.679541838734871	0.857541254068343	-0.192252310653417	-0.166902377245518
WDR35	-0.0175867451049934	0.0613102174947198	0.774228310265014	128.184201685558	0.0235011298679522	0.105820399154545	0.222085061630035	0.824247666594253	0.926790040161395	0.0395494627976742	0.0769898973748022
WDR35-DT	0.342731599509304	0.185280282929134	0.064342278038956	6.01684364881812	0.537178083503703	0.332968581698552	1.6132996115232	0.106679430916803	0.343633453351482	1.09999980013699	1.1562652906557
LAPTM4A	-0.00813364955768551	0.0553162966755568	0.883101285670284	124.347123686511	-0.0434900656838621	0.121646171994546	-0.357512817467138	0.720707932441055	0.879509697777159	0.0673708005449215	-0.0637638359079471
PUM2	-0.0143296889100536	0.0471334698955009	0.761109883778032	294.58724517047	0.0337159601986477	0.0804746312482003	0.418963835878424	0.675242562444405	0.854639026220698	0.0491352815390272	0.0984520535887961
RHOB	-0.546057391757688	0.10456410604104	1.76785038189442e-07	274.938063741545	-0.760184187630534	0.17872493790735	-4.25337502718624	2.10572478616849e-05	0.000910364701023276	-1.51578870938635	-1.56959415368116
HS1BP3	-0.131446235224261	0.159424612815803	0.40965322875264	17.7545445652344	-0.194016100475775	0.284369902618762	-0.682266648787656	0.495070357765409	0.74439824425199	-0.295549586448647	-0.380030789776886
LDAH	0.0577603144451728	0.0569134153879012	0.310162803110005	133.749311013309	0.138399610167043	0.105595808560828	1.31065439105301	0.189974554212848	0.468522740063228	0.261302853686028	0.318400577052893
ATAD2B	-0.115490586243041	0.0345416141607033	0.000827226579285594	361.184430445323	-0.106818807774943	0.0513796471389957	-2.0790101474611	0.0376164177896785	0.190628059791278	-0.248590630299148	-0.196822468464007
UBXN2A	-0.0214657173594826	0.0635027895974722	0.735342130246048	171.960036261788	0.0200952718155661	0.103774950387978	0.193642798579396	0.846455584001108	0.936182844989204	0.0281332873592404	0.0698339236389152
MFSD2B	0.0633420209960225	0.158209853277031	0.68888614875144	5.71223574221317	0.145700009888249	0.308703902924259	0.471973332724584	0.636945823222467	0.835254806954193	0.277730334227197	0.333739286964726
WDCP	-0.251224848927687	0.147569313195208	0.0886767920015239	5.3687992370556	-0.321044836747406	0.312234956226699	-1.02821554840359	0.303848446117888	0.592709189182119	-0.648069165888325	-0.646928084520534
SF3B6	0.143900232261558	0.290444682443971	0.620283930968863	13.086668517797	0.238416146191732	0.464583569270991	0.513182475578821	0.607823683259977	0.819660704055994	0.514820628376487	0.52854312966035
FAM228B	0.0569707629117907	0.0431950875808843	0.187196648605389	173.624416945822	0.162370958186078	0.0894803790961419	1.81459846087173	0.0695856392077327	0.273608721918468	0.258979130227491	0.368766251194201
TP53I3	0.2293876085235	0.117885338074245	0.0516723289169419	10.2272324119474	0.301629878215681	0.246628661796607	1.22301226474818	0.221325063938561	0.508412896183804	0.76641791269536	0.661360117084082
PFN4	-0.143754271043766	0.170969890512824	0.400450853192342	4.01957733881068	-0.056511506828581	0.368735258098732	-0.153257670882803	0.878195079998214	0.952243002150345	-0.331773278447314	-0.0911229006140427
FAM228A	0.132983388760224	0.135864977302414	0.327683360256148	14.8407420073803	0.341786425940051	0.277644582332964	1.23102141258483	0.218314855860124	0.505186018860142	0.48269134451762	0.745732159729304
ITSN2	0.23408812249121	0.038435225335434	1.12588176988887e-09	232.42553014106	0.404949981860509	0.0741670951590717	5.45996821086201	4.76219844134845e-08	5.64982926361181e-06	0.780251961661314	0.878443723241286
ENSG00000242628	0.278454590207472	0.144044578166829	0.0532221562098184	11.5396067735669	0.521376376538411	0.289994661266989	1.79788267225512	0.0721956025980505	0.279895433266496	0.910826594786439	1.12306467034605
NCOA1	-0.0405089876601802	0.0329987627942247	0.219600502850339	2188.97211409569	0.00657976933850717	0.0597470980667283	0.110127011209123	0.912308646594272	0.964960126672579	-0.0279128249641153	0.0414367974916901
PTRHD1	-0.177144365419833	0.325444490957168	0.586224626488788	6.347888915399	-0.256093978601341	0.505151916007586	-0.50696428239915	0.612179880170261	0.821742775772569	-0.430043425871519	-0.510461259459829
CENPO	-0.193550363214838	0.0914990799598268	0.034402190213806	15.7783176198755	-0.22598569054483	0.172304666804244	-1.31154712600776	0.18967298311403	0.46821808519341	-0.478327800386849	-0.447201395058266
ADCY3	0.0560068757961882	0.0973971053367515	0.565266714477589	116.122946666003	0.143959909639024	0.167376678754084	0.860095389098591	0.389736462708105	0.668874554427975	0.256142320966525	0.330083200454444
DNAJC27	0.128617479757988	0.0480653327431549	0.00745313962125843	68.0922664313792	0.248785054143802	0.0933396604680162	2.66537346393123	0.00769028664825966	0.0694271370675629	0.469842069027163	0.550329014988971
DNAJC27-AS1	-0.0258650418683685	0.0850992851654964	0.761173914993453	131.55081001948	0.0144863100394621	0.143208323619376	0.101155503209187	0.919427018763629	0.96760009211758	0.0151856669306799	0.0580490569363012
ENSG00000286645	0.122508879679741	0.167157621422506	0.463622857065395	4.55995132291498	0.245657990891016	0.303478937474481	0.809472950364713	0.41824315574191	0.689526565087409	0.451863891922188	0.543758810898488
EFR3B	0.0265410167960536	0.0468586966578825	0.571118254135654	451.296668769256	0.0912783833695615	0.0799235061914055	1.14207180989987	0.253424171975818	0.541986989645762	0.169421562549038	0.219395199794344
DNMT3A	0.167627996829294	0.0697515672587262	0.0162516394984291	157.615291650593	0.302133370342803	0.113918528264875	2.65218814660514	0.00799719650887279	0.071131772104568	0.584653642199577	0.662417993361513
DTNB	0.0811050105494355	0.111785071377733	0.468118237220974	160.299363346724	0.175188819743088	0.173631927903821	1.00896662185384	0.312990642150417	0.599741297242643	0.330008461460035	0.395697579288728
ASXL2	0.0458514851391708	0.0289644150479854	0.113415042367338	212.735240526757	0.0984748370905251	0.0616695718169249	1.59681402333815	0.110307169078662	0.34992240096097	0.226254063515812	0.234515511042391
KIF3C	-0.277444778303352	0.429418194700666	0.51821808995865	19.6223865566458	-0.411846840740735	0.635606204365517	-0.64795912612567	0.517011387186207	0.759950368067194	-0.725236852094258	-0.837710185755477
RAB10	0.0655131431663951	0.0593538960907784	0.269692239699064	328.45446366624	0.145959058149806	0.0961879600834265	1.51743584148381	0.129156680534989	0.379699701940362	0.28412014832462	0.334283567591667
GAREM2	-0.331171017291774	0.063951259593416	2.23687956492906e-07	81.3436279077552	-0.470811962163698	0.1218065799685	-3.86524243834326	0.000110978907747281	0.00320380751942072	-0.883358160961372	-0.961600510527087
HADHA	0.122694785475877	0.0377299253060787	0.00114627352909026	167.809977366578	0.207152413003061	0.080499398598689	2.57334112563711	0.0100721878352553	0.0824320808363552	0.452411029938255	0.462855584805927
HADHB	0.113098038240757	0.0424006753276004	0.00764488053443197	210.09698313956	0.20923276614963	0.071709432620608	2.91778582681883	0.00352526392652507	0.0416044424058632	0.424166911938276	0.467226569224315
ADGRF3	-0.0648766708612245	0.0917009282570222	0.479267572351817	41.9104329040938	-0.0453533393025156	0.172193875033858	-0.263385322466307	0.792253602317774	0.913022265629482	-0.0996291787300776	-0.067678719286165
SELENOI	0.0897750009334765	0.0685589590976324	0.190379633665476	75.9696352711251	0.182399315727099	0.124737278248061	1.46226788245585	0.143667816098546	0.404304346391823	0.355525048014423	0.410847394428016
DRC1	-0.463646268991166	0.322538041086906	0.150577878807713	12.5958177496409	-0.561772290657766	0.528135357626255	-1.06368998504984	0.287469162821465	0.578707670351828	-1.27324512467983	-1.15271526390185
SLC35F6	-0.162766867701747	0.0695634739104743	0.0192923970938304	33.2418726447557	-0.247531497648678	0.14052960764971	-1.76141883399892	0.0781675396040989	0.292556820184566	-0.387729115392656	-0.492470818323162
CENPA	-0.324949506918412	0.187713333620159	0.0834349230348952	6.65840234016015	-0.507963838328653	0.336034361397549	-1.51164254814912	0.13062482142139	0.381962558700519	-0.865047678376161	-1.03965950358732
DPYSL5	0.0842580436310114	0.381284553242317	0.82510436446855	31.7829546732208	0.141112534061056	0.596344138290372	0.236629363819361	0.81294433802141	0.921749675772537	0.339288130522065	0.324100642009922
MAPRE3	0.23294617311781	0.187823966470665	0.214887864064071	68.3921505980353	0.39678933944711	0.293263577721514	1.35301268070836	0.176051579324063	0.452065543774511	0.776891098645742	0.8612975762557
TMEM214	-0.101511006322283	0.221346084942563	0.646515947052753	10.7760435784518	-0.0785668568017851	0.366028418739586	-0.214646876524858	0.830042643464138	0.929673684782838	-0.2074474288374	-0.137462913238313
AGBL5	0.175512720357066	0.0830444024819421	0.0345596673755834	21.4845173718171	0.313664669234527	0.164024294881433	1.91230615843381	0.0558369363891666	0.241383840899907	0.607859115497927	0.686646152826947
OST4	0.13268674606544	0.220829741047845	0.547936290099138	23.3822236204937	0.196577608677178	0.408497544648374	0.481221028749116	0.630359416753656	0.831557235998432	0.48181829752888	0.440637095117214
EMILIN1	-0.275855700406073	0.117381296516198	0.0187692635109972	23.2238483689162	-0.381307452240736	0.211365123352506	-1.80402256622445	0.0712277694013003	0.277575444154882	-0.720560048324992	-0.773544545656959
ABHD1	-0.108120219505457	0.132767291696183	0.415439402877311	14.370975400246	-0.0811363287041849	0.230697980588732	-0.351699345166041	0.725063751711103	0.881551929284134	-0.226898956783187	-0.142861574358612
PREB	-0.331864273479555	0.261166597595735	0.20383556196191	10.5718233938585	-0.439030836849114	0.427207937847535	-1.02767481114969	0.304102820339233	0.592985467391591	-0.885398478278499	-0.894825884412306
SLC5A6	-0.536839575135338	0.1021450774453	1.47496304992426e-07	14.6412350774816	-0.742571340796067	0.199925573607561	-3.7142388909869	0.0002038161902061	0.00508863238174376	-1.48865981935671	-1.53258818707215
ATRAID	0.214926103220141	0.29321402241065	0.463557961802433	11.4831584772652	0.29595612822351	0.477577544191357	0.619702772509183	0.535453490012069	0.774065104800772	0.723856360094429	0.649439125280118
CAD	-0.288883704431895	0.0570952448782313	4.19959287267079e-07	34.8537904225641	-0.343779436510909	0.110816807504349	-3.10223191096185	0.00192067427140983	0.0267960383099696	-0.758902673591074	-0.694695253997709
UCN	-0.762619449562383	0.215774888950447	0.000408811852757798	10.5393409340757	-1.03504057359643	0.398691514580207	-2.59609381124214	0.00942903174605319	0.0789706432701557	-2.1531509494347	-2.14708888448324
MPV17	0.194237680787791	0.126621929521609	0.125030350474557	32.9892556305689	0.316270863134591	0.224952903470418	1.40594256955737	0.159741179125658	0.427162747777696	0.662968412324552	0.692121969732004
GTF3C2	-0.092932346529	0.0692618553605391	0.179675888531686	46.5169917659625	-0.0604142702672287	0.128595590715398	-0.46980048018081	0.6384975713126	0.836087400642449	-0.182199636690031	-0.0993229113704442
GTF3C2-AS2	-0.23116911687534	0.147911426250323	0.118078743882296	12.0016354435956	-0.313280803677629	0.27165527596594	-1.15322922613477	0.248816310568705	0.537194006081074	-0.589043284640829	-0.63061524473763
EIF2B4	-0.196605595324304	0.0513082414751228	0.000127182167013635	47.3691441436467	-0.288108718772104	0.105229330265518	-2.73791269074067	0.00618304884974553	0.0605601041589911	-0.487319632108884	-0.577726728630725
SNX17	-0.210266832272611	0.246413656066032	0.393488326286381	8.81322799801341	-0.304061737956769	0.434776347736649	-0.699352068114211	0.48433203475386	0.736250016992405	-0.527525920650233	-0.611245267729436
ZNF513	-0.67095086318221	0.124367326230051	6.85568910009656e-08	13.4608472047786	-0.947969181218054	0.237800701727908	-3.98640195058264	6.70828307619113e-05	0.00222842102440463	-1.88336178992263	-1.96414508957955
PPM1G	-0.0394563206972127	0.148048903129182	0.789847460058071	41.3955724272794	-0.0305972495164479	0.236333414411339	-0.129466455654017	0.896988566039917	0.959760126367658	-0.024814728370727	-0.0366750223236583
NRBP1	-0.305290908612942	0.0808759029075127	0.000160131717741485	53.4865265206032	-0.416725390827849	0.142972112247233	-2.91473200107186	0.00355994100700117	0.0418883737132524	-0.807190598612517	-0.847960400460737
KRTCAP3	0.224912999684379	0.169915789140182	0.185611557150132	4.36597846417668	0.362578647764298	0.304892642066604	1.18920104239542	0.234360564434378	0.522856451304764	0.753248723494108	0.789418241473318
IFT172	0.0676775058468979	0.0522042030848585	0.194837864009701	178.80224280554	0.179123519519161	0.0974245438985071	1.8385872014527	0.0659759251560697	0.264735070322373	0.290490068615858	0.403964690784011
FNDC4	0.108118161293795	0.408167039846818	0.791096478106759	9.57834668731932	-0.0044318358838547	0.623788745730385	-0.00710470638367406	0.994331312157056	0.997776701093897	0.409510671790508	0.0183005550091319
GCKR	-0.0572599265196917	0.171467441473753	0.738424442853918	7.46895751537454	0.0182684492676941	0.325942091869208	0.0560481438985937	0.955303454125948	0.982885961918263	-0.0772123930539223	0.06599562680692
C2orf16	0.297887219858421	0.26279887959963	0.256996851330974	5.67355946746389	0.439931964895672	0.43785298758642	1.00474811721786	0.315018152253157	0.601467553178939	0.968018627822665	0.951943601386088
ZNF512	-0.0202443535669378	0.0576395401936456	0.725420778648773	71.2782927087389	-0.00412902786721156	0.104662558271878	-0.0394508593654452	0.968530931534175	0.987793941079497	0.0317278743825701	0.0189367782987655
CCDC121	0.137385018605841	0.179737014506668	0.444648647968472	6.01253145891406	0.232068721175183	0.338065531100315	0.686460759308587	0.492422601200237	0.743107902098177	0.495645749766189	0.515206694022021
GPN1	0.037122983420335	0.104436533075606	0.722245197149501	24.5551784936528	0.0163121778972258	0.23657694444087	0.0689508351533506	0.945028754168446	0.979331131518779	0.200565272671387	0.0618853478898257
SUPT7L	-0.24648065009774	0.0917245953434076	0.00720577524153996	42.8647407282583	-0.320560703088475	0.152586648608454	-2.10084372395551	0.0356546868207298	0.184881795380971	-0.634106548317445	-0.6459108818965
SLC4A1AP	0.224304991346544	0.123572458381014	0.069497823194658	50.8917442595629	0.398351813333047	0.206681747202076	1.92736813349837	0.0539337680178957	0.236004399410885	0.751459298513117	0.864580455905644
MRPL33	0.337206622727205	0.0930578671457104	0.000290505016091362	73.5460375490787	0.531945123734069	0.156527784628906	3.39840703038888	0.000677794955474634	0.0126717139839268	1.0837392805716	1.14527043353115
RBKS	0.0820924754378805	0.0795586590698746	0.302143139498443	50.7191361934858	0.166782434807725	0.14884013233066	1.12054747732423	0.262480532556929	0.552224043095438	0.332914662295252	0.378035108074148
BABAM2	0.0428465676930459	0.0329957195748659	0.194098655960432	524.461317793889	0.114043372448405	0.0661659723266634	1.72359550442892	0.0847808906766358	0.304589634332112	0.217410312518813	0.267226219596192
ENSG00000223522	0.113073931579657	0.13651131346898	0.407493942712565	7.09473196200027	0.141418338302659	0.291537111382462	0.485078340908493	0.627620775314526	0.830311497194696	0.424095963796786	0.324743160602176
FOSL2	-0.27824940351061	0.326559753935332	0.394179262603994	50.2384846361608	-0.38243800380982	0.499803374621365	-0.765176914020523	0.444166204717975	0.7082641369338	-0.727604938774334	-0.775919922789826
ENSG00000270640	-0.842846073712427	0.305172271560168	0.00574713958531438	7.10417057176968	-1.25108748143339	0.54793071449196	-2.28329503775563	0.0224129951273977	0.137373223438946	-2.38926535192115	-2.60102030922883
PLB1	-0.304946315977577	0.323961467141752	0.346548949421234	5.19588587683936	-0.422277087892844	0.54065661456532	-0.781044893406785	0.434776091076672	0.701548497942991	-0.806176430497351	-0.859624949533437
PPP1CB-DT	0.20495573207776	0.074473332160043	0.00592200823463488	43.9521849582443	0.35802574346204	0.134933837852033	2.65334292095544	0.00796988558591937	0.0709846749568139	0.694512632251058	0.779852233992137
PPP1CB	0.0850006976221839	0.0669650339959221	0.204323545126516	204.44440431631	0.177748236754295	0.116296787401191	1.52840195095944	0.126412770740392	0.375979656405527	0.341473830160278	0.401075114297432
SPDYA	0.00601608599963246	0.117756548973228	0.959254454643219	18.5075558499703	0.0477517503444311	0.203210929475918	0.234986132230108	0.814219496768428	0.922263501994565	0.109014785840985	0.127942344757943
TRMT61B	-0.0471199386930841	0.106809896191106	0.659099304603381	51.1610316839279	-0.00257176874776391	0.177084287543487	-0.0145228511430319	0.988412848609442	0.995478798634607	-0.0473694675629845	0.0222087013170871
WDR43	-0.0604658522557736	0.0700925954441176	0.388326205328944	70.7814224574902	-0.0270677332504046	0.138244072864709	-0.195796699919961	0.844769293164264	0.935542860530525	-0.0866477301083042	-0.0292592330242489
TOGARAM2	-0.0585423791357919	0.119489547745219	0.624178310611047	128.099166882031	0.00588354263790015	0.204224100526795	0.0288092474038254	0.977016725580632	0.989877161483035	-0.0809867701559846	0.0399739708244787
CLIP4	-0.0960659089039689	0.0760681472750781	0.206627739006828	544.081461411337	-0.0725758983577078	0.121478234918359	-0.597439519980539	0.550213974964204	0.783514745236793	-0.191422001655009	-0.124875441705678
ALK	-0.203305158928773	0.0980740977471219	0.0381746004162792	206.127928802465	-0.266020956288347	0.167491173668775	-1.58826850670007	0.112225635747046	0.352610176513868	-0.507037069731968	-0.531318614790648
ENSG00000288553	-0.0229807907652704	0.0957420467266258	0.810308398136375	14.7214409661767	-0.067184342662377	0.217388286048027	-0.309052267183955	0.757281768116954	0.897156346167107	0.0236742856784314	-0.113547362156288
ENSG00000233862	-0.0528699869742688	0.0788794894147769	0.502690280445319	59.0350780220201	-0.0075771008169523	0.154717644450476	-0.0489737343395096	0.960940227775864	0.985199107134651	-0.0642923934440602	0.0116921077669209
YPEL5	-0.115879608488977	0.250157775054115	0.64320231576092	14.9237565761895	-0.164822143963136	0.404848227826913	-0.40712082364259	0.68391924989887	0.859953928134057	-0.249735558882724	-0.318692007350321
LCLAT1	-0.0560373824349015	0.0605443730943034	0.354675268785765	111.596362806895	-0.0191792046537089	0.120569944655648	-0.159071190656058	0.873612785709239	0.950081752409269	-0.0736143323209455	-0.0126848184172748
MEMO1	-0.351321444043054	0.119358549138278	0.00324615584518852	30.0525442770819	-0.466305463103004	0.19851387281203	-2.34898174368167	0.0188248297797692	0.124388974742052	-0.942662737498545	-0.952132004082277
DPY30	0.111351104298101	0.150771093691933	0.460183868501478	31.6113840413526	0.230490085496119	0.244642661744094	0.942150007087565	0.346115844987288	0.630460341034775	0.419025523173344	0.511889857182622
SPAST	-0.149376180105777	0.0529542717257594	0.00478962470423095	116.073663734109	-0.166116440437902	0.0834536747850572	-1.99052277644754	0.0465333775418998	0.215931917573698	-0.34831907871092	-0.321411425317077
SLC30A6	0.110024063031551	0.0678910383185006	0.105103937988251	68.7413440435214	0.214422708137469	0.115192793715465	1.86142467094867	0.0626842292873413	0.257107994261752	0.415119917533748	0.47813104262999
ENSG00000289727	0.229697040789806	0.167247685510765	0.169629758423529	13.3379903941943	0.380667727834459	0.301445320095524	1.26280855086366	0.206657990963547	0.491388854643431	0.767328600580372	0.827424811300191
YIPF4	0.108257678307907	0.0909089689276503	0.233717949936687	97.4709449467558	0.195434498608699	0.140633440440024	1.38967302511557	0.164628189637179	0.433896972067883	0.409921283314709	0.438235331596407
ENSG00000272754	0.0130036330775369	0.204472791742762	0.949291989213708	3.13338971556056	0.141972654458793	0.433510003810461	0.327495682246969	0.743293008145453	0.89024779827925	0.129579785560525	0.325907822133473
ENSG00000276334	-0.275467618133172	0.0756097864378311	0.000269185800316911	19.6091761368099	-0.336951932340041	0.148628779676031	-2.26707057054833	0.0233859150321679	0.141273489009409	-0.719417886169318	-0.680350134566158
ENSG00000276517	-0.167417700833289	0.101430981135018	0.0988288942349695	15.7418486310221	-0.179667022819382	0.211309454368063	-0.850255485996544	0.395183059177693	0.672687123103791	-0.401416949045787	-0.349882257082926
BIRC6-AS2	0.165686653627008	0.14298620191705	0.246554133804151	31.8775268230328	0.316176135053477	0.265981527439798	1.18871463780521	0.234551978515687	0.522961094955351	0.578940088936118	0.691922938636148
TTC27	-0.103307042215233	0.064912436852453	0.111500909709283	67.9040958423178	-0.0879330524191549	0.116076104367964	-0.757546550153037	0.448722488436907	0.711382713256902	-0.212733329200291	-0.157142021648637
LINC00486	-0.484259702684797	0.131432858273944	0.000229183948295441	51.6923111794972	-0.679268228631761	0.223879350015097	-3.03408165418541	0.00241269118363251	0.0312262991421189	-1.33391237363029	-1.39958340499371
LTBP1	0.318075462173276	0.109461377787191	0.00366287802907602	349.14616798739	0.523771225867078	0.186528729516029	2.80799224455163	0.00498514273442396	0.0519211664729212	1.02743449907394	1.12809643580244
ENSG00000285577	0.762369744323075	0.289262781767363	0.00839982938890289	2.70411818890098	0.885071287097716	0.506053343538608	1.74896836153438	0.0802964884847142	0.296809405295813	2.33503381625005	1.88721607883321
FAM98A	0.135260577307025	0.192990715132395	0.483386816785135	16.1178982211947	0.171359338220597	0.326324848916989	0.525118877061636	0.599500554162047	0.813932132517892	0.489393321807243	0.387651539560851
ENSG00000286415	0.140692312358236	0.213819422351047	0.510540738331101	9.74717125139338	0.281556253409378	0.393809326856875	0.714955777346804	0.474636369566627	0.729926834448752	0.505379422302795	0.619183863790932
LINC01320	-0.482036811008963	0.222929153703198	0.0305960611246027	4.24732202720546	-0.573753541320608	0.441100735015646	-1.30073132002434	0.193350437738738	0.472784217740514	-1.32737019707242	-1.17788880717571
ENSG00000226994	0.072012429982039	0.0916033616354391	0.431789544284223	366.382373503379	0.170142113364215	0.166781256426037	1.02015128684241	0.307656716392905	0.595382949805933	0.30324815276606	0.385094055082941
ENSG00000288535	-0.772670181407231	0.166304144646788	3.3822478184429e-06	4.66148105504656	-0.737194170595451	0.398771604816363	-1.84866264721866	0.0645065404952051	0.261080025485728	-2.1827311862855	-1.52129033257053
CRIM1-DT	-0.327641860986692	0.462747301923085	0.47892275101469	4.4041584100739	-0.742204454714942	0.721264036802928	-1.02903294333769	0.303464194688287	0.59216014017659	-0.872971526336221	-1.5318173307651
FEZ2	0.0115561001906589	0.0817462465716561	0.887581196222706	119.447754614074	0.0623082427440525	0.137210285948948	0.454107666295774	0.64975133571729	0.842233520835097	0.125319561896802	0.15852667202471
STRN	-0.137919415285456	0.0598056650306313	0.0211035777634957	110.89103452935	-0.152210526134016	0.121380759418565	-1.25399220488594	0.209844838763448	0.49510324134142	-0.314600756288197	-0.292194013433929
HEATR5B	0.155192733217173	0.0775445596066147	0.0453561725425322	107.534047823255	0.267227909640214	0.122576006243459	2.18009966085409	0.0292500749118525	0.163424206976317	0.548055506996406	0.589078894613176
GPATCH11	0.225399164182862	0.254883599239313	0.376522436813048	9.50450939626908	0.334322981416721	0.42333356886602	0.789738886789132	0.429680276143531	0.698385360246062	0.754679550744855	0.730050879955831
EIF2AK2	0.140147348189771	0.116398966703884	0.22857964267113	124.488840593241	0.251628823009285	0.187933417333654	1.33892538420959	0.180594964983383	0.457180804183025	0.503775542164788	0.556303995448909
CEBPZOS	0.295658846717178	0.0911478953840062	0.00117976955065964	72.0365175760127	0.472253655485416	0.166771036243307	2.8317486424707	0.00462942248433042	0.0494435976145379	0.961460318803236	1.01985399735741
CEBPZ	0.350314900777824	0.0917721258363053	0.000134960798854065	50.0652143035052	0.561837235247711	0.15476471558436	3.63026697090696	0.00028312822078237	0.00655055747173756	1.12231815974467	1.20807609413465
ENSG00000272054	0.292469443041086	0.169364973919497	0.0841929749689019	4.53676169913226	0.558072702312225	0.350545939732087	1.59201017344188	0.111382418676436	0.351292648109864	0.952073607705184	1.20016651645998
NDUFAF7	0.0970760067841412	0.101778455695973	0.340186303423275	30.5479284522031	0.205007531166022	0.177149184690367	1.15725924183252	0.247166460320927	0.535325242767527	0.37701258600126	0.458349020569735
PRKD3	-0.125452858785539	0.0549924514511054	0.0225322284700322	69.5499851279429	-0.142319748474469	0.10107355455848	-1.4080809673328	0.159107096100562	0.426320278311316	-0.277910523211255	-0.271412717187706
RMDN2	0.150592756554666	0.0891096446613846	0.0910334142931919	63.6810264405751	0.283342382848837	0.169510838109912	1.67152959662151	0.0946171177888785	0.320722556732699	0.53451734865276	0.622936661224373
RMDN2-AS1	-0.383594357930654	0.433818423829414	0.37657319519478	3.11548039785504	-0.781657174114719	0.776354336575097	-1.00683043462218	0.314016266451376	0.600662221885836	-1.03764491903488	-1.61471057513749
CYP1B1-AS1	0.604713951166253	0.502297952965829	0.228630197616976	6.17006333849745	0.871320396932175	0.783658290367706	1.11186266723898	0.266197202426361	0.556039933424086	1.87103818145768	1.85832438477076
ATL2	-0.227971383200517	0.0482973983638514	2.35660754582438e-06	291.621696431961	-0.284107044183662	0.0854599381356104	-3.32444710798681	0.000885940366581044	0.0155844515543838	-0.579632057583218	-0.569318897824507
HNRNPLL	-0.140741115987682	0.0557899054903037	0.0116458171933194	90.2506216254144	-0.161232945616173	0.100626980601444	-1.60228344975163	0.109092943778711	0.348245510799976	-0.322905283399492	-0.31115082133825
GALM	-0.148880697400963	0.056064878558462	0.00791892064939666	44.8818211525382	-0.188770036000864	0.099781302366405	-1.89183776443091	0.0585125999558953	0.248399304668825	-0.346860827113909	-0.369008398643194
SRSF7	0.322209520527168	0.153471387563816	0.0357749465843152	60.9346806636462	0.518442903943878	0.253016367733377	2.04904887611935	0.0404573358493911	0.199169702541936	1.03960141658312	1.1169012153463
GEMIN6	-0.288984923256353	0.364841942483529	0.428312564794178	5.72302777488622	-0.393149571029337	0.55744689946941	-0.705268199363107	0.480643346617073	0.73408769800962	-0.759200569987818	-0.798425761998057
DHX57	-0.00838669332851488	0.0722112701153221	0.907540749196778	88.3420448199849	0.0439527082797087	0.11600090840761	0.378899690382298	0.704762354129466	0.871986605960076	0.0666260692367644	0.119960260707893
MORN2	-0.0307162628929246	0.310022797201589	0.921076789835393	8.45089217706543	-0.0247534144585939	0.516355496298105	-0.0479387062519098	0.961765091709074	0.985199107134651	0.000908073105960761	-0.0243966685145318
ARHGEF33	0.357483341236145	0.199236720857622	0.0727709887725275	12.3299343752853	0.615569769806601	0.354047145196954	1.7386661018384	0.0820935119454731	0.299365270392332	1.14341554547551	1.32097234528542
SOS1	0.0698874996631331	0.0472945973806114	0.139486548048925	493.778970523184	0.168813888811991	0.088731852476773	1.90251734974406	0.0571035528528302	0.244980141507561	0.296994285575594	0.382303351575961
MAP4K3	0.00619780286627317	0.0252919865342079	0.806417668961366	509.635978181071	0.0633565509727353	0.0473392153700286	1.33835236764079	0.180781598384391	0.457213149688621	0.109549595448683	0.160729249476906
MAP4K3-DT	0.319167723491962	0.141468216221337	0.0240638022414047	134.324051336688	0.520062244983687	0.230068983489762	2.26046221917971	0.0237925787078894	0.142396222470405	1.03064912553184	1.12030357732736
ENSG00000289003	0.13494551739548	0.172130795814009	0.433057245273007	5.18556537687823	0.3133666157613	0.344521397992279	0.909570835331172	0.363048885160607	0.645979742777314	0.488466071239867	0.686019919204318
THUMPD2	0.0917325010772572	0.0574834897730346	0.110532100885776	66.4276846916505	0.192095911231484	0.105963937769398	1.81284232423987	0.0698561439663674	0.274262278090399	0.361286152656587	0.431220698802309
PKDCC	-0.436737817899672	0.309942086051729	0.158807103785773	7.05961053645552	-0.674253528899599	0.511660735711851	-1.31777461477778	0.187579108175262	0.464898276381288	-1.19405105514724	-1.38904712925211
EML4	-0.0691590436363346	0.0552313117015514	0.210507581638621	119.110799818915	-0.0608437853392886	0.0999924085533471	-0.608484046134639	0.542866483987243	0.779569094781414	-0.112232599349251	-0.100225356078225
COX7A2L	0.459151355228405	0.249616900628498	0.0658528247657671	17.4166319464725	0.548146716651338	0.407705196638447	1.344468309874	0.178796997382006	0.455343331980559	1.44263394871867	1.17931124545351
MTA3	-0.00132883706181626	0.0364843254058064	0.970945763911695	227.871586385734	0.0163289383998453	0.0670946566865657	0.243371666332928	0.807717491040601	0.919617165100631	0.0873979954258812	0.0619205630146783
HAAO	0.0542775872742793	0.187264238692889	0.771934885109165	7.8424444435827	0.17919627458656	0.323105921096479	0.554605356591569	0.579164624340546	0.800651709082659	0.251052864312914	0.404117554862152
LINC01819	0.415051048291086	0.182990982024488	0.0233200482978052	18.1822889769715	0.639140929299874	0.327495451308348	1.95160246271055	0.0509854206390895	0.22899249418404	1.31284265147426	1.37049719208286
LINC02580	0.146392667328083	0.112922355949503	0.194837330685971	45.7252587846759	0.280771455662401	0.204600594432945	1.37229051773073	0.169973016323668	0.442407296729739	0.522156096155463	0.617534942438671
ZFP36L2	-0.0369223518301739	0.104575315422853	0.724036355649426	242.117007385578	-0.0290541123263197	0.179336751913841	-0.162008690445549	0.871299010295494	0.949008390215899	-0.0173570227611637	-0.0334327705816366
THADA	-0.00226967186219032	0.0364107286302106	0.950295857818328	293.493555635095	0.0462034017030856	0.066718642315518	0.692511119824439	0.488616405157504	0.740195685193956	0.0846290312686295	0.124689143349944
PLEKHH2	0.181191760195104	0.121196761672128	0.134908840239015	60.325797281642	0.326605348478411	0.209233102867584	1.56096403485975	0.118532236941475	0.363379071168446	0.624573056938953	0.713835530472586
DYNC2LI1	0.0327148752948607	0.0383040171284462	0.3930580560704	178.704460528475	0.103400269425779	0.0775611773569167	1.33314466011724	0.182484335853027	0.459523470083246	0.187591801243805	0.244864229012089
LRPPRC	-0.0583562076813186	0.0573376744596639	0.308790233828343	201.741731343272	-0.0364756138384283	0.108743333844098	-0.335428504433404	0.737301868731721	0.887134831990074	-0.0804388502827666	-0.0490259248131489
PPM1B	0.00365517155084987	0.0662925404657193	0.956029322265887	320.058390548155	0.0625087060872349	0.10625849700936	0.588270188705275	0.556350952080765	0.786572698090973	0.10206639544937	0.158947861163176
ENSG00000289272	-0.112509113768509	0.262602770778108	0.668331964700608	7.28731782469585	-0.111457073683221	0.437298584997819	-0.254876364815534	0.798818591670735	0.915444319376903	-0.239815880029995	-0.206567827345433
SLC3A1	0.589166007216053	0.254749980756443	0.0207379022535812	6.0652820050609	0.821772887006923	0.437557279036018	1.8780921410275	0.0603685612608131	0.252296689167734	1.82527913906262	1.7542211971892
PREPL	0.172788653839165	0.130269988589553	0.184710946692428	117.470384802129	0.301482678442765	0.224720015987513	1.34159245725364	0.179728173184741	0.45606958847728	0.599841934854698	0.661050838866167
CAMKMT	0.0273064957217928	0.0368273645773107	0.458406709496831	531.105243918715	0.0918018877102925	0.0616258692601429	1.48966479195233	0.136312396497719	0.391708851636771	0.17167443808857	0.220495123295346
LINC01833	-0.992483082331764	0.255526154178931	0.000102719644547412	25.3597097355339	-1.45440196319764	0.413985268704829	-3.51317322896005	0.000442788689828966	0.00912110017860477	-2.82966095941841	-3.02819991250419
SIX3	-0.784270328083583	0.250232757883759	0.00172344910559521	5.94727416736707	-1.21652354910056	0.45077946370886	-2.69871111494615	0.00696085716823814	0.065068344346937	-2.21687149482097	-2.52839878825576
SRBD1	0.114126913053733	0.062568005168767	0.0681451339277973	124.532394096453	0.22067111424523	0.116878527036954	1.88803811820335	0.0590208333233393	0.24960861136665	0.427194986025565	0.491259431808444
PRKCE	0.123901600012294	0.131172074345884	0.344876915858726	274.726689309371	0.238468753323699	0.210355594840815	1.13364587951254	0.256943119850958	0.545679826757754	0.455962797150162	0.528653661352772
EPAS1	0.180157683330885	0.0888100940404288	0.0425018876883527	138.702090061733	0.301139548757209	0.159645161472039	1.88630551643716	0.0592537963372846	0.250325475878451	0.621529672731942	0.660329896601377
ATP6V1E2	0.368359300887781	0.123366800778682	0.00282757299899552	20.2730977432427	0.582753778485165	0.215400392176044	2.70544437082031	0.00682130722167938	0.0643645377289555	1.17542450436937	1.25202338487623
RHOQ	-0.000734486774602656	0.105595396587087	0.994450222727394	212.320234116871	0.0469583988079586	0.176048887126511	0.266734993753261	0.789673208611285	0.911769769084726	0.089147223495987	0.126275451225975
RHOQ-AS1	0.0847682460559112	0.168348470337795	0.614592775897349	39.6480090333548	0.166159777106401	0.279172682332824	0.595186376109354	0.551718896049878	0.784139135084622	0.340789703621751	0.376726855619529
PIGF	0.0278912037166666	0.0490050551096759	0.569254673046094	70.0336334733411	0.0689853964785391	0.10585543894033	0.651694397275379	0.514598337652429	0.758793306216024	0.173395287997204	0.172555893448366
CRIPT	-0.211041717010503	0.0989140751259536	0.0328766592245122	57.0257385826982	-0.290344867065576	0.165110299212751	-1.75849034524162	0.0786641129033632	0.293506984512217	-0.529806478368095	-0.582425050818999
LINC01118	0.177336410817731	0.0971954282459843	0.0680713074835069	23.1117087164514	0.300274717845589	0.176718722730579	1.69916754266824	0.0892876200361348	0.312180225249318	0.613226405820838	0.658512819320307
SOCS5	0.00317405384998488	0.187572102325281	0.986499017325334	10.5636381420081	0.0709877971891737	0.329049311339862	0.215736045458102	0.8291935025445	0.929052352243816	0.100650421392517	0.176763093711449
LINC01119	0.398836617441737	0.24109512348119	0.098072507643851	3.57677897487586	0.672014529608684	0.433039516744493	1.55185497771833	0.120696927664597	0.367021935174345	1.26512207626357	1.43956719347329
MCFD2	0.295690291408829	0.0808738667447218	0.000255990801881612	62.0931141020783	0.451457648169034	0.134729913864764	3.35083453420885	0.000805684282687515	0.0144464685187799	0.961552863449846	0.976159961998811
TTC7A	0.0875089497145081	0.0289245465723472	0.00248286715391047	164.132605288885	0.165851089142433	0.0679262831486546	2.44163350995479	0.0146209809751167	0.106071015543157	0.348855848914512	0.376078278101391
STPG4	0.306131543448308	0.135466980808896	0.0238321721208665	42.1632741574258	0.489247739366244	0.229432670038534	2.13242403221857	0.0329720034946563	0.175943606067698	0.992282437486279	1.05555989468084
CALM2	-0.218282639744762	0.106749015096868	0.040872497584237	639.423853254792	-0.278207762093393	0.175068118912018	-1.58914006629161	0.112028773883722	0.352342440325144	-0.5511171861657	-0.556924045470347
EPCAM-DT	-0.140065600532193	0.119670828252269	0.241830412174649	36.2698452610358	-0.132407752403632	0.205740583288394	-0.643566525803181	0.51985656266466	0.762205408236172	-0.320917178704411	-0.25058683940239
EPCAM	-0.271545100528649	0.266964897593706	0.309078950858516	7.34786802584947	-0.386199687071957	0.46040603072833	-0.838824127609744	0.40156800917466	0.677828585447899	-0.707873552723325	-0.783823513078247
MSH2	0.114320447895391	0.219340745936997	0.602227291843724	29.6458139508835	0.238397409321081	0.353039334377065	0.675271523898978	0.499503272288123	0.748020753445514	0.427764577030825	0.528503762031928
MSH6	0.123015809313811	0.161373848764465	0.445879034873625	20.6379402874508	0.19444565745742	0.274815483491331	0.707549862137059	0.479224837867681	0.733361334178463	0.45335583289464	0.436157699117697
FBXO11	-0.0341090111909082	0.0430333286276941	0.428000143073404	438.127386112711	0.0181516928352841	0.0793046540223117	0.228885593904454	0.818957837771961	0.924278357928887	-0.00907710009124449	0.0657503124247671
ENSG00000233230	-0.351928835282329	0.130355812688398	0.00693904304248615	6.99104051921393	-0.561721949166825	0.263321027136216	-2.13322101647525	0.032906599868256	0.175654005183089	-0.944450346301186	-1.15260949249815
ENSG00000230773	0.0760584932511184	0.120070069476605	0.526439236608282	22.8393225684585	0.149832032518179	0.22584444262727	0.663430238863388	0.507055044594958	0.753302094780515	0.315156092571857	0.342420989185155
FOXN2	-0.22215252811312	0.0685646490480433	0.0011951096078015	169.852884584275	-0.271477768172054	0.122006004637714	-2.22511809134464	0.0260733115549166	0.150534497996718	-0.562506626883975	-0.542783802687757
PPP1R21-DT	-0.0107860687452544	0.24439142557954	0.964797272867607	2.74543133536681	0.0729084342276872	0.49167972617426	0.148284402114736	0.882118324581366	0.953543490084436	0.0595644846460361	0.180798502114376
PPP1R21	-0.126525801049135	0.10348563752498	0.221465255625495	85.5500721422312	-0.130891438132008	0.166820516636902	-0.784624342201889	0.432673853601364	0.699862709992406	-0.281068291896594	-0.247400944706783
STON1	-0.786407580574285	0.241486141838713	0.00112781835099094	7.36151870807603	-1.10867283266742	0.419828812404326	-2.64077357225231	0.00827169809555613	0.0727126040388747	-2.22316162730692	-2.30179601082894
NRXN1	-0.0398425398600467	0.0522105876314839	0.445396445171342	11286.104668347	0.00468645918128228	0.0999054297788199	0.0469089537141035	0.962585791919675	0.985248579601339	-0.0259514072205166	0.037458805000342
ENSG00000285548	0.453309004164381	0.190245566605388	0.0171835210292127	7.12128509060499	0.622265177496118	0.343195275907505	1.81315193179939	0.0698083912992192	0.274244556219862	1.42543936717903	1.33503991969407
ENSG00000286412	0.267297093850638	0.199442329563375	0.180173024713715	4.63346698934465	0.44978352219824	0.366595914221031	1.22691908106497	0.219853006092873	0.506970944704352	0.877989047233504	0.972642492599529
ENSG00000231918	0.0949579399809073	0.0972202962084584	0.328703042343693	110.813324111542	0.217229093815009	0.178624756813319	1.21611974560747	0.223939309711258	0.510915470559442	0.370778918774572	0.484027478092759
ASB3	-0.0511217319661536	0.0434969697950783	0.239877074158219	1513.73272118447	-0.0137017525335229	0.0685629780516679	-0.199841852306904	0.841604268077257	0.934945860084496	-0.0591471166608439	-0.00117626377150234
CHAC2	0.286877289565214	0.133264768354079	0.0313433123203887	10.5637183887771	0.464852799847774	0.267324320085815	1.73890950026002	0.0820506828856667	0.299347450925534	0.935615380893863	1.00430422172042
ERLEC1	0.334490728519007	0.0951592404971357	0.000439649622796257	78.2833525623119	0.519440404189004	0.176697603918576	2.93971391048611	0.00328515419997709	0.0394193521836034	1.07574615179448	1.11899704125738
GPR75	-0.501513289572883	0.160529854716782	0.00178342391721788	4.95904143871781	-0.640496700604643	0.308405948261989	-2.07679749438732	0.0378202535840194	0.191209798558873	-1.38469128153011	-1.31812139689039
PSME4	-0.109913922084788	0.054222355635288	0.0426525923582873	295.355330372992	-0.107435377738728	0.0949624820042477	-1.13134551110324	0.257909695944667	0.546736707255403	-0.232177989987487	-0.198117930106659
ACYP2	-0.0601979541350145	0.0290579323949343	0.0382978092000101	713.711501083263	-0.0261425937225605	0.059016415711849	-0.442971559814869	0.657786305937358	0.846393849104054	-0.0858592810693422	-0.0273154426309161
ENSG00000272156	-0.960133919107211	0.164131314449775	4.92190476729927e-09	5.37728353631107	-1.4038415409789	0.302908922233038	-4.6345334783466	3.57743337763136e-06	0.000210564549920541	-2.73445436900503	-2.92196851709439
ENSG00000289065	0.186786932584309	0.155227057413088	0.228854730709344	5.01434471243943	0.302742599678488	0.318976026139472	0.949107691078057	0.342565843108048	0.627143106903572	0.641040168692467	0.663698031771286
C2orf73	0.0201305711006285	0.105393552184053	0.848522600106916	45.7699178210302	0.0809075046584631	0.1909708785124	0.423664096268006	0.671810803057526	0.853351753975131	0.150555025771717	0.197605173747106
SPTBN1	0.115927625665922	0.0308784080184024	0.00017380818272321	1044.46587309654	0.212595611975787	0.0575374714945509	3.69490710060002	0.000219967197452201	0.00544628573006388	0.432494650407325	0.474292170914015
SPTBN1-AS1	0.18732201572749	0.128995845006244	0.146458394585176	25.0662332242179	0.245806134539342	0.235506951198046	1.04373197176942	0.296609413354976	0.586050580181338	0.642614968055785	0.544070072272347
ENSG00000289627	0.311686862496544	0.133373951217994	0.0194423271289402	12.8327061808875	0.533177639750406	0.233563703199446	2.28279322705854	0.0224425511161222	0.137415993038918	1.00863225715765	1.14786004593024
SPTBN1-AS2	1.05782562033696	0.209398726127266	4.37828568620575e-07	8.15798986358238	1.35657296044527	0.342293613693305	3.96318513164185	7.39563854301684e-05	0.00238154654225026	3.20458788717362	2.87787791470687
EML6	-0.0636563274663636	0.107811318357375	0.554894378129917	290.271819689663	-0.0416272623456374	0.166169752248631	-0.250510467653299	0.80219261070707	0.917431123022894	-0.0960375948318576	-0.059849940625635
ENSG00000285519	0.0571699861793733	0.177579737623994	0.747498296828112	17.965920576683	0.147040898873062	0.295539364627612	0.497534056278215	0.618812493128281	0.82558910366713	0.259565462798317	0.336556599433559
RTN4	-0.00311422164519157	0.0686920530576793	0.963839507838259	568.668394622199	0.0299801692396182	0.12221709672414	0.245302580761572	0.806222153629769	0.919241228565946	0.0821434428558547	0.0906028650511674
CLHC1	-0.0164105196110187	0.062852365366999	0.794018250227263	105.751906277925	0.0352515852740824	0.116563675341922	0.302423419394398	0.762329303972924	0.899055619126408	0.0430112036180252	0.101678521791216
RPS27A	0.472984808147105	0.312412081609563	0.130031590154666	26.6604896203551	0.62194891345105	0.476422525401578	1.30545656489858	0.191737428107437	0.470984425022789	1.48334708484807	1.33437542423791
MTIF2	-0.0174172701567434	0.0580000621965441	0.763950286299423	41.483134235395	0.00087360733151214	0.107756712802285	0.00810721957633448	0.993531445528872	0.997540297340936	0.040048243303104	0.0294477055134834
ENSG00000240401	0.185693907341073	0.107731985054864	0.0847682441506834	38.2203058790294	0.281502579779795	0.200203057501221	1.40608531804305	0.15969879155038	0.427162747777696	0.6378232939337	0.619071091303735
CCDC88A	-0.000410156517291557	0.0804269994808767	0.995931016496171	587.208145569307	0.0488006470894126	0.135613461865415	0.359851053266697	0.718958522076386	0.87852911947985	0.0901017575515402	0.130146158728841
CFAP36	0.0968713544051079	0.149171970128935	0.51608386233333	49.8620545504247	0.209984654754868	0.25061343203261	0.837882682710897	0.402096595557976	0.677928046757411	0.376410275051437	0.468806345899866
PPP4R3B	0.136009758493844	0.0654011395306549	0.0375600632242298	165.734307507164	0.253769653191654	0.110973188551282	2.28676544762327	0.0222095172793475	0.13678531348588	0.491598231588178	0.560802046842242
PNPT1	0.141879732107768	0.0953087404225388	0.136584048072209	59.5348790634108	0.264782920475578	0.15757919666922	1.68031647623762	0.0928957570415109	0.318298848875284	0.508874108856438	0.583941781445936
EFEMP1	-0.132145992945954	0.0908932270933321	0.145985228939687	904.681448090931	-0.127219708289993	0.146234049836233	-0.869973227387644	0.384315035312237	0.664646433441948	-0.297609038383629	-0.239686353578616
CCDC85A	-0.542907814993065	0.48937566261824	0.267262548375938	31.0172701624578	-0.75172491246791	0.759992900374177	-0.989120966916669	0.322603960379742	0.607805121293366	-1.50651921258597	-1.55182055596884
FANCL	-0.048763560353665	0.258031497435493	0.850106159347181	47.7817966312029	-0.0083401518388235	0.397708615605199	-0.0209705083359388	0.983269181439205	0.99283319984189	-0.0522067986910653	0.0100888779823365
PAPOLG	0.0992622449737784	0.139817759122798	0.477741233046178	27.5255614659148	0.184801305533719	0.232330157062936	0.795425388894557	0.426366096123261	0.695617188963096	0.383446887946632	0.41589416258619
REL-DT	-0.0177114064871058	0.139777018110124	0.899168455542736	33.4897213418193	0.0273804770649417	0.241949133878499	0.113166253691536	0.909898749413628	0.964547690090536	0.0391825727775289	0.0851407087788756
REL	0.139512673760269	0.0773383181357079	0.0712427647376453	27.8438861543014	0.259527106022185	0.141498952113041	1.83412740622174	0.0666350840843394	0.266523445314776	0.501907636400548	0.572898904846064
PUS10	0.0924359831339173	0.0584147424338653	0.11355635263733	63.3703036506201	0.172979250855774	0.119507006898224	1.44744024091482	0.147773662116767	0.409792726632771	0.363356565655114	0.391055102508413
PEX13	0.150417548500976	0.0801099860321773	0.0604307129355808	36.6726945010484	0.261831235101676	0.143123023739029	1.82941380262549	0.0673376414403609	0.268177850653068	0.534001695085804	0.57774005997447
SANBR	0.0780823907248135	0.0810606179152194	0.335417433360887	69.7182535747447	0.161853230320377	0.134465871039774	1.20367517102167	0.22871515251771	0.516950286673727	0.321112610719768	0.367678464518331
C2orf74-DT	-0.116228244919998	0.158963085034462	0.464678372350679	4.86804168633159	-0.140880999190679	0.320808366350857	-0.439143781669964	0.660557357121843	0.847305532200547	-0.2507616282639	-0.268389792588686
C2orf74	0.114216176692887	0.171339226418882	0.505022268177202	23.0726907209756	0.223364805569542	0.286175692122956	0.780516346138767	0.435087009848453	0.701720682721652	0.427457697202131	0.496919087634635
USP34	0.0354276012961208	0.0328060365186288	0.280181792776279	712.724275269667	0.107145740414744	0.0566694800969532	1.89071331219967	0.0586626244376819	0.248827298656501	0.195575605693797	0.252733756048537
USP34-DT	0.120709910646372	0.0982351365205098	0.2191522421081	16.1584137183796	0.211545135935476	0.192445564962389	1.0992466154095	0.271660510861031	0.562758461451518	0.446569359054755	0.4720850387203
XPO1	-0.225801357484994	0.0527695757929109	1.8772938660109e-05	728.953167127313	-0.26542344287685	0.0870442364937676	-3.04929371051299	0.0022938010520622	0.0301615723337412	-0.573245470454204	-0.530063192452505
ENSG00000289410	0.198984263394635	0.107785546447836	0.0648758469379492	35.8882928321686	0.365086496617937	0.195379705151773	1.86859989544121	0.0616785003345982	0.255272882080494	0.676938045572133	0.794687427755947
FAM161A	-0.0967245732579189	0.124518964221609	0.437285108442784	35.0729300231512	-0.0296057204307531	0.238059167535914	-0.124362866329383	0.901027973428842	0.960941783276228	-0.193360511993935	-0.0345917422848353
CCT4	0.0998894204863715	0.255516645246758	0.695848115103959	84.8700064687507	0.189132217196988	0.391296013837419	0.483348182727901	0.628848533813867	0.830914680720865	0.385292723702266	0.424993746197164
COMMD1	-0.0555953132307762	0.0388002895566579	0.151898363623461	301.833301212022	-0.0259619567648047	0.063760528563227	-0.407179133389085	0.683876426170403	0.859953928134057	-0.0723132816149544	-0.0269359102764996
ENSG00000229839	-0.0521734814756911	0.12983095979056	0.687789261805526	11.5801616915589	-0.0257365005333206	0.271709631303953	-0.0947206045284793	0.924536751512776	0.970117137761014	-0.0622425131036183	-0.0264622091279851
B3GNT2	-0.370360749644423	0.24985095758245	0.138253382773428	6.3043230922691	-0.485981489504207	0.425367425335871	-1.14249813351475	0.25324702143422	0.541754982539391	-0.998697181343724	-0.993472872077344
TMEM17	0.357475147317121	0.259832677057714	0.168886719646839	4.24091544684345	0.548372765321446	0.469041061740302	1.1691359457673	0.24234886344657	0.530304079368107	1.14339143001116	1.17978619136184
ENSG00000226622	0.402975987145689	0.173727143696361	0.0203629919348048	7.69439102750881	0.681923023070236	0.344439929774881	1.9798024680702	0.047725728952884	0.219789031736712	1.27730462556904	1.46038571200297
EHBP1	0.0683018116234646	0.045342645566496	0.131977815922692	719.197289504352	0.153895777040891	0.0827797834781848	1.85909856941638	0.0630131680288732	0.258068311701298	0.292327458471964	0.350959233770397
ENSG00000226605	0.0724355828787445	0.105507236924712	0.492368799206118	11.4469182638232	0.204608293980571	0.205568140634961	0.995330761608169	0.31957542123121	0.605307351854971	0.304493531023273	0.457510192066159
EHBP1-AS1	0.127024921633859	0.0757057460513206	0.093371135179074	83.7190563562355	0.250719097764389	0.149993144045573	1.67153705164159	0.0946156465799527	0.320722556732699	0.465155022627199	0.554392591667771
OTX1	-0.312227968430742	0.0767179484216142	4.70501918462852e-05	20.5424614825547	-0.45807415133981	0.159843249721417	-2.86577101090076	0.00415995033007129	0.0463885909951907	-0.827607009638727	-0.934837375274112
ENSG00000286480	0.464974632362122	0.109090641116534	2.02353547425447e-05	20.1272147716908	0.691944609764169	0.204668698372724	3.38080329462037	0.000722742625361874	0.0133073928976866	1.45977239391074	1.48144184824548
WDPCP	0.131597816781807	0.0389953151711451	0.00073893949512861	414.38199352015	0.250234721037454	0.0718174132291804	3.4843182145661	0.000493392498086129	0.00991750347426883	0.478613477559463	0.553374878338881
MDH1	-0.3373057547155	0.276227856129976	0.222042787846446	28.5680235348592	-0.534523110712421	0.442891185261127	-1.20689489540702	0.227472623791337	0.515258474132	-0.901413262700479	-1.09546260891326
UGP2	-0.236385252483621	0.055617339360627	2.13572234368643e-05	427.462448777812	-0.298384190434979	0.0952400148421003	-3.13297085190163	0.00173046626015267	0.0249817265498161	-0.604394855961268	-0.599316297019188
LGALSL-DT	-0.772660832788922	0.434672582200203	0.0754745458804507	4.4040836846688	-1.26051033218304	0.676266818173029	-1.86392456100149	0.0623322990526935	0.25633081750129	-2.18270367243396	-2.62081845449635
AFTPH	-0.0804756355538947	0.055774116247036	0.149052870157776	116.146447283924	-0.0510228517585931	0.107430491399673	-0.474938270260471	0.634830972710105	0.833897966702889	-0.145538379906591	-0.0795908076958836
SERTAD2	-0.0359183455015237	0.159667098472369	0.822012170319273	64.7633134384711	-0.00187413225352069	0.25316009655266	-0.00740295283119727	0.994093352182721	0.997760893333195	-0.0144021389318445	0.0236744900708208
LINC02245	-0.0153138639268915	0.072851082141374	0.833505511094657	81.3124648487706	0.0434632745485104	0.131552426639863	0.330387478655146	0.741107201447662	0.88907409114251	0.0462387631013555	0.118931922218138
SLC1A4	-0.288299656819001	0.056895662070196	4.03786147491613e-07	280.861333253505	-0.387733997578513	0.0981186016684773	-3.95168694809356	7.76022143577546e-05	0.00244897068070202	-0.757183767247909	-0.787047219268798
LINC02576	-0.255711079536045	0.171782659585278	0.136599768250855	4.71820398403189	-0.360533863568891	0.330922400272151	-1.08948159227779	0.275941567981419	0.566982884503739	-0.661272559035314	-0.72989761362123
CEP68	0.204143287304846	0.0893628011928606	0.0223461253792631	57.5032674764554	0.365391343736978	0.164711916700141	2.21836616959643	0.0265298758454572	0.152610602613366	0.692121531863349	0.795327935358954
RAB1A	-0.0304446240150904	0.0676521347331379	0.652698040964112	271.3326682767	0.00874844947360957	0.110388810948647	0.0792512338744131	0.936832793967201	0.976160322012698	0.00170753154025753	0.0459933638105537
ACTR2	0.0703238165161501	0.121297549215313	0.562074532751931	72.7532499973054	0.134868613103743	0.207104453269714	0.65121058950916	0.514910555482265	0.758943852338982	0.29827840657827	0.31098167648281
SPRED2	-0.120275827423219	0.0684581923131686	0.078930798219324	371.625760661612	-0.120255928129761	0.115516308858865	-1.04102987117331	0.297861684914893	0.587124186911702	-0.262674039316809	-0.225054907651443
LINC02934	0.0691816595707593	0.0832086886835098	0.40573442532464	746.889919424213	0.159332758137338	0.14519285391924	1.09738705340114	0.272472230495111	0.563184538684546	0.29491693265906	0.362382755634858
ENSG00000234255	0.497157251211146	0.141297074453456	0.000433953362399689	9.58071751039649	0.578461739284475	0.310267425061189	1.86439726687516	0.0622659364239858	0.25615774194345	1.55448882876626	1.24300547534473
LINC03050	0.377458601889101	0.171513038034209	0.0277531969840818	10.3755797542927	0.56987821469273	0.306005907654082	1.86231115294982	0.0625592443174278	0.256728820828269	1.20220459192426	1.22497081987903
MEIS1	-0.0752895144079931	0.060847639233152	0.215959075547761	177.187556795817	-0.0490314024655901	0.104079174803095	-0.471097148477123	0.637571361346591	0.835637387713918	-0.130275143935242	-0.0754066172164546
LINC01829	0.515993588593364	0.265793015741591	0.052217518030353	4.07884820971218	0.839813272760037	0.458775479043442	1.83055396620384	0.0671671448520113	0.267834018186061	1.6099259183005	1.79212545645336
ETAA1	-0.0883522513038041	0.0929823340335762	0.342008248285688	27.9706333642423	-0.0780116277411394	0.167883859546193	-0.464676163342997	0.642163380811016	0.838244207959714	-0.16871999126203	-0.136296333623347
C1D	0.0839219353570801	0.0944775461233781	0.37439345266071	75.5105662303288	0.156996051094849	0.169774779525711	0.924731291263866	0.355105698445532	0.637925289244856	0.338298932670219	0.357473151662138
DNAAF10	0.192624626870571	0.0637974379621539	0.0025334610943948	47.3517008145705	0.344118555504588	0.11450245374789	3.00533782675317	0.00265286021511858	0.0334089562828657	0.658221044902854	0.750632146063384
PNO1	-0.0402161062182401	0.251178581594365	0.872794726514495	11.2707220325941	-0.00334065153228265	0.400176525418501	-0.00834794476959643	0.993339381115064	0.997511747891211	-0.0270508476916611	0.0205932185437704
PPP3R1	-0.115050293015735	0.0590010013426185	0.051179471739866	345.247392161343	-0.108854273763474	0.103178316474427	-1.0550111446183	0.291420227771753	0.582582006082667	-0.247294806457805	-0.201099141458061
ENSG00000289156	-0.0393379991554096	0.0873617970500722	0.652502540572205	84.8960253458232	0.00708460406621645	0.157197140160135	0.0450682757905104	0.964052887969479	0.985858102350642	-0.0244664970891532	0.0424974946777987
ENSG00000273064	-0.076351276281514	0.109549817494463	0.485831051861901	17.3925668984885	-0.106236754286059	0.197094017444019	-0.539015621396186	0.589876075709041	0.807754330677766	-0.133400007694689	-0.195599528630558
CNRIP1	-0.594077898139744	0.256713297390763	0.0206584657944447	20.1442484170346	-0.859597557497143	0.411679634174484	-2.08802545994494	0.0367955381141922	0.188584978746601	-1.6571175175173	-1.77846940708847
APLF	-0.135458496133412	0.0786300611332269	0.0849370613187163	69.5764176895342	-0.140606676651444	0.139946350543361	-1.0047184232066	0.315032454398639	0.601467553178939	-0.307358042771229	-0.267813419511554
ANTXR1	0.182842131108462	0.0744298269340555	0.0140270203220566	416.936900772131	0.323645743769854	0.122723704509418	2.63719014239026	0.0083595959064249	0.0731592145354845	0.629430251744504	0.70761716986058
GFPT1	-0.2564223253942	0.176276445968304	0.145763363557133	34.8471300201974	-0.322816133534565	0.28107000636438	-1.1485257274875	0.250751598443667	0.539415060919238	-0.663365821622372	-0.650649717393192
NFU1	0.146073570247984	0.12003032886369	0.223614803172599	38.1393905031342	0.260342182749422	0.190727561566335	1.36499507785546	0.17225459705994	0.445786242349694	0.521216963826254	0.574611444700375
AAK1	-0.0378452738065346	0.0721333140838154	0.599821407385689	259.743806214365	-0.00143078305971217	0.119238191691126	-0.0119993689892452	0.990426118493648	0.996297306435567	-0.0200732678144574	0.0246060013487197
ANXA4	0.11871693645882	0.0559825479698696	0.033954958741056	184.601153341236	0.241274875985356	0.115740071369564	2.08462698467631	0.0371031730687211	0.189499629243007	0.440703851008638	0.53454954419863
ENSG00000289250	0.387622845995509	0.208192875317759	0.0626249535940321	3.76761653461833	0.67448707540882	0.382284052238133	1.76436100710962	0.0776712186947383	0.291733910922227	1.23211890589841	1.44476220528364
SMANTIS	0.392730645828342	0.160762506848553	0.0145687899746676	5.28948698053493	0.590484224811968	0.349421076612485	1.68989298108891	0.0910484306669992	0.315401358396176	1.24715163497466	1.26826565628931
GMCL1	0.270538752398156	0.157370836991654	0.0855932188877197	42.0032323870847	0.437401518253054	0.253972581841358	1.7222391294438	0.0850262092648138	0.305054241925761	0.887529549269098	0.946626935384122
SNRNP27	0.570838322617686	0.35152680427877	0.104400829317104	5.9904359224417	0.628559619858252	0.569806378204074	1.10311088801666	0.26997901309711	0.560673709878823	1.77133906189061	1.34826503463799
MXD1	-0.0368741121188149	0.163548904575825	0.821619650918382	97.0690905628016	-0.0147832887697095	0.270865419104888	-0.0545779849585926	0.956474678069264	0.982885961918263	-0.0172150488124364	-0.00344865586228222
PCBP1-AS1	0.214687120742222	0.0420627518196615	3.32596953689366e-07	329.054988977851	0.375337633301286	0.0775286682266338	4.84127538737141	1.29008440613009e-06	9.42418603904012e-05	0.723153012476648	0.816225866452075
PCBP1	-1.25590211701141	0.272110891853764	3.92328460550336e-06	20.0041104952084	-1.84706965797386	0.470667104017551	-3.92436531511873	8.69586930377238e-05	0.00267992425281688	-3.60492763224532	-3.85322540315297
LINC01816	0.0666765937816167	0.118445229368946	0.573481281422285	18.2328092189741	0.118856598339587	0.228808123062818	0.519459697272004	0.603440210893102	0.817042416234769	0.287544291490881	0.277339183064548
TIA1	-0.267315409967287	0.0478466939707642	2.31138846879099e-08	130.89008398845	-0.347286827109645	0.0914492319661279	-3.79759151217669	0.000146108842803592	0.00396125675360461	-0.695425180749816	-0.702064555542284
PCYOX1	0.0996521897697557	0.129741824150451	0.442439248454753	52.5975448143932	0.180731679351956	0.20790205174664	0.869311667843493	0.384676682690142	0.664646433441948	0.38459453168062	0.407343560175977
SNRPG	0.177002515263953	0.103397596728085	0.086921927350713	28.2961357886271	0.302153217357355	0.189116731635382	1.59770748333314	0.110108092552955	0.349675980986024	0.612243720209814	0.662459693488965
FAM136A	-0.211181528989373	0.253171808631417	0.40420032425994	10.9674753753332	-0.262221052502023	0.417662889513278	-0.627829426759944	0.53011568671731	0.770221075180142	-0.53021795800096	-0.523334720196221
TEX261	-0.110906444049915	0.122954917553043	0.367052078967635	39.4344914827618	-0.144368168690419	0.204808308872769	-0.704894100659282	0.480876141702968	0.73408769800962	-0.235099074268841	-0.275716608025179
ANKRD53	-0.330214986273776	0.209904369466769	0.115679758304798	3.04065773647328	-0.503335423393439	0.384029214511236	-1.31066961672186	0.189969407933759	0.468522740063228	-0.880544472924956	-1.02993484236958
NAGK	-0.174757678606386	0.145087254607162	0.228396167921794	32.6196292406802	-0.198231861833167	0.244005946844725	-0.812405863039532	0.416558783091483	0.688218497371505	-0.423019185018192	-0.388888433602978
MCEE	0.134821125641588	0.0614355116559384	0.0281984374363492	39.2527374207696	0.270178037395409	0.131671196654912	2.05191449807736	0.0401779726114577	0.198604567675792	0.488099974760605	0.595277343406099
MPHOSPH10	0.530637195605194	0.166065496882551	0.00139661912939814	23.1330507989606	0.835230479890074	0.271854432099547	3.07234453909595	0.00212384429282859	0.0286664744904157	1.65302341313436	1.78249665075739
PAIP2B	-0.473818214850916	0.239414491546788	0.0478080423281275	10.7964186769833	-0.640720439779976	0.404728371394506	-1.58308753491225	0.113401514321056	0.354263756624808	-1.30318210562904	-1.31859149036984
ZNF638	0.0397304968351032	0.0533977600554916	0.45684743360747	734.058191496269	0.122479795547911	0.0941244629735112	1.30125359209093	0.193171666566198	0.472588148154485	0.208239426712219	0.284951803339355
ENSG00000281195	-0.0168400315984034	0.235145027462457	0.942907894771817	7.73601459154252	0.039708130623674	0.398677417570319	0.0995996484216973	0.920662172957734	0.968152510969682	0.0417471099666156	0.111042071588051
ENSG00000289463	-0.0555708318477939	0.0959390090448365	0.562433430792298	29.534924689186	-0.0140499197989154	0.163318989670342	-0.0860274719264125	0.931444578735475	0.973328742242851	-0.0722412306321773	-0.00190779038492027
EXOC6B	-0.0280781143651217	0.0304477029020357	0.356437233607375	663.103995470612	0.0212035397414214	0.0644087523989691	0.329202770612287	0.742002428905657	0.889578936097331	0.00867238912837842	0.072162481097201
SFXN5	0.0624324835085243	0.0482002195174668	0.195225779606302	1552.49785004605	0.151304946456276	0.0895674064084578	1.68928578512449	0.091164676141414	0.315543953025579	0.275053480967137	0.345515696390836
RAB11FIP5	0.795312178241849	0.308531448677469	0.0099450359644136	10.7349211978418	1.03027594492999	0.495155529657354	2.08071178290777	0.0374602949195278	0.190342947987812	2.43198645739114	2.19230240415681
SMYD5	-0.602095188209193	0.182235149105146	0.00095334013891035	15.051220472708	-0.868531153446407	0.306273597258682	-2.8358015879274	0.0045710834199844	0.0491999490340613	-1.68071314645425	-1.79723958981384
PRADC1	-0.0269317978414724	0.236537752937705	0.909350084083573	12.9085339466187	0.0123431244322146	0.374630325679641	0.0329474780500541	0.973716471319936	0.989107085202068	0.0120461050725468	0.0535460566113611
CCT7	-0.385106543966607	0.188316109260993	0.0408548054762663	10.3641713256948	-0.520207010995782	0.335718061254223	-1.54953537218796	0.12125307520509	0.368373728857703	-1.04209542291823	-1.06538336544601
ALMS1	0.0462709346127029	0.0454010799680165	0.308127327241477	185.174838605125	0.10769514938523	0.087542871240299	1.23019896262729	0.218622608266359	0.505516725649894	0.227488542254829	0.253888107199579
ALMS1-IT1	0.151484213023937	0.185332492140536	0.413720115850213	3.36921757526444	0.344163953583704	0.367286377643318	0.937045244618169	0.348735285086692	0.632422530611835	0.537140987797677	0.750727530972802
ALMS1P1	-0.226601711895156	0.142259140684719	0.111187158141269	13.6901671220969	-0.286985629545708	0.272263919404176	-1.05407146923378	0.291850197345508	0.582801965953974	-0.57560098778196	-0.575367030462589
TPRKB	0.5696097808912	0.23048649311551	0.0134608929571475	10.4561399973064	0.910643418892705	0.375733026125527	2.42364486370297	0.0153656235354046	0.109066205022559	1.76772334954134	1.94094512469506
DUSP11	0.16469175663183	0.0873958640762403	0.0595062652091002	26.9701089739286	0.304446137674932	0.162989445928224	1.86788865954549	0.0617775919187182	0.255272882080494	0.576012014720847	0.667277298133283
STAMBP	0.156662311236195	0.0479278157018831	0.00108037531525135	77.4186591129985	0.291666708213037	0.0884546087478604	3.29736022058988	0.000975982405359844	0.0165500351629337	0.552380611530527	0.640426718871803
ENSG00000286244	0.693384453122992	0.187929071070876	0.000224600574298016	4.37486677892442	0.941637722482351	0.357862453118616	2.6312839312322	0.00850629370981377	0.0739962504625659	2.13200370019285	2.00606657692183
DGUOK	0.198742268075764	0.0945754145405713	0.0356044843412128	51.1487695279377	0.328728404015602	0.171960257310166	1.91165336198976	0.0559206700242132	0.241679608959754	0.676225830883741	0.718296235948355
DGUOK-AS1	0.307056901965879	0.176886032042381	0.0825810789610546	4.46019449182388	0.543425516191186	0.335729554494332	1.61864068538643	0.105524595851646	0.341203401217852	0.995005853506544	1.16939163460213
TET3	0.306979841882001	0.0852258004066107	0.000315828140215692	150.567993803655	0.491090944987013	0.158686013481585	3.0947336454703	0.00196989712586417	0.0272897337568136	0.994779058526035	1.05943261362837
ENSG00000217702	-0.0466587678020062	0.179357969681407	0.794753265948411	9.54791642049706	0.0130663565940883	0.322686916879956	0.0404923655425086	0.967700593465978	0.987637920350504	-0.0460121988190407	0.0550656238615848
BOLA3	0.201172374108565	0.333853849109408	0.54679067641819	12.48739782619	0.350033210670843	0.507832048928213	0.689269634339921	0.490653603229372	0.741829124452085	0.68337785853033	0.763059298450694
BOLA3-DT	0.509510182956808	0.314366849605415	0.105071189575914	4.21517775984822	0.686473886387288	0.524685017477536	1.30835427641438	0.190753173532703	0.469912147555366	1.5908446536434	1.46994743121485
MOB1A	-0.0585835183830363	0.0536674283175584	0.275007697336448	42.6633414564964	-0.064685046997204	0.111462977315498	-0.580327643806893	0.561693688952874	0.789914853951877	-0.0811078467796711	-0.108296146790555
MTHFD2	0.0523830566653025	0.18716229306297	0.779569268255686	16.1933739026304	0.132567318056128	0.334199543731762	0.396671152138167	0.691609975863795	0.864526167246679	0.245477084857278	0.306146475876689
SLC4A5	0.13820134087692	0.169315581489546	0.414365616750625	58.2501932547029	0.249675179180195	0.281278331642943	0.887644553783598	0.374731979686907	0.656332102062349	0.498048261990954	0.552199237201439
RTKN	-0.0423067346471141	0.143069859776856	0.767453981056021	12.0312045924062	-0.0165546769238879	0.27571213978051	-0.0600433370002019	0.952121118997578	0.981998646896345	-0.0332037612354437	-0.00717048070418414
INO80B	1.04328847146729	0.137881778368691	3.8328592655077e-14	10.1056430353358	1.50794932811802	0.278508322362994	5.41437798096615	6.15021258651513e-08	6.88256768812924e-06	3.1618037085349	3.19593148436203
MOGS	-0.0299136904696939	0.123503270587921	0.808617677077721	25.4687371902915	0.0046606796604361	0.214004681784596	0.0217784004610108	0.982624724035911	0.992563569589824	0.00327011825208084	0.0374046402138883
ENSG00000286883	-0.0667238135225499	0.127694962662911	0.601304827423667	11.8547290250744	-0.0445934801781288	0.247874215549644	-0.179903666378715	0.857228196812257	0.941870602151702	-0.105065491056649	-0.0660821959274546
CCDC142	0.154022549018041	0.102705054480951	0.133702782070998	22.555139130634	0.320988405345115	0.195688060668186	1.64030653811523	0.100941446890863	0.332789019663496	0.544611546267603	0.702033894315238
TTC31	-0.124176847352564	0.0878422642588871	0.15746927275391	16.5512121226265	-0.0824835626423256	0.172950221272431	-0.476920827481323	0.633418500386382	0.832961956629446	-0.274155103109079	-0.145692218069872
AUP1	-0.328288944378865	0.15021267924033	0.0288526282501284	39.7495328043262	-0.433624323297354	0.259153344848674	-1.67323452279019	0.094281136633192	0.320443241386954	-0.874875952829554	-0.88346637723848
HTRA2	-1.03186535001045	0.30235618855725	0.000643114810601017	9.49079151439537	-1.51244870258143	0.456476882492723	-3.31330842938261	0.000921992443965508	0.0160252771324265	-2.94556662913876	-3.15016064489387
LOXL3	-0.0465403398571098	0.0606134619674194	0.442593037830534	36.4690771677602	-0.0486530345216383	0.123937368694167	-0.39256146095611	0.694643408695608	0.866786127529663	-0.0456636543832857	-0.0746116366189739
DOK1	-0.200039591307943	0.15625697849183	0.200476139297996	4.80873147358745	-0.285586773807586	0.288537799597961	-0.989772481129034	0.322285338379388	0.607422402566694	-0.497426201074084	-0.572427925318356
SEMA4F	0.053883913698804	0.424643749248722	0.899025842989969	7.05772609318793	-0.00630431030239924	0.626580331014802	-0.0100614557948042	0.991972255207658	0.996869040332103	0.249894246434712	0.0143663400318407
ENSG00000286739	-0.128785059254872	0.236762950225512	0.586482122311286	4.83345082022859	-0.0527060854770091	0.451814265955566	-0.116654318928018	0.907133991246057	0.963364332202957	-0.287717498527954	-0.0831274131841555
HK2	0.44841494470977	0.384193644265604	0.243146296199111	17.2218360384013	0.602145478715767	0.553241527311936	1.08839530112905	0.276420634637017	0.567593134087198	1.41103569587787	1.29276686138347
ENSG00000270571	-0.549847702249594	0.326665408670869	0.0923337230836358	4.91834454160004	-0.7873687773991	0.555897948938083	-1.41639086617101	0.156661096677161	0.422990322462169	-1.52694394502684	-1.6267110996644
EVA1A-AS	-0.01237101275043	0.232652151600137	0.957593383482	6.39125661061365	0.0515800152217444	0.398706431763351	0.129368405203855	0.897066146559168	0.959778053061914	0.0548998473049882	0.135985828219293
MRPL19	-0.104949306519342	0.102839945455895	0.307486124613092	51.714841016342	-0.141111029835148	0.185707622738202	-0.759855883967007	0.447340734203688	0.710549603259642	-0.217566665502268	-0.268873104936103
GCFC2	0.113468965100823	0.0509928915837918	0.0260683639261174	120.929651877615	0.226485738145928	0.0907059317662974	2.49692311997263	0.0125276113609607	0.0957423614874375	0.425258584121404	0.503476410695249
ENSG00000286045	-0.0995926720764547	0.149505377944356	0.50531666217641	6.94459934731001	-0.161640329929299	0.291254520042372	-0.554979644284261	0.578908583742622	0.800479158695676	-0.201801593068767	-0.312006767593291
LRRTM4	0.241806475438326	0.260628123928196	0.353519879822931	308.035155925718	0.429784745846485	0.418547676016524	1.02684776543716	0.304492153620246	0.593111414176394	0.802967790896251	0.930623501754395
CTNNA2	0.0251516716109336	0.0664163558150933	0.704912915904524	15383.3204699708	0.116022265025516	0.118214819745574	0.981452793103465	0.326369502913336	0.611758658406929	0.165332590693279	0.271384027434961
[truncated: 13,576 more rows]
