# Supplementary material for: Integrative analysis reveals generalizable human neurodegenerative disease-associated glial states
Source: bioRxiv. 2025 Sep 25:2025.09.25.678630. Preprint. [Version 1] doi: 10.1101/2025.09.25.678630 (PMC12485690; doi:10.1101/2025.09.25.678630)
Supplement: Supplement 7 [file media-7.zip › astrocytes_diffexp/Pineda_2024_C9ALS_M1.csv]

gene	nebula_logFC	nebula_SE	nebula_pval	DESeq_basemean	DESeq_logFC	DESeq_lfcSE	DESeq_stat	DESeq_pval	DESeq_padj	nebula_zscore	DESeq_zscore
ENSG00000241860	0.184350941352424	0.188119036102566	0.327101112325153	4.36049435431645	0.0986954564679278	0.380459209699349	0.259411400622737	0.795317834295009	0.898076269674533	0.603322623370071	0.393691596061283
ENSG00000291215	0.0364064252208819	0.122576430838774	0.766458877687505	13.7894246779905	0.0191694773092333	0.225529290436058	0.084997728109592	0.932263196880609	0.969835734740246	0.265263746318518	0.260089044844642
LINC01409	0.0886159789245969	0.119538250611948	0.458500031319252	15.5960524362245	0.0968203458405374	0.220244301044088	0.439604318393491	0.660223712486043	0.82000999141465	0.384564573128128	0.390541435996824
ENSG00000290784	0.105831444515899	0.221534715274806	0.632849891928214	4.99947654378775	0.0697520316245822	0.380771651345154	0.183185989235724	0.85465208732319	0.931952660657004	0.423902570357715	0.345067040401281
LINC00115	0.226578815771588	0.104514233852984	0.0301645423917067	11.1693919252441	0.305572666859735	0.222052508230607	1.37612796763543	0.168782018182269	0.369717097029496	0.69981493129532	0.741242464209326
LINC01128	-0.195152673774947	0.171430581680623	0.254962990370655	13.3142310318494	-0.370795404817518	0.281132138515792	-1.31893637908172	0.187190382783321	0.394768064785575	-0.263857650164998	-0.395046593700149
LINC02593	0.154125911916628	0.176059401082218	0.381345449238247	6.59461604079241	0.232646847094932	0.339292674363856	0.685681904365086	0.492913720228118	0.701429018709099	0.534257275244358	0.618728089998348
SAMD11	-0.0545734352188002	0.132536728977472	0.680514724703723	27.906500474974	-0.105906695672434	0.215954715071118	-0.490411592252373	0.623842675350016	0.794731190191199	0.0573712859639924	0.0499627944853857
NOC2L	-0.574750992197299	0.178475060099352	0.00128037098266419	16.1451356615872	-0.82213737161412	0.285919961188711	-2.87541089539914	0.00403502016807175	0.0300846614530374	-1.13125432435074	-1.15329489033329
KLHL17	-0.13087984517827	0.15680624807654	0.403909377047633	7.48432497128822	-0.253510425744071	0.280367754381785	-0.904206784774752	0.365885763207049	0.591278442458181	-0.116991778901473	-0.198009441949596
HES4	-0.750733592518782	0.201976754698626	0.00020165775835175	28.52114557391	-1.06443886706115	0.324374278497266	-3.28151440364628	0.00103251250875631	0.0113114844190443	-1.53338129600812	-1.56035807016201
ISG15	-0.0370928935430399	0.35755528459633	0.917375442066302	11.6011129836559	-0.165057430783216	0.54139684825702	-0.304873276072079	0.760462670018064	0.878828824413386	0.0973149921836007	-0.0494096269640927
AGRN	-0.02638805972908	0.107781361605941	0.806588430682698	18.0016583663546	-0.0693122078060489	0.206420028931591	-0.335782376181236	0.737034981106584	0.866257268108703	0.121775946822522	0.111441030794294
C1orf159	0.155300708290795	0.0659397317847776	0.0185131527849542	58.9187780678004	0.223262970339756	0.119377565284285	1.87022553030027	0.0614525058312529	0.192879471284481	0.536941729885866	0.602963306111912
ENSG00000285812	-0.297040342544721	0.218421908676808	0.173849415782482	4.64568898769659	-0.473647795385674	0.397849878214555	-1.19051888996744	0.233842509977788	0.452492905614587	-0.496674869689954	-0.567837195262127
SDF4	-0.384058028931123	0.0719872319679015	9.54996092385837e-08	45.7667632662786	-0.567902228317075	0.137535641465312	-4.12912771021835	3.64142108218694e-05	0.000929164495395188	-0.695513610811359	-0.726183346247383
B3GALT6	-0.131349390816262	0.250443922857256	0.599954272053359	4.78492181399487	-0.19420926894844	0.432318127229909	-0.449227679146468	0.653267422285539	0.815324887002088	-0.118064708640637	-0.0983843141384126
C1QTNF12	0.290164780305249	0.189211333961658	0.125140736465297	3.60574809417949	0.354013699403731	0.38788488690381	0.912677217794053	0.36141232931875	0.587347219343849	0.845111291907814	0.822622732643766
UBE2J2	-0.215448449967909	0.0720705229246882	0.00279515408809745	51.7346897696107	-0.319528719142643	0.127731917365123	-2.50155736901112	0.0123648407545172	0.0646544370571461	-0.310234274916549	-0.308919266868787
LINC01786	0.163911933799174	0.167981966754566	0.329177952588871	4.76090445156264	0.0872301763290332	0.329179800972239	0.264992493680952	0.791015244350931	0.896107866619425	0.556618709482812	0.374430083117028
SCNN1D	-0.244582966027429	0.117870379125336	0.0379850177814865	23.5223662072328	-0.383642708143195	0.203734828764725	-1.88304920896087	0.0596936994703473	0.189053924333262	-0.376807758274084	-0.416629886590379
ACAP3	-0.518906400145966	0.136406047698874	0.000142303176415838	49.6724267149356	-0.795442061240094	0.208527879854793	-3.81455976914932	0.000136425916306064	0.00251940045225709	-1.00364729590577	-1.10844713606204
PUSL1	-0.909815617611773	0.233740973530957	9.92534735085396e-05	3.61530144761198	-1.44654778193562	0.458540509484995	-3.15467827163252	0.00160675181808805	0.0157069287596127	-1.89688980695696	-2.20229579177094
INTS11	-0.250712610801036	0.0720111313015129	0.000498462369719976	70.4986675376557	-0.358421232988143	0.126157088084054	-2.84107090954209	0.00449623136616614	0.0325336757983747	-0.390814230991518	-0.374258155216436
CPTP	-0.603156783609202	0.20591619025778	0.00339904296519651	9.93127992646057	-0.900551262336528	0.355700640859341	-2.53176733154283	0.0113489269469082	0.061092623376579	-1.1961626440206	-1.28502914827221
DVL1	-0.381852161198735	0.0913106887840597	2.89083234368888e-05	29.7587500854332	-0.544653028357906	0.168195232758624	-3.23821917794505	0.00120278367108202	0.0126594826141615	-0.690473118686107	-0.687125010076603
MXRA8	-0.397903568101178	0.112300529630692	0.000395298361159079	20.8158284010572	-0.606029394270519	0.211245006352796	-2.86884601313795	0.00411972313147958	0.0305700562472593	-0.727151197295745	-0.790236460662681
AURKAIP1	-1.29231726504745	0.269744912323665	1.66046020695845e-06	13.6534130314377	-1.85978887178077	0.423938988781844	-4.38692576289039	1.14964005983425e-05	0.000392892925627815	-2.77092069896719	-2.89653513915057
CCNL2	0.0119257326121652	0.0502738566786587	0.812489696082972	202.17009208738	0.00334279167223972	0.0827650123717059	0.0403889466871207	0.967783042326021	0.984191642227358	0.209324427517484	0.233500430648686
MRPL20-AS1	-0.65557366902683	0.276827945765935	0.0178766632095837	2.74365972145278	-0.911395345992324	0.501165476598607	-1.81855173300829	0.0689798473199437	0.208135420416281	-1.31593723172528	-1.30324705966856
MRPL20	-0.164515605418029	0.153000046505824	0.282256070941133	32.680670435228	-0.231919632008349	0.257953393889238	-0.899075714847669	0.368612332557346	0.593022512061179	-0.193850777347336	-0.16173720542512
MRPL20-DT	-0.0408632644425139	0.187882764796601	0.827823836979326	4.85361930008124	-0.18455049410719	0.349162040078455	-0.528552571366929	0.597115869041258	0.775717086875044	0.0886995504918606	-0.0821577052482162
ANKRD65	-0.384758371598261	0.231407585374505	0.0963751164398617	19.1115871858606	-0.535797523472194	0.365467267164567	-1.4660615918605	0.142631508075006	0.332155036315298	-0.69711392058826	-0.672247883663841
VWA1	-0.104635126135143	0.137156988572294	0.445531474283595	33.9033615553443	-0.0256917642668421	0.254677696271978	-0.100879522011245	0.919646099235829	0.963788903374491	-0.0570215922379508	0.184722776001229
ATAD3C	-0.243809283872307	0.213677571389648	0.253863739843705	3.41583171016874	-0.383512374019788	0.406170794038129	-0.944214551240692	0.345060020807683	0.572712360171089	-0.375039864962494	-0.416410927055621
ATAD3B	-0.0764294320668339	0.0978872973277859	0.434925961306128	37.9113700451733	-0.116478410304211	0.169494739638189	-0.687209588644764	0.491950662804817	0.700756025496467	0.00742949734967753	0.0322024593033282
ATAD3A	-0.210487794608588	0.103617184545797	0.0422145851546733	19.6045733940735	-0.317490389650306	0.201063316455114	-1.57905676305296	0.114323037801509	0.28830310694145	-0.298898987715226	-0.305494901356066
TMEM240	-0.708364531203267	0.139584910372282	3.87917987826602e-07	12.5758786676502	-1.05431967412748	0.256470490110468	-4.11088103615101	3.94152250927506e-05	0.000984672863534733	-1.43656637062544	-1.54335796520896
SSU72	-0.371847702527224	0.117225212650602	0.00151351529986662	21.8460640495903	-0.591283551886983	0.211229484102857	-2.79924724712701	0.0051221899849199	0.0355359510818198	-0.667612548031413	-0.765463648267028
ENSG00000215014	-0.525081216892584	0.207590343141714	0.0114254273132985	5.1139454150799	-0.738242456080787	0.379127519143019	-1.94721411347167	0.0515090703473805	0.17169022943067	-1.017756988309	-1.01235258609594
FNDC10	-0.263421900489337	0.426220819495057	0.536548375862609	5.65581489116345	-0.300936174401065	0.640106240685896	-0.470134729632696	0.638258762939283	0.803962359543784	-0.419855443957667	-0.2776840474177
ENSG00000272106	-0.450288587495085	0.387669186392903	0.245427271753692	3.49569344919867	-0.894489112096606	0.598425807723529	-1.49473685885863	0.134983130751987	0.320305879373979	-0.846852969917598	-1.27484481924564
MIB2	-0.206649870460809	0.0563403169772846	0.000244563994845182	61.399791681811	-0.291649177026453	0.105798111330073	-2.75665768849649	0.00583954484948276	0.0387556021035692	-0.290129184267739	-0.26208201955817
CDK11B	-0.13428691849501	0.086179427975464	0.119179977457803	25.4398780627006	-0.201628225952603	0.181628242701198	-1.11011494112349	0.266949499638746	0.491393306416559	-0.124777071723448	-0.110848059867903
SLC35E2B	0.288284850010774	0.071477012120107	5.50100752654976e-05	101.436974370507	0.416761387940855	0.115879467323556	3.59650762612829	0.000322518132531167	0.00479289182017025	0.840815579292684	0.928037986378374
CDK11A	-0.0642964134333846	0.158510868638159	0.685016106193598	32.8757347834057	-0.102608647042256	0.252794555098625	-0.405897377822179	0.684818004807149	0.834574334682824	0.0351539089177449	0.0555034708239826
ENSG00000290854	0.130584628949564	0.118927630124802	0.272196811616433	33.0568596775481	0.160025760506466	0.195937572005352	0.816718094792431	0.414089548165506	0.633504573597951	0.480464543399382	0.496725663332434
NADK	-0.260982783340074	0.073762302930959	0.000402926782823098	39.6481737989419	-0.3830317614494	0.129994780533298	-2.94651646687681	0.00321375307153321	0.0254783492122106	-0.414281967994937	-0.415603504547532
GNB1	-0.164069169247698	0.0630742694570364	0.00928966477620096	153.396289204231	-0.265877538431587	0.102072846728246	-2.60478224085831	0.00919326680448881	0.0530328464350404	-0.192830653625527	-0.218786021172076
FAAP20	0.0100224750678394	0.0880924801542696	0.909418378480277	40.55949106855	0.0698866943519775	0.166198460415451	0.420501454569915	0.674119167012381	0.828366187768112	0.204975411244366	0.345293271931206
SKI	0.0349999834637714	0.0581540794790535	0.547274553213641	103.40693595898	0.0293914591687635	0.104511438787361	0.281227198762073	0.77853614453334	0.888423978689237	0.262049973118405	0.277261833779415
MORN1	-0.0720846885874003	0.0723972233909561	0.319404165649645	33.4548354959185	-0.146052231214556	0.142313561157497	-1.02627065211952	0.304764026711686	0.531938355814295	0.0173574023517693	-0.0174811530790044
RER1	-0.0622076762968317	0.0528023285316792	0.238747282570307	43.4494153364321	-0.0973304022768492	0.119912771911717	-0.811676694026441	0.416977170855784	0.636390031420855	0.0399267531522085	0.0643708494349025
PEX10	-0.934856139944693	0.108627374142397	7.5599885809054e-18	13.102707818987	-1.3167897231758	0.237037998315421	-5.55518411619211	2.77319295146566e-08	3.52421468706259e-06	-1.9541083580868	-1.98430403769726
PANK4	-0.296801203825763	0.158641610180922	0.0613601530588028	11.3766726418274	-0.491004026823715	0.276227865114328	-1.77753256942594	0.0754806570674484	0.220494070067849	-0.496128428571996	-0.596995425367053
HES5	-0.422109233834326	0.219849160805521	0.0548585629594981	36.5375561742073	-0.560533442649935	0.347783928364737	-1.61172899876523	0.107020924447	0.276603687337687	-0.782462069168532	-0.713803887674055
ENSG00000272449	-0.308445751812491	0.19183433312211	0.10786241721785	5.57042337388639	-0.41861894551691	0.390834840403587	-1.07108912062352	0.284129359513494	0.510314414972101	-0.522736666032221	-0.475389484328401
TNFRSF14	-0.166895238463258	0.166477569786735	0.316097890266443	10.5302781043614	-0.198707294232126	0.28799406028006	-0.689970112713065	0.490212982560725	0.698919133118242	-0.199288329857559	-0.105940934750883
PRXL2B	-0.103342957544872	0.197023147427649	0.599915585008621	7.36034317670217	-0.188923666664896	0.343378512071126	-0.550190707989797	0.582188576170828	0.765248790437229	-0.0540689375940985	-0.0895045749982157
MMEL1	0.737837308797012	0.227468594660611	0.00117992627488237	3.8664003236033	0.867477778560355	0.404947295689669	2.14219921405561	0.0321774547369825	0.125291968558255	1.86806013939463	1.68523532363792
TTC34	0.259881237508143	0.0961713985959465	0.00688674850372323	14.0301901177554	0.355530687172569	0.172543710881246	2.06052533214186	0.0393483466795086	0.142658545146587	0.77591223851384	0.825171251231343
PRDM16-DT	-0.0599330225757133	0.115901126279645	0.605083040099362	267.579651235338	-0.0575565743672222	0.171197618084886	-0.336199621297789	0.736720338464929	0.866257268108703	0.0451244238922225	0.131190333289027
PRDM16	0.0808216045718394	0.0575466853275801	0.160184051131903	603.680909370088	0.0954899796630269	0.0984905289738272	0.969534641126785	0.332278505078917	0.560032422942715	0.366754129659782	0.388306439115954
ENSG00000287828	0.514007599832933	0.147832923627736	0.000507153459177871	7.45097980017239	0.761138746757835	0.318591946338753	2.3890708961881	0.0168910425157537	0.0806744781181152	1.35660069472083	1.50658721275615
ARHGEF16	0.0437113372882731	0.210952336871903	0.83584621492228	5.32984090165911	0.095869477945871	0.36385505347733	0.263482606685423	0.792178627918799	0.896478663626314	0.281955749746796	0.388943991011658
MEGF6	-0.28942218763934	0.176119914949688	0.100315792516782	7.99681514889812	-0.377935790027876	0.323099507243862	-1.16971948750954	0.242113873191097	0.462221410274402	-0.479267094397844	-0.407042342647417
ENSG00000238260	-0.34042574120664	0.170668277098322	0.0460796195140901	8.51960561628828	-0.521171004697209	0.303560098792549	-1.71686267981278	0.0860042652009954	0.239994985977273	-0.595812164775913	-0.647675533289423
TPRG1L	-1.58285205673605	0.331549168887415	1.80504102399546e-06	7.12959057569872	-2.23047967780203	0.502462097559185	-4.43910035928492	9.03356882039442e-06	0.000326597150804669	-3.43480380860084	-3.51929059492642
WRAP73	-0.0655091742194271	0.0906641496145552	0.469957799979146	18.9489192446314	-0.101547132032591	0.171882736182043	-0.590793085380266	0.554659068565567	0.746675543763767	0.0323827041432661	0.0572868014405474
LRRC47	-0.796445000362511	0.164527773700556	1.29321611420495e-06	12.6401865914456	-1.20408600684377	0.294031382911806	-4.09509350641301	4.21998034421235e-05	0.00103278149479753	-1.63783361102571	-1.79496334434336
CEP104	0.272745580403292	0.0613840954491181	8.86054169340703e-06	55.5896829981453	0.383940126015412	0.106632679873404	3.60058592235732	0.000317500882030298	0.00474894954848456	0.805307753987177	0.872898717754742
DFFB	-0.226210019857205	0.237486844970003	0.340835354921606	8.15904120495962	-0.418899167129156	0.397506253141208	-1.05381780492482	0.29196634018091	0.518634762077416	-0.334824873657314	-0.475860252782913
C1orf174	-0.397535121445605	0.269286655133473	0.139876096967971	5.01819764776286	-0.783677516823423	0.436026235762084	-1.79731734594758	0.0722852540038236	0.214629987344955	-0.726309282597631	-1.08868286324708
ENSG00000236948	0.185469526731029	0.23205842515128	0.424153383139947	8.09656803902691	0.291327662649093	0.405764874188983	0.717971616521465	0.472774787921778	0.684870747410793	0.605878633737103	0.717311053055799
NPHP4	-0.00276624732164381	0.064769175393633	0.96593325149703	59.9322722892727	-0.0234958755655393	0.120950568122572	-0.194260150491632	0.845972186515717	0.926551253311008	0.175752691518352	0.188411838818003
KCNAB2	-1.8570767519822	0.727690964591263	0.0107102543410645	4.21836452786756	-2.05776399286535	0.843190015386744	-2.44045109087484	0.0146689321290658	0.0731043419251937	-4.06141772413315	-3.22913061969841
RPL22	-0.460611759579081	0.252312158911476	0.0679161027352901	25.7366415352573	-0.655740499110258	0.379298119019753	-1.72882612970751	0.0838402181081104	0.236029337358507	-0.870441812908052	-0.873750433085879
RNF207	0.168099483857771	0.264471890428613	0.525034333882751	4.08984870402241	0.0755906630782622	0.455886010638376	0.165810446722006	0.868306124634647	0.937809284910436	0.566187421506905	0.354875860941155
ICMT	-0.0986108016857905	0.266412514843305	0.711275736877114	9.5918160711797	-0.0815811192911562	0.420836862342966	-0.193854499429926	0.846289811964383	0.92678080008049	-0.0432557804890946	0.0908294282412396
ACOT7	-1.0426007120265	0.27697436771197	0.000167049821535437	10.7604136564408	-1.52954534505034	0.452197110725222	-3.38247482960979	0.00071835860529204	0.00866366267396804	-2.20030882565932	-2.34173055628686
NOL9	-0.0631596538069655	0.0981483861291556	0.519891999849725	40.2664176472544	-0.11016934081588	0.181258081491574	-0.607803745407076	0.543317644907282	0.738777642548097	0.0377514481360496	0.0428016092711917
TAS1R1	0.276546672981476	0.206820119692807	0.181178176329546	6.69916263344641	0.333493857415589	0.352521900908415	0.946023088370416	0.344136810165772	0.571927842216796	0.813993395889627	0.788149680325762
ZBTB48	-0.270445704275841	0.0749266131846109	0.00030681785882492	22.7115196014071	-0.383612402767038	0.148922116263876	-2.57592634587138	0.00999719393663554	0.0561703678490147	-0.435905104213982	-0.416578973975244
KLHL21	-0.0700266354239839	0.0654475030608238	0.284634390472057	80.5473699089375	-0.0962583552489639	0.126061238715925	-0.763584082065695	0.445115138144638	0.661319819683617	0.0220601325342003	0.0661718736972242
PHF13	0.0180183232683734	0.0916634988054495	0.844163798834312	24.9057791497402	0.0208850083478959	0.178807865688832	0.116801396109949	0.907017437390431	0.955791494439116	0.223246230159639	0.262971113394836
THAP3	-0.190605234238655	0.18229590770365	0.295754280080007	11.6899111496136	-0.318194066186511	0.296181720941962	-1.07432040429282	0.282679103012051	0.508935112947292	-0.253466576921486	-0.306677068258792
DNAJC11	0.0662821175069614	0.0602163367829663	0.271012818107165	59.0370245702355	0.0733749241557946	0.109324025958789	0.671169246762407	0.502112717507316	0.7089330739491	0.333530845697787	0.351153450025837
CAMTA1-DT	-0.0256508012024939	0.134914179056379	0.849209769362282	7.08410997523117	-0.101542052937028	0.275682929706512	-0.368329127396926	0.71262783629076	0.852272091976597	0.123460610749996	0.0572953342512384
CAMTA1	0.18543395438431	0.0544926397301126	0.000666704218800204	1411.53856677259	0.242588812239889	0.0993096363517153	2.44275199418448	0.01457574983147	0.0728405371711911	0.605797349564492	0.635430454703882
CAMTA1-AS3	-0.22579209588595	0.189940637952429	0.234537721951723	12.3554733966809	-0.346733547232242	0.339666684164367	-1.02080528764621	0.307346698733635	0.534346100935984	-0.333869901400758	-0.354623003894491
VAMP3	-0.176238532286822	0.120583445464542	0.143865024814663	21.0899208947438	-0.294093620039156	0.209435299481611	-1.40422183255205	0.160252802491721	0.357505310367171	-0.220638113550443	-0.266188650199573
PER3	0.099067210080604	0.0750252242846655	0.186684140249303	487.848332248373	0.133887917756682	0.120469867416747	1.11138096710539	0.26640440126563	0.490905874474887	0.40844603599536	0.45281444700271
ENSG00000236266	0.321887555008817	0.138915833804023	0.0204960596856971	7.83335567645965	0.451654220328665	0.25659634520308	1.76017401951384	0.0783783056106794	0.226373436204851	0.91759904524713	0.986657464887197
PARK7	-0.742561873890975	0.222418729627108	0.000842089350357761	27.9859196983961	-1.07211971730578	0.335156204455159	-3.19886579169452	0.00137969380610021	0.0140308399155039	-1.51470860644089	-1.57326179293351
ENSG00000284747	0.00330176794545324	0.292235647836515	0.990985447397142	3.1175276793107	-0.0749827514786739	0.504337512898145	-0.148675737102699	0.881809507412434	0.944277187992194	0.189618338456577	0.101914595414777
ERRFI1	-0.235629621839624	0.0859618109438407	0.00612345143220071	90.3143400006393	-0.34193706455012	0.146221687705534	-2.33848391381396	0.0193621591871234	0.0882042493399598	-0.356349024411356	-0.346564978957518
ERRFI1-DT	0.374769877637582	0.114727944098969	0.00108848779915696	26.3378672125811	0.516919056613603	0.194302457206572	2.66038352805822	0.00780517173256813	0.0476193194324107	1.03843717477849	1.09630149221824
SLC45A1	-0.304921143722391	0.111281179297306	0.00614211917219226	10.4874285227183	-0.419554151425632	0.223258709284427	-1.87922859883207	0.0602132862348302	0.190418274404562	-0.514682801758358	-0.476960617392588
RERE	-0.0458402598581384	0.032177543318243	0.154271676730278	895.792500122654	-0.0788051581531186	0.0559612237006152	-1.40821005942821	0.15906887843637	0.355697649877179	0.0773269256370075	0.0954930047736327
RERE-AS1	-0.0723236417291113	0.138164039784611	0.600652702116409	6.69064205846284	-0.101918705205127	0.301607615308865	-0.33791820906364	0.735424825058636	0.865359965617692	0.0168113852849188	0.0566625636211632
ENO1	-0.144341271837364	0.0831995724673934	0.0827620675382192	260.387493066173	-0.219989065384233	0.140520609727459	-1.5655288274859	0.117458963483693	0.293378785621553	-0.147751653609089	-0.141694017585065
SLC2A5	-0.157234477994198	0.254837987263175	0.537236175537313	6.45113794694421	-0.22595716404315	0.416711681935093	-0.542238612063545	0.587654138996608	0.76966137938971	-0.177213122739164	-0.151720341249094
GPR157	0.283922544811416	0.161227202880528	0.0782368907500805	5.47912874034696	0.316850969201859	0.31758802849936	0.997679196848245	0.318434943987054	0.545543229383054	0.83084754508897	0.760189857026629
MIR34AHG	0.623814580214711	0.2823660979972	0.0271579269536818	23.3412957045462	0.749342137391346	0.397522573064396	1.88503040623546	0.0594257327778375	0.188483614630538	1.60751384412935	1.48676907126651
LNCTAM34A	0.271499767205957	0.303709839324773	0.371351539625547	3.58395938766415	0.207192436039328	0.490729878444272	0.422212800036094	0.672869699442991	0.827568468251771	0.802461023188906	0.575965029515189
H6PD	0.126491079821695	0.0434435466943886	0.00359560285198221	67.1312105831299	0.121925307362031	0.0897386619770931	1.35867088583462	0.174250901754839	0.377105479121131	0.471110627096784	0.432717426068874
SPSB1	0.552822896011905	0.197894527406077	0.00521373357880711	21.9193112633851	0.750168106251298	0.308170243381383	2.43426522307967	0.0149220566925561	0.0739892498894486	1.44529513086349	1.48815668759117
SLC25A33	-0.113802562991573	0.0976363326856252	0.24378592888748	211.448940017464	-0.183698363451039	0.164084616589605	-1.11953434312791	0.262912248057402	0.486309706487632	-0.0779695360358155	-0.0807261374657619
TMEM201	-0.32721358957031	0.104438092266657	0.00172978385446085	13.4272888269707	-0.466116576630633	0.208279375672278	-2.23793918685475	0.0252250211368709	0.105654409820351	-0.565621893028084	-0.555184851335166
PIK3CD	-0.426510769398702	0.126107040828524	0.000719253434380167	12.7788586442374	-0.506684504683895	0.256984555230388	-1.97165352691974	0.0486491722506989	0.164880521361713	-0.792519746256558	-0.623338412508847
CLSTN1	-0.131883752979062	0.0678051381481274	0.0517700807159779	197.013460465506	-0.151925670007637	0.10504530323098	-1.44628712883596	0.148096684354545	0.339849259839624	-0.119285746617703	-0.0273484494703459
CTNNBIP1	-0.142821580501716	0.0850898210936212	0.093253391302715	84.6611957182376	-0.207830922559697	0.140168790216974	-1.48271895789345	0.138149095603926	0.32493637019207	-0.144279100791131	-0.1212685048583
LZIC	0.0758964810082933	0.0807367770102561	0.347192716024483	36.400575223056	0.0981264338705878	0.151455526770605	0.647889423138783	0.517056472154097	0.719351602222891	0.355500033970611	0.392735645923872
NMNAT1	0.342565617652037	0.0952855046443632	0.000324205566114888	24.1157256950622	0.501707090133535	0.170367874220573	2.94484563142451	0.00323115829168307	0.0255690736402743	0.964849209156912	1.07074559775131
UBE4B	-0.00909848907396196	0.0550099126986801	0.868631306734146	200.019262274671	-0.0292777255680124	0.0933070872307686	-0.313778153803068	0.753689537763532	0.876036430208073	0.161283276956853	0.178698410335207
KIF1B	0.0242311759995508	0.0474457921280777	0.609552137324003	1416.2182031811	0.0176138515477731	0.0774848019339302	0.227320082237445	0.820174858459325	0.911377430003917	0.237442836242159	0.257475614960871
ENSG00000284735	0.294968177508391	0.179781769695319	0.100859441588362	5.0155557965321	0.359486488578655	0.331356922458692	1.08489204303094	0.277969472564332	0.503749449144998	0.856087238208406	0.831816943186986
ENSG00000284642	0.130085069335086	0.161803846368149	0.421415618253571	11.3724467077426	0.220339833815021	0.287419146406388	0.76661501702283	0.44331044429154	0.659554508067036	0.479323030576152	0.598052476954061
PGD	0.117116735174358	0.130126473180735	0.368108352774171	58.9795311864879	0.195220820841272	0.225767772540523	0.864697466093095	0.387204860606232	0.611402355136725	0.449689891084136	0.555852880635481
CENPS	0.123983771173601	0.124544682773496	0.319494941794678	7.87113341478382	0.180165645098194	0.228044141652644	0.790047241698593	0.42950017933303	0.647098013228898	0.465381330951448	0.530560392450252
DFFA	0.034923567760512	0.108988016325656	0.748638647381572	33.1757596147963	0.0430018939230572	0.181986218297935	0.23629203532686	0.813206066865717	0.907523793869007	0.26187536031417	0.300127176973904
PEX14	0.158053018599608	0.0368120390393184	1.75866926388172e-05	114.992067322337	0.225837392132974	0.0765919152223948	2.94858003585921	0.00319237465279914	0.0253439979377242	0.543230864195295	0.607288299316904
CASZ1	-0.276897678633608	0.126615380360775	0.028748381338209	6.94120301303065	-0.27329354336807	0.27771901762642	-0.984064921818556	0.325083592911632	0.552053105717074	-0.450648112357743	-0.231244807468465
TARDBP	0.0216648265796421	0.0658984551347292	0.742336520353967	93.1065562406452	-7.74175505732902e-05	0.110665289827825	-0.000699564883386092	0.999441828025794	0.999629818313709	0.231578629675389	0.227754526194613
MASP2	0.53589012418201	0.234311220971999	0.0221907513169853	2.61798240632949	0.727887342562786	0.480451944532172	1.51500550855622	0.129771009116188	0.312875230244128	1.40660309968949	1.45072531103559
SRM	-1.05133456489277	0.149562989074237	2.07458442649551e-12	19.4605602135619	-1.52631436833351	0.255115217428073	-5.98284329614259	2.19275707375562e-09	5.08364058883127e-07	-2.22026601345855	-2.33630255984021
EXOSC10	0.048014676040739	0.06127379908468	0.43326980682863	104.942158322665	0.0491594061349789	0.101921796673871	0.482324760151934	0.629575260777179	0.798762753676427	0.291789043364368	0.310471712801859
ENSG00000226849	-0.170876343511387	0.128194432249337	0.182549300566753	19.1781455809975	-0.240386682154399	0.214492461613321	-1.12072321957757	0.262405695340464	0.485739329872787	-0.208385307137868	-0.175961733217908
UBIAD1	0.0790481631962024	0.0909134278147137	0.384580096389802	20.045890546645	0.0777028561969908	0.171312909378412	0.453572684504199	0.650136417562772	0.812895589221406	0.362701748296545	0.358424316330321
DISP3	0.0526016517644007	0.167540416435583	0.753548415260524	78.8772265926113	0.0456189978667519	0.275243451712128	0.165740538359706	0.868361142236329	0.937809284910436	0.302270458307961	0.304523875604662
ENSG00000284708	0.224793314493235	0.225316130780786	0.318434732798028	6.75860722439973	0.338630319822215	0.374528699810757	0.90415052302619	0.365915591399773	0.591278442458181	0.695734992593182	0.796778866523951
FBXO2	-0.279842532542446	0.0980049862746551	0.0042983906628996	70.7019250461345	-0.398594511173333	0.168041654920701	-2.37199824865704	0.0176921745753756	0.0829308598402032	-0.457377216156478	-0.441748710039619
FBXO44	-0.245718884263669	0.157188265877789	0.118002288597049	35.654944302539	-0.351601184152228	0.24914270717552	-1.41124413448926	0.158172640724083	0.354474024076619	-0.379403374883654	-0.362800566972448
MAD2L2	0.116097146944997	0.10275031811803	0.258520158317763	15.8007416251749	0.153993483797782	0.19087061057082	0.806795154776562	0.419784511103914	0.638969308180174	0.447360092988975	0.486591521427476
FBXO6	-0.240538894892356	0.134303672974004	0.0732920803301133	8.26188194721851	-0.376680818857295	0.263811707106997	-1.42783966256858	0.153338013815259	0.347277490225158	-0.367566901077161	-0.404934008341236
AGTRAP	-0.244012614054196	0.0709275755131211	0.000581055305321861	26.5360234857842	-0.386546319979387	0.131418052213428	-2.94134872240854	0.00326786416483947	0.0258072072989496	-0.37550448220386	-0.421507914540014
MTHFR	-0.108254715857348	0.113730535815522	0.341171698415808	27.4022852937831	-0.157063194144	0.191708801686912	-0.819280037024628	0.412626659562566	0.632112061028251	-0.0652924931734597	-0.0359794193598899
CLCN6	-0.0758125448698997	0.0428890326422309	0.0771204230799632	73.5446290978081	-0.107691362200727	0.0896818220753006	-1.20081594807814	0.229822604091397	0.447490250345252	0.0088391081856591	0.0469645792634766
ENSG00000285646	0.327929580325931	0.257405421410574	0.202670199208654	2.06784418385882	0.364464533580382	0.53676849187917	0.678997629507704	0.497139363932517	0.704811414562951	0.931405304155736	0.840179990323756
KIAA2013	-0.281519924784048	0.112424276517472	0.0122768596696106	26.1781912070847	-0.430605473323189	0.191553700348123	-2.24796217739788	0.0245786017971285	0.104156112723312	-0.461210121575336	-0.495526686184821
PLOD1	0.209204959860714	0.09761710693796	0.0321036401820396	29.1871905241122	0.302346246798111	0.189345946861982	1.59679281130056	0.110311898897504	0.282456468911886	0.660115006128353	0.735822122880749
MFN2	-0.0514549884619804	0.0900926407946073	0.567908676253761	38.7766635435346	-0.0606810454158394	0.15165554268994	-0.400124152006114	0.689065076096693	0.836947532296918	0.0644970560588989	0.125941264900133
MIIP	-0.20432169162621	0.102771472241495	0.0467987725705308	33.7849124188231	-0.314788173940545	0.18547982073346	-1.69715590998389	0.0896671882368419	0.246724984986569	-0.284809206596517	-0.300955216128912
VPS13D	0.145158769058444	0.0367994676049272	7.99370163623635e-05	416.351538057562	0.19148794020007	0.0657269528173401	2.91338533116283	0.00357533119785062	0.0275183409736766	0.513767010892124	0.549581692498878
DHRS3	-0.0442418744756294	0.0933440724160997	0.635524474943196	111.062009846058	-0.107919277148272	0.161978278423873	-0.666257711826418	0.505246390323119	0.711024108640382	0.0809792973614598	0.0465816852862559
PDPN	0.537007051759166	0.16220066288891	0.000930438216575401	18.5032721421274	0.683483639391731	0.281471975183369	2.42824756868411	0.0151719827373021	0.0748391419899814	1.40915532191681	1.3761277004198
PRDM2	-0.325688683968498	0.0772081226201129	2.46127702068861e-05	93.3469080855239	-0.500286317711207	0.133155731130018	-3.75715197134631	0.000171858136679254	0.0029811912971378	-0.562137425412536	-0.612589546392953
ENSG00000289380	-0.718352107540097	0.188158357953212	0.000134643735287635	3.76983538342352	-1.07861419807251	0.363081450174261	-2.97072240279649	0.00297100197807829	0.0240767642588149	-1.45938836449978	-1.58417243129901
KAZN	0.334783673714354	0.158318570468763	0.0344623162929969	509.46867415227	0.358943140385138	0.249724506294838	1.43735649220325	0.150616724544276	0.343705842814791	0.947067169662373	0.830904125694881
TMEM51-AS1	0.202470426035668	0.129781474262823	0.118739259134347	28.1573807788633	0.266942924168965	0.218028227674573	1.22435029177691	0.220820112536853	0.436853073187528	0.644726338796225	0.67634502778757
TMEM51	0.264251962003151	0.0918971391112517	0.00403363973432354	55.4870057274555	0.327731322390662	0.159368606208624	2.05643589529572	0.0397405193519677	0.143625100063695	0.785899511130085	0.778468700739593
TMEM51-AS2	0.0825210203182086	0.179738916131839	0.646150835122389	4.40167915968086	0.208823310678374	0.393374489422918	0.530851176914696	0.595521912833631	0.774584832189065	0.370637359629256	0.578704876478358
FHAD1	0.225510844133741	0.175329752014894	0.198369854062578	8.49190420887322	0.309981266762821	0.317827240059374	0.975313716674861	0.329404668540876	0.556446090339432	0.697374575261491	0.74864885141231
CELA2B	0.255228286340972	0.205736631393198	0.214768963483427	4.64532541045206	0.31267917415087	0.363746296830583	0.859607855462242	0.390005243332531	0.613003202438196	0.765280067158796	0.753181298718243
CASP9	-0.0809605321459972	0.0784219441563809	0.301898404240865	48.7284668573163	-0.148316849238022	0.140677501104615	-1.05430397948088	0.291743767390839	0.518400421890961	-0.00292423960944156	-0.0212856802117367
DNAJC16	0.140830169124869	0.0557037116652039	0.0114648755456325	79.4204041593897	0.162278499966376	0.1081986877645	1.49981948320467	0.133661169071401	0.318396419965142	0.50387599450968	0.500510234641764
ENSG00000237301	0.244848645484027	0.180729020232867	0.175486631664399	3.84602633969192	0.277395760134691	0.346633391101613	0.800256891735438	0.423561973730097	0.641985088904811	0.741562190862676	0.693905648445673
DDI2	-0.0804094953519	0.0834653877848424	0.335353192624656	45.5656696297763	-0.152283139608246	0.146776745483199	-1.03751543956721	0.299495703988661	0.526935524318478	-0.00166509946219243	-0.027948993482868
PLEKHM2	0.0389169419373497	0.046112569387655	0.398694449910659	91.964719324044	0.0236586793711302	0.0917021744330869	0.257994747860569	0.796410960652134	0.898717931302192	0.271000373022773	0.267630842565857
SLC25A34	0.0120939395169695	0.11587572564058	0.916875797430302	11.3099978776648	0.0127381651682169	0.236620915622936	0.0538336399159053	0.957067707592308	0.980558590113683	0.209708786727526	0.249284528901547
UQCRHL	0.340268722225924	0.110900767227176	0.00215333017709918	11.2548208531188	0.514123287788506	0.216397826418932	2.37582463879835	0.0175097821006573	0.0825042081073544	0.959600715270419	1.09160463904402
SPEN-AS1	0.197133405075833	0.100955589870861	0.050858178191958	26.6217216018946	0.258619388899253	0.181181598359309	1.42740427969056	0.153463397966259	0.347429144300493	0.632531041804762	0.66236160301318
SPEN	-0.000735395286396797	0.0432465282391875	0.98643284693109	285.007378913312	-0.00206561443919107	0.0806750275062573	-0.0256041367823625	0.979573086477864	0.989749239854261	0.180393266082691	0.224414382766636
ZBTB17	-0.256841485656588	0.0892194258663225	0.0039923960514509	18.1264340691752	-0.435831838673389	0.196384862126983	-2.21927410266265	0.0264680823539109	0.10928674389018	-0.404818944416756	-0.504306908091722
FAM131C	-0.307315466569781	0.182602280450693	0.0923795138424122	9.42482575475752	-0.42645914055348	0.316455736943027	-1.34761071065764	0.177783623857472	0.38187753235242	-0.520153921028285	-0.488560904158788
EPHA2	0.256740903261953	0.217470085055658	0.237769484240804	14.6538915327861	0.325007364920495	0.34035851967922	0.954897104461517	0.339629734197854	0.567847940736612	0.768736454668702	0.773892489653984
ARHGEF19	-0.392088924865072	0.219827530356377	0.074485326113673	2.35416787892609	-0.453738370761772	0.43475369999796	-1.04366764621877	0.296639183645095	0.523577706439931	-0.713864515137781	-0.534389635720599
ENSG00000288398	0.234605125435536	0.184684777217896	0.20397768614266	4.12406012894682	0.281005158152903	0.327787262601477	0.857279065460664	0.391290675296469	0.613889791604289	0.718155355819403	0.699969387473987
FBXO42	0.187432222913604	0.0573248088584959	0.00107679555572121	232.960918610442	0.255647091996098	0.0987489655175959	2.58885843164144	0.00962946734864599	0.054793745218365	0.61036346957167	0.657368185095717
SZRD1	0.0687908322711523	0.053816087383436	0.201158549892066	43.8493765116153	0.0771676222915285	0.106836833617668	0.722294172136218	0.470113635195531	0.682741393944745	0.339263354872178	0.357525130730547
SPATA21	0.448537296039731	0.135220957263804	0.000909670260196991	7.57033883119871	0.611827507551817	0.254843039799292	2.40080132474357	0.0163592157604366	0.0788588664192331	1.20699854683942	1.25574638445983
NECAP2	-0.405331851890935	0.0961870661463769	2.50892424701828e-05	27.9319732216422	-0.551479295098206	0.180150782051824	-3.0612095535592	0.00220444751481788	0.0194544761132796	-0.744125109827607	-0.698593044314438
LINC01772	0.380033654045932	0.125892909265288	0.00253856927050018	8.10970802024293	0.490682970143319	0.241651595011528	2.03053892576174	0.0423017886229424	0.149889400936649	1.0504651051688	1.05222522778929
CROCCP3	-0.121410325582454	0.0630371427981503	0.0541028118962587	84.7819475731057	-0.217274079299818	0.119251721418317	-1.82197855691872	0.0684582393356345	0.207320090729904	-0.0953535644918702	-0.137132878304129
ENSG00000261135	-0.570709311129682	0.303992309239146	0.0604659271942708	3.63612114360846	-0.823219117748584	0.530097976975063	-1.55295653540536	0.120433518801292	0.298362086433929	-1.12201892854936	-1.15511220896127
NBPF1	0.188640235304543	0.084897608140818	0.0262850966981726	43.3349302418429	0.235463551839871	0.142409772493494	1.65342270910957	0.098244864279511	0.261932537208311	0.613123824081749	0.623460115229964
CROCCP2	-0.0395674835957018	0.113677129276925	0.727788372154703	60.9547851126065	-0.0692929135164553	0.183285623430818	-0.378059731142035	0.70538622196481	0.847570109541132	0.0916604592800491	0.111473444935445
CROCC	-0.262873122563797	0.115738208800839	0.0231304285101021	41.3726464976465	-0.389260809143301	0.190118003285901	-2.0474694790368	0.040612010612532	0.14567000921359	-0.418601465411455	-0.426068219001341
ENSG00000290851	0.0599930734338009	0.138781326488092	0.665534352138196	15.260598124063	0.0597257795770712	0.237685526797385	0.251280674855665	0.801597115164853	0.901133615606331	0.319160139485128	0.328223074858707
ENSG00000238142	-0.550910977256261	0.284028191136229	0.0524240826846275	4.67165469061097	-0.81615099483448	0.473237867957447	-1.72461049737437	0.0845976903758049	0.237149996092698	-1.07677897852113	-1.14323785967784
ENSG00000290122	0.812551057802466	0.258366309262166	0.00166110968875665	18.8956467687884	1.18607608771552	0.381446578836543	3.10941597990782	0.00187457591680834	0.0175811364371192	2.03878391307366	2.22047610113905
ENSG00000226526	-0.546991463198319	0.164796207529953	0.00090275960872677	7.43431055821145	-0.733356839181833	0.337295475210837	-2.17422673317341	0.0296881116441939	0.118386370159431	-1.06782273900877	-1.00414481690061
ATP13A2	-0.298427117065441	0.138199988694561	0.0308202352051147	37.21467448148	-0.458546191111408	0.227449588829643	-2.01603438138046	0.0437963807285286	0.153434900506154	-0.4998437025028	-0.542466707783062
SDHB	0.0789617900257409	0.0698168710916634	0.258061669724677	73.3704874229997	0.0932373829138016	0.116668533075136	0.799164782964707	0.424194869454375	0.64263610697658	0.36250438229896	0.384522107558612
PADI2	0.270065974421681	0.0614057711244077	1.092251746595e-05	182.010508906092	0.362186195862363	0.111745959201402	3.24115698187877	0.00119045607597132	0.0125749009508109	0.799184751845761	0.83635241429287
RCC2	0.193448399890824	0.104848570622708	0.0650336718846042	36.3859839736513	0.286834968127179	0.174727388837426	1.64161423137882	0.100669976446645	0.265829477592526	0.624110664035128	0.70976338804979
ARHGEF10L	0.294531906724907	0.0700644170200504	2.62551853400503e-05	309.287273273794	0.403478125096658	0.120937025493031	3.33626632085398	0.000849117789817986	0.00977026479015249	0.855090342784287	0.905722287493052
ALDH4A1	-0.12652891289749	0.0712776528737567	0.0758722258301477	81.5519662004918	-0.159428728414151	0.120821881484354	-1.31953522371522	0.18699024234803	0.39449146553404	-0.107049732251632	-0.0399534843990873
IFFO2	0.23370454037622	0.143715582192363	0.103915609242875	64.8512650829123	0.295370056300549	0.243846350218585	1.21129578538198	0.225782063450615	0.442851460417428	0.716097484518711	0.724102218792705
UBR4	0.146278040328984	0.0518543197538345	0.00478828251483129	180.742567316245	0.201989116786251	0.0901999062194559	2.2393495209941	0.0251331830922041	0.105398408489331	0.516324588548455	0.567223524734486
EMC1-AS1	0.138038345172072	0.0664871429474023	0.0378786013059537	47.7020579144495	0.194629128802782	0.11712461802691	1.66172690320378	0.0965675443335836	0.259146627203426	0.497496570012667	0.554858846148724
EMC1	0.033183708667499	0.0980095769103181	0.734929025476851	41.3533733723474	0.0381178656147089	0.162567854901098	0.234473571899554	0.814617347945151	0.908355181724733	0.257899715750981	0.29192207658894
MRTO4	-0.161928055765845	0.14611794358834	0.267775005576718	14.7856234848505	-0.246629067552856	0.249999377002318	-0.986518728606949	0.323878629431588	0.550853749036217	-0.187938127439078	-0.186448854831928
AKR7L	0.147300137131237	0.174039551198948	0.397351873328598	9.18644656593493	0.165894973266996	0.299118021920927	0.554613768176264	0.579158869607526	0.762745436046898	0.518660118828606	0.506585860047211
AKR7A3	0.161991867997231	0.253906567016137	0.523475017755715	3.49851099902066	0.243046249994828	0.453427482072346	0.536020112596635	0.591944650271615	0.772039107500367	0.552231285698256	0.636198943840755
AKR7A2	-0.24060302641104	0.0965168049845024	0.0126718267224758	19.9195480082052	-0.354852491803622	0.187689038223993	-1.89064047192853	0.0586723537972154	0.186819395275618	-0.367713444049872	-0.368262719109544
SLC66A1	-0.280491993338891	0.120777356954443	0.0202120044240106	12.0321757551826	-0.447073608289238	0.231353249931305	-1.93242847646181	0.0533066420916149	0.175465992272399	-0.458861258913021	-0.523192926431341
CAPZB	0.103218010600674	0.0603380245777174	0.0871433892819661	187.868251446098	0.123988646099489	0.107409415989481	1.15435546276158	0.248354466549839	0.469557992961103	0.417930773918542	0.436183806769429
MICOS10-DT	0.0319868666262796	0.14528262133673	0.825738803393526	7.35653830930597	0.0156278119803052	0.265545333322224	0.0588517666071793	0.953070176089438	0.978625325651807	0.255164885917188	0.254139095802756
NBL1	-1.16286039724365	0.177797720201654	6.13725395394556e-11	16.1028619494931	-1.74728905509663	0.302480381020024	-5.77653680944338	7.62538263010539e-09	1.43759411430866e-06	-2.47510680534878	-2.70753699440075
TMCO4	0.167930974910808	0.0905455978267832	0.0636453048068103	40.3993245799271	0.169687585482799	0.161635945106636	1.04981342714859	0.293803900686964	0.52055145308123	0.565802372118979	0.512957396407619
OTUD3	-0.0189156948572255	0.0936981256145392	0.840011228217905	44.4138369773529	-0.0554008385652519	0.168325440386249	-0.329129324944144	0.742057939807307	0.868340905486267	0.138850586312725	0.13481193978717
PLA2G5	-0.0221902483983867	0.118699416417772	0.851703848704672	39.3317396656984	-0.0285950101711319	0.190485436148957	-0.15011651677544	0.880672689143815	0.944082345010247	0.131368106245766	0.179845362812159
VWA5B1	-0.073188392822487	0.213597485776196	0.731864549614926	4.8881786423295	-0.0631714968478206	0.39858420379026	-0.158489714963873	0.874070924505446	0.941045546332943	0.0148353959667627	0.121757340747123
LINC01141	1.00386970817229	0.462091818944267	0.0298220084592939	5.59818980203493	1.2529963956167	0.672467352946352	1.86328212087444	0.062422584258093	0.194607271429059	2.4759543455724	2.33290129801666
CAMK2N1	-1.15399895063599	0.402595300509098	0.00415170014018987	18.2342228273864	-1.94767928108872	0.562073949195375	-3.46516554250002	0.000529905187379138	0.00690809528470858	-2.45485806097102	-3.04418981797678
MUL1	-0.168920382947589	0.0880425621856379	0.0550322091471916	27.5776862736618	-0.163335431853347	0.176320171614238	-0.926357037643434	0.354260463246053	0.581208043171969	-0.203915862449788	-0.0465166924456294
FAM43B	0.0322130264746089	0.1451358868769	0.824352182470492	11.9460057324989	-0.0185187107816962	0.263833405618125	-0.0701909249827916	0.944041697325921	0.974468696433428	0.25568166981942	0.196773407200835
PINK1	-1.64367984073494	0.318257692478559	2.40928693947752e-07	19.8445432732144	-2.40720931526472	0.448169237376811	-5.37120604116965	7.82117824332771e-08	8.18171548430062e-06	-3.57379762121311	-3.81619395519176
PINK1-AS	0.101200727331645	0.17250650553623	0.557439628615133	4.4111498399847	0.154853772982904	0.321576672709454	0.481545417079476	0.630128908864314	0.799039288364134	0.413321204503909	0.488036795426392
DDOST	-0.12619503706649	0.0919333486947024	0.169851957727405	20.4298566288236	-0.156669101519172	0.191118153662701	-0.819749974121626	0.412358654714077	0.631814332435001	-0.106286813209725	-0.0353173491703778
HP1BP3	-0.104044543888477	0.0514815401241739	0.0432790587177715	232.630434125665	-0.162787413971063	0.0841949723648953	-1.93345765665857	0.053179844486126	0.175220876921707	-0.0556720892192845	-0.0455960299406211
EIF4G3	-0.0767306864821827	0.040928114339826	0.0608247568730065	635.976700580307	-0.126833339105604	0.0716421293701699	-1.77037366449934	0.0766649138941098	0.22239825207429	0.00674111949004077	0.0148063213347281
ECE1	0.052834504682874	0.0726278336046353	0.466938638304172	244.488517107224	0.0809168934004213	0.129862926238501	0.623094640974074	0.533222331158302	0.731954097723783	0.302802536131429	0.363823854627443
NBPF3	0.051665931919809	0.0827275080873793	0.532278612134771	37.3096958117274	0.0450422287645657	0.143722001364145	0.313398285141072	0.753978086909925	0.876108399088256	0.300132302679291	0.303554911445651
ALPL	0.30597617242625	0.179839848601334	0.0888713926747515	5.40414877343131	0.313145635640152	0.330758635273997	0.94674969069438	0.343766343168676	0.571662050393291	0.881240927563216	0.753964947604705
RAP1GAP	-1.943870804832	0.481184728840623	5.35059319119214e-05	3.89307127531865	-2.66060880453381	0.756961041927791	-3.51485566252908	0.000439993058943116	0.00598139534011736	-4.25974545407123	-4.24190161200396
USP48	-0.0697532139138683	0.0612134932747744	0.254491683366977	135.579392040485	-0.129246998401772	0.0970466236764821	-1.33180314271039	0.182924884996447	0.389265607417396	0.0226849111409938	0.0107514069137142
HSPG2	-0.555935653438474	0.142005586150583	9.04470055187583e-05	10.4424589015673	-0.817537596310567	0.256413916193573	-3.18835111778172	0.00143086673288285	0.0143871173375653	-1.08826055575105	-1.14556733108688
LINC00339	-0.48337949461268	0.156881389660709	0.00206183314285041	8.62531368777908	-0.778113666389471	0.29173860901187	-2.6671604043941	0.00764951528411327	0.0468601037027929	-0.922466958143056	-1.07933567104112
CDC42-AS1	0.413684997622857	0.258152444950003	0.109048764067647	2.8485369832091	0.57002752344083	0.475958974117596	1.19764003714318	0.231057182376488	0.448926049926505	1.12735971213602	1.1855229860544
CDC42	-0.446007272254601	0.133258949863851	0.000817142850239455	45.5379516633782	-0.68216657703529	0.211616387203372	-3.22359995863506	0.00126590108544046	0.0131782761054712	-0.837070000867127	-0.918145880545743
ZBTB40	0.0783226143233932	0.0995747370439241	0.431532959801212	37.0482668163726	0.0775242281299465	0.174038991805331	0.445441721569269	0.656000566983044	0.817198499008247	0.361043841375752	0.358124223634469
EPHB2	-1.14801847439796	0.495266775571858	0.0204504087001357	8.58250051047359	-1.87679584714643	0.675212878538514	-2.77956168609924	0.00544323141936249	0.0368961194115302	-2.44119244406189	-2.92510662385744
TEX46	-0.283913609880326	0.166491618326769	0.0881435784939597	6.00187825508777	-0.423611012460136	0.319380176354004	-1.32635349286864	0.184722635864353	0.391350836984508	-0.466679783559585	-0.483776088134037
KDM1A	0.118455008174311	0.0530148514798079	0.0254584719800317	112.711334140545	0.150509780375285	0.0930393471434111	1.61770030633693	0.105727199959699	0.274618598411596	0.452747896067234	0.480738947591208
ENSG00000240553	0.171911619918805	0.111988656555828	0.12476401822448	19.9071050673257	0.258871223943741	0.196510540333941	1.31734014625285	0.187724633981011	0.39542341748765	0.574898298189992	0.662784682424278
LUZP1	-0.116213113363374	0.0404347194801271	0.00405190610294487	210.897865330422	-0.193141607408842	0.0784135323860895	-2.46311575989025	0.0137735438296723	0.0698282854438115	-0.0834777358195955	-0.0965906574360977
LINC01355	0.398156541309644	0.105507069995865	0.000160816584206706	26.4162016479088	0.563680328815461	0.184593128645073	3.05363657332706	0.0022608578652203	0.0198221344754679	1.09187659562144	1.17485978638068
ENSG00000284726	0.321005283650112	0.261503996151387	0.219621610146794	2.44263982747279	0.413805648690712	0.505330136659478	0.818881793645249	0.412853858315189	0.632338948463795	0.915583021452686	0.923072385090245
HNRNPR	-0.0977671335507694	0.0735593062451411	0.183817403616968	96.4543648545757	-0.193572131128198	0.123655622348639	-1.56541310012119	0.117486078728251	0.293390271712062	-0.0413279665370329	-0.0973139313633577
ZNF436	-0.00788523817675928	0.135704014477385	0.953664073591418	14.1103412322416	-0.0369783101085543	0.253688095823083	-0.145762890405162	0.884108572112092	0.945503469838863	0.164055601654076	0.165761534217997
ZNF436-AS1	-0.169952613918306	0.0801668125141995	0.0340071273675994	24.2254643584512	-0.29767756902014	0.152577030192773	-1.950998578515	0.0510572148812062	0.170515393907334	-0.206274549692431	-0.272209635195361
TCEA3	0.459725523219239	0.140082688101507	0.00103141103643912	36.4707880902117	0.637664825562568	0.223525741670824	2.85275790070581	0.00433416273378842	0.0317222251966186	1.23256407380454	1.29915272336128
ASAP3	0.113904065636372	0.0571235602249476	0.0461526541890056	202.241429725725	0.142747493876957	0.098247211226371	1.45294194201659	0.146239874453168	0.337307244705371	0.442348818330997	0.467698413033544
ID3	-0.292676973021038	0.156845777126086	0.0620389099162888	113.848999151035	-0.440536822152431	0.248077864622482	-1.77580060527701	0.0757657879253066	0.220992065370459	-0.486704403464455	-0.512211215625967
RPL11	-0.0960045840859838	0.223499587622705	0.667521920572788	52.1940804824533	-0.123117154355242	0.328324013682427	-0.374986748530456	0.707670321931941	0.849320579192764	-0.0373004736066193	0.0210494606043485
ELOA-AS1	0.192744862639242	0.0589015555896839	0.00106667974305866	74.9550800981527	0.25765391375436	0.102254628823723	2.51972861002245	0.0117445347218866	0.062492453136025	0.622503054510608	0.660739618048538
ELOA	0.13340887590569	0.0981511273999453	0.17407720657827	22.9865252591522	0.168348573107149	0.171849954321592	0.979625358480512	0.327271082768786	0.554098454440418	0.486918055698922	0.510707874032793
PITHD1	-0.833776690355125	0.253399203088692	0.00100056347941151	12.0140666089165	-1.28140501303053	0.404040244772675	-3.17147865740821	0.00151665012194291	0.0150228923164276	-1.72313795029651	-1.924858211321
LYPLA2	-0.266302547606458	0.114287101773934	0.0197998623442245	14.323270708355	-0.393650191788371	0.205930825764253	-1.91156515945319	0.0559319917032584	0.181339089229446	-0.426437832781934	-0.433442321475165
GALE	-0.468849181905181	0.10839676764091	1.52320318477401e-05	12.3011454798773	-0.694961774722353	0.20787761994074	-3.34312936101764	0.000828392731085641	0.00961563308153264	-0.889264637938517	-0.939641636679744
HMGCL	0.155067744522302	0.0846535747217208	0.0669824092950293	43.066289483508	0.221899117302963	0.151175435302694	1.46782522477055	0.142151703719041	0.33153271193636	0.536409398765864	0.600672051768015
FUCA1	-0.250300435217713	0.123636490506805	0.0429200952836263	9.68102427333696	-0.379648905877502	0.241388281971761	-1.57277272441052	0.11577145347231	0.290880812630582	-0.389872394021216	-0.409920353713247
PNRC2	-0.201507239642344	0.092802916675328	0.0299050293975977	21.7214968105263	-0.318589971602708	0.170488181406251	-1.86869241594847	0.0616656197676079	0.193371481033281	-0.27837807618317	-0.307342183912871
SRSF10	-0.135253760671278	0.0616911488611	0.0283481974097449	106.453107177599	-0.215776726393901	0.107416955156919	-2.00877716258747	0.044560771234814	0.155213626336306	-0.126986343070176	-0.134617346016209
IFNLR1	0.179421901740702	0.103073211291005	0.081732158006631	17.3969950724814	0.231478093748196	0.215815049607594	1.07257623677812	0.283461291441654	0.509513320978477	0.592059579361062	0.61676460045042
GRHL3	1.01821777704306	0.356589603388843	0.00429781685982738	6.92271490563395	1.34383419815576	0.519880088275331	2.58489260978209	0.00974093320117861	0.0552813264966657	2.50874023164065	2.48550755693382
STPG1	0.106499620015788	0.194603338831063	0.584196601767291	18.1029765235361	0.142353983784029	0.303436780811479	0.469138854569088	0.638970387925904	0.804265190987383	0.425429376927316	0.467037321489612
NIPAL3	-0.360594683512441	0.287816534028949	0.210255572772034	17.5189145014679	-0.546091527580645	0.429646262738643	-1.27102589953828	0.203719434877912	0.414548448000891	-0.641898969244924	-0.689541668986235
SRRM1	-0.0465694156095959	0.049471457154291	0.346531125502334	172.7255644287	-0.0992335730832315	0.0862899078363579	-1.15000207523017	0.250143016545005	0.472107105813653	0.0756607768605688	0.0611735486556652
CLIC4	0.195064253464989	0.0807789923857339	0.015744310606369	298.933570149361	0.241271254679431	0.136247037940434	1.77083669727127	0.0765878615375258	0.222249890483389	0.627802951245534	0.633216976123497
SYF2	-0.795178173173037	0.148783569653368	9.06522255425001e-08	17.1940633807085	-1.15725341954965	0.253761137475281	-4.56040444594231	5.10551908433437e-06	0.000212597780123399	-1.63493886245178	-1.71628524180676
ENSG00000284602	0.222465940354075	0.110175582131417	0.0434669974995906	10.0904765932332	0.323009094982289	0.214101675123331	1.50867149823196	0.131382752667955	0.315165965835299	0.690416853681811	0.770535423641239
RSRP1	0.0705391035429475	0.0570984379415696	0.216683670844864	353.742881112526	0.100888270474728	0.0920541978823039	1.0959659938998	0.273093656575053	0.498371957472781	0.343258221585583	0.397375493433582
RHD	-0.79999051963586	0.336247089956253	0.0173514573355329	18.665566258116	-1.11647274230082	0.47160996651568	-2.36736460543758	0.0179152737615418	0.0835883700443328	-1.64593525815298	-1.6477742649106
TMEM50A	-0.50038721622136	0.120025007651037	3.05905899098496e-05	30.3629867695606	-0.69203810909932	0.227184315175385	-3.04615267372252	0.00231790105444251	0.0201550483983861	-0.961330252427811	-0.934729918644029
RHCE	0.0926405536094939	0.112990544827111	0.412275105275523	17.9956271770772	0.119886478519294	0.20957614252822	0.57204258592149	0.567293124128253	0.754970642907291	0.393760880190816	0.429292221654349
MACO1	-0.530932516429019	0.135985602609581	9.44872163273811e-05	48.585472699988	-0.788104522027886	0.21009786199822	-3.75113061376399	0.000176038959316477	0.00302789457475761	-1.03112743151502	-1.09612017110324
LDLRAP1	-0.0437384880813113	0.17468371755724	0.802288276355462	7.09024148026225	-0.0802264661467722	0.337426813369465	-0.237759605840595	0.812067550177308	0.907020240289186	0.0821295545229684	0.0931052268924224
MAN1C1	0.656926021804027	0.117889303440897	2.51257788126872e-08	289.024125880502	0.801057829770435	0.190187383039631	4.21193991403475	2.53186899553881e-05	0.000715439427993859	1.68317475440797	1.57365072318548
ENSG00000233478	-0.0759455272312394	0.168120509236556	0.651461576577853	25.54453013989	-0.0559062442370142	0.287541288886604	-0.194428579121594	0.845840313971875	0.926465966066621	0.00853523840448927	0.133962865209766
SELENON	0.144631951333535	0.0730890957672626	0.0478335224474346	42.6779011302799	0.251642696496932	0.151510513854146	1.66089263441599	0.0967350118268495	0.259391350875497	0.512563212244154	0.650640855732046
MTFR1L	-0.0423874376733492	0.0886970254761647	0.632728369470224	40.4442433002065	-0.0558983296296171	0.1628555875102	-0.343238635432856	0.731418941305674	0.863128188102702	0.0852167563720022	0.133976161641339
PAQR7	0.121007970151956	0.0805529921639408	0.133041409387807	26.4975448843345	0.157723956452056	0.150133015083356	1.05056143956401	0.293460058977984	0.520272172912604	0.458581511816471	0.49285866417916
PAFAH2	0.189351147777065	0.0644453124632744	0.00330158178135895	31.6533873309869	0.24789792409272	0.130322471971031	1.90218862751334	0.0571464990594258	0.183940963951878	0.614748286268164	0.644349689597141
PDIK1L	-0.162707972546	0.13150589947542	0.21598779758947	13.599201659965	-0.326476782808756	0.246653679065149	-1.32362421694315	0.185627878282603	0.392292668122239	-0.189720267107292	-0.320591918266841
CNKSR1	-0.427440511744838	0.203104678243853	0.0353319731534714	4.4978994535358	-0.732388093698734	0.394074398503599	-1.85850209117821	0.0630977466989564	0.196141500700724	-0.794644243072665	-1.00251733781276
CEP85	-0.114791164111149	0.269888173463602	0.670597133545028	7.37098326616914	-0.316812334948614	0.419561289387126	-0.75510382621666	0.45018668757534	0.666016619557181	-0.0802285274001074	-0.30435577878293
SH3BGRL3	-0.852425070584264	0.275276271496478	0.00195742866246731	6.88033505693641	-1.3423929908971	0.496081164558768	-2.70599467748604	0.00681001374411571	0.0431221405507446	-1.76575021227105	-2.02731717533148
UBXN11	-0.0590573167248434	0.116326879667775	0.61167484343654	18.7779155938843	-0.101601546016921	0.210868886324061	-0.481823315843667	0.629931464741822	0.798987447073096	0.0471254452501844	0.0571953866952634
DHDDS	0.00373423213650872	0.0656914037527714	0.954668615028172	30.6113597365452	0.0181091576156857	0.132538141124957	0.136633556665114	0.891320450854386	0.948703191191547	0.190606535671425	0.258307722342714
DHDDS-AS1	0.0417871035122946	0.165975533422955	0.801221438965683	4.54219129618923	-0.0441786101534434	0.307149174779751	-0.143834376846764	0.885631256318435	0.945841213334489	0.277558801982178	0.153665129172762
HMGN2	-0.355149977770638	0.165710978283376	0.0320979097327136	54.1426572832936	-0.512104663121142	0.263985070997486	-1.93990009050935	0.0523918330918311	0.173587154987148	-0.629457608408584	-0.632444204136631
ARID1A	0.197554042407003	0.0450365427510721	1.15174502035448e-05	485.799264260671	0.261576501398869	0.0882657826401286	2.9635096814963	0.00304152493962299	0.0244748601614315	0.63349221419249	0.66732951134154
PIGV	0.135714863784419	0.08084006531921	0.0931896729829917	20.286842863541	0.221822841007082	0.16986900493056	1.30584647327369	0.191604772349972	0.399947861593396	0.492187326187356	0.600543908640009
ZDHHC18	0.062561935959741	0.0657352082275331	0.341235734674375	29.7155479103001	0.0396397088556335	0.147545093978502	0.268661653103893	0.7881900635057	0.894386931998531	0.325030088595286	0.294478752302842
GPN2	0.109103223003269	0.0717503668160984	0.128361593411257	24.8543850919235	0.116927012694653	0.143820583375297	0.813006107683033	0.416214556394144	0.635508804690097	0.431378709320637	0.424320359772316
GPATCH3	-0.173916779274323	0.21468438427952	0.417880135612956	6.74106064861188	-0.318129357778235	0.38207816064637	-0.832629002505794	0.405053996909063	0.626045619006476	-0.215332819128454	-0.306568359022864
NUDC	-0.557431032404208	0.207231466373614	0.00714743518861563	33.508125237209	-0.834127988605485	0.34011220233853	-2.45250826894837	0.0141864118811745	0.0712985696924262	-1.091677553874	-1.17343896196442
SLC9A1	0.0147327473238121	0.120751911612066	0.902892367107148	16.9736479263293	0.00218287232633551	0.212013058096787	0.0102959334011351	0.991785178837493	0.995906732697456	0.215738563479393	0.231551782100655
WDTC1	-0.0170335832693665	0.0486297369951925	0.72613537853219	64.5864930061748	-0.0553367546012527	0.0957255115012277	-0.578077397899754	0.563211865886695	0.751913506256102	0.143151283266653	0.134919599965302
TMEM222	-0.112506907879989	0.108142625978053	0.298174200461142	29.4971954053952	-0.182782040988389	0.190307005500809	-0.960458814994134	0.336824349395533	0.565154867256374	-0.0750089145574306	-0.0791867283312596
MAP3K6	0.0306357611646304	0.110004980284613	0.780632931726973	25.848508269931	0.017291602156077	0.19935445064319	0.0867379790132	0.93087978727828	0.969122739883862	0.252077558268373	0.256934240414917
GPR3	0.0731846944871772	0.238228725771444	0.758688494009473	4.7811820198298	0.0702270005592925	0.423976504910044	0.165638896839797	0.868441134843326	0.937809284910436	0.349303498065779	0.345864981679053
WASF2	0.0425853399074703	0.0349677455736096	0.223282382294005	293.010648676707	0.0485610552942072	0.0758470979176882	0.640249352017493	0.522010502459169	0.723207739717241	0.279382802671294	0.309466491618852
ENSG00000241169	-0.0404972082115226	0.190879077261475	0.831980972622702	3.45235845733986	0.0421006488653931	0.403448101660908	0.104352080706475	0.916889949046042	0.961913041388974	0.0895360029783899	0.298613097672409
AHDC1	0.220467454684553	0.0433119672838179	3.57647776515763e-07	169.925748560206	0.286539507133543	0.084156041225328	3.40485962696763	0.000661980724423191	0.00817634363441632	0.685850237500907	0.709267017644138
IFI6	-0.254711660364877	0.37193742220723	0.493455010549586	9.75826071319358	-0.348203785749543	0.540366405444601	-0.64438459208627	0.519326073393005	0.721358496488962	-0.399952212176464	-0.357092984382457
FAM76A	0.171577533695305	0.0976185968186142	0.0788102074318815	37.5211753560173	0.222397024345946	0.161844539883755	1.37413980419532	0.169398284244307	0.370593849081271	0.574134898393175	0.601508528752202
STX12	-0.273734465878393	0.0916493933225994	0.00281953750538307	85.3233920487614	-0.392031539514146	0.16159176821001	-2.42606132637059	0.015263690751919	0.0751402807862046	-0.443420050244564	-0.430723007916793
PPP1R8	-0.195107885315664	0.138709702672015	0.159548562345458	19.4927043139106	-0.311670220980539	0.234923516673577	-1.32668804466094	0.184611897351907	0.391350761271384	-0.263755306822737	-0.295717098039236
RPA2	-0.0810647905003544	0.102352621458501	0.428352049560403	21.7486086139007	-0.097892539537472	0.180645337577464	-0.541904600751149	0.587884227191779	0.769845187520202	-0.00316247393619357	0.0634264665684777
XKR8	-0.0809910457865712	0.110996552204958	0.465590867933004	11.4142005032076	-0.0653586249751531	0.23432562421794	-0.278922227107202	0.780304510433795	0.889582697830166	-0.00299396444505518	0.11808299557413
EYA3	-0.00582965370772522	0.048999139229571	0.905295467489858	136.880174869226	-0.0202840705589204	0.0832790981937498	-0.243567365627919	0.807565905632621	0.904819793432161	0.168752690775435	0.193807627055183
DNAJC8	-0.64337809106659	0.117486959282721	4.34639996023266e-08	19.4471751512261	-0.929082874310911	0.211545514685845	-4.39188169832219	1.1237384224397e-05	0.000384807512482546	-1.2880698697031	-1.33296186397627
ATP5IF1	-2.56838978585704	0.358668012846665	8.01425602221505e-13	14.2483858848301	-3.7060146848951	0.491888078526703	-7.53426408705678	4.91096486923667e-14	9.36139036629159e-11	-5.6867952085548	-5.99816911289746
ENSG00000270605	-0.260381515086199	0.288161380349982	0.36620958125891	4.95176912001291	-0.359659351862576	0.471860395366178	-0.762215594685519	0.445931340117284	0.662085510259811	-0.412908047041146	-0.376338177896868
SESN2	0.0365279831431969	0.13272273920171	0.78314704367289	20.7507171605632	0.0329276575882503	0.238589570384317	0.138009626888597	0.890232809199486	0.948446505286367	0.265541510819623	0.28320259848863
PHACTR4	0.00396347453537007	0.0451337770765601	0.930022801554881	224.810656999032	-0.0225998787568804	0.081319064814919	-0.277916117312925	0.781076751277333	0.889720407798019	0.191130363319506	0.189917101133352
RCC1	0.341874033617351	0.173841729316494	0.0492314084278432	8.59440988222504	0.46470492722457	0.309581764213299	1.50107332195572	0.133336598123106	0.317932269270328	0.963268913190111	1.00858247297787
SNHG3	-0.251224402108997	0.191203894902247	0.188877034241768	11.5284104909926	-0.427936704542114	0.328674914039811	-1.30200598300082	0.192914340343832	0.401240491332185	-0.391983693702123	-0.491043191337842
TRNAU1AP	-0.0589328056469628	0.0656923174441479	0.369663709592042	73.2381899047914	-0.116725353688657	0.110037396165591	-1.06077895112132	0.288790370174648	0.5154481471823	0.0474099578246916	0.0317875978138253
SNHG12	0.10901203277488	0.0837673135138166	0.193132801198969	21.5450728487154	0.10581891286161	0.166257904744816	0.636474476350634	0.524467211767855	0.725099483043704	0.431170336161475	0.405658904829369
TAF12	0.319049430649771	0.0986295330217317	0.00121716653263626	36.7368356771899	0.452105880770715	0.167358079738685	2.70142846689349	0.00690423303474779	0.0435634505127374	0.911113822551219	0.987416248217875
TAF12-DT	-0.0306047957584586	0.163084180304274	0.851141176805299	4.63631370760449	-0.0851751463506494	0.284377050308753	-0.299514838691003	0.764547251763941	0.880779791247795	0.112140543739064	0.0847915122121675
GMEB1	0.0445897236428026	0.0931565210764085	0.632184931484797	23.0861499227761	0.0460071246936027	0.179068059802807	0.25692535421597	0.797236397569918	0.898941021144233	0.283962896158128	0.305175923335623
YTHDF2	-0.360192593158907	0.0692553719137099	1.98289902994947e-07	57.0846638253843	-0.534276639163397	0.13468709888952	-3.9667989255723	7.28443976418169e-05	0.00156802821322837	-0.640980177410369	-0.669692818942724
EPB41	0.396481856893091	0.0902082610606212	1.10679238412257e-05	132.101182593885	0.5882976773929	0.169433235305173	3.47215040976639	0.00051630697605382	0.00676681625758544	1.08804987768637	1.21621659341316
SRSF4	0.0178325062429371	0.0516823478096559	0.730063878330442	184.284328240773	0.0118697848995786	0.0976214638028004	0.121589908993335	0.903223805645996	0.954345483134982	0.222821631150507	0.247825661993605
MECR	0.0392699720542972	0.0617463438281073	0.524783838819499	35.5949344028997	0.0659188446358251	0.130153553196421	0.5064698044497	0.612526882022291	0.786754366353257	0.271807060340568	0.33862733898036
PTPRU	-0.00306634360869911	0.598256685522954	0.995910488640401	2.51208788030481	-0.134096415506465	0.869359931121822	-0.154247292411357	0.877414754396751	0.942601933004168	0.175066960026155	0.00260445287486135
SDC3	0.0735859048065042	0.117184676999043	0.530037886379501	118.254417665544	0.166769854377442	0.174240730932127	0.957123248308716	0.338505050573779	0.566796081167651	0.350220278988518	0.50805564827998
PUM1	-0.0939997089338247	0.0406628636852904	0.0207950799388204	337.363102902395	-0.1457860094349	0.0686359575401971	-2.12404714175539	0.0336662018039725	0.128665038571831	-0.0327192572135437	-0.0170339041506963
SNRNP40	-0.0894650187542011	0.0901984602488522	0.321261637592899	44.9890712645233	-0.138419712110516	0.151555038541128	-0.913329661903339	0.361069186588744	0.587201586001254	-0.0223573167375802	-0.0046586259589723
ZCCHC17	-0.285021227677137	0.103341827388328	0.00581485069339664	67.8152586038167	-0.430644756182427	0.170591429405712	-2.52442199284372	0.0115888721692905	0.0620339129286579	-0.469210732582793	-0.495592680848059
ENSG00000229044	0.32641177478387	0.228703112420808	0.153513822027645	6.8003829058957	0.48620212884833	0.385282713294555	1.26193600717461	0.206971814081009	0.419083653044605	0.92793706044824	1.04469747604149
SERINC2	-0.144485745928048	0.198432513383573	0.466530679737167	3.16559859161609	-0.159255378215518	0.405126797212928	-0.393100084494822	0.694245561694493	0.839712130318015	-0.148081782431276	-0.0396622584495775
PEF1	-0.893041675452975	0.169507075627726	1.37571120460418e-07	9.72612834336083	-1.34441740814916	0.316380179933703	-4.24937304363023	2.14369663401837e-05	0.000631911674453937	-1.85856070765537	-2.03071816847187
PEF1-AS1	0.7370350390485	0.209729830969931	0.00044106104845802	3.58400294664454	0.993647780294164	0.392015044569821	2.53471848608399	0.0112537723848683	0.060751956902077	1.8662269223389	1.89719919125667
COL16A1	-0.0328184161895014	0.14285551335242	0.818300389765817	272.782706782521	-0.0310954235183808	0.216200567577538	-0.14382674322642	0.885637284390606	0.945841213334489	0.107082336400907	0.175644702778511
ADGRB2	-0.23555669954114	0.114027435853589	0.0388483435368989	41.0305152808969	-0.309707579189892	0.212657362411393	-1.4563689480487	0.145290654786412	0.335840268595485	-0.356182394170628	-0.292419886824375
SPOCD1	1.3771108303219	0.37314561315989	0.000223773734342788	5.75231542056954	1.88097422896844	0.540972566627486	3.47702331875116	0.000507013719558499	0.00667561578875335	3.32882458316316	3.38789542108014
ENSG00000269967	-0.262710957625354	0.257790856494795	0.308162315242134	3.67114283829597	-0.363210975468406	0.469859189540286	-0.773020904036749	0.43951000935135	0.656586008397054	-0.418230912325605	-0.382304856706987
PTP4A2	-1.04844942927103	0.259412885986038	5.30822262050215e-05	18.179348908421	-1.54392081696868	0.396260557762363	-3.89622632564549	9.77030938870868e-05	0.001974315993789	-2.21367336822959	-2.36588115139493
KHDRBS1	0.0175167877666645	0.0547837533769566	0.749162245382734	112.897753723233	0.0180169876223092	0.106050666673723	0.169890375868551	0.865096350038985	0.936161751990051	0.222100202358525	0.258152878021512
ENSG00000203325	-0.102369376546222	0.123505487722219	0.407180800219684	7.94857191673587	-0.213925074534001	0.236875383381582	-0.903112309434826	0.366466291614124	0.591503970169527	-0.0518442677805185	-0.13150659635849
TMEM39B	-0.0967212189408894	0.0911186146815524	0.288468667679768	16.4282211910607	-0.170448740607251	0.1750600237893	-0.973658845222143	0.330225957903223	0.557229913818009	-0.0389380116556134	-0.0584669533184535
KPNA6	0.0580351325643824	0.0386822877075615	0.13353606477204	110.22665807052	0.0591742534193047	0.0842134600403491	0.702669779759109	0.482261564953847	0.692705911616561	0.314686169722974	0.327296518499139
TXLNA	-0.0461246600156048	0.0655531062224523	0.481667709892722	40.0878364907943	-0.106707200906796	0.125947803052598	-0.847233523098722	0.396864971629882	0.618683821288711	0.0766770604011722	0.0486179567015007
CCDC28B	-0.0447519645513427	0.102145185857968	0.661298475777134	14.2781858136987	-0.0595238484216774	0.195791843603365	-0.304015975978349	0.761115719811312	0.879181528946055	0.0798137220316014	0.127885339934679
ENSG00000224066	-0.318560799791376	0.228323700978142	0.162950820497898	3.23910196325925	-0.470435283523955	0.438085877137937	-1.07384261414077	0.282893226892521	0.509106912888712	-0.54584993748342	-0.562440219518101
IQCC	0.0110212273016831	0.187342098373823	0.953087973933552	3.56410984767895	-0.0454536032598055	0.381262640458731	-0.119218613198283	0.905102160616522	0.955271157646081	0.20725759829296	0.151523158289842
TMEM234	-0.037418697657127	0.0987977816600678	0.70488075245551	19.9056964476958	-0.0555830233251933	0.188781926068768	-0.294429792526568	0.768429504141414	0.88270348664547	0.0965705173235179	0.134505871896168
EIF3I	-1.20443038949161	0.18477254534747	7.10381432142764e-11	12.7008786985396	-1.72095538333038	0.324241774878144	-5.30763003618872	1.11059771467528e-07	1.09502381568788e-05	-2.57009582735411	-2.66329678801672
HDAC1	0.152343034891841	0.0433493637096524	0.000440900537800639	74.4780382586965	0.191929954507027	0.0871604586537222	2.20203011172235	0.0276631815210697	0.112889995760103	0.530183333061975	0.550324270455269
MARCKSL1	-2.1444338702935	0.27026922731496	2.11454131087948e-15	38.1913174722677	-3.048731485587	0.396714313003773	-7.68495460247739	1.53051256200165e-14	3.75106764481432e-11	-4.71803972857918	-4.89394237808211
TSSK3	0.0217485991401573	0.104638155529525	0.835349385168242	11.7040523017992	-0.0133660318395707	0.198024185321779	-0.0674969666854158	0.946186076754873	0.97540970633377	0.231770053179795	0.205429836955626
BSDC1	-0.0385415551984658	0.0766770053049774	0.615211666891799	65.7510278792053	-0.053136049596957	0.136966123222428	-0.387950307322827	0.698052808073679	0.842432378153671	0.0940047449012649	0.138616754104862
ZBTB8B	0.142269547946275	0.224036792717697	0.525410411070545	5.11174419915242	0.217965857186866	0.401845032629107	0.542412720049828	0.587534218883143	0.769621826308253	0.507165030161286	0.59406422886953
ZBTB8A	0.116239470973594	0.0917085171813983	0.204980750607625	39.7058101022666	0.141260816652078	0.156741752062676	0.901232854635902	0.367464525845222	0.592067364580191	0.44768530883707	0.465200815742938
ZBTB8OS	0.237483414823994	0.0520138539959193	4.97658682820652e-06	172.705074452292	0.312811522046001	0.0846157183818747	3.6968488600932	0.000218292213792803	0.00361837799017326	0.724732357143508	0.753403641361801
RBBP4	-0.0227602642442147	0.0466712134214391	0.625781880265671	108.49099310849	-0.0545271675178908	0.0853272601138228	-0.639035724868629	0.522799691684104	0.723727225896271	0.130065598239516	0.136279695130599
SYNC	0.308972488875947	0.0990185288995279	0.00180636132672384	52.8779768847289	0.453386228095817	0.170546215093047	2.65843617724649	0.00785042181059296	0.0477944994151325	0.888087625235842	0.989567214114638
KIAA1522	-0.722822449534755	0.137113511098444	1.35159693027352e-07	9.94190892286262	-1.04213899458282	0.257680367868042	-4.04430885909205	5.24777012562148e-05	0.00120040992366883	-1.46960326691229	-1.52289459110235
YARS1	0.0662698444678948	0.0855056954072686	0.438319407911508	82.1959631365892	0.0787076558415356	0.148035946269626	0.531679351028574	0.594948095764155	0.774091256449866	0.333502801334174	0.360112365913526
S100PBP	0.206385861006769	0.061931534427267	0.000860743525087608	135.735000903233	0.270534888069257	0.105980173755507	2.55269338105985	0.0106893551864292	0.0585819418851094	0.653673257439171	0.68237947773756
FNDC5	-1.41751647349366	0.388156477139229	0.000260286790266717	6.04618932963776	-2.10356352629066	0.596743873294209	-3.52506933113254	0.000423371969671843	0.0058340317362973	-3.0570056781322	-3.30607320594362
TMEM54	-1.29024601070621	0.229215515065055	1.81294640712448e-08	7.29099345820972	-1.88215545980674	0.395572040453942	-4.75805989130794	1.95462510578529e-06	0.000102863645137584	-2.7661878035886	-2.93411069941269
ENSG00000287691	0.0646050391921828	0.164633156242888	0.694749274921138	4.1173392121155	0.110101512176428	0.329361617693601	0.334287622666626	0.738162529440133	0.866310832612088	0.329698657613725	0.412853612777027
RNF19B	-0.202813653841583	0.0774673276462154	0.0088432786647149	22.3903939526727	-0.397369883007291	0.177975262359452	-2.23272536721836	0.0255670605527771	0.106852251118987	-0.281363282588294	-0.439691351563736
ENSG00000236065	0.396092652739756	0.171172986059284	0.0206682467335381	11.5263780995323	0.591582685807207	0.31178427209035	1.89741028898269	0.0577738087331644	0.184923890143411	1.08716053131207	1.22173536236844
AK2	0.111475570139675	0.0501053223692146	0.0260929933837858	50.743282994429	0.141301050819804	0.103051441479848	1.37117005633964	0.170321950235218	0.37171395219888	0.436799613250575	0.465268408591353
AZIN2	-0.42961708695295	0.257225731043963	0.0948808219467362	18.0801629333631	-0.656540749672335	0.398321514222338	-1.64826836168799	0.099297614065137	0.263653120885201	-0.799617800659743	-0.875094843023828
TRIM62	-0.196234862915878	0.218399560884293	0.368912073124037	12.052509525754	-0.299072666830405	0.344269596341214	-0.868716465261098	0.385002233237827	0.609382628787541	-0.266330493737079	-0.274553380328962
ENSG00000284721	-0.0960158746056277	0.158712872485541	0.545201659260773	7.97944223210757	-0.142508834181628	0.287436500586383	-0.495792405943241	0.620040883291392	0.792242861143013	-0.0373262728757775	-0.0115282947982173
ENSG00000225313	0.278198690063711	0.194204174236212	0.151998995587185	9.57184391510496	0.496286919296172	0.348799490246562	1.42284301776173	0.154781667817404	0.349552884852432	0.817768318098937	1.0616397852915
PHC2	0.102561101470117	0.129879864248033	0.42972560253844	63.8421107858866	0.134838881853195	0.217089671180958	0.621120669259288	0.534520230663635	0.732791577443422	0.416429711433717	0.454412053605655
PHC2-AS1	0.510703311203968	0.166390963089029	0.00214563050444768	4.98604336122431	0.646411097230036	0.353126444351881	1.83053721285712	0.0671696475218864	0.204464597744053	1.34905026884111	1.31384633946975
ZSCAN20	0.103365849258228	0.122292310240367	0.397979149496055	7.73855668237459	0.0274136296052552	0.256642271942193	0.106816501419649	0.914934556134648	0.96077951004231	0.418268590904698	0.273939107315034
CSMD2	1.44938729605328	0.581816479497472	0.0127333323894274	4.91048127648013	2.08941504714938	0.820562493518449	2.54632043708247	0.0108865203989907	0.0592928877367517	3.49397907135441	3.73807312880867
SMIM12	0.329263142748716	0.0717312062905425	4.42745796701519e-06	87.6748015092987	0.451679256752838	0.125464598891541	3.60005340744202	0.000318151826364294	0.00475454070828033	0.934452545289865	0.986699525735466
TMEM35B	-0.146794040848571	0.124664941721493	0.238992567475581	7.74935407112908	-0.258670674306709	0.258632432571765	-1.000147861328	0.317238956927784	0.544131750848803	-0.153356324598437	-0.206678588562739
ZMYM6	0.149649672906519	0.0560725395349454	0.00761095102378528	114.174246001438	0.201080127463891	0.0951071764353318	2.11424768351329	0.0344941181501799	0.130664846761865	0.524028897926023	0.565696435174813
ZMYM1	0.0215790995892219	0.0643779255055922	0.737478686562438	54.3893209579903	-0.00146315379940743	0.111842953555044	-0.0130822170990623	0.989562198684984	0.995189934306576	0.231382740223909	0.225426508355459
SFPQ	-0.192662571570642	0.073666575885136	0.00891406967680244	528.016305490221	-0.292681824194271	0.119836752634328	-2.44233774497684	0.0145924875322449	0.0728817223007839	-0.258167671401726	-0.263816852597469
ZMYM4	-0.00268696387546351	0.0407332983076822	0.947405849936033	291.520313068319	-0.0284776252321864	0.0685144287426465	-0.415644204509883	0.677670375047696	0.831114945091667	0.17593385722483	0.18004256789512
ZMYM4-AS1	-0.0337866223736618	0.163235346264684	0.836024662701465	10.8506323390943	-0.0336122989902831	0.280419457738389	-0.119864360559604	0.904590597029519	0.954907474934681	0.10486994824398	0.17141638660186
KIAA0319L	-0.0542730856122969	0.0349173018318955	0.120105203124713	333.206863393228	-0.08821889182288	0.0643913359136715	-1.37004288808597	0.170673514118444	0.372291774725496	0.0580575963008157	0.0796780616813336
NCDN	-4.534796455101	1.0500872280318	1.5709677279151e-05	7.79872102916546	-4.79376984430101	1.12365431943809	-4.26623184850857	1.98802183969521e-05	0.00059418994219183	-10.1801096470585	-7.82558282013008
TFAP2E-AS1	-0.208767701115774	0.260314632469743	0.422563255996167	4.02916178329636	-0.372505838918656	0.45780047166701	-0.813686009457861	0.415824850992105	0.635139881020348	-0.294968508304368	-0.397920099465402
TFAP2E	-0.0562855490770826	0.093414936162983	0.546819636223268	22.7163595767947	-0.0749223058588426	0.185109378734828	-0.404746136424399	0.685664125365384	0.835090429006667	0.053459040323196	0.102016143224748
PSMB2	-0.183400766782471	0.153512936225287	0.23220716015173	31.5199884664658	-0.275356526740716	0.251536534396747	-1.09469794279028	0.273648990190284	0.498907765749682	-0.237004093271017	-0.234710591161024
C1orf216	-1.52826817705001	0.458679423280417	0.000862591590324163	3.13037033959351	-2.32313036971787	0.61472042939707	-3.77916571277196	0.000157354683701917	0.0027888191669319	-3.31007755612272	-3.67494248306277
AGO4	-0.116668560559401	0.0552908343328131	0.0348507229406466	160.695356414451	-0.187097817486067	0.0881604749772188	-2.12224148672537	0.0338174643340234	0.12897563246467	-0.0845184500797189	-0.0864371734898165
AGO1	-0.0158742854756858	0.0479019330292772	0.740348910103738	56.305327193604	-0.107154639476028	0.107492206390867	-0.996859614978856	0.31883265665632	0.545801623636613	0.145800323059055	0.0478662660590915
AGO3	0.15041755391448	0.0241192104646819	4.4769485201952e-10	369.139208015984	0.203850435790834	0.0554581016754908	3.67575574410482	0.000237146338082667	0.00383819110957192	0.525783535394503	0.570350515062315
ENSG00000271554	0.213751897623951	0.157563926750863	0.174906980660178	11.2594682479932	0.294812040483102	0.269534063696498	1.09378397832144	0.274049732543725	0.499426090027634	0.670504932801245	0.723164759894131
ADPRS	-0.632100240138261	0.168310481848572	0.000172953797882104	10.2056659454477	-0.98952401480326	0.304158548715223	-3.25331646597817	0.00114066384318238	0.0121321939824159	-1.26229954904454	-1.43450214871904
TRAPPC3	-0.353166342438385	0.0898560290749061	8.48195548643727e-05	21.5113979360894	-0.553512442167906	0.177606894495187	-3.11650312754556	0.00183009739244366	0.0173153561709477	-0.624924925816248	-0.702008703428406
MAP7D1	-1.21085663157881	0.204069201599836	2.96437547692362e-09	15.0063205066812	-1.74181248087518	0.324145742045188	-5.37354731203708	7.72025360682799e-08	8.12568532998411e-06	-2.58478003627557	-2.69833642503144
THRAP3	0.0500390383401247	0.0340694746385261	0.141904612581579	134.749654926094	0.0429099552451838	0.0694581741279839	0.617781215586199	0.536719567437821	0.734006961097483	0.296414788634083	0.299972721259566
SH3D21	-0.0268876814055942	0.155100224311661	0.86237096513728	4.72642626124595	-0.340116096004851	0.342819761678829	-0.992113448592528	0.321142186843567	0.548210483332162	0.120634292185166	-0.343505776846373
EVA1B	-0.500646555140105	0.184540780823465	0.00666908279057639	4.49431450791446	-0.769019293300845	0.368678927342403	-2.08587808054088	0.0369896682897808	0.137042850696257	-0.961922851774776	-1.06405724933277
STK40	-0.00635380657831486	0.0953589115429732	0.946875909096458	43.6382334000782	-0.0207330847413728	0.176765860049563	-0.117291227704035	0.906629276327389	0.955589596650039	0.167554981421495	0.193053289404232
LSM10	-1.08007107003966	0.237164345772941	5.26093529367952e-06	8.26913090982418	-1.58184408346852	0.422054003356173	-3.74796606806165	0.000178274364501203	0.00305343990171607	-2.28593002666	-2.42959171753252
OSCP1	0.23136993033463	0.0896064391419166	0.0098210196172898	22.5129029259163	0.308667648645744	0.168653712181601	1.83018591558412	0.0672221431413952	0.204588094329213	0.710762811293571	0.746441991042623
MRPS15	-0.144317582371559	0.185705246725313	0.437080602048282	9.51926036164298	-0.296482237671016	0.326352365837199	-0.908472769641011	0.363628494177439	0.589429622338446	-0.147697522273792	-0.270201494968964
ENSG00000223944	-0.671882358872683	0.580334584917556	0.246966077883351	3.13120437546234	-1.29339136092231	0.800510030099618	-1.61570912579491	0.106157216994401	0.275303015108609	-1.35320321169961	-1.94499511092355
ZC3H12A-DT	0.102323227816945	0.108531660323643	0.345785198759565	31.9329988360968	0.115269036060005	0.193447986867596	0.595865782459138	0.551264893696701	0.743704825159842	0.415886161039458	0.421534981829285
ZC3H12A	-0.34185624775133	0.223467802468863	0.126071556168165	2.25254512910157	-0.363108828607047	0.437375600319232	-0.830199097393684	0.40642622548813	0.62676887291823	-0.599080926935932	-0.382133251384794
MEAF6	-0.0853578465949931	0.0978115611330786	0.382839453755436	72.7248416352429	-0.146230368878228	0.160158240737	-0.913036807880259	0.361223183278431	0.587240114879633	-0.0129722712874011	-0.0177804219039373
SNIP1	-0.237399703570704	0.0869869593133901	0.00634994882287243	20.2729458349473	-0.314785231599749	0.170228445234015	-1.84919289585833	0.0644299641858546	0.198942280448199	-0.360393728858301	-0.300950273036842
DNALI1	0.0775750356086039	0.0743140976491204	0.296540692366084	22.4927431559725	0.0855800002022359	0.149682178464601	0.571744753317278	0.567494910396254	0.754970642907291	0.359335595423569	0.371657809919901
GNL2	-0.0554529484518278	0.0939492071735297	0.555027129948592	14.7593643593445	-0.12598911596522	0.193732031240554	-0.650326717571969	0.515481202532633	0.718757762569071	0.0553615645921984	0.0162246045994502
ENSG00000284748	0.451770479510576	0.239782031589589	0.0595530555500455	2.09962743645428	0.388903117526008	0.427453860564181	0.90981308956412	0.362921090260261	0.589051487654214	1.21438649471363	0.881236475233452
C1orf109	-0.583547023888111	0.155756686769289	0.000179297917295364	5.47991944215778	-0.858459373093473	0.325797418634239	-2.63494835745532	0.00841500850734624	0.0499715769996649	-1.1513535931419	-1.21431535325966
MANEAL	-1.38896187241914	0.514665178837052	0.0069596692813491	2.35709498868307	-1.75743677464614	0.818519142389833	-2.14709306555122	0.0317858732609677	0.124256057609645	-2.99175732269249	-2.72458502367608
YRDC	-1.72604820444288	0.428504088170158	5.62345132924154e-05	3.74398348338796	-2.41727894219008	0.644972657968659	-3.74787816556952	0.000178336837346672	0.00305343990171607	-3.76201248221494	-3.83311078993255
C1orf122	-1.24564503257985	0.180071191848021	4.59637219268541e-12	33.4322970408099	-1.79009853917348	0.287346811968489	-6.22974908581825	4.67182811461374e-10	1.60299766268627e-07	-2.66427286294023	-2.77945633886456
MTF1	0.183430105458603	0.094122522378188	0.0513140669583082	31.344288109332	0.265902737660717	0.15376147969175	1.72931958117065	0.0837519139939441	0.235935605333351	0.601218478138104	0.674597528760041
INPP5B	0.121902002690118	0.0674550716721796	0.0707375774824905	130.378851057333	0.163215301678179	0.112083697474275	1.45619126916865	0.14533975241067	0.335908499576647	0.460624410355743	0.502084048633179
SF3A3	-0.23404947109498	0.0778269573958352	0.00263574352870799	38.4663101491879	-0.365074877093489	0.144136997281556	-2.53283254111611	0.0113144991509313	0.0609646819828446	-0.352738319531755	-0.385436185801734
FHL3	-0.0227372219523327	0.162266330560611	0.888562920899024	5.6221218910554	-0.0402291799613026	0.308171341862314	-0.130541599741862	0.896137943872685	0.951176550863041	0.130118250757649	0.160300117576603
UTP11	-0.310609577070486	0.140873361976294	0.0274621582029355	12.5743011538675	-0.52051999863409	0.252445141188718	-2.06191331781256	0.0392159893677719	0.142371409559753	-0.527681089495698	-0.646581852057071
POU3F1	-0.227924115319503	0.193800803340408	0.239565246118367	9.3722201638555	-0.295380581262976	0.342706348696535	-0.861905775561032	0.388739370523905	0.612191356775116	-0.338741647339066	-0.268350727355219
MIR3659HG	0.196261713569833	0.0982516477764704	0.0457664244207031	42.4561477106473	0.253038101811909	0.16957372847949	1.49220108610464	0.135646437728679	0.321385207246682	0.630539193378344	0.652985117469335
ENSG00000287987	0.33730349817807	0.228642831541911	0.140147505125439	2.77282611007954	-0.13845364717617	0.413498233476965	-0.334834918185649	0.737749618501344	0.866257268108703	0.952825064925037	-0.00471563640254126
RRAGC	-0.399636863104869	0.115932411349553	0.000566525776125565	26.3588624313224	-0.589010055816512	0.208863894686786	-2.82006642028674	0.00480137101238922	0.0339944428875095	-0.731111842663809	-0.761644206137435
RRAGC-DT	0.398642781775464	0.078857926703956	4.29934523011318e-07	321.756231295298	0.500505968266268	0.12996157111575	3.85118434602866	0.000117547970534663	0.00225576396251977	1.09298767368064	1.06872772953407
MYCBP	0.334323677088362	0.142541213843204	0.0190039889118671	34.9265636065819	0.465866011817367	0.222207663810047	2.09653440313206	0.0360348113767489	0.134481884702959	0.946016059780801	1.01053307912466
GJA9	0.218117282647275	0.255898290694889	0.394014713792094	7.75686350199768	0.266202127135792	0.428944881472537	0.620597514118689	0.534864475690254	0.733093788043621	0.680480004520498	0.675100498960479
RHBDL2	0.471925974101054	0.167747904657977	0.0049035157491422	47.128127611311	0.664487365666744	0.260274012390219	2.55303001465434	0.010679029317105	0.0585707886714364	1.26044257063886	1.34421422182932
AKIRIN1	-0.181923381858891	0.0811498826232501	0.0249730463378564	67.5608098137192	-0.285055124443006	0.148140591955079	-1.92422023350254	0.0543269839822831	0.177698244486199	-0.233628212222516	-0.25100410191006
NDUFS5	-1.15883108408854	0.32050173100199	0.000299562456215909	19.8816748462412	-1.62438387826866	0.464938073902059	-3.49376394287477	0.000476261933893151	0.00631433519155402	-2.46589967070044	-2.50105798772065
MACF1	0.179525783090805	0.0407872504020816	1.07496558039982e-05	5418.5828788948	0.193201080891977	0.0767291602840812	2.51796162210913	0.0118036181579432	0.0626277091950114	0.592296952218675	0.552459745299397
ENSG00000287422	0.486596514138169	0.168941853955578	0.00397346971949863	14.2199593327098	0.69977269147562	0.28452904488157	2.45940688328282	0.0139166793975403	0.0702839422267301	1.29396531565414	1.40349308388733
ENSG00000226438	0.102510783276407	0.141705163427949	0.469428675120578	28.164078671905	0.13940439088816	0.225682092798993	0.617702490965123	0.536771469685767	0.734006961097483	0.41631473243682	0.462082045992127
PPIEL	0.168951396754751	0.0761394371345154	0.0264885243629313	53.550904182008	0.242019029840362	0.135248296987527	1.78944234590016	0.0735436047460665	0.217349540572527	0.568134075055339	0.634473228109247
PABPC4	0.307211817375878	0.101183563999698	0.00239593895047255	47.0421263357886	0.406740673341452	0.171734224783347	2.36843106756723	0.0178637088819909	0.0834883674805541	0.884064423526624	0.911203323672461
HEYL	0.112209004512309	0.168568097501285	0.505628579934858	4.97887519986684	0.115453484947799	0.355872831654034	0.324423430727182	0.745617483051086	0.870895427461423	0.438475538840024	0.421844853423939
NT5C1A	-0.20400036002429	0.348215261190613	0.557979313016017	5.35232142395628	-0.239675215389049	0.570024554771333	-0.420464721006966	0.67414599636386	0.828366187768112	-0.284074951597773	-0.174766478837361
PPIE	0.00843914318709074	0.0637912208690162	0.894752404980022	85.3031255708363	0.00866293576064525	0.115927874565691	0.0747269437406648	0.940431969598578	0.97332565281033	0.201357437347111	0.242438199545976
TRIT1	0.0495940228505489	0.0809286105878349	0.540000662386126	41.5542314191808	0.0285769800095187	0.144938025770132	0.197166891557093	0.843696938731805	0.925477281386372	0.29539791122213	0.27589351999392
MFSD2A	0.0133663886286312	0.234579187525392	0.954560901038762	14.4098181734733	0.00329613289686673	0.377230487606741	0.00873771607851304	0.993028399955306	0.996663998023644	0.212616381608645	0.233422044547786
CAP1	-0.277946881316684	0.100034536209134	0.00546089632511202	36.9341380136285	-0.404714371074798	0.17846661042779	-2.26773159474865	0.0233455709250935	0.100304686899801	-0.453045580612159	-0.452029990503863
PPT1	-0.544502984448607	0.142372850492044	0.000131045150945195	27.8418877729504	-0.756439560518171	0.231567207138949	-3.26660916225621	0.00108843834941337	0.0117367996998968	-1.06213646990132	-1.04292347127472
RLF	0.105919710902524	0.0522787174148856	0.0427588467824577	192.696335698431	0.11513191812398	0.0978349073279136	1.17679794736343	0.239276162099086	0.45896934670974	0.424104262426634	0.421304625582631
ZMPSTE24-DT	-0.307105226372043	0.180345943557724	0.0885928877265967	11.1616777073463	-0.473750141909911	0.320642672436008	-1.47750185061366	0.139541162586872	0.327044834062893	-0.519673514136453	-0.568009136015209
ZMPSTE24	0.0812387713878024	0.0720731160327431	0.259669924527131	50.2281779317738	0.110976093695465	0.124267714188596	0.893040436287749	0.371835518590748	0.596355067490219	0.367707371787542	0.414322897700349
COL9A2	0.216261841920424	0.14565291855371	0.137603382337101	41.8434672871187	0.286083975648151	0.244331001392343	1.17088692805201	0.241644230144753	0.461807776803317	0.676240251503921	0.708501731013885
SMAP2	-0.507081946246675	0.201684030574681	0.0119289410144608	14.7568485639718	-0.764874332195057	0.32895585722369	-2.32515796693944	0.0200635150001536	0.0905814903533252	-0.976627966555375	-1.05709377168325
ENSG00000284677	-0.242534799956753	0.290405011165685	0.403627335537501	2.13980774577026	-0.494738309615676	0.528812506566893	-0.935564691590918	0.349497360945875	0.576480792653344	-0.372127620476667	-0.603268969097646
ZFP69	-0.183243634759712	0.225098465113178	0.415610634711475	4.67252159609132	-0.315630361720105	0.381761517846568	-0.826773645234088	0.408365370461806	0.628615190277501	-0.236645040589974	-0.302370080015443
EXO5-DT	0.152047924917865	0.068504191598604	0.0264498786300041	35.1245739082427	0.124166254381929	0.144262367650737	0.860697466733241	0.389404688701196	0.612564353507951	0.52950899548585	0.436482186241172
ZNF684	0.00595055915851232	0.0788939523358486	0.939876742156651	31.0476474504172	-0.0338982380661414	0.159025778117532	-0.213161906625528	0.831200679522964	0.917696045942208	0.195670927673433	0.170936012887115
ENSG00000286838	0.83832597259785	0.23878969753258	0.000446879319078186	2.28844451627178	0.874260735972114	0.423525558999161	2.0642455157561	0.0389944439819402	0.141945402281809	2.09768057906485	1.69663059879947
NFYC-AS1	0.189817922033274	0.149960277033022	0.205588985560914	5.22219680278762	0.207647834441974	0.299366395927955	0.69362439227129	0.487917792625722	0.696925743651494	0.615814883293972	0.576730092568258
NFYC	0.0222909325788568	0.0399745659024215	0.577098511989541	166.643213181063	0.0127212848113913	0.0748113187795422	0.170044921262236	0.864974808995882	0.936161751990051	0.233009305827127	0.249256170134246
CITED4	-0.961855706658698	0.284410880850928	0.000719803110804621	3.1919011080319	-1.49944007761649	0.52010586251965	-2.88295169439634	0.00393967850649131	0.0295407012488483	-2.01580340054514	-2.29115412105436
CTPS1	-0.116272266459458	0.177967508051477	0.513540823609357	9.94040237846575	-0.202458995076292	0.302978935682041	-0.668227956575705	0.503988092553631	0.710119884678883	-0.0836129029062784	-0.11224374056962
SLFNL1-AS1	0.383673550325885	0.140654031215219	0.00637617093932682	9.98998297483548	0.519537779056566	0.263722812496338	1.97001455482271	0.048836702491383	0.165189761029607	1.05878240736532	1.10070090990551
SLFNL1	-0.228827508975408	0.201291706158426	0.255623778275043	3.63074115965481	-0.31582479592712	0.391089430482181	-0.807551345833444	0.419348905012012	0.638612163357555	-0.340805936390369	-0.302696726809055
SCMH1	-0.0938347053651934	0.0321896499627627	0.0035562213667597	422.849279516265	-0.125581230076275	0.0707887691775513	-1.7740275969666	0.0760585856142459	0.221463186489817	-0.0323422177491582	0.0169098472829704
ENSG00000287400	1.45945469340699	0.693858120317626	0.0354316337526158	11.267895610633	2.07729560321913	0.931461688416698	2.23014604792831	0.0257377486492831	0.107330290672606	3.51698345930482	3.71771262969205
FOXO6	0.706678062786944	0.245177017306709	0.00394761457301359	3.20374926067181	1.0155538047708	0.494226513055479	2.0548347325446	0.0398949702268352	0.143970994785777	1.79686007067041	1.93400101109033
HIVEP3	0.151182916071819	0.0777911108590396	0.0519621498455579	225.601821221662	0.193438698008224	0.137710368693524	1.40467780199415	0.160117109515555	0.357259608642068	0.527532417192986	0.552858938786597
FOXJ3	-0.151720376360684	0.0458197720826359	0.000928826816665568	252.851590383517	-0.243252659616195	0.0729375914591293	-3.3350794117256	0.00085275043230864	0.00980548687445511	-0.16461318963643	-0.180776535936165
RIMKLA	-1.71908188737513	0.625061551089166	0.00595479642931147	3.11473976532319	-1.77055330869256	0.761914901258373	-2.32382029248716	0.0201351276706427	0.0908092140687558	-3.74609418130937	-2.74662062047425
ZMYND12	-0.274046172816298	0.113033598425254	0.0153308976880674	9.86703215160032	-0.36514946477091	0.224403657496989	-1.62719925710573	0.103694785481799	0.270834853354744	-0.444132312517966	-0.385561492073952
PPCS	-0.180587993464603	0.123912700189752	0.145011286594483	16.0157080929643	-0.351273931700727	0.237951495284589	-1.4762417495238	0.139879005419581	0.327523436191938	-0.230576798673673	-0.36225078735483
CCDC30	0.100036967528035	0.0427013723214068	0.0191442142022543	154.261920562661	0.121198767983835	0.0792215541827191	1.52987112199665	0.126048632675615	0.307010944944727	0.410661968848182	0.431496849906049
PPIH	0.0846472805020968	0.112909402108629	0.453440200071215	17.6325169176602	0.090904717137073	0.198327681171783	0.458356173984282	0.646696572574842	0.81036640121934	0.375495945461836	0.380603261136303
ENSG00000285728	0.149722910946042	0.147666771107789	0.310618928788753	6.74273077180265	0.251973626322135	0.287992433785186	0.874931410559494	0.381611227025166	0.60619650100405	0.524196249647101	0.651196813286905
YBX1	-0.0784633666265222	0.140396112444303	0.576249515121348	30.7774366078393	-0.1464023985988	0.239980877436421	-0.610058602013349	0.541822988565653	0.737856421005902	0.00278187909910834	-0.0180694294684668
P3H1	-0.0737076725811257	0.083740011285803	0.378752819170421	20.8501038138611	-0.109251284748425	0.163627244932814	-0.667683947091353	0.504335359139823	0.710480966928508	0.013648821859988	0.0443439308379237
C1orf50	-0.166466636830248	0.108711683403203	0.125703364429596	12.9933608702968	-0.266136488409903	0.220840629465551	-1.20510654698808	0.228162172708166	0.445518880177051	-0.198308958735558	-0.219221053574147
TMEM269	0.375325257529137	0.215707411101028	0.0818636073851878	3.20142012033545	0.543719290174269	0.415376857561376	1.30897829351008	0.190541703626445	0.39894233187885	1.03970623906952	1.14132551599998
SVBP	-1.4693306170225	0.259430927050724	1.48171037011266e-08	3.65761034380983	-2.17845562922206	0.464671058049792	-4.68816723461314	2.75662710773161e-06	0.000132844647922032	-3.17540297757095	-3.43189090883097
ERMAP	0.241008901044925	0.0803668763947955	0.00270993013655065	45.771044016606	0.33872279139596	0.141951586948211	2.3861853092177	0.0170241703616729	0.0810845826554304	0.732788227979905	0.796934217496024
ZNF691-DT	0.380288373691179	0.167155073580012	0.0229021327025653	5.4292969143361	0.566625557085569	0.304913023110333	1.85831864872671	0.0631237770993717	0.196151772084396	1.05104714929917	1.17980772936691
ZNF691	-0.175461380442342	0.127807495517273	0.169796890334167	7.90127455023596	-0.233657703987204	0.239895398110704	-0.97399827519567	0.330057395626392	0.557000263561517	-0.218862291865983	-0.164657142444818
SLC2A1	-0.112866563310699	0.154414616966475	0.464820773986881	54.852217099856	-0.124822000026689	0.239353340344076	-0.521496795688142	0.602020737193126	0.778845318398708	-0.0758307409705388	0.0181853433241147
SLC2A1-DT	0.394671917585707	0.109743224476612	0.000322748872985332	42.1924432530553	0.54233168188692	0.179468142771565	3.02188273367951	0.00251207844569458	0.0214094474984284	1.08391409715334	1.13899435316187
EBNA1BP2	-1.31323949952381	0.320020200604355	4.0674520225427e-05	5.42913895658517	-1.94342661053572	0.542753648306642	-3.58067903661099	0.000342702423746441	0.00499524450449782	-2.81872880485331	-3.03704538993735
CDC20-DT	0.241885935957727	0.25572747347348	0.344212920578295	3.60446005902424	0.340320813000671	0.456197864493208	0.745993875659052	0.455671114635493	0.670684080532474	0.734792286295208	0.799618871813359
ELOVL1	-0.515155459867299	0.221717124007322	0.0201533429522923	18.8372544156016	-0.701998468877049	0.356306948166703	-1.97020707142823	0.0488146434456247	0.165157525172246	-0.995076253925635	-0.951463186079627
ENSG00000288772	0.0617209892192419	0.313503700989021	0.843925487479381	2.65361712411191	0.0903911295498026	0.544437853925391	0.1660265334199	0.868136069300498	0.937809284910436	0.323108493133779	0.379740441053376
MED8	-0.631278124561513	0.182209335596837	0.00053106769437707	11.0525339206761	-0.958312732362487	0.308459130363677	-3.1067737603767	0.00189141089706789	0.0176724895213554	-1.26042098351234	-1.38206762348661
SZT2	0.0423004432201072	0.0455403563251878	0.352963604379481	60.1463963028894	0.0232880510002833	0.0928014635997812	0.250944867644719	0.801856734652335	0.901248305797658	0.278731802845656	0.267008192000315
HYI	-0.0171777589360556	0.10180585130438	0.866008575104098	23.0040421062944	-0.0484125827945125	0.176587024640774	-0.274157078601878	0.783963911117118	0.891711520196597	0.142821836354706	0.146552113368209
PTPRF	-0.110431852848416	0.0760393024132987	0.146418302694461	168.945561513138	-0.134901089861998	0.138459795048151	-0.974297916699102	0.329908638766204	0.557000263561517	-0.0702673344560767	0.0012526110247497
KDM4A	0.0268380243199459	0.0685218702882195	0.695301375526401	49.6940524345898	-0.0034950744095403	0.12374394761819	-0.0282444069129287	0.977467219742811	0.988669926486014	0.243399584345299	0.222012909676696
KDM4A-AS1	0.259691133606332	0.112915240588583	0.0214552051254734	14.4412569484878	0.326971500120186	0.20875373509535	1.56630251416024	0.117277812704698	0.293126188048047	0.775477843828252	0.777192209775499
ST3GAL3-AS1	0.155160304769336	0.178521071380115	0.384769026270203	6.53718601163631	0.246543404380684	0.320269772420575	0.769799168111707	0.44141903326565	0.657985297143711	0.536620902470025	0.642074115110467
LINC02918	-0.19433445137646	0.129943115803985	0.134774925418399	8.82520965402778	-0.391188280502209	0.25852593234072	-1.51314909479428	0.130241791339307	0.313559945581975	-0.261987980694011	-0.4293063443746
ENSG00000288573	-0.0638778911283297	0.173674351397085	0.713020373817374	4.78623066336575	0.0224701997174855	0.327078283594772	0.0686997604075867	0.945228608922028	0.975167153773398	0.0361102483899162	0.265634213093629
IPO13	-0.970108418578095	0.191144402767371	3.8695716642435e-07	16.2688813576568	-1.46616951469169	0.324682675270587	-4.51569987055762	6.3107991827603e-06	0.00025237312535999	-2.03466116288099	-2.23526003293132
DPH2	-0.49697045323364	0.155540238752876	0.00139770452165949	8.46189282753078	-0.795259836211059	0.287947699674998	-2.76182041776565	0.00574800846273414	0.0383111240041441	-0.953522818337095	-1.10814100051951
ATP6V0B	-1.68347553253017	0.328160063725709	2.89674617758729e-07	20.2526784355656	-2.43709141713388	0.484672071424528	-5.02833061944519	4.94768275151963e-07	3.59671378326571e-05	-3.66473229883119	-3.86639547534493
B4GALT2	-0.00438725602268183	0.108414331053166	0.967720423809559	20.4865609566994	-0.00884059702468198	0.197061814789441	-0.0448620501852583	0.964217265936535	0.982524781402531	0.1720486246459	0.213032505203536
CCDC24	-0.141413628332594	0.0934379845765365	0.130165635537642	54.4533487176111	-0.198934125578997	0.156969662098585	-1.26734123600302	0.205033301938561	0.416298487577308	-0.14106187624181	-0.106322008293875
SLC6A9	0.576348833042886	0.159640122058979	0.000305842313989827	14.1393715969104	0.788206564232885	0.265743766231101	2.96603971341112	0.00301661533597304	0.0243174519728524	1.49905279665766	1.5520607738338
ENSG00000230615	0.704791032312314	0.167713809294918	2.6416590087748e-05	14.4124660478177	0.953346366825351	0.289261574225856	3.29579332953839	0.00098144186137001	0.0108718929792505	1.7925481338721	1.82949337091933
DMAP1	-0.286819234649533	0.171130163990704	0.0937323784371523	23.9129900010632	-0.422064909108032	0.278495623780721	-1.51551720410642	0.129641476852291	0.312685108516506	-0.473319247274063	-0.481178655767018
ERI3	0.0956213851328824	0.0524168023659614	0.0681141893392414	365.218859868918	0.11046451214809	0.0857489068380134	1.28823230780966	0.197665108758934	0.407099952685266	0.400572194214653	0.413463447736855
RNF220	-0.0347830510023437	0.168894516861865	0.836833551394392	120.249116194252	-0.0271090908621663	0.269774495803412	-0.100487967854163	0.919956934747509	0.96394994519136	0.10259307072204	0.182341686814454
TMEM53	0.188890952355311	0.0720332548197219	0.0087345101659567	26.8315671066392	0.22487486702298	0.148415776967064	1.51516820932645	0.12972981162743	0.312854181653106	0.613696722130671	0.605671270370318
ARMH1	0.166488393259928	0.0624002780958858	0.00762880587903923	301.574643294836	0.205293824547835	0.108204553796941	1.89727527487515	0.0577916164716018	0.184923890143411	0.562506017879542	0.572775388322258
KIF2C	0.191095120222013	0.165846919184109	0.249223292027819	5.03940242339267	0.254352241091655	0.315851012507209	0.80529183387009	0.42065129304426	0.639664384281805	0.618733329997826	0.655192853385138
ENSG00000225721	0.271493418331607	0.160232718914087	0.0901951074596956	9.254548603283	0.341016077912037	0.279620976275984	1.21956543623342	0.222629655744791	0.439121998020865	0.802446515768221	0.800786907302045
RPS8	-0.340553186578375	0.260841012320793	0.191689714898983	12.5684355832965	-0.502516503145082	0.411846248439322	-1.22015559216419	0.222405897633337	0.43902837185566	-0.596103382324092	-0.616336227248743
PLK3	-0.229660630771011	0.182767515122752	0.208908483075185	8.97509661380888	-0.497814913087303	0.343595836705234	-1.44883860602296	0.147382659639707	0.338937869875989	-0.342709651553548	-0.60843762061555
BTBD19	0.360151638107227	0.160779273164731	0.025088473517191	5.64168721452655	0.479422610135695	0.314018803070985	1.5267321747842	0.12682762326974	0.308107434836542	1.00503393842123	1.03330797784717
PTCH2	0.129662609610256	0.11533637581945	0.260922835568812	47.3521534324466	0.206543013001577	0.198066435180132	1.04279663948985	0.297042488080876	0.523962669701369	0.47835769394922	0.574874007743683
EIF2B3	0.0290430953876	0.0564163560650323	0.606693339270327	93.7419424625972	0.027957996678479	0.0985320777028574	0.283745124737873	0.776605710769718	0.887283402634874	0.248438256061169	0.274853636511033
HECTD3	-0.284210382600266	0.110431983403102	0.0100639630109289	16.5117428751312	-0.408958969422129	0.227212077120356	-1.79989978792149	0.0718764631719725	0.214007740745984	-0.467357920573823	-0.459160857348793
UROD	-0.655112950667208	0.134419963544819	1.09567003162673e-06	15.8967389834111	-0.963374444102943	0.233797741372443	-4.12054641096072	3.77974915325892e-05	0.000955147276863798	-1.31488447265476	-1.39057122959372
ZSWIM5	0.0499287355330295	0.0402051269628043	0.214291923573814	344.149685907823	0.0464679905645508	0.0679038943949944	0.684319963951526	0.493773143201583	0.702086036573549	0.296162742501673	0.305950171660243
MUTYH	-0.211775324198723	0.0704336279393065	0.00264068993726156	45.2917930889052	-0.2926296887887	0.126122249883887	-2.3202066967415	0.0203296985099804	0.0914943094536262	-0.301841042066364	-0.26372926583316
TOE1	-0.0823509023913984	0.191948062864803	0.667903572704929	6.48405343176493	-0.154733567494173	0.35810422751725	-0.432090870769513	0.665675369548966	0.82362084523165	-0.00610128879069211	-0.0320656786289753
TESK2	-0.035143838234405	0.0709617378081795	0.620423286514291	268.961622579276	-0.0800688386649316	0.128412826806392	-0.623526797565571	0.532938398094627	0.731857132611175	0.101768658099562	0.0933700388939664
CCDC163	0.246259833106077	0.187068457996888	0.188034595140929	17.9206987877841	0.316596105501318	0.30155397189	1.04988206096919	0.293772340263002	0.520549294520973	0.744786808545667	0.759761689515017
MMACHC	-0.14628448411057	0.166964393566972	0.380952951955088	5.77104469001512	-0.28496233237836	0.309445760584732	-0.920879742672487	0.357113215863985	0.583711350167924	-0.152191967965646	-0.250848212517683
PRDX1	-0.982823792074406	0.187337643281723	1.55209691226278e-07	63.0651535976578	-1.36968368220591	0.303056415643597	-4.51956669287839	6.19663254369039e-06	0.000248968215268272	-2.0637162775811	-2.07316516138452
AKR1A1	-0.417469062863455	0.149565618670312	0.00525113769225615	15.7622802931379	-0.63599203259652	0.252697169729392	-2.51681502122715	0.0118420983666045	0.0627627555074039	-0.771859101050773	-0.840573280955671
NASP	-0.140076087766072	0.0731249427378591	0.0554196051947749	153.073937248204	-0.21435523013291	0.118317335501538	-1.81169757774104	0.0700329381192151	0.210038848769425	-0.138005544897109	-0.132229251848462
TMEM69	-0.16327021276423	0.0846791473659125	0.0538421768548646	19.5706137108811	-0.266920706121263	0.167190779817709	-1.59650374507668	0.110376370290171	0.282502910442814	-0.191005007507127	-0.220538528543401
IPP	0.0822205947333355	0.057815041770628	0.154988066450706	39.3738836772596	0.100184884340186	0.114279311623016	0.87666685174545	0.380667616496955	0.605271483459491	0.369950875678952	0.396193814401655
MAST2	-0.0418226918525693	0.0571184513506429	0.464040502192116	124.559912963695	-0.0705608272224758	0.100976141614414	-0.69878712034689	0.484685078780819	0.694129876195273	0.0865072221694816	0.109343367347732
PIK3R3	-0.20052520402471	0.17760698291824	0.258881397105599	40.2791822177878	-0.295467522622707	0.286712804587916	-1.03053479961376	0.302759025059953	0.530013656523321	-0.276134087241892	-0.268496787643808
POMGNT1	-0.26509892415819	0.0615305288730813	1.64430207680949e-05	42.6574579418461	-0.397311261895208	0.121873876003507	-3.2600199068402	0.00111404394389588	0.0119155473201232	-0.4236875071737	-0.43959286890169
LURAP1	-0.261686612681732	0.277397363778788	0.345494886803099	11.7050250290322	-0.394350711650347	0.433941329852245	-0.908765043847337	0.363474162056103	0.589280166720327	-0.415890244956453	-0.434619185208602
LRRC41	-0.176454114326734	0.0816672921588544	0.0307226893252839	56.0112207738821	-0.234230888173836	0.151739580000953	-1.54363738302403	0.122676203433401	0.302129334783724	-0.221130726755927	-0.165620083995003
UQCRH	-1.67106702424551	0.385444413106747	1.45475888968479e-05	30.0386573018666	-2.42039026871364	0.58625308219259	-4.12857576741663	3.65017161960152e-05	0.000929164495395188	-3.63637838287484	-3.83833777570014
NSUN4	0.0147581787797435	0.0934574599079515	0.874525093429194	38.0264301295332	0.0175914601627191	0.161656725648066	0.108819847069132	0.913345381616541	0.959855439324232	0.215796675328745	0.257437997741943
FAAH	-0.552612363732939	0.271698787901084	0.0419601204625489	5.86485006203588	-1.12763144006198	0.431170276858961	-2.61528101676367	0.00891540698553937	0.0519187787657547	-1.08066671168473	-1.66652072367687
MKNK1-AS1	0.100283150406216	0.190408057100764	0.598419347035854	4.39107803911872	0.162869498940396	0.341493179071238	0.476933388196372	0.633409555759494	0.800833300843865	0.411224506139347	0.501503104789742
MKNK1	0.111798315260265	0.0535009939943514	0.0366493134460813	129.305470238771	0.147414826154596	0.0986521900435859	1.49428842978008	0.13510024795568	0.320487050914371	0.437537098193533	0.47553946706727
MOB3C	-0.0634394493173574	0.114852425863785	0.580704334303022	12.3176090128242	-0.11535670360292	0.227105429869288	-0.507943397343315	0.611493039074846	0.785884678879921	0.0371121046948702	0.0340869111339717
ATPAF1	-0.131924783378814	0.0713726216406979	0.0645452490570839	114.912810249465	-0.200004321976468	0.12035956521111	-1.66172353336157	0.0965682203142635	0.259146627203426	-0.119379502650219	-0.108119923522553
EFCAB14	-0.0790362179166401	0.0618812717145409	0.201523332847781	71.8140686173054	-0.122675997404355	0.109011738015312	-1.12534667952109	0.260442156332508	0.483408593967381	0.00147289199422232	0.0217905982143352
CYP4A22-AS1	0.30346656438572	0.156513907706536	0.0525121552207906	24.1373292825474	0.418458686136822	0.263229721667438	1.58970910840189	0.111900389617385	0.284320749244646	0.875506377218229	0.930889424003608
STIL	0.180409750714532	0.0940822570955804	0.0551649677247803	15.8404088900784	0.218174510608746	0.173509127268845	1.25742382572586	0.208600206247833	0.421117463333751	0.594316852043561	0.594414763748548
CMPK1	-0.0129073063060154	0.114505370703075	0.910250737993161	42.0324809469445	-0.0248834942061959	0.190428147182838	-0.130671303451292	0.896035334188602	0.951151823372942	0.152579983924905	0.186080658586477
LINC01389	0.258898052490083	0.243739461491084	0.288148630691207	2.69657039330421	0.470861283801633	0.494342949406931	0.952499240388744	0.34084385099321	0.569323055947767	0.773665623148632	1.01892506735516
ENSG00000290466	0.176604569110063	0.219755819897759	0.421604909691886	10.0655934498065	0.222342108549082	0.357642255155006	0.621688587811627	0.534146657154209	0.73277479544497	0.585621866559677	0.601416270968761
ENSG00000291246	-0.0238083413766401	0.222043441411133	0.91461143523312	3.48801517254696	0.0248851889638207	0.430617330146721	0.0577895667955159	0.953916248782146	0.979083886575321	0.127670701911381	0.269691361812632
ENSG00000223720	0.290868586630201	0.351655459640799	0.40815724768522	3.23577722960287	0.402843351461374	0.581412452795403	0.692870181098672	0.488391024331787	0.697132574543318	0.846719516275277	0.904655876516209
SLC5A9	0.114000075756555	0.212646198634179	0.591887981991157	8.62869606786158	0.144306959930379	0.350486523228074	0.411733263240119	0.680534941501886	0.832401073464021	0.442568205127233	0.470318294554991
SPATA6	-0.00486089385383924	0.0399675526637212	0.903199178754806	539.223666503679	-0.0222195158610714	0.0691615105993011	-0.321269961695949	0.74800581790241	0.872266708260859	0.170966344088858	0.190556105566945
AGBL4	-0.304938414939371	0.169594855741001	0.0721705939860693	398.721850690975	-0.456048379394182	0.270381741260468	-1.68668334358737	0.0916642565486484	0.250428369721587	-0.514722267149642	-0.53827041845207
BEND5	-0.735033529841846	0.485420852977741	0.129970277538526	3.582714503728	-1.266889477853	0.689280688341011	-1.83798777375034	0.0660642069242181	0.202573285789434	-1.49750605238986	-1.90047231186389
ENSG00000229846	-0.460322670249804	0.227713739244047	0.0432283291848291	5.71506156328561	-0.594854215656854	0.42218520881708	-1.40898876425248	0.158838490497556	0.355330191155026	-0.869781232735305	-0.771462314290864
FAF1	0.0399357996538594	0.0221462044917408	0.0713443085624834	702.500723153273	0.035744067019152	0.0494108271699983	0.723405558384487	0.469430757314039	0.682273303327656	0.273328501868132	0.287934127596724
CDKN2C	-0.536983796939965	0.159733975593875	0.000774535389145698	5.87562863566672	-0.628399763431876	0.348325970303887	-1.80405659355129	0.0712224354453	0.212281463255658	-1.04495483889547	-0.827818373180241
C1orf185	-0.0434160543924951	0.210029628679957	0.83623326132001	4.99026177017309	-0.0982634541616064	0.381419905559699	-0.257625395867617	0.796696028075433	0.898800091367142	0.0828663278324155	0.06280333510135
LINC01562	0.182733562514749	0.177025148606879	0.301956729539463	4.78318498282875	0.277192734595652	0.323074323782786	0.857984414700867	0.390901069442437	0.613680339252786	0.599626850874218	0.693564568332424
RNF11	-0.521505164504779	0.102211808370206	3.35726361476654e-07	46.1105911102266	-0.768727635675998	0.175296601710703	-4.38529685215834	1.15827711300583e-05	0.000395057696833558	-1.00958557184754	-1.06356726853437
EPS15	-0.0511237305936775	0.0359836281048846	0.155389524137916	561.451171637363	-0.0730698127479411	0.0695858372163258	-1.05006730781703	0.293687168115181	0.520505894233889	0.0652539929559274	0.105128306172579
EPS15-AS1	0.0615923733103119	0.149540274408927	0.68042872820803	19.3232627069631	0.0785223900752093	0.248881231109027	0.315501453144176	0.752380947912459	0.875226982803509	0.322814600863347	0.359801121974172
OSBPL9	-0.088026968710595	0.0593454005154243	0.137995008193958	300.91194761897	-0.130247336819415	0.112872622647923	-1.15393204980882	0.248528028169911	0.469782597100373	-0.0190713173940617	0.00907085213034612
NRDC	-0.127357985239397	0.0540346293934311	0.0184247492405881	223.711755288577	-0.20025347928094	0.0879571130095548	-2.27671728219623	0.0228031138216926	0.0987156751766232	-0.108944194258255	-0.108538504367251
TXNDC12	-0.493532524760674	0.0769902877406151	1.45212737114499e-10	27.4325030807948	-0.669232591762961	0.149639879531216	-4.47228769402581	7.73872171585568e-06	0.000289249476595251	-0.94566702030318	-0.896416963177327
BTF3L4	-0.00627630015471835	0.112571642021235	0.955537916281461	52.0091648849778	-0.0396791331669256	0.176063868291493	-0.225367836978525	0.821693130431452	0.912306972927905	0.167732086563412	0.161224188626023
ZFYVE9	-0.00327410298188798	0.0327356227400845	0.920331212196522	205.888800716926	-0.0504586358666541	0.0651474324090667	-0.774529923908892	0.438617479427326	0.655693965769233	0.174592221913289	0.143114772347645
CC2D1B	0.274436737234827	0.0864253120834629	0.00149619336816338	17.8623587185051	0.331124947737947	0.174298527129802	1.89975757793612	0.0574649404019646	0.184631934433934	0.809172112020417	0.784169944648404
PRPF38A	-0.0330582808405867	0.0677638428911294	0.625659332216692	42.4548280115206	-0.0468813343222873	0.119439413873079	-0.392511423173136	0.694680372700473	0.839967199372711	0.106534236500278	0.149124589741341
TUT4	0.0275078117578151	0.0375478320055571	0.463798043550519	503.886279421176	0.0204867345326301	0.0655400368303262	0.312583506562063	0.754597110490194	0.876108399088256	0.244930074254827	0.262302018862895
GPX7	-0.287166917790532	0.138221594638431	0.0377477282485131	6.58784045843539	-0.459976363274163	0.288627696313112	-1.59366675183925	0.111010694846164	0.283255567395446	-0.474113716547336	-0.544869377346448
COA7	-0.467697635579052	0.338735172276196	0.167365788128531	3.26024549148801	-0.822697358260644	0.576154234172876	-1.42791167618807	0.153317282415559	0.347277490225158	-0.886633310545903	-1.15423566019761
ZYG11B	-0.156053194268261	0.0564587652518991	0.00570939221236959	90.3890965030693	-0.264553925304018	0.101143519232317	-2.61562903201305	0.00890632627463123	0.0518835088514681	-0.174513844250773	-0.216562369322229
ECHDC2	-0.0962491064381236	0.0619573583996474	0.120310086112381	519.422450740865	-0.152098207908392	0.103608471382649	-1.46800938068722	0.142101674820107	0.331461092211252	-0.0378592165322774	-0.0276383107705939
SCP2	0.0573410593249347	0.0603076868825184	0.341701613550028	207.589589331197	0.0714260220442121	0.0999140901338271	0.714874368055021	0.474686676669775	0.686596798326166	0.313100185828102	0.347879321282834
PODN	-0.145696777119155	0.170666598070829	0.393275448149115	4.08853268283194	-0.29750048429842	0.378655820845411	-0.785675190821578	0.432057801291994	0.649415278900737	-0.150849035015186	-0.271912135298426
CPT2	-0.259870759359019	0.0880325643768389	0.00315738851347992	19.1365725493429	-0.345817949860497	0.174767347080895	-1.97873318807332	0.0478460542662564	0.163028184109612	-0.411740950672229	-0.353084812902736
ENSG00000236723	-0.054856201388714	0.136519852362884	0.687817610933013	6.88767920887085	-0.0679606716410665	0.262298090057083	-0.259097089217373	0.795560330604836	0.898231854679603	0.0567251544522018	0.113711592962952
CZIB	-0.540890727603255	0.132091961663935	4.2252520163391e-05	28.7919913882353	-0.789763903491962	0.228195142274585	-3.46091461728684	0.000538343527001264	0.00698096866911087	-1.05388232486985	-1.09890790914039
MAGOH	-0.0455516732959232	0.0735630351784481	0.535771700832161	26.21250253684	-0.0956314137793336	0.150154603258364	-0.636886327186288	0.524198889456942	0.724814643142421	0.0779863569677904	0.0672251267434894
LRP8	0.0225454699282101	0.101307152964236	0.823889111947468	67.6627583114961	0.0443901421038062	0.166675241418138	0.266327150488084	0.789987264883691	0.895179756693832	0.233590933404411	0.302459414824126
NDC1	-0.0837752258898812	0.0840634298419449	0.318972501963861	27.5435145172728	-0.181522314144876	0.153927912543564	-1.17926834155892	0.238291340298752	0.457796890724007	-0.00935592245367384	-0.0770704045599602
YIPF1	0.183095917948999	0.0747394208752581	0.0142939382633108	45.2784931048047	0.21908952012153	0.140259976379735	1.56202450461259	0.118282216222698	0.294690805994866	0.600454846898667	0.595951967145334
IFT25	0.0736637146756138	0.0646825551890663	0.254765808915559	54.6097195247388	0.101078532657388	0.119458365064555	0.846140264876095	0.397474500915624	0.619240150536546	0.350398077515036	0.397695131283656
LRRC42	-0.0681660269552787	0.0844375502619819	0.419496442924728	17.2521284447481	-0.186401782981206	0.176527932652463	-1.05593364279738	0.290998532450183	0.517344126706253	0.0263116940385405	-0.0852678450946418
TMEM59	-0.610385757637745	0.102819907435407	2.91250737589478e-09	78.4923969930083	-0.858970016100348	0.1781953331685	-4.82038446701695	1.43281816807463e-06	8.19380949716279e-05	-1.21268112612609	-1.21517322648802
TCEANC2	0.282698949848439	0.0768369472857876	0.000233961322540635	35.9010396706817	0.418822174285033	0.14632114977395	2.86234884657528	0.00420513785257843	0.0310160554595166	0.828051583805877	0.931500079093326
CYB5RL	0.339451442773331	0.112411604828494	0.00253009423328383	10.7241691243189	0.423092966647487	0.223396346733786	1.89391175296019	0.0582367242171796	0.185811649743339	0.957733200466859	0.9386749515234
MRPL37	-0.0754956021077436	0.211405750973415	0.72100770788932	10.0716596760351	-0.13282953796033	0.345986643782046	-0.383915218542383	0.701041286365355	0.844063745447683	0.00956333451770391	0.0047327897282187
SSBP3	-0.303889708789937	0.0975229285090683	0.0018326960268844	106.302759511893	-0.452315748787612	0.165685218375615	-2.72997044167328	0.00633400044018601	0.0409827778518707	-0.512325933493587	-0.531999650370209
ACOT11	0.337298236724291	0.0691867627044086	1.08706778038233e-06	739.544351357601	0.451369255140058	0.111280685306141	4.05613295693056	4.98918659363115e-05	0.00116455081905219	0.952813042301945	0.98617872728964
FAM151A	0.373248435283697	0.150522432545351	0.0131497962964968	19.2573953565252	0.535970757569326	0.252685364570578	2.12109933030816	0.0339134443041432	0.129264396907772	1.0349606208169	1.12830808779403
ENSG00000230728	0.578258447448911	0.190577044122243	0.00241134301680939	3.74911142207939	0.802034913198315	0.355849090830711	2.25386247672013	0.0242048209126497	0.102990552474558	1.50341633860286	1.57529220990589
MROH7	0.412995002370446	0.0803093511897323	2.71031609907517e-07	586.966915826292	0.555705496312844	0.131609501191825	4.22238129679473	2.41734715042376e-05	0.000692447552685837	1.12578304659748	1.16146217745908
TTC4	0.185346698055887	0.0824208486479139	0.0245262322798571	104.40553315871	0.247065994242417	0.133577164592698	1.84961250671675	0.0643694189222802	0.19890521452281	0.605597965517192	0.642952058890677
PARS2	0.0117995917666939	0.230439624652286	0.959162406984025	2.20178382621572	-0.299219690656985	0.441323168894055	-0.67800585092059	0.497767983469104	0.705469436133494	0.209036190861707	-0.274800378335508
DHCR24	-0.768034993787114	0.418614579812442	0.0665491521285949	21.0912548603879	-1.31026050710449	0.636846407812766	-2.05741995405855	0.039645847365059	0.143394252445586	-1.57291565954607	-1.97333504449782
ENSG00000287724	-0.729661056078505	0.196921390902618	0.000211105880450354	4.1806024298704	-1.05662807071592	0.431907325994011	-2.44642312626707	0.0144281562190893	0.0722713717064806	-1.4852297443866	-1.54723603972874
USP24	-0.0130873602234449	0.035064268432923	0.708970407924553	321.235082743676	-0.0348953135574817	0.0627191964949197	-0.55637373416141	0.57795539077892	0.761691105620143	0.15216855383796	0.169260939775059
ENSG00000234810	0.190211052974449	0.160514706562526	0.236014674087501	21.4195449628285	0.210597789762926	0.267635753343621	0.786882122929731	0.431350873496868	0.6486331480158	0.61671320252866	0.581685976934898
ENSG00000260971	0.726571335067573	0.159139940703786	4.98037527815717e-06	130.023706047067	0.967554317841508	0.248422734009569	3.89478974901001	9.8283943531946e-05	0.00198138582283674	1.84231695858974	1.85336253321573
PLPP3	-0.0377678642563861	0.0493720330406812	0.444292543140876	1282.68351308587	-0.0504962518048733	0.0845024411517046	-0.597571515291717	0.550125875308434	0.743087907786119	0.0957726582913893	0.143051578088792
PRKAA2	-0.220382619399119	0.124037103658597	0.0756097858603256	84.2533894237821	-0.341582383456428	0.195237276023256	-1.74957564669024	0.0801915650525599	0.229907501678094	-0.321509040759265	-0.345969119598265
FYB2	0.359936717881102	0.217605451400573	0.0981113592146931	31.6449804121009	0.392677084741199	0.331832284384165	1.18336009852071	0.236666463928815	0.456259113963675	1.00454283748556	0.887576688249268
DAB1	-0.254965375920072	0.282415542143756	0.366630877399431	117.341403658582	-0.333698904232582	0.460076491559563	-0.725311791309772	0.468260773593569	0.681400202479843	-0.400531961922668	-0.332724982928567
OMA1	-0.505947390395222	0.109583221906389	3.89298950729868e-06	27.4266287548378	-0.750882854019263	0.195979685151173	-3.83143208664741	0.000127399542230542	0.00239656419573155	-0.974035463047146	-1.03358828078137
MYSM1	-0.0302618429021573	0.0409445270897878	0.459850089058538	146.355363786716	-0.0587467215574571	0.0777880423144405	-0.75521532371244	0.450119795681828	0.666016619557181	0.112924204130908	0.129190902378263
JUN	-0.455994013249085	0.221066839578183	0.0391413793503743	209.368519539734	-0.718414141555082	0.364020415088939	-1.97355453643872	0.0484324175939982	0.164373205982717	-0.859890085952257	-0.979041290403826
LINC01135	0.289523038440527	0.093009337482879	0.00185297439994467	73.6508043201126	0.370791805039512	0.170866930976948	2.17006183068587	0.0300021622336867	0.119313188521356	0.843644887205445	0.850809719352218
LINC02777	0.27986124212658	0.182646240812225	0.125458675002684	3.70399443276636	0.388955971440245	0.359536592157262	1.08182582781481	0.279329927827862	0.505398805061624	0.821567313141871	0.881325269082437
LINC01358	0.595726218031462	0.118922338733952	5.46079689054947e-07	27.6173294418064	0.802172476101277	0.206145549061382	3.89129175843821	9.97119461104187e-05	0.00200396137317421	1.54333086238609	1.57552331369088
FGGY-DT	-0.183601291136738	0.162712049827401	0.259158774336125	6.54429380932205	-0.42339690939849	0.319589558781623	-1.32481458722436	0.185232655395148	0.391914181189689	-0.237462299088965	-0.483416397935165
FGGY	0.108289013311064	0.0569105467912225	0.0570675076493931	400.916460379206	0.120485069750692	0.108467988619071	1.11078919490085	0.266659098466846	0.491089008852312	0.429518209036959	0.430297846690302
ENSG00000226883	0.45683442026241	0.20201056915692	0.0237321347987319	5.36961194212498	0.576169730964341	0.374807144530341	1.53724319125859	0.124233767163129	0.304103793795488	1.22595779298669	1.19584181021632
CYP2J2	0.0999759860592806	0.135588770797881	0.46091130034614	92.267645783038	0.166209498283917	0.216048899376594	0.769314256001824	0.441706776212121	0.65820563299706	0.410522623860027	0.507114257749783
C1orf87	0.635084699999039	0.144183875385939	1.05937203246681e-05	22.4333627034937	0.815778920045564	0.230746535576839	3.53538967770942	0.000407174225877057	0.00567925286109494	1.63326649882822	1.59838195237944
LINC01748	0.14643824421853	0.0694192053390447	0.0349033954739675	811.605088545214	0.167430359034338	0.123875794790895	1.35159866636549	0.176503737194143	0.379841710399236	0.516690660562581	0.509165287019237
ENSG00000231252	0.0735325587820333	0.028536747567774	0.009972905562757	548.096461998001	0.0255290330640431	0.0729332527233189	0.350032832909436	0.72631405732569	0.860541710461294	0.350098381282544	0.27077301104582
NFIA	0.103649391275352	0.0264002996466828	8.63454877332671e-05	4682.94533645495	0.0979001284779393	0.0574476670218201	1.70416195388325	0.0883508348779226	0.244120941079987	0.418916495257033	0.39235545597674
NFIA-AS2	0.0494711460164638	0.0617371083370866	0.42294673068592	83.199075542909	0.0075385905553847	0.10413519606738	0.072392340342903	0.942289680323539	0.973674742855547	0.295117132957192	0.240549315064953
NFIA-AS1	0.68897976338374	0.229588359541741	0.00269151936416706	2.38544148521751	1.06107734474154	0.455151261138249	2.3312631103954	0.0197394901402949	0.0895190834911179	1.75641877971611	2.01047993212778
ENSG00000284808	0.103876158090197	0.247965314258237	0.675278936589432	2.4802147972128	0.169861191315071	0.441721726781238	0.384543437681512	0.700575707455678	0.843917766964584	0.419434666100967	0.513249051818128
TM2D1	-0.13805411136594	0.0328547997467547	2.64629662366844e-05	136.341919079611	-0.217420379042249	0.0724007523454335	-3.00301270358225	0.00267321272492917	0.0222413372981983	-0.133385251498431	-0.137378659859264
PATJ-DT	-0.383817927523736	0.0888530701820292	1.56246870063432e-05	22.9169864347307	-0.565930226727621	0.170878495137023	-3.3118867665227	0.000926690461214752	0.0104525322502303	-0.694964969913527	-0.722870410699258
PATJ	0.200077013733768	0.0491281692563771	4.65008556080378e-05	196.303377599026	0.253990760952281	0.0844264192910942	3.00842749325357	0.00262603456253427	0.0219403538897309	0.639257300157561	0.65458557172265
USP1	-0.632480701316528	0.125052668342942	4.24310908032427e-07	16.2868359821037	-1.07674224430717	0.245034894421588	-4.39424044827924	1.111607262343e-05	0.000383067251780835	-1.26316891738646	-1.58102757471938
DOCK7	0.200007301943554	0.0390598863569042	3.04678882989786e-07	1397.51584149369	0.256400902263608	0.0682253364856268	3.75814785930187	0.00017117572522432	0.00297235905055509	0.639098006051006	0.658634575977516
DOCK7-DT	0.15331344487831	0.0695021988018636	0.0273924688435971	144.577949009282	0.198338352428607	0.121360386774832	1.63429235601067	0.102197477960788	0.268730893791757	0.532400756991454	0.561090290824864
ATG4C	0.105577269158269	0.099621635082173	0.289243543229822	147.838777279703	0.171485142491978	0.163107041539556	1.05136566069338	0.2930906808981	0.519932139539635	0.423321769945364	0.515977267460128
LINC01739	0.13819178963029	0.130735743653342	0.290497244973178	8.86963712695853	0.121920357313658	0.250361536829193	0.486977188500155	0.626274496692215	0.796468885489373	0.497847196467716	0.432709110055689
LINC00466	0.0593473201805428	0.226971488704143	0.793726395486059	3.06200922268147	0.084083827110703	0.37715704027936	0.222941157477591	0.823581303360638	0.913575639496644	0.317684568606551	0.369144259703919
ALG6	-0.209954638326594	0.0744751164422938	0.00481548104082751	47.6561074799094	-0.346862056193173	0.138272184172406	-2.50854543355362	0.012122937704326	0.0637392336057054	-0.297680705221919	-0.354838897181391
ITGB3BP	-0.0531758752963276	0.0676386864066755	0.431764701659204	122.106735483562	-0.107602705894866	0.149574110298175	-0.719393922386442	0.471898240481825	0.684178670979988	0.0605647638322987	0.0471135206379769
EFCAB7	0.0935834735535984	0.0742196234749855	0.207345119433544	54.8941245017281	0.14239987251244	0.13402317911001	1.06250182586367	0.288007929548584	0.51451642005327	0.395915488322219	0.467114413922206
DLEU2L	0.0141818800560392	0.109963201343282	0.897381919718021	10.0900361484581	-0.0121659011451457	0.218831773545278	-0.055594765550024	0.955664634543414	0.979940378353165	0.214479810706278	0.207446040016121
PGM1	0.0897293979063264	0.0416412296353984	0.0311758408416422	140.304377264181	0.104661968540337	0.0747631983243773	1.39991293692702	0.161539391523012	0.35933108965259	0.387108778080725	0.4037152542818
ROR1	-0.0248052449576721	0.0727528736878924	0.733139643121757	292.095779490861	-0.0592458466010833	0.121995444266137	-0.48563982825323	0.627222552711733	0.79736326018586	0.125392739105157	0.128352379169746
ROR1-AS1	0.431899071431606	0.197292994090012	0.0285877390760431	5.93313774695879	0.481457386820703	0.370986708258638	1.29777530057775	0.194364559418214	0.402962946390196	1.16897956733123	1.03672637469244
CACHD1	0.169985069584345	0.0674802028328251	0.011767657813849	1227.34324266726	0.208871174822723	0.119546589429583	1.74719476163521	0.0806035600847555	0.230491971040666	0.570496057000655	0.578785287582559
RAVER2	0.170895314347325	0.0524135814485488	0.00111209741853997	234.008562688803	0.221639376370195	0.0874159388010943	2.53545725653661	0.0112300632415702	0.0606621426235448	0.572576001093624	0.600235690573341
JAK1	-0.00794431115184007	0.0607420887540902	0.895943343638761	843.615667071468	-0.025627346104156	0.101493977756972	-0.252501150024101	0.800653725309446	0.900545159077483	0.163920617646949	0.184830997628559
LINC01359	0.28500948580108	0.0898136332503423	0.00150694255143227	21.8786125005149	0.336970819380186	0.178553428860464	1.88722681793763	0.0591298247012447	0.187788091924205	0.833331246817127	0.793990928605478
ENSG00000272506	-0.148042398221352	0.203498642921687	0.466928335260763	2.80303902578684	-0.255223792513941	0.402188343346425	-0.634587741629558	0.525697325140269	0.725922674670513	-0.156208868934896	-0.200887874557985
AK4	0.138964829631658	0.0554381146207276	0.0121875860833681	178.16757421447	0.171957390934729	0.100093534647391	1.71796701495755	0.0858026319170834	0.239588208523679	0.499613622433422	0.516770638348824
DNAJC6	-0.469238914998985	0.348315337227398	0.177926465483568	60.0560436980879	-0.82161738592394	0.504598849181843	-1.62825854093031	0.10347007645261	0.270517011828861	-0.890155192962024	-1.15242132152547
ENSG00000229294	-0.554794938627824	0.693725827502819	0.423865925466568	3.18808147484951	-1.79420334070961	0.957293395248948	-1.8742460249013	0.0608965231525505	0.19175327638249	-1.08565397878552	-2.78635234898938
LEPROT	-0.142166116404825	0.0928045037489964	0.125550046602595	89.7497031363475	-0.204175773435579	0.160679302816861	-1.27070363049991	0.203834103536978	0.414579476026129	-0.142781340263491	-0.115127904601309
LEPR	0.0181765324729825	0.121554926848389	0.88113268500456	145.690532224731	0.00380134995348423	0.191562156852324	0.0198439504751177	0.984167857367162	0.992265148154151	0.223607744242404	0.234270802254341
PDE4B	0.0772034006961622	0.0680501722121791	0.256581914685938	1766.11677739249	0.0633023420771523	0.114503567204409	0.552841659196053	0.580371839389346	0.763738534675433	0.358486395436586	0.334231650668168
ENSG00000248458	0.269627130702821	0.151606489514162	0.0753271957036598	16.365073383632	0.398461462544347	0.26301265543184	1.5149896946598	0.129775013897016	0.312875230244128	0.798181977165915	0.897294363402431
DYNLT5	0.5161497953798	0.303531942495281	0.0890408004308336	9.84025447003122	0.595053930252058	0.486940429931909	1.22202613230384	0.221697744907492	0.438134605648305	1.36149569346721	1.22756700529362
DNAI4	0.148931603527327	0.0868424395214753	0.0863519412843316	90.9055975029598	0.17665794077385	0.142832788114712	1.23681644183808	0.216155236586659	0.430903932010309	0.522388081934177	0.52466749742898
MIER1	-0.0310235524680102	0.0308514523140099	0.314618443386125	150.632061669339	-0.022755347998459	0.0688954013387398	-0.330288343725254	0.741182099578112	0.867789538003282	0.111183668643654	0.189655914945764
SLC35D1	0.0632235160422133	0.0641674451310088	0.324481842051857	111.816662619663	0.0604529616193935	0.104649184082146	0.577672555687966	0.563485211311875	0.752014958013732	0.326541824383866	0.329444730688424
C1orf141	-0.0638492577327939	0.218615357401098	0.77023915297297	2.28432408435918	0.0543121347442568	0.415098931228842	0.130841422750652	0.895900754031542	0.951118399515169	0.0361756767937132	0.319128225996783
IL12RB2	0.284706608043512	0.385122647207641	0.459747809416045	2.77465316853104	0.401084014711249	0.68878940804511	0.582302820029692	0.560362726324173	0.750005552528435	0.83263915955844	0.901700214973246
SERBP1	-0.28709805855317	0.09733820261774	0.00318298838542533	62.2292652900926	-0.446646016264001	0.167841510023496	-2.66111771874238	0.00778817228875754	0.0475325093510937	-0.47395637055665	-0.522474577709881
GADD45A	-0.179032689814599	0.201653920647931	0.374636766571578	70.0971106086493	-0.274893909865404	0.33190609738987	-0.828227959736766	0.407541412289444	0.627810392873986	-0.227022870355526	-0.233933401173157
GNG12	0.294161744984054	0.0501920194011779	4.60843881809286e-09	213.145283304009	0.379737075364828	0.0876199144375946	4.33391287588266	1.46482165351004e-05	0.00047237744901538	0.85424450905072	0.865837650468914
GNG12-AS1	0.129018837918563	0.0694871402956941	0.0633496182433189	228.709824995159	0.178143180134571	0.119750858014864	1.48761506253642	0.136852438822076	0.323126952990854	0.476886651014598	0.527162679127575
DIRAS3	-0.398060264671731	0.128441904369318	0.00194079096877671	10.2889097199015	-0.605004032406079	0.237778856619781	-2.54439793767496	0.0109466296759233	0.0594869745708394	-0.727509254951845	-0.788513866832858
WLS	0.155809776818675	0.0479092138017554	0.00114520191717307	713.885585348046	0.21327183727181	0.0823044405118589	2.59125553792059	0.00956264550727604	0.0545401417296634	0.538104970939861	0.586178339971995
RPE65	0.48492181603182	0.209667698315097	0.0207330177766814	17.1855157020155	0.576445386992717	0.32510691108184	1.77309484155385	0.0762129926246906	0.221527221293756	1.29013856643737	1.19630490855273
LRRC7	-0.396114472390592	0.487221390191781	0.416213960522825	51.7659891176817	-0.565690555249103	0.639447482221224	-0.884655223418952	0.376342612508845	0.600831366108482	-0.723063045178495	-0.722467765911697
ENSG00000287283	-0.275276623223374	0.271336336871917	0.310333842531432	3.98121381914218	-0.602701437693855	0.449881347326135	-1.33968976770432	0.180346225550355	0.385499606970083	-0.446943938752992	-0.78464553938533
LRRC7-AS1	-0.185997361006421	0.149320545598208	0.212902206968465	79.2058200084172	-0.270401223833059	0.228434089558527	-1.1837166000733	0.236525265565706	0.456140676264079	-0.242937410371644	-0.226385750429507
LRRC40	0.124002192656983	0.0580593291363671	0.032697014827922	70.8873768926517	0.166877338395279	0.103232595610226	1.61651789736408	0.105982387048223	0.275156451604013	0.465423424745448	0.508236219951652
SRSF11	-0.141503605778388	0.0600455863840695	0.0184429548444564	302.212540431013	-0.22450231714743	0.097372372907939	-2.30560589665086	0.0211326635049906	0.0937068945700746	-0.141267478146364	-0.149276218473694
ANKRD13C	-0.0509028102771921	0.0555706620406463	0.359666103520529	171.055853349986	-0.0916911619517699	0.0945151143542661	-0.970121684539139	0.331985841402637	0.559594133926473	0.0657588043275265	0.0738446956210766
HHLA3	0.189701118947371	0.0769827771096337	0.0137318669661328	29.9605153904629	0.286871505224883	0.147477461539873	1.94518879176208	0.0517522603186254	0.172193878593638	0.615547983775902	0.709824769871415
CTH	-0.460390562068593	0.085759517649452	7.94424912577335e-08	64.8584730207336	-0.660457688870882	0.145106034859728	-4.55155217706373	5.32515875039284e-06	0.000220672520583912	-0.869936368137557	-0.8816752470053
ENSG00000271992	-0.17631118920163	0.227001288884482	0.437337637495745	2.39027392927204	-0.514993719190586	0.44808806424492	-1.14931362891446	0.250426680252387	0.472287588639717	-0.220804137379324	-0.637297778598324
ZRANB2	-0.0325196362442959	0.0423233548619522	0.442272449202903	372.620257820853	-0.0660753214105477	0.0693975575538348	-0.95212747738694	0.341032335316787	0.569397532832711	0.107765060001637	0.116878955419836
ZRANB2-DT	-0.0776053775696177	0.0673852819741769	0.249458108371414	235.307010413496	-0.165120066136153	0.116555962727744	-1.41665910753831	0.156582618206301	0.352305757107843	0.00474241690533405	-0.0495148534955647
NEGR1	-0.348579882720806	0.155584393167366	0.0250613777670852	187.214900772639	-0.478418466900229	0.247713400302505	-1.9313386611947	0.0534411852734358	0.175696242977074	-0.614444689966287	-0.575851857792583
ENSG00000286863	-0.153100461050462	0.137472625132545	0.265416655024709	203.061922067001	-0.209932274339329	0.212751711168261	-0.986747759567006	0.323766310406631	0.550771980446584	-0.167766735929741	-0.124798746946891
ENSG00000225087	-0.13165597681825	0.34715940732193	0.704511269179168	3.8327263997771	-0.321676415711147	0.566830344219757	-0.567500344664742	0.570374292493951	0.75673508329025	-0.118765269379637	-0.312527367565274
FPGT	-0.0850040373390325	0.0579184945064108	0.142199511850527	102.348173290842	-0.145449069702279	0.111427028394881	-1.3053302398663	0.191780421261149	0.400141465562365	-0.0121638036071653	-0.0164678500340338
TNNI3K	0.0628556785700962	0.0726385657419585	0.386862610976024	193.716480013168	0.0805787085034478	0.126053207113222	0.639243620601191	0.522664459179428	0.723677024797982	0.325701301693246	0.363255708651794
ENSG00000237324	0.247422982307857	0.197995104834942	0.211430383775994	3.78326733669712	0.474320585417598	0.406115399369292	1.16794533315957	0.242828816505853	0.46288568621938	0.74744464895286	1.02473664649207
ENSG00000272864	0.210197510848441	0.23307951505086	0.36714852156369	2.62577113345693	-0.143537091022124	0.433406558305251	-0.331183477203013	0.740505899949732	0.867234570246269	0.662383023092423	-0.0132557521479973
CRYZ	0.105444807279808	0.108865455442578	0.332755224216354	22.1627811112542	0.124801046038839	0.197003191225596	0.633497585812832	0.526408756886954	0.726437309616521	0.423019089487476	0.437548627494098
TYW3	-0.166275478597513	0.0932655797983865	0.0746160671053743	33.9672293399735	-0.266466751426332	0.180285989202236	-1.47802251636661	0.139401751585861	0.32682037659699	-0.197872154863488	-0.219775890899436
ACADM	-0.0600992839571559	0.0835914045568385	0.472162560386061	88.9067395942922	-0.0974531581988141	0.132951213015596	-0.732999391193086	0.463558800715295	0.677359501007371	0.0447445102774621	0.0641646211743397
RABGGTB	-0.125932542693824	0.12158545966047	0.300317243226962	21.4454651354522	-0.208196864439583	0.222514826141304	-0.935653897989574	0.349451414383124	0.576474612577775	-0.105687003529878	-0.121883282183484
MSH4	-0.441684471619359	0.234821326764757	0.0599802866944359	10.1717507007209	-0.673850165134565	0.390433122511953	-1.72590419787946	0.084364649393746	0.23695903411475	-0.827192236103151	-0.90417442293328
ST6GALNAC3	-0.150992159910162	0.090051538473727	0.0935951962548588	365.163607640895	-0.250608939751422	0.174624863437605	-1.43512747737075	0.151250774873955	0.344785848224498	-0.16294918719855	-0.193134985387876
ST6GALNAC5	-1.62480767989456	0.497720441064139	0.00109658007412411	18.5466228580393	-2.36990420957342	0.784295313751712	-3.02169880148445	0.00251360523360236	0.0214118229333079	-3.53067401198408	-3.75352189071056
PIGK	-0.273141587997704	0.102343063167227	0.00761041181422172	40.4980215482792	-0.369260705628281	0.17161644494183	-2.15166271363705	0.0314239288582609	0.123224896798246	-0.442065301614365	-0.392468320169897
ENSG00000289212	0.692538755687632	0.23911466026635	0.00377636711038376	2.82865624770198	0.746355153508569	0.466028602748753	1.60152220079708	0.109261306852346	0.280443892932203	1.76455121323341	1.48175097942528
ZZZ3	0.0347927827886696	0.0506111686764632	0.491797519749598	232.326613500914	0.0262235929088942	0.0868850658874521	0.301819336166049	0.762789789742823	0.879952274685323	0.261576511652034	0.271939862032458
USP33	-0.136415936933775	0.0531379859705299	0.0102522907619531	194.740232689132	-0.221183188368262	0.0824848228738245	-2.68150164675267	0.00732925537051248	0.0454429725827655	-0.129641960273903	-0.143700127774722
MIGA1	-0.169888022855709	0.0542001910475403	0.00172174059552319	120.781806599734	-0.26279973608972	0.0917385833760108	-2.86465875554866	0.00417458840399196	0.0308437720322507	-0.206126956644306	-0.213615355568658
NEXN-AS1	0.212037060595049	0.221065074394203	0.337477501156527	2.48062282940499	0.276771589388596	0.395542900135829	0.699725843375151	0.484098533842697	0.693834122523417	0.666586464611443	0.692857050176839
NEXN	0.567886844968737	0.0968002827110462	4.44868952202844e-09	21.9132608835464	0.786985686828174	0.180865830605191	4.35121263200936	1.35386678193533e-05	0.000444922786490787	1.47971683030506	1.55000971658537
FUBP1	0.116885995740399	0.0299913081006775	9.72594383607745e-05	183.095499960671	0.151874400235518	0.073142211578651	2.07642614240896	0.0378545554819473	0.139005298340815	0.449162642653606	0.483031490187939
DNAJB4	-0.82751978477304	0.132943439141225	4.82784897127234e-10	31.3508821275106	-1.1733528746416	0.232618580478998	-5.04410641757628	4.55645673267807e-07	3.35496015904828e-05	-1.708840681765	-1.74333210493548
GIPC2	-0.518844172151648	0.293549362355929	0.077146994779427	17.4432812830374	-0.750543348006142	0.470959778568339	-1.59364638374789	0.111015259339625	0.283255567395446	-1.00350510255903	-1.03301791534876
IFI44L	0.461258018708701	0.299886593228618	0.124022169047984	58.309952911008	0.614131798490686	0.503450074369008	1.21984647486724	0.222523079623181	0.439108115253657	1.23606588460362	1.25961756154479
IFI44	-0.0260006893094389	0.174397007484702	0.881483342898626	43.8639725261674	-0.0674899499318591	0.285367847893087	-0.236501590596654	0.8130434731673	0.907519442137814	0.122661103045213	0.114502398960294
LINC01725	-0.0761685104317619	0.320651609721445	0.812235648857781	31.3483694152548	-0.0612017276506126	0.471738389664098	-0.129736584919856	0.896774836587505	0.951433486520347	0.00802571326397661	0.125066525906978
TTLL7	0.0544177316176511	0.368682693201788	0.882658099527484	5.96692445762548	0.101235725247318	0.605287716724552	0.167252237985505	0.867171583261581	0.937382375555144	0.306420270223124	0.397959212672771
PRKACB-DT	0.00606400275076062	0.244952589277743	0.980249729014921	7.75891228702268	-0.144128159365172	0.40927548621708	-0.352154390426224	0.724722479897674	0.859610398875055	0.195930150620028	-0.0142487388349902
PRKACB	-0.144220403718573	0.0543424934281399	0.00795636698398314	244.639362524718	-0.193415922150266	0.0938464144186977	-2.06098361187607	0.039304603576718	0.142530073760764	-0.147475465335414	-0.0970515024288708
SAMD13	-0.314330417176139	0.147413905664138	0.0329823335464097	8.14315205272947	-0.422656300890074	0.295137081286201	-1.43206776677518	0.152124428162411	0.345949985359799	-0.536183351429404	-0.482172185827071
RPF1	0.0745300287589211	0.153327777939543	0.626908308073748	18.5642800090983	0.11932402215166	0.265547856979343	0.449350348780792	0.653178942582644	0.815273767839057	0.352377638324958	0.428347302692534
GNG5	-0.13106117216908	0.0661201916549429	0.0474607046648681	36.8928278180618	-0.211651585254963	0.130365340948213	-1.62352649650218	0.104476903928792	0.272236598390395	-0.117406118009776	-0.127687165638411
SPATA1	-0.180535791926147	0.141325874567556	0.201445785241023	54.3562587813029	-0.270032091028318	0.228412737447769	-1.18221117633628	0.237121919096838	0.456803578657733	-0.23045751616201	-0.225765612394452
CTBS	0.0400577076825186	0.0568302767760427	0.480893873718025	52.1760039336751	0.0570054818647737	0.133129344147361	0.428196219472654	0.668508268486903	0.824984020584182	0.273607066375622	0.323653012115984
ENSG00000284882	-0.0722010089874424	0.170783367560262	0.672467672022762	3.70491405637764	-0.0483731926185712	0.336729394799019	-0.143655984198954	0.885772130098844	0.945867463212733	0.017091605789351	0.146618288322033
ENSG00000289881	0.0382643429831606	0.156798514176886	0.80720362630975	4.56303894724829	0.0680345707574504	0.333834613590894	0.203797233682979	0.838511954678667	0.922224519819198	0.269509159455776	0.342181729765801
SSX2IP	-0.0788037845117948	0.146322224509509	0.590188195743135	102.367017694581	-0.0984283868895688	0.230493333748979	-0.427033551420465	0.669354890258477	0.82551804087475	0.00200401121300722	0.0625262503867949
LPAR3	0.0618526134009123	0.121979599062919	0.612103298771439	34.5747272093482	0.0907628020159556	0.208429068061547	0.435461343564394	0.663227592129126	0.822103381892382	0.323409259422464	0.380364845684672
MCOLN2	-0.18195906279287	0.346662320888117	0.59966070993843	5.93283288992048	-0.284726954220732	0.561828038208868	-0.506786658651737	0.612304518329027	0.786654633218676	-0.233709744521166	-0.250452780450169
DNAI3	-0.24816758634729	0.173202742991914	0.151910551497186	12.2613782547503	-0.419670059475743	0.285306119643779	-1.47094657485695	0.141305565637016	0.329963016750871	-0.384998752787941	-0.47715534132262
SYDE2	-0.039730798698981	0.0750846742032595	0.596703769652572	23.7943056478316	-0.094392082306734	0.144218846404553	-0.654505875341366	0.512785943129787	0.716597525272957	0.0912872780235635	0.0693071865721648
BCL10	-0.449304331277922	0.127906666259531	0.000443492086271053	8.36486609238747	-0.811633966875871	0.279465644357508	-2.90423521911546	0.00368151456422062	0.0281336587366454	-0.844603906821477	-1.13564931483285
BCL10-AS1	0.265060441830869	0.0834327006765575	0.0014883931501222	96.1686792967666	0.361716847476495	0.136226847309834	2.65525375224905	0.00792487699432665	0.048110116671857	0.787746918454287	0.835563915459852
DDAH1	0.107024398296558	0.0507428459804941	0.0349314241220221	973.305840657065	0.130409948667843	0.0929190090967514	1.40347976087492	0.160473823106855	0.357781072345966	0.426628515367434	0.44697150676812
ENSG00000273264	-0.0216075986064115	0.290938947236777	0.940796742778799	2.80173096289287	-0.0135029943875528	0.506165542122846	-0.0266770320455272	0.978717332384298	0.98916102597614	0.13269948330211	0.205199741758747
ENSG00000282057	0.0221637633039011	0.167113766220991	0.894488539847411	7.10277555537561	0.0462047862383852	0.30447572631386	0.151751953424216	0.879382578740143	0.943575500559988	0.232718719170648	0.305507992012296
CCN1	0.0161501106718712	0.162603894087417	0.920882773887065	62.8843809700923	0.0122097478062971	0.265893433664429	0.0459197041387132	0.963374249110287	0.982431920334475	0.218977292932486	0.248396795001172
ZNHIT6	0.123293310781644	0.112986167520281	0.275173967287071	82.8364140040508	0.15807125589873	0.175683067701199	0.899752366389554	0.36825204868079	0.592743798635795	0.463803602551254	0.493442122472947
ODF2L	-0.0486589460078175	0.173630990516559	0.779290741311866	58.7789035980185	-0.114950767991636	0.270883501157666	-0.424354999475328	0.671306934054116	0.826620974885261	0.0708861199928561	0.0347688773778453
CLCA4-AS1	-0.649394568935344	0.230544669187295	0.00485071141648437	7.50770724873139	-0.969631304418684	0.396680926433833	-2.44436079429299	0.0145109068185081	0.0726222629458356	-1.30181775171522	-1.4010826688697
SH3GLB1	0.0783935157625589	0.056462201524661	0.165007756421061	174.834694878328	0.0838859705883302	0.103772310807842	0.808365641424946	0.418880124996345	0.638287902943888	0.361205853875657	0.368811863467576
SELENOF	-0.0688325263227468	0.0353434747057626	0.0514710605750741	98.4247458672422	-0.114614407430838	0.0895186900567095	-1.28034053400727	0.200425397948784	0.410273013627173	0.0247887174956215	0.035333958493811
HS2ST1	0.167980900279132	0.0575694336392237	0.00352415995601525	620.933995287852	0.215729210455253	0.100929409936155	2.13742664889962	0.0325633058435864	0.126221435845587	0.565916453494845	0.590306693122405
ENSG00000267734	0.118617007295353	0.258157096775079	0.645892335292296	3.93134007643094	0.119604656687377	0.462302284043159	0.258715262320035	0.795854942769507	0.898387116604399	0.453118070253982	0.428818764852799
LMO4	-0.178224887349403	0.189269923668316	0.346374936456678	91.9215599515732	-0.246262393056256	0.288732995655935	-0.852906999758735	0.393710879659498	0.615935069864296	-0.225177010830588	-0.185832846720741
PKN2-AS1	0.00660133275710914	0.12143778294698	0.956648511912059	135.153480420135	0.0431798339130851	0.201039933448625	0.214782372697708	0.829936996727317	0.916831881252663	0.197157970233097	0.300426113709832
PKN2	-0.119534931325169	0.0396345648252952	0.00256195418761359	391.271609561023	-0.184892344336452	0.0648994996350393	-2.84890246267212	0.00438703276212129	0.0320090161443375	-0.0910682168951872	-0.0827320089316983
GTF2B	-0.151908526629846	0.0890676541994397	0.0880935920358258	43.7046726105072	-0.236705961330105	0.178558597164013	-1.32564863910014	0.1849561072701	0.391499935388753	-0.165043120196704	-0.169778172856322
KYAT3	-0.0152309241682503	0.0689961412228664	0.825286803950124	74.300023608793	-0.0368424219060131	0.127519973227695	-0.28891491249162	0.77264649162753	0.88499954669261	0.147270428249954	0.165989824529311
RBMXL1	-0.104696023912099	0.0952830307135868	0.271859754738819	21.4188709206027	-0.153804784591619	0.191031838890041	-0.805126441148641	0.420746718993422	0.639696092790779	-0.0571607459871472	-0.0305053361268115
GBP3	0.0970135565552868	0.125606659132925	0.43990125063626	8.75141921972436	0.209985848698315	0.251667022416195	0.834379676297243	0.404067066151063	0.625365321325001	0.403753359154236	0.580657924362756
GBP1	0.347033574676079	0.174436830673109	0.0466514151780189	34.963455803843	0.463482503671981	0.281214936496447	1.64814326524166	0.0993232758382523	0.263653120885201	0.975058661820363	1.00652881822227
GBP2	0.852348111339148	0.313995412427755	0.00663710728649118	27.1717605961434	1.20648284826739	0.454322045271836	2.65556747867146	0.007917509134724	0.048099428723557	2.12972170232304	2.2547591781994
ENSG00000286802	-0.086456304732135	0.178267810854546	0.627690604942101	16.0976927062239	-0.124638703421128	0.285441845522061	-0.436651827251079	0.662363870187992	0.821499877776164	-0.0154822901379827	0.0184932791004649
GBP7	0.570374256894801	0.293050695552576	0.0516147448672968	6.58204957128636	0.82245117042903	0.448714806421428	1.83290401533261	0.0668168465250076	0.203752189652156	1.48540066167967	1.60959124125608
ENSG00000286548	-0.197496825532267	0.209191375981306	0.345120387459037	5.78286625663656	-0.385234690946197	0.372467783333115	-1.03427654198394	0.301006900074765	0.528420226471747	-0.269214126575474	-0.419304395803899
LRRC8B	-0.761352002726544	0.232245708191171	0.00104464777536874	14.4705568108187	-1.16440310370625	0.392499135028675	-2.96663864907927	0.00301074578058173	0.0243037670597192	-1.55764476940187	-1.72829661285582
LRRC8C-DT	0.311744088070329	0.139041273995323	0.0249550737571832	34.0426264988469	0.400501754727399	0.23567707231982	1.699366640909	0.0892501233446911	0.245932398988359	0.894420835386442	0.900722026208558
LRRC8C	-0.22330111585576	0.196899197038628	0.256757425222528	70.3372533318518	-0.295833298186603	0.295821794235937	-1.00003888811065	0.317291688660226	0.544131750848803	-0.328177916771768	-0.269111285560415
LRRC8D	-0.441895604057464	0.13104368628174	0.000745907653874075	78.896689868361	-0.662393468608626	0.199503953828706	-3.32020221101662	0.000899522679691297	0.0102471521200424	-0.827674681798344	-0.884927330340735
ZNF326	-0.0749214440664189	0.0453984836036847	0.0988801217430431	137.965221265614	-0.115355006445512	0.0858487473010411	-1.34370052064944	0.179045248909952	0.383610375729593	0.0108753075990702	0.0340897623350762
ENSG00000287406	-0.380697050013561	0.218105570872161	0.0809028355435988	10.3559859159464	-0.588905686688941	0.374359890609292	-1.5731003813749	0.115695576656931	0.290880812630582	-0.687833645454248	-0.761468867438568
ENSG00000287372	0.150018886219887	0.167015780222746	0.369061978990058	76.1027525261791	0.175007663447721	0.272565087670159	0.642076595148915	0.520823451635662	0.722571412747363	0.524872564466517	0.521895054218368
LINC02609	0.170646766710277	0.313855644062346	0.586640360295992	7.26549174504178	0.201751355230766	0.491563784024407	0.410427622594648	0.681492286799013	0.832740859852128	0.572008060238015	0.566824088591354
ZNF644	-0.00938644617811002	0.0450648481431108	0.835004463098923	419.77893818441	-0.0399378695482154	0.0804509317050665	-0.496425196101244	0.619594451990636	0.792024619503118	0.160625283961825	0.160789515064017
HFM1	-0.014304244472202	0.0775336517525195	0.853628453600092	120.628666782628	-0.0861443743417652	0.136251517483259	-0.632245247120637	0.527226635171627	0.727214998633578	0.14938792679349	0.0831632225174848
CDC7	0.178670907444139	0.0961908914842935	0.0632454796398849	38.2567780727421	0.187844503746245	0.206573197617113	0.909336283279198	0.363172643809863	0.589181075858346	0.590343528673907	0.543460769366885
TGFBR3	0.0630406463166239	0.0601486097786974	0.29460105013959	409.799252766554	0.0719066310941875	0.102039294489643	0.704695494552697	0.480999755762952	0.691904955477729	0.326123960067594	0.34868673787668
BTBD8	-0.290304183682087	0.0859689882746232	0.000733216257242695	165.369257274249	-0.422799685578472	0.147192270180283	-2.87243131083325	0.00407326617809086	0.0303377510611208	-0.481282489084793	-0.482413070131522
ENSG00000273487	-0.363935190763523	0.261533646208129	0.16406097332616	4.14492932365296	-0.644183548615663	0.475199466483185	-1.35560663269065	0.175224360374361	0.378406168266452	-0.649532156061253	-0.854334915204847
C1orf146	0.281411385843145	0.19534864615702	0.149709114411015	3.63622427613763	0.225875980968978	0.351825558403359	0.642011291033089	0.520865851853445	0.722571412747363	0.825109450814786	0.607353128030654
GLMN	-0.0761305377018007	0.0680280034249433	0.263094977515556	88.43993683598	-0.139728005728802	0.123702881226451	-1.12954528094632	0.258667879177842	0.481208646191179	0.00811248240409021	-0.00685654124392145
RPAP2	0.171641968706252	0.0358377759354989	1.67268532577723e-06	276.471365828607	0.225840280441487	0.063936138347212	3.5322790252836	0.000411994392196057	0.00572321926519478	0.574282134857312	0.607293151635481
EVI5	0.00708630801110439	0.0561617393380651	0.899591983118908	295.959646748136	-0.0147539742265039	0.0937447649265706	-0.157384513557216	0.874941817745383	0.941505101185004	0.198266157234889	0.203098112834808
RPL5	-0.439405457148363	0.184490089480339	0.0172315577454799	47.1961519146819	-0.667840016047709	0.282799810012847	-2.36152922456833	0.0181997373808398	0.0846393858784734	-0.821984600882904	-0.89407745512866
DIPK1A	0.043250315240695	0.0628464223150914	0.491332781044209	217.751945350018	0.0392029466294602	0.105011121039607	0.373321856212487	0.70890891148435	0.850254564137689	0.280902296737685	0.293744997769932
ENSG00000287797	0.0641185458512366	0.147381839233352	0.663525757337016	6.50338564800968	0.0359919757363955	0.262908345346536	0.136899327744637	0.89111037021595	0.948703191191547	0.328587001725195	0.288350610832051
MTF2	-0.095821113624689	0.0627374903198541	0.126677933142977	163.511285183788	-0.14231063867641	0.104924260497432	-1.35631776675608	0.174998084962819	0.378071671782158	-0.0368812365862873	-0.0111953290753561
TMED5	-0.119872189386364	0.0697744877445165	0.0857976101125257	76.6360496884674	-0.172698348589511	0.122574034036369	-1.40893093669635	0.158855590697039	0.355330191155026	-0.0918388644624318	-0.0622462637884018
CCDC18	0.0957897866765055	0.0894548859089613	0.284251851661425	66.8751808181857	0.128926756723114	0.146529731398168	0.879867556521887	0.378931062067561	0.603279630737851	0.40095699818184	0.444479764700231
CCDC18-AS1	0.114583103741781	0.0433579172047091	0.00822415106725306	564.163059856687	0.137310938744418	0.0732122751831465	1.87551798384798	0.0607214977675584	0.191425581716323	0.443900446369618	0.458565075183183
DR1	0.089094625492149	0.076503358277286	0.244187219639901	32.9926877350779	0.0953032834363847	0.162065374549955	0.588054565640783	0.556495668046826	0.747787142721794	0.385658298839376	0.387992792022944
FNBP1L	0.0385146566641013	0.0769250043189508	0.616597763747906	148.146096595468	0.0484043468475324	0.122753516031371	0.394321469660895	0.693343714243642	0.839130834788198	0.270081135789215	0.309203223583747
BCAR3	0.0223846221953251	0.0543553957933076	0.680471588936748	343.833514524797	0.0126155605050439	0.0975945867848344	0.129264961517356	0.897147995438947	0.951502470708205	0.233223390183633	0.249078554753674
BCAR3-AS1	0.288459281480229	0.265179799216388	0.276688911334419	4.93368545268635	0.445486423343917	0.435235126848771	1.02355346768393	0.30604623332176	0.533056001633229	0.841214161870993	0.976295650782345
DNTTIP2	-0.992036440472282	0.204478474891932	1.22503654271082e-06	9.73109405655456	-1.46007716682685	0.349993642433646	-4.17172482526924	3.02302578667874e-05	0.000814176301354169	-2.08476753148015	-2.22502497231021
GCLM	0.155344400762986	0.135324285220794	0.250992599298924	82.6770351925698	0.235926106057117	0.233680394002117	1.00961018601749	0.312682087542427	0.539892702684972	0.53704156885571	0.624237199953144
ABCA4	0.189863421332902	0.152859981340567	0.214209229375895	5.91502911758472	0.385503986777811	0.291455060241553	1.32268757474415	0.185939297279922	0.392902399819477	0.615918850933604	0.875525982326826
ARHGAP29	-0.050877559716072	0.107902987677031	0.637275111376748	160.437955537663	-0.0308811649416699	0.185398010148558	-0.166566862917919	0.867710868948374	0.937669921118562	0.0658165028253173	0.176004654240555
ABCD3	-0.00276006619226942	0.0391938631801706	0.943858675579561	190.247675546735	-0.00515384310594611	0.0767372333039843	-0.0671622220927596	0.946452559590966	0.975436665572835	0.175766815635351	0.219226201080806
F3	0.130018398408466	0.102728989755247	0.205640325499165	937.789884191362	0.188159224678089	0.168678638188044	1.11548935122614	0.264640779206638	0.488401162658034	0.479170684959199	0.543989496203832
ENSG00000288736	0.186813262612659	0.136298504884288	0.170493889288056	13.2715876132965	0.261930951988419	0.259413137866552	1.00970580805033	0.312636258991736	0.539867907323827	0.608949121613746	0.667924983457005
SLC44A3	0.0139118624976117	0.0718473252920444	0.846464898765999	187.624330940394	-0.0230595847914924	0.132271411244538	-0.174335365250324	0.861601907332189	0.934568453306991	0.213862810259265	0.189144801317825
CNN3	0.129655706567263	0.0673236315092471	0.0541221955830424	659.912673449419	0.144960480960888	0.118785933543418	1.22035056371303	0.222332009406325	0.439020182891281	0.478341920231997	0.471416200897968
CNN3-DT	0.323497609996031	0.0896647430779527	0.000308736046429463	86.0458211498689	0.438091444362534	0.164968414531506	2.6556080180965	0.00791655751477624	0.048099428723557	0.921278082464603	0.963872187801342
ALG14	-0.0196839914771387	0.0956229503388223	0.836908024714758	90.5849801255729	-0.0823346947677898	0.172089543462256	-0.478441008740593	0.632336351665955	0.800203765521954	0.137094999155041	0.0895634318048846
TLCD4	-0.0142013135314661	0.0665834983916701	0.831104062638475	158.315458905313	-0.0101438640822255	0.11714522118281	-0.0865922141748793	0.930995654842798	0.969125748102848	0.149623127929354	0.2108430344715
RWDD3-DT	0.150967647726248	0.0874510290622343	0.0842915303206625	76.2935196341317	0.217415542708616	0.145126081333856	1.49811488541789	0.134103404307205	0.319213828825823	0.527040520791069	0.593139708114886
RWDD3	-0.0858795574634356	0.0787746190364936	0.275628028800105	122.593438173115	-0.133792747656269	0.129194596547975	-1.03559089335897	0.30039304226295	0.52771830129278	-0.0141644005730479	0.00311461068665935
ENSG00000228852	0.0745288780434967	0.238462722990829	0.754631001741896	5.56404655868333	0.108759780578425	0.400878887360334	0.271303338757935	0.786157738780934	0.892963596830356	0.352375008896208	0.410599522146046
PTBP2	-0.0754542231362523	0.0473132957185436	0.110761793735255	348.081305900736	-0.118296417386991	0.0946348907501467	-1.25002962912818	0.211288724067816	0.42430871474979	0.00965788704997526	0.0291482324084336
DPYD	0.0712282307125537	0.328552219482414	0.828368696310175	36.9877983481012	0.104889086716528	0.45262119625084	0.231737018914154	0.816742276980719	0.909370042642365	0.344832903521719	0.404096809694106
SNX7	0.162478731863107	0.0608857433989712	0.00761716870868202	93.6094127953168	0.208214921302263	0.0969161234183709	2.14840331988346	0.0316817292876918	0.12398078185667	0.55334378825042	0.577682790694047
FRRS1	-0.7468678352775	0.229911466625759	0.00116014435593811	3.8560365564845	-0.947129792315623	0.401066247812731	-2.3615295415182	0.0181997218233565	0.0846393858784734	-1.52454789287758	-1.36328043801377
AGL	0.14431404826899	0.0470813643179395	0.00217520614660717	241.156903470056	0.186134824253356	0.0808566769797149	2.30203405836296	0.0213332515668613	0.0943281607940906	0.511836791584427	0.54058853133311
SLC35A3	-0.328265649828351	0.101215535729878	0.00118181175467306	32.1176587494929	-0.503394264592384	0.192240164943577	-2.6185696664385	0.00882992595490837	0.0515961204640354	-0.568025890950574	-0.617810854407816
ENSG00000241073	0.188264916042854	0.156288574791108	0.22835850094703	4.94710940209967	0.368147827008295	0.32097609272623	1.14696338871038	0.251396752469445	0.473188517084401	0.61226620521584	0.846367872624037
SASS6	0.296514497916441	0.10910782921733	0.00657517060042379	21.4138833548803	0.338823060409184	0.220446772806221	1.53698353618912	0.124297341126087	0.30415706523451	0.859620639475152	0.797102668059178
TRMT13	-0.186046556038272	0.0686813454605083	0.00675195431606733	67.9016488510225	-0.29474838145199	0.117022827662746	-2.51872551141423	0.0117780434342709	0.0625585489654341	-0.243049822900738	-0.267288640367796
LRRC39	0.109878557790375	0.0939802333726421	0.242336481365267	28.6315751267165	0.146605359484594	0.192316303066051	0.762313736003145	0.445872777685583	0.662055857190053	0.43315037895951	0.474179574194763
DBT	0.0503030717982895	0.0557808844367629	0.367164356005759	124.579077207664	0.0728087001302622	0.101140426720156	0.719877327902874	0.471600528413391	0.684042714310413	0.297018115183152	0.350202201450572
ENSG00000285530	-0.206417916934816	0.125715504622344	0.100601447859578	19.4030480975124	-0.289116194698589	0.210575673154553	-1.37298003310378	0.169758554046662	0.37097351407741	-0.289599161590483	-0.25782664408503
RTCA-AS1	0.0792799585839252	0.0610679999017292	0.194210286237832	61.9683259707672	0.0664807861803464	0.11461610968714	0.580030035584133	0.561894363180415	0.751294497289627	0.363231409621806	0.339571393046427
RTCA	-0.417078088013787	0.081269632244325	2.86635723945623e-07	42.9129885557552	-0.616627384640786	0.137663153514419	-4.47924785172235	7.49065166357542e-06	0.000282438725143516	-0.77096570856763	-0.808040938724015
CDC14A	0.0502640393656412	0.0565368909868382	0.373977003104694	542.616785110332	0.033405725018592	0.0917164752222182	0.364228181879579	0.71568762411573	0.854641652728805	0.296928924581873	0.284005745196447
ENSG00000228086	0.378256613817428	0.190694382996808	0.0473032366780648	4.58018340184898	0.554677197717369	0.348965063153511	1.58949206176942	0.11194934483074	0.284323162089736	1.04640450028913	1.15973464996151
EXTL2	0.144789811752567	0.0695751229297094	0.0374286691364552	84.5945779094705	0.178506725416262	0.118271969858028	1.50929020316935	0.131224637204642	0.315130161797709	0.512923929338539	0.527773430200753
SLC30A7	0.0231183731524893	0.0542303618014414	0.669889662063024	114.498177535136	0.00967845656257229	0.0892957828217295	0.10838649101598	0.913689116612263	0.95996389764223	0.234900039180842	0.244144260526128
DPH5	0.085071281514212	0.0576676494962378	0.140158944699305	53.687740469413	0.100150568852976	0.110119054874799	0.90947537614487	0.363099249898988	0.589117716215911	0.376464803989157	0.396136164855104
DPH5-DT	0.0184394384003805	0.0784575689410572	0.814189841261954	94.2225608880416	0.00348091870701194	0.129890446832064	0.0267988816106888	0.97862014524422	0.98916102597614	0.224208494340551	0.233732482167357
S1PR1-DT	-0.0565770515505657	0.200854733157592	0.778187783055541	2.96431547874019	-0.00256799333065205	0.404252816859084	-0.00635244387560375	0.994931517196852	0.997839653281258	0.052792946023656	0.223570393138509
S1PR1	-0.210227590614636	0.0724448578540532	0.00370909246501656	100.323117582862	-0.276245160252584	0.133099804913981	-2.07547381779496	0.0379426429759209	0.139209577180261	-0.29830441163833	-0.236203483239038
COL11A1	0.060979411738707	0.155419882875807	0.694797624751672	173.331134782332	0.0950297299651783	0.250487639217712	0.379378919702233	0.704406502254414	0.84680806899844	0.321413960231366	0.387533225953668
RNPC3-DT	0.0763069555468157	0.100276711956452	0.446678643206527	21.5758299104205	0.102272992427141	0.193693298121595	0.528015132268219	0.597488833143171	0.775966572400018	0.356437983988493	0.399701807268698
RNPC3	0.0214557955055948	0.0514561832507272	0.676698776465687	449.198244845988	0.0224759093255024	0.0834792765920746	0.269239387822345	0.787745471846141	0.89433004187887	0.231100985677429	0.26564380515657
AMY2B	0.0860729881745824	0.050981362746164	0.0913493144153995	122.992234823758	0.100195484464875	0.0933741748507376	1.07305349284255	0.283247115903344	0.509262997321082	0.378753742015348	0.396211622465342
ENSG00000237480	-0.718511372244874	0.292113229845244	0.0139052585174991	3.34542764030539	-1.11596634409576	0.502618323171566	-2.22030573229785	0.0263980210811977	0.109125748357307	-1.45975229044079	-1.64692352289091
PRMT6	0.0446192328390048	0.278269670446758	0.872609078934029	3.97544343611594	-0.241559808882868	0.497534183845309	-0.485513994266516	0.627311788274951	0.797374308338524	0.28403032579994	-0.177932569986997
NTNG1	0.806980974111442	0.204634846429088	8.02953319568954e-05	97.8420266356407	1.03641694722543	0.286934603038464	3.61203192731164	0.000303807150350182	0.00459293283449399	2.02605605882865	1.96905080347039
VAV3	-0.0769872596903434	0.0835861187907453	0.357022668018611	681.225475301934	-0.120521293457073	0.1399236932034	-0.8613358516908	0.389053095340548	0.612298712364216	0.00615483989752648	0.025410471210793
VAV3-AS1	3.63294648705161e-05	0.148733492350822	0.999805109673847	8.10802442191178	-0.048080763639303	0.295125711794557	-0.162916214066679	0.870584404408058	0.938587698235696	0.182156686651618	0.147109564985247
LINC02785	-0.00220446056685801	0.126773356993892	0.986126292977781	12.0348727665016	-0.0997980695622211	0.237760341857803	-0.419742286633771	0.674673730029549	0.828658541837553	0.177036395736874	0.0602252023348317
SLC25A24	-0.275297505135453	0.165432265598343	0.096090427734635	22.7346346666642	-0.420056041065091	0.265968802670694	-1.57934327953936	0.114257339808482	0.288287383805916	-0.44699165472066	-0.477803785084082
EEIG2	-1.47948191747082	0.177883692981481	9.0118385510734e-17	10.1871168754437	-2.18481760921673	0.352467331215184	-6.1986386133553	5.69536343138441e-10	1.80943805608946e-07	-3.19859908730117	-3.44257894772178
ENSG00000290126	-0.00840846298580089	0.186834281551177	0.964103382680897	3.21130099290994	-0.0793486011041274	0.352590142678925	-0.225044865126543	0.821944371991462	0.91240373637743	0.162860012956264	0.0945800280902449
FNDC7	0.205335986817468	0.147338518673102	0.163428119614622	6.56486210761158	0.273087344101838	0.293924401842399	0.929107424868608	0.352833416968528	0.580165731691373	0.651274254767352	0.68666756876679
STXBP3	-0.094124855136175	0.0659015555806143	0.153215729469336	136.724522273224	-0.168687553214542	0.124928618556216	-1.3502715003499	0.176928910574975	0.380374986193518	-0.0330052210717525	-0.0555081827214017
AKNAD1	0.065775679051972	0.123257007841765	0.593586084091826	9.11093720228836	0.0438123071752577	0.240257481447745	0.182355641586074	0.855303634953252	0.932129917498284	0.332373614460927	0.301488660091486
GPSM2	0.159327671776305	0.0946701366214732	0.0923795250501449	208.361993980081	0.246011409776843	0.161343333814723	1.5247695951253	0.127316576097636	0.308814248484525	0.546143495449308	0.641180371492864
CLCC1	-0.0720201116093983	0.0636516392077349	0.257856058431207	97.9458537836226	-0.119989291163894	0.106697738926867	-1.12457201409054	0.260770438374047	0.483913211546257	0.0175049632160554	0.0263042277463772
WDR47	0.0605095205880965	0.113109693340615	0.59267532224213	76.1545513109913	0.088057278217063	0.185656990444292	0.47430090300578	0.635285347681643	0.801756942219319	0.320340240982654	0.375819602913274
TAF13	-0.518311135568759	0.16483336847323	0.0016639641120605	14.0733588674345	-0.78183867305487	0.283024539825348	-2.76244128349201	0.00573708798003291	0.03825319913931	-1.00228709358275	-1.08559363100667
TMEM167B-DT	-0.726771222930358	0.199269807514783	0.00026514265171976	6.03461062860249	-1.06545834145601	0.372513655997465	-2.8601859939955	0.00423392611332749	0.0311480430532789	-1.47862636513015	-1.56207077312391
TMEM167B	-0.395853144231003	0.141730968261561	0.00522233437323677	17.1110468596783	-0.638297384815646	0.251553953996942	-2.53741741949883	0.0111673711552217	0.0603995647979141	-0.722465900340128	-0.844446240976868
ENSG00000270066	1.90664910880247	0.292467009149452	7.06862839255764e-11	3.98326555177073	2.6619600301135	0.527409910466984	5.04723172106591	4.48257560128604e-07	3.3147873713648e-05	4.53883980008264	4.69994082562321
CFAP276	0.0179348119818127	0.263878151801049	0.945812490033526	3.32419499564216	-0.0152405715724627	0.480862562605785	-0.0316942360617019	0.9747158915356	0.987552461771969	0.223055403676211	0.202280635986071
ELAPOR1	-0.449908252602362	0.312891894345739	0.150461524839703	3.67175200936331	-0.654125061864622	0.524469866829365	-1.24721190526936	0.212319808751339	0.4255325512778	-0.845983890142966	-0.871036520731319
SARS1	-0.53121683191943	0.155512835163782	0.000635707795021043	22.065666078205	-0.753752017985072	0.265928871338012	-2.83441212754596	0.00459100820633731	0.0330032316123909	-1.0317771032834	-1.03840843678254
CELSR2	-0.393666966344019	0.302782666004523	0.193544942607801	11.1160454906642	-0.714020738968799	0.435570755478251	-1.63927612216485	0.101155766575526	0.266783755783201	-0.717470400264604	-0.971660434484052
PSRC1	-0.315930759390344	0.420380235766445	0.452330317413175	15.4153363092894	-0.687968524878547	0.549674649353999	-1.25159223858527	0.210718484173015	0.423720102169784	-0.539840194589113	-0.927893073124639
SORT1	-0.131297773598144	0.106556707054678	0.217879292978981	222.21760562388	-0.206588019640876	0.165374623317195	-1.24921233679627	0.211587420925354	0.424461388376446	-0.117946761323294	-0.119180445049093
PSMA5	-0.246247560400485	0.144891767653628	0.0892198158347593	21.6155990125842	-0.417768127507434	0.239787191991198	-1.74224538032361	0.0814655163481297	0.232009030290258	-0.3806114200739	-0.473960121774307
SYPL2	0.32336977840858	0.138192220246441	0.0192837462305542	16.3961606568209	0.445757507403783	0.232253223187627	1.91927371894286	0.0549497022207971	0.179121620995629	0.920985982398744	0.976751068274534
ATXN7L2	-0.0982941537137471	0.114863464152529	0.39213730890846	12.2143245851483	-0.205903381428317	0.224789230606716	-0.915984190490688	0.359675186974749	0.585863665263222	-0.0425322277637306	-0.118030262268247
CYB561D1	-0.0832091148432837	0.0975701313435989	0.39376279516911	14.7653968726093	-0.143636722998418	0.178488507208933	-0.804739337252009	0.42097011439237	0.639865622620316	-0.00806233706299218	-0.0134231324978707
AMIGO1	-0.716492571406912	0.323246014265347	0.0266535150518769	7.02091347551884	-1.08670916397857	0.484026765198285	-2.24514271134035	0.0247589724380188	0.104573325946971	-1.45513925332311	-1.59777186268612
GNAI3	-0.0979551745731431	0.0563756839640609	0.0822913724154544	62.0312931496844	-0.170434671364395	0.110258367196631	-1.54577539734873	0.122158820757074	0.301157742334869	-0.0417576474642175	-0.0584433171839581
AMPD2	-0.1201099480596	0.0959351937446145	0.210573337511522	35.5570157853518	-0.13892527980106	0.177924494173905	-0.780810311958923	0.434914068150457	0.652215339802762	-0.0923821521231386	-0.00550797272570181
GSTM4	0.197063376591317	0.107984778936103	0.068013390811065	25.9799887798852	0.281138136760596	0.196860342321618	1.42810955952363	0.153260326410464	0.347277490225158	0.632371024039615	0.700192789705974
GSTM2	0.518051281938016	0.0967318025947754	8.53000831268249e-08	66.0899127454499	0.717643931640456	0.159735010088734	4.49271534926376	7.03207501164404e-06	0.000269893241386499	1.36584066296934	1.43351652157004
GSTM5	-0.098510607245842	0.174374344670635	0.572116272399364	62.9418002064914	-0.137320075903038	0.275403747067698	-0.498613680333417	0.618051565704195	0.790911299935102	-0.0430268323621788	-0.00281125225438691
GSTM3	-0.15172835780005	0.127018482415676	0.232267727435983	52.3477765941641	-0.218737931537536	0.201147086904063	-1.08745264425263	0.276836816244551	0.502666299563965	-0.164631427530607	-0.139592129930232
LINC01768	0.522261909353758	0.230477237339382	0.023451253198943	10.8361836915521	0.65578038180484	0.394768818919146	1.66117573216732	0.0966781579948557	0.259319962251367	1.37546210763704	1.32958660869385
CSF1	-0.0856647840486041	0.0718375812038846	0.233073605348507	74.3683865099655	-0.0955095496718068	0.129230137474423	-0.739065604497326	0.459867161473688	0.674132443065867	-0.0136736351067977	0.067429856768062
AHCYL1	-0.0157785765600359	0.0627144296536309	0.801354867867907	1895.51746246203	-0.0522421567963089	0.118014891837998	-0.44267427595513	0.658001351519398	0.81873159172228	0.146019021591413	0.140118481715691
STRIP1	-0.072603384946245	0.0889709917749797	0.414480492999674	58.1997438155949	-0.105769037004761	0.150096002558637	-0.704675908763396	0.48101194705519	0.691904955477729	0.0161721613358343	0.0501940591537726
ENSG00000258634	-0.0668040475380989	0.166415650596898	0.688104393238839	6.96725649690837	-0.113937982086232	0.308920381196405	-0.368826367638697	0.712257149619609	0.852161206674235	0.0294238690915837	0.0364703437694539
KCNC4	0.070269730360937	0.0964519236199339	0.466278994217377	29.0493415005462	0.0973035868241008	0.174360907886158	0.558058500633821	0.576804437396373	0.760836315685161	0.342642693563325	0.391353274202898
RBM15-AS1	0.0661522507021849	0.0991219056501353	0.504527676868319	14.5618261367814	0.0553616155895938	0.189068409705987	0.292812615685955	0.769665384775543	0.883354250816779	0.333234095082509	0.320891339382791
RBM15	0.140647966357094	0.105405682613194	0.182089508447312	20.0636763522691	0.15000659117232	0.194332196806368	0.771908071011958	0.440168876719315	0.657067877593657	0.50345965421752	0.479893596650899
LAMTOR5-AS1	0.305667284701705	0.0747269279908391	4.30524053200263e-05	62.0225298336671	0.412747914731259	0.13140905209301	3.14093974621414	0.00168406675493923	0.0162404998581998	0.880535107300153	0.921295406586033
SLC16A4	-0.0251243701734499	0.123327200468601	0.838571343341031	11.8046241673254	-0.070441387975628	0.234931288110394	-0.299838257144054	0.764300532123814	0.880668727839745	0.124663525783125	0.109544023639714
SLC16A4-AS1	-0.204155974462649	0.127153677791769	0.108365232853984	11.5915153979876	-0.303241365081323	0.237727178370884	-1.27558559841328	0.202102047681399	0.412425684551216	-0.284430536540427	-0.281556736055821
LAMTOR5	-0.844736845476352	0.191772056257775	1.05832395041924e-05	16.4667981115644	-1.17642508449762	0.339001556572215	-3.47026455097415	0.000519945973393766	0.00679374951983507	-1.74818232388653	-1.74849337523959
KCNA2	0.208826067666539	0.110964754098089	0.0598477625036628	117.661229262179	0.323951926211991	0.173214217522232	1.87023866080977	0.0614506832330018	0.192879471284481	0.659249222975075	0.772119367139799
LRIF1	-0.208382629598451	0.0625445374204306	0.000863024050176282	54.0619934421727	-0.214675126460554	0.151332470462433	-1.41856619273155	0.156025527950462	0.351389573554351	-0.294088605161389	-0.132766673279172
DRAM2	0.120960372910799	0.0781932313152207	0.12187729606291	64.6019185391464	0.157720813279467	0.133210196380451	1.18399955532693	0.236413238842221	0.456051616197391	0.458472750300215	0.492853383692439
CEPT1	-0.168398351040852	0.110216994792521	0.12654231436702	90.6498637428258	-0.271582197211736	0.176955769561627	-1.5347462130482	0.124846179434586	0.305064955758404	-0.202722999579361	-0.228369769463026
DENND2D	0.841582605960179	0.590078799898569	0.153804642941188	4.21563306039023	0.851238175291934	0.777650885151291	1.09462766846376	0.273679788870894	0.498910897659022	2.10512211083787	1.65795301350028
CHI3L2	0.381689851549975	0.469235709240056	0.415972238453879	22.2978664692939	0.148553151532057	0.558392208687415	0.266037292821928	0.790210488080325	0.895255308294661	1.0542495798018	0.477451838045312
PIFO	0.347544778690464	0.132602429320205	0.00876842647188136	13.409933674488	0.430744990122738	0.241164894789124	1.78610154060517	0.0740828187717578	0.218265528508169	0.976226782542684	0.951530245718811
OVGP1	-0.0186885886316704	0.20693621364847	0.928040185732474	9.63173629645022	-0.0656947709374824	0.345941709361289	-0.18990127284384	0.849386495034492	0.928689994825807	0.13936953272311	0.11751827498064
ENSG00000260948	-0.0167054313100132	0.211584874328311	0.937069365063319	5.21472023762689	-0.180419362129425	0.377247943178292	-0.478251413670813	0.632471272971087	0.800230313078836	0.143901123042956	-0.075217460343583
ENSG00000243960	0.28926800777616	0.205312711097635	0.158860520478869	4.1073872284512	0.411132097339815	0.382948867092853	1.07359528299669	0.28300411266121	0.509146241276817	0.84306213238449	0.918580855591743
WDR77	-0.0273793114968349	0.116710436671441	0.814525574093545	9.78306853690901	-0.0698782526630926	0.225569288357043	-0.309786199939087	0.756723546578355	0.87678055970493	0.119510898625773	0.110490083219625
ATP5PB	-0.632579357961217	0.123783150013512	3.21505646895065e-07	40.6814339313084	-0.954318952381455	0.212412453423004	-4.49276366334791	7.03047927909696e-06	0.000269893241386499	-1.2633943515924	-1.3753581280474
C1orf162	0.642240553111985	0.147591839446703	1.35231623729795e-05	10.4634598606692	0.879927087030829	0.258211331988066	3.40777873788862	0.000654939785046559	0.00809520673793859	1.64961789684528	1.70614999064528
RAP1A	-0.223860790832149	0.069443046656166	0.00126563450919814	87.1931309955097	-0.35112200850118	0.141383120092486	-2.4834789914913	0.0130106008602796	0.0670098674148772	-0.329456795495896	-0.361995558469085
INKA2	-0.0828465683931968	0.327874734891044	0.800517436033672	5.36057401114385	-0.256272690344902	0.514009248129193	-0.498576030057128	0.618078095023893	0.790911299935102	-0.00723390456005015	-0.202650008487859
DDX20	0.161095708528839	0.198655417703466	0.417405666695102	9.48271282897747	0.101880215254354	0.348947816994735	0.291964042451342	0.770314116681885	0.883460358008605	0.55018352704207	0.399041947020523
KCND3	0.127198159063325	0.150342918409922	0.39752287448304	205.70702977301	0.168887703962626	0.237213295254711	0.711965591057117	0.476486083654769	0.688155168884689	0.472726330204019	0.511613606454995
LINC01750	0.132605186548618	0.239454468475566	0.579729157291785	8.35049535181041	0.120155799664441	0.415239605049254	0.289364979167121	0.772302091747209	0.884729853653106	0.485081594783341	0.429744677474056
LINC02884	0.16348657948241	0.116269559044593	0.159694553658804	204.762915336974	0.168391894057203	0.186255587510851	0.904090429219434	0.365947452903997	0.591278442458181	0.555646758602615	0.510780652633064
CTTNBP2NL	0.0340724664330231	0.0772247535857017	0.659059728566466	68.3041653558978	0.0123477380467428	0.145715462567134	0.0847386943650811	0.932469132929608	0.969835734740246	0.259930561233059	0.248628616707256
WNT2B	-0.0746959627017768	0.132434573958949	0.572739419792766	14.9068771882021	-0.183478423243775	0.240147687608	-0.764023276973097	0.444853371376713	0.661114383172114	0.011390541140131	-0.080356640942533
ENSG00000273483	-0.331747644422212	0.22227499768465	0.135565512263939	2.41956948875908	-0.508194093056973	0.411869127658486	-1.2338727496914	0.217250325246423	0.432283296210582	-0.575982381755906	-0.625874500213316
ST7L	0.209743615333035	0.0510104066868512	3.92618825761775e-05	171.678963437114	0.27238491923393	0.0841684972111767	3.23618608219324	0.00121138386504827	0.0127265778253326	0.661345854481855	0.685487504649588
CAPZA1	0.0406104456420814	0.0369302496703764	0.271483507739455	268.354429909663	0.0698223537895877	0.0810789719248743	0.86116476482069	0.389147303240356	0.612327903732143	0.274870093751017	0.345185180671306
MOV10	-0.0620371203054016	0.0819184840643673	0.448868305975273	99.4522572587248	-0.104561172386059	0.137717904749284	-0.759241672870449	0.447708001584859	0.663918962329487	0.0403164801150249	0.0522232551006818
RHOC	-0.228598935844558	0.110701929423976	0.0389234690348146	31.6158187373528	-0.308507073995536	0.202616015455895	-1.52261939068035	0.1278539556549	0.309811082375065	-0.34028363804529	-0.290403054609148
SLC16A1	-0.28098103939776	0.140105187631772	0.0449095554910784	25.0848513611769	-0.440887118638132	0.231994177455331	-1.90042320662561	0.0573776038614469	0.184408050177404	-0.459978747859625	-0.5127997089041
SLC16A1-AS1	0.272024820615728	0.0497256821409903	4.48743443747362e-08	223.944670691377	0.342986618031712	0.0978775957860381	3.50424032463451	0.000457911912462752	0.00617181704925844	0.803660790309313	0.804097387601042
ENSG00000287807	0.127509532533743	0.15922659546381	0.423244257589073	9.80302992620688	0.135081809337142	0.284066808470894	0.475528309922144	0.634410459853322	0.801393145469669	0.473437830491462	0.454820168437553
LRIG2-DT	0.236649454706785	0.0780739248447475	0.00243668863447133	46.6824340817122	0.316320890490587	0.134349269520502	2.35446676874053	0.0185493021868324	0.0856382745740841	0.722826726383401	0.759299332082193
LRIG2	0.056876772010549	0.0633067613095718	0.368955688223365	87.86357500118	0.0632943221491773	0.109878438242692	0.576039513861465	0.564588473655731	0.752960187658405	0.312039271559466	0.334218177299473
MAGI3	0.0213155016627685	0.0450634426815689	0.636205369718646	407.404384441694	0.0147387401201247	0.0876968216340463	0.168064701154491	0.866532378705564	0.936927553354298	0.230780408881457	0.252645467305607
PHTF1	-0.0932389374239666	0.0398317732540227	0.0192415371045683	89.0762910964452	-0.127199205043754	0.0845798897676822	-1.50389419273465	0.132608612538344	0.316857013469058	-0.0309808652201104	0.0141916715906157
RSBN1	0.0319248253711989	0.0439317992146846	0.467415515301005	70.3577400168888	0.00181992521803948	0.100387004603955	0.018129091760626	0.985535869893557	0.992769266860071	0.255023119276748	0.230942035950554
PTPN22	-0.0703008967308103	0.20737006959918	0.734600854800548	4.11502716157982	-0.134109830695072	0.397139465721995	-0.337689507768416	0.735597182365313	0.865503412705528	0.0214334349598069	0.0025819155425091
AP4B1-AS1	0.187771494781474	0.190346078539886	0.323900471625661	3.65471850890946	0.0992134953720332	0.383117209865014	0.258963817905725	0.795663157530991	0.898288834601321	0.611138718764181	0.394561894295271
BCL2L15	-0.17137844588007	0.234921432612757	0.465687380305564	3.15237420348256	-0.431388971256352	0.450035273647138	-0.958567020225606	0.337776913481344	0.56590827418808	-0.209532630251696	-0.496842951936604
AP4B1	-0.81518149683271	0.155762806450367	1.66348218328563e-07	15.5107304320525	-1.29052301605391	0.292172347807483	-4.416992318877	1.00083785337658e-05	0.000351851930584604	-1.6806472219808	-1.94017633099476
DCLRE1B	-0.371041113541501	0.215371787318064	0.084925876102574	3.81141232606933	-0.533060899536593	0.432656909542214	-1.23206376179364	0.217925266836429	0.433073772483005	-0.665769461353476	-0.667650393090512
HIPK1-AS1	-0.478997269107816	0.152046573296657	0.00163084713250775	8.63989934578689	-0.658515688210934	0.270599464281776	-2.43354394643302	0.0149518202801172	0.074094000209616	-0.912453405279468	-0.878412712606123
HIPK1	0.0336891080156735	0.073040688690291	0.644628186970027	71.8632433352229	0.047926785990398	0.12891162420901	0.371780173312317	0.710056526678357	0.850883709041488	0.259054572589031	0.308400927911951
TRIM33	-0.0865821827938628	0.0350144606547963	0.0134076022157627	251.381430033965	-0.142360579997604	0.0616823152857193	-2.30796427368483	0.0210011236483263	0.0933407454172763	-0.0157699263228569	-0.0112792298080876
BCAS2	-1.01541895665509	0.203194702978915	5.81473854457256e-07	27.5645412685531	-1.48857116529555	0.319026669111822	-4.66597720322183	3.07153756075466e-06	0.000143976225115593	-2.13819747515153	-2.27289449784206
DENND2C	0.108736285758934	0.104808076054874	0.299512198458101	13.9570098407885	0.114326796259444	0.175934816088743	0.649824740782268	0.515805435825832	0.71883656279418	0.430540243684926	0.419952031923549
NRAS	0.108177168291652	0.102568313171456	0.291569829494978	11.2609901307605	0.0623914487100124	0.206394037237612	0.302292883772528	0.762428802672533	0.879875456656127	0.42926263889043	0.332701362339452
CSDE1	-0.259502734593386	0.076841056164927	0.000732446953643822	100.714993404269	-0.392833087995739	0.132878384675838	-2.95633551652567	0.00311318231238206	0.0248417468610357	-0.410900000008763	-0.432069598341677
SIKE1	0.0628893850767509	0.0581017079959511	0.279074091818392	37.6644091950399	0.038554651755537	0.124332810832191	0.31009233602523	0.756490740180435	0.87678055970493	0.325778322349956	0.292655871298141
VANGL1	0.483958815451789	0.102619524979606	2.40467310847199e-06	13.1351875300491	0.629054295795897	0.223120238990842	2.81935112045894	0.00481208480365674	0.0340009027121504	1.28793807328495	1.28468715177922
SLC22A15	-0.024651421781776	0.134598966871816	0.854682534190333	133.755883925232	-0.0365116143887893	0.196531711709038	-0.18577976078916	0.852617476771048	0.930325347038357	0.125744230944582	0.166545576608447
ATP1A1	-1.35168368865995	0.392246834760392	0.000568944476094605	4.63373670542422	-1.29711190964064	0.635985514979306	-2.03953058535121	0.0413971019048046	0.147881177279011	-2.90657524721124	-1.95124558159933
ATP1A1-AS1	0.141702852436512	0.040551958667045	0.000475212491211845	91.8893212949187	0.149350792780165	0.0834530577825279	1.7896383517709	0.0735120688664721	0.217346000971757	0.505870109249921	0.47879186437168
LINC01762	0.257357508343404	0.215706986540606	0.232834745123472	3.97505497360565	0.226170349179473	0.406330686220417	0.556616462525267	0.577789503548564	0.761684088126569	0.770145420860014	0.607847662575658
CD58	0.0490616020173128	0.0901366069347579	0.586233162598613	26.0737253035059	0.04439467672936	0.168917754057893	0.262818298626825	0.79269063094493	0.896880595165285	0.294181309257359	0.302467032932689
PTGFRN	0.263077706266558	0.0606472532029894	1.43893881585328e-05	55.0271354408778	0.361310912706114	0.105729554935562	3.4173123392633	0.000632426777407542	0.0078622563718868	0.783216291866106	0.834881950628683
CD101	-0.142746918214606	0.217886889980884	0.512376139869879	3.6177144457028	-0.224325912098597	0.414070010925437	-0.541758413262613	0.587984943518781	0.769846980416317	-0.144108494609851	-0.148979860417862
TTF2	0.157793249525876	0.0726432669671371	0.029843128752863	43.9685935048064	0.226160097700848	0.130260977991058	1.73620758256839	0.0825271370257282	0.233719633498243	0.542637281927735	0.607830440232564
TRIM45	-0.230557693003586	0.116270269614794	0.047373435783111	12.0540889762397	-0.365767288358218	0.221543876152233	-1.65099254698822	0.0987400967554233	0.262877886396034	-0.344759473060417	-0.38659942720332
ENSG00000271427	0.606961628249712	0.143159685201649	2.2376640081027e-05	7.35151338398091	0.904804804216778	0.292821568177864	3.08995273076055	0.00200188352465581	0.0182790579864088	1.56900420439911	1.74794421335905
MAN1A2	-0.372964332103921	0.0712836259665295	1.67578845438388e-07	131.844363130513	-0.557411124996911	0.116915539529172	-4.76763933384432	1.8639708121894e-06	9.96208201056737e-05	-0.670164089316289	-0.708558436960139
GDAP2	0.017862665517627	0.0560105964761955	0.749790344716387	100.19791924732	-0.00899245197458081	0.105344772187685	-0.0853621094605399	0.931973515445594	0.969835734740246	0.222890546246524	0.212777390976261
WDR3	-0.369063947986403	0.183860405738072	0.0447171761190154	14.54110418261	-0.582221352867883	0.300308039534151	-1.93874714033979	0.0525321354870199	0.173783516470365	-0.661251562449356	-0.750239278552967
SPAG17	-0.0645137669800614	0.320242121104162	0.840344300970619	5.15865776155007	0.0375331244489455	0.533631296668589	0.0703353133207541	0.943926776128381	0.974468696433428	0.0346572477515588	0.290939719472764
WARS2	0.0672087808054132	0.0530081972462192	0.204835769569915	77.300635684402	0.0630193381494359	0.104631298880292	0.602299109576534	0.546975053447676	0.741283199063775	0.335648306772187	0.333756207961932
WARS2-IT1	0.0931827229484064	0.205015576334953	0.649457958528255	4.38706591431603	0.0566147832613532	0.381319171274619	0.148470854670405	0.8819711856136	0.944277187992194	0.394999757863859	0.322996643835757
WARS2-AS1	0.0396706760766865	0.0580074315975135	0.494044915622376	182.667243851028	0.0155149355697303	0.0990129541674925	0.156696017204828	0.875484426115397	0.941858080794867	0.272722684355442	0.253949464985449
ENSG00000227712	-0.170019577015325	0.188567628520253	0.367249655740599	5.5625678559529	-0.361605595672261	0.359986480998843	-1.004497709661	0.315138774636414	0.542261492961109	-0.206427562929921	-0.379607840729244
ZNF697	-0.765237620833231	0.456159353804785	0.0934317699787921	1.52069823920539	-1.22092428927338	0.821739982625833	-1.48577934028714	0.137337496502383	0.323960138869089	-1.56652355536937	-1.82325142723778
PHGDH	-0.175390705895906	0.0931010267872297	0.0595818724250469	57.4280146412123	-0.246547306318185	0.164168227778885	-1.50179672189832	0.133149615188793	0.317562120305536	-0.218700797824642	-0.186311497082194
NOTCH2	-0.0397568674676479	0.0558250640757492	0.476360270500607	492.836651409224	-0.0499835759727727	0.0895743237700879	-0.558012317246921	0.576835973310613	0.760836315685161	0.0912277098902384	0.143912866435573
SEC22B	-0.129153179283173	0.0465873959443811	0.00556655976301984	59.6789195702361	-0.182042744388859	0.099135951763047	-1.83629390903488	0.0663142001215357	0.202977867075484	-0.113046281300055	-0.0779447202120518
ENSG00000290569	-0.228428793188536	0.171277275622636	0.18230929527594	52.8532071488041	-0.34152540176914	0.265734721978211	-1.28521180531742	0.198718279404803	0.408142080865414	-0.339894855569688	-0.345873391147325
NBPF8	0.0281282681510065	0.0903423274828992	0.755533008019897	24.0322798398113	0.00754232381412628	0.167249743145622	0.0450961757684692	0.964030649617997	0.982431920334475	0.246347840840749	0.240555586888293
ENSG00000290999	0.0586170080140933	0.0713740349604419	0.41149524996634	64.9063170895936	0.0685453291220231	0.120951066846572	0.566719508220407	0.570904764668564	0.756912066665678	0.316015777377632	0.343039796793508
NOTCH2NLR	-0.0976660010847646	0.207875609846509	0.638477155086257	2.91118310939436	-0.244308423556737	0.463446825313808	-0.527155242440837	0.598085787008863	0.776389207167377	-0.0410968749847063	-0.182550204835701
NBPF26	-0.337647282273066	0.220122286612786	0.125052348127232	76.784223911719	-0.48746461634313	0.339485758276929	-1.43589121033316	0.151033299996606	0.34442739528669	-0.589463279858932	-0.59104926443937
LINC00623	0.0505812512278436	0.131438857322228	0.700365424102406	25.7864878829968	0.05848280458812	0.217754699087371	0.268571951986463	0.788259098558013	0.894386931998531	0.297653765817814	0.326134893972672
SRGAP2C	-0.118517099788973	0.303735668952692	0.696390020563873	9.62983332816876	-0.231246604275907	0.473625304801569	-0.488247992519722	0.625374194350397	0.795996237821608	-0.0887424329110883	-0.160606528091184
LINC02798	-0.297391555877952	0.409272097408398	0.467449393841412	5.5245093333223	-0.44551782756594	0.588745257801808	-0.756724273634688	0.449215069161442	0.665348677072753	-0.497477405587479	-0.520579236213814
ENSG00000290735	0.351543644135978	0.177806190523194	0.048028405239675	4.15239499423465	0.379046564434134	0.362621249734229	1.04529606224661	0.295886157050951	0.522920772894429	0.98536434301021	0.864677601602372
H3-7	0.158031250273462	0.169788767289739	0.351981816945052	4.26835259504522	0.209167917711672	0.331076671313285	0.631780901028041	0.527530055340979	0.727516529696933	0.543181122737588	0.579283811554706
NBPF15	0.0908841802859631	0.113175527259766	0.421953122435672	22.7862353628211	0.0721676460571798	0.215149467855929	0.335430279128115	0.737300530190175	0.866257268108703	0.389747499979357	0.349125239424606
SRGAP2B	0.0760562053701588	0.203637264010806	0.708784796514317	12.0657096383087	0.108805302617545	0.326737227070568	0.333005527386831	0.739130110809341	0.866629044631291	0.355865010245649	0.410675998545676
LINC01145	-0.140500821844458	0.180848635358005	0.437219346970762	4.47180184962728	-0.290470689456727	0.365103313235659	-0.795584917820891	0.426273335736249	0.644184991893779	-0.138976078508894	-0.260102176649498
NBPF20	0.0588222176777951	0.0968733662714294	0.543713331141114	17.0897278513294	0.0995430281323643	0.188686510840759	0.527557734195282	0.597806334931234	0.776231010832897	0.316484689306814	0.39511550480036
NBPF25P	-0.049420756211453	0.184053440075496	0.788304407493844	3.62946230942474	-0.160773761143635	0.373462136444965	-0.430495478535152	0.666835255034344	0.82430560017045	0.0691453545444198	-0.0422131208855547
GPR89A	-0.237744352657122	0.128224541565331	0.0637212514583679	25.8017537432515	-0.387397927365518	0.222518965155935	-1.74096588618431	0.0816895584010032	0.232492711335038	-0.361181265200828	-0.42293860323603
PDZK1	0.227887507810176	0.140211590857397	0.104096207213115	6.0002829571111	0.251588041863146	0.285116008124398	0.882405879340791	0.377557357458036	0.602042385402925	0.702805342650466	0.650549036698984
CD160	0.371402677427831	0.225647661356799	0.0997759613830659	2.5586813458945	0.523309781527626	0.430655797741676	1.21514625896556	0.224310313016323	0.441112761360389	1.03074299353082	1.10703782217821
RNF115	0.0582872808833186	0.0503932832425237	0.247416279027619	291.959490575609	0.05695959577756	0.0930802123992687	0.611940973374998	0.540576811485559	0.737036936966244	0.315262338274394	0.323575924120564
POLR3C	-0.0774531126357611	0.076347384010206	0.310352403034279	33.1983107437584	-0.132392088671692	0.143147832473386	-0.92486268484929	0.355037338900662	0.581814938024621	0.00509034810210881	0.00546769851661981
NUDT17	-0.197332233939505	0.132707544729606	0.137022543161253	8.88617108999973	-0.262180764795471	0.25982632331525	-1.00906159718607	0.312945093950324	0.540238079272666	-0.268838028491705	-0.212575492307414
PIAS3	0.0262957632384189	0.0808615706032096	0.745033635024744	24.9819989921854	-0.00773921480786299	0.156698880319973	-0.0493890881163913	0.960609223972421	0.98166618099064	0.242160497036873	0.214882812179801
ANKRD35	0.0775759716917861	0.128852711986543	0.547139840693118	19.985129461813	0.13639540844864	0.23156220660219	0.589022753108237	0.555846010431611	0.747342802113222	0.359337734409438	0.457026996878129
PEX11B	-0.14339051325871	0.136026519795382	0.291820448285866	14.0939381010326	-0.23830116923209	0.23249540941104	-1.02497150303207	0.305376634026324	0.532585293621594	-0.145579133897976	-0.172458100191776
RBM8A	-1.15682537419485	0.171497125903181	1.52552936286886e-11	9.94619298298642	-1.73905790790443	0.30981884836604	-5.61314431667435	1.98682759309027e-08	2.84050118225472e-06	-2.46131654689106	-2.69370878032591
LIX1L-AS1	-0.0366334292067162	0.149519512693755	0.80645048330227	9.07444458233696	-0.106045752656381	0.263352918938972	-0.402675440559502	0.687187003440306	0.836233768224849	0.0983648857629257	0.0497291806648915
LIX1L	0.0211584035225284	0.0746372474041783	0.77680648086255	33.357504515907	0.000157658797785005	0.136322145347185	0.0011565164073928	0.999077233619931	0.999462783748006	0.230421433623265	0.228149451226704
POLR3GL	0.0784438588265919	0.0993512832739743	0.429784425819275	23.7720852838582	0.0896678441155094	0.178959962350334	0.50104974843465	0.616336111485438	0.789683519689632	0.36132088970219	0.378525331471555
TXNIP	-0.665016978158337	0.274825683019789	0.0155300103218661	146.343858306649	-0.954636210938527	0.434154577218666	-2.1988394480469	0.0278893404301312	0.113462064125997	-1.33751555422159	-1.37589111805983
LINC01719	0.0986940311983467	0.0747453667877315	0.186700392442459	32.2937799910184	0.148506968544396	0.156120897045074	0.951230561412417	0.341487347570577	0.569787680890957	0.407593307978303	0.477374251261225
NBPF10	-0.220935538510867	0.099659266141562	0.0266293007041894	34.7984166481403	-0.328900330612808	0.179480855343062	-1.83250926670783	0.0668755824186517	0.20389505810812	-0.32277248207433	-0.324663445245096
NOTCH2NLA	-0.237374929464416	0.0576002292123622	3.77106781550276e-05	119.736427563972	-0.329830178022133	0.106710296881278	-3.09089364064923	0.0019955510024903	0.0182492926432428	-0.360337119078023	-0.326225576103997
ENSG00000276509	-0.495888573466689	0.161577759121777	0.00214747980247197	4.98971548008061	-0.775332146058932	0.313159696527166	-2.47583630542851	0.0132924507295116	0.0680123127693115	-0.951050681696388	-1.07466275514178
ENSG00000290578	-0.485993800314219	0.154746918000934	0.00168618393746884	5.59163381655992	-0.694478832579447	0.307008876983342	-2.26208062582219	0.0236924223780851	0.101338119750294	-0.928440746647295	-0.938830300521864
ENSG00000291242	-0.0132728021319212	0.11123042686557	0.905016229414919	81.4519814800503	-0.0505687714189502	0.186533615320369	-0.271097364044003	0.786316148881535	0.893084399219571	0.151744811985427	0.14292974613455
ENSG00000289321	-0.672258882227574	0.164698862117037	4.46986782361907e-05	14.0688079086032	-1.03676155164064	0.296326999201953	-3.49870769262598	0.000467518814713104	0.00625189149623514	-1.35406358196454	-1.51386056091879
ENSG00000290557	0.356247121145078	0.141089009353004	0.0115704420499328	11.5428449801829	0.505510645075102	0.255835684526271	1.97591921553536	0.0481639274887184	0.16375353547294	0.996111967846269	1.0771355177405
ENSG00000291243	-0.189144816627881	0.241632650718621	0.433757261386429	5.0258820286805	-0.310300668168047	0.419030805424434	-0.740519943047492	0.458984564732148	0.673365759581387	-0.25012946683161	-0.293416268150556
NBPF12	-0.0645437822187826	0.0747556476845588	0.387919373342232	69.4521505729943	-0.112876257185961	0.123445744483677	-0.914379492448898	0.36051747380552	0.586760058875582	0.0345886617832388	0.0382540269993506
PRKAB2	-0.125405476340735	0.120726013698326	0.298915897256486	44.5230548592221	-0.196211211495882	0.211608990886155	-0.927234758193441	0.353804659840933	0.580884080118103	-0.10448263675701	-0.101747550084163
ENSG00000237188	0.0360344114959207	0.0667554812392836	0.589337005326285	87.9637717058292	0.0258597657892672	0.122953423431705	0.210321641053215	0.833416645900285	0.918841718209966	0.264413680730441	0.271328637475424
FMO5	-0.275007677568865	0.121416886213495	0.0235134728771318	37.26267765927	-0.378651728405426	0.223707198852135	-1.69262200925284	0.0905274389683874	0.248374978880802	-0.446329387647426	-0.408245109274958
CHD1L	-0.102802770151396	0.26630859211032	0.699475384279067	3.47011843970698	-0.224777867583401	0.443653005989874	-0.506652416525114	0.61239872315265	0.786695057611895	-0.0528345887421697	-0.149739139416308
LINC00624	0.105288076431965	0.152279356397543	0.489305418844512	15.1225466608663	0.145715628076489	0.256585258054004	0.567903351820079	0.570100595874278	0.756547480106677	0.422660953506457	0.472684837666172
BCL9	0.100737269102692	0.0416118777077798	0.0154830830125375	140.5816912205	0.113720504744937	0.0805717911138317	1.411418353407	0.158121294399148	0.354474024076619	0.412262184727191	0.41893347051788
ENSG00000289419	0.0732617691097963	0.0987235250722312	0.458032633998741	12.1319738456601	0.0531872461608682	0.190290790338655	0.279505098834328	0.77985722558398	0.889287483885917	0.34947961652595	0.317238428647979
ACP6	0.083808145738411	0.0690915444895655	0.225129254573205	184.514053844782	0.103291132197943	0.113926623657304	0.906646127850217	0.364593960305851	0.590382040806281	0.373578490436641	0.40141226808054
GPR89B	-0.221089609533785	0.0653318091180236	0.000714110559399822	30.1159089041413	-0.314054663767178	0.130520129827848	-2.40617799094596	0.016120408465473	0.0781330152008192	-0.323124540253677	-0.299722929126073
ENSG00000290705	-0.254996382385116	0.169059337672808	0.131471433054508	10.0950362811908	-0.389721822438636	0.305561527594937	-1.27542830900906	0.20215768405011	0.412490155514236	-0.400602812881043	-0.426842714996903
NBPF11	-0.156818863737739	0.102446027453702	0.125832139182493	44.9059780766418	-0.248815347696052	0.176144354942167	-1.41256498272536	0.157783671241123	0.35412567553803	-0.176263428269244	-0.190121775403235
ENSG00000227733	0.039349903456882	0.125869914811772	0.754566660776993	41.8990311671277	0.0137162157400977	0.20693080636909	0.0662840684805187	0.947151666839354	0.975686927250421	0.271989706652209	0.250927640410572
LINC01138	0.194800243210579	0.0800012354300747	0.0148932121990145	619.181314673772	0.226036360292827	0.132146391412621	1.71049968051749	0.0871735124612054	0.242261152382504	0.627199677717933	0.607622563088924
ENSG00000224481	0.544108454828349	0.201460299910339	0.0069168299739734	3.37449693512198	0.762435251125269	0.406139116983965	1.87727608408468	0.0604802643140048	0.190980934027437	1.4253822995016	1.50876532226181
ENSG00000272824	0.360199934885384	0.15772433753234	0.0223873540214204	5.4372034194278	0.459283086449562	0.304431788011433	1.50865679779903	0.131386511287833	0.315165965835299	1.00514429840629	0.999473855045791
NBPF14	-0.0479136126684445	0.0826542193270297	0.562125415956459	79.7504836505404	-0.0783880863618021	0.13997705059031	-0.560006701321571	0.575474866791631	0.75985890977274	0.0725892351763448	0.0961936796467983
NOTCH2NLB	0.215519039554451	0.143892538109131	0.134191007861751	14.0908881754952	0.302703228333289	0.251395990190987	1.2040893257817	0.228555055156611	0.446034640685566	0.674542919691439	0.736421846950059
PDE4DIP	0.182901864207843	0.0564127344777366	0.00118607089248665	568.885676551224	0.251718029836099	0.0986970433198867	2.55041104950081	0.0107595976696978	0.0588809115219573	0.600011426679127	0.650767414705741
ENSG00000274265	0.138645076928629	0.073612266840039	0.0596393123854002	151.122669398583	0.18648881794095	0.130134046305079	1.4330517127221	0.151843059451029	0.345493306093085	0.498882975279024	0.541183235859575
ENSG00000289614	-0.221312751146147	0.201964545802742	0.273166304480729	11.5118516979269	-0.310176832459689	0.331847328294958	-0.934697392482825	0.34994427107449	0.576829738139312	-0.323634427371301	-0.293208225863704
ENSG00000291233	0.0423784585239109	0.0859711429329563	0.622056270605944	26.8568596221657	0.0521806625090517	0.163586154730453	0.318979699688104	0.74974190662517	0.873520597239678	0.278910070798307	0.315547381957095
ENSG00000272755	0.0738496606872416	0.154274401351297	0.632158961824413	6.85422277314226	0.0835822813377595	0.3020862973773	0.276683457884112	0.782023174882458	0.890389539971028	0.350822971262549	0.368301669703443
NOTCH2NLC	-0.112257524570179	0.0886960472217516	0.205640951057666	130.034665747277	-0.172650007520297	0.140902803124763	-1.22531279500113	0.22045738936628	0.436286419652543	-0.0744390641576031	-0.0621650514569863
NBPF19	-0.109569132871408	0.115847485756386	0.344248047798531	80.8280166565097	-0.161424193390171	0.177689864346328	-0.908460333311671	0.363635061950928	0.589429622338446	-0.0682959863164942	-0.0433058381139376
LINC00869	-0.157947229510357	0.0971912796387797	0.104137568298638	58.3268785016584	-0.297915047034993	0.16646983322574	-1.7896038054595	0.0735176263067923	0.217346000971757	-0.178841787210617	-0.272608594994131
H2BC18	-0.574698127696783	0.276044787121958	0.0373514441487047	8.08480908125644	-0.850249039239381	0.467471150618771	-1.81882676206637	0.0689378640953986	0.208111560165521	-1.13113352694542	-1.20052210530658
ENSG00000290791	-0.208745366625682	0.103524855192014	0.0437603368720433	12.8387308006015	-0.270623390746388	0.220650357480363	-1.22648063586515	0.220017857946227	0.435718154325923	-0.294917473140393	-0.226758987788299
ENSG00000290792	0.0175916277101248	0.125757705723003	0.888750783625403	9.39731174261408	0.0688483335013561	0.256887723024443	0.268009434981076	0.788692056266557	0.894503414545246	0.222271214491359	0.343548839983381
H2BC21	-0.393035797626186	0.205707119528583	0.0560486430289819	12.3498784439105	-0.514094064645288	0.339941313706852	-1.51230240019787	0.130456950739777	0.313857452950701	-0.716028155607213	-0.635786371335728
BOLA1	-0.823186915109302	0.176717289136293	3.18964854475297e-06	4.7406615656518	-1.30073086134516	0.368720561899338	-3.52768734850288	0.000419206985827313	0.00579993149101079	-1.69893990888585	-1.95732537068925
SF3B4	-1.37062745598491	0.238124919607038	8.61723279833448e-09	7.24700358228845	-2.03303103368891	0.417849705862241	-4.86546000910474	1.14190899658678e-06	6.87389148962907e-05	-2.94986247999592	-3.18757958844967
MTMR11	0.210507003825241	0.144932078645933	0.146375743462322	7.16548036692509	0.318531732347039	0.291959524096095	1.09101332910174	0.275267017542457	0.50083893399414	0.663090226380032	0.763013515993957
OTUD7B	-0.0612744163971379	0.0729875448567754	0.40117824143942	354.067081899583	-0.0908360419474727	0.128596732023544	-0.706363532868331	0.479962092921472	0.691196983644823	0.0420592877127138	0.0752812854673017
ENSG00000285184	-0.0640947333650288	0.0696902344079432	0.357724866453392	71.052893500108	-0.100675691916041	0.114458002075826	-0.879586311923794	0.379083456735257	0.603406088238915	0.0356147555865828	0.0587508088508965
VPS45	0.127363352609782	0.0402312473028004	0.00154666738949448	293.636407602726	0.162027231000944	0.0699650242699275	2.31583184157612	0.0205674519479981	0.0921292965064897	0.473103803775001	0.500088106235695
PLEKHO1	-0.252200624051824	0.0823723841036721	0.00220074130074257	79.6809435307735	-0.350577553869084	0.151826468494091	-2.30906743301303	0.0209398395989604	0.0931714802125502	-0.39421439817414	-0.361080882175386
LINC02988	0.212352742394841	0.190889029939823	0.265948676732154	4.75658979436246	0.227705996411069	0.346288227918417	0.657562048181189	0.510819588133107	0.71539762073564	0.667307809596263	0.610427528804033
ANP32E	-0.034308565294324	0.0543419355592556	0.527814295991365	53.5287158375162	-0.0450110697140184	0.11221753858641	-0.401105480310985	0.688342466163369	0.836653955373442	0.103677288710137	0.152266608560327
APH1A	-0.00296115724689248	0.0751566039733082	0.968571617281585	40.6450965165155	0.0164779658841791	0.153474438772332	0.107366190852295	0.91449847522116	0.960461330939346	0.175307314885418	0.255567342668571
C1orf54	-0.460613876507734	0.155673730259522	0.00308797992330247	86.4773460994795	-0.679126485087484	0.239801471793033	-2.83203635077612	0.00462525901685907	0.0331734714436598	-0.870446650170979	-0.913038567885694
CIART	-0.208260791511724	0.143837676011519	0.147648480325981	18.7547762851298	-0.298382208402973	0.252201821295201	-1.18310885651265	0.236766008289832	0.456380333666257	-0.293810200473888	-0.273393419667179
MRPS21	-0.244430966540038	0.111464735456903	0.0283146182487954	64.7558452271921	-0.356156689994717	0.182425302032998	-1.95234260832027	0.0508975419563112	0.170147745479828	-0.376460433632635	-0.37045375413314
PRPF3	0.0529474826411029	0.0565604921729735	0.349210726699083	106.488686065206	0.0499435259086265	0.100928412465364	0.494841092697914	0.620712295099264	0.792744743149183	0.303060695086482	0.311789023237103
RPRD2	0.117090377603981	0.0301167562117763	0.000101122995328681	367.969847905461	0.15761118343656	0.0598400610119504	2.63387404309438	0.00844167974331757	0.0500591340693178	0.449629663027859	0.492669207064163
TARS2	0.0666672585429608	0.0826163026655808	0.419695059523869	18.7051998472283	0.0974959806099617	0.181461933152818	0.537280623632813	0.59107378760307	0.77154849730794	0.3344109076936	0.391676493117034
ECM1	0.12193673345177	0.327755854529048	0.70986659941025	5.18793183987761	0.122829341110258	0.545558899048536	0.225144051951997	0.821867212076428	0.912382159336301	0.460703771474291	0.43423619033216
FALEC	0.104324545354346	0.127414204161242	0.412910406325306	8.83551652158918	0.0919730354500006	0.255569729016052	0.359874527410184	0.718940966747016	0.856359871242922	0.420459248146761	0.382398021208779
ADAMTSL4-AS2	-0.836478920959459	0.151696046044546	3.50414852368388e-08	5.47291532432292	-0.999079752748008	0.301697537254076	-3.31152770367704	0.000927880521214865	0.0104538444146987	-1.72931265056606	-1.45055565704025
ADAMTSL4	-0.395123120628996	0.192324154970405	0.0399307700970735	7.83785731922912	-0.527783996800958	0.331501754681781	-1.59210016039763	0.111362201075787	0.283644944449731	-0.720797768491996	-0.658785269071152
MCL1	-0.0649840932212851	0.0919937770454637	0.479941521869241	168.372997922751	-0.101828020306795	0.15781580273788	-0.645233357751401	0.518775972084712	0.720891023577298	0.0335825343041566	0.056814913003115
ENSA	0.433156892615064	0.0666164044620515	7.91244787848166e-11	364.340701788161	0.572707792836497	0.108124105999678	5.29676326607687	1.17873349981351e-07	1.14250575835031e-05	1.171853736837	1.19002580177572
ENSG00000288880	0.186198732065045	0.0817829529129743	0.0228016015887046	30.6375186167656	0.236121822654957	0.152793876583154	1.54536181642367	0.122258770821026	0.301274270641415	0.607544895811584	0.624566001145703
GOLPH3L	-0.0330123028688812	0.0688749193484621	0.63171950049366	43.01868318514	-0.0540609438944926	0.128437638446415	-0.42091200483297	0.673819338726538	0.828146077916412	0.106639297923914	0.137062944405646
CTSS	-0.677115720300199	0.40360027868946	0.0934078413452089	3.76949125556504	-0.771763485771381	0.644205912981247	-1.19800745416916	0.230914115054807	0.448800561672173	-1.36516164269558	-1.06866745494069
CTSK	0.360037000091277	0.143490904111106	0.0121029726959928	9.56628575106745	0.527332094386708	0.253692848638035	2.07862419937228	0.0376519049561485	0.138736271784296	1.0047719861708	1.11379525246011
ARNT	0.00473663632576781	0.0348944097193949	0.892025258256161	114.415672725149	0.000871283522577323	0.06964885973956	0.0125096595383663	0.990018996117964	0.995246172783398	0.192897067577801	0.229348330949433
SETDB1	-0.0180162682622557	0.0453424276720287	0.691118249475945	60.9808840235013	-0.0331203720522094	0.0955160570849555	-0.346751876731584	0.728777733303152	0.86185364255524	0.140905810478083	0.172242817092049
CERS2	-0.523246891490986	0.143966557064961	0.000278516957199375	24.7555637542938	-0.79333854632466	0.245614562924903	-3.23001428285515	0.00123784034075311	0.0129411266824865	-1.01356548461811	-1.10491325993505
MINDY1	-0.0902690654384642	0.118316835895374	0.445497069159899	17.6415983843137	-0.097418432727025	0.223779365595581	-0.435332509178178	0.663321091167999	0.822103381892382	-0.0241945941594573	0.0642229594893444
PRUNE1	-0.0737852648238038	0.0978253725400267	0.450696188478721	19.2402864931602	-0.134305193636529	0.180507102433065	-0.744043817812273	0.456849966623049	0.671428707434054	0.0134715206181878	0.00225370848780956
BNIPL	0.285461061815514	0.183328122361095	0.119445654151067	3.67756174320632	0.302209888283967	0.344421053301182	0.87744313359293	0.380245993487926	0.604755748982929	0.834363115279269	0.735593042452409
C1orf56	-0.2538127615441	0.113857103224908	0.0257991361703612	32.00030337277	-0.366319544072962	0.182566445093593	-2.00649984659102	0.0448029451083019	0.155752649701728	-0.397898193995317	-0.387527209208575
CDC42SE1	0.18547275610793	0.0931210226706313	0.0463997216671969	72.9345246051939	0.257130640820076	0.157139031206214	1.63632573553697	0.101771432703974	0.267954373767553	0.605886012986819	0.659860526715837
GABPB2	0.0471097415894295	0.0660500103581186	0.475695083206814	103.169648771024	0.0400563074526582	0.112287971751874	0.356728390652312	0.721295149390032	0.857666269305745	0.289721233536642	0.295178632216106
SEMA6C	0.00105565735671976	0.10221990785279	0.991760139955934	11.3568992353568	-0.0343668369623403	0.198655650330152	-0.172997027294341	0.862653764269449	0.935014202517218	0.184485889865609	0.170148773186431
SCNM1	-0.409947113995711	0.115996836241276	0.00040913027380898	9.75510423311243	-0.53869662969642	0.234580186619824	-2.29642851537785	0.0216513920989908	0.0952062212150243	-0.754671160233774	-0.67711834224734
LYSMD1	-0.360030290043887	0.236482887203778	0.127899627538947	5.35717711858639	-0.462471231754159	0.419730640055591	-1.10182861964261	0.270536185570361	0.495355486236695	-0.640609308585754	-0.549060722079372
VPS72	-0.645383453523062	0.122998086072995	1.54510704656266e-07	12.4536226801866	-0.969137185788677	0.231340631157213	-4.18922167256506	2.79912866070319e-05	0.000762251607984506	-1.29265219960517	-1.40025255636721
PIP5K1A	0.056613303458572	0.045258209463845	0.210972501862189	204.585194435507	0.0590577443365134	0.0787518556734442	0.7499219393814	0.453301720078417	0.668673999156217	0.311437235842639	0.327100784842472
PSMD4	-0.114029567419418	0.15953555399066	0.474757608066932	29.8815547498083	-0.177560174005125	0.262521176082239	-0.676365147585279	0.498808839518846	0.706244439191565	-0.078488249834538	-0.0704140636189412
ZNF687	-0.401707853676303	0.176259315129092	0.0226627236601982	10.6532077004659	-0.583596658147485	0.322771807327235	-1.80807816822681	0.0705943355048362	0.211143029972275	-0.735844135318311	-0.752549772507274
PI4KB	-0.0317315827019599	0.0549867485831614	0.5638875047768	70.5849168015835	-0.0713773358940133	0.10322910607744	-0.691445839320428	0.489285405747562	0.697886632940237	0.109565792482602	0.107971644009497
RFX5	-0.0183775100072912	0.131673029666628	0.889000313642219	7.74412354672597	-0.130331597342227	0.261462234807382	-0.498471977944507	0.618151415316389	0.790946127772074	0.140080359276078	0.00892929561090952
SELENBP1	-0.25058773437255	0.0488528748899933	2.90610311081868e-07	76.3307805588351	-0.344288981900371	0.0936112651722396	-3.67785844221737	0.000235200422957084	0.00381389268076724	-0.390528883576908	-0.350516167758566
PSMB4	-1.24410416416937	0.218606618774378	1.26250490609206e-08	15.2867112718734	-1.80614615379346	0.362149035097423	-4.98730074845452	6.12287134642428e-07	4.23564438787319e-05	-2.66075191969643	-2.80641611071336
POGZ	-0.0112149616449437	0.0287243619804608	0.696215802339151	610.728258988964	-0.0313485471477234	0.0516092559456059	-0.607421025034027	0.543571538909095	0.739010379484486	0.156447056194062	0.175219458562582
CGN	-0.157398689338841	0.206410994010137	0.445731854178045	6.37330448797151	-0.212759017891034	0.370436404172498	-0.574346947261588	0.565733045939896	0.753900585377105	-0.17758835194144	-0.129547637235804
SNX27	-0.0081828766155934	0.0755469356012419	0.913745716341165	75.6383011042267	-0.0441117950329594	0.128390920744278	-0.343574099922679	0.731166605494409	0.863072401531724	0.163375486439057	0.153777377656225
MRPL9	-0.780347069439455	0.152619692206954	3.17053877527504e-07	10.7329728542816	-1.10454622634473	0.287085549444502	-3.84744626987313	0.000119355441990933	0.00227517995866273	-1.6010492232498	-1.62773788213711
TDRKH	0.394420322712343	0.20356793341857	0.0526797832387658	7.79461646156086	0.485557657561199	0.330931925208472	1.46724332279311	0.142309875592924	0.331811392453411	1.08333919324622	1.04361477314292
THEM4	0.158946303644948	0.0883936097289514	0.0721508491216007	49.7165132294684	0.195556609591291	0.151958729825442	1.28690605545289	0.198127034416498	0.407562038663003	0.545272054684885	0.556417001117202
ENSG00000285651	0.655744471193701	0.200413186778564	0.00106803666726521	6.80613089323514	0.95777951776404	0.342086142113082	2.79981969409164	0.00511311578686976	0.0355144188014322	1.68047486607854	1.83694100352446
S100A10	0.87538030543785	0.194158743252525	6.52628354235872e-06	16.231812594981	1.23707464586972	0.324716078230882	3.80971171064132	0.000139128926520713	0.00254466509956221	2.18235114663524	2.3061529774234
FLG-AS1	-0.0475187250044895	0.12682851080599	0.707906569717823	114.479753020569	-0.108866727791814	0.206360005709216	-0.527557301705154	0.597806635179499	0.776231010832897	0.0734915685897677	0.0449899812359799
S100A6	-0.597633796845922	0.209063019880181	0.00425474884181784	43.9981815945485	-0.858290708177453	0.335809915728269	-2.55588256325333	0.0105918859052635	0.0582417931380452	-1.18354240805657	-1.2140319985205
S100A2	-0.315240352886094	0.150267204914007	0.035917047275817	5.98609772851236	-0.513376363162603	0.275749838088126	-1.86174674379513	0.0626387964225947	0.195139130456879	-0.538262589324393	-0.634580642715809
ENSG00000285867	0.201000700361214	0.0590487496481319	0.000664118730145446	39.3521093622901	0.267912699868963	0.118700679408056	2.25704436743754	0.0240053025717941	0.102344674682331	0.64136795942488	0.677974237625641
S100A16	-0.411459447200757	0.111600293813379	0.000226999919956148	26.1110506825013	-0.56318730671314	0.204015498899348	-2.76051236181322	0.00577107738860956	0.0384051992548431	-0.758126899441917	-0.718262342800006
S100A14	-0.19634114728876	0.17949950700513	0.274031495307604	4.78675164680011	-0.308952347335272	0.347942245581482	-0.887941465167444	0.374572238622613	0.598785065766823	-0.266573357593639	-0.291151107695785
S100A13	-0.160723140615615	0.111231786819006	0.148475036136902	84.0936161142442	-0.206930105124684	0.187134264492342	-1.10578415816069	0.268819953431582	0.493280945508714	-0.185184850242464	-0.119755143956978
S100A1	-0.17392190151895	0.137580558926442	0.206177659191975	76.3065040093052	-0.196998948397374	0.215393918133578	-0.914598471973585	0.360402461189301	0.586628522216666	-0.215344523653311	-0.103070937244436
ENSG00000272030	0.0793164990530925	0.183648729852052	0.66581958562232	3.51869958351568	0.0680619106565945	0.333547387731948	0.204054695554359	0.838310757104362	0.922224519819198	0.363314905991233	0.342227660420341
CHTOP	-0.0586510492997635	0.0781543305597077	0.452982710456103	61.3339054752289	-0.115690284800567	0.134657888747553	-0.859142274370984	0.390262026539929	0.613197391996123	0.048053781852962	0.0335264993098728
SNAPIN	-0.206453356613001	0.0944028579758794	0.0287469272703607	19.1052280959276	-0.25189243724672	0.192303134454382	-1.30987171873932	0.190239235956397	0.398600919891054	-0.289680142610419	-0.195291243527242
ILF2	-1.05516496944942	0.157098815798374	1.86053770443882e-11	11.4990103871136	-1.62308998110094	0.281621763353212	-5.76336843351572	8.24515319746003e-09	1.52100912102822e-06	-2.22901863435275	-2.49888425827465
INTS3	0.119726092573806	0.0501963210774323	0.0170718468561645	151.081659798807	0.158806193446809	0.0883077024909503	1.79832776719656	0.0721250819825047	0.21437593667565	0.455652372528862	0.49467680744567
SLC27A3	-0.187674011036597	0.0885005813782677	0.033955784424564	30.6535909377018	-0.286988443139305	0.160580083419049	-1.78719824419559	0.0739054530080851	0.218005837655899	-0.24676861980901	-0.254252050729715
GATAD2B	-0.052252207736117	0.0451056236149496	0.246684079459282	187.085593552209	-0.104083356287977	0.0798772744892614	-1.30304090811172	0.192560795843702	0.400773142483872	0.0626753795302547	0.0530259795737607
ENSG00000284738	-0.143284194640544	0.231888439788996	0.53664032741421	3.35066766710652	-0.19967893214599	0.43731386158924	-0.456603253828584	0.647956240027251	0.811352255595031	-0.145336191789632	-0.107573273082637
DENND4B	-0.0415805676062648	0.0766048611057975	0.587272466125927	36.982200310419	-0.0793258716838599	0.142039658228178	-0.558476925904931	0.576518756473758	0.760710335799399	0.0870604853315977	0.0946182132036825
CRTC2	-0.546783142725971	0.102156545532375	8.67931648543252e-08	17.862775886322	-0.832501829643845	0.199977624197594	-4.16297489773789	3.14127913074931e-05	0.000838130400733052	-1.06734671876286	-1.17070703727443
SLC39A1	-0.0425614596896337	0.080853939163863	0.598610778653242	19.5802612173519	-0.0817706761717028	0.172441953108958	-0.474192472872514	0.635362660496216	0.801786083374261	0.084819109409846	0.0905109752890143
CREB3L4	-0.285934262393067	0.122781032526447	0.0198688890805914	11.1049621129909	-0.394737653007487	0.234961616201052	-1.68000909846363	0.0929555455025907	0.252893329946471	-0.471297051824947	-0.435269241366753
JTB	-0.317206800774862	0.11836111230194	0.00736239816017725	28.3451458073824	-0.425133947628089	0.201790130926716	-2.10681238807702	0.0351338452521953	0.132270407976007	-0.542755997951085	-0.486334598270329
RAB13	-0.138426021543091	0.0882295453218062	0.116664142350623	15.800082141565	-0.208216530611284	0.18783006879853	-1.10853673186171	0.267630084739284	0.492156431443524	-0.134235080475802	-0.12191632108146
RPS27	0.101011819347529	0.212120202359114	0.633931298425434	121.057129807757	0.227815258739095	0.305533277286146	0.74563157493884	0.455890003672287	0.670833596620788	0.412889542535989	0.610611088012364
NUP210L	0.345948153178322	0.180289547842852	0.0550036329058894	41.3916973000767	0.467155690957439	0.289461795824443	1.61387684902213	0.106554141177071	0.275972651877088	0.972578432189323	1.01269972234223
C1orf43	-0.0461853406834167	0.0735140890591129	0.529839162690412	55.1745520023248	-0.0727986076989855	0.134469557213032	-0.541376124141281	0.58824836050466	0.769846980416317	0.0765384027546733	0.105583926924774
UBAP2L	-0.129402825557037	0.0547794509829666	0.0181643278486262	84.564131784987	-0.211580133650958	0.101921473169085	-2.07591322095543	0.0379019777131512	0.139106557619273	-0.113616732582802	-0.1275671279264
HAX1	-0.982399291754296	0.224051860786155	1.16147879412242e-05	14.3216862179804	-1.42973673495302	0.344766857325111	-4.14696686928	3.36908791513457e-05	0.000882700834422122	-2.06274627811592	-2.1740534640529
ATP8B2	0.0920374712162926	0.0554796029512078	0.0971273795090566	91.8678910804508	0.119713352321166	0.0992037012266219	1.20674280133653	0.227531210156647	0.444694171958013	0.392382813859287	0.429001372022607
IL6R-AS1	-0.129499631448967	0.304709495505396	0.670841230192544	3.73823349946044	-0.0754551663255969	0.516970253965873	-0.145956495072496	0.883955732451252	0.945398949313239	-0.113837937747911	0.10112094496936
IL6R	-0.0441543805060226	0.0899735683340744	0.623604442610382	117.827079372984	-0.0624447871296971	0.157057985533786	-0.397590653652336	0.69093195108685	0.837712265218799	0.0811792244279539	0.122978203078682
SHE	0.524352877818719	0.152614508586615	0.000590807669517408	11.4906177611473	0.687375763420125	0.272818209645161	2.51953769623426	0.0117509057126779	0.062492453136025	1.38024005054224	1.38266641525671
TDRD10	0.317307041543625	0.184061874103013	0.0847231734671702	11.625136407633	0.435836217850524	0.316199811045334	1.37835698386308	0.168093097580057	0.36888136919409	0.907132396811269	0.960083438278688
UBE2Q1	-0.57874038879885	0.194915110929931	0.00298583966352543	17.7620704172312	-0.843899997118065	0.315864296691032	-2.67171695553658	0.00754642720068401	0.0464703894669544	-1.1403702481477	-1.18985580186507
ADAR	-0.0669493163946104	0.0439479968981446	0.127664704605525	118.57043855324	-0.126731899457238	0.0886684033672112	-1.42927914166212	0.152924018631197	0.346802969416631	0.0290919241990865	0.0149767385488195
KCNN3	0.241780533399571	0.0809929542758773	0.00283388776371049	762.384329721284	0.296535761064821	0.137321046828647	2.15943417205992	0.0308164991854425	0.121413042066855	0.734551437419018	0.726060586764024
PMVK	-0.306463832072146	0.170904881095156	0.0729435695396802	29.6120359208014	-0.442438601837594	0.29103939291919	-1.52020177543609	0.128460271340305	0.310972825612287	-0.518207903633002	-0.515406179340688
PBXIP1	-0.262350832521486	0.0495036498871442	1.16040101077942e-07	203.2537589106	-0.322029215409257	0.105081428657678	-3.06456830215286	0.0021798439329678	0.0193368161913111	-0.41740801269137	-0.313120066205827
PYGO2	-0.159470717316848	0.09102269777161	0.0797757899480875	18.3355339180238	-0.229504967382763	0.180848291480383	-1.26904692051049	0.204424329876932	0.415238432792878	-0.182323015109636	-0.157680602064512
ENSG00000271380	-0.340651459748822	0.223935596463265	0.128208949235034	2.37426410093621	-0.579239952458214	0.445762603791639	-1.29943594983344	0.193794361021838	0.402266915631052	-0.596327940276724	-0.745230566869766
SHC1	0.000909928523070298	0.0755161786327434	0.990386161413583	54.5307085886929	-0.0246294976658137	0.137396451125305	-0.179258615954728	0.857734640140215	0.932931962460821	0.184152893907761	0.186507369280948
CKS1B	-0.206846949944007	0.241878391705545	0.392457486363095	3.26139868072477	-0.339903990314661	0.438586269275958	-0.774999160087233	0.438340155893667	0.655409073950824	-0.290579518423556	-0.343149442204074
FLAD1	-0.288937567294247	0.0834152552831042	0.000532512010941391	19.5421610741564	-0.52306179208289	0.175769598492266	-2.9758376680021	0.00292189482851468	0.0237348615899611	-0.478159718376465	-0.650852030092199
ZBTB7B	0.221188465317397	0.0938469502483084	0.0184278976124219	27.3735112466874	0.307207422581098	0.172006262540357	1.78602463680076	0.074095269178805	0.218265528508169	0.687497774369828	0.743988831337409
DCST2	0.00443057853676051	0.187880650154677	0.981186127536512	5.06221379482608	-0.0457635537914761	0.356027407983416	-0.128539412318525	0.89772211038034	0.951638687943964	0.192197713825664	0.151002445659577
ADAM15	-0.501613321101165	0.129853195402685	0.000112036825796369	24.6535330842528	-0.753528201349027	0.245918783044198	-3.06413439437685	0.00218300818320047	0.0193548777214404	-0.964131948966841	-1.03803242791228
EFNA4	-0.344923703121454	0.169610141743457	0.0419892534828761	4.10026310551601	-0.514842511249863	0.324778927084035	-1.58520910168735	0.112918833252097	0.28619227408376	-0.606090179762225	-0.637043751337566
EFNA1	-0.454775904970115	0.133897313460602	0.00068265330115199	27.5058025058552	-0.642759605873972	0.238660408917986	-2.69319745486087	0.00707703427136581	0.0443439006426413	-0.857106661951939	-0.851942710983171
SLC50A1	-0.233058425377331	0.137130519010724	0.0892180018972713	8.01262185686226	-0.500100212097194	0.272231752300288	-1.83703850807805	0.066204210809499	0.202785117059055	-0.350473742167377	-0.612276891521036
DPM3	-1.09111151871673	0.184206952870082	3.15560329304628e-09	8.3390275256413	-1.5292373558488	0.360354011810025	-4.24370842485583	2.19855981014207e-05	0.000643660274791763	-2.3111578740957	-2.34121313866425
KRTCAP2	-0.919886543780258	0.192743454792612	1.81866829425893e-06	24.7644264872568	-1.30604420802295	0.309536007134603	-4.21936116613088	2.4499553449776e-05	0.000697038704783345	-1.91990225838409	-1.9662517200302
MUC1	0.415065334591892	0.115439299255185	0.000323733207420108	24.3019477940068	0.593243804146269	0.206913256266317	2.86711356657936	0.00414234337864745	0.0306835859390059	1.13051383489708	1.22452601833168
THBS3-AS1	-0.0644416981211022	0.0840003874521034	0.442986668809618	94.7145701129875	-0.103861493401595	0.147172115217373	-0.705714484351818	0.480365711600086	0.691604074203681	0.0348219278503362	0.0533987061714647
THBS3	-0.130566377873756	0.0868375648705181	0.132692059770845	23.2993421587594	-0.243305178703498	0.181814615228649	-1.33820473341772	0.180829706537095	0.386244328355379	-0.116275494123047	-0.180864767280507
MTX1	-0.282914420635615	0.10277317949978	0.00590872577301515	12.1628325818932	-0.346163727561134	0.229662314648631	-1.50727265851492	0.131740782837415	0.315830190754605	-0.464396597924447	-0.353665714684111
GBAP1	0.417706256234869	0.122849068427525	0.000673468985427402	11.5506752667069	0.534216272925033	0.235102097410948	2.27227353055574	0.0230699945016647	0.0995444732571832	1.13654844184535	1.12536057772213
GBA1	-0.204620724007452	0.208090808858303	0.325447913116653	4.52796001455974	-0.337314561166312	0.392360752723417	-0.859705153548046	0.389951593233752	0.612975035140027	-0.285492507023243	-0.338799236848867
ENTREP3	-0.0602273419058966	0.0840256749268854	0.473514124089171	19.103759372545	-0.0618119904076679	0.160615933602339	-0.384843452460358	0.700353403446214	0.84382772593042	0.0444518929674002	0.124041292868447
SCAMP3	-0.311279670691308	0.13657068275771	0.0226517986136103	30.5934124628561	-0.446721841579958	0.224044835995331	-1.99389483625174	0.0461635483910969	0.159014674855742	-0.529212279044983	-0.522601963197816
CLK2	-0.0153668693151205	0.077768766345205	0.843360438608173	26.3911361648087	-0.0510996771982045	0.145633731958017	-0.350878031560266	0.725679853239134	0.860208528059437	0.146959788390544	0.142037831727278
HCN3	-0.17664360061761	0.258172913745172	0.493844741880859	3.79450927426141	-0.317370804098702	0.454737803326137	-0.697920431900148	0.485226955867777	0.694638989892155	-0.221563710176908	-0.305293999274106
FDPS	-0.51302404060238	0.125288095748575	4.22615278795687e-05	65.8559625917822	-0.766116333904207	0.20821854861449	-3.67938562151179	0.000233796518078517	0.00379471434640969	-0.990205879395605	-1.05918031747261
RUSC1-AS1	-0.177790554515317	0.149586112761739	0.234616845400139	11.88696092006	-0.253985824630925	0.26629416548085	-0.953779156866994	0.340195442052566	0.568572198439437	-0.224184543694955	-0.198808105541057
RUSC1	-2.06684266369966	0.59559958721446	0.000520093790580545	5.6780265917609	-2.61066902443738	0.730495288593158	-3.57383417142252	0.000351791772975634	0.00508025223667507	-4.54074085427101	-4.15800346829465
ASH1L	0.0592914478049662	0.0487988390121765	0.224359382346668	666.823978156317	0.0751156582387836	0.0841778640139632	0.892344550656733	0.3722082820358	0.596640529649064	0.317556898091688	0.354077859343866
ASH1L-AS1	-0.307205549639006	0.182271635764276	0.091906203885803	3.4838786940806	-0.35680054703206	0.367044485846973	-0.9720907431935	0.33100540687793	0.558270621352513	-0.519902756638025	-0.371535425100511
MSTO1	0.111540020613812	0.0570449732322239	0.0505477033564274	82.8772255651234	0.134087378068613	0.100782632805179	1.33046115522518	0.183366376730868	0.389812373812249	0.43694688504869	0.453149537583453
ENSG00000287839	0.467722983989336	0.208880812064461	0.0251438182708655	7.65357802800603	0.604406846242884	0.368803894300624	1.63882989193767	0.101248691908984	0.266946758627713	1.25083857750293	1.24327977552177
YY1AP1	0.0581180638715311	0.0499589798351248	0.244701452079451	142.26734888639	0.0640144261453831	0.0855957238977947	0.747869440555458	0.45453891193958	0.669592097993769	0.314875670931266	0.335427942109063
DAP3	0.150422223980452	0.0695442257941389	0.0305433212812343	133.962270522773	0.202874500593011	0.108990602279216	1.86139443539619	0.0626884958322796	0.195258502995386	0.525794206673841	0.568710957352612
GON4L	-0.100378429592348	0.0469062286947828	0.032356317073563	185.302240420269	-0.164674761183958	0.0807084601081981	-2.04036554486598	0.0413139309718398	0.147758767871646	-0.047294877853167	-0.0487667473004303
SYT11	-0.253111629007225	0.0711265419705604	0.000372822536372357	237.756658338292	-0.305125234188578	0.11717524193924	-2.60400771646622	0.0092140682263442	0.0531349762995499	-0.396296079335864	-0.284721610245992
RIT1	-0.0795868042336541	0.0559430348441251	0.154840515497953	42.0183331059233	-0.119621734286579	0.127269412986883	-0.93990953112126	0.347263967991286	0.574786361298456	0.000214781204335341	0.0269217182450289
KHDC4	-0.234587368739773	0.0640560227066334	0.000250037134272105	81.6389317325443	-0.349336255289379	0.111389340396665	-3.1361731207436	0.00171168130108169	0.0164086620882132	-0.353967436220376	-0.358995517633828
SSR2	-0.4802264660111	0.1666143887132	0.00394830194929596	15.193652071505	-0.690372279581003	0.269653796098038	-2.5602171731712	0.0104606770558591	0.0578128834154537	-0.915262167210394	-0.931931347964441
UBQLN4	-0.417966897459447	0.171001128610077	0.0145159786550489	16.9175011946655	-0.617883369537658	0.284083406609477	-2.17500689995262	0.029629599325455	0.118317698909563	-0.772996672140796	-0.810150976076423
LAMTOR2	-1.06626996911114	0.240653591604786	9.39166436138907e-06	8.77270703230006	-1.63113011629416	0.411786059019048	-3.96111058295616	7.46019709248388e-05	0.00159187986714743	-2.25439398325694	-2.51239157481832
MEX3A	-0.134151124392608	0.373030040651018	0.719127192416133	3.14584805141412	-0.149302436112595	0.58482684881568	-0.255293402508699	0.798496495199546	0.899238930789248	-0.124466777006424	-0.0229414526056337
LMNA	-0.0429439839630812	0.0677183087902589	0.525978902429863	75.0760592176711	-0.0704123432485564	0.128964106756441	-0.545984034003629	0.585076912168105	0.767809952203473	0.0839450268165333	0.109592818381724
SEMA4A	0.0500289297532711	0.0849904203043023	0.556101462858851	45.5451092225038	0.0873146657147269	0.139019746017912	0.62807383998153	0.529955569309829	0.72931104578453	0.29639169012655	0.374572024122958
SLC25A44	-0.00174454449955752	0.105450541104205	0.986800621265838	19.2746383438501	0.00704397452213504	0.208779117512577	0.0337388844538568	0.973085371301326	0.986657956858484	0.178087321538756	0.239718366931854
PMF1	-0.00741888509896519	0.0805522528577841	0.926618365437871	30.6625634143762	-0.0275749349798389	0.152271421438752	-0.18109067820668	0.85629640134478	0.932521166704126	0.1651212362711	0.181559075103806
BGLAP	-0.195812816460536	0.366081450356405	0.592726850231005	3.98409578237706	-0.314306054958868	0.601274499702701	-0.522733053063578	0.601160033370624	0.778436224055131	-0.265366101446732	-0.300145262870575
PAQR6	-0.351610823000081	0.10785082527264	0.00111349829738275	67.8694741314108	-0.463364162624866	0.178724154662797	-2.592621929023	0.00952474122083271	0.0543650172791656	-0.621370504413583	-0.550560833661129
SMG5	-0.097637628990072	0.0560485425635027	0.0815051105395482	53.5962096885847	-0.11447211969927	0.115358748015645	-0.992314164884534	0.321044295614321	0.548207020559301	-0.0410320436633289	0.0355729999258751
TMEM79	0.197526306647255	0.136901976654553	0.149068308997562	13.8631263169218	0.239882558534373	0.235492824551019	1.01864062733854	0.30837360909744	0.535308877635908	0.633428836920796	0.630883985699397
GLMP	-0.274553383990429	0.138750280842896	0.0478431328509352	11.8248165129256	-0.43932921945572	0.274358517434231	-1.60129608354891	0.109311356060889	0.280488427248072	-0.445291309447614	-0.510182459704398
CCT3	-0.339529910528291	0.165075879473878	0.0397043945327165	58.3937719667349	-0.483519270442293	0.26041752667405	-1.85670786685371	0.0633527276711118	0.196613494197828	-0.593765157417548	-0.584421137588747
TSACC	0.739086489408723	0.231686670318103	0.00142260021622895	2.93702004761551	1.08254824756925	0.421681706883257	2.56721652824497	0.010251857341526	0.0570116254623077	1.87091456486353	2.04655075357572
RHBG	0.247167668275537	0.259326395778401	0.34053221602452	2.77159783199226	0.828770821901153	0.569821285998153	1.45443991347111	0.14582438085655	0.336665735160137	0.746861246625294	1.62020816881117
MIR9-1HG	-0.0534486467018104	0.0808127166194266	0.508362839796232	924.743197928608	-0.0663499788630421	0.114809243443861	-0.577914955911069	0.563321537416045	0.751913506256102	0.0599414707394524	0.116417534677179
MEF2D	-0.251967805954107	0.080532260263295	0.00175533081421086	50.0752161400954	-0.393746460875841	0.144332415528974	-2.72805287317316	0.00637093953899032	0.0411520477149541	-0.393682399917433	-0.433604052218066
GPATCH4	0.0969817241788826	0.271313194904825	0.720752681564517	5.10255074312026	0.0449636552588565	0.440010034698698	0.102187795079823	0.918607615156115	0.963126092135813	0.40368062095682	0.30342290903673
BCAN-AS1	0.272318534598768	0.174571836332276	0.118778197709443	5.53693962607044	0.343615349689277	0.322415815084521	1.06575215486622	0.286535694330285	0.512959182150963	0.804331937992763	0.805153648138417
BCAN	-0.176726207836833	0.0693429762748739	0.0108162093983143	200.20617172789	-0.188115034858136	0.135902538679173	-1.38419073467216	0.166300059639772	0.366150387985104	-0.221752470831897	-0.0881460846844725
ENSG00000272405	0.186351823245797	0.145656777289415	0.200759756074837	18.8553261891209	0.26519484292217	0.239289951015432	1.10825733298373	0.267750696535033	0.492156431443524	0.607894715014111	0.673408275335397
ISG20L2	0.000390198660055195	0.0975913175273387	0.996809832422801	15.4318609409554	-0.0266156928566296	0.193769302834361	-0.137357633367662	0.890748117242507	0.948621696258482	0.182965291295273	0.183170588677748
METTL25B	-0.196688188463598	0.0906568647150491	0.0300379519408929	28.2885219866793	-0.252240434464235	0.172193002952172	-1.46487040785447	0.142956277825535	0.332441152022689	-0.267366359949685	-0.195875874066447
MRPL24	-0.397668210508393	0.195716723598419	0.0421682301470393	9.91943299570915	-0.724374337784941	0.37282108257297	-1.9429543329089	0.0520216762664246	0.172660839239075	-0.726613396195691	-0.989054338095725
HDGF	-0.205589332180819	0.115637507560111	0.0754239630820263	33.8662065238187	-0.25342228768307	0.200466891452715	-1.26416031019688	0.206172493301357	0.417850202775657	-0.287705813740881	-0.197861371219332
PRCC	-0.064924328608235	0.0732660909336111	0.37553977577165	52.8727677113947	-0.125452646219314	0.132042300308255	-0.950094370716371	0.342064303296128	0.570417494882229	0.0337190987304932	0.0171258663941718
NTRK1	0.477627505026787	0.246518555199008	0.0526853410833037	2.54871552482826	0.688776661790287	0.466903825017561	1.47520029797225	0.140158701384119	0.327999274443589	1.27347078684199	1.38501990525116
ARHGEF11	0.0662251896831343	0.0468581290193558	0.157563796168851	316.736710847086	0.0596590750147411	0.0910638492210083	0.655134562453547	0.512381121085211	0.716532290683331	0.333400763443309	0.328111012111421
ETV3	0.0881489838248082	0.112152854150121	0.431883991749748	10.2377465451561	0.0511747511703588	0.213249341739595	0.23997612725506	0.810348763602599	0.90604427713544	0.383497471466294	0.313857464743011
IFI16	-0.0994102581338262	0.141847642420129	0.483412744076929	58.0323808767612	-0.206715754508122	0.237059291229051	-0.872000221701453	0.383208256604457	0.608057792296158	-0.0450825690456525	-0.11939503786925
AIM2	0.110275413705153	0.163599558172745	0.500275129035378	7.06164230918893	0.0508165413637992	0.33322101744024	0.152501008952452	0.878791794716348	0.943508268729006	0.434057209901334	0.313255677194672
SNHG28	0.280177649983635	0.113002679217206	0.0131607522398546	12.5647199248225	0.33094203073078	0.217976935151111	1.51824334304616	0.12895306467921	0.311725909206217	0.822290317195305	0.783862646592134
ENSG00000272668	0.13906236709874	0.113012988453451	0.218510308464737	19.098117911735	0.199659276904006	0.195820393133125	1.01960410613757	0.307916256823926	0.534947979956585	0.499836499275729	0.563309425776044
TAGLN2	-0.256118861768202	0.184971924969697	0.16616367291854	4.44634352997852	-0.29409373206062	0.352540300030938	-0.834213087226654	0.404160917632265	0.625454149639107	-0.403167721197227	-0.266188838394093
LINC01133	0.698087376521393	0.220299933869548	0.00153067425065491	2.82777696413544	0.950284186683133	0.380869276164195	2.49504028325315	0.0125942831495929	0.0655345834741934	1.77723002402879	1.82434895039646
KCNJ10	0.199596136318454	0.0813855935753586	0.0141877224645311	247.29958338325	0.328227552340424	0.109549178992847	2.99616624568092	0.00273397338017173	0.0225391865978983	0.638158476873866	0.779302360230236
PIGM	0.414488514785479	0.0859737927001929	1.42766573134667e-06	60.1292312795837	0.583934923422802	0.159119056082073	3.6697988148045	0.000242741437162122	0.00390297291092161	1.1291957795807	1.20888722674704
ENSG00000225279	0.477205977445901	0.123275320166628	0.000108363774752368	14.2302613791863	0.602449406241896	0.22416218296099	2.68756040061734	0.00719760836273478	0.0449516450932209	1.27250758019961	1.23999130324199
IGSF8	-2.37056849969761	0.437947554101669	6.20103979674024e-08	10.0674538048473	-3.41028384940305	0.641987446601081	-5.31207248281622	1.08385474218237e-07	1.08740420800472e-05	-5.23476600460317	-5.50134537663986
ATP1A2	0.0531352884160074	0.0622007182575722	0.392963591548964	2124.72334258294	0.0973597641827242	0.0990211956760437	0.983221455952168	0.325498457062527	0.552456761502416	0.303489838464204	0.391447651392743
ATP1A4	0.70362942235019	0.147805030137867	1.93090781758833e-06	18.7399092277149	0.955758709284318	0.251536824394654	3.79967709135407	0.000144884747944227	0.00262752931895472	1.78989381068639	1.83354607307195
CASQ1	0.418296448993841	0.220185995571595	0.0574670659565769	6.87247788206512	0.499086475062445	0.366891236325027	1.36031179174939	0.173731278443525	0.376693059209615	1.13789705486975	1.06634300047482
PEA15	-0.665134079502083	0.221936432938144	0.00272688637038144	41.3714527878497	-0.942612470135763	0.334968179173429	-2.81403586591946	0.00489237695484954	0.0343990241956552	-1.33778313527024	-1.35569139888113
DCAF8	-0.107553715577071	0.0515860863481103	0.0370750627267397	174.340516330256	-0.163772270554984	0.0919191031072701	-1.78170004948657	0.0747981588322733	0.219356788534441	-0.0636906807253905	-0.0472505754562661
PEX19	-0.605785065452212	0.146930353872405	3.740668028876e-05	16.7446223423787	-0.872635625869218	0.256002701836723	-3.40869693799474	0.000652739511289431	0.00807670870170673	-1.20216836854257	-1.23813126294814
COPA	-0.465641148193293	0.0676982409934406	6.06191463126107e-12	114.276348688909	-0.685306523543122	0.118337449413471	-5.79112129710233	6.99180578023683e-09	1.3621736234612e-06	-0.881934158225297	-0.923420947493275
NCSTN	-0.465321172437103	0.135265961542494	0.000581614649300422	31.2297636723308	-0.633535851743222	0.242038364692799	-2.61750178550133	0.00885760248944515	0.0517226100438805	-0.881203001385897	-0.836446930903505
VANGL2	-0.0255293791220995	0.100817681450868	0.800095715013661	40.9844716355111	-0.0339017456411858	0.171297858736954	-0.197911088271368	0.843114628587549	0.925015960097716	0.123738064847117	0.170930120209282
USF1	-0.548014043265416	0.128527206522872	2.00981170836547e-05	12.3774780356218	-0.728460892859716	0.240330455139431	-3.03108023673941	0.00243680483354663	0.0209275368137251	-1.07015937356757	-0.995919694416429
ENSG00000289121	-0.80773401415887	0.202547457177383	6.66676708496995e-05	3.06238177519397	-1.13628288895807	0.415828975956881	-2.73257265524445	0.00628418096031628	0.0407913010046107	-1.66362943926461	-1.68105503883359
KLHDC9	-0.990197262117249	0.176355871565077	1.9682642000376e-08	7.87463024024525	-1.43742173809664	0.309991453253061	-4.63697215846529	3.53550012445522e-06	0.000159875688149822	-2.08056493860508	-2.18696416363758
PFDN2	-0.968746649858532	0.337073833206931	0.0040532246656081	6.15041733410571	-1.46367332842903	0.512101506924317	-2.85817032099722	0.00426091616675713	0.0312795369092363	-2.03154946928006	-2.23106647434165
NIT1	-0.307699109991731	0.0974542391194054	0.00159199097155605	21.0695148970471	-0.448810133373473	0.190605108098708	-2.35465952539451	0.0185396840229606	0.0856169095822105	-0.521030560918725	-0.526110264689353
DEDD	0.047477415736324	0.0802478230319925	0.554095073454401	25.3079962830188	0.116176031630784	0.173131007116782	0.671029606801856	0.502201668789292	0.708934092823147	0.290561383022882	0.423058721913723
UFC1	-0.48906492685642	0.146921161403071	0.000872343041004315	15.4780945243078	-0.716447957916788	0.26123816813366	-2.74250873459741	0.00609718282906441	0.0398893415379872	-0.935458388242179	-0.975738128933631
USP21	0.184055901380309	0.144861265227334	0.203882835807782	9.33460041228371	0.260473465309641	0.271251346443153	0.960266073238569	0.336921320386739	0.565247621020428	0.602648445750877	0.665476425882374
PPOX	-0.0617464947504681	0.0994765753230899	0.534787870722022	25.8772577412036	-0.103428668739953	0.172458763350643	-0.59972985269332	0.548686289547879	0.742406393035965	0.0409805706221442	0.0541258456501173
B4GALT3	-0.195190792792804	0.242009617248131	0.419930705706578	7.07806385890871	-0.309478919857059	0.406106480494477	-0.762063485123992	0.446022114885919	0.662162980528109	-0.263944753578549	-0.29203574229011
NDUFS2	-0.139321770444605	0.0974504442356977	0.152812361909179	74.1146981057954	-0.203457958451006	0.159559287953449	-1.27512450738916	0.202265176285218	0.412660407224308	-0.136281900970971	-0.113921985299779
TOMM40L	-0.314856910093684	0.12717498231786	0.0132946546899992	7.1460220221496	-0.511081465765782	0.250689760798566	-2.03870099894685	0.0414798780070593	0.148070908674388	-0.537386407880124	-0.630725246652292
SDHC	0.00158340031257769	0.0668697831305615	0.981108767604672	54.0813251541513	-0.015209820969799	0.122721473537559	-0.123937730955814	0.90136457826047	0.953202903571264	0.185691802701679	0.202332296575614
ENSG00000289106	0.800043076277228	0.182952725794971	1.22578946897539e-05	3.86769336903015	1.0435172677671	0.343336831597771	3.03933971462058	0.00237097330725165	0.0205125658392381	2.01020269695853	1.98097924432531
ENSG00000288670	0.318923151080734	0.187391443931717	0.0887724622747627	9.37836620031407	0.438681021705747	0.320119951141268	1.3703645153693	0.170573143157784	0.372167473485304	0.910825268906788	0.964862669629116
ENSG00000283696	0.40544591290094	0.116260421769743	0.000487751982026841	13.1636009073906	0.508826233631189	0.221382044876773	2.29840786733366	0.0215385861645674	0.0948240719242473	1.10853308846754	1.08270566091339
ENSG00000288093	0.390133375061193	0.16578014084623	0.0186067183643116	4.70454962866873	0.364212803164357	0.322821584937712	1.12821700951202	0.259228282111814	0.481833196956694	1.07354335392198	0.839757086687037
ENSG00000283360	0.0694239086349012	0.16043127590909	0.66520874687557	7.77329587824362	0.0458443035218399	0.31163871824791	0.147107213697916	0.883047396119845	0.944721946110754	0.340709958573437	0.304902386006442
HSPA6	0.833750769340433	1.66926820662442	0.617447734636057	11.613046144692	2.30488138401554	2.21885272687971	1.03877168416527	0.298910933351753	0.526068524064698	2.08722606465683	4.10005361130206
ATF6-DT	-0.179186906741377	0.229751084406656	0.435439397687595	2.26800420560163	-0.422464967152113	0.468886535023292	-0.900996159190466	0.367590361816555	0.592067364580191	-0.227375261930774	-0.481850747778828
DUSP12	-0.0346795945933952	0.0911504217301293	0.703599870402365	15.0661178678433	-0.136833686116581	0.184771572251366	-0.740555944019514	0.458962728811212	0.673365759581387	0.102829472572865	-0.00199412410275721
ATF6	-0.0030594180863999	0.0391758784248947	0.937752934001149	221.295119611323	0.0257568088131255	0.0901095516177143	0.285838830076501	0.775001566210023	0.886567683907906	0.175082785109454	0.271155671171537
NOS1AP	-0.454147735175056	0.418020643639321	0.277291368380668	3.49748484560236	-0.726684178292081	0.72321843167608	-1.00479211599733	0.314996960988592	0.54219803980338	-0.855671269947774	-0.992934838379055
UHMK1	-0.0676277084061382	0.0957706998119653	0.480099868142321	56.1720987806695	-0.100956584746517	0.159548317927125	-0.632764958340893	0.526887143097921	0.726922060875587	0.0275417725096927	0.0582789127589903
UAP1	0.0196180118189017	0.104624385685757	0.851261583718647	42.8543094590043	-0.030209726961992	0.199233963524226	-0.151629403077747	0.879479241242367	0.943575500559988	0.226901579672851	0.177132660811712
DDR2	0.228477997930195	0.0566109430771914	5.43856353508832e-05	321.879772557658	0.278540450854638	0.10346641448076	2.69208566134699	0.00710067047189876	0.044427097963492	0.704154635156221	0.695828713111545
HSD17B7	-0.335484190183911	0.131579156857863	0.010782313839181	82.4199546064646	-0.545154222462569	0.233401463272029	-2.33569325067681	0.0195072345142189	0.0887299909670756	-0.584520531714292	-0.687967009279204
CCDC190	0.322482154104246	0.116509158686932	0.00564240331958788	46.3416428760654	0.41375827932769	0.199871360269836	2.07012289689276	0.0384408372060547	0.140347095787843	0.91895772691883	0.922992805211867
RGS5	0.124374065631509	0.0747868862291099	0.0963031378899243	47.2551825902731	0.131495135181174	0.147920700315543	0.888956953967028	0.374026214589856	0.598190895637511	0.4662731687134	0.448794605185275
RGS5-AS1	0.0965644467559133	0.206215552337219	0.639591900400505	4.0701763549263	0.0653453278720468	0.367815302599065	0.177657991416622	0.858991578323381	0.933414993090629	0.402727126087821	0.337663838705143
ENSG00000232995	0.344215554741576	0.126421226775241	0.00647376818050499	8.64567932350935	0.470288276136064	0.232299122505248	2.02449441506366	0.0429193060408191	0.151430223693552	0.968619378503366	1.01796242235794
NUF2	0.152076084518532	0.139626458684682	0.2760816586989	21.4949333028542	0.230291803985235	0.227045475764258	1.01429814097836	0.31044051084783	0.537428597790653	0.529573341250252	0.614771649964422
PBX1	0.0192522094340561	0.039859394852725	0.629093567950112	1094.00775276882	0.0203227327906559	0.0724047526385668	0.280682303993272	0.778954082719276	0.888664466227683	0.226065707234473	0.262026498191996
ENSG00000269887	0.0949821510629757	0.174684997316783	0.586624615786838	5.2057043820301	0.122259979047548	0.330622325499692	0.369787426976591	0.711540884071843	0.851782883916593	0.399111519919341	0.433279669897596
ENSG00000271917	0.285920267036693	0.165738875259216	0.0845049590790376	4.55019346941159	0.416682248995024	0.3459563942761	1.20443574938661	0.228421201533539	0.445834731402224	0.835412416770579	0.927905034037826
RXRG	-0.0861500471951933	0.117637285078796	0.463963364160523	24.5036730475246	-0.16249537706022	0.200301935541043	-0.811252156007868	0.417220879383045	0.636592085262853	-0.0147824799541768	-0.0451054119469692
MGST3	-0.115594287897293	0.0932458901694268	0.215096861729508	131.123064822961	-0.170819906532799	0.160497458891544	-1.06431533379124	0.28718587390015	0.5136804188659	-0.0820636959644893	-0.0590905069685004
ALDH9A1	-0.18940876456459	0.06529183205705	0.00372025519352322	43.3242494105727	-0.279220246905495	0.131236509447339	-2.12761104422346	0.033369345776339	0.127872346691729	-0.25073259796088	-0.24120158789772
TMCO1	0.0642853183646995	0.0418038605509985	0.124101375696839	86.8426080297456	0.0959420607236718	0.0808665041559718	1.18642522914831	0.235454413274591	0.454791253562136	0.328968083296169	0.389065929080088
TMCO1-AS1	0.11804265112662	0.109493200916384	0.280997155149413	10.3052410121607	0.188560405114057	0.207307578935309	0.909568314301224	0.363050215212248	0.589117716215911	0.451805644443912	0.544663473818576
UCK2	-0.0706935254961147	0.119333235684666	0.553579867721028	30.3253851748876	-0.101138052139432	0.199925824625273	-0.505877879103401	0.612942382257406	0.786980954199076	0.0205362632161857	0.0579740500347272
FAM78B	-0.319439044138072	0.247572336341468	0.196951481678911	13.3584529089744	-0.486961074004879	0.401647211100033	-1.21240994720513	0.22535549508018	0.442407469229382	-0.547856759401421	-0.590203320236638
POGK	-0.126957377754676	0.0753296655968302	0.0919197183059374	31.7973500125646	-0.208731247069336	0.142349668346276	-1.4663275966445	0.142559060756951	0.332074681074872	-0.108028790835645	-0.122781037651775
TADA1	0.115757955859246	0.0915104750610112	0.205882277247233	23.5809566314262	0.0606724881601819	0.185326426102698	0.327381741698081	0.743379174294943	0.869116335982284	0.446585028386696	0.329813532257664
ILDR2	0.0814671084457039	0.108621056022408	0.453247405538818	78.5762208199035	0.141443894532414	0.187012310754995	0.756334671024518	0.449448565756488	0.665471407117515	0.368229130696908	0.465508384063919
MAEL	0.15698661973629	0.19187135975799	0.413250513759376	14.7856092523994	0.225075896108203	0.317439298410948	0.709036018019504	0.478302125759093	0.689563942595284	0.540794102011412	0.606008996468615
POU2F1	0.0414425044939507	0.0331288433123273	0.210952962914457	888.203273651925	0.0411806240235069	0.0623017932144773	0.660986175498036	0.508621179312905	0.713541986449603	0.276771380047114	0.29706746859171
ENSG00000272033	0.117554893535643	0.153285743266836	0.443140752474652	7.90099471674389	0.148069230515268	0.275307038980464	0.537833071989761	0.590692297498017	0.771266004728364	0.450691099695715	0.476638857392771
CD247	0.363241740419547	0.215335414986569	0.0916293441174991	10.4545427946697	0.456093831019113	0.344296076796615	1.32471399402132	0.185266029928211	0.391914181189689	1.01209494037651	0.994115949786438
CREG1	-0.594270565673041	0.21104325339445	0.0048645202993986	18.5843956615559	-0.860908018946333	0.322632354611313	-2.66838711815962	0.00762163848561586	0.0467824078208321	-1.17585729620992	-1.21842904461472
MPZL1	0.135539947678342	0.0718150573522536	0.0591136413355078	116.555590637643	0.157801010997864	0.119758339463292	1.31766198249794	0.187616826507484	0.39537578621329	0.491787636195831	0.492988114756337
ADCY10	0.204804919867964	0.161552225572259	0.204893686702711	6.79305345797712	0.27755317031857	0.294051815142345	0.943892049039763	0.345224815480354	0.572764542514359	0.650060746478685	0.69417009538963
MPC2	-0.79612329440784	0.221013543650501	0.000315599687167945	13.0481233490309	-1.19734530165653	0.345621768889817	-3.46432259027711	0.000531568637001175	0.00692451901016869	-1.63709850061661	-1.78363905233787
DCAF6	0.11125438890253	0.0542270194156972	0.0402045419990625	305.804285176076	0.136478548715397	0.094751674280016	1.44038139433892	0.149759524636882	0.342615602703074	0.436294205665288	0.457166671382801
GPR161	0.021303897335361	0.0988999242173172	0.82944874096542	53.701658321982	0.00407775830502445	0.167563598542843	0.0243355856551495	0.980584928281228	0.990062380170597	0.230753892549558	0.234735164483314
TIPRL	-0.427332910281123	0.113506672951996	0.000166664882830844	31.2270627474291	-0.615192645546952	0.196393725311957	-3.13244552273635	0.00173356595448102	0.0165688342702376	-0.794398369613183	-0.805630596779228
SFT2D2	0.121655875194056	0.0976061139346221	0.212619029445697	38.6342966077946	0.152620131029478	0.167345989209904	0.912003518877558	0.361766865169035	0.58768846518839	0.46006199961484	0.484284307665295
TBX19	0.201756522612825	0.121248737741728	0.0961146989400779	14.765710488525	0.278085478386365	0.217080235783439	1.28102624074807	0.200184449324062	0.409975458111926	0.64309504217395	0.695064365622363
ENSG00000285622	-0.889753620290897	0.540344862995782	0.0996320045325274	3.07975698207998	-1.10460032704335	0.852935765157867	-1.29505687551853	0.195300609975786	0.404073476211358	-1.85104737586829	-1.62782877056672
NME7	-0.159618858907826	0.049922169820268	0.00138694510112146	195.181959234831	-0.25378164707051	0.0891151649020553	-2.84779417004318	0.00440233870052001	0.0320299078651914	-0.182661524310248	-0.198465090047739
BLZF1	-0.118926945216921	0.0636242104429648	0.0615937460370112	81.9187195332562	-0.1903121314647	0.104086961525808	-1.8283954942571	0.0674902171163972	0.205258316761019	-0.0896789453872484	-0.091837176765471
CCDC181	-0.367778343038513	0.192364852991335	0.0558917022962393	15.2264887946859	-0.500334321108953	0.318703594272771	-1.56990485862148	0.11643724710158	0.292046405157121	-0.65831390597935	-0.612670191440945
SLC19A2	0.00367841757788489	0.0928128138908213	0.968385998581278	58.236338898499	0.00788313074332356	0.161032324911961	0.0489537162655597	0.960956180753335	0.981786817353752	0.19047899727051	0.241128137842016
ENSG00000213062	0.298562832599659	0.121302747641514	0.0138433348267625	10.2732044216538	0.385097947043343	0.249463778089147	1.54370285735722	0.122660333788897	0.302129334783724	0.864301162558675	0.874843841157437
F5	0.573950756980696	0.236939753648753	0.0154205362226353	9.00662140595527	0.752849144876367	0.398472388422172	1.88933829984411	0.0588465126575339	0.187165511893335	1.49357310114838	1.4926607956073
C1orf112	-0.0919881133759618	0.0850188479832014	0.279264445127062	31.7823347367785	-0.133770198130898	0.1571497883487	-0.851227351538486	0.394643071878516	0.616522950656745	-0.0281226844364331	0.00315249357914498
SCYL3	0.278950462000241	0.0485502533412802	9.15941953975667e-09	55.2379015399048	0.347509154095379	0.0971307564709472	3.57774578023926	0.000346570280811563	0.00503439237238312	0.819486145723154	0.811695185986768
KIFAP3	-0.0591043693151465	0.0638026287332262	0.354257571287906	160.010397546804	-0.10620478669549	0.110735893369709	-0.959081861026836	0.337517507528134	0.565694642355673	0.0470179282819576	0.049462005666483
GORAB-AS1	0.525780393011411	0.150749406386791	0.000487053144787838	7.0723635406871	0.743961906879605	0.287896878425538	2.58412634047376	0.00976260253034323	0.0553493750861099	1.38350197734855	1.47773035800442
GORAB	0.147823210875099	0.111886210520477	0.186437220152456	28.0649516359911	0.19569896852478	0.191282652267995	1.02308790789139	0.306266283712561	0.5332418776397	0.519855362336708	0.556656162167514
PRRX1	0.0543549841548708	0.0959574523078737	0.571088725766732	358.914895237268	-0.00831082232373811	0.158343597187292	-0.0524860017794586	0.958141448922868	0.980688032972054	0.306276889871084	0.213922519414802
ENSG00000271811	-0.205662035015958	0.165348528912246	0.213569763432868	16.3559898703774	-0.348687870082144	0.274120452352176	-1.27202427651829	0.203364493874286	0.414220953355865	-0.287871942499473	-0.357906239403315
ENSG00000231424	0.283632069505695	0.199254750674126	0.154601538180971	25.1467810885592	0.398364156365588	0.319518538847285	1.24676382723441	0.212484107545393	0.425762362654609	0.830183797907047	0.897130890360428
FMO2	0.717891988225956	0.322833703991161	0.026167242043929	4.02709934830814	0.889796346503569	0.509282891935685	1.7471553837625	0.0806103885663324	0.230491971040666	1.82248431914125	1.72273021082146
FMO4	0.0740610369750768	0.110297501609631	0.501923626826837	23.5331341053462	0.10182607538925	0.192280766888976	0.529569738236198	0.596410280527374	0.775313696270352	0.3513059741637	0.398950992791768
PRRC2C	-0.0719567313598879	0.0475751984041903	0.130410753353692	268.414944344685	-0.138668809941675	0.0852660531812842	-1.62630736111182	0.103884286626398	0.271186673974815	0.0176497895099727	-0.00507710688932252
VAMP4	-0.205777366700702	0.0710360462665331	0.00376987504361739	43.5057494857079	-0.361442601325714	0.14006246573787	-2.5805814528652	0.00986340849487123	0.0557734463210319	-0.288135479809626	-0.379334012468808
METTL13	-0.141301876300579	0.182383009700563	0.438485327152379	11.2078992450455	-0.263993648126883	0.322404818615514	-0.818826620707895	0.412885340445992	0.632338948463795	-0.140806518575037	-0.215621111370481
DNM3	-0.0116640836839291	0.0667333978584478	0.861247553806222	860.352069777171	0.022078259324228	0.123430090381735	0.178872584925979	0.858037749646867	0.932985185983173	0.155420795159665	0.264975758623555
PIGC	0.0134833936062113	0.0890908674075025	0.879704137397985	69.7456302507885	0.00457426845989069	0.150313752207148	0.0304314701264784	0.975722946940822	0.988164278495676	0.212883742456917	0.235569294714678
SUCO	-0.0171293971234568	0.0439172780963648	0.696508619415107	133.156059856341	-0.0314688426112123	0.0929082799012265	-0.338708698995049	0.734829186792204	0.86501257516857	0.142932344945946	0.175017363838418
ENSG00000224228	0.468906202440145	0.318228288975294	0.14061895753288	4.42697911442672	0.460008525737878	0.516748094755644	0.890198784294315	0.373359157334734	0.597346796907087	1.25354227691164	1.00069258307275
TNFSF18	0.861154952518856	0.294847703665104	0.00349271558130076	2.75098754840647	1.04822184346847	0.527374164329365	1.98762456405395	0.0468532275173426	0.160762017336696	2.1498456712097	1.98888286679868
TNFSF4	0.437747249549106	0.109835364624346	6.73422989793353e-05	17.2251870322631	0.57510140251499	0.205950167313673	2.79242988736727	0.00523138034096345	0.0360150726844177	1.18234287797562	1.19404703311479
PRDX6-AS1	0.252245815061503	0.0404530648346255	4.50285489279272e-10	333.092890796245	0.336143064777112	0.0779679093644246	4.31130021976052	1.62297370662098e-05	0.000514671661936959	0.758465006229607	0.792600312256934
PRDX6	-0.162718742319358	0.0645540151312738	0.0117134876292931	234.264862802089	-0.237024346253516	0.108645728534441	-2.18162600086371	0.0291371463224776	0.116820078099175	-0.189744876451274	-0.170313055148709
SLC9C2	0.394630087617386	0.110640653606969	0.000361404387941201	71.7383226584421	0.525851627593051	0.183135363312386	2.87138222832512	0.00408681034532902	0.0304047347287358	1.08381851407607	1.11130808860854
ENSG00000238272	0.441224042273184	0.211187244720217	0.0366847597955253	7.99593393246457	0.66244445980032	0.340912101343885	1.94315325618817	0.0519976439643133	0.172625506947708	1.19028748230957	1.34078216807108
ANKRD45	0.391652165044937	0.120130262035326	0.00111322289956585	35.1162906488501	0.500998608231628	0.199987167805569	2.50515377425969	0.0122398165930668	0.0641963599726853	1.07701384711637	1.0695553579003
KLHL20	-0.00810705465990323	0.0654349056512831	0.901398447876345	90.8822330525007	-0.0277573405436941	0.118355822011785	-0.234524504767752	0.814577811527874	0.908355181724733	0.163548742507391	0.181252636265266
CENPL	-0.105647534466267	0.150647127165254	0.483121180659503	5.36050198188298	-0.142867935576169	0.290570450602765	-0.491680882484097	0.622944955055841	0.794138643887339	-0.0593349839910652	-0.0121315802021021
DARS2	0.00237204069315224	0.108053167789007	0.98248581986483	18.0057954351067	-0.0509125972758149	0.195226748263267	-0.260786996293962	0.794256772998804	0.897705329571611	0.18749387613046	0.142352123423866
GAS5	0.0656288159289025	0.0911481393767842	0.471510434830405	42.4893040714739	0.0554220518111736	0.156161013568823	0.354903253664834	0.72266207087808	0.858467697547731	0.332038026608377	0.320992871403828
ZBTB37	0.24939154576583	0.0581674135423665	1.80712591090545e-05	132.43118454625	0.330552349196816	0.103128197959096	3.20525671677036	0.00134942067481325	0.0137719578209971	0.75194289173609	0.783207986974605
RC3H1	0.0512170398789221	0.0401435250206921	0.202009222709972	173.801959383816	0.0523052160790516	0.0751617217766519	0.695902313606919	0.486490008315228	0.695808468749984	0.299106567199345	0.315756630241632
RABGAP1L	-0.0817287083968919	0.0429514842403685	0.0570647502833468	405.126319400944	-0.144621841921945	0.0791622170311193	-1.8269048966263	0.0677140699086983	0.205720308722088	-0.00467955171931563	-0.0150781187404476
RABGAP1L-AS1	-0.135186898306392	0.163364038780803	0.40794277612526	6.17338493142566	-0.194352254801718	0.338749723179965	-0.573734062355132	0.566147774630986	0.754277488667329	-0.126833560009463	-0.0986245284053473
ENSG00000287697	-0.780677569372594	0.230631044505356	0.000711878303681886	2.5622320393255	-1.07148507506766	0.431057958352335	-2.48570999399541	0.0129293280811534	0.0667354906738037	-1.60180442823599	-1.57219560270209
CACYBP	-1.97886319288235	0.472280840106926	2.78937605966352e-05	10.5099405858009	-2.5426211986959	0.673755406587651	-3.77380451991241	0.000160776756300197	0.00284253021880122	-4.33970439894445	-4.04368405695278
MRPS14	-0.656644066614198	0.161286831643324	4.67552402989937e-05	13.0677885001363	-0.971191380789054	0.272460089791799	-3.56452712590381	0.000364512754758393	0.00523312202563597	-1.31838313114653	-1.40370357571523
KIAA0040	1.14906316482277	0.32848525166682	0.000468644744595258	4.82703096338497	1.47575484311325	0.553152509179543	2.66789866921538	0.00763272744993486	0.0468169725173695	2.80772694650377	2.7071324260762
TNR	-1.06860137255903	0.603878869297172	0.0768000585187761	7.30382617668707	-1.40186289993542	0.792039864102669	-1.76993982685915	0.0767371652848007	0.222570212616406	-2.25972132929284	-2.12722580458942
LINC02803	0.160100406959217	0.163142948971654	0.326419950291153	14.4834582926245	0.238358801709081	0.270079480831057	0.882550577243527	0.377479141564026	0.601973615232611	0.547909224893183	0.628324095190076
COP1	0.0759306019255954	0.0420251438546932	0.0707950572211747	390.054878791846	0.0807214235620611	0.0683324887168784	1.18130372649698	0.237482087466309	0.45680487639556	0.355578001571498	0.363495467987416
COP1-DT	0.207954880790747	0.096282144588846	0.0307843713341944	122.638792293514	0.25597650843153	0.169070007729313	1.5140267151425	0.130019063937417	0.313243513679303	0.657258527647981	0.657921600176576
PAPPA2	0.062652158777605	0.124619853834751	0.615142718628889	73.5340340259714	0.114877105059244	0.208045040532179	0.552174205957464	0.580829004884864	0.764281516168486	0.325236251184404	0.420876543138477
ASTN1	0.0991414830094078	0.0303370618958403	0.00108310810502606	643.87487256435	0.130261999477092	0.0620886602352889	2.09799984382745	0.0359051591677486	0.134085526922485	0.40861575247802	0.446722954162494
BRINP2	-0.0786032688314965	0.0605044480636358	0.193898609046576	307.955211581536	-0.0885875927616146	0.103665504680042	-0.854552274018588	0.392799058528142	0.615196334499617	0.00246219721060504	0.0790586491752315
ENSG00000227579	-0.123062468588709	0.305143849938165	0.686732473952969	5.95012796772423	-0.168164008219525	0.504079017420726	-0.333606443450052	0.738676555393976	0.866505498119563	-0.09912877444238	-0.0546286343304113
SEC16B	0.162334321654083	0.102591960360748	0.113574288890909	17.1496567259295	0.285398451881976	0.198427964784342	1.43829753125854	0.150349652067101	0.343357914253397	0.553013805400269	0.707350060515145
RASAL2	-0.684761437021913	0.140812540588969	1.15661136446562e-06	100.568445324547	-1.00631049771755	0.223459722286941	-4.5033193786277	6.6900228432521e-06	0.000260258575734315	-1.38263239779203	-1.46270320914016
C1orf220	0.532424522989208	0.179158256001844	0.00296048614333454	3.98157564909875	0.679078902666775	0.340991538238342	1.99148314991946	0.0464277958901696	0.159732147713303	1.39868406843249	1.36872780330294
RALGPS2	-0.382600262536198	0.136746021990495	0.00514377027079727	56.5601408315906	-0.575818251854781	0.206501344755002	-2.78844795193923	0.00529612568021478	0.0362571157900099	-0.692182558851085	-0.739482156916763
ANGPTL1	-0.508376738953811	0.189808510528617	0.00739822373499378	14.3982824509822	-0.719770668112297	0.307957662444057	-2.33723902954695	0.0194267588150858	0.0884750396155062	-0.979586617406616	-0.9813202363628
FAM20B	0.00840432487296666	0.0639354955347256	0.895419288186782	52.5916437743766	-0.00229509228763541	0.125339720292004	-0.0183109734271668	0.98539077340594	0.992739685745042	0.201277876167817	0.2240288631374
TOR3A	-0.154440465544503	0.0842492683074997	0.0667821741964253	17.1607738504225	-0.260742878840729	0.1783385785858	-1.46206659775122	0.143722960899875	0.333563888323958	-0.170828697443047	-0.210159863679582
ABL2	0.0501460686833496	0.0314632885045873	0.110981695890954	185.26718703234	0.046835561081193	0.0611821199087757	0.765510596086344	0.443967559232768	0.660083841424506	0.296659357061404	0.306567685072777
SOAT1	0.119885037382525	0.0882764330232191	0.174443407172611	65.9784730827702	0.168973359935399	0.157796921820441	1.07082798565409	0.284246781002829	0.510471870081078	0.456015567495149	0.511757507311174
AXDND1	0.133181744375205	0.154103136067839	0.387457310029142	21.6939035384435	0.193517384651138	0.27580019339751	0.701657900479505	0.482892533586231	0.693031981445991	0.486399051465804	0.552991131264468
TOR1AIP2	0.048405735642703	0.0525186687840438	0.35669224724497	91.4059173197643	0.0545354456993014	0.0955626758170672	0.570677256920861	0.568218438202692	0.755276634834228	0.292682629509748	0.319503385329925
TOR1AIP1	0.151772810630808	0.073694564247433	0.0394478511735497	94.2314367231219	0.216287486135417	0.124295660506458	1.74010488583533	0.0818406025097118	0.232757707182175	0.52888034881901	0.591244588586771
CEP350	-0.119591563410935	0.0676879001126549	0.0772602895120209	610.416027682756	-0.161197055152693	0.111465864766311	-1.44615623348586	0.148133386243446	0.339849259839624	-0.0911976233768846	-0.0429242489989467
QSOX1	-0.782069335962743	0.148935201074393	1.51217259272889e-07	22.05963146473	-1.12196972779816	0.248520926094562	-4.5145885516749	6.34398106701366e-06	0.000253110091129503	-1.60498466811839	-1.65700912494268
ACBD6	0.00542331909936109	0.0327750506677535	0.868573305262532	245.179305235055	-0.0144341319166588	0.056914446833339	-0.253611037614507	0.799796068590226	0.900170658842349	0.19446616397557	0.203635443516359
XPR1	-0.00367039481270354	0.0465044959863945	0.937091808350093	353.852725431312	-0.0346857417027247	0.0909780424652401	-0.381253990115	0.703014790550361	0.845549757899747	0.173686679924892	0.16961301760868
KIAA1614	0.350969173919713	0.0653201178443621	7.74098360757503e-08	46.112073882785	0.449789557206996	0.126311635588839	3.56095109615334	0.000369513907063644	0.00527402711279857	0.984051656597166	0.983524856488658
ENSG00000243155	0.169726409424199	0.154388676519137	0.271617639763393	8.81572019922108	0.170977378313223	0.289316977210591	0.590969047035115	0.554541160580768	0.746675543763767	0.569905008643045	0.515124230623414
STX6	-0.0561328514137241	0.0804099713274197	0.485125153585331	66.9879265165463	-0.156626821591866	0.150240374612938	-1.04250819392178	0.297176128534597	0.524067458436433	0.053807960323431	-0.0352463194740054
MR1	0.0327191504300927	0.0644129612056324	0.611482019736441	33.9833016621141	0.0340506194402446	0.113487493612804	0.300038518397616	0.764147774896813	0.880668727839745	0.256838182412882	0.285089158955191
IER5	-2.16910442033381	0.560507493966877	0.000108882817401525	5.42916815771516	-3.27235007066057	0.817208992218207	-4.00430012618706	6.22013556046914e-05	0.00137693736355366	-4.77441287887193	-5.26961852544102
LINC01344	-0.363349057285361	0.133548522192446	0.00651385505323402	25.448544443058	-0.51968312311687	0.22879567458561	-2.27138526136086	0.0231236658455908	0.0997258952355343	-0.648192818648748	-0.645175912698208
GLUL	-0.352610767357533	0.0791809205378158	8.4588473891348e-06	1803.25328123254	-0.480765200178022	0.139230299013222	-3.45302138676271	0.000554345050980932	0.00714526197943567	-0.623655415510211	-0.579794337423202
RNASEL	0.297239816179413	0.0887902792318132	0.000814964317909967	16.5372247181577	0.415320402178087	0.180939135067281	2.2953597187455	0.0217125178114913	0.0953478245741033	0.861278019443648	0.925617150115693
RGS16	0.121743519492637	0.223270207533395	0.585564835803515	22.7457115182867	0.148490433851839	0.359210961505784	0.413379461554789	0.679328619870588	0.831755766664275	0.460262270188789	0.47734647320514
NPL	0.122799248241889	0.0978938309384615	0.209692100179666	740.901438362765	0.143123535296923	0.161532816644875	0.886033799630796	0.375599314024085	0.599943557886705	0.462674650753984	0.468330157447156
DHX9-AS1	0.344796423909872	0.123548700796994	0.00525822758433891	16.6391939457216	0.493369203852747	0.209145211806868	2.3589791972304	0.018325283010394	0.0850689270119683	0.969946686766508	1.05673806347569
DHX9	0.0663495737284962	0.0509823063038174	0.193113519204799	176.590040967123	0.0849812951435287	0.0945188964918159	0.899093179223553	0.368603030874191	0.593022512061179	0.333684985743653	0.370651993655634
LAMC1	-0.0284095591360823	0.085481196566843	0.739626018274485	109.456319572122	-0.0576262992425814	0.138213736487243	-0.41693612159816	0.676725131753004	0.83046468958187	0.117156743371385	0.131073196457393
SMG7	0.0645150648226244	0.0391638439530791	0.0994939603614067	195.87873013826	0.0663379596834904	0.071700115743128	0.925214122682201	0.354854538755024	0.581795931786899	0.329493062738486	0.33933144649609
ARPC5	-0.357269755101539	0.191216728712445	0.0617060317565288	22.2591951618536	-0.560260726006736	0.296107523814697	-1.89208541137018	0.0584796017422252	0.18644788096815	-0.634301380674172	-0.71334572746432
RGL1	0.0688249866079054	0.0626174361032304	0.271709387614412	820.016683255785	0.0747088143233117	0.111460862248516	0.670269481288769	0.502686018310375	0.709089063008688	0.339341398837789	0.35339436716145
ENSG00000289581	-0.280379890209521	0.0904825815800212	0.00194360748042902	31.9889226472874	-0.430770585731324	0.158364634409781	-2.72011858794604	0.00652585080962819	0.0418512119195466	-0.458605098975364	-0.495804072759595
COLGALT2	-0.485644854170181	0.175794846549519	0.00573489777173094	92.206745860259	-0.687473369245132	0.259984497185143	-2.64428601200617	0.0081863450584005	0.0490894567710307	-0.927643391363778	-0.927061218470683
TSEN15	0.269395873426488	0.0929968222761068	0.0037695539659533	100.835789720758	0.369090011293648	0.145637794916012	2.5343010137341	0.0112671898491747	0.0607850207952509	0.797653545445759	0.847950729264988
ENSG00000286655	0.493031502782217	0.171796463965199	0.00410655821767719	4.39955645639405	0.606534761751544	0.358694186602423	1.69095230535149	0.0908459122412945	0.249009821123446	1.30866951079249	1.24685464430978
C1orf21-DT	-0.612148101549484	0.219159490476063	0.00521954411399956	2.54370367972178	-0.867323522969407	0.413860266012377	-2.09569169644198	0.0361095489347778	0.134702200809969	-1.21670814935993	-1.22920700313709
C1orf21	0.0965222673230117	0.0423736218527574	0.0227333884259542	754.027153551173	0.111401845415474	0.0777657488890499	1.43253099220344	0.151991915034086	0.345740293599149	0.402630744470616	0.415038154734338
ENSG00000285847	-0.025343362604688	0.0951584256474354	0.78998653446526	50.8440010417914	-0.0401612881191806	0.162465078189726	-0.247199512453258	0.804753822603886	0.902730258963794	0.124163119703042	0.160414174937609
ENSG00000286378	0.152506210640791	0.199953969366885	0.445638398027734	3.25012460085115	0.190785718114854	0.376826360413695	0.506296103875008	0.612648797717143	0.786839554846183	0.530556195888489	0.548401969053808
EDEM3	-0.0311670736730462	0.0596909360436351	0.601572294199462	168.946323442164	-0.0564329063897971	0.100380006609479	-0.562192694500858	0.57398473831077	0.759001246374254	0.110855717201611	0.133078080036601
NIBAN1	0.64787566145512	0.306609892948817	0.0345982674060617	6.59760135301271	0.989397032257739	0.542461067911739	1.82390422241089	0.0681665532285255	0.206740323246591	1.66249433490704	1.89005799301864
RNF2	-0.19276623658712	0.0978806946744255	0.0489071798673476	23.6821810532709	-0.288495455236642	0.171046061472602	-1.68665359934554	0.0916699791240131	0.250428369721587	-0.258404549928734	-0.256783810326373
TRMT1L	-0.0942205374059447	0.0685809629190429	0.169485622015065	71.5600761137839	-0.132938514092536	0.115798047607207	-1.14802034092552	0.250960166787545	0.472784716345368	-0.0332238587172556	0.00454971132492869
SWT1	0.143082337582323	0.0590644732239969	0.0154150945882125	141.310714887718	0.175641149329993	0.101789970885514	1.72552509645122	0.0844328850281805	0.23695903411475	0.509022285562339	0.522959301787861
IVNS1ABP	-1.04946040186469	0.229604255622778	4.86014595975654e-06	13.2204226035578	-1.6215737922352	0.38216617930203	-4.24311171437713	2.20441627767446e-05	0.000644275394544857	-2.2159834792677	-2.49633708183329
TPR	-0.128812099119267	0.059204990032998	0.0295779500576111	135.908358915201	-0.191104929569303	0.102943303129078	-1.85640953573912	0.0633952065737091	0.196709742083298	-0.112266900081951	-0.0931690666773621
ODR4	-0.098755577540551	0.0517493672235747	0.056346811795406	120.916163656278	-0.158808474831721	0.0933830176354262	-1.70061408222768	0.0890154780610314	0.245522434343256	-0.0435865988537376	-0.038911466911337
LINC01036	-0.107230106442587	0.119654336390773	0.370164297214847	24.3399385267725	-0.132026868826207	0.210741648962046	-0.626486835784343	0.530995668786091	0.730299959411109	-0.0629512214776402	0.00608126283393986
BRINP3	-0.129890138891769	0.160163989713579	0.417375913833716	665.993157160615	-0.143357531275463	0.264973174801202	-0.54102658272113	0.588489260347811	0.769846980416317	-0.114730262188492	-0.012954094243203
ENSG00000225811	0.095811690715069	0.162900998351477	0.556425564376394	18.2753222282227	0.148514501236056	0.275523994778878	0.539025653120507	0.589869153814379	0.770827058281891	0.401007049747611	0.477386906079611
BRINP3-DT	-0.414792507434827	0.110481058232476	0.000173741988302372	11.7889341102952	-0.570111267446834	0.207694940868521	-2.74494537547612	0.00605209705044904	0.0397212852784676	-0.765743069539585	-0.729894501603097
ENSG00000241505	-0.0546167116285805	0.118067806787597	0.643659948392803	13.1313105937116	-0.0571622624392009	0.264115943548576	-0.216428670193807	0.828653620229177	0.916567284100418	0.057272397712669	0.131852771904887
ENSG00000285280	0.628274020988296	0.191000776955813	0.00100408576182335	14.3566157002641	0.828860878549166	0.313669429196862	2.64246624438802	0.0082304668978523	0.0492736060261789	1.61770383683483	1.62035946274123
RGS2	-1.36555593490404	0.822635386261332	0.0969190516360795	3.90329706570898	-0.924904073827903	1.39032672700005	-0.665242245485416	0.505895564034931	0.711527759422425	-2.93827386038113	-1.32594153663845
UCHL5	-0.0626152735514068	0.141895739527506	0.659012743715876	35.5467135743716	-0.0849991056080489	0.22014435211347	-0.386106228899469	0.699417996881601	0.843298474305463	0.0389953778381791	0.0850872582385391
RO60	-0.0296258770504347	0.0627747659826902	0.636970139013673	92.1224146590846	-0.0299740370027496	0.124592186975669	-0.240577180081148	0.809882838440125	0.905927406355662	0.114377410422687	0.17752861670165
GLRX2	0.569074671983509	0.320245681161996	0.0755692177580345	4.60683063314046	0.418795383057542	0.499819447315642	0.837893333896365	0.402090612979325	0.62360030340565	1.48243106045867	0.931455070199617
CDC73	0.0982581508316506	0.0378076784890215	0.009352463331039	236.274732456091	0.125746818625079	0.0733700202717733	1.71387193514863	0.086552248362034	0.241067266230015	0.406597304671475	0.439137512431186
ENSG00000227240	-1.23160477131246	0.446437053145279	0.00580242764130442	4.147231048103	-1.60910626779158	0.746974752029788	-2.15416419821297	0.0312272974237308	0.122575386581801	-2.63219032901688	-2.47539181224158
ZBTB41	-0.018109504463658	0.0749104187938536	0.808974807551473	79.4003271921613	-0.046048150865758	0.128910143747876	-0.357211228899253	0.720933680268103	0.857602150789042	0.140692762192342	0.150524326489023
ENSG00000290127	-0.250490554953612	0.0977798957137048	0.0104137341466322	22.7813772892531	-0.402963317899129	0.175118617787341	-2.30108781687893	0.0213866678292052	0.0944669601642237	-0.3903068248883	-0.449088245252056
CRB1	0.105001520342387	0.0450449491312415	0.0197513183318653	1279.54008695723	0.127876412865088	0.081067337461772	1.57740980361405	0.114701261104615	0.289002031944599	0.422006161883298	0.442715201464775
DENND1B	0.026442591808609	0.0830822702874979	0.750280160101198	143.522039198088	0.0241488140656627	0.132368947638531	0.182435642924408	0.855240856122566	0.932129917498284	0.242496005934773	0.268454262111546
C1orf53	-0.00140526855871711	0.24015122056809	0.995331126423667	2.76592022744191	0.0367370484349754	0.460246894380148	0.0798203070646509	0.936380173153096	0.97151604829374	0.17886258003816	0.28960232271822
NEK7	-0.0952761356667589	0.0437497078675318	0.0294242977516053	309.724570008049	-0.140363965704629	0.0803770918389655	-1.74631804278073	0.0807557023613508	0.230715208944435	-0.0356359411113819	-0.00792494525656044
MIR181A1HG	-0.893076402426896	0.297990397615056	0.00272653172134618	25.8859671271396	-1.32996180016291	0.458124798860935	-2.90305568148609	0.0036954092775084	0.0282267673257111	-1.85864006011881	-2.00643294587188
LINC00862	0.00632411451129554	0.212555583248355	0.976264236919414	20.9279240618703	-0.0719663019845152	0.343329070680275	-0.209613190755798	0.833969583620948	0.919239780341325	0.196524515940039	0.106982189077869
ENSG00000230623	0.303785870222196	0.20309992814814	0.134719902921471	6.15338016200388	0.325893178208245	0.356008241828699	0.915409083043239	0.359976911782189	0.586213943857164	0.876236003265463	0.775380643794266
ZNF281	-1.22117361333808	0.281996453666229	1.4879997071509e-05	8.50646785879915	-1.82113795862364	0.46475281364777	-3.91850873226527	8.90985021203809e-05	0.00183943911236733	-2.60835473413729	-2.8316021366365
DDX59	0.195977752331534	0.0693252835346964	0.00469965394726087	47.0448256346764	0.185682557103853	0.150335140454416	1.23512411364763	0.216784316271681	0.431792650732106	0.629890331089591	0.539828728742255
DDX59-AS1	0.167905151471993	0.114528442674491	0.142632934015276	36.4149453174268	0.229333382240573	0.188651687733715	1.21564447684285	0.22412038347123	0.440890872472472	0.565743364573748	0.613161514615157
INAVA	-0.0355659237702051	0.165820425527163	0.830169193160016	4.39042857870205	-0.096712543226589	0.329151306839584	-0.293823968542598	0.76889241884465	0.882940452262308	0.100804176508873	0.0654088441415421
KIF21B	0.105246068522677	0.091044516373492	0.247687412659408	54.9061812375012	0.143817116714323	0.15110691536568	0.951757345891716	0.341220058754601	0.569533843254106	0.422564963827268	0.469495364689135
TMEM9	-0.142125042958459	0.0838655040023837	0.0901364797470135	42.3369023435512	-0.217607169738174	0.186158124172073	-1.1689372715049	0.242428905483877	0.462328846429679	-0.142687485867814	-0.137692465659368
IGFN1	-0.00131687204449864	0.1499678185074	0.992993841074135	14.9273906290555	-0.0427356306921449	0.264864970405494	-0.161348745463468	0.871818732837872	0.939269164818296	0.179064569453607	0.156089314821554
PHLDA3	0.135813566374589	0.325815996999972	0.676794485682722	13.3706611322794	0.0762238319907123	0.463086970475076	0.164599388129005	0.869259312850004	0.938188101423209	0.492412865380476	0.355939576005708
CSRP1	0.0116859860906193	0.0681224180064427	0.863796105223244	359.388198798887	0.0210731843292247	0.123435376687554	0.170722404668204	0.864442045079779	0.935906078845683	0.20877659754737	0.263287246455367
CSRP1-AS1	0.185291688449574	0.0970529686053043	0.056238740071723	33.0050961846867	0.248152343534526	0.166207082516634	1.49303110178647	0.135429045793994	0.321001000979323	0.605472266463091	0.644777110760186
NAV1	0.11929132641867	0.0643269476420352	0.063674321908763	809.059939705492	0.0953439560372255	0.118108215975097	0.807259302412361	0.419517105973012	0.638732292338747	0.454658915238059	0.388061121432961
IPO9-AS1	0.000332813256604363	0.0956532489692788	0.997223868230805	107.385669941596	-0.0181012764746248	0.154081288004824	-0.117478745855617	0.906480685756469	0.955498484282248	0.182834163453857	0.197474691095482
IPO9	0.0603923522603705	0.0444877525341645	0.174620764743779	143.772237465492	0.0875126991853081	0.0847431593258977	1.03268157431752	0.301752939103319	0.529170338674899	0.320072506873052	0.374904717629858
SHISA4	-0.638483080676787	0.114649769721883	2.56224554512314e-08	37.5768719210187	-0.890531204202212	0.201170393498028	-4.42675081913056	9.56631330002983e-06	0.00034120513716281	-1.27688458376752	-1.26819558841862
ENSG00000223774	-0.0934629695722169	0.104034344054931	0.368979944391241	73.1520815510564	-0.131330718956739	0.165482679728133	-0.793622143250872	0.427415437562378	0.64497662475329	-0.0314927872462948	0.00725078504006706
TIMM17A	-0.261240194852695	0.112686827582835	0.0204338309301631	20.8171640030186	-0.416646246920298	0.212203701131662	-1.96342591905025	0.0495967045795784	0.167134367269151	-0.414870163145202	-0.472075377817837
RNPEP	0.100276729246682	0.0987845887384118	0.310055781870493	26.7151286833135	0.160554247011768	0.171336454603118	0.937069973717347	0.348722565401348	0.576331107556016	0.411209833544254	0.497613513392739
ELF3-AS1	0.478964544114904	0.295042745444152	0.10450960794149	2.83196475091203	0.760478883489471	0.516268749311851	1.47302908514826	0.140743193335834	0.329097754514047	1.27652597228935	1.5054786515408
GPR37L1	-0.273288093940838	0.0809610616609633	0.000736683633143105	439.24769699045	-0.317045960953501	0.115771032531271	-2.7385603636891	0.00617088309543204	0.0402691785413587	-0.442400073297104	-0.304748267257937
ARL8A	-1.32016171691559	0.21748351826172	1.27775691668694e-09	17.2205490594274	-1.94666250789207	0.345157960226346	-5.63991775422329	1.7013140760335e-08	2.56032844635357e-06	-2.83454633631283	-3.04248165299071
PTPN7	-0.56248694939887	0.150707809293161	0.000189738370621506	19.2601641582662	-0.768696622767053	0.249784396821137	-3.0774405148993	0.00208786504875326	0.0188035382658586	-1.10323051755507	-1.06351516727388
LGR6	-0.295756096919462	0.449459404210279	0.510521248522779	7.50608124171765	-0.471462933922559	0.628697323513983	-0.749904471180834	0.453312241421379	0.668673999156217	-0.493740319324143	-0.564166658053844
PPP1R12B	-0.0483996125660197	0.0478567324077941	0.311851879850788	561.144443130709	-0.0911451662353443	0.0877678395681156	-1.03848023016002	0.299046534645326	0.526253189904115	0.0714787068247879	0.074761960915255
SYT2	-0.940425101563671	0.556788521778028	0.0912162331322545	4.21361248670319	-1.40991340474077	0.866430669816891	-1.62726627052426	0.103680558243893	0.270834853354744	-1.96683364835427	-2.14075054193884
ENSG00000226862	-0.569559200892306	0.288361034466892	0.0482499857375695	3.08387243044478	-0.879991253277821	0.532387704428616	-1.65291430654333	0.0983483050512697	0.262158954606779	-1.11939088267446	-1.2504886158281
KDM5B	0.0463349127787673	0.0418636892186144	0.268378532842776	179.586334754449	0.0491983231859136	0.0763563696588128	0.644325069483385	0.519364662428985	0.721358496488962	0.287950720073292	0.310537092912179
PCAT6	0.0459770546768711	0.192036733434366	0.810781457554256	5.13403404495488	0.0987616911111274	0.362460583348613	0.272475672247481	0.785256294602669	0.892353248340955	0.287133000625257	0.393802869350893
ENSG00000291234	-0.477623589005323	0.26494504503089	0.0714310980068116	2.96955240808146	-0.582265754765591	0.486353436394864	-1.19720703339054	0.231225869133107	0.449126909216142	-0.909314493713027	-0.75031387313043
RABIF	-0.0499260741800565	0.339879251951732	0.883216033088907	5.54544000581874	-0.119944097652333	0.525148053775346	-0.228400537315223	0.819334871774313	0.910825899200257	0.0679906836618019	0.0263801522242255
KLHL12	-0.190244615094476	0.12062726980794	0.114766132287688	28.8418436639366	-0.294028526992672	0.212160413125684	-1.38587836750907	0.165784047371822	0.365624259764878	-0.252642548386248	-0.266079294776746
ADIPOR1	-0.921468202395336	0.182387661565874	4.36633922227434e-07	14.4676670760845	-1.36373827857746	0.300096255484709	-4.54433620431144	5.51086399988463e-06	0.000225642918334178	-1.9235164088053	-2.06317696505954
CYB5R1	-0.186222765493783	0.0686499910537554	0.00667494209404078	29.5541001743094	-0.264817142922994	0.152247671694355	-1.73938386036292	0.0819672652436017	0.232935299406863	-0.24345246824518	-0.217004571301914
TMEM183A	-0.612824555317038	0.224814656190584	0.00641244496451498	12.5050622758225	-0.951376369089963	0.358517096590253	-2.65364295911747	0.00796280323465593	0.048272032612635	-1.21825387208772	-1.37041462858886
PPFIA4	0.0473733503451118	0.380241861852841	0.900850192757852	13.9367002739246	-0.0255343013056542	0.590553890187715	-0.0432378851954354	0.965511905295559	0.982901315392315	0.290323589624296	0.18498731161034
ADORA1	0.459188324173263	0.137165154667845	0.000814840190585854	40.7484402308755	0.680073819152383	0.215338389102437	3.15816340034415	0.00158766539609118	0.0155912922354552	1.23133655344093	1.37039924931506
MYBPH	1.07679028517488	0.350506927933787	0.0021256266420726	4.30823233255975	1.47656069090388	0.551975104092461	2.67504943602772	0.00747182314780359	0.0460775434476511	2.64258065265043	2.70848623928114
CHI3L1	0.586510654094759	0.219130366796434	0.00743872307072844	441.027188875556	0.847407564210622	0.339905220928187	2.49307016201924	0.0126643818408855	0.0658394348067369	1.52227294636933	1.65151763956844
BTG2	-0.0444234850842741	0.132195523978269	0.73683784391718	45.3060997547365	-0.0643925299846006	0.224404290404422	-0.28694874714094	0.774151564404224	0.885895426822229	0.0805643101755577	0.119706021870956
PRELP	-0.0986298457347784	0.155454546037772	0.525780015196772	12.4791705250035	-0.0877536312997976	0.279950202816875	-0.313461574297198	0.753930009929168	0.876108399088256	-0.043299296869314	0.0804596929610964
ATP2B4	0.0848420599155508	0.0351431381027873	0.0157704243455409	547.8281568342	0.102319355704743	0.0617863848549867	1.65601784187386	0.0977182056926182	0.261155477167871	0.375941023870329	0.399779696937405
ZC3H11A	0.247851008639853	0.181249292751077	0.171481424685695	3.89573384520307	0.172718969463998	0.379066468102612	0.455642965014895	0.64864674181248	0.811867795815803	0.748422705490045	0.518050079803536
SNRPE	-0.44565768222142	0.160703847523856	0.00555146053848036	11.4605547652603	-0.679222598128667	0.285407440137397	-2.37983493983789	0.0173203944261204	0.0818911350857845	-0.836271174272293	-0.913200036472979
ENSG00000286383	0.767904949477206	0.265778572665098	0.00386142483548393	3.12662179933165	0.995448254271833	0.490851143859502	2.02800434861931	0.0425598041814957	0.150609736084517	1.93676584819493	1.90022396277613
ENSG00000286572	0.214949438226829	0.169412753852999	0.204515487771124	4.82736910572028	0.407351969142115	0.350615266616773	1.16182039953028	0.245308425984515	0.465955641739409	0.673241358875143	0.912230292210046
ETNK2	-0.323462298233762	0.119961488341052	0.00700967013305042	9.51203665176037	-0.492154994633389	0.234496451048435	-2.09877374447656	0.0358368503631883	0.133982953703127	-0.55705004886727	-0.598929035457333
GOLT1A	-0.622921331942071	0.235214212686077	0.0080894106533712	2.81027182016258	-0.820709714335278	0.408218996670371	-2.0104642876235	0.0443820722974745	0.154822861393955	-1.24132539279664	-1.15089644574029
PLEKHA6	0.150480043462476	0.0740737034003089	0.0422052366767278	274.431664657781	0.21885147050107	0.12320080133915	1.77638025176971	0.0756702638326533	0.220878979416035	0.525926326401398	0.595552047057005
PPP1R15B-AS1	0.281119532707665	0.21808893999555	0.197393481218874	4.28863858342929	0.434803971107866	0.40734748770477	1.0674030998885	0.285789849266684	0.511956839722172	0.824442555239171	0.958349277948151
PPP1R15B	-0.127083515915096	0.0819655027507178	0.121033246577338	52.1010579974375	-0.17883267993994	0.140789975813354	-1.27020889737931	0.204010229169441	0.414839337635525	-0.108317021355979	-0.0725518560878689
PIK3C2B	-0.747536581987522	0.363701523181562	0.0398445062499018	22.130100046833	-1.13605508404563	0.497729693250151	-2.28247400034996	0.022461370776602	0.0977294641246217	-1.52607600468418	-1.68067232971383
MDM4	-0.12971354111888	0.0521936349050904	0.012946529099793	248.103041493728	-0.208906100053217	0.08193892058515	-2.54953444054861	0.0107866856290198	0.0589727146754186	-0.114326729523993	-0.123074788259833
LRRN2	-0.259288923655046	0.187209659061816	0.166046675882421	36.4458311593032	-0.384870658758113	0.301057508916815	-1.27839581262348	0.201109899755802	0.411134585344439	-0.410411433838102	-0.418692826734677
NFASC	0.0286835885013728	0.241380255208698	0.905408816967739	142.942909266392	0.114760183926438	0.396236271776267	0.289625640307955	0.772102649216066	0.884612865630481	0.247616769077885	0.420680117243451
TMEM81	-0.292689070352761	0.286834930213366	0.307534318942795	2.70362436132699	-0.637853817577314	0.495417572063804	-1.28750745541816	0.1979174727065	0.407361013813457	-0.486732046330068	-0.843701054117124
RBBP5	-0.147262647934844	0.104062980557069	0.157030377310836	33.7697153585646	-0.232867999664761	0.181706741465175	-1.2815594940895	0.19999721712133	0.409738745752751	-0.154427109711033	-0.163330450044405
DSTYK	-0.0694707793780315	0.0600035531118986	0.246954741043041	92.2192518911407	-0.103490461255183	0.109372048834762	-0.946224033999179	0.344034330118542	0.571822313753061	0.0233302848562363	0.0540220350744014
TMCC2	-0.0526501346070787	0.270151864017078	0.84547837372782	44.8795535124849	-0.122192134152825	0.409439186026238	-0.29843781035896	0.765369034595762	0.881075700028511	0.0617661014125965	0.0226034818220337
NUAK2	0.277773143163601	0.254781390554827	0.275606953677501	5.68285993291367	0.428663015481693	0.432858983681609	0.990306385316927	0.322024386503463	0.549326479774748	0.816795927158429	0.94803255695654
KLHDC8A	-0.76767044918665	0.404134885759023	0.0574934903720268	5.11537102211881	-1.04145866295256	0.590360101426197	-1.76410746667431	0.0777138876131926	0.224719274547772	-1.5720826611931	-1.52175164332054
CDK18	-0.0234330246157288	0.460668767377568	0.959431179163758	17.510211743715	-0.237635842959463	0.70242584573011	-0.338307373517074	0.735131567716101	0.865133569470259	0.128528315062918	-0.171340361204408
ELK4	-0.309666683032875	0.0814129124903564	0.000142576349256437	20.6650285151501	-0.541380063979443	0.18274032095912	-2.96256491801036	0.00305087467960553	0.0245272373637272	-0.525526540561624	-0.681626474935887
NUCKS1	-0.155991368077683	0.05004915639656	0.0018284838877361	252.801234735167	-0.23175737967447	0.0846645572015693	-2.737360087087	0.0061934459116316	0.040385692915223	-0.174372569040947	-0.16146462373576
RAB29	0.208484411065151	0.0713896348655743	0.00349611892542267	46.7703209178134	0.275407434829589	0.129437551098404	2.12772439290213	0.0333599412376805	0.127864868604479	0.65846852457528	0.690565289279769
SLC41A1	0.107107383250094	0.0551795278583049	0.0522496617951902	80.8950768245965	0.152537190393253	0.106222661259566	1.43601363950497	0.150998460153866	0.34442739528669	0.426818139159772	0.48414496853717
ENSG00000286619	-0.0354742939719565	0.225287614930886	0.874880559548945	224.213272988167	-0.0971250431911721	0.362588892889633	-0.267865467188306	0.788802875796406	0.894523796252591	0.101013554101976	0.0647158498744097
PM20D1	0.232724443230409	0.226240316818898	0.303639308569391	6.38288333845135	0.361585812773929	0.369883493950243	0.977566770856147	0.328288638733912	0.555107420275871	0.713857925059678	0.835343778961741
RAB7B	-0.034650713919942	0.297944385101286	0.907415365653873	3.47511100374724	-0.0155300754580118	0.51604439962311	-0.0300944559602896	0.975991722232827	0.988197258290877	0.10289546601616	0.201794273440075
SRGAP2	-0.421906328528259	0.228545667594066	0.0648852006358472	22.7932298004542	-0.707094744301357	0.366538087141335	-1.92911669784729	0.0537163765027807	0.176307280520701	-0.781998422784669	-0.960024858700237
IKBKE	-0.202890111458332	0.168264083449802	0.227900850827847	9.83968594216876	-0.320900436827038	0.298393739417493	-1.0754261716532	0.282183969632755	0.508257027088666	-0.281537991166456	-0.311223733712488
RASSF5	-0.584483196782464	0.341678219593754	0.0871504190536672	3.83365620166686	-0.900702063277332	0.531756962259741	-1.69382279349899	0.0902989614380409	0.247906702261327	-1.1534927840066	-1.2852824917787
EIF2D	0.216873988843016	0.063339766209154	0.000617115348124236	52.7115548332564	0.280534761058328	0.112692674717404	2.4893788505936	0.0127966523195019	0.0662460371736192	0.677639030631752	0.699179126824763
DYRK3	0.00318549556302775	0.100972353643249	0.974832356722962	30.5648270082903	0.0180389609886589	0.185331777800855	0.0973333402544832	0.922461679995799	0.965220333130516	0.189352651616249	0.258189792974767
MAPKAPK2	-0.081141956996297	0.0567943158829353	0.153090893513732	69.7427086104284	-0.113635017115666	0.117368375297972	-0.968191106225779	0.332948935827502	0.560886875791105	-0.0033388023304219	0.0369793207531401
PFKFB2	0.3240132099388	0.0907068556078269	0.000354141297847995	307.585178715986	0.393797705159533	0.165619660960858	2.3777231693078	0.017419898302914	0.0821935575590738	0.922456248051391	0.889459315139484
YOD1	0.23368551420506	0.124941653931415	0.0614342399347038	62.4039649812286	0.273628724442075	0.189515491578736	1.44383301946792	0.148785951415834	0.340797300732984	0.716054008990011	0.68757708029245
CD46	-0.0561168499217233	0.0632600190377852	0.375034535449991	130.419573780036	-0.11306981634097	0.108366516386691	-1.04340178231342	0.296762248419941	0.523683720828277	0.0538445243445816	0.0379288502810736
MIR29B2CHG	0.0476699855406829	0.0622939536684201	0.444127111559561	238.79706416259	0.0505076131372211	0.11205399453529	0.450743530801254	0.652174404503539	0.814382573749595	0.291001412390093	0.312736682022902
LINC02767	0.545655440303932	0.183628477281981	0.00296330899625746	4.47275335577586	0.738786814477782	0.363022237200598	2.0351007149723	0.0418407400745015	0.148863487498579	1.42891722047309	1.4690362739456
PLXNA2	0.172900519005153	0.060493742647428	0.00426111614317493	368.880379212723	0.242215243592518	0.100804057063021	2.40283229315947	0.0162686464439539	0.0785768295023853	0.577157970419754	0.63480286451422
LINC01717	-0.0762568328413936	0.134248370542808	0.570015958443449	7.62608213656526	-0.200894840567257	0.254946181149227	-0.787989212710222	0.430703015718513	0.648131777534942	0.00782389318034443	-0.109615982507226
HSD11B1-AS1	-0.1844912954194	0.113492099906036	0.104037517768751	13.9049416342701	-0.249594760646324	0.219562703097057	-1.13678123436106	0.255629750035288	0.477188710729499	-0.239495992910372	-0.191431178439944
G0S2	-0.46708934928025	0.355426094060441	0.188789911193598	6.93361611944492	-0.633985645347116	0.524418800616615	-1.20893004713346	0.226689721335314	0.443605436207214	-0.885243353091069	-0.837202577971756
HSD11B1	-0.987463634638321	0.554711254159504	0.0750530686874611	3.77211420065912	-1.59027332988418	0.779699311331765	-2.03959822302256	0.0413903591924879	0.147881177279011	-2.07431849527641	-2.4437527355782
UTP25	-0.502824689890828	0.114177937296865	1.06337121108298e-05	12.084104808012	-0.756511543978452	0.220686749871713	-3.42798806189415	0.000608072198935545	0.00764255431863605	-0.966899972976361	-1.04304440249796
SYT14	-0.954469325923576	0.265249822542491	0.000320207067956525	51.7909215489174	-1.38448364480882	0.395165185505663	-3.50355672916176	0.000459088858232342	0.006172514460685	-1.99892523809558	-2.09802889500437
HHAT	0.0639740312912819	0.0713445704912371	0.369883846605155	100.061001279366	0.0875759658634921	0.125893961521654	0.695632775432435	0.486658834963296	0.695875893701475	0.328256780429176	0.375011004779061
ENSG00000284376	0.262931618304104	0.225297835229062	0.243194157736395	4.62409824621567	0.383050066405709	0.412257489472838	0.9291524743323	0.352810073236908	0.580165731691373	0.782882475285207	0.87140342985198
RCOR3	0.133095646895016	0.0381631740722518	0.000487483571088262	255.801014105373	0.172392453805683	0.0616410481063649	2.79671516143286	0.00516250240810196	0.0356904953363267	0.486202315431035	0.517501537988338
TRAF5	0.0752016278183377	0.119626531971971	0.529586930471876	20.0938021303338	0.0486265785344838	0.209277372690618	0.232354687510198	0.816262539972318	0.909173044693994	0.353912267859002	0.309576569761335
ENSG00000287033	-0.278335704388123	0.24352596916914	0.25306327630591	2.29122834177589	-0.458067948709779	0.402189384365792	-1.13893595036602	0.254729869671041	0.47631015194293	-0.45393405619976	-0.541663267125887
LINC00467	-0.111420277023947	0.0530781891752473	0.0358016940034214	75.8987695560602	-0.191965780815217	0.0954952845771064	-2.01021214466581	0.0444087405817066	0.154884397930425	-0.0725259214964599	-0.0946152849306776
SLC30A1	-0.0050338180636312	0.124896136256863	0.96785073810066	81.8890317711286	0.0357821885798699	0.199682586570915	0.179195337932796	0.857784324269736	0.932931962460821	0.17057120565652	0.287998171294421
LPGAT1	-0.70470479521477	0.185865972193594	0.000149759740971019	35.0834350321487	-1.07293580226059	0.279977269663676	-3.83222467863001	0.000126989681068623	0.00239656419573155	-1.42820373393618	-1.57463280443347
INTS7	0.0189928542126711	0.178889188828329	0.915446634521456	22.3085863836495	-0.0116583209665332	0.294273500000564	-0.0396172980798843	0.968398236391783	0.984260989898887	0.225473070635351	0.208298767735125
LINC02608	-0.573411203305212	0.478535418393115	0.230814713312427	43.1689263135345	-0.805290255141399	0.688460383352098	-1.16969730519635	0.242122803000482	0.462221410274402	-1.12819285549614	-1.12499196636793
ENSG00000234915	0.219869207596166	0.148549723551001	0.138845193266306	29.9694516709541	0.316646951948611	0.233064092897277	1.35862606724311	0.17426511065938	0.377105479121131	0.68448322002579	0.759847110847148
PACC1	-0.191991537428339	0.237844588921085	0.41954306698795	9.99760245601521	-0.353626307028702	0.361898046898158	-0.977143452581872	0.32849813825584	0.555352193527512	-0.25663433272489	-0.366202745552156
NENF	-0.62261751548343	0.428102464166171	0.145844960059449	8.46397087115746	-1.03339890512995	0.622924498274625	-1.65894728493142	0.0971264152149847	0.260156249715578	-1.2406311605701	-1.50821136102939
ATF3	-0.493014200207674	0.398912567221387	0.216497453294024	15.1708230771905	-0.806815405804834	0.606412617595257	-1.33047265573774	0.183362589901243	0.389812373812249	-0.944482628877819	-1.12755419850616
NSL1	-0.0843736808739491	0.0849120972881444	0.32038884554605	93.568604961911	-0.143842463767733	0.140047984662832	-1.02709413572809	0.304376139764194	0.531596971779956	-0.0107234149783715	-0.0137687741606399
TATDN3	-0.747613127274914	0.149987018221417	6.21161738133561e-07	41.9708608721828	-1.08869425232008	0.241530387357703	-4.50748356854883	6.56010091868417e-06	0.000258130943488407	-1.52625091359312	-1.6011067837977
FLVCR1-DT	-0.394530073338257	0.160752066654613	0.0141168256970155	5.29249281997948	-0.567231635965524	0.291335382953204	-1.94700564763407	0.0515340575897227	0.171706795884498	-0.719442632753355	-0.72505676031985
FLVCR1	-0.00932666928753859	0.0592949482063419	0.875014082988892	52.999950782605	-0.0306025378652834	0.107585290344183	-0.284449089344656	0.776066244033723	0.887080583825874	0.160761876442768	0.176472743896754
ANGEL2	0.0210706503289458	0.0575260651857112	0.714156110745358	79.2663642172163	-0.00773405335018403	0.0986503904897665	-0.0783986085791148	0.937510980319088	0.97201537307997	0.230220914220073	0.214891483357713
RPS6KC1	-0.147848397019205	0.037574063304872	8.32478047916934e-05	244.789321607074	-0.245021150738726	0.0707009990975213	-3.46559672234273	0.000529056190010728	0.00690227224017038	-0.155765568769	-0.183747576698865
PTPN14	0.065012344593586	0.0348157897605054	0.0618564167847262	138.284164070105	0.0639446253776917	0.0685622263382986	0.932650947799992	0.351000219013019	0.578292495667661	0.330629366032095	0.335310677779354
USH2A	-0.297020856772183	0.380160470180442	0.434623778748716	3.13893623500139	-0.490888388609511	0.631803034588366	-0.776964278003723	0.437179846113766	0.654110705694664	-0.49663034395453	-0.596801154757634
ESRRG	-0.124527939569849	0.0654731908595902	0.0571752868864844	914.511906528237	-0.167194424050641	0.114574790739459	-1.45926013018726	0.144493524476468	0.33453858379464	-0.102477431676793	-0.0529997462619773
GPATCH2	-0.00828859943333921	0.0788754719765835	0.916308658831274	130.17488702095	-0.0279231406763412	0.136477753435084	-0.204598478312606	0.837885844383939	0.922050644403519	0.163133905757458	0.18097409432277
SPATA17	0.206770486855448	0.0675512125395588	0.00220640268190748	53.183006514074	0.223044897967329	0.120415774532636	1.85228969238477	0.063984235060538	0.198000277182285	0.654552142212255	0.602596947525519
RRP15	0.0576982140935252	0.135166844995726	0.669476480398626	18.5927008172223	0.0475499474690602	0.234868718277292	0.202453301647951	0.839562362310546	0.922670997584101	0.313916298132637	0.307767844378996
TGFB2	0.240017047685441	0.0601090694646327	6.5235547410708e-05	574.771595712561	0.315799900700064	0.106790493817866	2.95719112638125	0.00310455615873609	0.0247959801951938	0.730521805123048	0.758424076399608
LINC02869	0.561538391593948	0.180009813201908	0.00181165846966388	4.84982539200981	0.721512231438901	0.310572756251965	2.3231665267302	0.0201702082271371	0.0909216752187249	1.46521037156625	1.4400152120283
LYPLAL1-DT	-0.177037551622843	0.0551573310624942	0.00132881398663294	126.000704109914	-0.272448991964389	0.101822825491758	-2.67571628118337	0.0074569741866043	0.046051781549814	-0.222463903289332	-0.229825972725919
LYPLAL1	0.0342466575028726	0.046449301658805	0.460945333028088	281.781629619897	0.030505194788901	0.0814470641963944	0.374540139535827	0.708002499045139	0.849416056033709	0.260328594489076	0.279132894303352
ENSG00000277007	0.258389280086485	0.210690963344738	0.220051966014229	5.35156634283945	0.295265274592347	0.372692529148238	0.792248976031676	0.428215516509562	0.645616082365589	0.772503058749947	0.723926186964054
ENSG00000287676	0.886151624306322	0.27729403275097	0.00139486692036449	2.38201021204887	1.01118307278755	0.516531153376398	1.95764198573072	0.0502720370762825	0.168789712491297	2.20696402216624	1.92665824147185
LYPLAL1-AS1	0.853917373638203	0.189806849959897	6.83138704537336e-06	6.41704272913907	1.15467260608317	0.340108821120018	3.3950092863828	0.000686262728273522	0.00839760609993129	2.13330752668807	2.16771868390821
SLC30A10	0.0145904539591532	0.0657990304799844	0.824514196154191	133.118763895858	0.0387741178534133	0.126971098457503	0.30537750972038	0.760078648866373	0.878740698665808	0.215413417699568	0.29302457132412
EPRS1	-0.0943683249782047	0.0567992417411838	0.0966258420387887	110.623773588741	-0.134954699735188	0.10482703590547	-1.28740356502006	0.19795366239685	0.407361013813457	-0.0335615589715589	0.00116254717512088
BPNT1	0.0115038509210472	0.0860287164253505	0.89362315336825	20.5449383249737	0.00415778503764164	0.167492271211817	0.024823742657257	0.980195552990097	0.989889033853197	0.208360411719689	0.234869608293454
IARS2	-0.0448910739027943	0.0787625439732844	0.568708493927994	55.6194677075284	-0.0628685929702569	0.146779267557463	-0.428320661469744	0.66841767831571	0.824931565296333	0.0794958518437176	0.122266215095405
RAB3GAP2	0.0386487893858905	0.0243179403033177	0.111990016833917	228.095107197346	0.0604446899088867	0.0612220405009262	0.987302765708573	0.323494235235639	0.550640345042858	0.270387634188004	0.329430834328539
MARK1	-0.0334575243947669	0.0687798543952724	0.626652638677762	249.996192907416	-0.0630311566493382	0.116417842890084	-0.54142178797153	0.588216892894864	0.769846980416317	0.105621949711113	0.121993110350388
MTARC2	0.308886921503289	0.0664111961084368	3.30125596913294e-06	154.274569878592	0.44113649640941	0.114580362583002	3.8500183318049	0.000118108984578962	0.00226133214690275	0.887892100517053	0.968987833359609
HLX-AS1	-0.054959087129411	0.217194776174019	0.800236872855406	6.85172422461064	-0.148667691734353	0.378851407867111	-0.392416891285518	0.694750207455046	0.839967199372711	0.0564900566001547	-0.021875090780219
ENSG00000236230	0.34670792445589	0.230662554298076	0.132814332930111	9.37535163078305	0.36765542876239	0.362373653418372	1.01457549491856	0.310308225399964	0.537253801086062	0.974314538613721	0.845540650343174
TAF1A	-0.0226245741739355	0.118298782764968	0.848330182688628	9.1207056327796	-0.155346733251006	0.259308590994219	-0.599080549762691	0.549119171347868	0.742488059871061	0.13037565523916	-0.0330957886672073
TAF1A-AS1	-0.085732103218296	0.199686134871786	0.667679972300427	3.09989995423719	-0.194001397589718	0.357619720051804	-0.542479585749955	0.587488166898246	0.769621826308253	-0.0138274619839619	-0.0980350931147429
MIA3	-0.117526843396979	0.0772542894958464	0.12818491837375	83.1685390579976	-0.179097245573333	0.13101262777673	-1.36702277187011	0.171618167924357	0.373782060290754	-0.0864796591860186	-0.0729963227132353
ENSG00000272750	-0.176185074577122	0.278539140836256	0.52703894226905	2.52016421258053	-0.457895190115667	0.505383634433493	-0.906034859298406	0.364917401879402	0.590540591568954	-0.22051596063945	-0.541373035063836
AIDA	0.112392689671322	0.116056811757211	0.332830559851059	33.7220169007217	0.146859300661592	0.197529219762836	0.743481399045259	0.457190278996774	0.671709893505922	0.438895266452852	0.474606191879509
BROX	-0.366086272642557	0.081068303772408	6.30854243352433e-06	37.5874191728775	-0.55616551957694	0.14184711963324	-3.92087989530532	8.8226230050012e-05	0.00182803043808938	-0.654447460416471	-0.706465836986168
DISP1	0.00743228430418731	0.0553760608052862	0.893232760524845	163.662397975723	-0.0105184164016053	0.0995831840363496	-0.105624423474609	0.915880346015497	0.96107461212084	0.199056726295402	0.210213791726392
CAPN8	0.063950721964254	0.20623972765059	0.756500463006896	4.75528213108769	0.0120592214019041	0.37258344413888	0.0323664982747032	0.974179778986513	0.987359147414936	0.328203517725522	0.248143912712075
CAPN2	0.289710229629994	0.0734859972760922	8.06747120498511e-05	297.400452598041	0.414848074872277	0.112263240749538	3.69531533298432	0.000219614053015064	0.00362976752748212	0.844072626231939	0.924823646738141
TP53BP2	0.0637286268297481	0.0586361083346535	0.277103313855996	361.247438919287	0.0911944584068719	0.106622764682146	0.855300072913438	0.392385047196436	0.614772408191969	0.327696021849819	0.381090022484574
ENSG00000288999	-1.29405521372839	0.222464255008875	5.99443254454705e-09	3.83917981885177	-2.05180232307691	0.448164711519112	-4.57823266834656	4.68920951386654e-06	0.000200284707042538	-2.77489197816574	-3.21911509644836
ENSG00000291068	-0.108228828340719	0.0606938892293348	0.0745551330712869	43.6803929200392	-0.163935861203633	0.11940369584402	-1.37295466480188	0.169766440838292	0.37097351407741	-0.0652333392079722	-0.0475254054960325
ENSG00000290989	-0.081984666243168	0.0923914530338248	0.374884025449711	31.3509651131756	-0.150677880599975	0.167907555408958	-0.897385946885962	0.369513008752654	0.593997792330807	-0.00526442518639082	-0.0252521804270922
FBXO28	-0.114495509710722	0.0684094340481912	0.094193483102913	75.4510168740039	-0.174696452809728	0.121247514183346	-1.44082502628102	0.149634121315917	0.34237436453666	-0.0795529457887244	-0.0656030513972026
DEGS1	-0.635804665156302	0.123977357892936	2.92225275888667e-07	23.8930879556465	-0.94003960017962	0.215067323118019	-4.37090854412955	1.2373061338275e-05	0.000414594219373918	-1.2707643018753	-1.35136901274108
NVL	0.207669712298805	0.0546594580607934	0.000145083580903909	84.5599485288435	0.271389435510387	0.0938132424022047	2.89286915749976	0.00381740286587289	0.0288646333951223	0.656606906738486	0.683815105685538
CNIH4	-0.146020856785445	0.103818564014011	0.159575571697234	29.7076643510722	-0.249479302342989	0.19257493182432	-1.29549209743759	0.195150525739034	0.403811653549496	-0.151589569446104	-0.191237210078312
WDR26	0.0540439111756085	0.0462048731507071	0.242138524882795	151.341842068098	0.0584902207579196	0.0804094515129077	0.727404797040936	0.466978016735657	0.680206729081078	0.305566076217424	0.326147353035937
CNIH3	0.157601417612188	0.0514607631172628	0.00219456139112597	213.626386478819	0.188742130510349	0.0886517319956123	2.12902925032182	0.0332518404504287	0.127674247209703	0.542198938668926	0.544968769984965
LBR	-0.0522021221561088	0.0874764960358065	0.550670311382873	53.996897672145	-0.0848540709680899	0.141798355474289	-0.598413646507173	0.549563962380774	0.742738249456795	0.062789826995945	0.0853309144389191
ENAH	0.216354061058434	0.0636457849278119	0.000675471421141503	337.448624018279	0.276704255189202	0.109719569035485	2.52192254874525	0.011671540328782	0.0623274021685909	0.676450975760916	0.692743929647947
ENSG00000227496	-0.460153671550777	0.233522670950723	0.0487824440742207	2.26421130611291	-0.405941448130258	0.434371319966129	-0.934549380842898	0.35002057612498	0.576859560298627	-0.869395064245185	-0.454091463080286
SRP9	-0.153352219022452	0.0834359049723773	0.0660676583674795	90.1745758168226	-0.209106364940106	0.148719637284079	-1.40604407567696	0.159711037138427	0.356678280805369	-0.168342012523461	-0.123411230515439
EPHX1	-0.322223120665145	0.0677519446128439	1.97540474600932e-06	175.246934367174	-0.419976924110522	0.136582273241678	-3.07490067446298	0.00210572667623902	0.0188881803155433	-0.554218480734378	-0.477670869688549
ENSG00000242861	0.40266356407949	0.120244748760568	0.000811917209253308	18.8646340375584	0.585321000626496	0.210448933099381	2.78129706815899	0.0054142168351681	0.0368012298035435	1.10217531500801	1.21121581738567
TMEM63A	0.232531083786581	0.0775600539402952	0.00271688216220146	78.7535840258685	0.313423585881428	0.14237912319794	2.20133105782437	0.0277125957231085	0.112984147392027	0.713416091336084	0.754431900187227
LEFTY1	0.204321198775063	0.15082096207808	0.175504617139563	5.5838355754339	0.197940252160063	0.295700373608202	0.669394663742733	0.503243754723513	0.709653941808037	0.648955425282953	0.560421487849029
PYCR2	-1.26672206523142	0.270562766317415	2.84360155942776e-06	9.63578037011688	-1.81254568265672	0.430981706539354	-4.20562092347465	2.60366329561333e-05	0.000726316219504753	-2.71243468857648	-2.81716723118695
SDE2	-0.495841774377668	0.18604118030728	0.00769366193544176	11.06402428805	-0.65109866270947	0.335077989159578	-1.94312573124399	0.0520009687517925	0.172625506947708	-0.950943743988286	-0.865952211774601
H3-3A-DT	0.335943190130296	0.089157976863044	0.000164590766152373	17.4353018960119	0.374741374746659	0.206262029485977	1.81682191182035	0.069244386551827	0.208633069139997	0.949716709015002	0.85744494213935
H3-3A	-0.8302863510338	0.119848525658814	4.274421159995e-12	23.6913512908349	-1.2376179911361	0.223937562597578	-5.5266207990311	3.26457507758296e-08	3.91657692524568e-06	-1.7151623914698	-1.85129661676835
LINC01703	-0.148373669036521	0.169854849535722	0.382373099584713	6.37150372556885	-0.258628919969019	0.331307066869093	-0.780632065633569	0.435018926700917	0.652215339802762	-0.156965835416009	-0.206608441849693
ACBD3	-0.165183696744431	0.052855760173788	0.0017769706445076	63.6786431155201	-0.26198174240988	0.102772622896274	-2.54913940139769	0.0107989124770375	0.0590207526142261	-0.195377391577299	-0.212241137436898
LIN9	-0.234235818096749	0.207876339845506	0.259825507757495	8.60464185142827	-0.337674830082612	0.36372034140857	-0.928391381067409	0.353204587740165	0.580460520397602	-0.353164129557073	-0.339404483673251
PARP1	-0.419665248941713	0.119913930482466	0.000465746106958441	46.1513145334214	-0.618677498324841	0.200643301266784	-3.08346949247121	0.00204602086922124	0.0185528215038132	-0.776877470226095	-0.811485101516745
STUM	0.542971504666264	0.160408237349262	0.000711950342310829	78.3043816476411	0.699426706608658	0.250818297506927	2.78857927655514	0.00529397888355388	0.0362568869166668	1.42278432490201	1.40291183406938
ITPKB	0.17139073905427	0.0564218766070425	0.0023841913067831	1302.60757449904	0.192951619476082	0.102096727768332	1.88989033922721	0.0587726278717051	0.187030785251142	0.573708065495015	0.552040653551691
ITPKB-IT1	0.758795314135046	0.202583913079347	0.00017997372604136	3.40780884105823	0.91877041801313	0.368157061538852	2.49559363107903	0.0125746564249563	0.0654920478526263	1.91594998306762	1.7714062524592
ITPKB-AS1	-0.270373197958807	0.125013611620052	0.0305604073492843	36.3216762541747	-0.399714930846752	0.211743075071226	-1.88773555268476	0.0590614609441081	0.18760570708334	-0.435739424506774	-0.443630999681139
PSEN2	0.213798784896984	0.0839988955636297	0.0109197307271084	18.9080445084271	0.252806450461774	0.174791865783945	1.44632846229962	0.14808509626326	0.339849259839624	0.670612072013186	0.652595946387152
COQ8A	-0.780262335692303	0.229260290989843	0.000665550427669304	11.4982068732004	-1.17619211138227	0.371860974768947	-3.16298883504268	0.00156158320432853	0.0153968514100346	-1.60085560339717	-1.74810198361002
CDC42BPA	-0.172747736436901	0.0497010102606128	0.000509447951777612	882.166375462387	-0.257935416147008	0.0888969303668198	-2.90151094174654	0.00371367809961293	0.02827691250401	-0.212661511538434	-0.205443364966901
ENSG00000287532	-0.00435271238378934	0.255209518818203	0.986392382000149	4.82645719034103	-0.105007790637326	0.421918109780468	-0.248881923300147	0.803452118532191	0.902101671154415	0.172127558181787	0.0514729425811716
ZNF678	0.341082389834099	0.0836873216372859	4.58809084694431e-05	116.192066919219	0.445882445583933	0.141121035724059	3.15957463957244	0.00157999624344819	0.0155483405136319	0.961459976871357	0.976960962698834
SNAP47	0.115875555679757	0.106093739050126	0.274745310649891	22.2676152105201	0.163076103398655	0.180373293133689	0.904103376755372	0.365940588024146	0.591278442458181	0.446853748473812	0.50185019743806
JMJD4	-0.489002597785943	0.118700439538639	3.79471479109106e-05	13.1193056591083	-0.739422640087407	0.217897698730962	-3.39343941856115	0.00069020823326866	0.00842790921705133	-0.935315963932552	-1.01433527899526
ARF1	-0.917238516875405	0.19872098571495	3.91752954944507e-06	24.0105370979718	-1.36255382917399	0.31846494371602	-4.27850492200172	1.88152830256957e-05	0.000572454658657738	-1.91385141564071	-2.06118710635218
C1orf35	-0.386611705015285	0.126315143567677	0.00220826385199012	21.4861865637049	-0.542554677102558	0.210443468259172	-2.57814928441672	0.00993310747548292	0.0559830459426363	-0.701348858321295	-0.683599808827539
MRPL55	-0.277192583355255	0.194742886613116	0.154626840268191	11.3720930434782	-0.393675532665975	0.350805110639604	-1.12220580808588	0.2617749437089	0.485357282424066	-0.451321980924446	-0.43348489380101
GUK1	-1.34254971811815	0.181024147362742	1.20335474424356e-13	38.7127286099947	-1.94298087548833	0.28768502292179	-6.75384785678101	1.43974727812270e-11	9.88012172138925e-09	-2.88570377522213	-3.0362965611882
IBA57	0.104407949341419	0.139179962795646	0.453155281245591	11.4553534652049	0.158922107724834	0.247385185149691	0.642407537980381	0.520608606632096	0.722501314947439	0.420649829446758	0.494871541838511
OBSCN	0.340866999781045	0.15515202260835	0.0280213640365706	5.42786242359757	0.523622867365306	0.31156916644249	1.6805991213574	0.0928408066083483	0.252724857221242	0.960967802363186	1.10756380207945
ENSG00000287315	0.00115223488353386	0.325980502209829	0.997179743870019	4.92809564262592	0.0393336673903009	0.527346191594918	0.0745879424507442	0.940542567928935	0.97332565281033	0.184706573207695	0.293964606850261
TRIM11	-0.631100921688025	0.225731770432834	0.00517714006375909	3.84780960445704	-0.893825886644218	0.444359456142866	-2.0114928900193	0.044273420570467	0.154538108505988	-1.26001606816983	-1.27373060960738
ENSG00000231563	0.566994626879673	0.113627083239647	6.039172350899e-07	10.301834913121	0.679155655599425	0.232640334228688	2.91933751664837	0.00350776204983887	0.0271199485024946	1.47767807785137	1.36885674717416
RNF187	-1.58325640851818	0.510466526555915	0.00192486217292983	9.49605645138652	-1.93374534134441	0.661660370915155	-2.92256484798963	0.00347161320924675	0.0269010823025462	-3.43572776788624	-3.02078099084843
RHOU	-0.0523116854036859	0.184872915430628	0.777207312131524	81.5065174876717	-0.0493868311817756	0.29497516522167	-0.167427082021166	0.867034017548403	0.937351793122465	0.0625394707853161	0.144915389477048
LINC02815	0.590357487278459	0.241160177418214	0.0143655998772024	3.4202708776092	0.844931979612287	0.441893005025999	1.9120736694227	0.0558667455715498	0.181181453123915	1.5310631073046	1.64735869149148
LINC02814	-0.0113665940649006	0.17242980209939	0.947441418197412	48.5262304100856	-0.123583016796786	0.278265058568914	-0.444119780731218	0.656955985897525	0.818005736746132	0.156100570315736	0.0202668181098498
RAB4A-AS1	0.313369080261083	0.0700296057251701	7.64798005795316e-06	25.644636714201	0.415608303339818	0.138654813631561	2.99743148077201	0.00272265055411787	0.0224782449020434	0.89813400468523	0.926100820107719
RAB4A	-0.0551897441735327	0.0754397149593964	0.464428540364749	148.902512952824	-0.0786215218064848	0.137511869098133	-0.571743532555562	0.567495737552216	0.754970642907291	0.055962996433555	0.0958015113103134
ENSG00000237481	0.016955269697908	0.167412848377364	0.919329631714625	4.26208853824475	-0.000616486806745245	0.323272351300917	-0.0019070198990553	0.998478419187662	0.999060758170041	0.220817112097854	0.226848897258396
CCSAP	-1.28499461410785	0.383256716923492	0.000799898243281757	15.1484094149753	-1.90372110479309	0.535474834761187	-3.55520181567845	0.000377689070134441	0.00536837919405673	-2.75418816153755	-2.9703406863841
NUP133	-0.187504492942914	0.0789657829311109	0.0175725907132345	76.9653388622305	-0.282636505025978	0.134026863780786	-2.10880488473012	0.0349614268103221	0.13176586958653	-0.246381264482237	-0.246940854554223
ABCB10	0.0740327208196102	0.0622369953680615	0.234231503326167	57.8076717864899	0.108799627431013	0.111047212087942	0.979760098298113	0.327204552609489	0.55409350553434	0.351241270665593	0.410666464310356
TAF5L	0.234631862847503	0.0847909124601071	0.00565432277720722	34.9111099216023	0.305537952059136	0.148193429434981	2.06175100491341	0.0392314478624361	0.142371409559753	0.718216451828238	0.741184143821775
URB2	0.0799879518426688	0.0898830083130497	0.373513234648905	15.3927341505929	0.103467999134682	0.178781458925474	0.578740098422698	0.562764555163458	0.751847003244604	0.364849201293098	0.4017094021017
GALNT2	0.130321395107123	0.0485758591437791	0.00729992897561497	303.901956672378	0.169217823203377	0.0910653773792565	1.85820152590641	0.0631404014163725	0.196167462278031	0.479863044002823	0.512168202239123
ENSG00000227006	0.412884344305994	0.169679854246716	0.0149613250471677	5.50830542621642	0.622311495316118	0.319540603876079	1.94751930667771	0.0514725074078994	0.171635050940704	1.12553018868842	1.27335933971109
PGBD5	-0.741156711309391	0.185041359744546	6.19238784125895e-05	22.2641454746932	-1.09016138459175	0.290921678674576	-3.74726761360126	0.000178771328794443	0.00305743538620159	-1.51149775620578	-1.60357154583573
COG2	-0.0412480031095415	0.0814819737811409	0.612700507702365	52.7485088529789	-0.103857023375067	0.142687342392988	-0.727864305503889	0.466696655330453	0.680027842606527	0.0878204079245347	0.0534062157545514
AGT	-0.381021788071681	0.068252736253459	2.3706787048302e-08	410.056013591077	-0.526900109400127	0.127951434487462	-4.11796953672887	3.82225206262427e-05	0.0009600959939441	-0.688575684335678	-0.657300350394405
ENSG00000244137	0.227789626335043	0.166242951364761	0.170617843631107	9.39970927697366	0.307068974865161	0.290857403955402	1.05573717804428	0.29108830663702	0.517396496960705	0.702581679736606	0.743756241078793
CAPN9	0.503383166189889	0.149879676037703	0.000783435038070206	10.6482459293272	0.756153748731665	0.296763375612808	2.5480022498404	0.0108341772346557	0.0591193208135347	1.33232345754711	1.49821248463394
C1orf198	0.259148821221403	0.0446283611142486	6.36708512847932e-09	207.021594574054	0.341858305255966	0.0860603851373578	3.9723074061351	7.1179780352082e-05	0.00153798527924473	0.774238639289591	0.802201837656173
ENSG00000223393	0.2731289006161	0.122077186114934	0.0252637367654009	8.37253605448692	0.364123853461728	0.230418543702514	1.58027148167309	0.114044707898905	0.287939809965211	0.806183655332366	0.839607652410002
TTC13	0.128345318532433	0.0870622467850855	0.140433456174287	92.8443647762737	0.162307636030713	0.138397124069881	1.17276740482525	0.240889092627439	0.460878027558419	0.475347633460577	0.500559182829123
ARV1	-0.322981968193012	0.109958587463091	0.00331077734861367	25.0946149306254	-0.472065848797607	0.191778876786254	-2.46151117739492	0.0138353086687619	0.070058605525761	-0.555952476355384	-0.565179546751664
FAM89A	-0.117798929933949	0.171082313008474	0.491105747060408	19.9073413175341	-0.21114758858855	0.284291905167732	-0.742714037052771	0.45765482945247	0.672319729002906	-0.0871013873281205	-0.126840458170615
C1orf131	-0.125782390973093	0.0886218149451247	0.15580680733103	23.2931985180025	-0.182659320458597	0.1620594549886	-1.12711301214389	0.259694702484934	0.482491045682427	-0.10534390110591	-0.0789805595290605
GNPAT	-0.16856522278736	0.0625304542896912	0.00702345668445267	58.1672285382746	-0.238734682678594	0.119836776005801	-1.99216543231301	0.0463529096368043	0.159556684937603	-0.203104307901637	-0.173186396819526
EXOC8	-0.484395886048084	0.240116794056393	0.0436606204913997	4.86886458961239	-0.792054396288229	0.41742844527005	-1.89746148175365	0.0577670578353336	0.184923890143411	-0.924789451441774	-1.10275590553556
SPRTN	0.190298700306657	0.144079111382219	0.186570351455878	11.0389693296022	0.153720581741452	0.278925517964764	0.551116953597884	0.581553504260713	0.764765592449548	0.616913480034564	0.486133049726233
EGLN1	0.0248892391904078	0.0675237569864715	0.712426090264293	126.710686449826	0.0205585961379902	0.114603273422577	0.179389257601609	0.857632065763251	0.932931962460821	0.238946535798906	0.262422745371543
TSNAX	-0.33844725896534	0.0701205297761625	1.38848784999871e-06	44.7696938727823	-0.502210356264021	0.149567792799426	-3.35774398260658	0.000785813590112705	0.00925921562635548	-0.591291257193469	-0.615821904699188
DISC1	0.0375937412836043	0.221193849197157	0.865042893175866	8.434186303312	-0.00775204822135381	0.381869129141857	-0.0203002747008493	0.983803836653373	0.991985424340738	0.267976808927154	0.214861252221642
SIPA1L2	-0.371995341697811	0.127161456136556	0.00344037910447435	137.41072640665	-0.585364347210012	0.215329171971172	-2.71846281602932	0.00655860271078124	0.0419827067822714	-0.667949909182218	-0.7555194658202
MAP10	-0.98525379147491	0.2992589061531	0.000993671857550581	2.88936245298937	-1.56118125897498	0.549478308841261	-2.84120634764855	0.00449432215709692	0.0325335826696856	-2.06926891913924	-2.39487845657198
NTPCR	-0.210969680063256	0.080104157558919	0.00844620632851667	57.3092404820504	-0.323674208642087	0.137620957892065	-2.35192527068401	0.0186765266670783	0.0860173131544683	-0.300000114407395	-0.315883632212373
PCNX2	-0.238696084871	0.122762911782088	0.0518512787143204	165.468589176244	-0.355902397538428	0.201145626515661	-1.76937676301263	0.0768310207937591	0.222691838610869	-0.363356009705663	-0.370026546304016
COA6-AS1	-0.300427251918283	0.146522387158825	0.0403269109680659	32.5283479204094	-0.418948028456661	0.240193629900192	-1.74420957221367	0.0811225528075149	0.231357830927532	-0.504414087130657	-0.475942339141102
COA6	-0.885219034458662	0.317350807512288	0.00528054454941878	6.50041200402402	-1.35838658813289	0.479799559565626	-2.83115430402368	0.00463803398813569	0.0332095622289048	-1.8406856738301	-2.05418619871777
TARBP1	0.00322919624263671	0.0734999305782245	0.964956467946724	155.469202060599	-0.0156730492250917	0.121537958123733	-0.128956002446048	0.897392463017722	0.951583231073122	0.189452509340356	0.201554079477787
LINC01354	0.126124090833234	0.180468314539385	0.484632585232592	27.3932005900189	0.130194513087198	0.291961917827823	0.445929777608794	0.655647971669033	0.817045157116296	0.470272043223766	0.446609577955655
IRF2BP2	-0.216168212385434	0.0801084706540668	0.00696644826815129	99.9490434649992	-0.308375213105105	0.142974026248617	-2.15686178249518	0.0310164354917831	0.121933539710594	-0.311878959565732	-0.290181530126788
TOMM20	-1.12603647161049	0.31918870293286	0.000419015908719473	14.9262069837285	-1.78963559362694	0.444030361797058	-4.03043518552203	5.56736796375573e-05	0.00125841587333588	-2.39096272705724	-2.77867859671354
RBM34	0.0290867486012898	0.214672969771538	0.892221863054226	2.60209598943651	-0.0914781750843963	0.415521252185327	-0.220152819147734	0.825752140003596	0.914800704759246	0.248538005323835	0.0742025106289242
ARID4B	-0.0242126900349096	0.0465854905605123	0.603239608586727	414.801955408929	-0.0387301904510666	0.0862759324544234	-0.448910714138343	0.653496066799273	0.815491600378842	0.126746749764142	0.16281839933727
GGPS1	-0.0314635536577676	0.0705369955049399	0.655555734173369	44.056602351768	-0.0431069224546663	0.131670809475164	-0.327384046824724	0.743377431039193	0.869116335982284	0.110178249098542	0.155465549767124
TBCE	0.18806296038537	0.0566752723635445	0.000905820086843042	42.8762180684775	0.249568956114923	0.111894537053416	2.23039446506476	0.0257212667084906	0.107329332945221	0.611804728815306	0.647157000411705
B3GALNT2	-0.00598196225144143	0.0654125283846842	0.92713519751309	125.593780086758	-0.0135861782233342	0.121734728175518	-0.111604785478681	0.911136777468278	0.958529167763581	0.168404659928464	0.205059994058713
LYST	0.225973976060556	0.0523819998308175	1.60354253445918e-05	312.551587634397	0.295877912960234	0.087147600260031	3.39513551810255	0.000685946385962919	0.00839760609993129	0.698432849425346	0.72495541099611
NID1	0.0755998812975764	0.114112686523438	0.507649563316732	71.3741347032208	0.089752514996282	0.189598339074887	0.473382390553706	0.635940390842901	0.802043177629994	0.354822292289063	0.378667577386722
ERO1B	-0.16632836567269	0.0619717349703404	0.00727603478334604	81.2084850925554	-0.253520135150815	0.116794357333488	-2.17065396769921	0.0299573392944088	0.119223448092432	-0.197993003852775	-0.198025753619387
EDARADD	-0.0912729931947038	0.141350830547524	0.518461004089316	6.44811330771017	-0.105338237644873	0.283002589747889	-0.372216514833708	0.709731651026583	0.850601938841779	-0.0264886074746481	0.050917796153334
LGALS8	0.110756192875599	0.11087984828622	0.317850509928194	22.1742911059486	0.127371405303205	0.191189468619857	0.666205132650157	0.505279992694661	0.711024108640382	0.43515580869175	0.441866795706493
ENSG00000230325	-0.0850713012019233	0.122828536291551	0.488559297064997	10.6947061908849	-0.12380359433633	0.238268210239275	-0.519597617374149	0.603344059094179	0.779499260322293	-0.012317504106174	0.0198962508771546
HEATR1	-0.0595209332378853	0.102561038541387	0.561681018414314	44.4662283304246	-0.107383225916778	0.164366231275447	-0.653316834507349	0.513552041684406	0.717283991334488	0.046066063788271	0.047482243982522
ACTN2	0.0179073606903323	0.218271080187382	0.934613443335366	51.2110483779814	0.0187125425644902	0.334708653305804	0.0559069578263746	0.955415927957364	0.979802478333226	0.222992676425387	0.259321400757979
MTR	0.124636764396328	0.0617932025978494	0.0436957248271935	253.161868580758	0.177929237414161	0.102874715513803	1.72957209675382	0.0837067549684527	0.235847115821773	0.466873445437132	0.526803258299774
FMN2	0.09171683100279	0.0342721330468335	0.00744767931743277	3314.61708308912	0.088549742781998	0.0696675227852749	1.27103332000078	0.203716795107629	0.414548448000891	0.391650138709517	0.376646936609195
ENSG00000233735	0.215705068449727	0.212856007572125	0.310876338970264	5.511913526696	0.395517433161293	0.385063148529971	1.02714953293046	0.30435005769407	0.531596971779956	0.674968002831259	0.892348434529957
RGS7	-0.75853434021945	0.16436559728494	3.93243790844257e-06	454.885357171404	-1.07943416269335	0.257044341479427	-4.19940838409683	2.67613280607126e-05	0.000736945977864502	-1.55120630282017	-1.58554996058454
ENSG00000287738	-0.152057951775715	0.231965598867485	0.512133395663146	7.34844378538743	-0.240453241727673	0.401936699780388	-0.59823659262529	0.549682078272508	0.742780854981345	-0.165384562369327	-0.176073552385574
FH	-0.13763014550972	0.133909392265686	0.304050689881901	20.4623746271105	-0.207933194585491	0.221867155204118	-0.937196830212172	0.348657319996085	0.57631419037025	-0.132416473303675	-0.121440320455024
OPN3	-0.267107369292254	0.264058796086764	0.311755628582271	6.22043568971819	-0.506531817185027	0.457665218630016	-1.10677367771422	0.268391791418059	0.49288477559069	-0.428276881111952	-0.623081899610754
CHML	-0.772114743315738	0.201676187879514	0.000128933232718974	11.3747415882497	-1.16405865769239	0.334829124352056	-3.47657528282527	0.000507861626381333	0.00668165188818876	-1.58223804323667	-1.72771794828991
WDR64	-0.531449913061094	0.260242914518753	0.0411386186986879	6.5477772306295	-0.659375899529335	0.417087231859887	-1.58090646071573	0.113899426881306	0.287742389570856	-1.03230970260558	-0.879857855790019
ENSG00000288723	-0.0793439606936016	0.125935068540901	0.528669296524036	25.4394436240021	-0.182573599867039	0.211632661381371	-0.86269103585119	0.38830736230506	0.612085792453632	0.000769687980172659	-0.0788365501142116
PLD5	-0.410420807031575	0.39373882751914	0.297241034425344	75.5230565553165	-0.535435640652921	0.638853842354316	-0.838119152073538	0.401963787550489	0.623483719886186	-0.755753566935681	-0.67163992550466
ENSG00000272865	-0.0713683978166254	0.327377500096597	0.827428866775343	202.145536810761	-0.067347769863646	0.525617516444113	-0.128130756218447	0.898045496706528	0.951805062179353	0.018994154155366	0.114741259519401
ENSG00000224525	-0.295697588934149	0.359454997592554	0.410719819040942	3.01923094739308	-0.21653409441969	0.612994045544586	-0.353240126871575	0.72390842751719	0.858924165628611	-0.493606626340242	-0.135889713882984
LINC01347	-0.121036587382153	0.215692491358011	0.574692927956362	4.35562950453543	-0.129527783344643	0.400916938403602	-0.323078849849561	0.746635527447763	0.871457338577239	-0.0944995584116934	0.0102796920714998
CEP170	0.0476182486021257	0.0694029413466765	0.492641960025378	262.799710594089	0.0384882254773979	0.103226867847926	0.372850850556646	0.709259454010109	0.85043718150667	0.290883191506967	0.292544276064469
SDCCAG8	0.248075286185024	0.0370136175093029	2.0520535453312e-11	597.812266429851	0.326354846105357	0.0641398208857683	5.0881783204008	3.61519360673622e-07	2.83206673594368e-05	0.748935188257579	0.77615623951181
AKT3	-0.0814019213327306	0.0475662520868965	0.0870187872133605	1608.67819009524	-0.129471397030487	0.087619528508993	-1.47765457351438	0.139500259107279	0.326993639191758	-0.00393283078072315	0.0103744203037661
AKT3-IT1	-0.190254232710463	0.189623907858465	0.315704521900769	4.62207685432794	-0.315123983759304	0.360649842921035	-0.873767145458876	0.382245075962025	0.606922399185979	-0.252664525006575	-0.301519372005827
LINC02774	-0.570595523782204	0.171260248017761	0.000863032080377654	22.8010269388486	-0.809389301730708	0.283444480790598	-2.85554793472471	0.00429626370090292	0.0314851345803889	-1.12175892010892	-1.13187830826125
ZBTB18	-0.0990653114840292	0.0826588698104072	0.230728749135927	85.3690848669257	-0.125516281269207	0.133030192322022	-0.943517250319944	0.345416396068997	0.572992048608592	-0.0442943527594239	0.0170189603855629
ENSG00000240963	-0.478267265799558	0.374712427419725	0.201828938092557	3.45175332923538	-0.922359994461391	0.57462747202161	-1.60514427062879	0.108462058527752	0.278934953695416	-0.910785319803329	-1.321667518293
ADSS2	-0.413109984562197	0.225677893124155	0.067170836987035	21.5229819745562	-0.665719045514088	0.325105899052677	-2.04769906499366	0.0405894955286823	0.145619695794662	-0.76189844043262	-0.890514253803196
CATSPERE	-0.00156986216608431	0.0745911792504255	0.983208787766153	96.2920746156468	-0.0271098906528821	0.131523280614667	-0.206122372603432	0.83669532318399	0.921327685497129	0.178486477350941	0.182340343177051
DESI2	0.120639403256804	0.0673439406525191	0.0732303957965916	60.5445166701321	0.149278393302353	0.115333024363381	1.29432479661697	0.195553254833751	0.404498630326481	0.457739322366321	0.47867023424471
COX20	0.0321289881205767	0.0502974381019148	0.522966182308561	98.4422353320185	0.0346492909197426	0.085521924991328	0.405150970622516	0.685366541950436	0.834961140296973	0.255489638966663	0.286094918806849
ENSG00000272195	0.212790078606617	0.236548487563573	0.368353279200363	2.24651360956446	0.418292109480564	0.474488824594435	0.881563669783151	0.378012808820929	0.602505230783041	0.668307139564775	0.930609577512126
EFCAB2	0.184509125151038	0.0441429300776456	2.91750877965089e-05	276.446265615637	0.22878720828572	0.0760510260595563	3.00833821895519	0.00262680618381367	0.0219403538897309	0.603684079399166	0.612243949882872
KIF26B	-0.0726680676060316	0.142921415340113	0.611139394892521	32.1203055816136	-0.116972542103916	0.236933103298594	-0.493694382403382	0.621522033162212	0.793188425271956	0.016024358984629	0.0313723246759243
SMYD3	0.0611959365350495	0.0582491901240444	0.293447567827066	1357.05580413453	0.0559884518536217	0.11067383413955	0.505886981226523	0.612935992106863	0.786980954199076	0.321908727671345	0.321944415685091
ENSG00000235096	0.533423714882854	0.217011434825609	0.013969595073975	3.07635131360747	0.864296067487262	0.457667250524988	1.88848135079762	0.0589613592228642	0.18744214863557	1.40096726012055	1.67989009279517
TFB2M	-0.142076303156738	0.148632612983022	0.339128237563623	8.50202271331331	-0.32875702398629	0.287394077239011	-1.14392414466106	0.252655096849243	0.474699743361739	-0.142576113556974	-0.324422692083532
CNST	-0.1675559222435	0.0652878210724132	0.0102754540576089	58.7559869322291	-0.267936767684216	0.13483405832756	-1.98715940918505	0.0469047344092028	0.160840307741503	-0.200798017561267	-0.222245497994639
SCCPDH	-0.300877796281358	0.103166573372935	0.00354065388876849	43.8881650528661	-0.45537238195508	0.172110436644935	-2.64581504080729	0.0081494362168715	0.0489536861822996	-0.505443598229992	-0.53713475205179
LINC01341	0.391223864152241	0.186687921231811	0.0361173770590928	4.36997286199525	0.403419216774889	0.364531465164503	1.10667872413383	0.268432857205409	0.492907427830033	1.07603516319748	0.905623322322682
AHCTF1	0.0198572274220555	0.0523498841512951	0.70445210244888	251.650667550177	0.00437433181467822	0.091248523971684	0.0479386583396752	0.961765129893604	0.982203855494653	0.227448196474136	0.235233403900573
ZNF670	-0.0820601005032823	0.125519569619283	0.513264250365721	18.5729095912153	-0.157569267621011	0.217459246652804	-0.724592170930248	0.468702263329657	0.681792100193624	-0.00543679535550735	-0.0368296158409269
ZNF669	-0.242058737690281	0.163469834604402	0.138671932648919	7.06984559157508	-0.425853260976465	0.320498505363266	-1.32872151929004	0.183939862613301	0.390408546702188	-0.371039799992215	-0.48754303480244
ZNF124	0.0305792264412405	0.13031447660775	0.81447483203996	19.5608842238901	-0.0108106592106554	0.247427562758734	-0.0436922188058604	0.965149741788679	0.982858277678253	0.251948374263428	0.209722827826584
ENSG00000259865	-0.0238059924995803	0.100647733951691	0.813023096159654	24.1739595359262	-0.0198446314241431	0.177589351579566	-0.111744489450721	0.911026002732405	0.958529167763581	0.127676069185288	0.19454587875773
ENSG00000290683	0.713906673046005	0.113866019266283	3.6172618317966e-10	10.8039644255655	0.968900123248094	0.212629815148744	4.55674629905645	5.19521114229524e-06	0.000215808819266869	1.81337772154872	1.85562346778911
ENSG00000289566	0.0347000015902164	0.116339999768965	0.765501888904572	17.3311033559534	0.0272250995701591	0.214665297737486	0.126825806765716	0.899078269820371	0.952174871815839	0.261364503065432	0.273622379449043
ZNF496	0.238582199697105	0.0584654830748336	4.4893327815197e-05	48.0707693833233	0.280156261554689	0.118083179843145	2.37253317472338	0.0176665765569641	0.08289242710921	0.727243122598275	0.698543252864386
ZNF496-DT	0.5207905384369	0.0906961104963248	9.34827624966268e-09	81.395950167241	0.723267263477059	0.162436705478181	4.45260978020888	8.48328425390829e-06	0.00031231593274689	1.37209996882388	1.44296364171437
ENSG00000286216	0.578016650080355	0.218830882411098	0.00825677884466874	7.44410863899837	0.854490310831522	0.365269899275233	2.33933951997413	0.0193178689199178	0.0880726439516635	1.5028638223689	1.66341655647816
NLRP3	-0.166760389835189	0.273467462378201	0.541994468009601	3.08333526161606	-0.256050522288897	0.480150407550975	-0.533271487979969	0.593845661564218	0.773577537569911	-0.198980195585543	-0.202276769209386
SH3BP5L	-0.0605337672068624	0.202071197265568	0.764507818109113	8.59542863097871	-0.124602050625643	0.350842243557326	-0.355151219426299	0.722476306858962	0.858430813449729	0.0437516994363837	0.0185548552927718
ZNF672	-0.178289532219887	0.0810873225603136	0.0278967724377163	18.5621465068518	-0.248453663377518	0.16180453657338	-1.53551728918826	0.124656813546772	0.304689028808723	-0.225324726831792	-0.189514150722567
ZNF692	0.0799856447927839	0.0925492698245465	0.38745093648123	64.8030430361977	0.115816034120156	0.146924943786514	0.788266655990283	0.430540747223195	0.647982898443822	0.364843929595885	0.422453931047136
PGBD2	-0.121351711429109	0.254189081610325	0.63307214978092	2.6989975533869	-0.107108224903547	0.48291011023662	-0.22179743731409	0.8244715745051	0.914031297719515	-0.0952196289099558	0.0479442419024904
FAM110C	0.759754832065283	0.180814679604227	2.6475113946148e-05	12.0423211155328	1.00904247961114	0.330824961890811	3.0500796368086	0.0022878069411429	0.0199582780658618	1.91814251823208	1.92306207437638
SH3YL1	0.0993727783033259	0.0608134955819817	0.102246674934453	132.278727072873	0.109338129446251	0.105447656643335	1.03689482466239	0.299784876135346	0.527119948240032	0.409144271069813	0.411571140289604
ACP1	-0.128203425051154	0.0997414755334649	0.198667485589562	32.3479142682748	-0.281331142935835	0.189720967940324	-1.4828679507071	0.138109498003994	0.324932329642967	-0.110876056559413	-0.244747864196234
ENSG00000228643	0.305455630859885	0.308712603917366	0.322443108860882	2.54678042543009	0.287226032510933	0.522555716706471	0.549656282245349	0.582555147640912	0.76559093899373	0.880051470177533	0.710420370835945
TMEM18	-0.447814482073996	0.261821725823862	0.0871957408107632	9.3195344647405	-0.641405231167556	0.401937746092556	-1.59578252454015	0.110537356256243	0.282746217971091	-0.841199544415724	-0.849667380103943
PXDN	1.2811254208212	0.30558521089548	2.76058662149689e-05	31.954987452579	1.69253871946184	0.453303530755474	3.73378675573309	0.000188622213139216	0.00319763111523358	3.10949425178212	3.07132635677913
EIPR1	0.101230727787136	0.0592286881117436	0.087423119376222	60.082761670194	0.0856865349623092	0.12228610916958	0.700705383008658	0.48348689598348	0.693420931908759	0.413389756691984	0.371836786851586
TRAPPC12	0.128036549368848	0.0314509097170268	4.68124146272129e-05	178.451927451459	0.164646315715866	0.0624807268871195	2.63515365327493	0.00840992036033778	0.0499715769996649	0.474642084113843	0.504488132534873
ADI1	0.0265540325908916	0.0406739813858792	0.513852607819925	75.1309010430317	0.00500452689186076	0.0993770682210636	0.0503589709522143	0.959836331314067	0.981436547710925	0.242750652384005	0.236292122962777
ENSG00000235078	0.167356781668375	0.205765745285683	0.416025181794418	6.04843985913243	0.185172931473059	0.345751387929186	0.535566704683726	0.592258045010694	0.772271720012424	0.564490318601733	0.538972564691719
ENSG00000242282	0.321501333443742	0.217521762160607	0.139402648384967	3.42816410177757	0.335096941244685	0.388157708476204	0.86330100865491	0.387971989773563	0.612050340832666	0.916716514201058	0.790842839110442
RNASEH1	-0.151975445367074	0.149531343963532	0.309465089786891	14.5905487174214	-0.272704300541753	0.267748400380596	-1.01850954162233	0.308435868681071	0.535362784610731	-0.165196032070375	-0.230254887624474
RNASEH1-DT	0.232027769874338	0.153569351738334	0.130814202448615	10.0264014196554	0.261230135988773	0.268854912544524	0.971639809428855	0.331229770501372	0.558539211983639	0.712265999798889	0.666747622216356
ENSG00000287126	0.600700887857999	0.14724556606242	4.5116058817974e-05	5.72598962904992	0.837871720386721	0.272356872667032	3.07637443543073	0.00209534534497689	0.0188358571369797	1.55469817318095	1.63549755309664
RPS7	-0.990515033254574	0.290430039699676	0.000648411144819273	19.2280905840345	-1.39537865469617	0.433935258864424	-3.2156378772902	0.00130154955151235	0.0134433378120084	-2.08129105780606	-2.11633236176931
ENSG00000291325	-0.486097590129056	0.436166188574696	0.265074208250447	7.10929649876111	-0.726039595025914	0.633699799325726	-1.14571536206645	0.251912945395838	0.473647707139348	-0.928677910343325	-0.991851947357246
SOX11	0.412263816481043	0.441417644422517	0.350327573038493	4.71757547934156	0.677602710284689	0.672555442157289	1.0075046127219	0.313692342180639	0.54090311811975	1.1241122588782	1.36624782040402
NRIR	0.14412732267954	0.217862656500623	0.508258829956792	16.8513869092553	0.171248227521524	0.377443612212224	0.453705459519705	0.650040836900124	0.812895589221406	0.511410116471779	0.515579253568204
CMPK2	-0.226989558729573	0.354133477999426	0.521541030775989	3.82138091873122	-0.446505592987172	0.540391706294867	-0.826262853011913	0.408655000776584	0.628897847139447	-0.336606149791783	-0.522238668536136
RSAD2	0.193872321035542	0.16918115805453	0.251817863877849	16.1447461409664	0.297922997677697	0.300153613933035	0.992568417797443	0.320920322058833	0.548111382423897	0.625079340062393	0.728391125194133
RNF144A	-0.570369220339904	0.171974631791195	0.000911234673067038	49.5576965700685	-0.89422281997022	0.271782257486153	-3.29021779508833	0.00100109863589295	0.0110520258670395	-1.12124180808897	-1.2743974521358
ENSG00000229727	-0.74964479461714	0.332276742426088	0.0240652668590084	3.47549217298371	-1.01062444976947	0.532063214250628	-1.89944431921093	0.0575060810330172	0.184648011641857	-1.53089335116508	-1.46995058925494
LINC00298	0.368122462564944	0.120064136606888	0.00216908147821122	115.109551600573	0.507773133313449	0.192213196807163	2.64171837182891	0.00824866132765409	0.0492736886271705	1.02324757712721	1.08093646686352
LINC00299	0.13357614544737	0.128645021110927	0.299115865170082	1770.87701776586	0.158999626084778	0.199388625743322	0.797435788987596	0.425197980937143	0.643555056105657	0.487300272998379	0.495001771617059
LINC01814	0.45963967345178	0.134081565916739	0.000607910743636128	37.4298807123321	0.626331437318486	0.223365899877298	2.80406023328785	0.00504634766765177	0.0352228970355218	1.23236790380283	1.28011278698632
ENSG00000285591	0.00724695885420565	0.222894054267773	0.974062933025582	2.81266932987883	0.0348566354554257	0.435857629027341	0.0799725257378462	0.936259107249619	0.97151604829374	0.198633250554982	0.286443254775059
ID2-AS1	0.180630956198284	0.10393841412656	0.0822345631742922	23.2614757357786	0.243800016203607	0.206751490460392	1.17919351227271	0.238321128881571	0.457802853778103	0.594822315033271	0.637465260704492
ID2	0.133531919335529	0.1141938948633	0.242265155643398	343.489071322166	0.148086102889803	0.180617379679005	0.819888446798326	0.41227970351691	0.631749785060388	0.487199214641527	0.476667202749934
KIDINS220	-0.124747075925654	0.0473243185418111	0.00838888316911976	352.624168345091	-0.187132897895069	0.0804982572796362	-2.32468259834501	0.0200889384512583	0.0906724093843165	-0.102978166630015	-0.0864961080944575
MBOAT2	-0.124536083883288	0.065351835248085	0.0566988904278137	450.664883251179	-0.184622417330169	0.106359110803119	-1.73584017331549	0.0825920985761921	0.233790160781462	-0.102496041744457	-0.0822785352736157
ASAP2	0.133914783567462	0.0621950705588975	0.0313075645675695	471.089295555251	0.187643821767092	0.106862545318679	1.75593629374551	0.0790992869633808	0.227700049619084	0.488074074052981	0.543123626402012
ITGB1BP1	-0.0796589023828752	0.0792650080884363	0.314911616466539	66.7357800930694	-0.134240657914207	0.131021044964544	-1.02457325043113	0.305564591534194	0.532750623207382	5.00341761894252e-05	0.0023621276137108
CPSF3	-0.145415906493879	0.108371656459019	0.179652419308227	24.044058361875	-0.228832837165292	0.187802416676319	-1.21847653089411	0.223042938000304	0.439539037149355	-0.150207234895382	-0.156551432543382
IAH1	-0.208481632566516	0.113209219762205	0.065539456602306	29.0128981942335	-0.312394585818526	0.189247506369283	-1.65071969407587	0.0987958245236579	0.262919732660339	-0.294314830729487	-0.296934021004417
ADAM17	-0.0534710198312998	0.0398347725881199	0.17949219714786	111.636644425361	-0.0998181440837247	0.0824904357081707	-1.21005718089373	0.226256952176766	0.443138102942016	0.0598903472829762	0.0601914774148031
ENSG00000239300	0.0511223965963951	0.111016870130181	0.645163008767721	15.2436462990012	0.032505806205872	0.214010770159992	0.151888646452564	0.879274763212681	0.943575500559988	0.298890303679424	0.282493893968217
ENSG00000271855	-0.120468538512237	0.142897100794778	0.399203855491964	5.86896022713386	-0.203003831688823	0.280725251588581	-0.723140617169474	0.469593497444585	0.682336414174583	-0.0932015450206231	-0.113159058585197
YWHAQ	-0.742610960795819	0.182028102683739	4.51035459087906e-05	28.4828540488524	-1.08134113137573	0.297993979951656	-3.62873482058651	0.00028481361404661	0.00437445153319933	-1.51482077189564	-1.58875364174322
TAF1B	0.180043986526938	0.0713801240556431	0.0116581407164487	66.2324826526417	0.22321864560443	0.120940876883416	1.84568403468421	0.0649380966936912	0.200085845344283	0.593481066887364	0.60288884116619
ENSG00000269973	0.453164960944591	0.1747172584319	0.00949480201526145	4.24063576252142	0.551897395601665	0.370786343658193	1.48845124703521	0.136631930236952	0.322739555988592	1.21757293811809	1.15506462063946
GRHL1	0.0341696311342219	0.320837075232993	0.91518446197249	5.10841895232565	-0.119575589324681	0.489283366043405	-0.244389238677028	0.806929375437247	0.904401931469354	0.260152586291069	0.0269992411463571
CYS1	0.00643450134062722	0.119254036907308	0.956970016120832	9.8376568890065	-0.0200066839536164	0.264421868790351	-0.0756619868286267	0.93968801938234	0.972865905451178	0.196776754066472	0.194273632737024
HPCAL1	0.105882581791011	0.0784508070764115	0.177122346213967	59.0672113919198	0.151502928672747	0.148891720856857	1.0175376293649	0.308897740853033	0.53564930334499	0.424019420986937	0.482407423071561
ODC1	-1.06999516201487	0.226201438324633	2.24215156072065e-06	10.7842440912831	-1.61121554530899	0.391673663650246	-4.11366832861084	3.89420840629818e-05	0.000976740342375022	-2.26290619150071	-2.47893536946064
ODC1-DT	-0.177134825607737	0.221420461339051	0.423714835904524	2.63856399185073	-0.231972261067604	0.420849449032115	-0.551200106358941	0.581496507171768	0.764749258492821	-0.222686178064763	-0.161825621520828
NOL10	-0.0801951913460597	0.0410397963132646	0.0506913358027292	124.146870204203	-0.140416129229426	0.0773246669462315	-1.81592931175592	0.069381216262723	0.208900667912414	-0.00117540661343816	-0.00801257926078173
RN7SL832P	0.195244165002951	0.206430962434076	0.344246254373057	3.1566004631696	0.0565774734238811	0.418922967653236	0.135054599037199	0.892568705932782	0.949228930772072	0.628214055989949	0.322933963821949
ATP6V1C2	-0.686935466956458	0.324140113564956	0.0340689457303149	2.38982551923345	-0.802858445178971	0.573009615320457	-1.40112560716799	0.16117651536685	0.358783482241298	-1.38760013933167	-1.12090655907724
PDIA6	-0.423003692876382	0.112874655147869	0.000178568489575959	51.1475520784621	-0.622706603971484	0.200017720193719	-3.11325718225558	0.00185034699509968	0.0174420621142474	-0.784505942285512	-0.818253943588326
LINC01954	-0.00601457752975464	0.334332865997876	0.985646999734087	20.0118647335169	0.00734123775823656	0.496380202799237	0.0147895458296627	0.988200079890191	0.994343728480711	0.168330132770245	0.240217765080059
SLC66A3	-0.335452659138729	0.0900195961058662	0.000194202970958065	25.596159499597	-0.512094860280099	0.174486135412037	-2.93487421834876	0.00333682920851543	0.0261758764980753	-0.584448482070241	-0.632427735498504
ROCK2	0.0380163307865717	0.0777267642671504	0.624769349609618	264.827578897167	0.0525330992372312	0.123992411512883	0.423679954250854	0.671799236329789	0.826963313372596	0.268942442102093	0.316139470813156
E2F6	-0.0370185061393862	0.0855349381659326	0.665168695800261	19.359519017561	-0.116535804891425	0.167336362174308	-0.696416507310193	0.486168028219741	0.695579909276781	0.097484970245671	0.032106037186192
GREB1	0.0197456022771832	0.0997541884034372	0.843089982469624	139.467892827766	0.0192781306335445	0.16934672987033	0.11383822202121	0.909366038734584	0.957389427094537	0.227193128749336	0.260271580935108
NTSR2	-0.12201842406086	0.0875455726908153	0.163386962453182	62.7542206612227	-0.153771848735422	0.156914082955624	-0.979974810666992	0.327098552741749	0.554023375539287	-0.0967430927699152	-0.0304500043413875
LPIN1	0.0229295649804072	0.101291532993898	0.820912118272556	651.325407810957	0.00200777144425311	0.169871738372411	0.0118193377161507	0.990569752480359	0.995289772723327	0.234468605287236	0.231257615027027
MIR3681HG	-0.965088989433655	0.3800825119532	0.0111120096842042	11.1400644472101	-1.32696952833977	0.564334339506358	-2.35138894702121	0.0187034717532697	0.0861069991898866	-2.02319157533305	-2.00140597036357
ENSG00000286427	-0.0728164422462724	0.161276398569573	0.651628562491326	5.15433459093156	0.00977674025228652	0.30410526485945	0.0321491976036821	0.974353069652748	0.987476445118297	0.0156853172575391	0.244309375773092
TRIB2	-0.128028157216321	0.0838320588276366	0.12671176974201	74.1776921763633	-0.163534352060372	0.134114930085678	-1.21935978310468	0.222707667149366	0.439219765216063	-0.11047556285423	-0.0468508756575575
ENSG00000225649	-0.0324694050051135	0.236496383846093	0.890798845701754	21.9613731228089	-0.034919941536495	0.385248645310506	-0.09064260695414	0.927776575805532	0.967853826320674	0.107879840304111	0.169219565109041
LINC00276	-0.112862706165551	0.29542080791178	0.702431341876201	12.0928797593188	-0.241840197705734	0.443933311478831	-0.544766953622192	0.585913809607173	0.768379247639554	-0.0758219272463706	-0.178403619353053
ENSG00000287291	0.039921894693604	0.182174228979242	0.82653999123262	13.1085685586367	0.0409997018980903	0.305360089497289	0.134266733958546	0.893191657472018	0.949435746251987	0.273296728502195	0.296763521909344
NBAS	0.0626064861142129	0.0309472600559773	0.0430725511176551	395.338799776083	0.0761984160436477	0.0573265725813858	1.32919887955049	0.183782364651439	0.390267390513688	0.32513188740194	0.355896877564201
DDX1	-0.46357558114729	0.0829992082535791	2.33295462874721e-08	56.005612820595	-0.677388103108175	0.148476743938917	-4.56225052582544	5.06082093004152e-06	0.00021176449725803	-0.877214258533811	-0.910118110069497
CYRIA	-0.157032902872862	0.0824744428175757	0.0569077148818877	210.473119278733	-0.23556922131684	0.133724923786273	-1.76159548008673	0.0781376681549895	0.225792459974229	-0.17675251587828	-0.167868465268327
SMC6	-0.375553105918017	0.0844023947558408	8.60483531775409e-06	70.28411727786	-0.565163408979776	0.144853512552536	-3.90162032677531	9.55509445698487e-05	0.00194226540881555	-0.67607953648133	-0.721582167429397
GEN1	-0.0301381481005794	0.102660532863793	0.769085791971114	24.6757200535073	-0.0668782975459811	0.193879303039031	-0.344948101719334	0.730133387470681	0.862683773791116	0.113206851482847	0.115529966556135
RDH14	-0.425235682714984	0.199872337626957	0.0333755364832386	14.4239984205018	-0.696990214109236	0.325984876617334	-2.13810598007409	0.0325081426992335	0.12609308074792	-0.789606124422425	-0.943049386951326
ENSG00000287284	0.210701276478531	0.243490903477321	0.386854775673096	2.27438830628421	0.147637288817707	0.435275791527447	0.339181024287213	0.73447336331546	0.86501257516857	0.663534146822172	0.47591320128163
LINC01376	0.166310960133501	0.0608161700710732	0.00624465715611843	266.589204256149	0.175267669166535	0.114967481733504	1.52449776687992	0.127384414275844	0.308935116103531	0.562100576400263	0.522331860249955
TTC32	-0.136793711382836	0.077194163021926	0.0763823986291176	25.5683980737125	-0.240913348959143	0.168904842714709	-1.42632588318419	0.153774296691784	0.34804113905597	-0.130505189336848	-0.176846526206303
WDR35	-0.026725864101451	0.0717114809341358	0.709382166538044	100.420963227869	-0.0661349338460278	0.124262804334458	-0.532218262739534	0.594574835614745	0.774033238752266	0.121004050913347	0.116778807348116
WDR35-DT	0.118247185288828	0.157597983253183	0.453068623111104	5.50114005381221	0.125044122843419	0.303862719614005	0.411515183574547	0.680694810038206	0.832418573028403	0.452273012826349	0.437956993182607
LAPTM4A	-0.0521196382701663	0.0477757247585595	0.27530675378691	110.620185675538	-0.0655812332930399	0.0922764195044955	-0.710704139206929	0.477267594141178	0.688819958365109	0.0629783058296708	0.11770901666175
PUM2	-0.0797631546012761	0.0448103580050971	0.0750733408340516	293.940045741858	-0.134731897990024	0.0770656700735157	-1.74827387942645	0.0804166140023668	0.230168151617477	-0.000188186129667789	0.00153685104266634
RHOB	-0.305819627615755	0.128458923263474	0.0172807022100714	286.846100856834	-0.408384141370166	0.202674898212378	-2.01497148868544	0.0439076365423516	0.153667770812033	-0.516735871814496	-0.458195154127462
HS1BP3	0.0524176077840358	0.152835268898813	0.73162252768723	20.5657611126277	0.00846566038315853	0.256101066577956	0.0330559356752292	0.973629981766609	0.986918520956452	0.301849910774621	0.242106779625049
LDAH	0.0614780098505776	0.060101924027732	0.306357082558297	130.69264257789	0.0484672510248732	0.104609874299122	0.463314303258656	0.643139094851128	0.807498588823799	0.322553275984369	0.309308901736519
ATAD2B	0.020055531684949	0.0355621585609017	0.572783330944312	345.155231803978	0.0144723286349605	0.0610552962353883	0.237036416614291	0.812628538803212	0.907233370970775	0.227901329298395	0.252197899674653
UBXN2A	0.114660198602912	0.0586769677364542	0.0506903272144189	142.610124628294	0.149714490836216	0.0986006335293239	1.51839278792961	0.128915408712244	0.311678798177461	0.444076611075564	0.479402872103681
MFSD2B	0.0614103972921594	0.151798240325267	0.685806287718223	6.61962129790614	0.119493692206024	0.31572685685929	0.378471737864477	0.705080185021583	0.847321074126525	0.322398778702745	0.428632346050289
WDCP	-0.491429131800252	0.156709142731037	0.00171309230868167	4.78547951373843	-0.763814063458666	0.296448105244697	-2.57655235417407	0.00997910920946754	0.0561516896017834	-0.940860686950708	-1.05531253478865
SF3B6	-0.737298425171935	0.224878675489157	0.00104304986609914	11.3431228021797	-1.01449445313742	0.390572580741248	-2.59745436101035	0.0093917600059499	0.0538339574547533	-1.50268142483319	-1.47645214168656
FAM228B	0.201213417855623	0.0477792857288419	2.53893246125586e-05	188.403431790195	0.253168077185967	0.0889590148446517	2.84589569284318	0.00442866988747816	0.0321533053701122	0.641854027034344	0.653203474310121
PFN4	-0.00269293549642826	0.161014760878879	0.986656183079954	5.43753853013515	-0.0241002898814631	0.321147444616651	-0.0750443146456646	0.940179453285804	0.973252802785932	0.175920211842559	0.187396431080135
FAM228A	0.60871230139611	0.106411187037037	1.06286805790171e-08	15.919983909242	0.86047156777106	0.226767128371342	3.79451631262004	0.00014793155635508	0.00266587582019723	1.57300455948783	1.67346498587266
ITSN2	-0.0127070360317042	0.0359131007597874	0.72346830126033	233.315613064349	-0.0226623922760709	0.0636987203874344	-0.35577468649655	0.72200930762043	0.858167637628939	0.153037609160437	0.189812079280899
ENSG00000242628	0.233844538887418	0.109629487008358	0.0329211024093793	10.5004069432892	0.245137491910942	0.217626327388965	1.12641468912356	0.259990032090859	0.482935144061367	0.716417386470618	0.639712201497685
NCOA1	0.0248536779720266	0.0284495125719108	0.382332606868134	2039.36630954016	0.0205863986253631	0.0577658984490693	0.356376325445948	0.721558756626479	0.85781041013678	0.238865277054973	0.262469453167945
PTRHD1	-0.381675809289471	0.194711809223346	0.0499713859195869	6.03613133811499	-0.515328057822905	0.351934394697988	-1.4642730735799	0.14311935121688	0.332568818837436	-0.690070147829392	-0.637859462902254
CENPO	-0.119693802307465	0.09719369358689	0.218136806352307	13.5986468940381	-0.25039221682222	0.200257678259645	-1.25035014386601	0.211171668409616	0.424272296900735	-0.0914312431652733	-0.192770893847542
ADCY3	-0.412095391247591	0.109020329003347	0.000156836750248704	83.7002240835565	-0.602562775910436	0.185791694288371	-3.24321697058851	0.00118188170258578	0.0124931377015168	-0.759580055908691	-0.784412589496287
DNAJC27	-0.15865506654738	0.0476146733974466	0.000862049012392054	54.5934288987001	-0.258108392455051	0.097656935988475	-2.64301137284823	0.00821722751430101	0.0492402218775229	-0.180459221909301	-0.205733962785363
DNAJC27-AS1	0.13312891412086	0.0499871202230661	0.00773865985555461	116.662233690464	0.148886415411425	0.0887801275298416	1.67702412188336	0.0935377649864974	0.254074397737231	0.486278332314294	0.478011716779066
ENSG00000286645	-0.1133243912165	0.165088052890824	0.492430539708564	5.50765707682355	-0.111362754871037	0.316713342303248	-0.351620029838872	0.725123241683666	0.859843401598353	-0.076876895243538	0.0407966900722892
EFR3B	0.0910068060197864	0.0613620456316294	0.138044570570915	400.979726699305	0.107132915213628	0.107935950722129	0.992560073792581	0.320924390093731	0.548111382423897	0.390027704470594	0.407866410708473
DNMT3A	0.175535223502791	0.0511742285718638	0.000603250126609036	123.301250814621	0.22132120359045	0.102490504382267	2.15943130463064	0.0308167214359059	0.121413042066855	0.583178370953169	0.599701164679398
DTNB	-0.157764998602277	0.0898348959184699	0.0790600516451107	160.527218979298	-0.247606344857863	0.142298531585388	-1.74004848890014	0.0818505040469844	0.232757707182175	-0.178425382616783	-0.188090667263241
ASXL2	0.200085075709996	0.0402179704030919	6.52420040843388e-07	211.282117587863	0.266195963509763	0.0782454763632214	3.40206202175908	0.000668794581572905	0.00823678380578949	0.63927572208155	0.675090144153522
KIF3C	-0.5319304344885	0.204800944328985	0.00939585624464604	22.8191052770157	-0.772800683724848	0.320863344797646	-2.40850410698118	0.0160180460628357	0.0779369251996622	-1.03340771244329	-1.07040993323729
RAB10	-0.000691914221584333	0.0573974599322936	0.990381903574527	300.226221733802	-0.0166794365203971	0.0978775385250243	-0.17041127894867	0.864686702560144	0.936068277480456	0.180492621978589	0.199863362663141
GAREM2	0.14995663898017	0.102664143202069	0.144110826602323	82.4560796259959	0.256375465396452	0.143956933234101	1.78091780393472	0.0749258796349836	0.219468736728321	0.524730327143305	0.658591842390542
HADHA	0.0262071032566134	0.0464058164899259	0.572252346068046	161.686701595216	0.0288828212195166	0.0799679459240905	0.361179981375707	0.717964906063159	0.855921558510176	0.241957905587915	0.276407329020293
HADHB	0.0884866271711428	0.0489061493205256	0.0704020875291472	219.037595651623	0.114668165042524	0.0914227052358382	1.25426353056083	0.209746234929321	0.422794783979253	0.384268999424819	0.420525526784068
ADGRF3	-0.0270156077802236	0.0772521369919306	0.726558651168089	35.6450757456162	-0.0354128413869714	0.140204119221655	-0.252580605930598	0.800592318395603	0.900535130762848	0.12034197552698	0.168391500139397
SELENOI	-0.108983407500831	0.0800826826285939	0.173549695290226	77.6723620068844	-0.167086989097367	0.141738010094867	-1.17884390351984	0.238460338490174	0.457909923159597	-0.0669575814454292	-0.052819257018096
DRC1	0.444723684183787	0.301154856950174	0.139748675084526	14.1558346026607	0.584359639656472	0.485423430408903	1.2038142435033	0.228661383187432	0.446166491877458	1.19828429790853	1.20960074417823
SLC35F6	-0.122668705099263	0.0769632323350621	0.110967140247153	25.7631136398978	-0.185844347989723	0.137865379105161	-1.34801317920407	0.177654143772966	0.3816949894263	-0.0982290098107016	-0.0843313619756984
CENPA	-0.22617318066815	0.181563536363965	0.212875598590241	5.43803735433465	-0.315003405957521	0.334652905838464	-0.941283940649756	0.346559370283598	0.574036286307231	-0.334740694701521	-0.301316802957212
DPYSL5	-1.0592947915907	0.48903757368413	0.0303050298590763	15.5845448815321	-1.57397939566137	0.756791815042021	-2.07980499309968	0.037543422950411	0.138425739122556	-2.23845543587815	-2.41637915018442
ENSG00000230286	0.526317737611574	0.361172636664816	0.145048213829155	2.1867193099687	0.627967380564828	0.578840027711236	1.08487207259637	0.277978318667271	0.503749449144998	1.38472983030904	1.28286114914004
MAPRE3	0.203775361502553	0.0945947360348858	0.0312250037139273	86.5373630010599	0.296876827746499	0.161286979599237	1.84067448273986	0.0656692754905881	0.201795108421374	0.647708166241372	0.726633574098343
TMEM214	-0.42581885265541	0.132052798071699	0.00126144119681953	13.6212207055129	-0.574392238545009	0.241054907759171	-2.38282739764362	0.0171802474558233	0.0814886163539135	-0.790938690037871	-0.73708647416919
AGBL5	-0.0461827192977843	0.123445692540158	0.708319759528987	26.365309756239	-0.0712590890496092	0.203396263643645	-0.350346106526602	0.726078967119566	0.860494753921163	0.0765443927210902	0.108170297081774
OST4	-0.64631985257818	0.252399373226309	0.0104460591247655	17.7046071223705	-0.941854832367563	0.389391452951911	-2.41878660979207	0.0155723724288877	0.0763095176778055	-1.29479190725586	-1.35441857785081
EMILIN1	0.00041949330026256	0.112251747026745	0.997018251765031	25.0395518625326	0.0455359627983547	0.208373767037759	0.218530208699943	0.827016023894374	0.915491476702276	0.183032230668432	0.304384377831787
KHK	-0.0149804309287794	0.246336423404439	0.951508221000614	4.61017649463392	-0.0612487118468997	0.449463282355049	-0.13627077950834	0.891607222946872	0.948851186942178	0.147842814881502	0.124987593103419
ABHD1	-0.29761162770977	0.136523464677777	0.0292626337285905	11.8975321676216	-0.379843130810925	0.253677653460988	-1.49734564960149	0.134303342498789	0.319438256468768	-0.497980278139165	-0.410246648930103
PREB	-0.609855211959774	0.167770571506154	0.000277921612485617	11.8532736058641	-0.915913633518919	0.29012307302553	-3.15698308296328	0.00159410594279229	0.0156277037454541	-1.21146880896281	-1.31083772057044
SLC5A6	0.00770845150607441	0.0921447914242927	0.933330054973574	16.3703753292668	-0.0576833787871663	0.189163532272888	-0.304939213674399	0.760412449000606	0.878828824413386	0.199687778912894	0.130977303607541
ATRAID	-0.334549339789131	0.14493668630809	0.0209855295839778	12.6585415163685	-0.472326464632283	0.273954421121118	-1.72410601259639	0.0846887068603878	0.237327581655801	-0.582384362811691	-0.565617377769508
CAD	0.0530092291475231	0.064739056253603	0.412892687205618	33.8842516838808	0.052044524103654	0.128344353187198	0.405506925791616	0.685104928598381	0.834778547075173	0.303201788214961	0.315318671308422
UCN	0.11297836078287	0.102531745494474	0.270510956449345	13.7453186001237	0.131524379054477	0.204862318996248	0.642013522539915	0.520864402966343	0.722571412747363	0.440233547339962	0.448843734490215
MPV17	0.135179917739951	0.0824316996677047	0.101025523286124	26.4063699728282	0.194790836629185	0.152942860921975	1.27361836606783	0.202798700079337	0.413503030492168	0.490964954018351	0.555130513073014
GTF3C2	-0.173947036842266	0.0613148906370098	0.00455473074602108	37.6655134433022	-0.273845420503552	0.12147853871869	-2.25426995905589	0.0241791900037474	0.102907016547827	-0.215401958828314	-0.232171953465767
GTF3C2-AS2	0.0192019748332947	0.109556304640381	0.860867187060175	11.654798641364	-0.0363754737190552	0.2210362697218	-0.164567895417516	0.869284102367879	0.938188101423209	0.225950919250662	0.166774291061174
EIF2B4	-0.0739832819092743	0.08197089244041	0.366761839598062	32.9357543952768	-0.120134653749942	0.142187394346431	-0.844903687152753	0.398164615650192	0.619696284686083	0.0130190440053224	0.0260600206010773
SNX17	-1.58706096494558	0.274569275577598	7.46189193136173e-09	11.2644072058139	-2.25047460017921	0.459272293895785	-4.90008787834669	9.57937981784112e-07	5.93299061930983e-05	-3.4444213248166	-3.55288178951756
ZNF513	-0.447050714576986	0.150246648168782	0.00292563321443821	13.4316866136639	-0.661347259348999	0.259333190071248	-2.55018364277747	0.0107666189145337	0.0589005465872893	-0.839454306477075	-0.883169713173723
PPM1G	-0.415535291448209	0.079855461821736	1.95472264708367e-07	36.0568634011176	-0.722060912570068	0.177298762360943	-4.07256600641184	4.64980168542574e-05	0.00110182317286138	-0.767440359415693	-0.985167815552705
NRBP1	-0.166394348949678	0.0643378039131483	0.00970234491416543	40.9497198285521	-0.273305555563493	0.116269225754711	-2.35062677840546	0.0187418218704512	0.086133055453914	-0.198143778164024	-0.231264987791564
KRTCAP3	0.000509150685754588	0.154481102465975	0.997370275526834	5.61541068998434	-0.0989203981570825	0.308122138607502	-0.32104281310046	0.748177946583307	0.87231345713818	0.183237101222957	0.0616996782243071
IFT172	0.0484412518677996	0.0558537529493921	0.385784600909299	159.583136190699	0.0585675353794132	0.09325476754356	0.628037975131469	0.529979063172985	0.72931104578453	0.292763785442305	0.32627724053669
FNDC4	-0.77845960646748	0.145253789772822	8.35419333599748e-08	15.614497798731	-1.16400455988224	0.301298025227582	-3.86329966485183	0.000111865639577559	0.00218583930819203	-1.59673629817852	-1.7276270647129
GCKR	0.230483909427521	0.142805056860538	0.106532670151766	9.33707537353326	0.285342908146472	0.271012879202394	1.0528758226777	0.292397908283136	0.519132620770515	0.708738219637634	0.707256747803425
ZNF512	-0.0952875480435282	0.0772448837450205	0.217360393686999	59.6162488137049	-0.150135904104479	0.146995068419932	-1.02136694596838	0.307080619558258	0.534253636460955	-0.0356620188287315	-0.0243416673687976
CCDC121	-0.458898160118343	0.172933111207417	0.00796342718600892	5.84707601383342	-0.697666583287935	0.338407053267004	-2.06161950985541	0.0392439750948605	0.142371409559753	-0.866526172608831	-0.944185677869017
GPN1	-0.0419140225095742	0.142730287465083	0.769018545616052	17.0772768105447	-0.0675418955596177	0.261356920003128	-0.258427806536783	0.796076758739913	0.898519267956707	0.0862985281255604	0.114415131020099
SUPT7L	-0.159315383720312	0.0495364941255454	0.0012993580876546	53.3388122690875	-0.255409879061604	0.100785318601402	-2.53419726807365	0.0112705264134818	0.0607850207952509	-0.181968071901288	-0.201200497398696
SLC4A1AP	-0.23009123160704	0.0833778444591881	0.00578684928734602	45.1930355209459	-0.318471748907075	0.151085125903767	-2.10789610825041	0.0350399769407311	0.131983747617328	-0.343693590930902	-0.307143571410198
MRPL33	-0.0974930452126421	0.0780153543144491	0.211422006570847	68.9122192650093	-0.140564152159418	0.143497535313028	-0.979557954447013	0.327304367993658	0.554098454440418	-0.0407016642027317	-0.00826125574731843
RBKS	0.0665105815692277	0.0645278909264495	0.30266928015422	44.4794354663062	0.0840997685979692	0.12665532876561	0.664004976479162	0.506687125992567	0.712018915798343	0.334052894816983	0.369171041183273
BABAM2	0.018498438631897	0.0266900757207996	0.488257444800602	482.943838210679	0.0128082767660101	0.069173729957199	0.185160996435138	0.853102760395798	0.930736467876014	0.224343312125852	0.249402315421551
ENSG00000223522	-0.54800178257563	0.229012272191379	0.0167161312217642	4.9765745655359	-0.799810410965347	0.385019746535444	-2.07732309358766	0.0377717490199117	0.138909351808275	-1.07013135742253	-1.11578590351985
FOSL2	-0.176290230006171	0.212766563138023	0.407352455274104	36.3607142721523	-0.284414434100651	0.34636306838538	-0.821145382001865	0.411563462818665	0.63115962886538	-0.22075624481618	-0.249927750946715
ENSG00000270640	-0.23600148485318	0.293102880060588	0.420714028783822	7.34392305804305	-0.440457480233002	0.487519823673588	-0.903465785071141	0.366278739329738	0.59147948531071	-0.357198745618109	-0.512077922292564
PLB1	0.393739216141859	0.164103114986578	0.0164246428671567	7.45908773819764	0.491938830525564	0.301680550901392	1.63066140344712	0.102961784920026	0.269655897697781	1.0817828386858	1.05433505595883
ENSG00000230730	0.439057002719862	0.253309107117225	0.0830449364605378	2.234701113257	0.273213591091287	0.497507085451196	0.54916522614649	0.582892066095815	0.7658214340588	1.18533571405835	0.686879661972711
PPP1CB-DT	0.202620589342525	0.0794776596765336	0.010790750400287	42.9636767271135	0.245160396071501	0.147453894086106	1.6626240872848	0.0963877063997879	0.258824149474841	0.645069467694935	0.639750680172408
PPP1CB	0.10186135998145	0.0711903896333609	0.15247888333584	228.760646088913	0.1474939344718	0.129407468876765	1.13976369178705	0.254384764069837	0.476079962079429	0.414830775372613	0.475672367952147
SPDYA	0.124941316607678	0.124426356626002	0.315311777146827	22.9045541292163	0.189844675250764	0.213740624809624	0.888201180378582	0.374432543968516	0.598617530921989	0.467569358886746	0.546821029984881
TRMT61B	-0.0904012219442601	0.0677822948698902	0.182302314382675	52.0285886491123	-0.154624871471959	0.126215749188919	-1.22508381454454	0.220543642799705	0.43640677461035	-0.0244965768291272	-0.0318830708066195
WDR43	-0.227678892900881	0.0780823317715692	0.00354684221615133	72.1050102564346	-0.34664922005464	0.135452809759008	-2.55918810891692	0.0104916952910763	0.0578927505331149	-0.338181304734725	-0.354481335395923
TOGARAM2	0.357261842923688	0.130177879542731	0.00606192512986404	98.2394840354595	0.446961378749775	0.209485317568146	2.13361673237255	0.0328741671691227	0.126960783180968	0.998430645915362	0.978773555578213
CLIP4	-0.0711154843599078	0.0690381373812899	0.302967830957126	424.575486317617	-0.100745336740041	0.113936299412087	-0.884225108765937	0.37657470669174	0.60105206710627	0.0195720710758767	0.0586338065044454
ALK	-0.0760371341670071	0.0869116007750974	0.381639747799103	254.303404184395	-0.133610917390455	0.150504226264328	-0.887755252505642	0.374672417830051	0.598833612846316	0.00832591305302948	0.00342008303240308
ENSG00000288553	0.0803645375380009	0.0822975768424496	0.32881100772505	19.9420600630089	0.14391093065215	0.173520800437892	0.829358384061049	0.406901642812478	0.627318887858633	0.365709714008314	0.469652970814403
ENSG00000233862	0.219261882358786	0.0661342273212019	0.00091509773582646	63.2430995948087	0.276375680760881	0.119436750346762	2.31399196611157	0.0206681628309482	0.0924838292977956	0.683095458633058	0.692191929127455
YPEL5	-0.282712493868664	0.130740654232725	0.0305880036857136	28.0639433215025	-0.430856613221836	0.221366608119525	-1.94634871483959	0.0516128655803237	0.171902605687446	-0.463935187539884	-0.495948597760466
LCLAT1	-0.0513685223101934	0.0494291663660824	0.298695431992214	103.655990139271	-0.0684193622751471	0.0903675576571703	-0.757123065500025	0.448976136547109	0.665278873885389	0.0646946345223689	0.112940999006352
EHD3	-1.21193940119845	0.663203720473999	0.067639440385886	3.21635664004943	-1.18905115638594	0.836193859679779	-1.42198025328873	0.155031983533603	0.349945227806225	-2.5872542062637	-1.76970500235779
MEMO1	-0.0774897535015153	0.0649790861091189	0.233052023683234	29.2598267692882	-0.1352957930395	0.128623096967374	-1.05187789929999	0.292855572891896	0.519568790954846	0.00500662232264122	0.000589515115144114
DPY30	-0.130162090201261	0.131080587489152	0.320713423829474	26.631849193175	-0.205514495869493	0.224136666549261	-0.916916000552394	0.359186658749013	0.585482785510505	-0.115351681330636	-0.117376939878007
ENSG00000288937	-0.0880748182823057	0.163133980488895	0.589271146266053	4.96359865412398	-0.103331670948413	0.304750226641385	-0.339070038067629	0.734556969009614	0.86501257516857	-0.0191806554952828	0.0542888006058344
SPAST	0.0798864405303638	0.0590025244163015	0.175752478271044	105.434950200299	0.0841652041662555	0.096469283681505	0.872455987588012	0.382959668585706	0.607831998728502	0.364617244062487	0.369280972038018
SLC30A6-DT	-0.13456542073205	0.219807879723043	0.540408340567095	2.3406190101707	-0.305466200863066	0.415764180674604	-0.734710239750397	0.462515982755328	0.676637179172032	-0.125413459985561	-0.285294429569606
SLC30A6	-0.0423630492025377	0.0695712015807735	0.542579818939878	66.8140234469997	-0.0835753931641325	0.114227545769039	-0.731657085000468	0.464377896263324	0.67785033152564	0.0852724849604698	0.0874790755631211
NLRC4	-0.068931757197205	0.224617927012981	0.75893129764515	2.51884055473918	-0.0637741924759387	0.421581555819411	-0.151273677881812	0.87975983231977	0.943600259516479	0.0245619711526994	0.12074482038113
ENSG00000289727	0.405320790718778	0.134447631777947	0.00257223995162008	12.646841879362	0.463538469129081	0.244600588116936	1.89508321585669	0.0580813778855698	0.185525326596649	1.10824717949638	1.00662283942047
YIPF4	0.117703461082986	0.0516858026779436	0.0227690297410924	105.103998418163	0.175738452335968	0.101844790685466	1.72555170621062	0.0844280939987381	0.23695903411475	0.45103058222291	0.523122769499631
BIRC6	0.0167204713789661	0.0380556127639813	0.660393902174199	769.673601093192	0.0175402427176048	0.0671832996484238	0.261080399584338	0.794030506494541	0.897627001147888	0.22028058895992	0.257351953138576
ENSG00000276334	-0.322425472371214	0.097752722400036	0.000972449741271504	21.7544755120874	-0.437256598053046	0.176923373839648	-2.47144618918101	0.013456780176127	0.0686982094992734	-0.554680862121075	-0.50670048425395
ENSG00000276517	-0.190580701833364	0.0855964008967033	0.0259804625748808	18.5563853210422	-0.198082651261697	0.192973112026861	-1.02647798535852	0.304666335277995	0.531833094020073	-0.253410519437229	-0.104891543151664
BIRC6-AS2	-0.247658812661869	0.148195007100505	0.094688420326351	31.7139783306036	-0.351189632999549	0.245536825323275	-1.43029312420722	0.152632907389142	0.346646628647896	-0.383836185460241	-0.362109166696264
TTC27	-0.307075198569857	0.0865879346791151	0.000390537260454181	63.3490197691753	-0.451967229585155	0.154032874221962	-2.93422577399852	0.00334380881911866	0.0262186398998171	-0.519604899460135	-0.531414142903481
LINC00486	-0.31339105213172	0.201510321164702	0.119895844226283	112.565611024625	-0.459828824571568	0.298646459194177	-1.53970961454659	0.123631152179528	0.303170992636394	-0.534036866379727	-0.544621514355279
LTBP1	0.443140514968679	0.0879627003906224	4.70856556409319e-07	407.917934042708	0.574942855288644	0.154633440066802	3.71810169288265	0.000200725470831792	0.0033532665944519	1.19466669570848	1.19378067595513
ENSG00000285577	0.631193692968852	0.174940154393849	0.000308501139686778	5.68326913358504	0.914487401405915	0.340435899287776	2.68622493491171	0.00722644216413452	0.0450229429010859	1.62437539896444	1.76421084346605
FAM98A	-0.245454439539514	0.205276323023166	0.231803115831192	23.8304623771326	-0.40551946865878	0.308485865718481	-1.31454797033991	0.18866186609387	0.396506550864442	-0.37879910857607	-0.453382543371947
ENSG00000286415	0.459575371001631	0.137666433885111	0.000842849421037355	16.3071294433611	0.548567712619788	0.235353154915173	2.33082795434591	0.0197624334584587	0.0895583320995541	1.23222097024519	1.1494707990251
LINC01320	-0.0324153752446605	0.270880647395139	0.904747232719069	6.03666484097236	-0.106626511816453	0.446154049591363	-0.238990348544665	0.811113066670572	0.906353791407643	0.108003300372951	0.04875351326351
ENSG00000226994	-0.0693762808613748	0.14975392902041	0.643171908247515	336.067104114861	-0.0723229631076329	0.23303025645352	-0.310358681350284	0.756288211320846	0.87678055970493	0.0235462175806072	0.106383003296412
ENSG00000288535	0.88671291304244	0.378949914156067	0.0192878123418735	3.92294120439902	0.864748004551837	0.578298629660577	1.49533123580007	0.134828016963966	0.320264740509719	2.20824658839306	1.68064934084788
CRIM1-DT	-1.56775925978711	0.251512251487442	4.5661823745594e-10	5.7281914166607	-2.37892502846571	0.477339943259078	-4.9837124717102	6.23757490956432e-07	4.28047340593942e-05	-3.40031619039412	-3.7686767423807
CRIM1	0.00497080964826652	0.0777044879456761	0.94899356561465	437.073263754568	-0.00988860810352413	0.140054488078986	-0.0706054353498994	0.943711784428067	0.974468696433428	0.193432162574962	0.211271861005025
FEZ2	-0.403176618237387	0.0823465535027334	9.77594006817015e-07	117.464269166669	-0.606627259988573	0.136379682520361	-4.44807649334427	8.6642676954865e-06	0.000317615761931125	-0.739200318508849	-0.791240866846195
STRN	-0.346039381958361	0.103380947153558	0.000816246701607086	95.7996381553604	-0.516319128953896	0.164968640779631	-3.12980167936042	0.00174924355022666	0.0166907799486588	-0.608639548570324	-0.639524448771503
HEATR5B	-0.0396103818304748	0.0644472652845578	0.538807715778242	100.681591935236	-0.054346227511574	0.113879922151819	-0.477223960858721	0.633202650648457	0.800650403487982	0.0915624351730795	0.136583671852631
GPATCH11	-0.187656302128052	0.170620868653865	0.271400190918908	12.7735388315068	-0.292882704665392	0.282738887300414	-1.0358769798588	0.300259538392981	0.527630097374781	-0.246728154275762	-0.264154329026118
EIF2AK2	-0.0391440371423257	0.0628134051747278	0.53316645947297	100.79458180201	-0.0678480246206376	0.113564776331446	-0.597438984272894	0.550214332533934	0.743148881196045	0.0926280506194436	0.113900838407968
CEBPZOS	-0.0124974185912151	0.0637059883877859	0.84447446876354	69.0832361315293	-0.0327890951712765	0.1090760114392	-0.300607757275334	0.763713615470762	0.880528950740349	0.153516593028141	0.17279935769576
CEBPZ	-0.232834192910845	0.0981788879305502	0.0177146012952445	36.2012554966628	-0.364087169050066	0.173044857964833	-2.10400455310876	0.0353780498409357	0.132999428046432	-0.349961362406364	-0.383776849873344
ENSG00000272054	0.368062520793441	0.182278757795697	0.0434634422974078	5.66717396036434	0.320599171346957	0.320095817564691	1.00157250971317	0.316550103575462	0.543449953700315	1.02311060788704	0.766486785079051
NDUFAF7	0.106919109914417	0.0762348420790987	0.160766992971579	33.6931813724991	0.118487442413156	0.150931851351128	0.785039349563843	0.432430497844879	0.649862875859227	0.426387927387805	0.426941860237847
PRKD3	0.13160851751909	0.0531933962833598	0.013355307485045	81.706730624918	0.162622678516788	0.0931737981447128	1.74536921060372	0.0809206215652748	0.23107093601429	0.482804167936275	0.501088449872755
RMDN2	0.0757825239192709	0.0831820113077238	0.362271863811441	72.854699742786	0.088030417079895	0.143959195531852	0.611495616898036	0.540871519191899	0.73705292603116	0.35523963766425	0.37577447657227
RMDN2-AS1	0.0960194916920464	0.212386147063128	0.651197911689714	6.84589661564003	0.228241680000317	0.364508669836404	0.626162554933891	0.531208325096293	0.730475314632255	0.401481882926725	0.611327469866382
CYP1B1-AS1	-0.0116447820923032	0.350681250983843	0.973510175941629	12.0965087899332	-0.0881490526730509	0.512724592196118	-0.171922810051861	0.863498213754226	0.935455881382175	0.155464900034661	0.0797953904925055
ATL2	-0.03219435209128	0.0528190381920997	0.542178666895136	263.937440452035	-0.0453193925390154	0.0912025497204364	-0.496909271483453	0.619253033109999	0.791705869760726	0.108508346730788	0.151748630454886
GALM	0.372033524862752	0.0601205324834932	6.08830482771936e-10	43.5179954608185	0.462824983113405	0.114029478614228	4.05881872598211	4.93215811489794e-05	0.0011575390508781	1.03218450404446	1.00542419272715
SRSF7	-0.841349956328491	0.188972320838399	8.49794615587581e-06	55.7533635726536	-1.25565374570868	0.291305275684909	-4.31043942735477	1.62930454976523e-05	0.000514812661697991	-1.74044315266233	-1.8815964363934
GEMIN6	-0.302490865393504	0.192894986600948	0.116842994650061	4.25379847222895	-0.460211569208062	0.396654788966756	-1.16023197503014	0.24595437185194	0.466665915006844	-0.509129522838199	-0.545264520080466
DHX57	0.039270570757737	0.0565025361806981	0.48704079294124	81.5036091997894	0.0557622068083607	0.100283752630094	0.556044277820803	0.578180586131292	0.761869329774808	0.271808428400823	0.32156432712074
MORN2	0.19610267434114	0.148172636627364	0.185677702329093	10.2750880755748	0.243548342952739	0.26409648129908	0.922194577355723	0.356427091096224	0.582978660963564	0.630175782658807	0.637042453104451
ARHGEF33	0.212408218610258	0.114512638251409	0.0636120971251691	14.335835166406	0.268248708994788	0.212175458059993	1.26427774186278	0.206130355704787	0.417850202775657	0.667434574870011	0.678538728335686
SOS1	0.0595690430160974	0.0440710895870645	0.1764847307319	433.51347590932	0.0694551614239749	0.0689392580493173	1.00748344831748	0.313702507758265	0.54090311811975	0.318191213764913	0.344568302547301
CDKL4	0.303290865006804	0.270917446868196	0.262928805870666	2.48350816990378	0.361036392279698	0.520037833302604	0.694250243269542	0.487525288731326	0.696596170440558	0.875104897418314	0.834420760087954
MAP4K3	0.0429643939092675	0.0294120103278823	0.144076596542336	516.277396079788	0.0393670275607396	0.0496981669855639	0.792122324595489	0.428289354126106	0.645644099266235	0.280248955561175	0.294020651477775
MAP4K3-DT	0.158151593012593	0.0509550230162161	0.00191085476622563	155.271567621493	0.205070971047312	0.0976621275128895	2.09980036550244	0.0357464060933299	0.13380274040918	0.543456110498647	0.572400997506421
ENSG00000289003	0.19057636639112	0.167259640373897	0.254534531064688	4.53309975352705	0.202799121110324	0.308243087614929	0.657919444940382	0.510589895110196	0.715309508452598	0.617547957656062	0.568584320858438
TMEM178A	-0.662892464522946	0.366768071524842	0.070701696072481	8.84401589033725	-1.229377458356	0.513646508828597	-2.39343096317286	0.0166916222312906	0.0799887885928208	-1.33266095931912	-1.83745263503493
THUMPD2	0.0507417566773219	0.0661115754688608	0.442774202148821	87.7159521844601	0.0385528629882222	0.113763572943357	0.338885831296962	0.734695738540561	0.86501257516857	0.298020526907918	0.292652866193654
SLC8A1	0.167915922490352	0.73175893883142	0.818504486003887	12.2737363884427	0.2721541378665	0.877332304172461	0.310206448083783	0.756403967376007	0.87678055970493	0.565767976762603	0.685099795126385
PKDCC	-0.158714524465365	0.238827229322662	0.506333297530598	10.2718924711363	-0.280430828796757	0.40305197983387	-0.695768394221373	0.486573885466676	0.695870421729434	-0.180595085525686	-0.24323534882516
EML4	-0.0184007385977314	0.0580308490210355	0.751178755451338	121.60832309185	-0.0428111220864935	0.0981105057915521	-0.436356144952009	0.662578352300522	0.821566508533373	0.140027281058615	0.155962490317329
COX7A2L	-0.664565678269735	0.136984130629991	1.22589104788118e-06	23.3274898026779	-0.991270732005825	0.23948192618457	-4.13922982748121	3.48473716330954e-05	0.000901721731127277	-1.33648431671754	-1.43743660959567
MTA3	0.108222031971054	0.0382620432476838	0.00467749398275875	209.965013688731	0.152702332652313	0.0749511840878531	2.03735717468218	0.041614262139963	0.148298507724909	0.429365154113538	0.484422405261087
HAAO	0.270049934779561	0.1231682764168	0.0283413801491524	9.62093107670062	0.367192128068342	0.24407469991742	1.50442519520695	0.132471920958377	0.316662710876677	0.799148100650131	0.844762311549235
LINC01819	0.219398187717289	0.131746324963116	0.0958513554016025	17.4954237488568	0.314949863067526	0.227939124295163	1.38172796812052	0.167055243471754	0.367106411810095	0.683406921589825	0.756996024868037
LINC02580	0.0707953799494585	0.0723123686017773	0.327569244541434	43.059412567798	0.0798645042065623	0.145382811868045	0.549339383248761	0.582772564780535	0.765728870165556	0.343843822974977	0.36205585525592
ZFP36L2	0.172296388381001	0.126336433448962	0.172633609161877	216.055825190986	0.232753352205927	0.204346289724447	1.13901432964497	0.254697177486126	0.47631015194293	0.575777508840416	0.61890701711999
ENSG00000234936	-0.1587761723167	0.19106659860249	0.405974135307955	3.178435473992	-0.201952337945484	0.375806325477974	-0.537384083912447	0.591002335067918	0.771513929419053	-0.180735953223523	-0.111392563558231
THADA	0.0612462856200594	0.0444367381836582	0.168116729856967	270.398664806346	0.0477395156533566	0.0878852683054012	0.543202707050536	0.586990242946048	0.769295092093695	0.322023777256042	0.308086316321366
PLEKHH2	-0.10450981257415	0.0649085087212387	0.107373933160751	58.4852817040504	-0.168225773057461	0.117697784246398	-1.42930280408068	0.152917220414144	0.346802969416631	-0.0567352459588424	-0.0547323984086534
DYNC2LI1	0.106772689602824	0.0298792166555604	0.000352272374136658	179.103648835264	0.163013227141613	0.0641624900685387	2.54063124681542	0.0110652554509954	0.0599796279675439	0.426053351376414	0.501744566191005
LRPPRC	-0.104376700709688	0.0637878621797111	0.101774776911362	179.373250147971	-0.171963740975561	0.101939847361379	-1.68691385583446	0.0916199174051556	0.250391377959118	-0.056431080258086	-0.0610121331004779
PPM1B	-0.185221785784497	0.0489890855031815	0.000156275859923868	236.467452443663	-0.275752477717583	0.0928970918151861	-2.96836501907054	0.00299388564049767	0.0242164554683536	-0.241165191330017	-0.235375783356402
ENSG00000289272	-0.41398966604086	0.209440357477939	0.0480815392050789	3.97396528226431	-0.621818242009697	0.413866100879146	-1.50246236811571	0.132977739683234	0.317297093463917	-0.763908546252126	-0.816761507710714
SLC3A1	-0.556280702231679	0.272186396877786	0.040978340420421	6.0387465042078	-0.847404502623964	0.463711504769982	-1.82743903031759	0.0676337854429968	0.205564750691839	-1.08904900543887	-1.19574332291535
PREPL	-0.492538305151288	0.0760813120861345	9.55425440519371e-11	134.594566652531	-0.702061288359804	0.136406576261765	-5.14682874975575	2.64926974749243e-07	2.18513806672982e-05	-0.943395190474808	-0.95156872194666
CAMKMT	0.0326479129929486	0.0496069616984331	0.51045352132009	476.249520130365	0.0314937468364218	0.0851730540184484	0.36976185953835	0.711559935872163	0.851782883916593	0.256675402144747	0.280793648147019
LINC01833	-0.788818676820473	0.404796397738865	0.051333642092526	6.60260656372755	-1.18269999908446	0.606910301391723	-1.94872289426029	0.0513285261794872	0.171221504012305	-1.62040717008645	-1.75903514544271
SRBD1	0.140637453070788	0.0655198076086152	0.0318340988720814	143.515817575583	0.168667944925099	0.106899918258589	1.57781172963196	0.114608868325405	0.288811654669602	0.503435630956261	0.511244414294431
PRKCE	0.198225513408668	0.0608894385784345	0.0011319324921837	317.872123047644	0.245028361732628	0.118257219618238	2.07199494900722	0.0382659122442859	0.140047671855226	0.635026551109673	0.639528864299051
EPAS1	0.101804462300925	0.113675602838544	0.370482451698087	122.60614402932	0.148742878753867	0.190646456503769	0.780202692888375	0.435271577529935	0.652470002979779	0.414700761996734	0.477770577168517
ATP6V1E2	0.00398915829650511	0.0965326132260858	0.967037231954971	22.4875116472491	-0.0386668962040469	0.197963288664247	-0.195323569662593	0.845139646492578	0.926277714641781	0.191189051695898	0.162924732801738
RHOQ	0.12920500589462	0.0568848014233158	0.0231261047089296	237.153959757484	0.154060180474709	0.0975414556231944	1.57943286257536	0.114236804592193	0.288287383805916	0.477312051959321	0.486703570927394
RHOQ-AS1	-0.269210027058871	0.131949380034839	0.0413252023502267	38.1395492973395	-0.389070074396147	0.207981464341828	-1.87069590853871	0.0613872422508941	0.192748515191448	-0.433081534518465	-0.425747787249416
PIGF	-0.0268631029828574	0.0725579430052519	0.711211374528345	64.2193192155669	-0.049912721300521	0.136743032146642	-0.365011076008574	0.715103138387741	0.854220125482529	0.120690454821047	0.144031901310448
CRIPT	0.22060705028451	0.0757547310355131	0.00358981919304559	64.4574360562506	0.268856751053061	0.134675328429608	1.99633261851363	0.0458977298263359	0.158275668924748	0.68616921878522	0.679560230630807
LINC01118	0.179203576980785	0.0803251240210394	0.0256825925611329	22.9241299421197	0.240717822448275	0.149237074543034	1.61298942092879	0.106746806182171	0.276264868402428	0.59156069893548	0.632287217586851
SOCS5	-0.0303081788057694	0.122355249725111	0.804361577314456	17.8206692282139	-0.0937743356615734	0.221964788810471	-0.422473925545211	0.672679128818794	0.827452723454165	0.112818324819178	0.0703449924397829
LINC01119	0.430827242974251	0.169042186189927	0.0108144667556083	4.39003388744842	0.593295820954667	0.304079054715939	1.95112360339618	0.0510423440489782	0.170498920269523	1.16653039831733	1.22461340585437
MCFD2	0.0405481356232555	0.0628696841440602	0.518956157349512	63.1989009632501	0.0957775256553164	0.118130982331836	0.810773971101606	0.417495484750705	0.636897789114627	0.274727712975141	0.388789512428203
TTC7A	0.220489261067979	0.059130501907766	0.000192349292358991	142.312744344257	0.304839978654928	0.11010173605058	2.76871182589607	0.00562783885366442	0.0377005870259535	0.685900065920955	0.740011558102364
STPG4	0.271663265018148	0.153652147608107	0.077054084137208	40.6353803833091	0.389605545111356	0.245860005452524	1.58466418478377	0.113042653375789	0.286336890789169	0.802834621942242	0.882416543915915
CALM2	-0.238181580431248	0.0985183678520355	0.0156216830251968	473.547544937656	-0.32021324274964	0.168876119463786	-1.89614282804684	0.0579411606831812	0.185213071116202	-0.362180347385162	-0.310069257113865
EPCAM-DT	0.48641777060966	0.0846954562858812	9.29374235802397e-09	37.9739074961046	0.679805375456349	0.151649935980926	4.48272774438793	7.3694925755601e-06	0.000280957810280687	1.293556879856	1.3699482675978
EPCAM	0.310893240254794	0.330091200764639	0.346274339629466	4.5331026906289	0.386750511656568	0.528996329777533	0.731102447949336	0.464716579206165	0.678179451587357	0.892476615589841	0.877620126978912
MSH2	-0.299621713609733	0.160218830675516	0.0614729842984207	39.2873786759348	-0.445292172707064	0.242931660845383	-1.83299357176205	0.0668035270542504	0.203747788469817	-0.502573401290242	-0.520200139154474
MSH6	-0.24609129388798	0.143662541234821	0.0867159194104433	20.5567488446259	-0.375754535474189	0.245274187401144	-1.5319774961058	0.125527988110465	0.306251160981674	-0.380254345116885	-0.403377864997366
FBXO11	-0.0205451037406173	0.0373905914868018	0.582681195854191	404.780797645798	-0.0494349866969583	0.0712292041416008	-0.694026941515218	0.487665313379951	0.696734353459897	0.135127324702356	0.144834488873854
ENSG00000233230	0.295752555887767	0.132399894941594	0.0254973937354513	7.87481301233889	0.38094815725487	0.253659694178163	1.50180799708488	0.133146702408897	0.317562120305536	0.857879572801461	0.867872251387426
ENSG00000230773	-0.11401072429778	0.128759993276848	0.375913187195714	22.0290296263017	-0.150292278312779	0.235991156814194	-0.636855551460813	0.524218937521052	0.724814643142421	-0.078445192580997	-0.0246043738880304
FOXN2	-0.190585160808636	0.0643190459943366	0.00304536140102576	147.884329741329	-0.284373150850658	0.105486258914858	-2.69583122746051	0.00702132318103898	0.0441075871453331	-0.253420708366245	-0.24985839565452
PPP1R21	-0.662790432679308	0.0967468946845987	7.34550777144299e-12	77.9531571508361	-0.98550404485357	0.155744054999798	-6.32771533304978	2.48817615506254e-10	9.67719335456997e-08	-1.33242781265451	-1.4277486544927
STON1	0.442338611427842	0.251224383263978	0.0782839082866983	10.8096642553162	0.487543470645455	0.384736052711653	1.26721545124042	0.20507826240862	0.416320278059672	1.19283431545129	1.04695091181235
GTF2A1L	0.473945186502409	0.481780195735216	0.325244656604806	3.93716161622326	0.639529731417732	0.756262852565924	0.845644777140477	0.397750938253135	0.619537597108755	1.26505654819464	1.30228573954876
ENSG00000282890	-0.772731977035541	0.524458844876561	0.140646131456655	5.07243773989833	-1.02309615661377	0.744342601978367	-1.37449630572604	0.169287656365342	0.370540830901225	-1.58364844589066	-1.49090288522228
NRXN1	-0.0140770828939985	0.060556611989194	0.816179560647379	10627.1164367086	-0.0527839671518686	0.109592903879859	-0.481636723575942	0.630064033652411	0.79903744539775	0.149906999686793	0.139208247770203
ENSG00000285548	0.259049796079673	0.128099792908758	0.0431505393692442	11.006702192565	0.175166254615006	0.286519966859279	0.611357932695269	0.5409626458124	0.73705292603116	0.774012363053821	0.522161485198203
ENSG00000286412	0.41378541790084	0.188242007065214	0.0279379453401816	6.55924317629832	0.529539683901102	0.33858390930709	1.5639836074455	0.11782141814042	0.293885468103669	1.12758917631148	1.11750397248195
ENSG00000231918	-0.0977675635462418	0.127198236437891	0.442116804622342	116.448482190682	-0.167660149382739	0.222342932692173	-0.754061068425592	0.450812553079009	0.66650639095342	-0.0413289490931313	-0.0537821584144937
ENSG00000228033	0.993034486064	0.372619809397214	0.00769866676065529	3.58324549074711	1.29166778639069	0.568382537512266	2.27253249553399	0.0230543676020182	0.0995020705862198	2.45119544869462	2.39786870264542
ASB3	0.0459779790379731	0.04609031415887	0.318491447326368	1459.67049012264	0.0469819935795121	0.0810314758180193	0.579799307679208	0.562049964524252	0.751321256446022	0.287135112825725	0.306813689655976
CHAC2	0.0260225794823533	0.152768091983141	0.864742432727741	10.1237103440865	0.0322714014461716	0.271261682711654	0.118967784626167	0.905300878624799	0.955394148976642	0.241536261707176	0.282100097195834
ERLEC1	-0.0665748166617167	0.0829539392130808	0.422233952538374	88.9901120380373	-0.115618504705538	0.133421018742954	-0.866568894427998	0.386178262871924	0.610484855588578	0.0299476704103591	0.0336470888822855
GPR75	0.626141075705629	0.142693278487489	1.14386832257541e-05	7.35002678308756	0.953085713012548	0.289715452868823	3.28973033221008	0.00100283441821046	0.011064068989594	1.61282997529589	1.82905547609875
PSME4	-0.152467220735709	0.0750869750929921	0.042301524945397	239.927053216668	-0.238604106342844	0.120028464259174	-1.98789601962775	0.0468231910668339	0.160751583391442	-0.166319757594169	-0.172967030371363
ACYP2	0.0324047133086903	0.0396070187518621	0.413268212770414	641.650578624556	0.0221608912639232	0.0745974428952937	0.297073068510252	0.766410724929551	0.881742381765785	0.25611968156578	0.265114579145755
ENSG00000272156	0.10452330059173	0.161391159959643	0.517218101142632	4.61773236313024	-0.00071237208820303	0.314808679224658	-0.00226287308837079	0.998194490040614	0.998964662319929	0.420913411464978	0.226687811304317
ENSG00000289065	-0.284495293124071	0.178212963219236	0.110404375679449	6.68074754152358	-0.414430723401165	0.322363441024389	-1.28560087981506	0.198582389538015	0.407993673083293	-0.468008952016259	-0.468353328777159
C2orf73	0.0889903142037356	0.0858495624045041	0.299929602582701	46.6720119460491	0.11199589856519	0.146888723612397	0.762454025134832	0.445789072613366	0.661988862611868	0.385419943556282	0.416036155855479
SPTBN1	0.109163560741519	0.0404412052945784	0.00694823301878172	901.859585315858	0.131586891572917	0.0745573966043456	1.76490727367012	0.0775793510486671	0.224481589912453	0.431516583359974	0.448948754661421
SPTBN1-AS1	0.204839421339016	0.131009293615695	0.117923571291124	26.1513126667003	0.30826786058406	0.210064038493253	1.46749468778761	0.142241533300142	0.331697124547675	0.650139583659442	0.745770352597527
ENSG00000289627	-0.241895966349433	0.141145654614537	0.0865647560228558	8.12271738246075	-0.34310901756955	0.266339072170329	-1.28824139385049	0.197661946866196	0.407099952685266	-0.370667861253681	-0.348533843911566
SPTBN1-AS2	0.57199516713275	0.246290853364266	0.0202093784562655	15.3253564660088	0.828086757778431	0.368364824584827	2.24800714539382	0.0245757342925577	0.104156112723312	1.4891045035602	1.61905895049336
EML6	0.165024004572131	0.0530537574415961	0.00186767414499318	390.322074527361	0.204988226996144	0.0942226439187023	2.17557286094639	0.0295872144823071	0.118215323031603	0.559159833726804	0.57226198863849
ENSG00000285519	-0.177775716495869	0.127346558626705	0.16271468278018	22.4277508712632	-0.251712823463491	0.219013589372648	-1.1493023066948	0.250431347275327	0.472287588639717	-0.22415063825308	-0.194989494841758
CLHC1	0.154243593916883	0.0586355345687013	0.00852473059278492	109.471248752463	0.190804795577513	0.103729528797356	1.83944531311104	0.0658497144788447	0.202132349543578	0.534526183115333	0.548434018928691
RPS27A	-0.471979632716494	0.235191972970772	0.0447726018242223	22.7614142149476	-0.641590553121239	0.358727561829314	-1.78851758657595	0.0736925408795299	0.217564830722632	-0.896417837756998	-0.849978718437284
MTIF2	-0.257393435878216	0.0853637856585732	0.00256764728899542	34.0805513321615	-0.385222850435563	0.15109435212999	-2.54955162125548	0.0107861541487083	0.0589727146754186	-0.406080171780845	-0.419284503908883
[truncated: 14,913 more rows]
