# Supplementary material for: Integrative analysis reveals generalizable human neurodegenerative disease-associated glial states
Source: bioRxiv. 2025 Sep 25:2025.09.25.678630. Preprint. [Version 1] doi: 10.1101/2025.09.25.678630 (PMC12485690; doi:10.1101/2025.09.25.678630)
Supplement: Supplement 7 [file media-7.zip › astrocytes_diffexp/Pineda_2024_C9ALS_PFC.csv]

gene	nebula_logFC	nebula_SE	nebula_pval	DESeq_basemean	DESeq_logFC	DESeq_lfcSE	DESeq_stat	DESeq_pval	DESeq_padj	nebula_zscore	DESeq_zscore
ENSG00000241860	0.135250109267052	0.2818213310793	0.631288275947743	4.64026826025971	0.185107922852368	0.502039034805088	0.368712211639548	0.712342245547108	0.904506861223906	0.425270242369056	0.461694244247283
ENSG00000291215	-0.18833765241777	0.1317729857816	0.152929965701436	13.101318822329	-0.24492646833913	0.247641171188884	-0.989037756376608	0.322644669155051	0.687211844135136	-0.474188169322402	-0.459869453447324
LINC01409	-0.200177624321057	0.159870249398353	0.210524118148922	14.6335282208636	-0.299115828702907	0.269795221435555	-1.10867726682237	0.267569432279223	0.639720302610681	-0.507099062698446	-0.575997252375643
ENSG00000290784	0.271567539762824	0.148351695456531	0.0671653774410576	5.49598702811265	0.364036045430815	0.37066106140353	0.982126485183987	0.326037538972324	0.690037933353624	0.804184014883771	0.845137209839118
LINC00115	0.354130786928493	0.171163406145502	0.0385495409788978	10.2924767881459	0.511302281253677	0.292559085602431	1.74768895042454	0.0805179031868937	0.384654368627243	1.03368035545321	1.16072875230728
LINC01128	-0.404629330474723	0.280390168590561	0.148994032968416	5.32616588725211	-0.63395677285037	0.514510834495273	-1.23215436944544	0.21789142489381	0.587149044902229	-1.07540178813867	-1.29356139363679
SAMD11	-0.117673157142175	0.225685651939761	0.602086120173719	15.0238322676348	-0.244080634710768	0.34853182909019	-0.700310887955106	0.483733173599933	0.793642730068792	-0.277766109499654	-0.458056831986916
NOC2L	-0.353070721136935	0.278553940808878	0.204971943945932	15.6372310523515	-0.520951954516903	0.440057761004201	-1.18382630800126	0.236481825905477	0.605909754343486	-0.932087267767044	-1.05139206863897
KLHL17	-0.263700990622558	0.314829061875572	0.402255092342083	5.96582194528777	-0.392903437332808	0.562756353610105	-0.698176812775754	0.48506662544301	0.794428915400177	-0.683671334348491	-0.776984097096204
HES4	-0.373202974913326	0.294142085407918	0.204517866729643	25.8568135787318	-0.534743430361871	0.445737111424207	-1.1996834381891	0.230262307574337	0.600232848497359	-0.988047743253505	-1.08094720129043
ISG15	0.553413502477946	0.43206298956744	0.200241786407312	4.83088697721945	0.778438852197254	0.709906675614271	1.09653688144809	0.272843892369537	0.642181964154973	1.58761513306158	1.73320242220638
AGRN	-0.435357638114149	0.129823746235603	0.000798103961429581	18.8262384521993	-0.634101653430091	0.229691508453134	-2.76066650308699	0.0057683546146718	0.111404157539916	-1.16081550910085	-1.29387187271825
C1orf159	-0.0871474943613807	0.0833026840749198	0.295489614439093	58.7503858769366	-0.130857620976993	0.1446213863421	-0.904828976452007	0.365555998116451	0.717481122133338	-0.192915668872095	-0.21541991424756
SDF4	-0.0293827914218431	0.169997104255163	0.862774920108737	34.1774055713143	-0.0506416918880365	0.279190262210904	-0.18138774428236	0.856063237964898	0.95841946591091	-0.0323504247253402	-0.0435171787002816
C1QTNF12	0.437136972768451	0.321654859097739	0.174138688625629	3.16850656932054	0.66949121633542	0.553809492980805	1.20888360495949	0.226707565717917	0.597007089090096	1.26440790734652	1.49972763922046
UBE2J2	-0.0965326188959821	0.102267795575264	0.345210524417147	47.092653119737	-0.146305275304695	0.168445136208514	-0.868563370827088	0.385085996619596	0.729882370842866	-0.219002963284797	-0.248524237377395
LINC01786	-0.15127602304304	0.154848128412865	0.328603038051316	4.4471604408271	-0.154821014738383	0.322611083776738	-0.479899862478147	0.631298599036292	0.870025512603245	-0.371170075811927	-0.266773466931732
SCNN1D	-0.148195694007686	0.0952347518161686	0.119682076403265	28.2546951365276	-0.224089863697487	0.181992797188976	-1.23131171759946	0.218206301046676	0.58768421718841	-0.362607861199108	-0.415216609827657
ACAP3	-0.175786438982726	0.186371158757513	0.345575424788354	34.9816013652462	-0.261369794567649	0.308406498035179	-0.847484719786403	0.396725000504399	0.737746158564621	-0.439300278500124	-0.495107501454524
INTS11	-0.378221305507698	0.0965126906201875	8.89627180210593e-05	73.4418475552797	-0.545450012587196	0.151771212174639	-3.59389639689745	0.000325769415385146	0.0238630031182848	-1.00199691006456	-1.10389140693385
CPTP	-0.0715149493016014	0.304606404799003	0.814380873775275	9.08813938393278	-0.103031225564471	0.506685435380978	-0.203343570527149	0.838866502473454	0.952645322571595	-0.149462776596584	-0.155787949048628
DVL1	-0.454659420418961	0.165993639290819	0.00616231637815885	29.0342771174351	-0.649692578789864	0.27308467680901	-2.37908837061644	0.017355514687526	0.188241537344032	-1.21446757049003	-1.32728322566894
MXRA8	-0.329939675029044	0.156191487430599	0.0346517286956061	24.2160287078781	-0.519039108841814	0.255523271019972	-2.03127921292635	0.0422266788212152	0.290251791425465	-0.867791220584547	-1.04729284036894
AURKAIP1	-1.32191661140737	0.430975225047129	0.0021602492070835	11.3777163617604	-1.93770354553316	0.651023278770671	-2.97639671071691	0.00291657310153779	0.0809963332209111	-3.62513283011816	-4.0874907195263
CCNL2	0.0606781590101836	0.0584831904112241	0.299488169523154	177.825865793053	0.0896963877643832	0.0908220856976193	0.987605460449521	0.323345910997365	0.687932376659611	0.217986853202725	0.257227325136976
MRPL20-AS1	-0.685134207382974	0.302265566772426	0.0234108140504702	3.26602874413447	-0.902059163552447	0.561675653242071	-1.6060143578338	0.108270755314686	0.438405661702594	-1.85510516672734	-1.86810481527245
MRPL20	-0.685524723594688	0.23394766597895	0.00338691377459367	30.2105369744595	-0.986932662667381	0.360001599284897	-2.74146743966642	0.00611654226508835	0.114584070248487	-1.85619066232736	-2.04998872335693
MRPL20-DT	-0.277209491708346	0.170589377652444	0.10416036921593	3.73066341419503	-0.389094000217765	0.353251139748555	-1.10146566121407	0.270694041652169	0.641894401639605	-0.721220142955133	-0.768820473381954
ANKRD65	-0.393820209435281	0.275740587288641	0.153226471393438	17.9336647629864	-0.573688638540039	0.428762921337562	-1.33800897883233	0.180893509869989	0.538243385038979	-1.04535629200712	-1.16440678217817
VWA1	0.0714638459532279	0.143592849446239	0.618706874210077	41.9066869587487	0.0914383025580484	0.248849730650228	0.367443847815814	0.713287969661324	0.904918464187974	0.247967210915515	0.260960248529153
ATAD3B	-0.247535818764552	0.100743087353136	0.0140063774258688	40.1253852728398	-0.366353094415837	0.165819783788225	-2.20934490472935	0.0271506600585666	0.236088886077693	-0.638737929795684	-0.720086712387434
ATAD3A	-0.254818224779036	0.126032869713354	0.0431929433973926	15.4103985689941	-0.368998114686391	0.225012423546804	-1.6399010724385	0.101025737852156	0.42599387578306	-0.658980417685137	-0.725754990811064
TMEM240	-0.191876657680926	0.372980812771921	0.60694363397893	8.78173810389586	-0.269337946922986	0.572581973485035	-0.470391942805417	0.638075019570455	0.873522167004948	-0.484025340037363	-0.512183251903301
SSU72	-0.191878984390755	0.271174140931699	0.479202483965896	15.637749018745	-0.295231176411011	0.432712978036863	-0.682279458661997	0.495062259282946	0.799367496451022	-0.484031807459729	-0.567672442537857
ENSG00000215014	-0.0513012650033352	0.292872219602356	0.860949173066255	4.55850287184773	-0.0747370400313476	0.503093642602799	-0.148554928352282	0.881904840229649	0.965020349557627	-0.0932759533413218	-0.0951535096241039
ENSG00000272106	0.146277428258945	0.326434717224752	0.654076536960293	4.35066993843271	0.209398373607687	0.53143389687256	0.394025249123132	0.693562397980593	0.89632990030903	0.455922250881432	0.513748680067446
MIB2	-0.220117169450906	0.116673065333086	0.0592121112579969	59.1269315072128	-0.320089101083413	0.18064698925906	-1.77190387947393	0.0764105143366782	0.377003003313772	-0.562523876971282	-0.620942974958859
CDK11B	0.0757276879421774	0.090877297510775	0.404677815176287	28.4441757589014	0.115834203307612	0.163615629235411	0.707965393336291	0.478966748499346	0.790768469608536	0.259819168860758	0.313240663686338
SLC35E2B	0.0751219546112819	0.0853318922363623	0.378669586219715	85.1067642475874	0.114715981077306	0.149172104907316	0.769017646754945	0.441882834675991	0.768088752966676	0.258135446531832	0.310844313453626
CDK11A	-0.228652614612183	0.0883121596510861	0.00962157480510229	37.0981831661876	-0.321744558591557	0.153590534152996	-2.09482023332934	0.0361869757765356	0.268972114558632	-0.586249366179739	-0.624490620388692
ENSG00000290854	0.072746265328713	0.114797759360946	0.526282736137951	32.8206234933148	0.116971945087822	0.200521636683155	0.583338272231689	0.559665603060657	0.832634373941203	0.251531878777459	0.315678844314372
NADK	-0.213785725275589	0.109073228715713	0.0499934360652428	40.9534402459113	-0.32324884243164	0.187288743778484	-1.72593844088123	0.0843584880883927	0.392369519281857	-0.544924723369204	-0.627714300648794
GNB1	0.0279341047510017	0.0785960232663824	0.722279674316257	132.439394368017	0.028963750777364	0.129835664998143	0.223080081869479	0.823473180127928	0.946199778671902	0.126970076539246	0.127077284445049
FAAP20	-0.153318943595103	0.0837721245806062	0.0672214631705066	39.7660015367522	-0.244464128685871	0.154417849285189	-1.58313387874208	0.113390953225122	0.444830283805865	-0.376848665340169	-0.458878659573217
SKI	-0.0948268684503786	0.105858015591871	0.370363333775735	101.174108089241	-0.148891282055094	0.180742308181643	-0.823776588630596	0.410066512297338	0.746914456031557	-0.214261586235936	-0.254066049827692
MORN1	-0.0745248646237246	0.0686869016145361	0.277924386893165	31.0758196500933	-0.109265760463159	0.135930450971735	-0.803835782799541	0.421491821207012	0.755148302180196	-0.157829266234099	-0.169148557298404
RER1	-0.0788056963306123	0.0947398305676784	0.405515257798905	43.0103712533518	-0.123900238485545	0.148815446381539	-0.832576466342645	0.405083636077512	0.742808462189299	-0.169728449527521	-0.200510243610918
PEX10	-0.449747854849096	0.16775313738	0.00734003015487415	10.9201759390523	-0.693800703121826	0.298287596170037	-2.32594553722686	0.0200214563151061	0.203885387579552	-1.20081517231715	-1.4218069358427
PANK4	-0.112019050274136	0.296749725001475	0.705812006903527	10.2918135541227	-0.161706846945295	0.474916937787157	-0.340495008871987	0.733483780839796	0.913400324854253	-0.262049711708276	-0.281529805309053
HES5	-0.23519088535319	0.211289971418989	0.265657317103238	49.0862527078524	-0.353023749679647	0.351021120873222	-1.00570515187645	0.314557424200703	0.680889967616739	-0.604423423768611	-0.691521926699261
ENSG00000272449	-0.399903630107009	0.352573463303281	0.256693050881443	7.16950993435152	-0.659330689870129	0.580759019518072	-1.13529134754938	0.256253266316748	0.627058288450527	-1.06226602884807	-1.34793769765503
TNFRSF14	-0.58230143822297	0.277142468052241	0.0356330127179726	9.15051697125695	-0.83096195530477	0.451251072713611	-1.84146255943007	0.0655538024061945	0.352604578178477	-1.56926679404939	-1.7157434984323
PRXL2B	-0.521369774056167	0.626257582646722	0.405117465761956	3.88806264109409	-0.797314424283155	0.900322919536309	-0.885587167650685	0.375840028981433	0.723745869672571	-1.39989852873603	-1.64363683965866
TTC34	0.0700344823825313	0.105541463712192	0.506963541677457	10.1638823117713	0.115236132611659	0.227374568567083	0.506811880228639	0.612286819725282	0.860806716829452	0.243994090670378	0.311958998188565
PRDM16-DT	0.112115655355838	0.0835420685723424	0.179587459871325	234.720337510778	0.135060227638262	0.14021710089589	0.963222223076362	0.335436014986335	0.696054549073905	0.360964722710382	0.354442033709392
PRDM16	0.0313117077333543	0.0539632867455399	0.561752155044336	605.101339783464	0.0368155584158152	0.0990894598722411	0.371538592129602	0.710236417275739	0.904072766550708	0.136358606556615	0.143903708166252
ENSG00000287828	0.466206500499811	0.157902374967952	0.00315213761569405	5.52936852717551	0.704851049144609	0.345349682097824	2.04097784269844	0.0412530295187695	0.286448820068845	1.34521081257918	1.5755037607144
ARHGEF16	-0.0285145686736753	0.167777959799926	0.865046156878818	8.83680351968154	-0.0544755819540001	0.291202235791259	-0.187071303920378	0.85160472710847	0.958110702693926	-0.0299370755615915	-0.0517332050882053
MEGF6	-0.0469248737278238	0.211266476159117	0.824226496902254	6.5880821464146	-0.0101931466279774	0.355854802332084	-0.0286441170982573	0.977148426149482	0.994721834866339	-0.0811111485751702	0.0431640535447657
ENSG00000238260	0.044050733870384	0.202966041099701	0.828181072207004	9.07451592619817	0.0826095806753442	0.332995312980492	0.248080310608407	0.804072269380833	0.939592156336435	0.171768549615182	0.242040297588487
WRAP73	0.245424748326238	0.14483116911295	0.0901593892890384	15.1206874347602	0.362045343608055	0.245851869390239	1.47261578488705	0.140854666072485	0.484853416948261	0.731516391299058	0.840871135845113
LRRC47	-0.60057885873735	0.249610283283324	0.0161253435996357	12.0023749807465	-0.888006673139445	0.421105754234977	-2.10874979552983	0.034966184163257	0.264699076618805	-1.62007149550065	-1.83799032840329
CEP104	0.0260292612640675	0.0791173685540903	0.742159060339879	50.9070442898426	0.0308018805851715	0.131427434041925	0.234364163081398	0.814702277660452	0.943678783641815	0.121675291939365	0.131016396611944
DFFB	-0.419101477270537	0.37445802944479	0.263045655534663	7.87163842859058	-0.611053363464389	0.575861009818457	-1.06111258280366	0.288638740177389	0.657744096379583	-1.11562918766377	-1.24447938746264
C1orf174	-0.186778994252017	0.253451998733522	0.461158649743495	5.15681839105608	-0.239925915703956	0.44059172044455	-0.54455384559173	0.586060405590904	0.847079912994907	-0.469855656279142	-0.449153269180715
ENSG00000236948	-0.0334717851991513	0.237993228030967	0.888152960570532	6.14903213519962	0.0177462840073849	0.471580871475739	0.0376314754918932	0.969981511875276	0.992674055240862	-0.0437163670873267	0.103038253225555
NPHP4	0.0940826747404972	0.0794249509627244	0.23619616777877	49.4387041504739	0.16161234428176	0.133905427042706	1.20691407249848	0.227465237573243	0.598171681244292	0.310839476879437	0.411343219514098
RPL22	-0.323649183463058	0.280392290918734	0.248388360740328	12.790371546076	-0.471940347965842	0.51663408334772	-0.913490540360271	0.360984606507319	0.715037176808684	-0.850305900610639	-0.946360196099647
ICMT	-0.352148717186233	0.376715203250841	0.349897748682269	7.04648125976861	-0.509221510516864	0.581028255708937	-0.876414366278179	0.380804811133023	0.726710346023023	-0.929524426067611	-1.02625372721859
ACOT7	-1.28777254725784	0.282049591726258	4.9767274357978e-06	16.1262067968161	-1.98408371825056	0.493484222621026	-4.02056160521721	5.80595632772092e-05	0.0084649726728108	-3.53022452595758	-4.18688342937617
NOL9	-0.0245608114303732	0.119899946080648	0.83769383369448	37.9636028116136	-0.0408238958821858	0.195884458053002	-0.208408039555337	0.834910379490214	0.951152847140782	-0.0189470424659088	-0.0224776419197591
TAS1R1	0.508051972033616	0.215223090957518	0.0182462342229473	4.40876291816161	0.594095627136144	0.393101180828797	1.51130461089834	0.130710859733984	0.470759364481169	1.46152627879554	1.3381548920273
ZBTB48	0.0401771676838927	0.127032567031149	0.751794128337334	23.112927594951	0.0678200153833575	0.2176786727213	0.311560221015263	0.755374769422554	0.919108862294294	0.161001419018083	0.210346259258167
KLHL21	-0.0610400421775015	0.0757492967945991	0.420348594531562	80.8984135911915	-0.111553681032731	0.148119760039712	-0.753131661858097	0.451370799887678	0.773876551681277	-0.120346275788883	-0.174051571065011
PHF13	0.0626227241590951	0.0758724435740765	0.409162418719215	22.0956226845211	0.0610815450362538	0.162046606939608	0.376938130269014	0.706219584009913	0.902064085802867	0.22339204983675	0.195905717345516
THAP3	-0.478553230906726	0.166644693828259	0.00408272952331272	10.6988372333885	-0.680593480151065	0.294735807550194	-2.3091645559054	0.0209344515819295	0.208625772823568	-1.28088383023571	-1.3935038570971
DNAJC11	-0.000895522097973035	0.0699422828720141	0.989784380715784	53.823801204808	-0.00176473592232085	0.119553842533279	-0.0147610138237892	0.988222842652373	0.997457406864921	0.0468340100816602	0.0612261376354654
CAMTA1-DT	-0.0420169509437393	0.164320658847175	0.798181750408951	6.36949994625516	-0.120688448869271	0.315300779435961	-0.382772440604713	0.701888497315893	0.900071568089142	-0.0674688760457884	-0.193627378482876
CAMTA1	0.147697757694432	0.0546314720610174	0.0068607503805956	1179.9026540446	0.2156988268649	0.106538487769588	2.02460942876713	0.0429074853117784	0.292933903549075	0.459870259457127	0.527250551359138
CAMTA1-AS3	0.576350087134596	0.187587192382352	0.00212317672743265	6.46152342329514	0.846429933992285	0.360472473318539	2.34811253741508	0.0188688193432331	0.196477352827771	1.65137064685938	1.87890731007751
VAMP3	-0.105297407452636	0.173230946206723	0.543290881747373	21.5807256333795	-0.176427057835308	0.298581114237654	-0.590884853135359	0.554597575507743	0.830830221511954	-0.243365945224943	-0.313075217156366
PER3	0.156229674230088	0.0648938662754872	0.016063727330006	451.180886920555	0.214455559419811	0.115785529320948	1.85217928939425	0.0640000817334202	0.348700409386939	0.483585940346567	0.524586229231913
ENSG00000236266	1.11104534589832	0.215938594841353	2.672485546122e-07	4.69008628526463	1.16091339150665	0.402869268438423	2.88161317443376	0.00395645121302144	0.0931988865919044	3.13763250572105	2.55284535760837
PARK7	-0.701144652618664	0.212174339248285	0.000951227040349155	18.1994407532258	-1.00311111575045	0.359443296158506	-2.79073535790218	0.00525884508288562	0.105336681627206	-1.89960848652902	-2.08465914821504
ERRFI1	-0.0462013079424293	0.0882386760964464	0.600560430733652	78.9514360077776	-0.0631772518199682	0.150490189615762	-0.419809769535643	0.674624427423015	0.889175017986244	-0.0790998941052958	-0.0703808835577822
ERRFI1-DT	-0.0568076424219618	0.119825456784677	0.635438159592592	25.5887321338851	-0.078595784196802	0.215036485082722	-0.365499762361569	0.714738384167751	0.905589559354961	-0.108581716023273	-0.103422798347084
SLC45A1	-0.596370360684292	0.367047359930221	0.104209936956797	7.49678072152235	-0.860343820372238	0.549911538486501	-1.56451312649327	0.117697112754821	0.452265920096643	-1.60837337393171	-1.77870883509227
RERE	-0.0725081770859672	0.030395951015252	0.0170580034231438	903.674034299447	-0.100626806271112	0.0541866427043311	-1.85704079915379	0.0633053497329547	0.347200587132906	-0.152223595116796	-0.150635278517656
RERE-AS1	-0.376631181723961	0.140846278886829	0.00749393897273224	5.25329460896364	-0.515451577667013	0.289514790864681	-1.78039807958529	0.0750108358403548	0.374831594456477	-0.997576933840899	-1.03960476108328
ENO1	-0.214497528013148	0.0914681015915527	0.0190243851322958	256.736854468545	-0.323831757413761	0.154150131927388	-2.10075562936463	0.0356624232491856	0.266904898187266	-0.546903280767138	-0.628963487451915
SLC2A5	-0.0178777844321849	0.279817222170494	0.949057068992777	9.32707248297461	-0.00953645041020502	0.470818367236356	-0.0202550517860694	0.983839911901329	0.995659386248405	-0.00037061418016742	0.0445713535354376
GPR157	-0.105680105234158	0.193825911896961	0.585593910062123	4.75656381956695	-0.131157308943739	0.370764602054167	-0.35374819553183	0.723527600147938	0.909399409279867	-0.244429708381291	-0.216062145558465
MIR34AHG	0.32890347992142	0.25732504019285	0.201191774804715	19.3062607679262	0.484404652257111	0.394154713715982	1.22897084672736	0.219082736696245	0.588998499383893	0.963557451627394	1.10308713353207
LNCTAM34A	0.0579968102499581	0.249623697998491	0.816276310552615	3.6469179216506	0.137902456381951	0.457117387686153	0.301678431179329	0.762897212092974	0.921441294410938	0.21053366126337	0.360532929889744
H6PD	0.0700880392790036	0.0509793955755721	0.169183930822366	65.0377014399901	0.106411055806317	0.0933108430808625	1.14039325219794	0.254122502855989	0.625021818459913	0.244142959715318	0.293046858648664
SPSB1	0.645989658620908	0.243435560328567	0.00796293913136934	14.7163539860137	0.927817331022445	0.405410231105805	2.28858884121329	0.0221032528579896	0.215076938890486	1.84494378458812	2.05332050141562
SLC25A33	-0.226372692454859	0.073252196319893	0.00199941273932093	228.57193416082	-0.336843549494598	0.126867513808085	-2.65508118969012	0.00792893224026596	0.131006088601615	-0.579911996831374	-0.65684775780161
TMEM201	-0.110929811965062	0.137720438283631	0.420547964721786	13.4381709105016	-0.178357156933752	0.287313175462367	-0.620776115285091	0.534746940499468	0.820612585809613	-0.259022018218473	-0.317211419512534
PIK3CD	-0.489950244730911	0.267305148859521	0.0668137505132477	10.0745154120352	-0.713042224595514	0.427229425869701	-1.66899136955276	0.0951190902194416	0.414417834385991	-1.31256345834943	-1.46304151624319
CLSTN1	-0.220573897491609	0.0887342744521532	0.0129267799127783	171.474479315853	-0.32734550776967	0.151874124730167	-2.15537378965154	0.0311325957107673	0.25163302172834	-0.563793417809064	-0.636493454443151
CTNNBIP1	-0.108147952589256	0.0716250403018293	0.131064295679711	85.791562081161	-0.151171710307537	0.122576219186607	-1.23328742973706	0.217468546039856	0.587052797507982	-0.251289442664058	-0.258953007558737
LZIC	0.100137679247278	0.119445850596092	0.401832985067167	28.6787608454872	0.138668848682156	0.208386546022574	0.665440506255781	0.505768784166961	0.805860883495232	0.327670226930356	0.362175308584397
NMNAT1	0.026609456935099	0.0714164007483431	0.709449237051975	23.7195356965108	0.0575965574316409	0.133003976591991	0.4330438751341	0.66498289545079	0.885749533370146	0.123288028694362	0.188437388930134
UBE4B	-0.0217794931122719	0.0584386833956751	0.70937943220074	174.66822769924	-0.0274660965682124	0.0970191541061653	-0.283099732431774	0.777100386695757	0.927722838233629	-0.0112159708586815	0.00614812192843048
KIF1B	-0.0695939058957956	0.0448572265389383	0.120793017123714	1342.65552906958	-0.10304116297434	0.0705046207678578	-1.46148099021214	0.143883488708157	0.489604350052057	-0.144122962007862	-0.155809244917916
ENSG00000284735	0.2762157311375	0.154106763917575	0.0730743499777596	5.09076269053581	0.513942210658574	0.323234873659448	1.58999616854476	0.111835668683814	0.443105368239528	0.817104326855199	1.16638612100584
ENSG00000284642	0.0465645812638116	0.194328160377292	0.810626185324609	10.0425143075003	0.134690937274495	0.340880386268451	0.395126685782451	0.692749395493907	0.895953811567332	0.1787561475761	0.353650644462096
PGD	-0.18714234907777	0.147711213334433	0.205174070898908	46.0443812259712	-0.27975878515852	0.240849965677719	-1.16154795526467	0.245419133048291	0.615755567991443	-0.470865652926578	-0.534515108178349
CENPS	0.0339543387996207	0.385739816534792	0.929857647937857	5.20031130649819	0.118442378918206	0.569186577778199	0.208090604280484	0.835158223286024	0.951152847140782	0.14370417713436	0.318829984003896
DFFA	0.0519935358520134	0.103744645164924	0.616252625038254	28.1634198363984	0.0745717685561724	0.185803980642103	0.401346452850292	0.68816506733074	0.893745365169531	0.193846702440179	0.224815266266236
PEX14	0.0187796341698367	0.0331938732275952	0.57155963590704	112.247946588388	0.0196399587834676	0.0696194141785315	0.2821046257744	0.777863286373227	0.927916300568273	0.101523917741587	0.107096398259125
CASZ1	-0.252243627915091	0.159825683162729	0.114509993090932	9.18221003605553	-0.29182391461194	0.292015385806549	-0.999344311279763	0.317627926842213	0.683244751696477	-0.651823957892182	-0.560370680523276
TARDBP	-0.0189583778464847	0.110605019702456	0.863904438901693	77.8713634998563	-0.0293103223554694	0.177053877221234	-0.165544651241075	0.868515308010509	0.961773524177029	-0.0033742779499272	0.0021959460776124
SRM	-0.928191487307104	0.298019896377478	0.00184239101479549	12.5589399646017	-1.32669972419198	0.465697064868278	-2.84884708166937	0.00438779644820374	0.0986696471836851	-2.5307175996955	-2.77810953412718
EXOSC10	-0.0908148611461273	0.0913448228541342	0.320126369955728	88.3288646334323	-0.131975208795496	0.143337921713817	-0.920727796367755	0.357192560119995	0.712177618553515	-0.20310963877418	-0.217814904935782
ENSG00000226849	-0.03462618946299	0.137096668864488	0.800602297468543	14.8922265734423	-0.0230145319606283	0.234213659589187	-0.0982629792002569	0.921723474192427	0.977507022925412	-0.0469251986580754	0.0156878248552711
MTOR	0.104882439948981	0.0558127449651919	0.060219318250494	117.470639908515	0.14431642334066	0.0935149844313986	1.54324383646269	0.122771624901477	0.460105325848021	0.340858967142251	0.374278061043049
UBIAD1	0.113775833723037	0.0806716105150798	0.158434064582932	17.7830889594593	0.153670280874792	0.18726486508881	0.820603912014751	0.411871918658946	0.747908754543845	0.365579425656843	0.394323377681515
DISP3	0.164543849127551	0.229294203742185	0.472997694306664	69.7222000876838	0.208330587525383	0.346323836296814	0.601548509490506	0.547474712263653	0.82600587682127	0.506696377245848	0.511460414499595
ENSG00000284708	0.276210951094781	0.168028301769698	0.1002101080046	4.67068898729141	0.363930352849816	0.337529050554305	1.07821934808916	0.280935879452859	0.650355838189879	0.817091040043579	0.844910710638685
FBXO2	-0.18029557943204	0.223438150940426	0.419715497783828	43.6521794449841	-0.288099868729678	0.337507518263209	-0.853610225372817	0.393320990971681	0.735923764326702	-0.451834078559547	-0.552390050220352
FBXO44	0.33386787300019	0.309293483450635	0.280385699050626	24.2601863629594	0.462343639272394	0.481617321076795	0.959981335884454	0.337064608455947	0.696404231914092	0.97735669140826	1.05581038284067
MAD2L2	0.0184551850090465	0.16152113494653	0.909032769205602	17.1933748930151	0.0403643785501532	0.268220518624709	0.150489525399176	0.880378414150399	0.964947662320591	0.100622064948022	0.151508829692445
FBXO6	0.078902067361892	0.205983276362308	0.701682067514015	6.85720988335263	0.13892540823542	0.375364419282108	0.370108089895994	0.711301954591337	0.904324920245752	0.268642809953042	0.362725115705475
AGTRAP	-0.126701613661215	0.0834999890521305	0.129169560897747	24.6661323028381	-0.226834282996561	0.161480392122807	-1.40471719206659	0.160105391412282	0.508840505131928	-0.302861994209134	-0.421097900368796
MTHFR	0.0992689926753351	0.145451119203571	0.494928910382728	20.2636964468045	0.146612018001076	0.256412443883448	0.571781992248856	0.567469678555173	0.836582676883537	0.325255588502162	0.379197520386288
CLCN6	0.15904384604223	0.0622960571978895	0.0106789593191024	65.3265035432745	0.225485942817972	0.113632351138609	1.98434636402907	0.0472172408924711	0.305884895514641	0.491408332933963	0.548224340786745
KIAA2013	0.145396018415446	0.181323290494762	0.422633548728169	22.3027662445172	0.193438099756411	0.304645665259534	0.634960945830682	0.525453886447413	0.815882590741041	0.453472246302286	0.479545813301726
PLOD1	-0.149943636320438	0.10271203639731	0.144332721916205	37.9815447881058	-0.238635172886941	0.184093943467381	-1.2962684615924	0.194883010242193	0.558413274883517	-0.367466516570285	-0.446387207331743
MFN2	-0.0933821859688205	0.0928938555086848	0.314773179725581	28.2668652287969	-0.144838950576243	0.173730810886513	-0.833697545283758	0.40445144174378	0.742023572228244	-0.210245884889584	-0.245381903493286
MIIP	-0.22768656432789	0.113974326595046	0.0457491446462228	39.0269159894611	-0.350948554603545	0.189815395335559	-1.84889404773059	0.0644731133603555	0.350405857463781	-0.583564091403583	-0.687074783663859
VPS13D	0.0402830327282128	0.0447950264252691	0.368506374455089	376.032605545662	0.0538843820461431	0.0746436456999716	0.721888401093512	0.47036309300418	0.786428005207011	0.161295686032763	0.180482197101704
DHRS3	-0.0646407141362435	0.0756830252965072	0.393050738864502	114.752172153231	-0.116775727600387	0.132699148719516	-0.880003592541608	0.378857363376323	0.725644316770717	-0.130354857893995	-0.185242416827575
PDPN	0.361931006168698	0.186769589024857	0.052641814344436	9.22562947561646	0.49882837077334	0.342023881408359	1.45846064526051	0.144713615133903	0.491222866862631	1.05536217917889	1.13399716222417
PRDM2	-0.171585469653841	0.100600254578833	0.0880794764868029	72.008160643107	-0.253850961657359	0.172125351384071	-1.47480286672549	0.140265550293654	0.484446945950936	-0.427623084095583	-0.478994642573734
KAZN	0.282345696426306	0.231521748126485	0.222646407693848	214.191998510692	0.415392707398026	0.388505399780825	1.06920703710262	0.284976388495573	0.653820090597423	0.834143441108734	0.955194536120912
TMEM51-AS1	0.260695329513313	0.13438055166251	0.0523823494421257	23.0812163578194	0.36060701723406	0.231059871587944	1.56066483875288	0.118602851549375	0.453905865230484	0.773963153279845	0.837788802434435
TMEM51	0.0799184491260293	0.0945126163863095	0.397784305775484	49.161172271187	0.0777706358236321	0.171442994443963	0.453623876996921	0.650099564974954	0.879109935228326	0.271467988267831	0.231670438800848
FHAD1	0.160129203340835	0.476810127022338	0.736995810378473	3.85746554783456	0.1794087862136	0.71069978401039	0.252439623945316	0.800701276133983	0.938566929609082	0.494425238600724	0.449480994465243
CELA2B	0.231067057112082	0.259410904167547	0.373069935628951	3.59730963017555	0.246318378244593	0.46458840834488	0.530186233277138	0.595982815031057	0.852625476465542	0.691607137414419	0.592868249778645
CASP9	-0.194369229201921	0.0958089112377021	0.0424870571728197	45.7847389192413	-0.29641172226894	0.173499647948069	-1.70842837881527	0.0875568852623492	0.399052504452588	-0.490953798671362	-0.570202352304181
ENSG00000237301	-0.0489995648871287	0.190038014045762	0.796529729005763	3.236878367264	-0.0419154612876202	0.370019952210185	-0.113278921953405	0.909809427510379	0.973285166504142	-0.0868780490450226	-0.0248168665769322
DDI2	0.00589334468894307	0.0899319050153391	0.947751074251308	47.0305194072613	0.00176574448972913	0.151371160675652	0.0116649993423295	0.99069288819667	0.997861844023506	0.0657046351805539	0.0687919571369069
PLEKHM2	-0.0519777736010339	0.0627402594507256	0.407410235211139	92.4773326561706	-0.0744448396302567	0.118719847202205	-0.627063135479458	0.530617850624059	0.818406923915431	-0.0951564056353563	-0.0945273241663523
SLC25A34	-0.0693328295267286	0.169665110310342	0.682800069652556	12.3435124163203	-0.0645746247025533	0.289985598792639	-0.22268217791301	0.823782873071753	0.946199778671902	-0.143397262942396	-0.07337545363662
UQCRHL	0.197993791236207	0.140981190676453	0.160200178214853	9.48423062758601	0.31557354448666	0.294869632730516	1.0702137807967	0.284523092732974	0.653670250774255	0.599675270030823	0.741282070612043
SPEN-AS1	0.124349761603429	0.0734787361257393	0.0905843880768972	21.7099081156035	0.18916701253778	0.151725379123024	1.2467723833097	0.212480969390907	0.579639032175306	0.394971168802869	0.470392873418308
SPEN	0.0113346348013396	0.0385332717836594	0.768641839777443	273.720527814155	0.019883456536382	0.0704395077049746	0.282277051390832	0.777731080712501	0.927916300568273	0.0808294783963972	0.107618213942132
ZBTB17	0.0796820997262092	0.117223477604561	0.496665791735309	17.4254778284071	0.131088860535666	0.212182265240807	0.617812522582377	0.536698927792545	0.820729513760943	0.270811021345907	0.345931394032806
FAM131C	0.00280634428611365	0.311938397826572	0.992821952701262	9.23573490538779	-0.0234575869723352	0.486954143418673	-0.0481720656644394	0.961579112703674	0.990129621385982	0.0571238765487602	0.0147383579678917
EPHA2	0.194053644313902	0.175940235653529	0.270047987020105	11.8649155014182	0.272735514253297	0.311416904561719	0.875789047602081	0.381144725235073	0.726801363503401	0.588723068766736	0.649480172083811
ENSG00000288398	0.183416901385298	0.203748754032204	0.368007890417854	4.25634261139722	0.311282758982336	0.393280267913427	0.791503628274732	0.428650159723665	0.759470690656538	0.559156722220382	0.732086917302506
FBXO42	-0.0144617081757969	0.0479512819343109	0.762963343304607	236.3203399299	-0.0315130817392295	0.0918712509952119	-0.343013525970947	0.731588284547707	0.912674259519097	0.00912485779871522	-0.00252456726832012
SZRD1	-0.00514056294543639	0.0507201721208797	0.91927147590587	45.8251069661407	-0.0324410591000627	0.103266944532608	-0.314147564323634	0.753408965630321	0.919108862294294	0.0350343125951287	-0.00451322274691305
SPATA21	-0.24167939925604	0.13283297991078	0.0688468969113886	6.24044944072701	-0.398290212947361	0.258129600194867	-1.54298543307968	0.122834310336674	0.460151583745505	-0.622459175117515	-0.788527957205261
NECAP2	-0.33276482042036	0.0695300393595177	1.70210548560304e-06	24.1713042685705	-0.480156949988725	0.14339762842246	-3.34843020258429	0.000812707488908803	0.0404463583127512	-0.875644115802956	-0.963968374184458
LINC01772	0.384859972498358	0.135469551285764	0.00449817057206361	7.31915419774858	0.498921527045746	0.285751311928318	1.74599907758569	0.080811112123358	0.385569976642888	1.11909651674847	1.13419679611537
CROCCP3	-0.0521869606490642	0.0648246835114684	0.420792169677859	63.3198943253542	-0.074459960254718	0.12130132241066	-0.613842939012961	0.539319119635571	0.821428321176066	-0.0957378709200386	-0.0945597276644806
NBPF1	0.0751270465617843	0.0880819076068959	0.393702247333943	38.5406722241595	0.0973383724970939	0.157432027002765	0.618288250175325	0.536385345786493	0.820729513760943	0.258149600335695	0.27360409837246
CROCC	-0.142534916302286	0.133523679424136	0.285751560662824	40.6372318638349	-0.212701160764913	0.214050159029195	-0.993697746965476	0.320370039953354	0.685448132610794	-0.346872920862283	-0.390810619512769
ENSG00000290851	0.34704017113217	0.133003488198694	0.00907392885144337	11.9885241310656	0.512930625466756	0.237605539667191	2.15874859729789	0.0308696763183021	0.250710713451749	1.01397097587449	1.16421829394596
ENSG00000238142	-0.316227397810793	0.368270081453548	0.390515223059869	3.59242667990352	-0.501945453666363	0.610148519544032	-0.82266110231894	0.410700741076418	0.747105670622685	-0.829675987106051	-1.01066113743244
ENSG00000290122	-0.618711356331689	0.237996383827627	0.00933142494529046	28.0260682473026	-0.916052677090728	0.376481044158525	-2.43319734500366	0.0149661414352432	0.175915970994258	-1.67047336299183	-1.89809291469945
ENSG00000226526	-0.0661284512821125	0.22470480150743	0.768536057486658	3.31656267062281	-0.0874656934618716	0.445107915526389	-0.196504466469516	0.844215337082563	0.954913629182215	-0.134490235830634	-0.122431013847907
ATP13A2	-0.711506140955814	0.262423410221899	0.00670218468447144	22.0961304266633	-1.0391672655592	0.393618485553951	-2.64003674547131	0.00828970385927018	0.133153368239527	-1.92840972361526	-2.16192747703479
SDHB	0.0317743759455063	0.0844887642766911	0.706858817270576	63.9579688115277	0.0581566245342149	0.146747909735521	0.396302915925882	0.691881576373397	0.895481808936746	0.137644658949559	0.189637612727526
PADI2	0.078292197220611	0.0900156410377837	0.384430401622639	150.932825641959	0.0822289933763008	0.142446349957735	0.577262902143149	0.563761870379009	0.834659777615449	0.266947588768661	0.241224699008963
RCC2	0.182234643730254	0.170825433176489	0.286067257248841	27.1329018149409	0.272549920903529	0.284230920477132	0.958903135682794	0.337607544967603	0.696688913443198	0.555870468169613	0.649082445536394
ARHGEF10L	0.175048926659294	0.0683421818495713	0.010426327270943	284.451618284609	0.233848981939623	0.121047998164085	1.9318698820829	0.0533755679939267	0.321124411709349	0.535896741011769	0.566146333573319
ALDH4A1	-0.126793225517705	0.065407012598343	0.052559024113012	92.0839438708727	-0.204290366946649	0.11900716785642	-1.71662237347856	0.0860481918292646	0.395858232010661	-0.303116642452015	-0.372786288411643
IFFO2	0.154861165451494	0.171564089912594	0.366715271462114	51.198323578429	0.240975786895567	0.28504359143737	0.845399770892639	0.397887672385451	0.738635011799779	0.479781974689859	0.581419076550343
UBR4	0.0542079671606364	0.0405269575928551	0.181034037767348	165.480220164017	0.0848129759464508	0.0767449451906035	1.10512784569472	0.269104196333445	0.640267837596741	0.200002030618485	0.246762173640999
EMC1-AS1	0.110755644030588	0.0557594766177573	0.0469988372674336	39.7977711510147	0.167018919745658	0.112956703730988	1.47861007119526	0.139244559474082	0.482928923903362	0.3571843769392	0.422929510700181
EMC1	0.058163799219246	0.0586612737188118	0.321431955140821	32.9724777748207	0.0369472760179841	0.122280209662229	0.302152540628139	0.76253578137987	0.921441294410938	0.210997830959726	0.144185978986895
MRTO4	-0.522178634655794	0.152849888306603	0.000634819928920292	10.4508568505432	-0.81937357348194	0.301184696840633	-2.72050201114799	0.00651828753711432	0.119014830167091	-1.40214687232737	-1.69090959625681
AKR7L	0.0294270182559877	0.18066070640603	0.870608549487296	6.78327873686069	0.0298170760588596	0.34428314699837	0.0866062609187221	0.930984489109657	0.980710125158028	0.13111984290555	0.128905960518077
AKR7A3	-0.214414114872909	0.175529088240016	0.22188526806731	3.54403830033314	-0.266407019287719	0.371172077405305	-0.717745314114276	0.472914337571224	0.787589175932061	-0.546671422027354	-0.505902273998841
AKR7A2	-0.254935201529379	0.157723426178685	0.106020112175	18.0765875164549	-0.410339063981431	0.25836584230029	-1.58820941780883	0.112238992206049	0.44366002054753	-0.659305571274136	-0.814348644897618
SLC66A1	-0.425166363871346	0.0983820442006384	1.54912370391778e-05	12.8421631310879	-0.630664948872328	0.230799282931597	-2.73252559913386	0.00628507871090836	0.116601587325514	-1.1324874064068	-1.28650701487197
CAPZB	-0.0388793542219651	0.096411009632348	0.686752001692942	175.734491369243	-0.058994806606838	0.15443967247187	-0.381992564880525	0.702466879585138	0.900386209349044	-0.0587474777172445	-0.0614179034916111
MICOS10	-0.534942915233149	0.2523060286082	0.0339879551562785	24.8229788316808	-0.762585308689501	0.369950202687021	-2.06131880223526	0.0392726355857415	0.279967547431405	-1.4376270137107	-1.56921234515376
MICOS10-DT	0.142120383444072	0.152448380343762	0.351206050166908	5.26224454921331	0.146501346161908	0.297637704823261	0.492213667112175	0.622568303748437	0.865812174648263	0.444367150938691	0.378960350635628
NBL1	-0.875905208028531	0.37275274422296	0.0187820374578282	10.9988052863274	-1.24158512692446	0.57641916659314	-2.15396225330727	0.0312431322131166	0.251989156248663	-2.38538041676778	-2.59570895270318
TMCO4	0.0169955319019723	0.0716620310852543	0.812530884574204	32.4814157953268	-0.00934207850193934	0.138707679674855	-0.0673508382797414	0.946302405638277	0.985564818480025	0.0965647506093287	0.0449878925336628
OTUD3	0.0703380009673054	0.146929537120869	0.632138354069478	36.4852631156007	0.117304193292691	0.23964243460648	0.48949675163048	0.624490053727503	0.866465277677206	0.244837763937743	0.316390852215376
PLA2G5	-0.0135921562173453	0.133705717781157	0.919028732055399	28.9005017985127	-0.0365986901964587	0.225617821448704	-0.162215422352084	0.871136215366802	0.961773524177029	0.0115419016923403	-0.0134230261610742
VWA5B1	0.182997625597987	0.229735971188844	0.42570878996887	3.69593697415815	0.223543094941149	0.424829332576365	0.526195057166789	0.598752687951119	0.854118416263693	0.557991285271369	0.54406081779859
LINC01141	1.25942424415589	0.461008766938224	0.00629725747682585	3.34018698051665	1.05293978315463	0.747681040243001	1.40827401857405	0.15904994592996	0.507400448166629	3.55007285099366	2.32145791557004
CAMK2N1	-0.10427614608091	0.381219042071238	0.784443210615668	6.68577641097207	-0.220628044364518	0.594433743363672	-0.371156662668691	0.71052084951381	0.904131221985389	-0.240527203343754	-0.407797931018265
MUL1	-0.21489384709102	0.0869240526236147	0.0134283484945484	25.6032331571818	-0.339358483315957	0.172865546600111	-1.96313545405895	0.0496304368914572	0.312297837735869	-0.548004906262645	-0.662237260965408
FAM43B	0.437185990799859	0.324594287550571	0.178022419908873	9.1132155577562	0.58743257663628	0.556228756032366	1.05609889863749	0.290923033535235	0.659155161071136	1.26454415996758	1.32387597484682
PINK1	-0.373043914995644	0.369136824412278	0.312215386933303	11.5757649380567	-0.627218772768148	0.582319872281196	-1.07710350036839	0.28143402946746	0.651074491371243	-0.987605613488839	-1.27912185950178
PINK1-AS	0.0635946801566098	0.167595963320417	0.704351991031777	4.01588277957315	0.147577759803135	0.329677911449678	0.447642243164542	0.654411411017765	0.881012183722132	0.2260937403865	0.381267105062196
DDOST	-0.254877318475209	0.167979815379695	0.129188637731465	18.6293269948117	-0.36945163314884	0.280273993053529	-1.31818021759257	0.187443326154727	0.548074911949735	-0.659144677055837	-0.726726880873319
HP1BP3	-0.205538429564929	0.0786629045494367	0.00897771448760887	248.476405799741	-0.299272061314344	0.135100895684082	-2.21517451678601	0.026748088292381	0.234304600102468	-0.522000186724071	-0.576332058860996
EIF4G3	-0.0202087609019024	0.0413073400902975	0.624679371163289	546.232911671489	-0.027674415082474	0.0694835108897122	-0.398287517831392	0.690418260353099	0.894540893936088	-0.00684989628350116	0.00570169535364136
ECE1	-0.0587250723486848	0.103016279167086	0.568639556714415	221.697385328619	-0.100362487793136	0.15542274980855	-0.645738721755743	0.518448579014796	0.811394526383988	-0.113911486430658	-0.15006884402097
NBPF3	-0.0935369731538257	0.0706761000764443	0.18568253580363	31.5012337730994	-0.152561040845028	0.137981698267705	-1.10566142293043	0.268873093256119	0.640119753971194	-0.210676137983367	-0.261930342892088
ALPL	-0.529474313567732	0.271395115696699	0.0510647418753187	4.56239227395321	-0.866323619419999	0.468534764032943	-1.8490060629932	0.0644569372476404	0.350405857463781	-1.42242625413148	-1.79152354441507
USP48	-0.0282591048561129	0.0588299628427549	0.630976943512705	124.560151230485	-0.049183491740267	0.0970711770771162	-0.506674516794972	0.612383213779936	0.860810852929005	-0.0292269773848465	-0.0403922557925255
HSPG2	-0.473289766134101	0.152919225556802	0.00196792229875323	11.3298457003314	-0.72451691237154	0.265911101423761	-2.7246583857999	0.00643680487279188	0.118448145978329	-1.26625327795607	-1.48763177207707
LINC00339	-0.273572676250971	0.177813340811055	0.12391699485038	7.04218954313429	-0.414098851742483	0.340212728437262	-1.21717624629922	0.223537165809765	0.593710640247586	-0.711111094832073	-0.82240587004657
CDC42	-0.160565974639002	0.138012746681949	0.244661533951026	35.154743200114	-0.216780384765918	0.238002028436633	-0.91083418990118	0.362382744967692	0.71584282985215	-0.396992823445172	-0.399552396521987
CDC42-IT1	-0.0121047306469345	0.212860567188201	0.954651183957368	3.80082546798419	-0.0267124066391443	0.403684583324276	-0.0661714807614697	0.94724130205105	0.985569181512335	0.0156764135604811	0.00776327944181628
ZBTB40	-0.0232359611183941	0.0859404190358437	0.786873379510279	35.7741918069159	-0.0625794589424984	0.153881530371174	-0.406672969729064	0.684248195763318	0.892495087514769	-0.0152644317542517	-0.0690998134250187
EPHB2	-1.93037584166226	0.663787232341316	0.00363603674711697	10.1500524641654	-2.8480960631159	1.01505087308243	-2.80586533999721	0.00501816586565605	0.103103589459272	-5.31643218573821	-6.03846187914094
TEX46	-0.12892249640774	0.169967034942631	0.448142909561111	5.36214095904849	-0.148401216443975	0.320072452224412	-0.46364882517264	0.642899367209212	0.875509268027482	-0.309035255080748	-0.253015839226059
KDM1A	0.190140375660897	0.072103445445953	0.00836305554864154	93.2213820781917	0.279547445178565	0.120485638134146	2.32017234176344	0.0203315561667176	0.205799323201561	0.577845579492028	0.664078140015021
ENSG00000240553	0.406346859871778	0.0996950594887624	4.58371758845453e-05	12.8629235409896	0.598325418845938	0.196496759380808	3.0449632896306	0.00232708712537396	0.0709972275292662	1.17882238984225	1.34721933563553
LUZP1	0.0518000850022477	0.0573715146324671	0.36658503568807	184.63520261138	0.069734383209467	0.100062580687974	0.696907702459928	0.485860557119321	0.794896809192951	0.193308978166663	0.214448749497817
LINC01355	0.140340703040652	0.118356993891916	0.23572472208565	20.4661576332708	0.209436671544051	0.231043078055337	0.906483212164827	0.364680146645825	0.716803573223742	0.439420275010366	0.51383075254484
HNRNPR	0.0224987051117685	0.0631577703902738	0.721668177891836	85.9319676601705	0.038072124291344	0.121178601019092	0.314181909769247	0.753382881467844	0.919108862294294	0.111861606735079	0.146596528829829
ZNF436	-0.848009038102978	0.23142454530102	0.000248015629628085	10.0085629544159	-1.29471387547163	0.39500365833161	-3.27772628977705	0.00104646814119152	0.0462582918248788	-2.30783902718348	-2.70956386051498
ZNF436-AS1	0.141368900519043	0.132005880992103	0.284201442401438	17.3717799406085	0.192472563306994	0.230218981578025	0.836041242071789	0.403131701895597	0.74151716790027	0.44227829679093	0.477476668696527
TCEA3	-0.00148209013318924	0.0956207999916054	0.987633553702585	37.515766641921	0.000846395952626618	0.166043653090092	0.00509743032555048	0.995932856656786	0.998162471324847	0.0452035604300494	0.0668217932275161
ASAP3	-0.0533633768645245	0.0562984106798227	0.343197426766244	205.810765258898	-0.0915721149337055	0.0944285612363865	-0.969750187175569	0.332171027741379	0.695252996480021	-0.0990078878549702	-0.131231075036945
ID3	-0.257141910460637	0.158528276085454	0.104791129805134	60.1195927658739	-0.502809639114229	0.259493174903253	-1.93766036159406	0.0526646729325792	0.318730427867015	-0.665439434001329	-1.01251308684194
RPL11	0.346486026690849	0.294333840291179	0.23912079999426	24.8438316080699	0.488700326181313	0.456070380352763	1.07154585615341	0.28392406356642	0.65311884600953	1.01243065223417	1.11229276272537
ELOA-AS1	-0.0261200971087867	0.0586765002166591	0.656208241142944	68.2232955016973	-0.0239342079288621	0.112370321894055	-0.212994031924442	0.831331617716921	0.949064999205065	-0.0232812997702535	0.013716959260968
ELOA	-0.134430757632935	0.171363541717579	0.432760270745108	18.5479398294413	-0.189378520645691	0.281195454972133	-0.673476463780179	0.50064421737909	0.802795382810163	-0.324346254072179	-0.340830201879845
PITHD1	-0.477572815041198	0.303757379462982	0.115900005856326	6.10414776165733	-0.84956424117236	0.550196370057306	-1.54411095275651	0.122561455928007	0.459658510075779	-1.27815862427423	-1.75560819693283
LYPLA2	-0.907567475978192	0.311481422380287	0.00357158069562452	10.886489075229	-1.32945096271129	0.475814526741389	-2.79405290926282	0.00520519615347664	0.105095058954948	-2.47339021383881	-2.78400543825723
GALE	-0.463950070073852	0.277459478833688	0.0944974453705271	7.7330899884592	-0.710827563601744	0.479313324295459	-1.48301231693608	0.138071138349005	0.481391738511373	-1.24029225847779	-1.45829549774708
HMGCL	-0.0377116177107753	0.0540938744534096	0.485708080007698	41.2511658153039	-0.0166458093732853	0.111966016694443	-0.148668407296402	0.881815291473511	0.965020349557627	-0.0555015872603244	0.0293359973210157
FUCA1	-0.0204527767353536	0.232729850642654	0.929970422177177	7.55683412766099	-0.046711848192427	0.387391443549787	-0.120580485114467	0.904023326665845	0.971213384032465	-0.0075281731529377	-0.0350955236846133
PNRC2	-0.0564989615683425	0.199367401527068	0.776876994898737	12.6512010271023	-0.0956779702625653	0.342317811878441	-0.279500414359218	0.77986082007221	0.929308904331104	-0.107723693492166	-0.140029922981593
SRSF10	0.122732556675867	0.104857642519771	0.241812525147127	89.7632856626406	0.181249179984949	0.184558126358518	0.982070979810768	0.326064881123703	0.690037933353624	0.390475916671109	0.453424958305993
IFNLR1	0.154754064697679	0.131651725732255	0.239802448164222	17.6585793219503	0.233814683212156	0.238348069711439	0.980979973931518	0.326602617207559	0.690693930923042	0.479484272844102	0.566072831400567
STPG1	-0.0968178108316665	0.226521915173924	0.669080470858405	12.2301736317725	-0.110824205398149	0.38215195255381	-0.290000364141914	0.771815959023084	0.925873843881885	-0.219795695012852	-0.17248830478456
NIPAL3	-0.13330212284633	0.257280909117295	0.604375256749231	11.8674086744035	-0.152496499672265	0.426095815476093	-0.357892507115742	0.720423758292424	0.90839909549314	-0.321209052444856	-0.261792031159252
SRRM1	0.189323057179977	0.0783457253803622	0.0156701901067193	162.822743598422	0.276136354303578	0.133830415603726	2.06333032037516	0.0390812552169847	0.279391359196199	0.575573726011329	0.656768172290775
CLIC4	-0.174261484514269	0.107499085144671	0.105006731309705	276.966978704503	-0.254549104279523	0.181856187227242	-1.39972748885055	0.161594938842795	0.511051134941684	-0.435061449698446	-0.480490762208763
SYF2	-0.096347003911069	0.27920192732196	0.730034221076542	12.5750991777849	-0.151797401895084	0.460987167007293	-0.329287695535095	0.741938243552517	0.915789171385467	-0.218487019917078	-0.260293864627025
ENSG00000284602	0.0433432220954106	0.112133965070045	0.6991036568359	9.06690308478619	0.15296037062394	0.236420360644505	0.64698476140953	0.517641805980159	0.811014951857527	0.169801919560766	0.392802040018277
RSRP1	0.068912682422663	0.0530450513057129	0.193897605525287	341.535505633544	0.104256631163484	0.0849947597678557	1.22662422304902	0.219963860561169	0.590269938860371	0.2408758874204	0.288429926652244
RHD	0.0912972454217767	0.372677770719239	0.806474732190088	14.2584592624157	0.158437293864526	0.551426339804882	0.287322680161757	0.773865258201888	0.92635343097144	0.303096978158687	0.404539086489374
TMEM50A	-0.119016793814703	0.152388338433949	0.434796699620584	24.4325029151344	-0.151101030970181	0.246987413874134	-0.611776238311411	0.540685812989315	0.821925273828757	-0.281500939584294	-0.258801541739217
RHCE	-0.041796548364718	0.11576074236836	0.718054757669465	15.1124113628874	-0.0991937859280936	0.213125610892749	-0.465424054446515	0.64162781155506	0.875063565827292	-0.0668562355904543	-0.147564315931328
MACO1	-0.0761644450919825	0.113953939433222	0.503891556839256	30.6053188410506	-0.124151019877199	0.220026750382472	-0.564254208460508	0.572581140446605	0.839218886940457	-0.162386714377815	-0.2010476681317
LDLRAP1	-0.225453547483102	0.134087302910495	0.0926864668039953	7.21655006968129	-0.331564544925494	0.278338820678432	-1.19122637696505	0.233564727294578	0.603637627402025	-0.577357102072356	-0.645534851042289
MAN1C1	0.337947296350771	0.13519045416807	0.0124268109827688	184.019477217487	0.471192397086343	0.223577106401657	2.10751630464277	0.0350728498942713	0.264892619155935	0.988696031401919	1.07477327078188
ENSG00000233478	0.184276340340296	0.192630339708765	0.338753049100178	11.0820385276899	0.30107105478491	0.404933545605793	0.743507318798443	0.457174592158007	0.778192449583729	0.561545655576152	0.710203235269846
SELENON	-0.190431380991164	0.0795222791507894	0.0166343230971251	47.8573815938512	-0.288327871807796	0.136079961555431	-2.1188121198164	0.0341063480809945	0.261851391056221	-0.48000798700442	-0.552878660815367
MTFR1L	-0.0556735313880265	0.11748940663376	0.635599737918578	33.1892894018799	-0.0880916482050114	0.192950451696297	-0.456550619242225	0.64799407942532	0.878220792485353	-0.105429292384153	-0.12377243485863
PAQR7	-0.169992349461903	0.0990055765070993	0.0859795879641375	30.4766330893096	-0.254494087757759	0.172511935284751	-1.47522597400399	0.140151800567959	0.484446945950936	-0.423194778927264	-0.480372861802961
PAFAH2	0.19818715506275	0.094738595036061	0.0364441679762045	27.9273477978935	0.289684078882203	0.163780322120927	1.7687355546188	0.0769380159269019	0.378033420447056	0.600212752410859	0.685800945979952
PDIK1L	-0.00925536579565321	0.177784941996007	0.958481415230252	10.8225355275673	-0.0180631738803097	0.322373023702121	-0.0560319026476619	0.955316392437075	0.98769006262944	0.0235966302278814	0.0262985851911267
CNKSR1	-0.380732834040815	0.236949889436787	0.108096626054735	4.50091403445313	-0.567985345880379	0.456989687195217	-1.24288438403588	0.213910440955812	0.581580494190137	-1.00897806242197	-1.15218462604338
CEP85	0.10873701076591	0.332139435892419	0.743377754056651	5.36341032794977	0.164450982229238	0.541677444960779	0.30359577227947	0.76143587288194	0.921253610504366	0.351573297395952	0.41742642061819
SH3BGRL3	-0.92755305181945	0.211732617594489	1.18257696368763e-05	5.10226117276012	-1.51676901164876	0.470011918799608	-3.22708627373222	0.00125057747335994	0.0507915750951308	-2.52894297705	-3.18542801598517
UBXN11	-0.426461552061862	0.202122095701005	0.0348652046638159	13.2893492516809	-0.633995997423424	0.336278757002653	-1.88532871678963	0.0593854713961317	0.336689134866263	-1.13608756701429	-1.29364545189661
DHDDS	0.00845540961918458	0.090618742289118	0.925659262342501	26.4522967204873	0.0121548748679556	0.16987193394734	0.0715531670565637	0.942957511761832	0.983540971005857	0.072826260673455	0.0910558634739381
DHDDS-AS1	0.0266211928505903	0.210802301316658	0.899506238484548	4.18143084354415	0.0419001580899109	0.386096199828739	0.108522586102885	0.913581165197459	0.975200118730925	0.123320650348075	0.154800005236757
HMGN2	-0.247052127257602	0.213225259457731	0.246601402968702	51.4471449366055	-0.357303275024038	0.337431520809133	-1.05889122085351	0.289649322938509	0.658364965330028	-0.637393440151438	-0.70069294948613
ARID1A	0.064024900171458	0.05431001187987	0.238446597968514	502.478932460843	0.0847905622227083	0.0969133442084243	0.874911116887635	0.381622269775616	0.727134767103251	0.227289598379455	0.246714141031156
PIGV	0.0496975739783847	0.0802356467513391	0.535656046504243	19.1599318440449	0.073335588329479	0.165006494080613	0.444440618765292	0.656724051949344	0.882277084355661	0.187464748408896	0.222166132047989
ZDHHC18	0.128213658264502	0.112791971800249	0.255652508135506	27.9998071543478	0.192835938017127	0.207401056782232	0.929773169958346	0.352488540648272	0.708105954140136	0.405711421572667	0.47825538069812
GPN2	-0.0330088388350733	0.0989957426747612	0.738804472778912	18.0933706786417	-0.038801687084653	0.188148926822067	-0.206228585727453	0.836612359566988	0.951797209492365	-0.0424295415313665	-0.0181440484790079
GPATCH3	-0.388215179815143	0.35704688219087	0.276906593663279	6.81343219919646	-0.534221213270697	0.564493541717419	-0.946372586735676	0.34395858239253	0.701400225656273	-1.02977631143751	-1.07982809006723
NUDC	-0.767266288916463	0.349545769137462	0.028160863192381	32.2922389064677	-1.09209407938672	0.500815082093345	-2.18063336835206	0.0292105450036459	0.244112585541386	-2.08340302082536	-2.27534963874364
SLC9A1	0.0588950141019601	0.260144901606955	0.820895683936707	9.18069856374568	0.091416527434908	0.439063812043385	0.208207838877586	0.835066688174765	0.951152847140782	0.213030347188358	0.260913584440396
WDTC1	-0.0980910521962483	0.088301185689975	0.266624729335427	66.8346108758915	-0.146049826081397	0.144712379639571	-1.00924210109154	0.312858540050907	0.679109317863302	-0.22333485128231	-0.24797680969343
TMEM222	-0.0706942410295688	0.115251909640429	0.539619229776342	27.9796223640168	-0.120855885422633	0.199838160016069	-0.604768805982376	0.545332623045852	0.824791140165497	-0.147181500707221	-0.193986195015707
MAP3K6	-0.102868906733263	0.0788272646357706	0.191895757644057	27.3361092631744	-0.153613320344292	0.158877056379344	-0.966869124120201	0.33360946339821	0.695865264547232	-0.236615580537275	-0.264185377852579
WASF2	-0.0497450156671648	0.0394444684430167	0.207258240199438	274.698112498195	-0.0789930477996678	0.0741502302864405	-1.06531088972374	0.286735266487424	0.655771771606154	-0.0889501359840167	-0.104274134245597
AHDC1	0.148546247164179	0.0691537793341922	0.0317092420987559	165.810993788579	0.196207854877332	0.119590302936961	1.64066692749125	0.10086657374124	0.425790606246776	0.462228757154386	0.485481398508927
IFI6	0.328396450571118	0.364899656967633	0.36813956127583	5.60417188923881	0.438998671177096	0.593238863362304	0.740003223472212	0.459298038398063	0.779008518593941	0.962148091113483	1.00578211635516
FAM76A	0.140592827766989	0.110003495430092	0.201222629204935	33.9006823794479	0.198938782455565	0.181828726433574	1.09409985076391	0.273911187893082	0.642928071520558	0.440121091706023	0.491333776292387
STX12	-0.051738043993184	0.103874398723374	0.618425733170881	70.0036893080707	-0.0601738942131904	0.174400899488368	-0.345032017551054	0.730070300524714	0.912166773801602	-0.0944900429423131	-0.0639446882248166
PPP1R8	-0.0703613580362245	0.162253512424512	0.664542072534824	16.1728991754381	-0.107748672165866	0.283834894558423	-0.379617426298116	0.7042294232157	0.901099951356616	-0.146256204871206	-0.165897437086578
RPA2	-0.443042940790255	0.168640152915051	0.00861034243616467	18.6663228467785	-0.626173773027548	0.282432106365345	-2.21707716267056	0.0266178190849299	0.233810905393816	-1.18217790581952	-1.27688242506406
XKR8	-0.114286283881598	0.117327510620638	0.330017232359185	9.87821022943064	-0.162094490932475	0.23461198280619	-0.690904569296357	0.489625514468534	0.795738365670745	-0.268351811419597	-0.282360526371209
EYA3	-0.0396790692057538	0.0622399512100609	0.523787698420577	127.828508664282	-0.0570503989070259	0.0979795157712455	-0.582268635009612	0.560385748728704	0.833119668523629	-0.0609703997628101	-0.0572510378027997
DNAJC8	0.261628652513615	0.184631944853784	0.156474714423496	13.5154792503058	0.409074561905833	0.330614051743251	1.23731753005923	0.215969222302978	0.584670829812545	0.776557457894692	0.941654750369765
ATP5IF1	-0.436178683952025	0.544668214597598	0.423238533119335	6.29605922663868	-0.591945875766094	0.804150691369314	-0.736113121731107	0.461661857888706	0.780470768884281	-1.1630977233027	-1.203532041442
SESN2	-0.252724940414297	0.1395021187038	0.0700448081850312	34.1358780673395	-0.349498471327008	0.264821968228956	-1.31974878694672	0.186918905421803	0.54727898604505	-0.653161834744534	-0.683967255211105
PHACTR4	-0.145084977242405	0.0480764508161639	0.00254619260341502	234.136749121932	-0.213451212441752	0.0852269951023329	-2.50450238431449	0.0122623778771651	0.159874837275542	-0.353961179549736	-0.392417980251649
RCC1	0.442596298306536	0.158581379036685	0.00525499057543648	7.15168801251177	0.630817303597399	0.385660993143032	1.63567826358691	0.101906941001882	0.427296664872453	1.27958288260462	1.41684944445929
SNHG3	-0.622357846503694	0.24044846336021	0.00964450123890715	7.8151317530762	-0.902788572666652	0.391823765587941	-2.30406793041764	0.021218830625146	0.210247463005763	-1.68060930336634	-1.86966793899974
TRNAU1AP	0.0393875261999726	0.0895802260180317	0.66016167357242	73.6192823998129	0.0697263941445104	0.154482949913293	0.451353331766682	0.6517349127696	0.879622858684468	0.158806497704513	0.214431628931664
SNHG12	-0.0191087586021549	0.136819724842438	0.888925653012221	18.7848290999187	-0.0479223242547352	0.272109009357403	-0.176114434314049	0.860204041222655	0.959650655433078	-0.00379228274386561	-0.0376895738787403
TAF12	0.000223656231982476	0.102960620021203	0.998266796431034	32.0061001079658	0.0128080838840114	0.184418431783458	0.069451213526479	0.944630464797182	0.98463131489102	0.0499449261367667	0.0924556903913526
TAF12-DT	-0.309711656519073	0.153624592607751	0.0437969279556161	5.18471693974348	-0.510644748028084	0.358336159730126	-1.425043870573	0.154144520055251	0.502047660533598	-0.811564553340052	-1.02930372519643
GMEB1	0.0653845896017009	0.110716813400954	0.554817280771645	21.8946743176855	0.0932800883359296	0.189580359210598	0.492034558455015	0.622694913333731	0.865812174648263	0.231069049397479	0.264907195439893
YTHDF2	-0.264854990905222	0.0876300411911053	0.00250760447185904	45.4478853213994	-0.403791527707704	0.149667214599777	-2.69792906073302	0.00697723071816636	0.124027842180019	-0.686879042995852	-0.800317274703047
EPB41	0.273459659272473	0.107776581469052	0.0111716688537018	124.627035240352	0.410761644394836	0.181390565483909	2.26451493383361	0.0235424623084735	0.221310822060374	0.809443431371027	0.945270168133384
SRSF4	-0.0589202025308686	0.063681248200341	0.354843004688003	172.306445872336	-0.095030710752189	0.110763689662455	-0.857959057176484	0.390915071809669	0.734594774302889	-0.114453878648542	-0.138642845854813
MECR	-0.140422531202249	0.110409187504789	0.203430906484066	25.724909740819	-0.18253059528299	0.199671512670383	-0.914154417131655	0.360635712061138	0.714585672795807	-0.341001244699169	-0.326155097869439
SDC3	0.0838099873802608	0.134359586559896	0.532776160511229	108.027671309049	0.0921661048853982	0.215480594899847	0.4277234566214	0.66885247015135	0.887865154629785	0.282285074794722	0.262519928912214
PUM1	-0.130557449551851	0.0462368355223543	0.00474776112316373	327.115246749973	-0.187171262556622	0.0690347899943602	-2.71125996866091	0.0067028051187066	0.121572528726015	-0.313579840915933	-0.336100047808464
SNRNP40	0.116884606376863	0.109228685229253	0.284578459521605	39.2866503365304	0.187733778625874	0.180803916782864	1.03832805155063	0.299117353265314	0.666959860776644	0.374220703370689	0.467321453153855
ZCCHC17	-0.321699653089557	0.128712669782786	0.0124416880603661	57.6057307791474	-0.445606417971284	0.20414248234332	-2.18282061066485	0.0290490232421174	0.243353778685208	-0.844886902425529	-0.889926584282286
PEF1	-0.495207813363535	0.29874712366701	0.0973951325085025	7.5726671508155	-0.770608991610388	0.52880882750914	-1.45725440182268	0.14504616860038	0.491581371141609	-1.3271776214656	-1.58640709760417
COL16A1	0.0439150701137028	0.118947114737241	0.711979938185017	317.422270359532	0.0291601719887005	0.180663847305317	0.161405684776659	0.871773889574924	0.961773524177029	0.171391452822419	0.127498215099742
ADGRB2	-0.475596101762485	0.202438833772474	0.0188071112160171	34.906938715432	-0.668086828879797	0.311859349646141	-2.1422696790648	0.0321717872789458	0.256073916278559	-1.2726640673207	-1.36670210349922
PTP4A2	-0.363612384975206	0.305254973719057	0.233584516696496	11.8241149066522	-0.561075170583909	0.528410673396477	-1.06181649772037	0.288318998741363	0.657509546986808	-0.961389328398719	-1.13737612042529
KHDRBS1	-0.0245386528439327	0.085644130651348	0.77448080267755	101.372063571251	-0.0427554921546197	0.152847013528488	-0.279727363771166	0.77968668281554	0.92921395673442	-0.0188854495092982	-0.0266170527197772
ENSG00000203325	0.190763624716824	0.185141067099516	0.302836798064497	5.47215823814561	0.302742516108704	0.365995173155686	0.827176253441803	0.408137169018631	0.744715270015583	0.579577989280993	0.713785176876519
TMEM39B	0.0575978586248566	0.171990601791707	0.737708390443559	13.6909291758678	0.095856952184951	0.304522369488756	0.314778032056822	0.752930192341553	0.919108862294294	0.209424718226751	0.270429414652594
KPNA6	0.0637610836836353	0.0567339980721212	0.261072328519262	105.556629343509	0.101154475805427	0.0994796884428325	1.01683547052479	0.309231705137915	0.676703758840555	0.226556282762451	0.28178200773889
TXLNA	-0.132269223873022	0.0836550712192465	0.113849187962271	39.4175807058257	-0.239151057750918	0.16214631504266	-1.47490898999462	0.140237013051457	0.484446945950936	-0.318337962187511	-0.447492748592091
CCDC28B	0.0551228494841932	0.147007063745792	0.707684747118793	8.77304026266793	-0.0194573489129244	0.31377242253497	-0.0620110230074662	0.950554053806429	0.986533272954612	0.202545076737864	0.0233108681047557
IQCC	-0.0382467797169438	0.254079599202162	0.880345932223936	3.57973219695218	-0.0716082739521709	0.533477877752673	-0.134229134774675	0.893221388158818	0.968519334741844	-0.0569891465102777	-0.0884485639355543
DCDC2B	0.15553907236877	0.175719905819248	0.37607390091132	4.62788137990646	0.1593873722065	0.337427426362043	0.47236045369793	0.636669526576768	0.872622257207226	0.481666313812924	0.406575104370415
TMEM234	-0.283272755934637	0.135179751073623	0.0361242117979386	15.2166628665592	-0.423726839152994	0.233266871807881	-1.81648956780273	0.0692953067797375	0.36219398024859	-0.738073852076424	-0.84303864700844
EIF3I	-0.359050034396116	0.31380677737875	0.252550850952508	7.76008965677798	-0.525847057883151	0.508842025743047	-1.03341907955671	0.301407821460679	0.669025998017448	-0.948707623181928	-1.06188227512291
HDAC1	0.025390508743735	0.0611589925226313	0.678027873760343	67.8552244704093	0.0378943263039932	0.106987680447445	0.354193362689154	0.72319397740916	0.909399409279867	0.119899788056243	0.146215507744023
MARCKSL1	-1.05696812550388	0.342839828226472	0.00204939345832849	36.982621191316	-1.56514216350569	0.498347020598782	-3.14066724353066	0.00168563433621035	0.0589920403008499	-2.88867066272963	-3.28909168011888
TSSK3	0.177185363449885	0.103911239857379	0.088164455655685	11.9213485774671	0.272952191592307	0.21920398561357	1.24519721130203	0.213059267446818	0.580607432613552	0.541835272284829	0.649944511619987
FAM229A	-0.311237951752263	0.312611434123873	0.31944141269928	5.24067868738076	-0.502925593258153	0.541805843921282	-0.928239514026398	0.353283341755911	0.708951205802657	-0.815807108988848	-1.01276157657166
BSDC1	-0.109892759806071	0.102706696689056	0.284634234500846	60.7900202116258	-0.146743797324281	0.183719698154784	-0.79873741791503	0.424442685267055	0.755937540485165	-0.256139383588193	-0.249463990062688
ZBTB8B	0.13530135466254	0.18795173422857	0.471603272347519	4.19528528683765	0.0971127467065832	0.40209998351619	0.241513928594014	0.809156822490756	0.941873314456537	0.425412686266787	0.273120582304775
ZBTB8A	0.0371947319996948	0.109743761657001	0.734667414231488	34.4906304543254	0.0706082555028545	0.191010658083706	0.369656103021811	0.711638743179059	0.904324920245752	0.152711312959952	0.216321457817205
ZBTB8OS	-0.0722900937810875	0.0445662825671706	0.104786132685498	170.820214578891	-0.107422534685526	0.0781350248515129	-1.37483202814194	0.169183526113093	0.522470429012796	-0.151617401415273	-0.165198524468205
RBBP4	-0.0130291981626749	0.0538886180531362	0.808950520562398	99.6489876465636	-0.0184242201674818	0.0975033106378107	-0.188959944508151	0.85012421081918	0.957473184186289	0.0131067240300774	0.0255248629999239
SYNC	0.0226795697070373	0.0891469855706332	0.799181554792202	45.1876829124123	0.0225880022954286	0.149991297049576	0.150595419465989	0.880294874919418	0.964947662320591	0.112364345716135	0.113414055487236
KIAA1522	-0.343104865600306	0.195927231509516	0.079914016155061	10.1379875523428	-0.537344115957798	0.337846346084645	-1.59049852746719	0.111722477282967	0.443096721531438	-0.904385748570364	-1.0865204705066
YARS1	-0.0525908082359481	0.113975819620724	0.644496766840199	82.7855517364277	-0.0875678495060988	0.192536127906206	-0.454812561457337	0.649244092443674	0.878888942406576	-0.096860422981874	-0.122649934250062
S100PBP	-0.00284141974673653	0.0523879747137401	0.956745533831266	132.59847169891	-0.0126101665108	0.096472077878184	-0.130713122264485	0.896002251348081	0.968980966920402	0.0414251095739342	0.0379843799506521
TMEM54	-0.619766896545025	0.24909783017662	0.0128447065018283	6.98649982138141	-0.936474976821119	0.434227019366728	-2.15664833152682	0.0310330756611932	0.251262809667983	-1.67340738781038	-1.94185790289684
ENSG00000287691	-0.0711332480687956	0.204891521226473	0.728459725916527	3.29437965198776	-0.0915980753059706	0.518057106484817	-0.176810768850355	0.859657030008521	0.959647092720354	-0.14840178348976	-0.131286708114551
RNF19B	-0.504275489709238	0.142780589317219	0.000412708553217932	23.0344656170463	-0.750959636260945	0.246341780237623	-3.04844608793751	0.00230028182980443	0.0705993725281407	-1.35238252328628	-1.54429852921043
ENSG00000236065	0.440019995392961	0.148296126282633	0.00300553551879974	9.09449499347702	0.569511882794723	0.318720409898922	1.78686982416763	0.0739585306986387	0.372692988030395	1.27242168060299	1.28547192805391
AK2	0.20054170075497	0.0735049116555767	0.00636662760756422	47.3590472209772	0.264436507181958	0.136773252126559	1.93339343088274	0.0531877498863923	0.320542866266839	0.606757548535262	0.631695399980664
AZIN2	-0.925909284567575	0.282815650625499	0.00106075302656979	12.1045395492594	-1.35044198957875	0.458242217716592	-2.94700474414593	0.00320868280640624	0.084848147318387	-2.5243738911431	-2.82898920870588
TRIM62	-0.451030247484451	0.194415726076104	0.0203448391242933	12.1901101343169	-0.605417565993933	0.319019072992228	-1.89774724224304	0.0577293860464385	0.332797425297237	-1.20437976585109	-1.23240187351791
ENSG00000284721	0.276884962373681	0.152610709497907	0.0696281718028744	6.13178014442544	0.509005402269516	0.326522933014456	1.55886570529789	0.119028168817123	0.454298385813603	0.818964550683242	1.15580654065827
ZNF362	-0.0521192033659021	0.0845895935674485	0.537800788609306	45.9488008113207	-0.0543573621293352	0.145519393970922	-0.373540327828721	0.708746336496556	0.903204755444172	-0.0955495298716125	-0.051479860004671
ENSG00000225313	0.674449042047046	0.237419399061714	0.00450076490016345	5.26129575764505	1.07172858836963	0.469023591667667	2.28502064162482	0.0223116174432396	0.215394984108203	1.92405070655857	2.36172232503092
PHC2	0.446790960981876	0.144504244993481	0.0019888778152662	49.2078910669327	0.644288773332622	0.23622347946539	2.72745442066447	0.0063825074611403	0.117734745295949	1.29124254676466	1.44571880401952
PHC2-AS1	0.184889783722743	0.198051544857697	0.350539287815295	3.22469385703575	0.323753286187915	0.432022819448315	0.749389318372909	0.453622587165671	0.774798776222479	0.563250809094831	0.75881125702783
ZSCAN20	0.110059816923251	0.148241780938581	0.457824105147121	7.53565688249691	0.188691742748572	0.309321998361919	0.610017211022265	0.54185040653939	0.822594885298035	0.355250226087763	0.46937437026294
SMIM12	0.274529750389457	0.0784391522640106	0.000465420229547108	66.365261795095	0.393910935031652	0.138588404615574	2.84230802803676	0.0044788195382636	0.0992008337633783	0.812417902505026	0.909159098071089
TMEM35B	-0.068887986231697	0.178487652947995	0.699530891967227	6.20212685474879	-0.107449565657474	0.344925097325523	-0.311515649312316	0.75540864789899	0.919108862294294	-0.142160757453074	-0.165256451840923
ZMYM6	0.0449734215213205	0.058480805887053	0.441876238613804	99.2869653287868	0.064391144246638	0.0988895747821635	0.651141886174357	0.514954900091039	0.81012901040631	0.17433329175709	0.202998188433138
ZMYM1	0.02997693822615	0.0680384544592517	0.659511167797257	51.3205944525819	0.0286114688567085	0.124086552427225	0.230576708733113	0.817643663804113	0.943816049986591	0.132648424024762	0.126322344291237
SFPQ	-0.0462543583479373	0.0746097252319888	0.535290183523132	496.486989204585	-0.0711599702532709	0.127436143434029	-0.558397079005369	0.576573266995904	0.840868031489586	-0.0792473552862422	-0.0874878491115521
ZMYM4	-0.0345303422864285	0.0435663589443907	0.428015641865146	275.680194650108	-0.0566093769003451	0.072814103146936	-0.777450719761111	0.436892898384221	0.764931425887006	-0.0466587777379941	-0.0563059276451789
ZMYM4-AS1	0.288516050686907	0.145027773722798	0.0466587445072699	6.27786556863451	0.314929507950894	0.310395677998169	1.0146066143123	0.310293385160688	0.677657871120771	0.851294822279382	0.739901900319834
KIAA0319L	-0.0553494090804455	0.0482550554307087	0.251374250989224	292.161506619991	-0.0811134460125435	0.0765567712551134	-1.05952020549881	0.289362932192518	0.658266000482379	-0.104528348125777	-0.108818147602828
TFAP2E	-0.184338729740534	0.169324350737063	0.276298422801863	20.1055053209602	-0.264382068090807	0.280352448499403	-0.94303463196388	0.345663189107343	0.702438025296578	-0.463072592450718	-0.501562803596239
PSMB2	-0.0621823684559225	0.188385534843493	0.741339229579495	22.8304550436597	-0.110908758810408	0.345980495219733	-0.320563616570264	0.748541113332659	0.917828156033512	-0.123521534873689	-0.172669502746516
AGO4	-0.14199455040654	0.0827442970085432	0.086150238397946	152.879931155547	-0.202333147082495	0.127241958054707	-1.59014487183153	0.111802153470123	0.443096721531438	-0.345370896657817	-0.368591966254727
AGO1	-0.0233843688027771	0.0805544010972002	0.771592188124389	50.7330590341567	-0.0506953635497257	0.157014971406782	-0.322869616161557	0.74679398776854	0.917686490511667	-0.0156769521146724	-0.0436321970709534
ENSG00000271554	0.366985994941307	0.146370262153499	0.0121676606729888	9.33156670686706	0.580078474214215	0.272621608907572	2.12777877930756	0.0333554296033636	0.260036660273499	1.06941324263338	1.30811613340129
ADPRS	-0.0421194556678343	0.23187182379401	0.85585761412335	6.95111051359495	-0.0538916397875396	0.402806216665825	-0.133790486734839	0.893568250047269	0.968519334741844	-0.0677538025703434	-0.0504818170290501
TRAPPC3	0.00080682864782562	0.203030644438896	0.996829274572213	17.2673082992911	0.0116756681710622	0.32664247199044	0.0357444887675351	0.971486096293835	0.992935791487249	0.0515659371792283	0.0900289235254249
MAP7D1	-0.29868421169688	0.24075666382996	0.214751257600845	7.80071110778028	-0.523472353286921	0.436609401454407	-1.19894888095209	0.230547823254967	0.600549157192074	-0.780912195064381	-1.05679328318771
THRAP3	0.00954789243881999	0.0483476838142873	0.84344882615521	137.59382611673	0.0033604855062301	0.0870295080393722	0.0386131736457687	0.969198799075843	0.9922998913158	0.075862972743878	0.0722094871255199
EVA1B	-0.57041788945897	0.178685854480507	0.00141147289067502	4.79229057998634	-0.856830203739175	0.366676078144337	-2.33674966765052	0.0194522043349175	0.200360679711589	-1.53623477256356	-1.77117915466909
STK40	-0.298852080223044	0.11355570013605	0.00849422354244649	51.5276283976898	-0.449539540545474	0.195790603286592	-2.29602204089158	0.0216746211704745	0.212582329112487	-0.781378809614731	-0.898355265934734
LSM10	-0.670152045921757	0.35235891797418	0.0571839991893051	4.42536660270131	-1.22411604911029	0.649266661503427	-1.88538257343408	0.0593782050652033	0.336689134866263	-1.81346010857852	-2.55827271905419
OSCP1	0.0137053814972802	0.167404050365747	0.934750034363935	17.7037479237165	0.0442982871886846	0.281204952669193	0.157530252466061	0.874826967512371	0.962836706713368	0.0874193075251345	0.15993919588077
MRPS15	-0.630862372129119	0.277969122270238	0.0232354354347869	6.08879202265264	-0.996884451042264	0.485612307021732	-2.05284017029176	0.0400880811828813	0.282329575000478	-1.7042488473077	-2.07131540578347
ZC3H12A-DT	-0.109637808152832	0.104310109747245	0.293223882898584	24.8639944531374	-0.106568328597624	0.18820162996868	-0.56624551347063	0.571226894178247	0.838511364823639	-0.255430709045354	-0.163367960827053
MEAF6	0.13122908563833	0.143226126013371	0.359542567865659	51.4504528816234	0.199307527950639	0.231344280365398	0.861519150747281	0.388952178281241	0.733280379179361	0.414093232745353	0.492123997886076
SNIP1	-0.212115579894889	0.125915381094364	0.092068027003191	17.2040315961686	-0.323471902141828	0.264593421335929	-1.22252435645838	0.221509398972589	0.591567284797009	-0.540282315684819	-0.628192317606363
DNALI1	0.0259802058529153	0.0799445470531165	0.745197846806429	18.0054661542237	0.0218246483977701	0.164103977957175	0.132992805350919	0.894199070454017	0.968519334741844	0.12153893541596	0.11177818808922
GNL2	0.0461318095554968	0.109450532424441	0.673400616025011	11.9627440802261	0.0347188891605466	0.239380917449096	0.145036160486474	0.884682321687995	0.965459858818751	0.177553196786617	0.139410545965028
C1orf109	-0.00253266086926738	0.323574474948895	0.993754914158736	4.26408329903165	0.00809427468228839	0.567314308011737	0.014267707632223	0.988616402585219	0.997457406864921	0.0422833489834782	0.0823539973008755
C1orf122	-0.459126864983928	0.186031401381779	0.0135867531779177	31.029403234491	-0.657001903936443	0.288181844362577	-2.27981712515461	0.0226185368937752	0.216381624555403	-1.22688547088219	-1.34294710941338
MTF1	0.0976639823800197	0.0638059022587015	0.125857939971014	31.6000281884586	0.10952594021484	0.130334288425824	0.840346324345598	0.400714234993035	0.73998659666294	0.320794233092871	0.299722055917089
INPP5B	-0.111920376015233	0.0573688621162895	0.0510700565663169	131.963155070905	-0.164736493482135	0.0972457039705544	-1.69402335276442	0.090260845567201	0.404201181729317	-0.261775432508947	-0.28802233781898
SF3A3	-0.168940923622814	0.0991583679367066	0.08842807739291	30.4287814743564	-0.255480098270441	0.173141631667819	-1.47555556574974	0.140063241085427	0.484446945950936	-0.420272190599713	-0.482485882325611
FHL3	0.210338420916852	0.323479589049171	0.515539097841664	3.3942661616295	0.259807289396289	0.551642694276587	0.470970235066731	0.637661990625122	0.873412689395995	0.633988931794974	0.621774986294273
UTP11	-0.318890756783103	0.271337902630962	0.239893404764331	10.0310832272178	-0.453698474051043	0.44794156275176	-1.01285192484466	0.311130894415061	0.678314558161836	-0.837079173859855	-0.907267860411745
POU3F1	-0.0390141272234279	0.165600840017039	0.813749777992524	10.3880426943087	-0.0275891728392924	0.313058521609077	-0.0881278449073608	0.929775065439243	0.9805721978871	-0.0591220985286231	0.0058843694802585
MIR3659HG	0.10635403757039	0.0846522120908913	0.208983831646294	43.9461495886805	0.166667968219255	0.155572235704208	1.07132206119441	0.284024643578899	0.65311884600953	0.344949482964944	0.422177421581244
RRAGC	-0.0739332528709088	0.112888918506098	0.512519021047924	26.6481221149519	-0.135009098218125	0.205300557937677	-0.657616811051771	0.510784389433515	0.807362003229479	-0.15618479684887	-0.224316529949928
RRAGC-DT	0.218112091955185	0.0702937667628608	0.00191656830797823	292.162683600769	0.279052431442996	0.128165319974748	2.17728502139251	0.0294593080618134	0.244227166835034	0.655596961000856	0.663017325582723
MYCBP	0.384894503904597	0.130647638525344	0.00321860141164771	24.1419919939159	0.573990705772196	0.236929912190011	2.42261815094023	0.015409114064633	0.177838358636246	1.1191925017253	1.29507004566726
GJA9	0.571290462523379	0.190376827736808	0.00269235701677645	4.89003319178061	0.745729839981847	0.361316805534203	2.06392237659495	0.0390250767553728	0.279224422827428	1.6373066974292	1.66310700922871
RHBDL2	0.45865377299215	0.128918253748879	0.000374101858836975	33.9609733669807	0.65893504748062	0.230332246300516	2.86080241939247	0.0042257031346537	0.0970483484142841	1.32421692748103	1.47710576942915
AKIRIN1	-0.00670271997668739	0.1170116481731	0.954320158802791	55.8854104129973	0.0233466292721369	0.211293953367286	0.110493598610246	0.912017926354869	0.97440303357246	0.0306920739553675	0.115039793093684
NDUFS5	-0.709466618247886	0.381725671618558	0.0630870956910425	18.2454643420427	-1.03440795673126	0.569153417597954	-1.81745013690132	0.069148216737203	0.361799313452798	-1.92274057888021	-2.15172827824561
MACF1	0.109149742209272	0.035233783081116	0.00194915742402222	4905.43683434647	0.132777921687652	0.0657122022433959	2.0205976539311	0.0433214320037842	0.294266383504967	0.352720543406025	0.349551052071186
ENSG00000287422	0.469384676448792	0.110649914242782	2.21467634956047e-05	10.9214876955793	0.70446657140242	0.256379182238807	2.74775262660069	0.00600052626111962	0.113277929379357	1.35404500666694	1.57467982491524
ENSG00000226438	0.528089661846173	0.130580019541232	5.25056107841992e-05	21.4980602345743	0.71628096099369	0.265552024935529	2.69732818331017	0.00698983453396169	0.124055575438582	1.51722390023501	1.59999806173711
PPIEL	0.00289730445558277	0.0545800919687748	0.95766534671666	48.8436291250295	0.0620197994589988	0.119745410136903	0.517930494271909	0.604506764966797	0.857150024648542	0.0573767133344653	0.197916396567723
PABPC4	-0.0825159113738757	0.0710907648816017	0.245758997307367	58.0496519911745	-0.11732732505276	0.138033259542025	-0.849993149781695	0.395328894770784	0.737287092452028	-0.180041522285501	-0.186424490164639
HEYL	0.127590489421025	0.21232188135211	0.547886920477478	4.92225564192981	0.228104657844457	0.391797144398046	0.5822009198023	0.560431353883863	0.833119668523629	0.403979234745666	0.553836247072493
PPIE	0.043214876885749	0.0933870433041414	0.643543400888575	73.7103735555251	0.0594298945294636	0.156126319088702	0.38065263356205	0.70346102029698	0.901009386192292	0.16944516571498	0.192366230319561
TRIT1	0.0656440141718329	0.0926970384251783	0.478848050289958	33.5231171756164	0.0996788675672871	0.160871213125265	0.619619045762216	0.535508624603343	0.820729513760943	0.231790157051829	0.278619779293577
MFSD2A	-0.116597601009778	0.413268269308529	0.77783970390291	7.09604989666864	-0.248921224010444	0.628535566103815	-0.396033633471952	0.69208021651165	0.895481808936746	-0.274776447574572	-0.468430214826531
CAP1	0.10601525276125	0.128297800277451	0.408621643244453	20.753488658535	0.169722746693005	0.24984945825203	0.679300038832987	0.496947771847026	0.800597010679606	0.344007782188786	0.428723811831816
PPT1	0.12471134176405	0.245560279017497	0.611548391002715	15.4189321109952	0.163973454966999	0.396761862902702	0.413279274795646	0.679402012542972	0.890463541895503	0.395976232515036	0.41640307969813
RLF	0.0500332447346286	0.0558103321582499	0.369992648708194	180.615187500952	0.0717715802113204	0.1057500788947	0.67869055949156	0.497333949067663	0.800793742137939	0.188397793230154	0.218814462660336
ZMPSTE24-DT	-0.356220257804138	0.297257266898896	0.230778155026763	6.29618372963103	-0.524932610872816	0.485131820596679	-1.08204118671743	0.279234227230403	0.64829713481773	-0.940841854879661	-1.05992261518535
ZMPSTE24	0.0423142034428358	0.0983853340702308	0.667132723891576	41.8516528011158	0.0507086877024999	0.161479602051907	0.314025344737968	0.753501789405565	0.919108862294294	0.166941615209245	0.17367668414269
COL9A2	0.130145302023336	0.135782368587416	0.337818480147158	29.8410755257019	0.197885479181284	0.224565402990631	0.88119308026063	0.37821332396349	0.725403410523097	0.411080701357008	0.489076547382041
SMAP2	-0.490263142212647	0.396295761913552	0.216044662721466	7.86329566196991	-0.711963818759777	0.598793039633013	-1.18899815401349	0.234440393343293	0.604766873811561	-1.31343320160078	-1.4607304925438
ZFP69	0.472736336576519	0.179763091960976	0.00854416041281084	3.84307897650054	0.456713973393354	0.415812631659242	1.09836483699618	0.272045210331967	0.642181964154973	1.36336142481366	1.04374600889631
EXO5-DT	0.0264716530518818	0.0710471300894429	0.709451491295248	35.8721820486151	0.0195254932570482	0.134694253195074	0.144961591113839	0.884741197254741	0.965459858818751	0.122904983114152	0.106851098636708
ZNF684	-0.0702996062478413	0.0700957931473422	0.315905427648821	34.1880055702297	-0.145900463706389	0.142920975343114	-1.02084710348584	0.307326883702602	0.675291657974378	-0.146084556953469	-0.247656726124699
NFYC-AS1	0.227841303173307	0.263076565306799	0.386454730827798	3.20071139294977	0.41830586711445	0.480235977317872	0.871042335167591	0.383731037949896	0.728251032284396	0.682640693506989	0.9614374373754
NFYC	-0.0341503017380422	0.0278764276811973	0.220552543905655	169.923424300858	-0.061568865808928	0.0763758026644728	-0.806130523817952	0.420167593240678	0.754053878128584	-0.0456024007407614	-0.0669341123459549
SLFNL1-AS1	0.0786004472255872	0.134038416276303	0.557605140755668	7.99668711976586	0.100886480455475	0.321213902006259	0.314078811114187	0.753461182129342	0.919108862294294	0.267804413694413	0.281207693705582
SCMH1	-0.0427893436187036	0.0329998239678637	0.194750369088129	364.613228948225	-0.033639976460017	0.0705297536826561	-0.476961490768532	0.633389543794879	0.870714997297505	-0.0696158518306829	-0.00708250264196621
ENSG00000287400	0.983746847108503	0.649683345717922	0.12997655593837	11.53211562807	1.4315775121617	1.03006104104376	1.38979871591987	0.164590008152263	0.514785126570289	2.78378814233713	3.1328785665176
HIVEP3	0.0651374478815868	0.0801885961280475	0.416617713154815	193.337433436769	0.10470739515659	0.150324808056729	0.696541020142703	0.486090077557138	0.794899688115209	0.230382083679496	0.289395913886715
FOXJ3	-0.0487701483257338	0.0477216816376621	0.306794887842542	227.88744190301	-0.0722361767054179	0.0833422887166622	-0.866740976492718	0.386083948390829	0.730951543195172	-0.0862403529379339	-0.0897941595319242
ZMYND12	-0.0926703695135646	0.170432328014046	0.586622439904568	8.6202756788328	-0.163959074762711	0.303599123934028	-0.540051211736497	0.58916171546249	0.849026714650991	-0.208267289361352	-0.286356329508006
PPCS	0.0951690047905324	0.188721510052928	0.614062687462812	11.6353285319337	0.137693853521042	0.325769497574509	0.42267263984575	0.672534120273485	0.888257168612072	0.313859086447765	0.36008589396009
CCDC30	0.0235105185061633	0.0670119141453056	0.72570773110834	121.877707385243	0.0366706243524363	0.129949013164295	0.282192403462684	0.777795982882499	0.927916300568273	0.114674086613527	0.143593114469317
PPIH	0.0597003733922588	0.154410798702346	0.699027621469497	14.1313979773813	0.101122309431961	0.268002979720064	0.377317854964097	0.705937404794616	0.902064085802867	0.21526895839022	0.281713075200749
ENSG00000285728	0.468368764652591	0.164814069863924	0.00448595034427027	4.80594850563919	0.662926044415413	0.313411009344175	2.11519705642317	0.0344131557300102	0.263229607817158	1.35122113469517	1.48565847583602
YBX1	0.143614375234758	0.179913627741435	0.424730838826656	23.8657731387768	0.201283049407322	0.308139470695417	0.653220598299405	0.51361407268738	0.809219678320734	0.448519914554142	0.496357540355673
P3H1	-0.106981232161074	0.125033482605541	0.392207632906729	17.5553934924788	-0.151124295515407	0.203768077828653	-0.74164853065202	0.45830031160178	0.778622703060817	-0.248046376555017	-0.258851397659493
C1orf50	0.259119929697649	0.155897465967194	0.0964891874091292	11.5071348905756	0.364037798837733	0.28457891977305	1.27921561838822	0.200821137392926	0.566360233076255	0.769584104428931	0.845140967390135
ERMAP	0.0915512517510849	0.0669126022012712	0.171242796764486	38.9787161408998	0.125651446717587	0.123116166602055	1.020592584918	0.307447504044043	0.675291657974378	0.30380302503861	0.3342790162539
ZNF691-DT	-0.110034753523444	0.182727194219142	0.547053993092288	3.74869378015268	-0.0839399290585773	0.376955089441016	-0.222678858595731	0.823785456647695	0.946199778671902	-0.256534075411002	-0.114875300753201
ZNF691	-0.0504946375485538	0.124025813556934	0.683912462732087	7.08569726865385	-0.00789934143343879	0.248054144413088	-0.0318452306133774	0.974595476098115	0.99406640683948	-0.0910338170951089	0.0480796780626401
SLC2A1	0.0573846817779273	0.113137213856064	0.612005274483769	42.4253493281755	0.0802026819603257	0.192487712013767	0.41666390608139	0.67692425851416	0.88993782062417	0.208832162726042	0.236882313656915
SLC2A1-DT	0.0423662161531888	0.102177890806923	0.678411369437765	36.9996845248159	0.0663950402923095	0.176037044126184	0.377165162150286	0.706050868296841	0.902064085802867	0.167086191968262	0.207292537646762
CDC20-DT	0.28642236825183	0.260110578594552	0.270828694314319	3.557310587754	0.537764986330884	0.479608989013578	1.12125710453617	0.262178438789195	0.632725078363927	0.845475132845408	1.21743832912597
ELOVL1	-0.273965178939283	0.146870493580053	0.0621320712493904	22.2504832822772	-0.405629142144674	0.247350754171714	-1.63989450326512	0.101027103958048	0.42599387578306	-0.712202112127584	-0.804255282430241
MED8	-0.305488219668384	0.216285583054752	0.157823424229484	10.7605767486757	-0.430137925465561	0.366378337985197	-1.17402663004312	0.240384359264148	0.611180804847834	-0.799824907248923	-0.856777604937081
HYI	-0.155822768725756	0.144448728910352	0.280703195299528	20.9646814226809	-0.249246104371567	0.255366786423608	-0.976031800619961	0.329048705660171	0.692390441843626	-0.383808404989913	-0.469126433438431
PTPRF	-0.0522342671108933	0.0713586081496915	0.464170569749544	193.180106041488	-0.0797721713740017	0.11610850678032	-0.687048465147629	0.492052187962922	0.797454950120056	-0.0958693659889435	-0.105943796060632
KDM4A	-0.0437830349462962	0.0964986218886452	0.650032755420336	49.4181068057041	-0.059720609804007	0.171113060807175	-0.349012574039016	0.727079869715457	0.910891225460738	-0.0723779588355165	-0.0629732997387075
KDM4A-AS1	0.492104148973181	0.141451191194204	0.000503348937360287	11.7950278247069	0.753234282765571	0.282393292429308	2.66732356241828	0.00764580229233894	0.128386821881213	1.41719702627626	1.67918903006836
ST3GAL3-AS1	0.365525278030197	0.170448253658623	0.031993315929878	4.49710257417273	0.515511047017346	0.366826368457536	1.40532712843139	0.159924024946211	0.508377274262254	1.06535297129939	1.1697481373131
LINC02918	0.128159191250711	0.174830353086498	0.463528628694046	6.70337089321636	0.178812287955264	0.333817364376908	0.535659037057671	0.59219421886584	0.851051174359088	0.405560022726621	0.448202698701275
ENSG00000288573	0.192113055282255	0.203818152179549	0.345900439863164	3.49744854231028	0.359657178799617	0.384117936023364	0.936319669221958	0.349108624000101	0.705775971903605	0.583328924318681	0.83575329867523
IPO13	-0.467422421772525	0.249486751183354	0.0609943997731027	14.817703332051	-0.707936100720327	0.40669480917062	-1.74070601531412	0.0817351233429502	0.386728757937688	-1.24994415608808	-1.45209909280988
DPH2	-0.489951643429084	0.218506766693743	0.0249437868200244	7.85704266177609	-0.788357242557455	0.384813577609144	-2.04867314572302	0.0404940868260224	0.284001775459287	-1.31256734623082	-1.62444159927524
ATP6V0B	-0.932604893888461	0.298069482963419	0.0017551152234627	19.3721199872844	-1.38414805768808	0.469457136756776	-2.9484013540627	0.00319422064427641	0.084848147318387	-2.5429852937923	-2.90122131245813
B4GALT2	-0.0196425113205013	0.226526546020055	0.930900643139397	19.0130453553272	-0.0162871908329333	0.366524250621424	-0.0444368709718913	0.96455617187839	0.990967950104474	-0.00527592467698509	0.0301045168507976
CCDC24	-0.160253594169144	0.10778544088971	0.137072051947117	48.0483350250092	-0.226929891753526	0.176508033855015	-1.28566324601365	0.198560613565446	0.564026711032758	-0.396124517302199	-0.421302789934387
SLC6A9	0.187273521581065	0.328225993980434	0.568296083513384	14.1559324880594	0.296197536794047	0.534158430315015	0.554512519102932	0.57922814031052	0.842720810931531	0.569876749015341	0.699759286245217
ENSG00000230615	0.438153850233868	0.133244085643087	0.00100774693593694	10.5274041594774	0.582089799107381	0.257475920084938	2.26075432186185	0.0237744745943968	0.221399518746576	1.26723446353383	1.31242640263505
DMAP1	-0.651970587513243	0.202229828675679	0.00126453527012379	23.6554669753993	-0.949865659996921	0.334403722889644	-2.84047573331109	0.004504630005999	0.0992284838962194	-1.76292214750976	-1.97055413686072
ERI3	0.0228869982143264	0.0561878924755125	0.683765841210801	337.912313579257	0.0291466209893227	0.0933676294406142	0.312170515241164	0.754910938633084	0.919108862294294	0.1129409228856	0.127469175308158
RNF220	-0.354671630322396	0.183045832552297	0.0526706916452343	138.415705060895	-0.508913984670748	0.285191495330984	-1.78446409869312	0.0743482835080742	0.373539768996995	-0.936537223555606	-1.02559469933224
TMEM53	0.0102344266450228	0.0943790840913568	0.913647019333725	25.9075396173722	0.0264223829671686	0.164336021372635	0.160782661929337	0.872264581337782	0.961773524177029	0.0777712926490185	0.121631133243335
ARMH1	0.0485702345153589	0.0751040441722109	0.517822251857643	278.900053258251	0.0543447305110576	0.119689906824908	0.454046059126419	0.649795676018529	0.879006007374264	0.184331147318512	0.181468723859202
KIF2C	0.194912020805604	0.18170559997086	0.283414574028482	3.41176100434057	0.320572844890193	0.333199747857628	0.962104104073842	0.335997312757257	0.696054549073905	0.59110904885399	0.751995571346254
ENSG00000225721	0.0860201564815569	0.130266679916805	0.509036370414936	7.19327739461166	0.155844653721339	0.254662029987315	0.611966588537371	0.540559863493085	0.821869969933385	0.288428555558861	0.398983058678372
RPS8	0.316185701156095	0.32698115378265	0.333551791958378	8.58969097777781	0.483722938520798	0.514622765963926	0.939956353494681	0.347239949287948	0.704091916428612	0.928206568673904	1.10162622099931
PLK3	-0.386774460118083	0.182289510606866	0.0338579580288245	8.11028143034766	-0.638470555968809	0.411540608959376	-1.5514156855219	0.120802098638072	0.456902524731627	-1.0257716252168	-1.30323443083202
BTBD19	-0.207667675080925	0.217066719362008	0.338718826834472	4.00282592902155	-0.236218358738969	0.425212904661955	-0.555529609165467	0.578532463377479	0.842290798244777	-0.52791872882204	-0.441207974627411
PTCH2	-0.0882439873447465	0.115318181967636	0.444139477603129	40.925117148165	-0.114673098253542	0.202603128551571	-0.565998654973153	0.571394694854856	0.838511364823639	-0.195963527765503	-0.18073648215014
EIF2B3	-0.168745082043381	0.0719132287245084	0.0189501776947897	83.3077553256329	-0.247059622432242	0.118336851707063	-2.0877657202156	0.0368189732106637	0.271154523090342	-0.419727820951544	-0.464440802655824
HECTD3	-0.10528660407225	0.195714846871181	0.590605210678987	13.8275099919683	-0.144036490110564	0.324602560428522	-0.443731836004052	0.657236475443319	0.88238681398504	-0.243335915685777	-0.243662230720243
UROD	-1.12562666279916	0.26329815059003	1.91049115188299e-05	12.4435341852889	-1.6482087200886	0.404842927032675	-4.07123012416014	4.6765521082591e-05	0.00731036697087966	-3.07951687577281	-3.46710331036826
ZSWIM5	0.0221793290869755	0.0464007053842733	0.63265339691171	318.860159988458	0.0516728594667097	0.0872914816015629	0.591957640294932	0.553878954266489	0.830708860884547	0.110973855447772	0.175742904227497
MUTYH	-0.166589896555898	0.0777983250690136	0.0322494977388361	48.0594416231876	-0.260881342555483	0.135774862063851	-1.92142594431654	0.0546780303253254	0.324760028663641	-0.413737174997017	-0.494060748795438
TOE1	-0.311694445585854	0.215926948792862	0.148874594789109	4.58982231122534	-0.468366432260161	0.410465971882127	-1.14106031764957	0.253844823230316	0.624770522911039	-0.817075998814503	-0.938701294764219
TESK2	-0.106430990928907	0.0845131627275851	0.207906762658591	286.394183197917	-0.157418390215988	0.138776227216904	-1.13433253931848	0.256655084888225	0.627058288450527	-0.246516902442168	-0.272339642564363
CCDC163	0.309146826790469	0.162417800808924	0.0569877410707438	15.2557583348425	0.422973936510358	0.276059163600332	1.5321858220317	0.125476586199528	0.463474211800175	0.908641011793641	0.971441110062295
MMACHC	0.0127371330382514	0.217707525688903	0.953345815552622	4.38721899883296	-0.00882296278366949	0.403067882643217	-0.0218895207571756	0.982536083998094	0.995416482998112	0.0847279226082692	0.0461003575147418
PRDX1	-0.318228309594758	0.15044622033728	0.0344103769961088	73.508027076023	-0.484525531399463	0.243557969590531	-1.98936430704381	0.0466610063477331	0.303756511239734	-0.835237807261948	-0.973330244120966
AKR1A1	-0.53439382214128	0.190323862700081	0.00498791764395121	12.7039781870424	-0.764045943922875	0.320498340022982	-2.38393104896608	0.0171288113707845	0.186917490926065	-1.43610073101783	-1.57234248644995
NASP	-0.0944847778210562	0.0803874196594869	0.239847633784032	167.642388126991	-0.136229685973132	0.132910987824772	-1.02496932874155	0.305377659986454	0.673420805464602	-0.213310696460307	-0.226932249501448
GPBP1L1	-0.00280850099655447	0.035404267715522	0.936772830955087	200.634423100037	0.00777401641687358	0.0661399886366927	0.117538822989164	0.90643308094746	0.972349226264029	0.0415166119428726	0.0816676838400493
TMEM69	-0.00553159519357967	0.141833339592539	0.968889854882088	13.2751473397946	0.0063445986729441	0.287372841471422	0.0220779341584895	0.982385788176551	0.995412138266905	0.0339473825981356	0.0786044416235464
IPP	-0.106532894011971	0.0631637637634501	0.0916775806615203	39.291061224279	-0.162927334299717	0.117903782731833	-1.38186689624953	0.167012574017029	0.519112855206735	-0.246800156619525	-0.284145309702118
MAST2	-0.075899046144232	0.0631667574333292	0.229531610099255	108.974848758869	-0.120784558044906	0.100387656213663	-1.20318137309463	0.228906141401794	0.598688184417001	-0.161649000087369	-0.193833340445675
PIK3R3	-0.106423073242174	0.32672555862077	0.744631522897632	22.2426192544443	-0.20716875017761	0.500097732263805	-0.414256527898684	0.678686247216991	0.890030931853016	-0.246494894100762	-0.378954663657997
POMGNT1	-0.18458162735261	0.160272857543706	0.249456228719786	34.6529761921344	-0.266682407658949	0.251789756033798	-1.05914717047961	0.289532760338084	0.658292282447012	-0.463747761064092	-0.506492431276705
LURAP1	-0.0162530730346534	0.253816406418722	0.948942547968086	12.0651407871328	0.0326775506898631	0.414464464214486	0.0788428285445299	0.937157637802711	0.981881733481365	0.00414550325725302	0.135035957634832
LRRC41	-0.195890833294884	0.0711149173645312	0.00587697831704559	57.1746858730815	-0.288747254841432	0.131107953406571	-2.20236261293786	0.0276397046019894	0.237990256036323	-0.495183314625716	-0.553777398653884
UQCRH	-0.758251129437464	0.440866418541296	0.0854485684729147	16.591493806277	-1.10753767672397	0.661456721967173	-1.67439174770219	0.0940536335836886	0.412535506517058	-2.0583440971383	-2.30844526774296
NSUN4	-0.0384781890257051	0.0861280162764669	0.655051402954544	38.4238088753649	-0.0573719252733288	0.15569562127049	-0.368487724992962	0.712509596295881	0.904536420682723	-0.0576323817433571	-0.0579400688038215
FAAH	-0.379535391196396	0.435589070750515	0.383582057144903	7.14875278159984	-0.59834175595471	0.674639344827663	-0.886906108489058	0.375129452647722	0.723745869672571	-1.00564959896796	-1.21723841264711
MKNK1	0.0121842657608886	0.0571957790048225	0.831305622849265	107.452375735257	0.000429331724315527	0.106029862086957	0.00404915856594649	0.996769247724391	0.998283494269811	0.0831911490276376	0.065928024588795
MOB3C	0.0533923321461781	0.143723223624408	0.710269536436059	12.2891542715034	0.0857045299888516	0.279051263187485	0.307128263853332	0.758745745234369	0.920227522576861	0.197734856573321	0.248672773948414
ATPAF1	-0.0307332111288854	0.0823339217188578	0.708943631987569	92.1945731398122	-0.0398158891795158	0.137793486656234	-0.288953347111741	0.772617078949683	0.926277133511146	-0.036104109223446	-0.0203174835620991
EFCAB14	-0.0403649105676488	0.07041416804515	0.566475542710871	76.885327030643	-0.0563446332676694	0.112361879133778	-0.501456843744893	0.616049642996373	0.862966754283142	-0.0628767938082167	-0.0557385820419733
CYP4A22-AS1	0.370731570654891	0.248767602564208	0.136152543488007	16.2783170536573	0.540195012579014	0.382774501878761	1.41126174791578	0.158167449068209	0.506289430065707	1.07982460542618	1.22264587536086
STIL	0.286326582419449	0.108454404316422	0.00828903407467238	12.1937503669003	0.473225984730812	0.215507904204638	2.19586370382709	0.028101700341498	0.239116768955182	0.845208882440241	1.07913124909154
CMPK1	0.0685464440891666	0.178574206443754	0.701086576282374	29.3783186673102	0.113830265690058	0.295939589066608	0.384640210014071	0.700503998593247	0.899400977183335	0.239857875651253	0.308946225384168
ENSG00000290466	0.539331866810469	0.158226914841439	0.000652977454426044	7.10739640992091	0.755763545338211	0.300149273699591	2.51795893430889	0.0118037082313571	0.157550441469047	1.54847321500652	1.68460923974606
SLC5A9	0.763667959365455	0.203152950603035	0.000170540090829053	4.11636366992427	0.939028223524696	0.434264089456291	2.16234371278634	0.0305916927033231	0.249656532002416	2.1720474331536	2.07734544397942
SPATA6	0.125774263390446	0.0515604386047004	0.0147134669000346	441.460043018786	0.187937524079689	0.085412310944153	2.20035638893522	0.0277816194328196	0.23832493021131	0.398930775025708	0.467758079660135
AGBL4	0.0241116816877812	0.153934530979456	0.875531767270219	347.016395417187	0.0719269045632105	0.229344392903053	0.313619634004373	0.753809945603505	0.919108862294294	0.116345105559639	0.219147322745487
FAF1	0.0471077985954265	0.0234894017737832	0.0449105149118555	603.599315468981	0.0627343588281208	0.0546616761242005	1.14768450725107	0.251098829170087	0.622532954006872	0.180266097753924	0.199447697291383
CDKN2C	0.540521932075742	0.24970517375314	0.0304152269518901	6.53228561539262	0.708888299292149	0.488521087520999	1.45109047981819	0.146754667130168	0.493251835328501	1.55178117142532	1.5841555877559
C1orf185	0.441184725763223	0.187907838719955	0.0188806922179424	3.85195609297154	0.561184507800865	0.379601932506812	1.4783499759733	0.139314127486006	0.482949271849635	1.27565921506174	1.26762636349298
LINC01562	-0.277784711249816	0.321849281510959	0.388088301871635	3.25111462982288	-0.462183899946055	0.538045079050161	-0.859005904787704	0.390337258280617	0.734594774302889	-0.72281904784712	-0.925452128052884
RNF11	-0.483401828170087	0.192424448255239	0.0119993210612281	34.0643244860501	-0.680043945154603	0.318904154610571	-2.13243990497721	0.032970699829115	0.259476682451	-1.29436119900493	-1.39232620360304
EPS15	-0.0693176948964413	0.0386986130259415	0.0732581419261939	577.077117546889	-0.100713679761207	0.06648031153743	-1.51493994886746	0.129787612366358	0.468787414557191	-0.143355194075363	-0.150821448406399
EPS15-AS1	0.129916299504055	0.124237309127063	0.295694561636248	19.0690619278344	0.261481260795534	0.233771482083394	1.11853361438781	0.263339158343677	0.634073873593685	0.410444156139126	0.625362306992623
OSBPL9	-0.0427044334466323	0.0581192974959657	0.462478352016255	273.357184266394	-0.0499864355256607	0.100163732493023	-0.499047252748321	0.617746095710452	0.863414393541632	-0.0693798318770543	-0.0421129643197157
NRDC	0.0451319161478555	0.0486599658292997	0.353669147836957	205.335969719169	0.0586652774271812	0.0850326957859904	0.689914354530515	0.490248048233776	0.795977209055439	0.174773850214253	0.190727655874044
TXNDC12	-0.163215050758275	0.0765812908026291	0.0330672887861203	24.1421787263074	-0.282146310448523	0.174697624946264	-1.61505521632198	0.106298737952237	0.435482471136847	-0.404356308968497	-0.539631574860232
BTF3L4	-0.156088357536123	0.0890920598293828	0.07977560535449	39.8610491853956	-0.237534007501485	0.162613123394648	-1.46073085949533	0.144089316713097	0.489871369802847	-0.384546647030624	-0.44402740991744
ZFYVE9	0.03999861557056	0.0554119097043369	0.470391936300823	167.603102187974	0.0723472137946176	0.103911730190613	0.696237216548176	0.48628028421714	0.794899688115209	0.160505107910932	0.220048045425823
CC2D1B	-0.0687470085814817	0.107104576160104	0.520958841645637	14.8756200449936	-0.0541973207395127	0.194554185567836	-0.278571856890817	0.780573412982765	0.929633156736536	-0.141768889934085	-0.0511368913072596
PRPF38A	0.0383187279383854	0.097526573002165	0.694389271543504	37.7257248444737	0.0208135644764621	0.179113602869417	0.116203147851569	0.907491542031249	0.972613968973462	0.155835620246786	0.109611435252038
TUT4	0.0404200682178403	0.0316880651662767	0.20211065718592	486.017135734779	0.0603738271900623	0.0577884773850697	1.04473815407465	0.296144005666903	0.664182662408684	0.161676595753217	0.194389078005453
GPX7	-0.188042889022314	0.150936769388469	0.2128235688183	5.63166797932029	-0.239878017075095	0.306800662123805	-0.781869293940099	0.43429139233942	0.762877708763048	-0.473368832354522	-0.449050622419358
ZYG11B	-0.235102030203485	0.0672799241457167	0.000475153348685805	75.3345751737451	-0.341986985306323	0.116962138456294	-2.92391187285034	0.00345662593294649	0.0877591380568435	-0.604176438186066	-0.667870140714694
ECHDC2	-0.10290591425567	0.0706377948862737	0.145168567818542	491.757046527875	-0.15698866634594	0.106830687113873	-1.46950909506557	0.141694756750944	0.486310003760652	-0.236718448232737	-0.271418744313477
SCP2	0.0784919599866694	0.0585991903582454	0.180417145528998	186.000809566998	0.117559587409954	0.099549248255534	1.18091888658154	0.237634947720748	0.607324913583298	0.267502857915239	0.31693816180711
PODN	-0.771843614466221	0.187687448356946	3.91587419709844e-05	4.77056776696445	-1.09344676841383	0.394826726536911	-2.76943452639245	0.00561536891862699	0.109582804264017	-2.09612635111246	-2.27824845132046
CPT2	-0.126036424566356	0.11153329946948	0.258461882899204	14.7362343111271	-0.17135651975066	0.209061053239763	-0.819648218045368	0.412416677389123	0.748202210965694	-0.301013006090359	-0.302209054071962
ENSG00000236723	0.074892511758293	0.147852661892291	0.612481298277023	5.37338044066602	0.142381949573674	0.288034969052448	0.494321748647635	0.621078967871504	0.865271524422691	0.257497677343502	0.370132483772223
CZIB	-0.171062956974458	0.197678135925296	0.38684065860074	20.9520541456028	-0.247549369115896	0.320169142719087	-0.773183096326972	0.439414028577061	0.767046685053239	-0.426170685456526	-0.4654903297959
MAGOH	-0.408472934218671	0.0947761824906369	1.63351255164834e-05	20.0335991393915	-0.668353518414931	0.19778183448073	-3.37924622941067	0.000726848768000667	0.0378051118950865	-1.08608563384625	-1.36727361917138
LRP8	0.112004595638725	0.152613708768863	0.463004116627171	52.2466220790887	0.178817286588531	0.262239966966253	0.681884186675262	0.495312185299285	0.799405925033854	0.36065601636056	0.448213410772334
NDC1	0.136504405608705	0.119656344205916	0.253951601743972	22.7498645831045	0.14553436913316	0.220375701090652	0.660392086844883	0.509002248949257	0.806562974272921	0.428756738240778	0.376888118868931
YIPF1	-0.0336084484542913	0.0643872746541105	0.601688810261824	43.8463214448129	-0.0563477121668152	0.130135005408314	-0.432994273831378	0.665018929812884	0.885749533370146	-0.0440962421288449	-0.0557451801228239
IFT25	0.173582243546938	0.0923605774644996	0.0601902298117581	44.1838546427336	0.274612007620487	0.173221175440015	1.5853258524711	0.112892318168301	0.444388946102272	0.531819885769081	0.65350149735823
LRRC42	0.0312427922149733	0.0871726340865708	0.720042960267113	14.7425456336384	-0.00434960336276642	0.179471746816879	-0.0242355882745403	0.980664691122182	0.995185157832778	0.136167046027931	0.0556867667263917
TMEM59	-0.282356200899586	0.105580294677964	0.00748794662929914	80.295685733493	-0.40929929175908	0.16731132740469	-2.44633341990691	0.0144317469902693	0.173202066087248	-0.735526156416481	-0.812120413031478
TCEANC2	0.0723503781215827	0.0657362883968389	0.271064035321823	28.922917748678	0.116129334389979	0.12694075652836	0.914830961827723	0.360280377873716	0.714295419678236	0.250431453728376	0.313873129594045
CYB5RL	-0.12966327667512	0.108043727348258	0.230100507415496	9.59760160907875	-0.196405546757369	0.234805707985711	-0.836459847770485	0.402896256132446	0.74121765733272	-0.311094359662581	-0.355889118794216
MRPL37	-0.578825818707414	0.333771960207074	0.0828834078980243	6.75721228921075	-0.848306847258392	0.529316745651336	-1.60264502158255	0.109013047956246	0.440203687392959	-1.55960581307524	-1.75291360178288
SSBP3	-0.42408042891799	0.180052808821471	0.0185071903281451	90.4101243055915	-0.596655245335784	0.283117941102302	-2.10744413798979	0.0350790990743994	0.264892619155935	-1.12946889506614	-1.21362422040106
ACOT11	0.153978243907521	0.0727320142965023	0.0342545159016171	715.01604758071	0.206829536240094	0.125027257104734	1.65427556382234	0.0980715356431136	0.420685464603526	0.477327768123283	0.508243661604398
FAM151A	0.501244620435584	0.191326903682186	0.00879727223186248	17.9051720411619	0.793817730162151	0.328311279416441	2.41788138248898	0.0156111648629898	0.178920705077486	1.44260427252339	1.76615935759115
ENSG00000230728	0.653467961806185	0.205468873845507	0.0014708484610622	3.2720482381723	0.873488213543261	0.37817657804116	2.30973641484532	0.0209027514676272	0.208625772823568	1.86573079664987	1.93689320298984
TTC4	0.212897908240656	0.0997340967901852	0.0327891850177861	95.2480560372358	0.293958919173446	0.168025702780182	1.74948781233794	0.080206733700953	0.384189053553602	0.641103392462543	0.694961928697955
DHCR24	-0.201848770994916	0.632521806386633	0.749637421673107	9.59219654183522	-0.314954616377322	1.02769993932652	-0.306465539526761	0.759250213819241	0.920411815809174	-0.51174425362021	-0.609939774265093
USP24	-0.028137601573927	0.0457791729774962	0.53879406926734	283.960048668114	-0.0386736177864179	0.0748859010441202	-0.516433898066243	0.605551395431239	0.85788805091319	-0.0288892416539239	-0.017869595973673
ENSG00000234810	0.320623002929668	0.246993155442205	0.194251321949168	7.01906694813447	0.454027942164096	0.407841151041487	1.1132470105203	0.265602357542212	0.636784864992062	0.940540682871156	1.03798984398842
ENSG00000260971	0.504428088149	0.135658787208862	0.000200521072996829	93.3758342193918	0.708128369221495	0.23178922097269	3.05505306178551	0.00225020707186638	0.0697748258296726	1.45145317582638	1.58252705761913
PLPP3	0.128883167791551	0.0586562351714513	0.0280016776115321	1124.36335375725	0.16063288823714	0.09985942234962	1.60859020067976	0.10770597837566	0.437367454223435	0.407572418949937	0.409244245216464
PRKAA2	0.207997291482499	0.158419042332732	0.189197648845912	48.5473819494933	0.306633187892955	0.279371103022658	1.09758376788198	0.272386284006597	0.642181964154973	0.627481428075973	0.722122886486384
FYB2	0.777566613745004	0.386445644933978	0.0442095789826141	12.3879456610336	0.989981791999339	0.567096551736932	1.74570236579146	0.0808626837970116	0.385674015901617	2.21068072857796	2.1865389409091
DAB1	0.21904083740409	0.342688644927193	0.522703735687582	50.1214713630129	0.385357388509384	0.540827648637575	0.71253270700963	0.476134965426226	0.789272211493128	0.65817854165764	0.890828847926157
OMA1	-0.174169647643547	0.101618214953668	0.0865359061912979	23.6039915462063	-0.275468228243241	0.206222353657273	-1.33578258301255	0.181620347404039	0.539242084920195	-0.434806175996362	-0.525320444735134
MYSM1	0.0741214456434918	0.053895284312287	0.169042705057538	122.415714436162	0.0995622031117386	0.0950946771637144	1.04697976880802	0.295108909173549	0.663417783162961	0.255354388922095	0.27836976736605
JUN	-0.549718251798304	0.217195090092399	0.0113741612783547	173.673735092039	-0.830139031284998	0.330080611926004	-2.51495847163266	0.0119046405547643	0.157668835681449	-1.47869717251369	-1.71397997226295
LINC01135	0.249007114518273	0.0894193355540899	0.00535752526467216	66.3612980449341	0.399756847172536	0.172383767358605	2.31899356475331	0.0203953852610452	0.205956670568296	0.741474089910427	0.921686887753269
LINC01358	0.314238095190945	0.161683391014731	0.0519509790707938	18.1257352463651	0.522896008453259	0.28281741431713	1.84888193577402	0.0644748626474938	0.350405857463781	0.922792919656728	1.18557410962512
FGGY-DT	-0.0808225947866526	0.168116558980568	0.630691826541643	4.78554623698266	-0.0956920443280061	0.354516135103217	-0.269922959360215	0.787219523535352	0.933245528719562	-0.175334706922323	-0.140060083703746
FGGY	0.167814252210233	0.0548471324393191	0.00221579287269578	369.039757111193	0.243467730236251	0.103968444728121	2.3417463911567	0.0191937522532666	0.198523100556809	0.515786929827391	0.586759311114195
ENSG00000226883	0.57877357879267	0.183399422458406	0.00160053540251814	3.81938649091738	0.866352628590512	0.345598065047338	2.5068214096391	0.0121822245558595	0.159377973201465	1.65810708814557	1.92160164447972
CYP2J2	0.137228922772199	0.107269769229472	0.200795675689576	84.212456653895	0.199774047479544	0.173632959939304	1.15055371715933	0.249915882990807	0.621021719729532	0.430770637201994	0.493123749233668
C1orf87	-0.306755011624776	0.140456001666747	0.0289627168275687	12.9466199442591	-0.483012416902193	0.250995458927103	-1.92438707443896	0.0543060833950438	0.32431789780191	-0.80334613646695	-0.970087639762565
LINC01748	0.24925360127089	0.055961167034551	8.42671105725105e-06	648.430618556991	0.346411190306593	0.104179472265285	3.32513865518998	0.000883745730132451	0.0424296643774224	0.742159235052682	0.80736714541565
NFIA	0.00367740828378381	0.0369396634420059	0.920700198279864	4444.41706345359	-0.00812779215616257	0.0673893514707176	-0.120609443165428	0.904000388885708	0.971213384032465	0.0595451233714047	0.0475901081652395
NFIA-AS2	0.0765992568723553	0.0962410044674101	0.42608387128357	61.0972559103687	0.095613839627488	0.160569954359456	0.595465322319545	0.551532472510199	0.828623306381431	0.262241819215443	0.269908424443437
TM2D1	-0.0117986081466801	0.0538834928433533	0.826677180036984	136.424611519599	-0.0266476372375504	0.0926001427984275	-0.287771016677124	0.773522024642887	0.926345068254166	0.016527324782921	0.00790208026903606
PATJ-DT	0.080195456594926	0.146267671909335	0.583500514921702	19.2251954840549	0.119381622531105	0.24128631877654	0.49477161878236	0.620761340349624	0.865208585689985	0.272237970101209	0.320842783060598
PATJ	0.00570770824936043	0.0862422513329255	0.947232709671294	162.119544696686	0.0290287774257652	0.169182844625987	0.171582275318394	0.863765943029306	0.960169030397394	0.0651886321765167	0.127216636552175
USP1	0.0271181135691653	0.230253492777608	0.906245909665029	9.89144236264592	0.0461985638799241	0.406158153854692	0.11374525770681	0.909439734848571	0.973285166504142	0.124701912475972	0.16401148881848
DOCK7	0.166444614615077	0.0509051000539856	0.00107660036564379	1265.70890538511	0.230879108523074	0.0932243788602846	2.47659583625751	0.0132642009213071	0.165535044090354	0.511979826463787	0.559781894859809
DOCK7-DT	0.0446957536132365	0.0671812942115136	0.50585826341955	130.31416807129	0.056162196673119	0.118683124459083	0.473211308929444	0.636062430307153	0.872374046925051	0.17356147413864	0.185363553833389
ATG4C	-0.00322649862810792	0.102326762349402	0.974845809042528	142.050512610969	0.0168418901335428	0.166313202698447	0.101266104315722	0.919339222677079	0.976847314831269	0.0403547278103878	0.10110013715944
LINC01739	0.0711624366140007	0.125893764796924	0.571898405506813	7.63233613118994	0.0793788107801874	0.243129749572247	0.32648744515981	0.744055586676451	0.916531338541289	0.247129400597477	0.235116757722915
ALG6	0.00596493369729746	0.101029340692021	0.952918975643562	38.319725809041	0.00980149435439249	0.169493106653405	0.0578282771961663	0.953885413917274	0.987540171979492	0.0659036270565561	0.0860125690477585
ITGB3BP	-0.0724077647623043	0.0930877821551821	0.436661036189311	116.472025132674	-0.102620255326602	0.167549162248371	-0.612478474672888	0.540221235332087	0.821767113898519	-0.151944484718165	-0.154907239831386
EFCAB7	0.230668446753893	0.096526972645981	0.0168631197879689	41.6307570504253	0.3577604949204	0.166465434859553	2.14915784302155	0.0316218898052816	0.253233153562238	0.690499142977936	0.831688705133661
DLEU2L	-0.128233505862858	0.149426638930004	0.390798424791423	11.7542902515314	-0.186136613486861	0.267269865120896	-0.696436964199702	0.486155220817943	0.794899688115209	-0.307120107431333	-0.33388279485829
PGM1	0.0615129202917421	0.0514206304584708	0.231591494949934	126.605198270283	0.0721406061859757	0.103275409738614	0.698526458220411	0.484848017312825	0.794428915400177	0.220307191439693	0.219605285321766
ROR1	-0.00200740685496532	0.0699211913524554	0.97709622926412	295.85829536149	-0.0226735944929937	0.129553083184608	-0.175013932016459	0.861068686376482	0.9596809081996	0.0437433675545725	0.0164184538463279
ROR1-AS1	0.4215198408259	0.213268491380097	0.0481010048472991	4.28293037127284	0.375009147884188	0.405066144057876	0.925797313316333	0.354551323686928	0.710273711331073	1.22099785803228	0.86865256832962
CACHD1	0.124532531674973	0.0656252823996572	0.0577447853075182	1176.05496008919	0.162362510386766	0.114141118682394	1.42247169347054	0.154889363280572	0.502711619113286	0.395479204327448	0.41295082547254
RAVER2	0.0208328973541546	0.0511044516938709	0.683528242135323	218.035142657868	0.02935392678115	0.0912463717104731	0.321699660281186	0.747680235235977	0.917828156033512	0.10723125609374	0.127913431618777
JAK1	0.0365955973854201	0.0517933577323035	0.479834162341659	822.322337652839	0.0527724461962182	0.0928180220524885	0.568558185460745	0.569656008433974	0.837716424777844	0.151045932706573	0.178099318582112
LINC01359	0.245231315544058	0.0777330959890385	0.00160615638324554	21.9182324225446	0.354764356356235	0.168308382555206	2.10782345460346	0.0350462632604974	0.264892619155935	0.730978717246977	0.825267980208972
AK4	0.0992507104128241	0.069953285914816	0.155953212432436	164.75879502777	0.135655138445661	0.126414678992444	1.07309641195838	0.283227860705585	0.652573173055582	0.325204770341689	0.355716927566012
DNAJC6	-0.0857918832447211	0.418791190704557	0.837684642186574	41.5040457597468	-0.0706515079129452	0.670341872945407	-0.105396232526114	0.91606140542422	0.97584931083655	-0.189147554109308	-0.0863982143193422
LEPROT	-0.0217387362362766	0.109425106929202	0.842526252842132	77.1435396244315	-0.025913963976496	0.168765729056576	-0.153549918703037	0.877964627577475	0.964018148358438	-0.0111026812992822	0.00947434206299073
LEPR	-0.136536052094576	0.157950286533508	0.387354896594634	122.649315214097	-0.194715687989037	0.249113902862005	-0.781633163593035	0.434430191100936	0.763033127263233	-0.330198220792894	-0.352267751464011
PDE4B	-0.0517732435199932	0.0650332074414427	0.425971169900139	1441.276517646	-0.0871300767603951	0.11401858081441	-0.764174366476448	0.444763340062914	0.769274736921958	-0.0945878850557208	-0.121711787258695
SGIP1	0.0860129858495051	0.0435145244309435	0.048081203265965	1024.65122147566	0.133070751352268	0.0831243711898661	1.60086325403074	0.109407209901211	0.440973291794807	0.288408623762669	0.35017858604067
ENSG00000248458	0.518051423906904	0.175535575428758	0.00316478629403954	7.99142123618409	0.679803369081846	0.335426906655326	2.02668109085354	0.0426950375040803	0.29240508296042	1.48932118380957	1.52182658249301
DYNLT5	0.751693095905624	0.452476190506344	0.0966556941961128	5.37570788647916	1.09810085543656	0.699911221341463	1.56891448794308	0.116667865558089	0.449486164268297	2.13876158942539	2.41823809319413
DNAI4	0.141822656513209	0.06817109342513	0.0374895129614899	70.1339298600344	0.190993943151941	0.123677835251431	1.54428594876082	0.12251907504608	0.459633641639257	0.443539576400773	0.474307985713288
MIER1	-0.0526053721319056	0.0639823012205167	0.410970869154791	122.958948000675	-0.0934179747539466	0.115366490798989	-0.809749643132644	0.418084079885954	0.751897121393579	-0.0969009054113012	-0.135186752620438
SLC35D1	0.0891772343251881	0.0643479704045903	0.165789865497338	96.1869473621076	0.138556877784864	0.110124534379736	1.2581835516061	0.208325382139747	0.574543064638957	0.2972041044487	0.361935354952186
SERBP1	-0.332963114361035	0.124555329619834	0.00751281930720778	52.6396444738602	-0.490953945680586	0.205619976604591	-2.38767630357576	0.0169552681500887	0.185760643757077	-0.876195302139544	-0.987106335886114
GADD45A	-0.153836023979507	0.258528794081253	0.551814017895308	48.4553757817119	-0.224258124720326	0.397844409872888	-0.563682985496709	0.572969898804177	0.839495852311116	-0.378285964139266	-0.415577193198572
GNG12	0.0933174498731331	0.0508978689250603	0.0667393209583716	166.858905495834	0.102335757820134	0.0971079608167093	1.05383489633041	0.291958513727966	0.66050046706813	0.308712425039767	0.284313495089187
GNG12-AS1	0.297890472626312	0.0474607612821769	3.46138494120537e-10	142.048430740871	0.425863368698287	0.0837933838422764	5.08230303122602	3.72885899800742e-07	0.000565406889867866	0.877352367299751	0.977633163223364
DIRAS3	-0.323410971049445	0.157335036595224	0.0398253371792514	10.2041445517776	-0.450767095406229	0.284899532096784	-1.58219668557791	0.113604676787946	0.444830283805865	-0.849643755175724	-0.900985915993827
WLS	0.0601697149288731	0.0444504324539202	0.17585246857363	640.241529492668	0.073958780630989	0.0813115195258739	0.909573219910801	0.363047627100593	0.716101174767634	0.216573560241865	0.223501633146315
RPE65	0.869218360182542	0.28415176824592	0.00222082103796841	8.22352320447617	1.14672772706447	0.460361844454354	2.4909269542606	0.0127410311181289	0.162482972955584	2.46543985126613	2.52244547879551
LRRC7	2.52750593815892	0.509075390549896	6.87381953476627e-07	12.6324108790199	3.05054388566002	0.79505690247525	3.83688749341433	0.000124603520902106	0.0135925409168247	7.07488707896167	6.60232349502786
ENSG00000287283	-0.0442278220878301	0.178116786265217	0.803896113505921	3.48704244747176	-0.0719039716497069	0.381875585638894	-0.188291617358592	0.850648056210101	0.95784765159021	-0.0736143082381694	-0.0890822440995664
LRRC7-AS1	0.0958285699557934	0.139702588590089	0.492746537748714	67.0720568034328	0.122276974832663	0.229234138770188	0.533415203724293	0.593746195309768	0.851716078735886	0.315692442050782	0.327047523025136
LRRC40	0.137372874002626	0.0946229856220973	0.146559506444568	57.8034310037717	0.190956039682944	0.163860542993637	1.16535705420163	0.243874493382017	0.614468086266454	0.431170770211991	0.474226758579458
SRSF11	0.0351419651356059	0.0628679292373769	0.576174826387979	244.385592059083	0.0513637016359798	0.0966802527129658	0.531273969550676	0.595228940918906	0.852423161234734	0.14700535420078	0.175080378998133
ANKRD13C	0.0655403245571089	0.0528833879119943	0.215220825167989	156.160233052544	0.100974105229921	0.0925106957495304	1.09148574023597	0.27505920311013	0.644650121646069	0.231501936954496	0.281395473596683
HHLA3	-0.260284728429343	0.0960585129634795	0.00673547092245801	29.0468454006651	-0.388317350784588	0.167123727205232	-2.32353213561187	0.0201505833746469	0.204807302136826	-0.674175345531634	-0.767156113651401
CTH	-0.176356368820226	0.0632536557659399	0.00530211479164146	61.1080852374226	-0.265502054127464	0.116984306314717	-2.26955275020562	0.0232347332203296	0.220013692332367	-0.440884479904232	-0.503962933665948
ZRANB2	0.102471177865632	0.0508433922334575	0.0438598610870243	279.639228691916	0.13983629124989	0.0903511333124682	1.5476982537262	0.12169496273698	0.45802687715315	0.334156519706141	0.364677137999915
ZRANB2-DT	-0.0823086851138183	0.0720666633009278	0.253404675916257	193.8677861377	-0.107998377885443	0.124788099415253	-0.865454144998717	0.386789573724292	0.731465490943057	-0.179465507291109	-0.166432556442105
NEGR1	0.311429231840673	0.218260774759787	0.15361805617348	142.92568381498	0.509752224319196	0.340565189622285	1.49678311187515	0.134449702007665	0.476857968345978	0.91498528269747	1.15740698030617
ENSG00000286863	0.116394722033251	0.180463188763147	0.518941674401418	137.626841665858	0.158369959062916	0.277973739715267	0.569729929255681	0.568860887301531	0.837065464351109	0.372858999852226	0.404394788009935
LRRIQ3	-0.0429626952904517	0.333220820400933	0.897411767975677	4.89201812070951	-0.0224861244996235	0.56767271345627	-0.0396110716027145	0.968403200505205	0.992073810264353	-0.0700977075675091	0.0168202020409743
FPGT	0.0108250154584893	0.0609842266460427	0.859111605413037	87.1562125701848	0.0105651473237627	0.115912735590646	0.0911474245683775	0.927375450087692	0.979165374951582	0.0794129186281888	0.0876490773564506
TNNI3K	0.148057886979654	0.0969622521011552	0.126769915630506	157.614364277395	0.227824616175022	0.160744159356055	1.41731193896993	0.156391746094869	0.505191317860354	0.46087129025385	0.553236117776606
CRYZ	-0.0815945976503453	0.15940377152864	0.608739408736876	23.6635254644479	-0.118395211562916	0.261949378278258	-0.451977448242501	0.651285228895863	0.879622858684468	-0.177480599171099	-0.188712970949376
TYW3	0.0214720616775817	0.143990395475451	0.881457772428914	30.5713888131272	0.0276968038726314	0.237308744317075	0.116712108322586	0.907088194802574	0.972613968973462	0.109007904642394	0.124362217235952
ACADM	-0.0105680484052042	0.0649506885185564	0.870747720147331	77.2103732072746	-0.015120396606368	0.109050031953443	-0.138655590791789	0.889722312434936	0.967073342727974	0.0199478413834141	0.0326049568711946
RABGGTB	-0.0625671297304152	0.247068153199511	0.800084038471366	15.0277992680453	-0.0663972274438127	0.411648949796277	-0.161295753278788	0.871860467860896	0.961773524177029	-0.124591033803543	-0.0772812912999974
MSH4	-0.287036658138971	0.393818777138409	0.466090560574519	7.42856338982661	-0.458806516700382	0.633211742997957	-0.724570448627738	0.468715593622576	0.784798426026846	-0.748536155968403	-0.918214395778053
ST6GALNAC3	0.061627896994208	0.122500435574208	0.614905858912233	341.978901645658	0.128188803220377	0.198027743209059	0.64732749635513	0.517420009431982	0.811014951857527	0.22062678560989	0.339716571223869
ST6GALNAC5	-1.31940003017493	0.671806639610119	0.0495349617624063	17.1662013713614	-1.91949030094247	1.01823747485655	-1.88511064298914	0.0594149014258351	0.336689134866263	-3.61813763306114	-4.04845973647978
PIGK	0.283097684302584	0.141166688355916	0.044918782689096	32.7166625002	0.4281234844441	0.246704401691514	1.73537027109649	0.0826752422857118	0.388137191424574	0.836233698840627	0.982476591252827
ZZZ3	0.0459618083982181	0.0686045625445302	0.5028879758252	213.396456181205	0.0601183282420083	0.116567632678346	0.515737746925835	0.606037587202415	0.858175937126468	0.177080654283417	0.193841543761336
USP33	0.050128029983166	0.0600715671230151	0.404015160312003	158.91151388291	0.0712006738799381	0.0910549576832085	0.781952742514626	0.434242346920024	0.762877708763048	0.188661262369584	0.217591010395674
MIGA1	0.113008192716432	0.0998173380773008	0.257571404656026	95.5096760684501	0.171004138082054	0.16440447864695	1.04014282025295	0.298273552155829	0.665796550465559	0.363445657812981	0.431469833570716
NEXN	0.126517373861691	0.20578959757234	0.538693455350854	14.7156216117617	0.209061768534608	0.323077425674197	0.647094943567593	0.517570497636655	0.811014951857527	0.400996356742077	0.513027335397895
FUBP1	0.122687072073267	0.0502281687318058	0.0145820925656953	168.688357202233	0.160924765661621	0.101140691336359	1.59109813800305	0.11158749151639	0.442932233995557	0.390349485720203	0.409869738535343
DNAJB4	-0.504965631476184	0.281262174976716	0.0725970557661423	35.3348923934067	-0.747149985136404	0.428769626191779	-1.74254410642936	0.0814132806541791	0.386266590589664	-1.35430087092188	-1.53613444687382
GIPC2	-0.822574594913266	0.23465942932305	0.000455925887854653	12.8348984383068	-1.20115232290409	0.391427791633145	-3.06864343457206	0.00215033074517646	0.0683464238649308	-2.23714035874633	-2.50906145393469
IFI44L	0.589584486427298	0.247454013171931	0.0171907575723415	30.9908803540149	0.854390239525542	0.381677887356855	2.23851123637854	0.0251877354985556	0.227327524676251	1.68815755037367	1.89596624478662
IFI44	0.377033411683429	0.147680707530734	0.0106790017516587	32.8421934767129	0.545179913210682	0.245228277333274	2.22315272585699	0.0262055033195179	0.232234977693659	1.09734147285265	1.23332851738405
LINC01725	0.304682264535366	0.438706808578414	0.487368149258871	12.0270206887761	0.420248637926764	0.644671132764363	0.651880651340365	0.514478167720489	0.810102603238502	0.896231123193513	0.965600795214314
TTLL7	0.576284501370348	0.427630173497145	0.17777948548795	5.66816352808423	0.885309691679813	0.651405509319852	1.35907614997636	0.1741224595429	0.529508886381385	1.651188341858	1.96222663056421
PRKACB-DT	-0.103507067884552	0.283706471072726	0.715231899654742	4.7279615153832	-0.164395097612725	0.466510818751258	-0.352392894237207	0.724543630235843	0.909454962656552	-0.238389440625655	-0.287290726472922
PRKACB	0.237097272122527	0.117116474128095	0.0429231465376743	172.599851972467	0.351050357652112	0.191621387060546	1.83199987766079	0.0669514388372755	0.355086306778379	0.708368981518819	0.817308881008739
SAMD13	0.0916974851722434	0.212813677953466	0.666554507023205	5.0889110727497	0.019767937304247	0.405290380139629	0.0487747508278795	0.961098804139227	0.990122869173456	0.304209501723781	0.107370656228372
RPF1	-0.116968255706062	0.0897093358761991	0.192281924992676	18.9502753310078	-0.143691930224955	0.182353949886209	-0.787983645622267	0.430706272109261	0.761165408390761	-0.275806735255016	-0.242923838887488
GNG5	-0.0481202193624706	0.0880148757285498	0.584565439961622	35.6544104536659	-0.121269589533414	0.171709717288904	-0.706247680376622	0.48003412363471	0.791240565547517	-0.0844337825350075	-0.194872762922583
SPATA1	0.00232086016656662	0.132646859441583	0.986040498611089	47.9278029899373	0.00645564716722861	0.231204730081977	0.0279217780922547	0.977724538807935	0.99499956432076	0.0557744040817066	0.0788424185461192
CTBS	0.0892670410410103	0.0912692554229779	0.328043386777281	47.8258292672994	0.127172768422879	0.156505338280657	0.812577831657241	0.416460145824556	0.750509292980479	0.29745373504521	0.337539208659042
ENSG00000284882	-0.0455123062872051	0.221934089213859	0.837516439952967	3.6088486750665	0.0104981682207444	0.421628237877537	0.0248991108223488	0.980135436476404	0.995178051122541	-0.0771847155730981	0.0875055411390919
ENSG00000289881	0.295398174723494	0.19405255159843	0.127944285227759	4.0617559258315	0.427503667946234	0.368016849577422	1.16164156189348	0.245381092271511	0.615755567991443	0.870424669226565	0.981148324501689
SSX2IP	0.379287865703853	0.222777260474845	0.0886536246053678	66.2465491957402	0.563294603466006	0.344194872238293	1.63655722063177	0.101723020410367	0.427146540704071	1.10360804987609	1.27214829849048
LPAR3	0.0767523253080214	0.121090562915592	0.526183720771734	35.2751814709142	0.117703957824779	0.220549696746279	0.533684514471064	0.59355982477314	0.851716078735886	0.262667294799895	0.317247547605195
MCOLN2	-0.392097823224256	0.320745988857711	0.221535274917841	7.70521849749977	-0.600754966852226	0.499414434769796	-1.20291870844531	0.22900777986814	0.598697407955277	-1.04056867347167	-1.22240992358573
DNAI3	-0.0432783604369658	0.205466397096813	0.833172304462582	9.82914082938144	-0.0207343133663873	0.367969330974465	-0.0563479388662044	0.955064629778598	0.987540171979492	-0.0709751439385004	0.0205743332887908
SYDE2	-0.0262994046601647	0.0856563089811812	0.758817444252525	20.4287791906604	-0.0674084110198888	0.187394248041637	-0.359714408122663	0.71906071620396	0.908219807316859	-0.0237797107253742	-0.0794482576973472
C1orf52	0.0387719887473216	0.0698630648072607	0.578914361284343	96.5690642591465	0.05021273577548	0.113374821518651	0.442891420713019	0.657844273198754	0.882708841790975	0.157095523418541	0.172613859166118
BCL10	0.0159452813875916	0.216391259452072	0.941259227484539	6.50581039239253	0.0933785998664402	0.37992425352077	0.245782149997264	0.805850875526206	0.940516493526305	0.0936454292647129	0.265118305649175
BCL10-AS1	0.300298965456081	0.0639906705188772	2.69417891055286e-06	65.3588211794232	0.420527469847719	0.148674827249817	2.82850484931864	0.00467659925721615	0.100660773287588	0.884047117199916	0.966198332019216
DDAH1	0.0311827614160757	0.0547219253315099	0.568785981290958	871.327230935311	0.0358525299805237	0.104435163544623	0.343299409544224	0.73137322496789	0.912661504262334	0.136000181846332	0.141839938235309
ENSG00000282057	0.0579140838989383	0.159721061992066	0.716907326935052	8.29678555405351	0.107212202759842	0.327947487802519	0.326918810929883	0.743729293086697	0.916470318656935	0.210303711552337	0.294763716565171
CCN1	-0.286887257799032	0.155551479079628	0.0651359998133652	38.0132943541757	-0.440680570289755	0.253452491570808	-1.73871074440253	0.0820856551589158	0.387022633449826	-0.748120876380054	-0.879370492730883
ZNHIT6	-0.0819927117595659	0.11140213992654	0.46172667291989	69.9439237423791	-0.106442706739183	0.179426271315296	-0.593239250634243	0.553021048050662	0.829914702255759	-0.178587214212679	-0.16309875318518
ODF2L	-0.0216910671844294	0.178776813165749	0.903429320311862	30.7077394895975	-0.00755503452373722	0.292097331380635	-0.0258647844813487	0.979365188556516	0.99504823914161	-0.0109701783596221	0.0488175277680258
CLCA4-AS1	-0.00590444297651556	0.381859292486998	0.987663319272525	4.63975440137712	0.00540875432331701	0.623555046910973	0.00867406069457928	0.993079187678649	0.997861844023506	0.0329109989200383	0.0765989271880163
SH3GLB1	0.149422035559964	0.059377478343974	0.011853476690117	139.266036195162	0.218511235914869	0.125883287745384	1.73582403056423	0.0825949537228629	0.38797623398382	0.464663136116525	0.53327754393603
SELENOF	-0.0134482499495355	0.0812299599336074	0.868504993624415	84.1715333832451	-0.0233249283178848	0.133318338351178	-0.174956638421669	0.861113705508524	0.9596809081996	0.0119419097223185	0.0150226454635679
HS2ST1	0.148403410829796	0.0637559742938774	0.0199291814391482	546.035924923819	0.206572159365192	0.115470524871188	1.78896007960154	0.0736212448911597	0.372077532484608	0.461831723157221	0.507692102963056
LMO4	-0.417593875993973	0.185691220189293	0.0245212954097569	54.3909616810855	-0.619725016875389	0.312346722476365	-1.98409322807055	0.0472454479238204	0.30588502428219	-1.11143859453805	-1.26306274066941
PKN2-AS1	0.047922558013282	0.128482510432065	0.709156660281246	107.234482885675	0.0948757700040806	0.219518797697407	0.432198841280377	0.665596901446755	0.885923965645817	0.182530837953242	0.268326741244987
PKN2	-0.000948449233274968	0.0514014845843681	0.985278439591862	347.960771728271	-0.00256560589508508	0.0836733261201222	-0.0306621717344171	0.975538959550209	0.994337564870202	0.0466868915478622	0.0595098732887273
GTF2B	0.120450054557163	0.113739455027802	0.289599893104458	39.2545412570348	0.179306549390184	0.200673929839312	0.89352189162669	0.3715777540593	0.72117844560142	0.384131375951514	0.449261900953286
KYAT3	0.0126515316355058	0.0932698176029856	0.892102376660036	60.0542166296368	0.0385525168943813	0.166061089912586	0.232158640622408	0.816414800175585	0.943816049986591	0.0844899812802311	0.147626010175201
RBMXL1	-0.267416283643534	0.14079318644668	0.057517777651697	21.9146362713779	-0.411326646805715	0.249728788551395	-1.64709342960298	0.099538843430401	0.423018859529387	-0.693998522070968	-0.816465034884022
GBP3	0.319101038473109	0.194279175880945	0.100489099222081	5.76270044240065	0.330274714864777	0.371985451906145	0.887869977635867	0.374610695725648	0.723745869672571	0.936310165234704	0.77278667864248
GBP1	0.27436576051974	0.153980495010053	0.0747783408461279	20.1407419678018	0.309983451812381	0.282585564165036	1.09695430737341	0.272661366793922	0.642181964154973	0.811962069234383	0.729302502045235
GBP2	0.671742413126832	0.215768709365696	0.00185037811783793	12.9193536722507	0.91822510405324	0.408184042500918	2.24953699421304	0.0244783519086853	0.223412409295741	1.91652724480298	2.03276435907925
ENSG00000286802	0.0621756098453671	0.119494468807877	0.602839113117782	10.9853938314645	0.0785093953380891	0.249982712589564	0.31405929844033	0.753476001766816	0.919108862294294	0.222149231726521	0.233253600435813
GBP7	0.859091704947062	0.190393614790213	6.41624024194072e-06	3.80466829681179	1.12285304400991	0.393837114483956	2.85105949316428	0.00435738157911854	0.0986133983345887	2.43729136633448	2.47128203315552
GBP4	0.352614362413057	0.290298991471359	0.224496071284705	4.38358831263631	0.481847922721683	0.484519815863294	0.994485482215315	0.31998656986013	0.685304570450446	1.02946523687455	1.09760806215327
LRRC8B	0.362666773920275	0.38905549129414	0.351247459382613	6.45569269790355	0.546118847467554	0.605340381077781	0.902168209058207	0.366967519777496	0.718667175900316	1.05740735075696	1.23534065349079
LRRC8C-DT	0.202867192366658	0.158247288565355	0.199855573684932	26.4711729108967	0.323435832823045	0.277351255320794	1.16615961391251	0.243549917721718	0.613956342878539	0.61322158469213	0.758130954468855
LRRC8C	0.0980851358354588	0.156606147376546	0.53110685614601	47.3346357026834	0.124856844434763	0.258506349827697	0.482993336596892	0.629100467502761	0.868845103264811	0.321964889288691	0.332576183566666
LRRC8D	-0.285529194078112	0.141363515968339	0.0434018142633764	70.879287810902	-0.409240944428035	0.219648999354924	-1.86315870151885	0.0624399413547179	0.344407723085335	-0.744345944253343	-0.811995374701405
ZNF326	0.0588290764027062	0.0470046733639039	0.210730955860043	127.430265300359	0.0968679267140617	0.0836084300179071	1.15859042794267	0.246623172440039	0.616578262771362	0.212847063933353	0.272595933062298
ENSG00000287372	0.493398241141846	0.262039830306323	0.0597121394407894	25.0914632740999	0.70486328512483	0.414351175690678	1.70112534120339	0.088919453304048	0.401393775626776	1.42079414033443	1.57552998241994
LINC02609	-0.279269049222077	0.274020973198829	0.308130764835548	4.45484110106879	-0.544950232505893	0.53761735376725	-1.01363958712876	0.310754760742794	0.677975189829857	-0.726944977295105	-1.10282037822267
ZNF644	0.0264616866963929	0.0489892593209916	0.589091644854527	403.012779341159	0.0483176528978177	0.0987673793364568	0.489206590500097	0.624695444116835	0.866465277677206	0.122877280205266	0.168552696570872
CDC7	0.232343773406027	0.334772721142831	0.487660657148579	32.1365712101857	0.350569915788048	0.50880089363664	0.689011989114955	0.490815722881872	0.796428354734318	0.695155952746473	0.816279294096988
TGFBR3	0.017357523765306	0.063763973693819	0.785456544073799	367.050750294032	0.0195184866211669	0.108987209670294	0.179089699426327	0.857867269919841	0.958596000172598	0.0975709587080036	0.106836083416057
BTBD8	-0.0747614751856376	0.121193305364587	0.537315245842612	141.824116256212	-0.0904667439871399	0.192947856275547	-0.468866281975921	0.639165218808978	0.874289875797207	-0.158486959093371	-0.128862265105212
ENSG00000273487	0.356970888777737	0.23559169766984	0.129719239447422	3.28710772016581	0.506876363916882	0.471060523720552	1.07603235336608	0.281912787214641	0.65153413773024	1.04157482428312	1.15124401148159
C1orf146	0.375496157945988	0.185695781629343	0.0431656227146321	4.01423026343112	0.535928049129837	0.359034768825805	1.49269122565078	0.135518031225967	0.478345023394047	1.09306845647574	1.21350177271536
GLMN	-0.0640468704966544	0.0557077097794869	0.250269550657525	70.4739938045033	-0.0910434754622456	0.0987102575229338	-0.922330442113304	0.356356239709387	0.711703772039769	-0.128704184660629	-0.130098200652838
RPAP2	0.121144519291694	0.0399002378179019	0.00239591996145693	215.67462651503	0.179525327170249	0.0725217078023326	2.47547020899685	0.0133060862191248	0.165784868809029	0.386061739893106	0.449730741734628
EVI5	0.0410609615054289	0.0487600415440559	0.399730483072973	258.587417151059	0.0577232042480818	0.0864592567786018	0.667634749577999	0.504366770424885	0.804937726550103	0.16345805020476	0.188708793056992
RPL5	0.0566899091928355	0.21254372472909	0.789683859231784	23.1416095826952	0.0929059215939028	0.35647749843861	0.260622120613042	0.794383929288051	0.936352885556181	0.206900943069836	0.264105356114017
DIPK1A	0.254055104054241	0.0939338887471154	0.00683833768064387	165.015296693161	0.374871287929822	0.160529540833914	2.33521684533856	0.01953209557093	0.200382835468282	0.755505697986751	0.868357134448255
ENSG00000287797	0.259366609524043	0.160501944327204	0.106100418929174	5.33631940244709	0.273075032040911	0.283405309505447	0.963549456844818	0.335271857325523	0.696054549073905	0.770269786247331	0.650207758700593
MTF2	-0.0790298362517701	0.0688406161881124	0.250963713285535	157.452047458912	-0.115659974763789	0.108172531336556	-1.06921760390295	0.284971628159853	0.653820090597423	-0.170351478459244	-0.182851358505567
TMED5	0.240513551533617	0.0818102187879642	0.0032832221314797	59.7330373743548	0.344507992535574	0.136921638783492	2.51609603563341	0.0118662844129586	0.157555578418293	0.717865018195218	0.803288592603992
CCDC18	0.124480884935809	0.0903908416022279	0.168468826516017	47.7419562673717	0.16014416699031	0.158392285650306	1.01106039560457	0.311987524232507	0.678774404002663	0.395335644837634	0.408196915587495
CCDC18-AS1	-0.0244812467531529	0.0365854659296392	0.503398364035997	527.670110417869	-0.0346235953609992	0.0662316804553501	-0.522764863022623	0.601137894059129	0.855072584344557	-0.0187258810788813	-0.00919039794075819
DR1	0.524165738132457	0.150181680320533	0.000482639491379059	23.588494862984	0.775881026563135	0.257630609139905	3.01160265526445	0.00259872517260168	0.0756323796394612	1.50631679369687	1.7277210018881
FNBP1L	-0.0704146183305814	0.082337865440225	0.392445304576249	112.362013654288	-0.104253928631103	0.137862139568204	-0.756218704842644	0.449518079886803	0.77206034720822	-0.146404249468193	-0.158408201712945
BCAR3	-0.0885070312235173	0.0497399395232003	0.0751749217608613	336.373945168617	-0.134249671491012	0.0852245046892058	-1.57524730687013	0.115199371541243	0.4477744349346	-0.196694695805272	-0.222689078478369
BCAR3-AS1	0.00044043663806214	0.200599156794194	0.998248161573596	4.11651236505782	0.0908409223763813	0.410601919277167	0.221238426104534	0.824906790768056	0.946560295879555	0.0505474982449423	0.259680062803492
DNTTIP2	-0.777848760313798	0.206342644481986	0.000163447402065038	7.55064587627554	-1.2762870225542	0.429737724215131	-2.96992083924026	0.00297876497030537	0.0819728008071511	-2.11281851189726	-2.67007511482558
GCLM	0.0359737807558323	0.077562799809702	0.642789618818881	64.6942043832369	0.109842977304884	0.18772922453673	0.58511389250102	0.558471138148844	0.83205899504887	0.149317504551255	0.300401466399115
ABCA4	0.240778465424485	0.19224026007898	0.21039238890214	3.43812200730116	0.470718908201718	0.419326243691167	1.12256009559087	0.261624371065533	0.632242414275492	0.718601384200765	1.07375858410502
ARHGAP29	-0.093780777443925	0.125623039949148	0.455350154899731	130.141308361266	-0.130310394916328	0.205939981338732	-0.632759088688037	0.5268909767207	0.81671911354319	-0.211353826837836	-0.2142472088029
ABCD3	0.0682873762566105	0.0402575967499492	0.0898365336373708	170.054905499442	0.106329068930901	0.0805175642202399	1.32056986522914	0.186644826308312	0.54711079214542	0.23913775959996	0.292871160775149
F3	0.130447181712371	0.0808022498888767	0.106440612613056	859.252199670097	0.151386185930225	0.137719640963743	1.09923453815916	0.271665777367696	0.642181964154973	0.411919819079532	0.389428562229268
ENSG00000288736	-0.0185071361029662	0.107552646060319	0.863378460472155	10.51322814252	-0.0340003248923917	0.23014075588308	-0.147737087079288	0.882550261525398	0.965020349557627	-0.00211998705894678	-0.00785472933034241
SLC44A3	-0.0660878637812973	0.0730480744493312	0.365615122127276	179.854492236389	-0.106993053889442	0.12213536548271	-0.876020253974587	0.381019023129359	0.726801363503401	-0.134377417073745	-0.164278147124822
CNN3	-0.0415686403929419	0.0532438087602249	0.434965714214775	591.304458206117	-0.0789597318515232	0.0976312153236256	-0.808754982612779	0.418656095033676	0.752409905060522	-0.0662227328237296	-0.104202738168927
CNN3-DT	0.22046625284811	0.104937888560693	0.0356478689583726	64.0032144494561	0.304832790454047	0.178548547283791	1.70728238953149	0.0877695777264507	0.399393974188607	0.662140687520646	0.718264634785811
ALG14	-0.0790454300574537	0.0985991629760999	0.422735429018161	82.2790416969883	-0.12612553500356	0.163342465472084	-0.772153981140414	0.440023233659659	0.767610710076095	-0.170394823669889	-0.205279054035421
TLCD4	0.118145324865626	0.0645584250450625	0.0672420477286895	160.199745011748	0.171203181286342	0.110755049758059	1.54578217119968	0.122157184252885	0.459164448395264	0.377725050517777	0.431896383156288
RWDD3-DT	0.125146140381777	0.0918682809796357	0.173123896117248	64.1164080190665	0.201341232110244	0.156824861858028	1.28386041425317	0.19919080028981	0.564231291760581	0.397184817388797	0.496482225887677
RWDD3	-0.000550020508767201	0.0808574078082883	0.994572550622672	135.497017039116	0.001404925868107	0.128801481714602	0.0109076840530455	0.991297099875288	0.997861844023506	0.0477943811075788	0.0680187228329763
ENSG00000228852	1.23659288067752	0.26576372363317	3.27174441540312e-06	3.46340342615328	1.45313111387338	0.462755298194466	3.14017174853117	0.00168848812837623	0.0589920403008499	3.4866098144929	3.17906793485397
PTBP2	-0.0663213490409747	0.0539913690147307	0.219308305290078	337.189149503773	-0.0951422156294359	0.0898629876564088	-1.05874752343214	0.289714778356163	0.658415045595699	-0.135026422708968	-0.138881800806072
DPYD	0.281511442737455	0.342549954642616	0.411184269565069	14.6643455400681	0.507585740296188	0.537909016292625	0.943627500045581	0.345360034233185	0.702185910758495	0.83182451379821	1.1527642050581
SNX7	0.315337205158021	0.103022796368936	0.00220710501557174	60.3521491024849	0.462770378814162	0.171633830840131	2.69626551216008	0.00701217485789737	0.124212158142871	0.925848052830225	1.05672488567607
AGL	0.29226222438774	0.0335209740269764	2.81198596933868e-18	204.837802453635	0.399342946681771	0.0695956201171407	5.73804710712559	9.5774479878937e-09	2.90445687680864e-05	0.861707847263169	0.920799899004088
SLC35A3	0.175225252297821	0.16514922147975	0.288684594893409	23.5004459783042	0.24383915496572	0.272762169698862	0.893962514064636	0.371341948057167	0.721139595080793	0.536386863314122	0.587555274307176
MFSD14A	-0.00125446171428282	0.0724177329619195	0.986179274916147	94.1984588835766	-0.00374577729402394	0.126181428264595	-0.0296856466560932	0.976317759186973	0.994542290798268	0.0458362861396355	0.0569807659880156
ENSG00000241073	0.487227361699808	0.198255127189429	0.0139877583452631	3.30199160132824	0.697978719994579	0.35288100140873	1.97794360480783	0.0479350690630375	0.308505709763514	1.40364129934695	1.56077635938789
SASS6	0.49618967545439	0.116859210222942	2.17575205243473e-05	16.0791111977232	0.758760773967466	0.212252969975267	3.57479461444465	0.000350502933645102	0.0250692263342485	1.4285533307934	1.69103230068024
TRMT13	-0.124621211131041	0.0910169826230805	0.170934161698586	66.3777350093077	-0.184509604365921	0.152732200292032	-1.20805962340049	0.227024329075494	0.597426223840979	-0.297079218168018	-0.330396114322063
LRRC39	0.227306795342768	0.134553776345817	0.0911546923023775	24.8521217748662	0.324972396263277	0.23294355390945	1.39506928098813	0.162994948564862	0.513716982974226	0.681154952631654	0.761423809911878
DBT	0.155271171667288	0.0578328645382095	0.00725675996546607	105.766708536649	0.231605864731444	0.108339215140624	2.13778422181498	0.0325342601721551	0.258010976459408	0.480921645540576	0.561339333409904
ENSG00000285530	0.0656822411623757	0.104733371797919	0.530569006268801	14.7603330730948	0.130235424050648	0.219617198682859	0.593011042995391	0.553173761889738	0.830061727019702	0.231896414433191	0.34410247965063
RTCA-AS1	0.215278700798449	0.0688258988983641	0.001760759845733	40.099452986265	0.35556115784342	0.138510385712404	2.56703608191294	0.0102571938592352	0.146726255176966	0.647721145499462	0.826975525791139
RTCA	-0.312745287623058	0.089711895807982	0.000490104526094713	40.4489672746745	-0.480342058992448	0.160335508680347	-2.99585577110109	0.00273675844103665	0.0784451195490335	-0.819996964381314	-0.964365062778305
CDC14A	-0.0649639664033092	0.0711638162044129	0.361306086992734	549.387826370434	-0.109891588725201	0.117309987395582	-0.936762428885395	0.348880775444044	0.705775971903605	-0.131253383750464	-0.170489707260133
EXTL2	0.039276345053625	0.0868538742477177	0.651116422785642	63.7497379163976	0.0595410754252415	0.16210140002404	0.367307595223801	0.713389589283039	0.904954719306853	0.158497453824784	0.192604490978533
SLC30A7	0.168217982373763	0.0472910097330119	0.000374997644510509	99.590950830324	0.222058824913032	0.0872120983086562	2.54619289318247	0.0108904991094745	0.150806062097682	0.516909155494241	0.540880027137407
DPH5	0.0086937061683318	0.0977732206571145	0.929147834758561	43.1768030855161	0.0158139279453524	0.162291968181967	0.0974412235091096	0.922376008842131	0.977507022925412	0.0734886399751057	0.0988972141964319
DPH5-DT	-0.0820656399418274	0.08652196122204	0.34287756211937	81.4675280496844	-0.129237141755501	0.16372505102937	-0.789354719653237	0.42990471297099	0.760546629655713	-0.178789928513871	-0.211947227285808
S1PR1	-0.0286250137439567	0.072355413423613	0.692387776028269	100.558374582877	-0.0627551362474732	0.138773520848737	-0.45221261133726	0.651115823780075	0.879622858684468	-0.0302440734127375	-0.0694762898885058
COL11A1	0.284648365534821	0.182309479144156	0.118441890425079	145.584223448234	0.405607563688894	0.287661923593398	1.41001477923164	0.158535318984953	0.506419907027514	0.840544038857584	0.934224973212058
RNPC3-DT	0.0950998384252983	0.1679899286438	0.571322809707658	17.2271541609933	0.137692471507499	0.289600761484402	0.475456179057442	0.634461860165423	0.871565970799811	0.313666828654417	0.360082932305077
AMY2B	0.336492205715862	0.0395125269436908	1.65031673393176e-17	89.7672386378296	0.518119390503915	0.110633484586546	4.68320592486266	2.82422529074578e-06	0.00133824150261182	0.984651399106409	1.17533781738887
NTNG1	0.731659553679797	0.384161180570953	0.0568367702893869	56.2968138710617	1.12433152583407	0.589006241907082	1.90886181815954	0.0562799196715253	0.329614685971162	2.08307549679576	2.47445041969566
VAV3	-0.0299222587928491	0.0953521015456219	0.753666816112418	452.489282344051	-0.0502485891448273	0.159670908142037	-0.314700966691617	0.752988710208846	0.919108862294294	-0.0338499513519282	-0.0426747595239873
VAV3-AS1	-0.137514728213304	0.226816869133648	0.544328261082522	4.9618820183818	-0.246065925247033	0.398426354248346	-0.617594500522562	0.536842670662987	0.820729513760943	-0.332918590879601	-0.462311309593995
LINC02785	-0.129077672417407	0.167041138485974	0.43968228221333	6.88780433384584	-0.17398864129531	0.31547325313909	-0.551516299920995	0.581279796040462	0.843720951771277	-0.309466588968225	-0.307849690526058
SLC25A24	-0.344266839757659	0.218455418108224	0.11504574227435	22.445267567626	-0.486758942307099	0.34837830232441	-1.39721371583535	0.162349313383455	0.51210789241384	-0.907615621741579	-0.978116443682376
EEIG2	-0.524571591537694	0.412672994443726	0.203673295386428	4.21056767817042	-1.17218501110129	0.823874329031633	-1.42277161673317	0.154802371893452	0.502627058890881	-1.40879843784095	-2.44698450491837
PRPF38B	-0.129728505070512	0.0829767793159071	0.117951151382587	86.9082772077063	-0.185046237944838	0.140854468833471	-1.31374062518112	0.188933504646599	0.549970960060737	-0.311275671306169	-0.331546120078402
FNDC7	0.105584567452399	0.165109539434431	0.522509463205877	5.20350798789995	0.206029960224327	0.327975701910568	0.62818665841443	0.529881669180352	0.817617817948135	0.342810630844677	0.506530170207496
STXBP3	-0.00227287306451876	0.0581535268852027	0.968823408876267	125.748176495498	-0.00933388486246565	0.108466507624663	-0.0860531519532703	0.931424164740285	0.980912946934083	0.0430054663003364	0.0450054515030048
AKNAD1	0.265807440755435	0.182358066559238	0.14494731649189	4.67303969093375	0.253726254250427	0.363815829666651	0.697403008777562	0.485550619130365	0.794732732931101	0.788172996798921	0.608743328013865
GPSM2	0.204563250466464	0.0641205428307297	0.00142129143120468	173.586452155407	0.295569103663888	0.115578503031474	2.55730171192302	0.0105487679340652	0.148869518706558	0.617936020481188	0.698412554051128
CLCC1	-0.0663353189712242	0.052865735689589	0.209555536133786	93.2159533637791	-0.110634888794646	0.0984402230543727	-1.12387889179749	0.261064407183312	0.6320484761489	-0.135065254125856	-0.172082599304412
WDR47	-0.0811244418731761	0.150992436718906	0.591077761044931	62.554949361425	-0.0976931858430814	0.238832659262952	-0.409044500633066	0.682507004042641	0.891912434127715	-0.176173734021507	-0.14434852995832
TAF13	0.0443513922785206	0.21181002928414	0.834141991885415	10.341132464687	0.0339517446038609	0.3978957120242	0.0853282495333749	0.932000433546949	0.981042872188295	0.172604272612974	0.13776655518474
TMEM167B-DT	0.0360438044216899	0.224609374566297	0.872508263518831	4.749615386333	0.197953320048739	0.405925283525719	0.487659498145541	0.625791044404494	0.867117756219075	0.149512145334161	0.489221930360582
TMEM167B	0.377057969198985	0.303581568950853	0.214224821322611	11.2197834164988	0.59422669055587	0.483797755910754	1.22825433416332	0.219351507770437	0.589511686811029	1.09740973397545	1.33843576093497
CFAP276	-0.278241988225949	0.323375970434849	0.389552732858545	3.20780491176373	-0.570379432870065	0.604471233112964	-0.943600624189626	0.345373773160777	0.702185910758495	-0.724090114529352	-1.15731515444765
SARS1	-0.547136831964671	0.242533696910331	0.0240755863610541	16.6022937178755	-0.76483071002086	0.401735154120735	-1.90381822993515	0.0569338614689143	0.331015391661483	-1.47152174730176	-1.57402424019313
CELSR2	0.539978772531184	0.337599744769923	0.1097174531629	7.23088191342313	0.816054715432006	0.535159463194997	1.52488140742203	0.127288680084321	0.466101817854373	1.55027138187488	1.81381321688851
PSRC1	-0.283138171173546	0.397693513407643	0.476495311415575	11.8502829493185	-0.416689733572768	0.621947766716458	-0.66997544789438	0.502873441655128	0.804162623477822	-0.737699754506049	-0.827958129793034
SORT1	0.108358822658676	0.119137521467445	0.363071878742268	170.764484539055	0.17222834432871	0.191553162646345	0.89911511743968	0.368591346590585	0.719159259048465	0.350522069523544	0.434093307549817
PSMA5	0.0783212603804862	0.15303589938544	0.608802483762736	15.4669795690101	0.119703092323592	0.273809108517642	0.437177174169427	0.661982862200749	0.884529973523965	0.267028373973528	0.321531692823933
SYPL2	0.154502689032632	0.0998231334074348	0.121679038159858	14.8654883959711	0.213040991308066	0.207639080945585	1.02601586530763	0.304884105826716	0.672631227814564	0.478785538271311	0.521554809777092
ATXN7L2	0.0748167134823283	0.114162737955472	0.512241515650326	9.58792253324575	0.0934700730800521	0.230528857498832	0.405459316868934	0.685139917137755	0.892659955624659	0.257286985206836	0.265314332745386
CYB561D1	-0.128210932011457	0.112915585345862	0.256183368723484	13.5458145437936	-0.210171759178605	0.240380911384924	-0.874327990387121	0.381939660348646	0.727191244332812	-0.30705736018644	-0.385390111928773
GNAI3	0.0959748305371735	0.0693229943806907	0.166218011055041	62.4014221345209	0.122411465075641	0.124752085391487	0.981237826137331	0.326475474786285	0.690617693106087	0.316098994231669	0.327335735615017
AMPD2	-0.332815274527286	0.196385193651671	0.0901311020081169	21.8357457741151	-0.455705344668338	0.32259180173312	-1.41263771187013	0.157762274694	0.505845027018698	-0.875784360201085	-0.911568584132339
GSTM4	-0.0345887425426184	0.0698362612533479	0.620400070484837	27.2798839963747	-0.0264943550895264	0.153352269001092	-0.172767936608344	0.8628338408851	0.960169030397394	-0.046821109593196	0.0082305639113144
GSTM2	0.269896187932208	0.0828822412271673	0.00112842065346838	67.3671994662947	0.378806264279241	0.147686566928384	2.56493377940683	0.0103195497906207	0.147201630738647	0.799538253699491	0.876789788741007
GSTM5	-0.209530320058287	0.229965501241322	0.362222636362549	62.7078261345009	-0.300135269132092	0.343950758799228	-0.872611155677919	0.382875057930171	0.72799580960098	-0.533096216636041	-0.578181913209154
GSTM3	-0.319534405504182	0.115154516357245	0.00552302762458199	51.1011359355595	-0.466375123574608	0.191233480647292	-2.43877338840464	0.0147372065951554	0.173899037822833	-0.838868287432429	-0.934433920263253
LINC01768	0.193562822278581	0.364216561640513	0.595107112972214	5.94931106026073	0.273514148666206	0.567909462975935	0.481615761838073	0.630078927161675	0.86941907975206	0.587358758800208	0.651148785625916
CSF1	-0.203120567054321	0.0920914075837979	0.0274091590974968	68.562133567669	-0.316958583523598	0.166708509476916	-1.90127417321482	0.0572661100906116	0.331802073864709	-0.515279392457451	-0.614234275847312
AHCYL1	-0.0312295909334776	0.0576878623353778	0.588263177914754	1946.69132159978	-0.074514052926917	0.101549769580748	-0.733768803558599	0.463089656798303	0.781228742346097	-0.037483867803652	-0.0946756482606723
STRIP1	-0.248154184474493	0.059554306214099	3.08830209190293e-05	57.8879794075932	-0.35091014794892	0.103185487185636	-3.40077037498128	0.000671962474135329	0.0361310886358652	-0.64045676562684	-0.686992478203232
ENSG00000258634	0.141921521363796	0.137788082559383	0.303010699464632	7.04287505478393	0.235088123268688	0.279150378199073	0.842155847272532	0.399700724391633	0.739176663813713	0.443814385376916	0.568801813433931
KCNC4	0.0481738583915903	0.280232184324254	0.863510687409777	15.44446269941	0.0720699002221529	0.444773649579304	0.162037252634731	0.871276518137559	0.961773524177029	0.183229363255787	0.219453762441726
RBM15-AS1	-0.127378445188872	0.125399495209927	0.309733607705963	13.3591321338392	-0.20948255413817	0.249621759950959	-0.839199892586788	0.401357147582698	0.740418204840275	-0.304743344133121	-0.383913145531333
RBM15	0.256980222479653	0.152045535584042	0.0909986819432209	16.5133608439449	0.400441431088568	0.285461272119815	1.40278724365978	0.160680292038973	0.509599512275037	0.763636482535684	0.923153951081141
LAMTOR5-AS1	0.0992946058634839	0.0727216072994192	0.172125103642055	50.2279982753683	0.141108718947915	0.149191400446768	0.945823408891878	0.344238663789868	0.701665661923077	0.325326784017749	0.367403950549005
SLC16A4	0.0859045669873867	0.179878835206925	0.632956953751277	8.46066146367383	0.0685206917550041	0.326291238201423	0.209998564879347	0.83366879312364	0.950302203438111	0.288107258046578	0.211847808718323
SLC16A4-AS1	-0.138653362604814	0.203592481731983	0.49585010007694	8.99337424794385	-0.195622157871606	0.353833178914229	-0.552865501397837	0.580355512028152	0.843066739689871	-0.336083587837311	-0.354210316416814
LAMTOR5	-0.884873631529863	0.443785576628937	0.0461606268305762	10.8674175034931	-1.28548852112909	0.642324874217075	-2.00130583872525	0.0453594409187759	0.300474094648929	-2.41030943112815	-2.68979392621532
KCNA2	0.277919144922679	0.17319882280453	0.108576376729586	81.3073237609083	0.409031137980616	0.268877440408012	1.52125495303706	0.128195869917578	0.466975878268668	0.821839208822592	0.941561692898292
LRIF1	-0.15372388770208	0.11430299715078	0.178663783932951	55.7412710939849	-0.237426976958353	0.199134381821242	-1.19229524699298	0.233145497556041	0.602910631727598	-0.377974265336253	-0.443798043464163
DRAM2	0.0628460309427563	0.0782150888145503	0.421684267098516	49.2249440155601	0.104083140514269	0.137566358823055	0.756603150688501	0.449287653180495	0.772004483155917	0.224012762943779	0.288058136192035
CEPT1	-0.023745760679066	0.100268731774006	0.812795509542297	73.510212965761	-0.0426303761471933	0.164995870825092	-0.258372381890604	0.796119529201504	0.937188438149766	-0.0166814924636413	-0.0263489291166273
CHI3L2	0.205211164167529	0.258891217463028	0.427979426375918	8.90876778536869	0.313386426149992	0.463165803674084	0.676618229722575	0.498648209735807	0.801795392344817	0.619736989174932	0.736595076029934
PIFO	0.201619216941426	0.165630479967461	0.223496446659863	8.16956273771631	0.310872749648522	0.29832429812178	1.04206312260096	0.297382414521551	0.664898070723178	0.609752658710615	0.731208267302649
OVGP1	-0.183918876750328	0.284994173946208	0.518705202073943	4.97077517579887	-0.255169827927874	0.47099781379184	-0.54176435740453	0.587980848128044	0.848114075778788	-0.461905551083798	-0.481820972983387
WDR77	-0.397752099884401	0.170052461100755	0.019335618114748	9.38401007392591	-0.562490564850495	0.307995970565024	-1.82629196030908	0.0678062956072553	0.357491954204733	-1.05628554322446	-1.14040931032993
ATP5PB	-0.216681076215227	0.181740570517058	0.233161333179615	29.4021686821112	-0.298958710844793	0.28517478294688	-1.04833501670616	0.294484281771174	0.663045337468138	-0.552972764938814	-0.575660548806665
C1orf162	0.453455948012948	0.181613316246413	0.0125312182345367	10.274540845411	0.644870424926352	0.337747586783333	1.90932652122853	0.0562199830894955	0.329390882374815	1.30976883038459	1.44696528338133
RAP1A	-0.0738405828147469	0.111588282549277	0.508148476056445	70.5199724742136	-0.110469009023931	0.193655980610514	-0.570439439441374	0.568379686229375	0.837057224387724	-0.155927207188826	-0.171727118956784
DDX20	-0.429366422825807	0.189630787830956	0.0235603924445999	6.98346746190759	-0.599480455249653	0.350897519173087	-1.70842032928123	0.0875583777823492	0.399052504452588	-1.14416207029557	-1.21967864522921
KCND3	-0.0973684263273679	0.291264397724588	0.738156459227821	187.086098839675	-0.119125059825	0.476948093718503	-0.249765249916918	0.802768894704767	0.9393721832388	-0.221326209444664	-0.190277035770559
LINC01750	-0.455821811770928	0.430483741436471	0.289663757920252	8.15467001248461	-0.71758357921288	0.634258945425987	-1.13137321024448	0.257898042252471	0.628496948677953	-1.21769860331327	-1.47277363916045
LINC02884	-0.0420597445064536	0.125909049531803	0.738342868796046	164.740577260036	-0.0698096787237224	0.199351970481819	-0.350183038346688	0.726201335304107	0.910257985220812	-0.0675878268668863	-0.0845941743719838
CTTNBP2NL	-0.0505753076892505	0.0954677723180089	0.596276158302942	57.773486646018	-0.074394170864888	0.165098873646647	-0.450603745632512	0.65227516657581	0.879622858684468	-0.0912580512757969	-0.094418741002477
WNT2B	0.10312608418291	0.36461829101447	0.777304858307066	7.56734952789635	0.11452785978519	0.578462472664546	0.19798667190569	0.843055491601503	0.95440125572298	0.335976925375621	0.310441169525771
ST7L	0.16527836859092	0.0329008765016967	5.073167404796e-07	138.750407672496	0.23041896168878	0.0788330518272747	2.92287253059332	0.00346818466705833	0.0877931287255516	0.508738079028507	0.558795800196732
CAPZA1	-0.0128735330458462	0.0345676132775426	0.709583126240436	282.445816385586	-0.0227598434493432	0.0657468750036681	-0.346173767925447	0.729212127534237	0.911685696460455	0.0135394174607853	0.0162336223333983
MOV10	-0.0605191797226801	0.0981371681381471	0.537446145804576	97.6308340297788	-0.0860350201281809	0.154570691043905	-0.556606298044843	0.577796449784109	0.841768598008883	-0.118898464184748	-0.119365080902554
RHOC	-0.379351441852979	0.0952044793031296	6.75948639573666e-05	34.4367159613504	-0.594415546935419	0.177536220313835	-3.34813676828681	0.000813568507906688	0.0404463583127512	-1.00513828548873	-1.20882454674277
SLC16A1	0.234154343945656	0.284287851597531	0.410137147657027	14.1924967061183	0.334336450762729	0.452813896087918	0.738352894315361	0.460300031633441	0.77962021938365	0.700188692221386	0.781490978646963
SLC16A1-AS1	0.00979771580688175	0.0508847082866439	0.847313480700801	182.562294125006	0.0184217810644707	0.0862699935266621	0.213536367761259	0.830908625809445	0.949064999205065	0.0765573924854352	0.104485843414761
ENSG00000287807	0.229003554775498	0.126910015832672	0.0711598321158156	7.29328775014598	0.414472389193523	0.270940485247916	1.52975436215917	0.12607754200298	0.464362307858014	0.685871337875766	0.953222294214288
LRIG2-DT	0.102559685695557	0.0913241413013436	0.261425054384086	35.3529048396192	0.170629233646911	0.174495454823767	0.977843427608123	0.32815176859407	0.691996821639659	0.334402539863741	0.430666413368496
MAGI3	0.0357190779574414	0.0451537047266025	0.428911715390318	347.294549465333	0.0644882324824087	0.0823325900663628	0.783264955352784	0.433471538010796	0.762853742838421	0.148609521736018	0.203206248521801
PHTF1	-0.0582619488467949	0.151733856076414	0.700997262900603	53.5383612110455	-0.08550022011	0.238831392531721	-0.357994061013751	0.720347758043006	0.90839909549314	-0.112624168494844	-0.118219004466862
RSBN1	0.141757116119144	0.0703496450020015	0.0439008044192672	67.0950554065424	0.219814200103385	0.157671353737537	1.39412895806864	0.163278665966389	0.514251655796222	0.443357397512299	0.536069796184055
AP4B1	-0.570899729941777	0.14523547056462	8.46439375677374e-05	15.6395707455663	-0.822489267759132	0.249781595394725	-3.29283375125925	0.000991831026574442	0.0446562037941018	-1.53757411702176	-1.69758652907379
HIPK1-AS1	-0.00196632368057694	0.144832982401661	0.989167860215854	7.02152301277236	-0.00863358813752583	0.288869561706856	-0.0298874969259904	0.976156777403872	0.994521616325667	0.0438575641069706	0.04650618738027
HIPK1	0.0714347428508511	0.0756005349074476	0.344711299718353	65.3672804803645	0.0958388011200727	0.145100591598468	0.660499037697131	0.508933635821655	0.80653853678551	0.247886314684759	0.270390516920671
TRIM33	0.033137812732947	0.049421573190638	0.502530752102885	215.050412279752	0.0460362011824629	0.0796612032066884	0.577899897683163	0.563331704390786	0.834659777615449	0.141434526282266	0.163663545558813
BCAS2	-1.04506207047568	0.236889385061037	1.02607824944839e-05	20.9679225545962	-1.53032794169037	0.391168162227825	-3.91219963550887	9.14592560312373e-05	0.0113671860590299	-2.85557608186719	-3.21448480298146
DENND2C	0.0391580311057385	0.106854064752633	0.71401982657042	13.1599801376077	0.0687340714564483	0.217196654789582	0.316460083250533	0.751653318417773	0.918768179537984	0.158168583304179	0.212305081417213
NRAS	-0.0872806718379925	0.169230953095102	0.606029821563052	9.53368166471258	-0.0941690635594295	0.319374393285568	-0.294854770887122	0.768104824215185	0.923833858140307	-0.193285854694212	-0.136796335925997
CSDE1	0.0777426762538011	0.0744485957644575	0.296371416018854	73.8618506103196	0.124169339862792	0.135982575039981	0.913126846041004	0.361175832511116	0.715322511542065	0.265420116736269	0.331102861273136
SIKE1	-0.0118274520239711	0.0821791595779744	0.885561457504524	32.1715323382891	-0.0600947079752532	0.158283175955167	-0.379665795891501	0.704193513203381	0.901099951356616	0.0164471491053239	-0.0637749921174012
VANGL1	0.327545328310374	0.114636310970951	0.00427320556399449	10.609097283941	0.513013335805068	0.221967544552562	2.31120877081012	0.0208213261434804	0.208404329816856	0.959782275197524	1.16439554220045
SLC22A15	0.240951890080036	0.169103484674383	0.154192375985767	83.0944656612093	0.38811828547525	0.260164822735134	1.49181692357534	0.135747146100858	0.478345023394047	0.719083442806499	0.89674545010713
ATP1A1-AS1	0.121457598074379	0.0419367656512614	0.00377701908409551	75.6137794834349	0.17929355875826	0.0967627153062894	1.85291987921928	0.0638938433306606	0.348497246914679	0.386931987096344	0.449234062029152
CD58	-0.00259619122067501	0.103579879949242	0.980003413606264	19.597890095821	-0.0669470627234966	0.193101271340115	-0.34669405467342	0.728821177208416	0.911507382877863	0.0421067572957277	-0.0784595883009989
PTGFRN	0.127095652826696	0.0773624713435623	0.100412054766279	39.1180897888359	0.170110213360992	0.15125184269129	1.1246819234341	0.260723844381634	0.63179354245245	0.402603765738852	0.429554152898944
TTF2	0.081140277974269	0.104415012706519	0.437103324428431	35.751000008741	0.11124655739964	0.174436928398353	0.637746596555472	0.523638647894096	0.814495302315788	0.27486423610327	0.303409338533598
TRIM45	0.17354378063218	0.135191556750768	0.199251140874606	10.2946638051887	0.297928510408442	0.264421894805741	1.12671649459027	0.25986236624236	0.630881966584774	0.53171297260266	0.703468762690285
ENSG00000271427	0.09833070548708	0.180273095155615	0.585441215632367	4.41412862667302	0.167602874532565	0.352785546203441	0.475084300749422	0.63472688788275	0.871851055436737	0.322647485217711	0.424180925804952
GDAP2	0.0456499917875997	0.0470516752533904	0.33194197609248	75.716918807075	0.0497431654788312	0.108087024666448	0.460214032464455	0.645362599717436	0.87677028039741	0.176213915467754	0.17160757002327
WDR3	0.0744118328014442	0.205786644452797	0.717653208554073	10.8516115826976	0.0876562927508177	0.349747809366489	0.250627138764908	0.802102397552987	0.939172096841385	0.256161561512639	0.252855401535376
WARS2	0.194868501666067	0.0557746482928422	0.000476100555779457	59.5231441099549	0.294430017096836	0.110718501318358	2.65926664099469	0.00783109588109738	0.130477292136353	0.590988081188459	0.695971491544899
WARS2-AS1	-0.0713202063262405	0.066319257038193	0.282192460966402	157.625321871265	-0.0793893781412988	0.121639971897917	-0.652658635994458	0.513976374768684	0.809538150058955	-0.148921460675382	-0.10512347016529
ENSG00000227712	1.59625114903488	0.373745809418861	1.94638581119273e-05	3.20897897227937	2.00659382217431	0.632138090763128	3.17429664735424	0.00150200096562094	0.056049679099529	4.48633135255126	4.36513851535957
PHGDH	-0.148231813922937	0.0887030921512872	0.0947017567846919	71.0367497105148	-0.209398981085766	0.165364464228845	-1.26628766381139	0.20541011191025	0.571207970784887	-0.362708261663678	-0.383734048480543
NOTCH2	0.0581518592150513	0.0586045841086733	0.321063432459076	439.93245094136	0.079722308113593	0.0971524202554193	0.820590036810184	0.411879824662016	0.747908754543845	0.210964642012305	0.235852872506304
SEC22B	-0.0358420836712691	0.0731053249688298	0.623935729637314	48.4744741145926	-0.0600511589808528	0.14022984941236	-0.428233783552504	0.668480922415576	0.887736576159343	-0.0503049503139145	-0.0636816666226674
ENSG00000290569	-0.0261441367389097	0.197673824657418	0.894779458237873	37.5481897843216	-0.032197199381864	0.319380300536854	-0.100811475622457	0.91970011702387	0.976934489288406	-0.0233481213565073	-0.00399063137230387
NBPF8	0.0764346397274618	0.11600463679081	0.50996450017725	17.998346465585	0.138395940726771	0.21045045420939	0.657617686056747	0.51078382703652	0.807362003229479	0.261784242343833	0.361590466837675
ENSG00000290999	0.194325750000023	0.116923584404804	0.0965149133914733	49.0935150750604	0.278372443663802	0.197983734137895	1.4060369397312	0.159713155999018	0.508339753235329	0.589479425394614	0.661560111776065
NOTCH2NLR	0.0672410310421922	0.330032186714286	0.838556035056349	3.4884624054798	0.180506430651651	0.596890775201595	0.30241115820677	0.762338649700873	0.921441294410938	0.236229293594505	0.451833246489275
NBPF26	0.0895613990420876	0.269538119310321	0.739679877624074	66.489262418883	0.137477218165321	0.396847563090315	0.346423238925204	0.729024662940658	0.911536320950705	0.298271945161498	0.359621644394106
LINC00623	-0.467665631385581	0.180499312722911	0.00957099525449068	28.2787972182331	-0.658963397075437	0.290628861769388	-2.26737080778412	0.0233675832408272	0.220624324209628	-1.25062019195275	-1.34715058919825
SRGAP2C	-0.454944983909	0.274289004125282	0.097189628072333	6.51407976209827	-0.66797416951875	0.485292678508708	-1.37643570385487	0.168686780489982	0.521711448074713	-1.21526133500649	-1.36646067448919
ENSG00000290735	0.188301017922278	0.211242474097157	0.372715946723303	3.55132136838493	0.246717777946399	0.398788492530753	0.618668247874211	0.536134931631158	0.820729513760943	0.572732821884951	0.593724163337174
NBPF15	0.171813865722537	0.192791376233657	0.372826916795541	13.946977915807	0.315068450923704	0.324774280307698	0.970115153900737	0.331989096260074	0.695201031154745	0.52690442697384	0.740199655109716
SRGAP2B	-0.119678831339798	0.523183201411844	0.81906222919756	7.749793612736	-0.168862010581369	0.735114556339176	-0.22970842996538	0.818318343895994	0.944091630341287	-0.283341167464676	-0.29686332093742
NBPF20	-0.0860206182285303	0.157104134508019	0.584008582674817	22.0682433292151	-0.136715609151348	0.256962720970776	-0.532044526283237	0.594695156987337	0.852252853540646	-0.189783355674126	-0.227973582869394
NBPF25P	-0.329908173858622	0.229735533037373	0.150992496545842	5.28963456930236	-0.415336440450287	0.417967563728105	-0.993704958216494	0.320366528149212	0.685448132610794	-0.867703658581068	-0.825058022639828
GPR89A	-0.087395765801225	0.110920117387414	0.430745680293511	28.4614229305494	-0.136835221937745	0.190622075914905	-0.717835126288464	0.472858952073628	0.787589175932061	-0.193605774807462	-0.228229913069912
PDZK1	0.324839981961191	0.166036236756814	0.050413310745853	4.49871698841517	0.370189901911192	0.371367260361781	0.996829665465283	0.318847196200353	0.684189698622009	0.95226237853134	0.85832492423895
RNF115	-0.0712100590939471	0.0547725396619135	0.193564944075606	285.829755650424	-0.098209260701136	0.0952179433576582	-1.03141547945687	0.30234602491728	0.670027111111481	-0.148615290707473	-0.145454478375976
POLR3C	0.0618860280311862	0.104095247040444	0.552168726067154	29.6773560431807	0.0742927246557873	0.19851167198113	0.374248647015827	0.708219334199718	0.903005378757238	0.221344297704042	0.224217275189417
NUDT17	-0.0678297382093081	0.228837938105387	0.76691737320607	5.07731901624427	-0.102093637680325	0.419516333718	-0.243360340169621	0.807726264318752	0.941540078864178	-0.139219205892416	-0.153778698218633
PIAS3	-0.0117969640692901	0.0621909636687687	0.849552559261945	29.3307107543131	-0.0356889601413546	0.13904423175249	-0.256673431839185	0.797430882891387	0.937648737221822	0.0165318947309011	-0.0114734746585473
ANKRD35	-0.0660662162695143	0.117228896698121	0.573049555271548	18.3635335654472	-0.117955860729565	0.208245024079181	-0.566428231604297	0.571102707657865	0.838511364823639	-0.134317244722158	-0.18777144211619
PEX11B	-0.352973442104848	0.311422811311765	0.257037111379145	11.3577921435998	-0.473399506760112	0.48891422472514	-0.968266994126117	0.332911044125014	0.695695822506803	-0.931816866799971	-0.949487173386848
LIX1L-AS1	0.0831624426780856	0.13739763174642	0.545000684188486	9.43207896447994	0.0702676905966472	0.291832294286775	0.24078106492079	0.809724805933719	0.941873314456537	0.280485131786108	0.215591627225284
LIX1L	0.0781170312986372	0.0853196307069085	0.359886709736722	28.4652079294806	0.111029236399996	0.166819221093728	0.665566207970804	0.505688411589061	0.805860883495232	0.266460690064147	0.302943619632688
POLR3GL	-0.0769340062594406	0.142665977542106	0.589707700945378	22.991351075522	-0.0805669768805612	0.247050162668389	-0.326115862504834	0.744336695983519	0.916751707297126	-0.164525819583084	-0.107647064256331
TXNIP	-0.556430039917077	0.246354911472713	0.0239050337943214	181.709629297333	-0.855610910001412	0.386497569269418	-2.21375495742118	0.0268456401134722	0.234752272803102	-1.49735354644294	-1.76856620819652
LINC01719	0.0952882797899293	0.120207133552367	0.427952218125487	26.9924476767261	0.125113924495613	0.205663032066012	0.608344257296832	0.542959173722849	0.823657965871563	0.31419062834834	0.333127106135496
NBPF10	-0.201534323517451	0.0804913346574395	0.0122866949748164	42.5144859798066	-0.276690702104764	0.152419774325533	-1.81532024521843	0.0694747095400466	0.362583031206503	-0.510870201934298	-0.527940206212906
NOTCH2NLA	-0.192360336615711	0.0638657775702932	0.00259577921583758	140.049752055215	-0.273608824742634	0.103159654041492	-2.65228521057839	0.00799489768132931	0.131339797986995	-0.485369794735481	-0.5213357430447
ENSG00000276509	-0.1045658651026	0.180210270380282	0.561750321435525	4.24846471569898	-0.119861030219261	0.402639137090012	-0.297688473816855	0.765940941379272	0.922548454534427	-0.241332518754106	-0.191854220320963
ENSG00000290578	-0.205532594373943	0.191739463674896	0.283748402826472	5.17946833430251	-0.264663411668914	0.384822852755339	-0.687753884089572	0.491607781180691	0.797081620281927	-0.521983966977103	-0.502165722882401
ENSG00000291242	0.0166931103720387	0.120417517317649	0.889744964154257	68.1864686237844	0.00786459771983134	0.200114680008744	0.0393004537172769	0.968650844883185	0.992073810264353	0.0957241267626199	0.081861799571734
ENSG00000289321	-0.17564800090049	0.193960411735815	0.365154564463868	13.2000427400988	-0.244269253109078	0.340743158766154	-0.716872068667756	0.473453037890209	0.78782240775309	-0.438915470073139	-0.458461041213341
ENSG00000290557	0.21678831399438	0.169805762225092	0.201713802779718	12.1690772736389	0.318204763615919	0.303275536111006	1.049226613186	0.294073832761862	0.662875106039633	0.651917331042484	0.74692077318996
ENSG00000291243	-0.33906802087973	0.211298288254934	0.108562282677218	4.10125638194863	-0.413254083804341	0.387902149079045	-1.06535652041497	0.286714624623574	0.655771771606154	-0.893164761961633	-0.820595532360297
NBPF12	-0.147468322586202	0.0686566848326315	0.0317209721740287	68.1539502239843	-0.219013350401049	0.115349480360036	-1.89869386249033	0.0576047389995366	0.332797425297237	-0.360586028420047	-0.404337641864422
PRKAB2	-0.145689453395659	0.101506960936556	0.151211414652519	43.8926052398232	-0.213920900933065	0.163518350650959	-1.3082378832801	0.190792636507332	0.551772040103088	-0.355641407373807	-0.393424522685662
ENSG00000237188	-0.024295706797116	0.0478907473368714	0.61193363507394	79.7428529394149	-0.0429061762212844	0.0949422115850583	-0.451918862063214	0.651327435592654	0.879622858684468	-0.018210146264643	-0.0269399686737186
FMO5	0.0473285468491107	0.114961516137557	0.680566398732776	31.9961464015579	0.078005643493454	0.194254617143662	0.401563909473331	0.688004995139168	0.893740961038514	0.180879699061367	0.23217406023584
CHD1L	0.20586861317779	0.245693697769363	0.402082607948995	4.68080195611793	0.33670468660756	0.454733398333096	0.740444154403017	0.459030535250581	0.778917076508025	0.621564462622809	0.786566108047958
LINC00624	0.096961589723497	0.174585327469586	0.578633239746629	10.3894591137656	0.188201243868579	0.315524986824192	0.59647017424152	0.550861173061266	0.82823106875778	0.318841832359512	0.468323231166115
BCL9	0.0319493742106932	0.037072171430419	0.38878902060424	127.739521526233	0.0273391175864321	0.0849961690254577	0.321651174398738	0.747716970743039	0.917828156033512	0.138131091628083	0.123595695526813
ENSG00000289419	-0.217491087805143	0.096145921338012	0.023691611638277	11.155275882453	-0.240287603203455	0.193161624998949	-1.24397174234149	0.213509963105108	0.581125753107656	-0.555224307872093	-0.44992836548993
ACP6	0.131797388096544	0.0562620746968741	0.0191518608783511	154.289231332227	0.20787904831183	0.104148606955871	1.99598491413246	0.0459355648941143	0.302309448997159	0.415672910616248	0.510492765967712
GPR89B	0.016096872634045	0.151730293677738	0.915511960812759	33.647884841243	0.0271879873607323	0.245181448957834	0.110889251516774	0.911704169081145	0.974287850854704	0.0940667987907151	0.123271823454062
ENSG00000290705	0.0735835040141194	0.125823931477789	0.55867328488837	7.70257924602427	0.183182531127997	0.269720628782209	0.679156547851262	0.497038675964578	0.80065839197396	0.253859103312346	0.457568129793725
NBPF11	-0.221121057534598	0.0761602096663286	0.0036917345869214	45.0129471377612	-0.301196663598895	0.139962593444666	-2.15197972676873	0.0313989511294926	0.252851671569326	-0.565314327316411	-0.580456481545026
ENSG00000227733	-0.107479745425891	0.127580648485826	0.399538623931816	32.1078314842747	-0.155119860595747	0.213446137251816	-0.726740069382199	0.467385202252997	0.78416835534759	-0.249432065392707	-0.267413893602237
LINC01138	-0.125434645419292	0.0771899783653161	0.104159990078654	600.935985201242	-0.201260385630318	0.126455581288259	-1.59155004136622	0.111485843010654	0.44264462884801	-0.29934027498029	-0.366293038469268
ENSG00000272824	0.00622716304464535	0.165117840673065	0.969916153929877	4.60899849253801	-0.0389241300494752	0.360672843746504	-0.107920878226232	0.914058455417484	0.975222935511913	0.0666325309898704	-0.0184064437518734
ENSG00000291232	0.0560336835326208	0.0676844490341684	0.40774614551581	38.7999960906796	0.0697260406889102	0.133671809884195	0.521621131256593	0.601934147492478	0.8553207270573	0.20507687009818	0.214430871476315
NBPF14	-0.0638846921866128	0.0705973010330564	0.365509402695277	91.005195082064	-0.0934293283705253	0.12115005603155	-0.771186835821146	0.440596195881773	0.767658172505369	-0.128253386878904	-0.135211083420697
NOTCH2NLB	0.381768259842159	0.148780340048497	0.0102883000135935	12.16665887172	0.582878077099353	0.259475304318916	2.24637207239942	0.0246801856262403	0.224221482714608	1.11050265973524	1.31411568236703
PDE4DIP	0.0992223179361639	0.0562442299530187	0.0777095423512492	476.863715989176	0.13914502842857	0.103991965783277	1.33803633175426	0.180884593582206	0.538243385038979	0.325125849396633	0.363195761778053
NBPF9	-0.109697637412916	0.0468530851359124	0.0192161593836833	54.6212193370482	-0.146393954346403	0.114256794497276	-1.28127132386768	0.20009838155791	0.565113011652559	-0.255597013021026	-0.248714276563233
ENSG00000274265	-0.0825843755366838	0.0690091911221162	0.23141742462224	148.043219507303	-0.116932990856765	0.124090707653337	-0.942318672107444	0.346029511246819	0.702617879272406	-0.180231828206888	-0.185579431985033
ENSG00000289614	-0.280551041848001	0.148321348638998	0.0585565422126202	12.7616274153121	-0.38132236696157	0.261606575007532	-1.45761767245564	0.144945955707265	0.491351559666725	-0.730508458945677	-0.752165863361434
ENSG00000291233	0.0861661555986182	0.0833026893451198	0.300961244378937	22.8033848378471	0.129682910899395	0.176798038455726	0.733508765324171	0.463248183713161	0.781228742346097	0.28883438096232	0.342918443970871
ENSG00000272755	0.0494070849364155	0.141160369952044	0.7263336179771	5.44965339877509	0.147051612373641	0.298691968189443	0.492318602555708	0.622494131430211	0.865812174648263	0.186657292617172	0.380139571124006
NOTCH2NLC	-0.0739567228258429	0.094710835714828	0.434879749792531	145.458886494662	-0.085896380960598	0.157000229712061	-0.547109906260214	0.584303226893885	0.845818703797523	-0.156250034941551	-0.119067977167271
NBPF19	0.137518462411652	0.116431563625072	0.237559101907156	80.7117824529138	0.193489556679407	0.188102328084334	1.02863988261037	0.303648929359835	0.671464009899835	0.431575453993794	0.479656085487391
LINC00869	-0.241467942717736	0.103829091060907	0.0200383524065005	63.2853925126457	-0.353972789490426	0.171574918335082	-2.06308004063347	0.0391050241669702	0.2794125891412	-0.621871401460395	-0.693555719007958
H2BC18	-0.834460215532535	0.399202991133656	0.0365894643344952	5.73489234792511	-1.22725312392573	0.603364633463601	-2.03401567785091	0.0419500147589124	0.289424091289089	-2.27017813924987	-2.56499547036451
ENSG00000290791	-0.276787571476967	0.215384201667209	0.198761666620778	9.08205356637873	-0.391564774350882	0.370404077434795	-1.05712868244495	0.290452862532167	0.658815555328897	-0.720047355396047	-0.774115342334119
ENSG00000290792	-0.154924479212501	0.1687940847044	0.358707239361841	7.09709471183746	-0.192037771439333	0.366268810046603	-0.524308284439778	0.600064135726236	0.854680987591264	-0.381311480957235	-0.346528976314365
H2BC21	-0.253672013423719	0.221274292448354	0.251623767953082	9.55560825941601	-0.366645520720211	0.357910359423523	-1.02440600297448	0.305643547763685	0.673710677442606	-0.655794359474072	-0.72071338195592
BOLA1	-0.549390890610231	0.243609113629154	0.024119846273139	5.40995152759023	-0.752222574691164	0.426337389097687	-1.76438331220067	0.0776674658316489	0.380157113148663	-1.47778722532428	-1.54700500625867
SF3B4	-0.971144983717886	0.273057202276361	0.00037573923686777	7.29146237423422	-1.4716061805229	0.474560691860574	-3.10098625057479	0.00192877246367272	0.063855844687051	-2.65011297935101	-3.08864406915853
OTUD7B	-0.115078615071612	0.0604526486208899	0.0569602438467802	410.536428797384	-0.168170739644618	0.0987044245031356	-1.70378116777608	0.088421977522335	0.400819864027255	-0.27055420915551	-0.295381927324189
VPS45	0.051830180459272	0.0297604663921364	0.0815822730006407	274.475796860003	0.0672166189268376	0.0557957822049743	1.20468996527205	0.228323011309519	0.598454938718452	0.19339263278893	0.209053180655533
PLEKHO1	-0.188634453915006	0.10481544879945	0.0719108989817007	82.9399547761088	-0.285696174979757	0.177185758609826	-1.61241048502593	0.106872644748868	0.43609111577675	-0.475013171485341	-0.547238934528965
LINC02988	0.272468445594216	0.247166994781209	0.270302667149047	3.74505332938654	0.439882641447322	0.441418838109472	0.996519866101026	0.318997619486679	0.684189698622009	0.806688211346479	1.00767646463885
ANP32E	0.00812295167301499	0.0925612940702686	0.930069383907833	43.4176505749888	0.00135790932251895	0.165998895034027	0.00818023109274676	0.993473192698882	0.997861844023506	0.0719021463167842	0.0679179663760686
APH1A	-0.143335169654849	0.0941587649801296	0.127941158541215	49.3234478455815	-0.219108848310586	0.165808378734029	-1.32145823982789	0.186348617953574	0.546855833952011	-0.349097339380769	-0.404542293883976
C1orf54	-0.277081333344362	0.129661094000334	0.0326007671920655	91.1653098820052	-0.401998493622389	0.200714307830817	-2.00283924931369	0.0451945455106712	0.299825383668267	-0.720863908473602	-0.796474802669178
CIART	0.178470158317507	0.167928528034008	0.287884223791521	15.8581536061174	0.308739383243736	0.300130241406551	1.0286846863443	0.30362786827363	0.671464009899835	0.545406543166531	0.726636463110235
MRPS21	-0.105863593602037	0.180058525694856	0.556572626160353	47.7376679936325	-0.152016216092933	0.276312464126006	-0.550160545865239	0.582209262002811	0.844303657206257	-0.244939740513153	-0.260762783451679
PRPF3	0.0495735421983002	0.0663082153985829	0.454687630585854	102.340807150115	0.0748979607283412	0.11571498386591	0.647262422082975	0.517462117633463	0.811014951857527	0.18711998435684	0.2255142960892
RPRD2	-0.0268004289908621	0.0421857611552147	0.525235634298038	357.705695881686	-0.0376059582766858	0.0705376104688624	-0.533133430899056	0.593941218613599	0.851716078735886	-0.0251723794294115	-0.0155816016508436
TARS2	0.0210015173698211	0.142003610185905	0.882426226450978	17.9043745466089	0.0418099970934329	0.252929160661825	0.165303189968413	0.86870534813033	0.961773524177029	0.107699959516518	0.154606790221856
ECM1	-0.123728172035115	0.404478210560983	0.759684009813131	3.44965315563115	-0.195267207451077	0.740978985148126	-0.263525972213695	0.792145207861487	0.934963664098939	-0.294596888420385	-0.353449657667791
FALEC	-0.150015858706695	0.125416379228149	0.231640963293864	8.54797901801624	-0.163951862969136	0.256650739026779	-0.638813134109187	0.522944502961411	0.814203291384686	-0.36766726901065	-0.28634087463442
ADAMTSL4-AS2	-0.428693825273206	0.192518606420982	0.0259629383170397	4.10428627386351	-0.557078908710822	0.363679914092829	-1.53178354680492	0.125575857510623	0.463511861595321	-1.14229248931013	-1.12881213125569
ADAMTSL4	-0.517558088228739	0.237954432280547	0.0296278496396749	8.44718715146065	-0.748672464711206	0.385167590160769	-1.9437576884356	0.051924678321306	0.317511874091782	-1.38930340343724	-1.53939712059332
MCL1	-0.226771817005695	0.0803475126628338	0.00476675398146709	147.170309180341	-0.340223545206941	0.132225639939745	-2.57305274046682	0.0100805844987349	0.145712014065127	-0.581021420539776	-0.664091088592499
ENSA	0.273601989674682	0.0893955660963	0.00220911145882473	293.550860776272	0.39201006352268	0.145346377263349	2.69707488348615	0.00699515379542226	0.124055575438582	0.809839059057438	0.905085530438983
ENSG00000288880	-0.0369756728190783	0.0917128337799065	0.686824694608529	26.7184694033418	-0.0147161246316912	0.170023123344695	-0.0865536660084556	0.931026296785458	0.980710125158028	-0.0534559232959901	0.0334713117104558
GOLPH3L	-0.153685766074088	0.0791256243583547	0.0521006922917771	44.1992957072604	-0.227537473862223	0.130391716735059	-1.74503012583654	0.0809796251289283	0.385766275786974	-0.377868300825153	-0.42260483838961
CTSK	0.0974626078735605	0.179992141113673	0.588175005551739	5.77388405309123	0.200764719888991	0.355217198807339	0.565188624208145	0.571945473378355	0.838797654672683	0.320234483883594	0.495246760201057
ARNT	0.062960039814276	0.0661257251238276	0.341032949097674	108.766729994441	0.0976557431335237	0.113878569117866	0.857542765860082	0.391144990477287	0.734844689704759	0.224329666889595	0.274284223644389
SETDB1	-0.0302599814858791	0.0461293032465472	0.511835860882624	53.5581572360818	-0.0579978124807113	0.100150724653827	-0.579105270393017	0.562518144058224	0.834503729415405	-0.0347886998246247	-0.0592813450854162
CERS2	0.0107292189803326	0.132583609568057	0.935502255598814	24.2761142861583	0.044577242476564	0.231448078900027	0.192601479728932	0.847271085971091	0.956179288995235	0.0791466386315665	0.16053699706099
MINDY1	-0.215142762634801	0.0965985784769102	0.0259350106628092	17.9236597585505	-0.285256489910918	0.184209214622114	-1.54854625755879	0.121490833647488	0.457666523450892	-0.548696802576921	-0.546296689429132
PRUNE1	-0.18177320094471	0.12214855287922	0.136716019707913	18.1956225938159	-0.286594268092146	0.231570710012875	-1.23761017995848	0.21586063795578	0.584585614095999	-0.455941338648579	-0.549163548063326
BNIPL	0.016530148837427	0.195732668272317	0.932696522482097	4.12068830051162	0.0470037148177375	0.375838970726509	0.125063440672152	0.900473326121103	0.970382160114889	0.0952711518963103	0.165736927273292
C1orf56	0.203109809425974	0.104030190857379	0.050889290738368	30.3028565980883	0.282281077597083	0.175516922480654	1.60828411077112	0.107772968987613	0.437409402772799	0.613895973469028	0.669936314271194
CDC42SE1	-0.00490970960128343	0.0816438939183601	0.952047587253679	71.0811346040139	-0.0235127941668398	0.162355917832694	-0.144822526217181	0.884850996373025	0.965459858818751	0.0356760024451538	0.0146200489504057
GABPB2	-0.256168407047817	0.0585935242820271	1.23137411400237e-05	114.041390298763	-0.380841841167183	0.106355420955247	-3.58084089881453	0.000342490168754537	0.024764697028932	-0.662733442189675	-0.751136096586999
SEMA6C	-0.160016882976598	0.272111353216396	0.556494288331862	6.74452367173258	-0.249468443639733	0.458844616361825	-0.543688287372239	0.586655993736389	0.847657670653713	-0.395466544725708	-0.469602906488751
SCNM1	0.0959284458152392	0.203393855659579	0.637184585726069	9.43552796913711	0.136284487081352	0.343550940553893	0.396693680598359	0.6915933608026	0.895283503749627	0.315970061270482	0.35706562168845
LYSMD1	0.0275003125527949	0.241301092615612	0.909264114347407	5.40800257224771	0.0798768403501897	0.405199834747265	0.197129498831142	0.843726199601966	0.954590386850068	0.12576428915232	0.236184035088386
VPS72	-0.418764647383066	0.295008361678093	0.155753022345074	9.15050380330318	-0.654935029206971	0.47442945830376	-1.38046872457831	0.167442372809204	0.519739754126091	-1.11469292087167	-1.33851779688075
PIP5K1A	0.10279916103091	0.0620320149779475	0.0974800050784402	200.462150832817	0.147527486409034	0.0983595783451018	1.49987920740594	0.133645694905182	0.475158566723953	0.335068195770053	0.381159369178945
PSMD4	-0.533416097771296	0.272659000486352	0.0504240837570973	23.5525916408838	-0.746773190094384	0.426908150139305	-1.74925962376381	0.0802461518685194	0.384189053553602	-1.43338300645273	-1.53532697510108
ZNF687	-0.297034642145097	0.157672862012493	0.0595830189377002	11.7574543116962	-0.417144796582264	0.30390684790636	-1.37260742709817	0.169874421734258	0.523302622198251	-0.776326980835957	-0.828933329819601
PI4KB	-0.141624508215516	0.0723579076280103	0.0503148454015794	67.4873938565216	-0.198479321223985	0.122353048501042	-1.6221853370682	0.104763670307997	0.432842379531379	-0.344342311523249	-0.360333217463497
RFX5	0.0995658919990857	0.145144026817493	0.49272575307727	5.8310736997794	0.194421911983421	0.344893981196669	0.56371500398134	0.572948104607002	0.839495852311116	0.326080862587877	0.481654122898193
SELENBP1	-0.0583484327751326	0.0796729798979985	0.463955535668973	76.4043155050736	-0.0884431462358126	0.133831137159947	-0.660856270914821	0.508704491964789	0.80653853678551	-0.112864562928844	-0.124525695136488
PSMB4	-0.937238792438683	0.312783787375322	0.0027314929200625	8.90670959594354	-1.36239418978677	0.529320998120753	-2.57385252922834	0.010057313050535	0.145712014065127	-2.55586587681627	-2.85460277367861
POGZ	-0.166656309462749	0.0293978897417254	1.43642704508197e-08	649.415887016955	-0.241057199060889	0.0496582976940844	-4.8543186185298	1.20801378392374e-06	0.000964058579243982	-0.413921779159427	-0.451577609407707
CGN	0.0962922477776808	0.145426569317001	0.507883709578846	5.86494950885786	0.201433472033127	0.337574709019768	0.596707829855024	0.550702464106636	0.82823106875778	0.31698130079822	0.496679896041853
SNX27	-0.114087752314472	0.0784279551197647	0.145757255491477	66.3878651609321	-0.162956404183527	0.135789193523883	-1.20006901841468	0.230112536726086	0.600232848497359	-0.267799964566342	-0.284207606462946
MRPL9	-0.047155369887993	0.283667354151126	0.867972218370268	5.11488524713695	-0.0631526128706753	0.524529218696716	-0.120398655822432	0.904167356155628	0.97128170990914	-0.0817518455812847	-0.0703280822895981
TDRKH	0.145641656598381	0.242464604120624	0.548058587580991	7.25160780631072	0.224778356238208	0.40627217047391	0.553270375315167	0.580078283473285	0.843066739689871	0.454155032723884	0.546707982750635
THEM4	0.00266730492763019	0.107254687645958	0.98015954249392	47.0005521687754	0.00282800082134355	0.181959567067101	0.0155419188280475	0.987599842136112	0.997018554960134	0.0567373967885462	0.0710683724490631
ENSG00000285651	0.472660311860173	0.165380949938668	0.00426307743430547	5.25977629735878	0.843339969225248	0.363562538692136	2.31965584864448	0.0203595020516048	0.20591385073907	1.3631501032536	1.87228551560064
S100A10	0.190355225279663	0.360529603892538	0.597507817315285	5.80206212908517	0.210161710987056	0.650867484192339	0.322894776726856	0.746774932186279	0.917686490511667	0.578442784701029	0.515384512066767
FLG-AS1	-0.0335696082000987	0.10300044343734	0.744487060109635	96.3193758273573	-0.000575933055655582	0.18303801381841	-0.00314652155386125	0.99748944317461	0.998674970409813	-0.0439882800935568	0.063773742171462
S100A6	-0.821628990569035	0.38809855326939	0.0342545225364067	14.672413191336	-1.16627895217637	0.592013421400007	-1.97002113468699	0.0488359484155849	0.310657636395637	-2.23451191638151	-2.43432782067836
S100A2	0.134132525868092	0.149567126920041	0.369823055794495	5.45253600836729	0.229004015466671	0.293954317888283	0.779046271923459	0.435952457883309	0.764467112164289	0.422163759652506	0.5557635704514
ENSG00000285867	0.0639627972789171	0.078124057404728	0.412938374468406	34.0200711800784	0.086543008753638	0.151028257142029	0.573025276139231	0.566627579962724	0.836331685026305	0.227116974517553	0.250469633936226
S100A16	-0.193517548132348	0.118494839140998	0.102441531410394	24.9587130082493	-0.287404312009538	0.219302984836572	-1.31053534097457	0.190014796703879	0.551319242713531	-0.488586429466428	-0.550899472173345
S100A14	-0.030701785854381	0.19203519495699	0.872978889805314	3.62984157156266	0.00550188047281729	0.410297834317834	0.0134094796819115	0.989301103829842	0.997457406864921	-0.0360167581835133	0.0767984965258261
S100A1	0.0811364716497213	0.101521639468333	0.42417229683834	73.9560104825528	0.100010081583984	0.171833793139989	0.582016376153137	0.560555650332067	0.833141082727419	0.274853655880414	0.279329570929334
ENSG00000272030	-0.538945417897954	0.181083070589264	0.00291813021305236	3.52663738700354	-0.762681454311666	0.394742648665802	-1.93209792985244	0.0533474198091279	0.321122241590237	-1.44875254166927	-1.56941838522147
CHTOP	-0.139640920818142	0.138632263563134	0.313802267496021	53.2562580721534	-0.212418424780417	0.222999328969289	-0.952551856376533	0.340817180009791	0.698983839030058	-0.338828646974862	-0.390204716299722
SNAPIN	-0.0776626430710866	0.131125401145633	0.553664686697677	19.2756531127437	-0.109409062987034	0.242116174810201	-0.451886632823276	0.651350654680998	0.879622858684468	-0.166551169694876	-0.169455654606191
ILF2	0.024812340662553	0.322196099659122	0.938615542763992	8.05592966701895	0.0682711201282456	0.515781145702288	0.132364512927838	0.894695982240243	0.968519334741844	0.118292687276896	0.211312976723705
INTS3	0.130429724575759	0.0568406833016	0.0217529374758285	142.909236543413	0.183336351770194	0.0930800104373629	1.9696640654501	0.0488768839472996	0.310657636395637	0.411871294474373	0.457897767429013
SLC27A3	-0.132313764602824	0.156658015988202	0.398332767650203	29.4245004247712	-0.194345385441477	0.246388115418446	-0.788777433974104	0.43024210085529	0.760740985012127	-0.31846176950913	-0.351474193106854
GATAD2B	-0.0627991253147794	0.0464472798187605	0.176358765435079	178.837010450321	-0.0995811860763527	0.0900468015097774	-1.10588254559536	0.268777360511431	0.640088530830666	-0.125235898673417	-0.148394514446679
DENND4B	0.0513914757193489	0.114857345062587	0.654559252801443	36.8687631718101	0.0927386579034756	0.199701179709814	0.464387131003604	0.642370408469847	0.875355043904034	0.192173190290493	0.263746910026454
CRTC2	-0.226816922842772	0.162928417215671	0.163884177296554	15.414245416723	-0.29421303863759	0.271756906788087	-1.08263315959441	0.278971282833924	0.648178058265363	-0.581146798657799	-0.565490573295639
SLC39A1	-0.0822243400464595	0.0944212523340142	0.383849984639118	24.639783026502	-0.138822170835851	0.182787166821236	-0.759474383514119	0.447568832149801	0.770860604487392	-0.17923105812676	-0.232487944546406
CREB3L4	-0.157988097904001	0.127798054267701	0.216372183053199	11.7941586312122	-0.198150015858589	0.230027931565208	-0.861417196208706	0.38900830836684	0.733283562874987	-0.389827246782052	-0.359627516067467
JTB	-0.594704347777739	0.223635276198731	0.00783124992418781	23.7302402475324	-0.857773930852578	0.335305825066941	-2.55818380334231	0.0105220461124508	0.148691318921801	-1.60374245304959	-1.77320156186735
RAB13	-0.132985574532699	0.108616966904039	0.220818864800457	18.1541799054298	-0.227477600204472	0.197223789209014	-1.15339838625348	0.248746903550151	0.619233179860603	-0.320329161184693	-0.422476529141417
RPS27	0.588731095643265	0.334397901587636	0.0783111177779213	108.550179894714	0.838560300848884	0.52848155856051	1.58673521765447	0.112572626497954	0.44406491912922	1.68578542877314	1.8620426862993
NUP210L	0.276206512722139	0.255809553955151	0.280260231309887	26.8713785316651	0.40977129937174	0.416296484437342	0.984325630146933	0.324955431468549	0.688925491986652	0.817078702952751	0.943147858754945
TPM3	-0.347777729212249	0.226282757900758	0.124313731410314	22.5279194606825	-0.460055522979025	0.376096370210512	-1.22323840222526	0.221239664973867	0.591475524242349	-0.917374640549978	-0.92089101622555
C1orf43	-0.0754799119371249	0.113580254275178	0.506337491318784	49.0884498084161	-0.101386144377465	0.18316411328702	-0.553526247898749	0.579903112340098	0.843025468363554	-0.16048395668076	-0.15226254007493
UBAP2L	0.0596183777971917	0.0517177382886845	0.249007018804006	79.8480432676058	0.0851944073277644	0.0995322113571234	0.85594810128437	0.392026486902023	0.735486008387158	0.215041039919754	0.247579581088822
HAX1	-0.580542573485325	0.27457575148782	0.0344874570661236	12.0864390912834	-0.857701634884494	0.434675529735126	-1.97319972303742	0.0484728120293075	0.309973830188418	-1.56437777823784	-1.77304663160818
ATP8B2	-0.0954088801074922	0.081578879754179	0.242190492919296	89.3921082699039	-0.137511127304987	0.143313308527652	-0.959514009673807	0.337299865421368	0.696510671303855	-0.215879370783682	-0.229678378267779
IL6R	-0.0611820841415791	0.103041174059126	0.552670330956146	121.167628852061	-0.08660807498484	0.173038070971617	-0.500514565948013	0.616712802416302	0.863414393541632	-0.120741101720301	-0.120593137456871
SHE	0.216749028690361	0.146238861069089	0.138298384835746	11.8149869105332	0.296115408341594	0.267777888508858	1.10582471910035	0.268802393627249	0.640088530830666	0.651808131927622	0.699583284972112
TDRD10	-0.029614933452907	0.156836167533614	0.850228257410509	12.4197008735507	-0.0340157743968784	0.279069374681635	-0.121890029802389	0.902986111814312	0.971182646658143	-0.0329956966647373	-0.00788783761836299
UBE2Q1	0.045196397617505	0.280838036525827	0.872145357823591	7.42654452646519	0.0568773010115571	0.477890484532395	0.119017437786421	0.905261540621149	0.971855051008106	0.174953085671034	0.186896022426291
ADAR	-0.0710976585529787	0.0709927351469405	0.316595797232316	109.048132648593	-0.115254818145249	0.12696648801829	-0.907757786673966	0.364006205680387	0.716375946148178	-0.148302857346191	-0.181983107874513
PMVK	-0.182491949023605	0.153253095168983	0.233736814961187	28.2800542573016	-0.281196784416723	0.255807782730356	-1.09925030980441	0.271658899866294	0.642181964154973	-0.457939201614975	-0.537596740579889
PBXIP1	-0.190791298466396	0.0678200155363123	0.00490510630973915	227.027089245693	-0.290578583313993	0.120585284948164	-2.40973501401024	0.0159641106635522	0.180832347140219	-0.481008429045015	-0.557701935559388
PYGO2	0.0819081252126772	0.159092692369739	0.606661126010761	19.7346217448295	0.0936406352096331	0.274025666694653	0.341722132598539	0.732560014334639	0.913081124291267	0.276998577197891	0.265679847388036
SHC1	0.118357758763538	0.0977281661543145	0.225860309600565	51.0934011384213	0.166556694879162	0.161879218293121	1.02889485528384	0.30352908620146	0.671464009899835	0.378315540885552	0.421938962814105
FLAD1	-0.260463906473094	0.100145626480857	0.00929926886015567	19.2067589527426	-0.383246666991465	0.193978152400373	-1.97572078220665	0.0481864098146493	0.309478435152025	-0.674673396501805	-0.756289638313736
ZBTB7B	0.252105106638632	0.106101264814443	0.0174976627307299	23.5044868611181	0.408024929630883	0.205293955204776	1.98751555652911	0.0468652937177803	0.304463774054286	0.750085401591381	0.939405388410963
DCST2	0.268182492306227	0.213623684646406	0.20933474669909	3.47097704699872	0.439965757297384	0.440955463515182	0.997755541546288	0.318397913288495	0.684189698622009	0.794774791886713	1.00785458190502
ADAM15	-0.406170506223413	0.138408630487138	0.00334004827753521	21.1089577451615	-0.590447642424946	0.246254145900136	-2.39771655525504	0.0164976258602598	0.183801249756884	-1.07968570630614	-1.20032132740108
EFNA4	-0.321602057575361	0.177125335613379	0.0694202292091912	4.12515216765162	-0.471933998693886	0.382170332455067	-1.23487868789337	0.216875656279521	0.585869512946084	-0.844615621751224	-0.946346589609885
EFNA1	-0.396052696402021	0.173169705493878	0.0221912462435159	29.1311470271535	-0.5930269063098	0.30348934608256	-1.95402874586733	0.0506978177286535	0.314553486625815	-1.05156180846661	-1.20584868989056
SLC50A1	0.0149431547560621	0.189080441564351	0.937008224956364	6.54617199415261	-0.0294789521115678	0.354927835952931	-0.0830561853015022	0.933806864483919	0.981717637535163	0.0908598751275104	0.00183457251132438
DPM3	-0.583712463320481	0.428486324597848	0.173113871194049	5.36498356787564	-0.844298395691122	0.681241291586946	-1.23935293723071	0.215214822231455	0.583461889772134	-1.57318893988845	-1.74432349009872
KRTCAP2	0.178431059983804	0.228596454334864	0.435066958006919	17.6727382255178	0.260681269258308	0.360043529118768	0.724027091658455	0.469049102936651	0.785183434293269	0.545297863762375	0.623647925133238
MUC1	-0.157094063546414	0.111101904434473	0.15737255123037	26.0539791182819	-0.253891417321305	0.202174860916739	-1.25580112270172	0.209188084473299	0.575248263487238	-0.38734215056245	-0.479081339061324
THBS3-AS1	0.0053268903492933	0.0981554931838124	0.956720117940915	90.0732664108265	0.00086541652464012	0.175073714633781	0.00494315509584289	0.996055948929384	0.998162471324847	0.0641300944192338	0.0668625543132248
THBS3	0.0740256255558559	0.0907780953229223	0.41481081717421	14.0764866199347	0.0796672844624404	0.188380242191579	0.422906794978107	0.672363264985795	0.888257168612072	0.255088043299552	0.23573495682222
MTX1	-0.30469919915639	0.255276795393097	0.232633222740493	12.214880965907	-0.451971348261073	0.420279371653519	-1.07540692868857	0.282192581092025	0.65153413773024	-0.797631712015535	-0.903566629854396
GBAP1	0.142071161774522	0.116602621415972	0.223063770915797	8.64472772255968	0.274537528111481	0.25898631756299	1.06004645610172	0.289123465143426	0.657958742603898	0.444230332276315	0.653341887770885
GBA1	-0.119315138469585	0.207800702675353	0.565845575245788	5.51110149291589	-0.264644540156302	0.393317403931289	-0.672852351589646	0.501041228234265	0.803011113382957	-0.282330231174371	-0.502125281230989
ENTREP3	-0.00517559328485676	0.146533608696052	0.97182443287422	14.5766239440001	0.0163033629383272	0.265350250985528	0.0614409177220503	0.951008066265787	0.986547742397041	0.0349369407622386	0.099946073383385
SCAMP3	-0.0294072255080825	0.131274935332623	0.822747582384693	34.6846741372425	-0.0520902299804183	0.218607240157711	-0.238282272548881	0.811662169874923	0.942577428338321	-0.0324183427587219	-0.046621395823401
CLK2	-0.359336153680277	0.0999622648655067	0.000324743121028933	31.0200795116695	-0.53283524637463	0.181322242883993	-2.93860939452161	0.0032968828656483	0.0861907498134917	-0.949502932607556	-1.07685796301743
FDPS	-0.160258835562657	0.21664206494335	0.459457675449684	55.8691341215805	-0.234210315446517	0.328614356619706	-0.712720886134506	0.476018489516035	0.789272211493128	-0.396139086504261	-0.436904737863963
RUSC1-AS1	-0.139557294011676	0.138932105906072	0.315137693325003	9.10248443936935	-0.168549896057727	0.265760986400072	-0.634216098987513	0.525939802537459	0.816016408396288	-0.338596194319277	-0.296194459515163
ASH1L	-0.0274542769894013	0.0325220880947192	0.398572596976036	645.494183410253	-0.0382606978157006	0.0635400713565232	-0.602150690090036	0.547073835295809	0.825647513147242	-0.0269898433507648	-0.0169847084789499
MSTO1	-0.0739888565791967	0.0754827537184737	0.326983080281729	85.9346242845713	-0.116534406475701	0.124144457224026	-0.938700036083025	0.347884774919934	0.704645054728496	-0.15633935529966	-0.184725265658848
ENSG00000287839	-0.225500525081173	0.181914400494685	0.215124531587463	3.92063904811196	-0.34998184296046	0.364279191703915	-0.960751673252103	0.336677042790916	0.696054549073905	-0.577487683017464	-0.685003120618639
YY1AP1	-0.0525420720691713	0.0744054440326673	0.48008927994278	140.953393263504	-0.0883444667631331	0.123839180974604	-0.71338058010292	0.475610286757684	0.789196627063555	-0.0967249538438178	-0.124314225027139
DAP3	0.0472908881778916	0.0709463326139151	0.50504511467352	120.355342453781	0.0619623827427083	0.116556301407357	0.531609033527528	0.594996806847558	0.852339417794496	0.180775021404757	0.197793352545063
GON4L	-0.0707122084547456	0.073742472875853	0.337605358817795	176.939836734768	-0.10241472100936	0.118049641400548	-0.867556392330421	0.385637227750527	0.730439163509579	-0.147231443732346	-0.154466779790792
SYT11	-0.0774105717915144	0.0699204346918553	0.268240441243928	212.766662279287	-0.128992217310804	0.128742822008147	-1.00193715889373	0.316373944395907	0.681985882993075	-0.165850501562137	-0.21142235420232
RIT1	0.0461808358292538	0.0555506109810979	0.405787776360974	38.2250583467413	0.0531488551163881	0.120304774714514	0.441785084943732	0.658644732561455	0.883131160991165	0.17768947231847	0.178905962895736
KHDC4	-0.172764132450598	0.0807095848514542	0.0323091138487997	65.7078687852399	-0.245263668519264	0.139467389007066	-1.75857360107916	0.0786499601449681	0.380665933651356	-0.430899345724179	-0.46059207343129
SSR2	-0.0809628324665741	0.247608670684606	0.743683777904798	12.3595473922528	-0.0985528253192183	0.383435003106162	-0.257026157030144	0.797158580824006	0.937644652417808	-0.175724517588167	-0.146190737350427
UBQLN4	0.361548406050008	0.258124511596868	0.161311449048507	12.9491143968137	0.548999940302948	0.428146909054955	1.28227000754192	0.199747945331201	0.56483751034829	1.05429868749034	1.24151483541943
LAMTOR2	-0.64371741437256	0.430771426854528	0.135087721089875	3.73651588562111	-1.04676048549547	0.72693501297873	-1.43996432529258	0.149877492413647	0.496262781054325	-1.73998127370822	-2.1781997473118
LMNA	-0.10748908841631	0.0821543065613833	0.190744300941912	74.1815073819777	-0.162685329435509	0.137741499357971	-1.18109161141562	0.237566331996665	0.60726014563918	-0.249458035569324	-0.283626693279599
SEMA4A	0.0751434723258612	0.105074768446076	0.474520761201038	52.166665855476	0.113236308555551	0.176280004833549	0.642366152998882	0.52063547087835	0.812913193867022	0.258195258093549	0.307673375248551
SLC25A44	0.439885223779641	0.126197907795223	0.000490892194586998	15.7761025647079	0.638410616133344	0.243280329734022	2.62417687788946	0.00868586648054951	0.136339330687963	1.27204706365015	1.4331219131774
PMF1	-0.149812229898564	0.113385004830854	0.18641128101481	33.3258291704703	-0.214996746118005	0.204913073615152	-1.04920951272143	0.294081701400027	0.662875106039633	-0.367101253647826	-0.395730058910413
BGLAP	-0.428318364044347	0.370261405706183	0.247354115050452	4.07488038874043	-0.62453402364907	0.617187961183474	-1.01190247206298	0.311584687190309	0.678774404002663	-1.14124884118573	-1.27336844215601
PAQR6	-0.140085374436548	0.0973553587017788	0.150176678048261	84.8085276598842	-0.202223241750909	0.152269404793476	-1.32806220675247	0.184157557367776	0.543203016115636	-0.340064069302334	-0.368356439129809
SMG5	-0.178495070710075	0.0928855134812671	0.0546476115811904	54.1324807208654	-0.26750256573974	0.154572631764987	-1.73059462522739	0.0835240909956496	0.390509483927026	-0.446829307344272	-0.508250030038825
TMEM79	-0.14208909139148	0.141556118038819	0.315491848671342	15.9566413306913	-0.213272499164214	0.240914200402431	-0.88526329626048	0.376014640955124	0.723745869672571	-0.345633686831683	-0.392034997698979
GLMP	-0.24140511010933	0.130792704765091	0.0649346498948346	12.6849280272513	-0.340479465954023	0.224877237394948	-1.51406816402696	0.13000855212317	0.46918000328805	-0.621696749248999	-0.664639526751931
CCT3	-0.289346535594587	0.232533368304148	0.213380840463917	52.2054783130154	-0.42385330732023	0.34276356204354	-1.23657632915598	0.216244412234456	0.585199017068583	-0.754956790347814	-0.843309668290054
MIR9-1HG	-0.069320494895894	0.0640557390031157	0.279168009041073	774.905595880313	-0.12691424791355	0.105650705569352	-1.2012626629383	0.229649328829598	0.599579363276679	-0.143362977073853	-0.206969265796707
MEF2D	-0.522811807744441	0.200639717608111	0.00916801972616036	37.8152344045293	-0.748394543803277	0.318854009929084	-2.34713856654877	0.0189182177094602	0.196477352827771	-1.40390686738304	-1.53880153608932
NAXE	0.0190813839323788	0.200516055508497	0.924186647490384	18.1729065127201	0.054619040989703	0.338474682652417	0.161368172537123	0.871803432758538	0.961773524177029	0.102362674314862	0.182056571213262
GPATCH4	-0.321428946196715	0.360166282365835	0.372153942089278	4.75130007998414	-0.502194748867493	0.592587994531323	-0.847460214351251	0.396738654043898	0.737746158564621	-0.844134433943404	-1.01119537704694
BCAN-AS1	-0.0976269267357166	0.165823014536833	0.556034546859009	4.7453102058855	-0.207890387940486	0.346920368051986	-0.59924526515357	0.549009341796328	0.827004634378872	-0.22204474825931	-0.380501133379431
BCAN	0.0144536649141491	0.109655749445161	0.895135005330877	204.594242267734	0.0102109006870998	0.181372433100543	0.0562979749047058	0.955104432070059	0.987540171979492	0.0894992681828787	0.0868899268162476
ENSG00000272405	-0.0805484814734697	0.107517919706192	0.453758775360701	21.7939319594193	-0.131392091625599	0.197446976290521	-0.665455070997237	0.505759471254193	0.805860883495232	-0.174572769808214	-0.216565284844255
ISG20L2	-0.268585103831394	0.107573713599668	0.0125335857976727	14.5237676950496	-0.456832325790483	0.214442208320551	-2.13032839648621	0.0331445107422463	0.260036660273499	-0.697247424762008	-0.913983704670206
METTL25B	-0.184663541861882	0.0891284821499711	0.0382766102675702	27.4941284091245	-0.250936006224111	0.161488712022039	-1.55389192892854	0.120210197265507	0.45660000529481	-0.463975454145006	-0.472747893098103
MRPL24	-0.417671808493994	0.31303107356714	0.18211136904741	6.54363470297038	-0.605499090525547	0.517445453125828	-1.17016989301538	0.241932606085966	0.611485063616186	-1.11165521905538	-1.23257658058866
HDGF	-0.205851886336305	0.148277140674014	0.165048315287787	31.6339320706686	-0.316000902567877	0.247986602883904	-1.27426602442639	0.202569153118099	0.567511404782445	-0.522871484600874	-0.612181965565056
PRCC	0.0547448715228029	0.0770620271199282	0.477456063190127	51.7899113388483	0.0893928273393107	0.140614695556344	0.635728911445754	0.524953128921541	0.81575368416687	0.20149443299585	0.256576795147901
ARHGEF11	0.0575394997593091	0.0618687506011826	0.352358015241351	275.926314620903	0.0782942219634235	0.111510338327443	0.702125230160432	0.482601069229928	0.792900640668913	0.209262501422753	0.23279248389522
ETV3	-0.366938918159934	0.153218061643727	0.0166257917417703	9.26921070674212	-0.565688765916027	0.298924613684687	-1.89241280248916	0.0584360015806503	0.334743140146355	-0.970635902617704	-1.14726305519382
IFI16	0.199153912124862	0.278135795110964	0.47397207288582	45.4466925355505	0.270972913518169	0.400108527985322	0.677248532748368	0.498248279574897	0.801509266392188	0.602899991776932	0.645702918719207
AIM2	-0.0411820080929153	0.208862114111004	0.843692014600289	5.98623663728133	-0.138028157968409	0.419986518720586	-0.328649020423054	0.742420991386826	0.915812147747706	-0.0651480331111082	-0.230786374976332
CADM3	-0.633358481350251	0.492667480179614	0.198593208524761	8.82680228547376	-0.991597529686944	0.759316806567568	-1.30590752253909	0.1915840081064	0.553015098975318	-1.71118713948463	-2.05998553335134
SNHG28	-0.153663055074731	0.121626338636435	0.206444463458615	10.8444697173265	-0.257168981160788	0.237644413274563	-1.08215874977742	0.279181994289522	0.648275127015625	-0.377805172357923	-0.486105158349301
ENSG00000272668	0.0284254454078318	0.124702902883854	0.819688735367526	13.8242982296619	0.0305678477327842	0.239485545642392	0.127639635414277	0.898434163133042	0.970006735427779	0.128335828088349	0.130514864210708
KCNJ10	0.168426249493344	0.0848984120438433	0.0472718618738695	225.974837513659	0.226167879290668	0.14239283887839	1.58833745483384	0.112210052288442	0.44366002054753	0.517488063706375	0.549685730643562
PIGM	0.26517646439095	0.089049618802954	0.00290277402003223	54.6277158319658	0.392239001294323	0.161566620136407	2.4277230096363	0.01519394246951	0.177059152394949	0.786419107851887	0.905576144082214
ENSG00000225279	0.170176596197895	0.155412181855356	0.273515911821019	11.3608665310534	0.26736880973102	0.293057264454519	0.912343224893901	0.361588066735427	0.715716028489683	0.522353402428049	0.63797932432538
IGSF8	-1.01093669763217	0.539997506755743	0.0611908834071191	4.61656515957999	-1.33371023694639	0.785603066317399	-1.69768970378171	0.0895663420760677	0.402915196282749	-2.76071973286194	-2.79313306291702
ATP1A2	0.185463124061228	0.0527553224492702	0.000438870739365884	1848.84974264967	0.236313653778478	0.0903009202080717	2.61695731598264	0.00887174344758897	0.138399367448124	0.564844490473655	0.57142812530892
ATP1A4	0.378831182796908	0.184092293713653	0.039606174527654	13.7918085447022	0.551844618022168	0.316216483384501	1.74514817227651	0.0809590801066725	0.385766275786974	1.10233863449404	1.24761097975433
CASQ1	0.773431523227927	0.384128793585088	0.0440652842222321	3.41775083521242	1.02994762275715	0.675345289769512	1.52506819601668	0.127242088867469	0.466101817854373	2.19918665374235	2.27218571597879
PEA15	-0.0760625079724928	0.355140150073128	0.830409786489607	26.7705017814174	-0.131026101047859	0.519144994148191	-0.252388258626755	0.800740974715497	0.938566929609082	-0.162103365591349	-0.215780967038397
DCAF8	-0.160120825756107	0.0562599796402326	0.00442600289020209	181.321103952264	-0.235796103204385	0.0993044966857988	-2.37447558845647	0.0175738982416391	0.189390916160606	-0.395755468530727	-0.44030308101938
PEX19	-0.393162506996014	0.293496242511732	0.180381031349165	8.41879159546928	-0.569379133618896	0.491766568940932	-1.15782399532589	0.246935869063799	0.617156516006987	-1.04352811411711	-1.15517151315851
COPA	-0.208597441232408	0.0846493058743237	0.0137298546460743	110.500215664713	-0.311403120933231	0.146728441080727	-2.12230920358448	0.033811781116695	0.261592526240463	-0.530503146667457	-0.602328919550115
NCSTN	-0.508287194124752	0.146013303218216	0.000499355389545985	32.7852206420823	-0.756913507549649	0.23983657533331	-3.15595528537605	0.00159973382783801	0.0572093491309144	-1.36353362882551	-1.55705767534572
VANGL2	0.00189158606884164	0.118953962973843	0.987312707565193	36.902653788449	-0.00788362034834619	0.197275882645381	-0.03996241325919	0.968123092214731	0.992073810264353	0.0545811754005302	0.0481133683478974
USF1	-0.0448512880808338	0.153558576378338	0.770225960381325	10.5498605297282	-0.0509050460519183	0.265914208231638	-0.191434095945617	0.848185509294214	0.956450086345535	-0.0753473210347316	-0.0440815466718705
KLHDC9	-1.46001895837062	0.465722446882429	0.00171880419059141	5.38529117826694	-2.00653158541965	0.71707412440515	-2.7982205983017	0.00513850047349216	0.104586048375865	-4.00900803294928	-4.23498920858229
PFDN2	-0.260665180266731	0.327856037067064	0.426578673070377	6.39331844559798	-0.275999166904089	0.559088569450551	-0.493659112321559	0.621546946052356	0.865506727718222	-0.675232865765406	-0.526458246282087
DEDD	0.102438624983954	0.098680665713473	0.299231870571113	23.4170804702585	0.11811438628035	0.191320917367446	0.617362638155776	0.536995559744825	0.820729513760943	0.334066034320979	0.318127095782976
UFC1	0.0257987755515368	0.2016729020586	0.898209230734712	10.6117028269893	0.0166473492753645	0.376169979598851	0.0442548586495851	0.964701253973862	0.990967950104474	0.121034623973954	0.100683236101553
USP21	-0.00631828125052761	0.170723246216537	0.970477901472885	7.95584098659645	0.00204915222071216	0.316236352257797	0.00647981234947234	0.994829893949856	0.998121199097576	0.03176067631605	0.0693992999026711
PPOX	-0.172308926548995	0.12921690229171	0.182372375994105	22.7563362639579	-0.239054538905848	0.226126904757589	-1.05716981870033	0.290434091473763	0.658815555328897	-0.429634035889479	-0.447285908707696
B4GALT3	0.00812126218358233	0.309253879677036	0.979049300812478	6.51892065350867	0.028565847430322	0.506209930842749	0.0564308317356891	0.954998595907379	0.987540171979492	0.0718974501395439	0.12622457757477
NDUFS2	0.176818241110217	0.121554916153274	0.145769867492585	57.6521973096378	0.262926582572626	0.200055506326408	1.31426816187523	0.188755977540459	0.549885050568615	0.540814803294235	0.628459631552095
TOMM40L	-0.248392289140992	0.373737346130596	0.506295329885119	3.94788793410625	-0.25940666720476	0.62054678260851	-0.41802918728275	0.675925777430491	0.889443943693356	-0.641118611563258	-0.490900519527854
SDHC	0.116827815272231	0.085486332691425	0.17174267207549	49.460833043979	0.190030899689443	0.154149629063951	1.23276910131652	0.217661922403216	0.587149044902229	0.374062844382126	0.472244183579041
ENSG00000288670	0.349680873338665	0.506790350568496	0.490199732280502	5.04794710938342	0.487244694552556	0.816049034163394	0.597077717336035	0.550455494073455	0.827949276523738	1.02131118491094	1.10917334415384
ENSG00000283696	0.338418501314806	0.108630991457081	0.00183755772083014	10.389397964267	0.507715959681777	0.242670572239458	2.0922024248609	0.0364204116844311	0.269649757017104	0.990005812916292	1.15304326520062
ENSG00000288093	-0.0945440998076248	0.175525509415407	0.590139058477582	4.83925055693015	-0.137006180402796	0.363372043488037	-0.377041059867079	0.706143091462995	0.902064085802867	-0.213475590396776	-0.22859627705947
ENSG00000283360	0.185197557628881	0.152346084002676	0.224123180118498	5.04674669541525	0.251879743299178	0.314313471816553	0.801364770792217	0.422920503778512	0.755693751627723	0.564106310635849	0.604786255056625
HSPA6	-2.54256162110298	0.897987873252166	0.00463449234915343	20.1762369319494	-3.79334129534106	1.32614216278117	-2.86043336966658	0.00423062443460013	0.0970483484142841	-7.018090017199	-8.06412240602124
DUSP12	-0.253038835624314	0.196569833259671	0.197999511357127	14.2196185501336	-0.378859421589186	0.338843786605046	-1.11809463996689	0.263526575431725	0.634192568119384	-0.654034351324178	-0.746887771443472
ATF6	0.00732460414919196	0.0540016848633573	0.892108581617095	205.182085606123	0.0120485244770177	0.103598560725234	0.116300114525462	0.907414694851019	0.972613968973462	0.0696830253215499	0.0908279545868084
NOS1AP	0.0686617582443818	0.449544520698574	0.87860624831402	4.53666552303624	-0.594637689769881	0.899835196040892	-0.660829552329334	0.508721628476575	0.80653853678551	0.240178407819575	-1.20930059883566
UHMK1	-0.0484542749440989	0.137921193992603	0.725349374170191	42.8914357453984	-0.0765321589089971	0.229055512503269	-0.334120572225499	0.738288576870353	0.914779673974588	-0.0853623377476758	-0.0990004493679335
UAP1	-0.000562469135402359	0.136907925132547	0.996722000014645	28.7014384231402	0.00799463785345225	0.245329250244902	0.0325873814291266	0.974003632648033	0.993800295009184	0.0477597783714225	0.0821404755772887
DDR2	0.0843388213163248	0.0658412859227721	0.200214290634688	264.837983358947	0.0838449377234287	0.127367221720665	0.658292899780078	0.510349939520532	0.8070959671412	0.283755044269785	0.24468766773498
HSD17B7	-0.144223816320979	0.202446449879264	0.476214163358588	69.0284256191033	-0.228510717416731	0.324576825303365	-0.704026595870341	0.481416211007269	0.791811910999373	-0.351567459742276	-0.424690499320971
CCDC190	0.110141660044903	0.140977563045878	0.434643212853121	35.6812726428014	0.195756756306018	0.245143451219775	0.798539611529411	0.424557415733804	0.755937540485165	0.35547772073659	0.48451469427336
RGS5	-0.0640978336672712	0.168287352388943	0.703289882121457	37.1558733082372	-0.0842973978203874	0.272372248079439	-0.309493343814534	0.756946274667414	0.919751291191762	-0.128845844074011	-0.115641356307574
RGS5-AS1	0.358263308568224	0.217250361069013	0.0991311680057734	3.66896226428754	0.475755117587349	0.42674835908328	1.11483760267841	0.264920019502338	0.636000990455028	1.04516728972724	1.08455118078764
ENSG00000232995	-0.128823033710695	0.121198558200666	0.287823238347499	8.79622595226514	-0.179611124350826	0.246274508867421	-0.729312689229713	0.465810412002904	0.783096774850426	-0.308758784304965	-0.319898671679657
NUF2	0.220844356686203	0.122574947643552	0.0715912394368663	16.7650764541819	0.232287402297915	0.274282875054212	0.846889920677708	0.397056481069746	0.73784634476097	0.663191681154936	0.562799868410685
PBX1	0.0198103928348238	0.0534609979907701	0.710966876130393	1019.08849509608	0.0369492010608087	0.0952157378690975	0.388057708607021	0.697973327929559	0.898265962603624	0.104389058706188	0.144190104353656
RXRG	-0.3388631783801	0.127227342705966	0.00773447861595497	33.5274769052918	-0.572184372624785	0.237248350325665	-2.4117527976037	0.0158760415990129	0.180832347140219	-0.892595372969895	-1.16118314033098
MGST3	-0.219463111905613	0.151331797409333	0.146999550999146	91.9402522993018	-0.295758860923138	0.234117234966166	-1.26329384065159	0.206483598952006	0.57182898283987	-0.56070583058479	-0.568803270444119
ALDH9A1	-0.114030117451759	0.0525545895628024	0.0300260831563654	49.2591932286	-0.200557474998223	0.117833260913729	-1.70204468112836	0.0887469926912718	0.40134382058664	-0.267639760231653	-0.364786700988986
TMCO1	0.0615630049275143	0.0673915647094254	0.360973310715919	82.8927059407962	0.06342917808419	0.119790153774709	0.529502434761728	0.596456955881464	0.852649705529182	0.220446408839966	0.200936694952892
TMCO1-AS1	-0.153666454504481	0.115657296916813	0.183968071418155	8.02344155558963	-0.263038662348988	0.239797508076875	-1.09691991571765	0.272676401888454	0.642181964154973	-0.377814621558557	-0.498683885099731
UCK2	-0.0798222132827507	0.148268617202097	0.590327043757585	23.8872552968949	-0.116997518490659	0.25832784684134	-0.452903238738007	0.65061841869497	0.87932850270931	-0.172554003616672	-0.185717714704072
FAM78B	1.00875601380974	0.653839499015692	0.122874693787871	4.55571407331486	0.723697973272414	0.827648351604914	0.874402724138908	0.381898974388248	0.727191244332812	2.85330469401911	1.61589271900507
TADA1	-0.0994006340146282	0.132467181350747	0.453026279849716	19.4552186225951	-0.152787976284023	0.220492939311432	-0.692938180973768	0.48834834749054	0.795214309699682	-0.226975021034735	-0.262416665536467
ILDR2	-0.19466070313	0.0902841314571515	0.0310766467310363	82.4616801832027	-0.262386601932929	0.167096255272188	-1.57027218536717	0.116351802225883	0.448964588853718	-0.491763992094728	-0.497286519632103
MAEL	0.10939255451194	0.248555868930473	0.659855600879504	15.6517832561013	0.127302177291449	0.39817093526138	0.319717402798076	0.749182566169413	0.917893927830221	0.353395474889712	0.337816531863597
POU2F1	0.090440951328846	0.0371188686101672	0.0148292548349599	828.60646211787	0.137233483136609	0.068838222351773	1.99356518004382	0.0461995937929114	0.303126110204204	0.300716786396309	0.359099320229064
ENSG00000272033	0.392779799680225	0.178487577831945	0.0277643393488685	7.17088126267855	0.539698959865871	0.309965029941967	1.74116080116172	0.081655396148128	0.386728757937688	1.14111080783532	1.22158283439963
CD247	0.121357049472323	0.327839225989911	0.711254002625389	3.39567867622617	0.20821045212946	0.631017813883661	0.329959705650794	0.741430408785892	0.915580774569299	0.386652497892451	0.511202964346867
CREG1	-0.60415459684245	0.236330031354272	0.0105760815939524	11.2990033505632	-0.857380138069005	0.377712339650723	-2.26992885342809	0.023211900133708	0.219976276079634	-1.63001077039749	-1.77235766393456
MPZL1	0.120238127785395	0.0639493059711067	0.0600794564450527	99.7251544458973	0.162956862655099	0.122149325346462	1.33407910516814	0.182177932869999	0.539931152735844	0.383542295213303	0.414224522379945
MPC2	-0.395810946767604	0.484751713967616	0.414201047223758	6.5421242803402	-0.733124515785566	0.725768638841019	-1.01013529181461	0.312430475865658	0.678902737969471	-1.05088983082114	-1.50607786614072
DCAF6	0.065641288956093	0.0638721015412684	0.304091482026901	258.45893727145	0.0982537918216402	0.102737243417132	0.956360016617455	0.338890377839144	0.69770465705023	0.231782581925352	0.275565841979367
GPR161	-0.0131147542315102	0.132071529243921	0.920899769556928	42.5611366220746	-0.0280922846238995	0.214877409175482	-0.130736333482863	0.895983889043802	0.968980966920402	0.0128689087141195	0.00480620092892103
TIPRL	-0.5868349495558	0.224960370873912	0.00909095164821321	20.1421552510792	-0.862460734793347	0.378210289087515	-2.28037353736238	0.0225855437181064	0.216338976246145	-1.58186833646119	-1.78324538268376
SFT2D2	-0.0389887823299179	0.0863029514110204	0.651437205348761	39.0484730163411	-0.0648160752005184	0.148635583594895	-0.436073742457082	0.662783227343413	0.88466391515917	-0.0590516487763139	-0.0738928820522832
TBX19	-0.0226144248799858	0.149029682376936	0.879388509275017	9.26031598843878	-0.0572323194939451	0.280351390851475	-0.204144945812899	0.838240232140777	0.952645322571595	-0.0135367829862739	-0.0576408936194557
NME7	-0.0688391316226647	0.050954894796097	0.176701287155396	157.022450978772	-0.0972217998347788	0.0842137159637404	-1.15446514528155	0.248309520310997	0.618907958102407	-0.142024959087848	-0.143338349745409
BLZF1	-0.0689147723756396	0.0626723493017673	0.271504653925686	70.4792780161045	-0.0842789473608714	0.115853711362588	-0.72746005604519	0.466944176145313	0.784048624032995	-0.142235213366859	-0.115601816972944
CCDC181	0.0401682621293718	0.320077086622388	0.900131217845404	7.16393548207079	-0.0143540861415808	0.515970983997648	-0.0278195607636072	0.977806064766493	0.99499956432076	0.160976664757036	0.0342471601925493
SLC19A2	0.15280505376724	0.0881298062641755	0.082942306626634	49.0910751007176	0.222544672934712	0.158639893640344	1.4028291864545	0.160667781394214	0.509599512275037	0.474066718525193	0.541921199444898
ENSG00000213062	0.241286729801234	0.250785519696971	0.335987394893517	5.32627381327548	0.391483678400928	0.464400826526079	0.842986609927888	0.399235932555024	0.738876412221631	0.720014177647122	0.903957487126286
F5	0.385224987251484	0.353935050584392	0.276415970171725	3.28082666449866	0.0981689666262437	0.603936511662111	0.162548487681379	0.87087394829358	0.961773524177029	1.12011112740117	0.275384061586151
C1orf112	0.207008912069921	0.0991955034901749	0.0368991657332941	23.3487565917787	0.332981916846847	0.180220465062563	1.84763654189469	0.0646549396992004	0.350881478403356	0.624734086297789	0.778588212473507
SCYL3	0.135452271264384	0.0685268729996923	0.04808347135276	48.2917925676483	0.191749580704905	0.141015671214856	1.35977497432004	0.173901144073023	0.529508886381385	0.425832180521717	0.475927316984669
GORAB-AS1	0.476144643159789	0.180404405064888	0.0083072948142148	4.71655957244131	0.756320674664245	0.358479716902499	2.10980046848774	0.03487554610763	0.26456694535718	1.37283529987612	1.68580316788835
GORAB	-0.0192824979235781	0.108357017360906	0.85875958546182	25.5835291551617	-0.0300160309900608	0.195535239753159	-0.153507015042161	0.877998458671109	0.964018148358438	-0.00427521600834406	0.000683612477997073
PRRX1	0.121558628237087	0.0873298627910617	0.163938143726089	372.161800396754	0.159917553996228	0.150501734974795	1.06256286030862	0.287980237106323	0.657388337746307	0.387212814866866	0.407711283942563
ENSG00000271811	-0.153475132027194	0.191431479639955	0.422712870131618	20.7838221917361	-0.220263139972995	0.311091568733991	-0.708033139147329	0.478924678293315	0.790768469608536	-0.377282813400407	-0.407015940909463
ENSG00000231424	0.218951504045706	0.183174096815464	0.231962364106768	21.7721632894457	0.279128387318264	0.315362102036941	0.885104410185494	0.376100321077636	0.723745869672571	0.657930226825755	0.663180099022957
FMO4	-0.244566315761561	0.113735925237013	0.0315315231814331	21.5456680701511	-0.353622627958258	0.210898711264438	-1.67674153074774	0.0935930356211926	0.411308358529387	-0.630483771972544	-0.692805322846664
PRRC2C	0.123019053702024	0.0579141616197643	0.0336566106300695	214.985457695361	0.180606465936975	0.0979610437738226	1.84365599813298	0.0652332894966626	0.351654828049258	0.39127227608458	0.452047622105113
VAMP4	0.100614968965905	0.0786732140559396	0.20093318808467	27.1045981011051	0.149469792864522	0.178458266500218	0.837561609197517	0.402276961817689	0.74052756732325	0.328996921889391	0.385321731901184
METTL13	-0.43642971691174	0.244699913159359	0.0745000152734845	8.61585332717627	-0.638204168530187	0.427973599486518	-1.4912232186656	0.135902899660933	0.478345023394047	-1.16379550527706	-1.30266356255268
DNM3	-0.0974410054429764	0.0598376183528861	0.103435041800703	1037.54944295303	-0.130996852367753	0.109845212030366	-1.1925586008386	0.23304228750804	0.602910631727598	-0.221527953465226	-0.215718287117108
PIGC	-0.113099671194425	0.0772746195848163	0.143301369289438	58.1504148730276	-0.167561212112111	0.141147048908822	-1.18713932319161	0.235172669730941	0.605141327246223	-0.265053451934861	-0.294075709825753
SUCO	0.0816399588662436	0.0414121957401666	0.0486782619877758	124.887353146806	0.0910257611901692	0.092454589420641	0.984545621375581	0.324847311700895	0.688925491986652	0.276253170527452	0.260076172380309
PRDX6-AS1	0.124604477904866	0.0434937357165153	0.00417162923847994	302.218098966673	0.175878126154051	0.080640453026402	2.18101609742281	0.0291822258675211	0.244065135592511	0.39567918915175	0.441914789979211
PRDX6	-0.107512329216212	0.0632946123576241	0.0893942765990495	225.089350736706	-0.17837822304726	0.110626102517734	-1.6124424433977	0.106865695154665	0.43609111577675	-0.249522636692858	-0.317256564193652
SLC9C2	0.388299971235774	0.0754056353179239	2.61206664007723e-07	62.3356806318703	0.542719080285417	0.143149898498562	3.79126416419269	0.000149882430355632	0.0153558600775841	1.12865848468096	1.22805495244025
ENSG00000238272	0.896009192175767	0.251975153376258	0.000376626250042216	3.62836296595644	1.17590862334317	0.424434585246823	2.7705296981379	0.00559651963319971	0.109496809288009	2.53990879615778	2.58498013934236
ANKRD45	0.279854330154856	0.111444911326089	0.0120340260922732	32.08844449005	0.396722365432478	0.193077927164038	2.05472666533977	0.039905412894665	0.28143524452177	0.827218332638029	0.915183993402874
KLHL20	-0.0359516212126319	0.0474884658938676	0.449013876222601	79.1706776789336	-0.0456091769413019	0.0962258670608842	-0.473980420591524	0.635513869425654	0.872344471862052	-0.0506094255587811	-0.0327324992001929
CENPL	-0.0487052978848428	0.232479509331798	0.834055112746747	4.57358431436517	-0.0971086526709612	0.41072793236964	-0.236430602882803	0.813098551552574	0.943152322206002	-0.0860600918728751	-0.14309587537404
DARS2	0.183142560183442	0.119701608798574	0.126018592651752	13.0057114292474	0.221489977598371	0.222583795723819	0.995085814212616	0.319694529434895	0.684969358459984	0.558394151657151	0.539660987345567
GAS5	-0.205203328489693	0.146769190083842	0.162072148970646	29.1963338489776	-0.282935555401858	0.264312853701511	-1.07045704149287	0.284413635556145	0.65359101808364	-0.521068725412559	-0.541322926790404
ZBTB37	0.142981405972693	0.0762364702631603	0.0607241389705855	106.837903257144	0.212944080985335	0.1374964749932	1.5487239290743	0.121448099011017	0.457666523450892	0.446760486063577	0.521347130956071
RC3H1	-0.0659886826863349	0.0361724818868724	0.0681099720486659	159.151140282104	-0.102368256590997	0.0677848118579631	-1.5101945964754	0.130993777087667	0.471553999160273	-0.134101729051181	-0.154367206542525
RABGAP1L	-0.0405850937789467	0.0542306936515657	0.454231791348209	332.814254298026	-0.0468094525374491	0.0989521878744102	-0.473051213348203	0.636176641930312	0.872374046925051	-0.0634888244996247	-0.0353046897953991
RABGAP1L-AS1	-0.0178082063978776	0.157138762048962	0.909770596266996	5.96475156519911	0.0594913853184578	0.330731822598474	0.179878019753435	0.857248331423459	0.958596000172598	-0.000177212093819091	0.192498005079999
CACYBP	-1.5519431084547	1.07824272742928	0.150058096512977	17.4841158027078	-2.28547737315219	1.28742243887965	-1.77523499989722	0.0758590929133249	0.376930269573583	-4.26452434048889	-4.83277002998796
MRPS14	-0.0445278250616385	0.107140605355318	0.677701432388137	9.90073729975182	-0.107464617899601	0.247164607039299	-0.434789669875809	0.663715103770037	0.885284317247103	-0.0744482093626107	-0.165288708795709
KIAA0040	0.573201148970501	0.340493848255142	0.0922898401846636	3.24025463476106	0.523523992090383	0.647749996822666	0.808219212131788	0.418964399805355	0.752530427600315	1.64261772337165	1.18691987855563
TNR	0.423401018874171	0.399416041804795	0.289121803128032	11.7102582591216	0.472096201184159	0.633790765419428	0.74487705871154	0.456346044994259	0.777480346095276	1.22622686116452	1.07671012295797
LINC02803	0.237630265846462	0.354748922526681	0.502950360815264	10.1605643096797	0.300887551827836	0.563656734433612	0.533813460297217	0.593470600152294	0.851716078735886	0.709850513718542	0.709809988433958
COP1	0.054883382426468	0.042016034918439	0.191468065666589	330.194734466625	0.0770778705190745	0.0729881572860617	1.05603255904905	0.29095333990959	0.659155161071136	0.201879443840401	0.230185842757416
COP1-DT	0.177687545924272	0.106704471402099	0.0958667676100387	92.4133979459973	0.274532373368925	0.187788375339326	1.46192421587788	0.143761978235887	0.489604350052057	0.543231160214703	0.653330841157619
PAPPA2	-0.0589851039328919	0.141207114604846	0.676151495548579	61.4863056809331	-0.0873457888134829	0.243688442303394	-0.358432217744397	0.720019884828452	0.908366878580066	-0.114634281367348	-0.122174058187143
ASTN1	0.0202192514090525	0.0417646115179743	0.628297858949383	515.849185064253	0.0258960906563536	0.0817357452454713	0.316826996298641	0.751374878592016	0.918643421149191	0.105525539523223	0.120503288824476
BRINP2	-0.13330247323668	0.0885516784762121	0.132230622787003	243.06200934446	-0.185008894350379	0.152881078835935	-1.21014906330509	0.226221699428662	0.596298371262243	-0.321210026404889	-0.331466092755703
SEC16B	0.186858904207071	0.210071554484962	0.373733767308787	10.9537192376694	0.357487359824419	0.367968008788497	0.971517499582139	0.331290643131995	0.694505740607001	0.568724260791648	0.831103376624644
RASAL2	-0.457397070381203	0.18172137386747	0.0118350746667835	59.4078096082296	-0.650091303903227	0.290127774002814	-2.24070689591036	0.0250450671322927	0.2268568416529	-1.22207725966363	-1.32813769358444
C1orf220	0.323496244751176	0.19167889976473	0.0914690666525611	3.44565251262671	0.473917621229578	0.361825995081324	1.3097942869557	0.190265436357954	0.551413381402075	0.94852726898839	1.08061342610417
RALGPS2	0.48997760104382	0.188506389276334	0.00934242835736372	28.8261509072482	0.745465024303342	0.304180194253943	2.4507349208969	0.0142564899349566	0.172031283295252	1.41128598250572	1.66253950923129
ANGPTL1	-0.0649162861389557	0.142516423940467	0.648749289823452	13.2285545568066	-0.0920881705856192	0.270428187733469	-0.340527262921203	0.733459495367518	0.913400324854253	-0.13112084964404	-0.132336982295842
FAM20B	-0.126166765086008	0.107700828974967	0.241415598243811	44.0847053604872	-0.182075295646716	0.181131630867302	-1.00520982875766	0.314795823400802	0.680989233207547	-0.301375306185313	-0.325179390751687
TOR3A	-0.28821454790574	0.112539046024773	0.0104365881094374	19.8107694377104	-0.440037762790212	0.20566123160713	-2.13962427119374	0.0323851435183491	0.257232022613268	-0.751810268849712	-0.87799295626329
ABL2	0.00589033620169909	0.0450804316112495	0.896042047560478	176.33601875815	0.00896774815245045	0.0790959330880186	0.113378119485247	0.909730785966844	0.973285166504142	0.0656962726604636	0.0842258509420933
SOAT1	0.0889625962993087	0.0915661719516464	0.331266412242664	65.4872236899425	0.127702536178303	0.163031923866038	0.783297731818676	0.433452294872014	0.762853742838421	0.296607487392354	0.338674500955677
AXDND1	-0.149360584751777	0.12779404385834	0.242500283528232	20.6402231071766	-0.165150021271921	0.231415983085604	-0.713650021359285	0.475443618226366	0.789092773989316	-0.365845841439828	-0.288908527869965
TOR1AIP2	0.123818125937749	0.070250520413102	0.0779810508982169	78.247419265419	0.177739334649034	0.124912525938068	1.42291041922535	0.154762125420558	0.502627058890881	0.393493411520078	0.445903359772583
TOR1AIP1	0.192433095989414	0.0628292238441828	0.00219279483661772	82.8224153838482	0.273347466068165	0.111152981017104	2.45920049617116	0.0139246828653609	0.170589246638476	0.584218523185581	0.650791584819333
CEP350	0.0181636638344907	0.081995338768544	0.824687030211708	517.709129123478	0.0330433358187762	0.129449236981435	0.255260954713199	0.798521554823259	0.937793092826464	0.0998117401963219	0.135819835163857
QSOX1	-0.565973374453134	0.198162679202484	0.00428873579796352	23.0612226889199	-0.811068825980164	0.313267950922731	-2.58905778133754	0.00962389443971356	0.143234242748742	-1.52388060815674	-1.67311252241127
ACBD6	-0.00328525588575432	0.0489835556981397	0.946527133708599	207.980327670599	-0.00517821111420397	0.0951965390363741	-0.0543949513986575	0.956620501102006	0.987976463580969	0.0401914036186359	0.0539110603201262
XPR1	0.0385905654499607	0.0612378441564481	0.528580019128896	313.944335717463	0.0580197466260455	0.108759399130674	0.533468804441764	0.593709099986098	0.851716078735886	0.156591231445203	0.189344283371156
KIAA1614	0.19965599787625	0.0721451821610153	0.00565019641395498	41.3484063379647	0.29530867454579	0.129404769796033	2.28205401556104	0.0224861514158064	0.216028772287664	0.604295610851415	0.697854454452637
ENSG00000243155	0.101419486961169	0.188914824036908	0.59136916967669	6.28870611623063	0.222285580315962	0.352431666237446	0.630719658903182	0.528223842674794	0.817041530804642	0.331233194591518	0.541365963964501
STX6	0.0654690337697044	0.109473599945815	0.549816644089736	66.3125624059247	0.101916086980324	0.182615123764746	0.558092259169164	0.576781386195496	0.840868031489586	0.231303774026228	0.283414140482038
MR1	-0.0570789378698939	0.0629783768513387	0.364763348828012	31.7783874030394	-0.0517610566687605	0.12364451482757	-0.41862800578695	0.675488018758259	0.889207233954117	-0.109335820478353	-0.0459159774185305
IER5	-3.14457623302894	1.24669656817613	0.011658132711429	4.48620287199993	-2.9836248825846	1.76727450931858	-1.6882634060823	0.091360676501305	0.406344396027788	-8.69147563548882	-6.32890013843389
LINC01344	-0.292970310421515	0.156121124223227	0.0605787284007681	22.9571136165555	-0.472611051674879	0.264585258866551	-1.78623349501587	0.0740614598840825	0.372963771578327	-0.765029590175551	-0.947797514144014
GLUL	-0.0750957216514432	0.0728284617161839	0.302479153465597	1785.27386153648	-0.145518500609477	0.128502174198396	-1.13242053309394	0.257457676377156	0.628029399438033	-0.159416044895879	-0.246838179210353
RNASEL	0.128589461123017	0.111432643272012	0.248514183922791	15.8913646069504	0.193374853736892	0.209015992212511	0.925167742859998	0.354878659783589	0.710647796922684	0.406756019305501	0.479410277082283
RGS16	-0.040242683400421	0.285360048437438	0.887850794499395	21.1746803964476	-0.0753354331075406	0.4268319600118	-0.176499044507956	0.859901899270792	0.959647092720354	-0.0625370459354052	-0.0964358659827277
NPL	0.0345701105925845	0.0969674642793611	0.72145681204903	687.908335431802	0.0382784346375368	0.155308028415502	0.246467842184752	0.805320094958234	0.940325627587533	0.14541580280271	0.147038651900459
DHX9-AS1	0.309246563463771	0.120225682921779	0.0101049488812098	15.7056880256833	0.421155775080671	0.229225676433826	1.8372975559841	0.0661659805064337	0.353609332392527	0.908918244125567	0.96754479012959
DHX9	0.102476677011271	0.0505662842377256	0.0427052688623481	150.280102137695	0.14819320362606	0.0916847166616375	1.616334859527	0.106021933834064	0.43472433280852	0.334171805367058	0.382586001170963
LAMC1	-0.151090425321912	0.0964502832022387	0.117229045770858	90.4410069027835	-0.222146919905744	0.156568959286684	-1.41884394529943	0.155944517571003	0.504714347903762	-0.370654180431365	-0.411052881293828
SMG7	0.106093017232764	0.0397573992158229	0.00761885113200646	200.386485976654	0.140478374175405	0.0787862511800901	1.78303158319208	0.0745811622560999	0.374328039114283	0.344223939646873	0.366053121705368
ARPC5	0.26152420043121	0.320928857955818	0.41513084803097	10.4513691294358	0.372383496319848	0.515924387810863	0.72177920857729	0.470430234290787	0.786453543831445	0.776267118409514	0.863025797043289
RGL1	-0.0262828731758206	0.0703129343659718	0.708554195572994	754.212034983153	-0.0248700490625437	0.120830162854556	-0.205826496257229	0.836926443292989	0.951892070780427	-0.0237337591029345	0.011711451717209
ENSG00000289581	-0.329201134475422	0.0794681080032032	3.43455584640256e-05	42.5019548419843	-0.461491190357256	0.140172851592068	-3.29230079231242	0.000993712685025085	0.0446562037941018	-0.865738341607074	-0.923967651408323
COLGALT2	-0.325660104158996	0.230711816990316	0.158083986305205	52.6483524961996	-0.455494290288281	0.348075286281881	-1.30860853453241	0.190666988474944	0.551733501191905	-0.855895541967247	-0.911116294597169
TSEN15	0.0697303204114478	0.1295149245887	0.590303670931522	86.1550923933073	0.11444473583905	0.211436279508765	0.541272936247943	0.588319471648346	0.848296704888158	0.243148629018852	0.310263034909702
C1orf21	0.178386874782312	0.0495829582168615	0.00032098722232897	608.232641553077	0.262450540319599	0.0912613953880888	2.87581117079712	0.00402990713852818	0.0940084337561582	0.545175044682483	0.627439473006768
EDEM3	0.0324243353667965	0.0523249795797999	0.535473619912215	156.19399789857	0.032220635893716	0.101414648331981	0.317711853501101	0.750703518963214	0.918643421149191	0.139451314014923	0.134056789229482
NIBAN1	0.056889114011676	0.368648632336062	0.877359017416154	5.756893387066	0.162916119839639	0.638404903562085	0.255192463169724	0.798574451927409	0.937793092826464	0.207454661322414	0.414137210526662
RNF2	-0.29456680452783	0.107468230698471	0.00612587800140687	23.5482326769762	-0.473076586011181	0.201448013317477	-2.34838049887155	0.018855248536024	0.196477352827771	-0.769467273620883	-0.948795154223862
TRMT1L	-0.00243713975372835	0.0712500137526165	0.972713309748967	64.3739765807479	0.00392752442395502	0.126264896678424	0.0311054341093534	0.975185455975457	0.99417679796281	0.0425488635703661	0.0734246515227382
SWT1	0.0533158610124544	0.0413421881638343	0.197181381964296	130.170894222044	0.0733140233377105	0.0952430447736343	0.769757240667359	0.441443908433089	0.767823967497039	0.19752229413239	0.222119918270761
IVNS1ABP	-0.136138941657513	0.320228063609383	0.670741033143456	6.60144565647341	-0.16447908453794	0.531866463580581	-0.309248835564193	0.757132247845896	0.919903547603151	-0.329094395601461	-0.287470710453144
TPR	-0.0424860030363558	0.0529386982687443	0.422234323603267	111.482705699742	-0.051580750559924	0.103314049205299	-0.499261726325584	0.617595014487648	0.863414393541632	-0.068772673346492	-0.0455295814283962
ODR4	0.00247787212488508	0.0525435410714707	0.962386940166034	100.465883761797	0.00566139180523722	0.100127641872734	0.0565417471074874	0.954910239316936	0.987540171979492	0.0562108412507465	0.0771403293102269
PDC-AS1	0.264116308033759	0.183155224474857	0.149292401730697	43.0180867806451	0.406821398922029	0.293886546536655	1.38428044330804	0.166272599881309	0.518235040525051	0.783472251802021	0.936826222109247
LINC01036	0.0624880252230956	0.135725311178433	0.645228648467475	25.6783817976169	0.0644751079747694	0.224015829681201	0.287814964087691	0.773488382149592	0.926345068254166	0.223017634900908	0.20317812270201
BRINP3	-0.12312938708225	0.144622117399496	0.394554424563895	599.761630301181	-0.154767272990779	0.233282176052713	-0.663433767678021	0.507052785194142	0.806196008223967	-0.292932480100848	-0.266658298366946
ENSG00000225811	0.193662175750298	0.165464955535264	0.24183519374041	11.141025405631	0.0546015561811869	0.366107118038692	0.149140930320334	0.881442429311797	0.965020349557627	0.587634925968588	0.182019101268719
BRINP3-DT	0.0085026146544138	0.161561752187551	0.958028589396741	9.05444446405477	0.0132725725831018	0.330434672186574	0.0401670093978748	0.967959979080367	0.992073810264353	0.0729574738126357	0.093451089670664
ENSG00000241505	0.0908984875861698	0.174003285181138	0.601395170860655	10.2794313143265	0.112128015893332	0.307333857244063	0.364841078359576	0.715230039448404	0.905589559354961	0.301988573787653	0.30529830408019
ENSG00000285280	0.37592240570803	0.332450268029875	0.258154928748418	6.10247940063423	0.634723721628008	0.555905259023482	1.14178398445624	0.253543821062981	0.624430033000942	1.09425327302455	1.42522089827501
RO60	0.117124912227329	0.076354662438687	0.125039769976354	81.0509887406663	0.171874042325922	0.143730729112067	1.1958058195886	0.231772344378363	0.601362775121342	0.374888667812404	0.433334038360007
CDC73	0.135755674098744	0.032864722411889	3.61594942015635e-05	208.566726872591	0.187638239371767	0.0703262914369483	2.66810940173058	0.00762794154311083	0.128228910884911	0.426675532044269	0.467116712532887
ZBTB41	0.0921672302042508	0.0759435602518242	0.224889814554537	57.636011172939	0.131862491537402	0.13880526736714	0.949981899380123	0.342121449948854	0.699569814774579	0.305515225148516	0.347589285264797
CRB1	0.0973052453940089	0.0465806511732506	0.0367110760206697	1172.48562597519	0.141168547942623	0.0916067321291129	1.54102809544233	0.123309948268477	0.461097101256453	0.319797072390711	0.367532164084298
DENND1B	0.24157544269145	0.0863950950495601	0.00517120622487464	94.9700724532175	0.352466704731471	0.138942790291047	2.53677577651312	0.0111878585789004	0.152830179848529	0.720816696371306	0.820344112791147
NEK7	-0.00469498871357305	0.0508047200374006	0.926370347097058	296.618431187456	0.00235015590349053	0.0847657127039215	0.0277253128478893	0.977881234728108	0.995008264808905	0.036272849827797	0.0700443507930251
MIR181A1HG	-0.110489394223868	0.389646559057031	0.776745202894248	7.04819138411139	-0.287981348841564	0.593875458655574	-0.484918756355922	0.627733976964611	0.868151016815459	-0.257797814188281	-0.552136062100848
LINC00862	0.0223391650177197	0.235313425889354	0.924367519586494	10.5178635999589	0.0782660855796238	0.414252469632026	0.18893329869378	0.850145094965325	0.957473184186289	0.111418142251604	0.23273218762491
ZNF281	0.188883130739339	0.218093674320543	0.386454938144483	5.46711038331904	0.314300346491514	0.451691862273489	0.695829109936923	0.486535856685766	0.794899688115209	0.574350887621222	0.738553607316227
DDX59	0.110095028640669	0.0652551654780927	0.0915751721204835	47.1616004370907	0.145951917264839	0.123195098986552	1.18472178248562	0.236127467132959	0.605909754343486	0.35534810208671	0.377782924512568
DDX59-AS1	0.257767457699633	0.125778792083043	0.0404258128555146	33.0966192325079	0.383044497437987	0.207408152981911	1.84681504526678	0.0647739505868306	0.351024807987174	0.76582471529487	0.885872322374291
CAMSAP2	0.0344142780025343	0.0568670848771426	0.545065763652678	430.813778358975	0.0595043031157673	0.106604782703365	0.55817667469331	0.576723746993545	0.840868031489586	0.144982643856257	0.192525687919555
INAVA	0.0295848116165654	0.177584799104364	0.867688409061323	3.29939090210387	0.180341341345011	0.375888809130689	0.479773105674742	0.631388738443233	0.870025512603245	0.131558452093802	0.451479460106154
KIF21B	0.0273081954873495	0.11158645329056	0.806667976549747	43.0080718381439	0.0339066762097916	0.193764678127589	0.174988942966504	0.861088321767907	0.9596809081996	0.125230272322868	0.137669973616525
TMEM9	-0.148546166285156	0.212149201728683	0.483804485959951	34.4574843214022	-0.202456453737708	0.326213063722331	-0.62062644404099	0.534845436386403	0.820612585809613	-0.363582048963176	-0.368856212416093
IGFN1	0.352880530377688	0.195935182568288	0.0717018610969776	14.4911444546493	0.512438750829653	0.323439202960908	1.58434335151261	0.113115605554614	0.444822865937687	1.03020508875728	1.16316420660165
PHLDA3	-0.398550551048331	0.418661878460068	0.341115827726182	8.19859447872856	-0.708576568994981	0.668396421732597	-1.06011424650992	0.289092627251695	0.657958742603898	-1.05850495230218	-1.45347161631855
CSRP1	-0.200321687168933	0.0913918526824584	0.0283868187498527	345.239380810678	-0.32605142925289	0.16470615383878	-1.97959470034156	0.0477490889766886	0.308093377086608	-0.507499505965087	-0.633720244189602
CSRP1-AS1	-0.10069143798254	0.0704671114519925	0.153028969815865	28.4210482488849	-0.0988141543040538	0.160851621995724	-0.614318668833073	0.539004768347345	0.821428321176066	-0.230562995069161	-0.146750765363332
IPO9-AS1	0.192303345072424	0.09533867242422	0.0436897749003667	65.5600427371047	0.266008171050154	0.178570921793175	1.48964998544528	0.136316291661897	0.47857465396373	0.583857861975453	0.6350634756406
IPO9	-0.00696281699583251	0.053927360124754	0.897266860057537	126.737080287216	-0.00616346807044017	0.0962847971336186	-0.0640128894064849	0.9489599635958	0.986164435358949	0.0299690971329195	0.0517996546689349
SHISA4	-0.0134102815934634	0.188497124003494	0.943283816175987	34.4454870961187	-0.02698333007717	0.306734878214306	-0.0879695528407357	0.929900875612461	0.9805721978871	0.0120474481922205	0.00718269051578334
ENSG00000223774	0.24304290916862	0.146815612090782	0.097837387004712	63.7898705952262	0.325311563504598	0.234519865333431	1.38713862487548	0.165399496132788	0.516464695193877	0.724895729088405	0.762150645307957
LMOD1	0.141653043175468	0.189046610369681	0.453675075345729	72.0559198778489	0.204529020699184	0.289925631108173	0.705453394780654	0.480528125470173	0.791400267020614	0.443068111897382	0.503313656814291
TIMM17A	-0.540811481245442	0.23423012106212	0.0209497104451938	11.878308892653	-0.772568595271077	0.397717628578321	-1.94250528454747	0.0520759608191867	0.317703611419438	-1.45393953133139	-1.59060652823705
RNPEP	-0.0830565378329525	0.122302237618337	0.497068864852879	24.9591283023839	-0.123995746801787	0.195189809944874	-0.635257275145697	0.525260633828236	0.815882590741041	-0.18154427076297	-0.200714917932041
GPR37L1	0.0333716692810489	0.0602052777308006	0.579374870587854	459.525601831736	-0.00548880944525146	0.117661748272418	-0.0466490556688265	0.96279293379105	0.990967950104474	0.142084563966708	0.0532454480985901
ARL8A	-0.812131806328828	0.304878767517906	0.00772666890926682	11.0627862595436	-1.24193823692851	0.516051903124126	-2.40661497304815	0.0161011350076061	0.181623735208145	-2.20811313600811	-2.59646566743971
PTPN7	-0.0973317928006952	0.197250023778733	0.621699070889845	18.0148048060354	-0.110929144459447	0.317960882531681	-0.348876703247903	0.727181875735855	0.910891225460738	-0.221224381323773	-0.17271318919228
PPP1R12B	0.0446534461881727	0.0726030733696675	0.538531470483727	447.67695579124	0.0744675041748717	0.121317981052307	0.613820832896689	0.539333729079732	0.821428321176066	0.173443874606592	0.224591827697746
KDM5B	0.0398320144910808	0.0672559988665531	0.553686684781383	178.259646234893	0.0615913944726101	0.11347463098345	0.542776776966062	0.587283504510993	0.847689650537857	0.160042016409714	0.196998324684511
PCAT6	0.0187130549158963	0.136706323688664	0.8911216388374	6.11624609932404	0.0634887675156193	0.29088755583861	0.218258795336175	0.827227477063518	0.94793062085796	0.101338851193677	0.201064395104081
ENSG00000291234	-0.355309586255821	0.299976544677225	0.23623185464014	3.35600071527964	-0.549272337630664	0.549984564320453	-0.998705006038363	0.317937614904261	0.683813908481321	-0.938310513211617	-1.11208264947864
RABIF	-0.0649169661173902	0.540534634877409	0.904405754781432	4.06812932789022	-0.0907854683536637	0.781049681487781	-0.116235203093267	0.907466137795638	0.972613968973462	-0.131122739741241	-0.129545291420724
KLHL12	-0.151026825912098	0.105330711531845	0.151619448899988	28.0659730775965	-0.210390892589986	0.191917278087014	-1.09625821440942	0.272965790111887	0.642181964154973	-0.370477396785909	-0.385859714828023
ADIPOR1	0.0550980576910562	0.328887917144731	0.866954324482507	9.2510070610609	0.0689033936810634	0.519152954512536	0.132722722816363	0.894412671637443	0.968519334741844	0.202476164407058	0.212667938943528
CYB5R1	-0.197111551677999	0.103209874667827	0.056157305712178	27.9583524084628	-0.283806085751273	0.184405207892335	-1.53903509014221	0.123795729897805	0.462001712008851	-0.498576475764697	-0.543188473323878
TMEM183A	-0.442651706596781	0.371006910803453	0.232826663729837	6.96260367429198	-0.661039413830728	0.586464256390806	-1.12716061827684	0.259674577711933	0.630596672300776	-1.18109041448663	-1.35159949309215
PPFIA4	0.334907747903041	0.655947814799215	0.609651683032649	4.8942945136188	0.56078853332763	0.995526109156929	0.563308715029623	0.573224684699635	0.839679948024976	0.980247172258359	1.26677779019926
ADORA1	0.0817295636902921	0.205160620904646	0.690358448594287	35.3976610445661	0.119060265269015	0.329586762245748	0.36124104153261	0.717919263910617	0.907810052649223	0.276502239936935	0.320154114449902
MYBPH	0.416097988407341	0.404710045268112	0.303884671600018	3.85195455991785	0.685565205409433	0.637248814449279	1.07582029164214	0.282007635375372	0.65153413773024	1.20592704466335	1.53417419770781
CHI3L1	0.459441458506212	0.200475129971128	0.021919330528245	289.965498343104	0.610522795639166	0.298585165745484	2.04471911427636	0.0408825580732246	0.285218061302425	1.32640641189695	1.37335831402886
BTG2	-0.220248796122236	0.17672501349333	0.21266172925544	32.2281750370006	-0.296847757260388	0.280613216899397	-1.05785379797992	0.290122101621828	0.658748341852618	-0.562889752108569	-0.57113677528819
PRELP	0.103716265173458	0.162330348340108	0.522874339178714	16.088815417984	0.131061185377778	0.282379235762914	0.464131808501022	0.642553313613851	0.875385075860451	0.337617417752729	0.34587208616962
ATP2B4	-0.109067634325326	0.0329444629820602	0.000930790660994816	623.908521835153	-0.176877854975833	0.0602532808530459	-2.93557217916859	0.00332933144965104	0.0864428985805801	-0.253845829436166	-0.314041275425756
ZC3H11A	0.0129421466668476	0.205600318784528	0.949807843191647	3.47956474335774	0.0484239171618162	0.416361075919085	0.116302699657801	0.907412646116406	0.972613968973462	0.0852977872774154	0.168780420887971
SNRPE	0.0222838395675159	0.325954166859696	0.94549512421247	9.12676080545454	0.0315790037627386	0.548362180285315	0.057587858714669	0.954076920965292	0.987540171979492	0.111264357258911	0.13268177157672
ENSG00000286572	-0.192971299865695	0.189406614280709	0.308288295813459	4.31065230360394	-0.308826109700992	0.378369894096181	-0.816201591404863	0.414384846796629	0.748836876396716	-0.487068054371664	-0.596806384495181
SOX13	-0.105506243092836	0.0951280733423109	0.267388419058664	91.1124823286418	-0.160393195021131	0.159964937389467	-1.00267719688235	0.316016635619133	0.681488192171331	-0.243946433721358	-0.278714649243599
ETNK2	-0.268372279960313	0.186723098531068	0.150640115154498	8.89323779797133	-0.37498703209257	0.320006269801807	-1.17181151583316	0.241272738208904	0.611444889769646	-0.696655850408095	-0.738589240775895
PLEKHA6	0.129559236862959	0.113232192008156	0.252544501175473	235.648057703923	0.19646174390166	0.185435389028436	1.05946197719321	0.289389436825523	0.658266000482379	0.409451649517855	0.48602548268651
PPP1R15B-AS1	0.109595172539305	0.212687188426395	0.606351728680936	3.48377233287517	0.198264626921294	0.439571400988746	0.451040778529562	0.651960158978627	0.879622858684468	0.353958680642998	0.489889060986566
PPP1R15B	0.00350174546284489	0.101678327888511	0.972526727343814	40.4495370174823	-0.0287604079238806	0.177520145138953	-0.162012079819834	0.871296341224972	0.961773524177029	0.0590568434652294	0.00337441270114557
PIK3C2B	-0.786688759222974	0.254745221766923	0.00201413959445418	20.6805455190611	-1.14985215907704	0.411628750407092	-2.79342042541941	0.00521538589166396	0.105160766323538	-2.13739055175688	-2.39912520316691
MDM4	-0.132122225620935	0.0393895887767037	0.000795826369292294	273.901935838307	-0.198839705319795	0.0761227102629768	-2.6120944016953	0.00899894016562771	0.139335320238081	-0.31792935954551	-0.361105520578615
LRRN2	0.206237033216324	0.194778093639729	0.289676870827447	31.5105801622391	0.365219488811223	0.33737224974066	1.08254158156745	0.279011949238147	0.648178058265363	0.62258853875279	0.847673328996098
NFASC	1.0497298629763	0.37333874999216	0.00492749857404052	53.9050079908486	1.40844664847579	0.592146452320056	2.37854443433281	0.0173811419591112	0.188384743049323	2.96719736134483	3.08330912578008
RBBP5	-0.102024526199782	0.0810323752659958	0.208009089657866	38.005201271677	-0.152617042632066	0.14070891099287	-1.08462954872701	0.278085762327903	0.647117006472989	-0.234268504215371	-0.262050354721368
DSTYK	-0.0812090290555623	0.0704505588286764	0.249029637254105	87.5880828329504	-0.0903283762175981	0.132587933428682	-0.681271469293884	0.495699732736145	0.799740901004675	-0.176408856179164	-0.12856574297593
TMCC2	-0.160014175087142	0.314150517524545	0.610503327325627	48.6898788258206	-0.203341918327431	0.537408951913563	-0.378374639282408	0.705152305163389	0.901764729964786	-0.395459017760112	-0.370753763026458
NUAK2	-0.549858943576695	0.229914235284613	0.0167758969249149	6.68347199857678	-0.753557149788829	0.411952146012917	-1.8292346746634	0.0673644600352985	0.356526110825561	-1.47908824541111	-1.5498650006848
CDK18	-0.345024192213703	0.307102300463534	0.261232446500624	31.5613923580613	-0.493841176623898	0.463370800741719	-1.06575808366303	0.28653301353646	0.65572544592838	-0.909720791089323	-0.993293671779983
ELK4	0.0984767094567329	0.178249783218661	0.580630026801035	14.4448185507617	0.142023044215993	0.311672755270859	0.455680009927617	0.648620098824905	0.878441100257417	0.323053324109642	0.369363349592907
NUCKS1	0.0838523261779066	0.061464332434817	0.172490889511527	232.525022161435	0.126197448854584	0.102887102372115	1.2265623770622	0.219987117192191	0.590269938860371	0.282402761531344	0.335449098830149
RAB29	0.0659478600536044	0.066683740494432	0.32268045233316	37.942700602403	0.0574368618642126	0.125597505445003	0.457308938268389	0.647449006064299	0.877891732462625	0.232634740087955	0.188095161330111
SLC41A1	0.134638378655306	0.0483258315631213	0.00533539748805366	67.7785659294174	0.164522943642134	0.105705130611789	1.55643290623574	0.119605185437015	0.455214213549562	0.423569849741229	0.417580633925587
ENSG00000286619	-0.0503905755724573	0.235344684004983	0.830458211877418	165.651549677548	-0.0784371073235135	0.346794173862548	-0.226177696268341	0.821063216957736	0.945206484222215	-0.0907445619661453	-0.103082753808597
SRGAP2	-0.36703075032233	0.328174411898806	0.263395559460719	14.6900063595519	-0.521840185149726	0.511957549657709	-1.01930362292464	0.308058844551894	0.675854284733325	-0.970891163232323	-1.05329554687968
IKBKE	-0.163272648126554	0.173054104303154	0.345436735099592	6.9032612836698	-0.204344153279527	0.323129244701191	-0.632391393321554	0.527131156497538	0.816767803594131	-0.40451640908205	-0.372901552522674
EIF2D	0.198347923739092	0.0702009010100553	0.00472168005712519	42.4790757310605	0.283803706584438	0.134798464608168	2.10539272394087	0.0352571366382978	0.265312140370476	0.600659631914334	0.673199308181787
DYRK3	-0.0921675661965563	0.118773884281565	0.437753797999364	28.5574223225834	-0.142636292950791	0.2024839154039	-0.704432708475981	0.481163342551123	0.791744229327138	-0.206869675710716	-0.240661608215407
MAPKAPK2	-0.0693605288531882	0.0795599913182457	0.383316613872435	74.2565195379258	-0.11196334961295	0.135569113765286	-0.825876532665065	0.408874134031796	0.745342449425837	-0.143474257177445	-0.174929490829917
PFKFB2	0.466241498630777	0.127522424968723	0.00025602856450114	195.854655660873	0.569570739679117	0.206450252228564	2.75887645343508	0.00580004580902213	0.111404157539916	1.34530809488407	1.28559805835681
YOD1	0.0903455473139407	0.109741932565529	0.410363243386935	36.0043918345116	0.129159828902283	0.19141288521743	0.674770816789936	0.49982138417579	0.802583040162819	0.300451597307362	0.341797479254259
CD46	0.0931560901969998	0.0616343102372495	0.130678333069426	105.620382703141	0.129069319963487	0.111088740452009	1.16185780339499	0.245293229750545	0.615755567991443	0.308263902767942	0.341603518598972
MIR29B2CHG	-0.0983574943069594	0.0550118375104343	0.0737867751017273	220.720793330458	-0.149591050686009	0.105654084978632	-1.41585676234159	0.156817446443251	0.505615325427564	-0.224075465193232	-0.255565653999466
LINC02767	0.16505243183611	0.214706967435418	0.442051552011084	3.49826507394238	0.23094854335877	0.432382931251805	0.534129649128711	0.593251837921279	0.851716078735886	0.508110055540949	0.559930693712282
PLXNA2	0.0151823268911037	0.0693344672970182	0.826671635447637	313.855189654731	0.0115475434230412	0.127860886007707	0.0903133380629413	0.928038221225058	0.979592311064083	0.0915246882452417	0.0897543521911992
LINC01717	0.172359662524058	0.155889968555983	0.268878264897725	4.8955314071344	0.359623984496822	0.327229461805468	1.0989963511006	0.271769657492978	0.642181964154973	0.528421547156775	0.835682163284543
HSD11B1-AS1	0.00158599362148792	0.155071688569207	0.991839788584288	10.5500318005609	-0.0277733883692017	0.30271191309556	-0.091748580639554	0.926897798366354	0.979070102168514	0.0537317375358516	0.00548959560078901
G0S2	-0.699661235803875	0.498120743641397	0.16013975533063	5.04832722055034	-1.18598247755164	0.75082666422195	-1.5795689392313	0.114205617151432	0.446084434020392	-1.89548511756982	-2.47655247543711
UTP25	-0.164594750508065	0.288587203914144	0.568442593460467	7.86820827578502	-0.222913575828151	0.478561051801468	-0.465799661274204	0.641358907574331	0.875063565827292	-0.408191381528398	-0.41269582493086
SYT14	-0.721687100094891	0.271807236716118	0.00792747790334782	23.5150791759642	-1.02730678035405	0.428320799987542	-2.39845176882358	0.0164645446334144	0.183702641851702	-1.95670915400487	-2.13651045731265
HHAT	0.0437121512196311	0.104365862933051	0.675336198420046	80.4210392676352	0.0885244198667926	0.177511791082225	0.49869599831702	0.617993564143463	0.863414393541632	0.17082741076714	0.254715797939604
RCOR3	0.1290001875793	0.0396624665960436	0.0011441474302196	201.919657174866	0.189863020431453	0.0679104459919112	2.79578520886268	0.0051773796838194	0.104952684686836	0.407897692167556	0.471884418330196
TRAF5	0.0853815413171602	0.261320754496155	0.74387149640847	10.9053050177917	0.104118007840688	0.418192181187317	0.248971675044425	0.803382691671562	0.939442217286864	0.286653433476185	0.28813285687234
LINC00467	0.0264157528485179	0.0724731191706584	0.715491875681965	72.9278778092019	0.0457440308683344	0.119549090238311	0.382638050838761	0.701988153018677	0.900071568089142	0.12274960051294	0.163037424577421
SLC30A1	0.0659959089308086	0.114383366208519	0.563958905849017	64.6552551145185	0.0724932414766416	0.18693978602354	0.387789261016449	0.698171993335266	0.898445381901268	0.232768298806458	0.220360982747508
LPGAT1	-0.0871014912180164	0.164349117957325	0.596126870464598	33.3834981006743	-0.127032558126653	0.282477004508436	-0.449709378459722	0.652920008078463	0.880176572056698	-0.192787796563056	-0.207222804582665
INTS7	0.113322888220824	0.167979227844319	0.499914417609793	13.1453269253778	0.223354515433734	0.314247201337906	0.71076055564792	0.477232627341334	0.789272211493128	0.36432039892517	0.543656691915352
LINC02608	-0.901761042098484	0.430600205331521	0.0362425623202846	36.2020641843349	-1.31475925738596	0.642622433521442	-2.04592804235194	0.0407634508730721	0.284836961100641	-2.4572504013569	-2.75252111383487
PPP2R5A	0.0079589194278947	0.0476597943082384	0.867374444091343	233.827000885688	0.00542778839774549	0.0886497976348105	0.0612273072534815	0.951178182481414	0.986547742397041	0.071446195257653	0.0766397172094001
ENSG00000234915	0.461235767991107	0.0914636893633893	4.58698543291459e-07	16.3818330904227	0.612872818573919	0.232083320381743	2.64074478754369	0.00827240084730544	0.133153368239527	1.33139395144716	1.37839441316367
PACC1	0.16625839677871	0.220981541561414	0.451832624369018	10.1335808978042	0.274319741664502	0.386374232885774	0.709984565004884	0.477713707790384	0.78983458196768	0.511462207384328	0.65287517141634
NENF	-0.650188128759937	0.256896200580053	0.0113758241762044	9.74131416223596	-0.942283876586797	0.468143994520395	-2.01280778481875	0.0441348546298601	0.296353375842021	-1.75796754876101	-1.95430637505917
ATF3	-0.92562872360779	0.422336802521656	0.028402347075294	9.43885939241577	-1.29501252204562	0.62416082705214	-2.07480582875067	0.0380045341656218	0.275987907832051	-2.52359403187414	-2.71020386012122
NSL1	-0.0157332884777863	0.108014303407535	0.884190347727085	80.5564232827687	-0.0167104385538181	0.177012273081113	-0.0944027115349277	0.924789261933356	0.9781375264157	0.00559031869003437	0.0291974969875288
TATDN3	-0.140838950362314	0.146798352702303	0.337355179889025	32.5657826664617	-0.179849444794671	0.244235595565169	-0.736376875690435	0.461501373448308	0.780388683572732	-0.342158741244651	-0.320409392389362
FLVCR1-DT	0.285936320813736	0.167475029595417	0.0877594258383242	4.37990221807639	0.506534324878586	0.317094482058456	1.59742396521806	0.110171233946271	0.441779771515277	0.844124094553977	1.15051102182461
FLVCR1	0.200187125113423	0.122424290530743	0.102008967934714	43.3342642494522	0.283205078299539	0.200332529441916	1.41367494878884	0.157457363998318	0.505662788500873	0.605771954884533	0.671916447770909
ANGEL2	0.110895963438862	0.102795456946695	0.280675921145616	61.8306373074143	0.161836612966821	0.174016101057974	0.930009418570435	0.352366207942546	0.707953996426769	0.357574414780677	0.411823827304811
RPS6KC1	-0.110879449708461	0.0721504685671613	0.124347014012513	206.954564842615	-0.169748148382678	0.122097462460017	-1.39026761869245	0.164447626948844	0.514785126570289	-0.258882029131445	-0.298762314240209
PTPN14	0.000497415878264224	0.0385214047926199	0.989697431264765	120.169263067508	-0.0164883134770543	0.0831618090397784	-0.198267854769339	0.842835500597208	0.954365969349224	0.0507058801831982	0.0296735110256758
KCTD3	0.0224855316977771	0.0981366565005194	0.818771998472175	182.165239998524	0.0446612539419897	0.159856211772526	0.27938391287254	0.77995021542687	0.929308904331104	0.111824989348922	0.160717033630884
ESRRG	0.00187464153846914	0.0653499135300618	0.97711485228308	868.461118882305	-0.00884574675851111	0.12038871537965	-0.0734765441313645	0.941426908684383	0.983404445979125	0.0545340756576464	0.0460515314567954
GPATCH2	0.0340348400714046	0.0837786087725218	0.684560846374932	102.765391972049	0.0400976942209014	0.14333759110028	0.279743045164257	0.779674650961801	0.92921395673442	0.14392794191978	0.150937325176488
SPATA17	0.0345711474718655	0.0952110831026538	0.716530159536182	45.5059657490275	0.0562105210684673	0.161883508405002	0.347228211337249	0.728419878203796	0.911507382877863	0.145418684956801	0.185467113012325
RRP15	0.0491773544447548	0.150718085811467	0.744207211053148	15.4311657347318	0.0581291927827828	0.29103559705682	0.199732243652085	0.841689995053668	0.953821966999783	0.186018723896061	0.189578826484375
TGFB2	0.0633589619944409	0.0676976470914356	0.34931909368762	492.290487143176	0.0812453780355808	0.12771184930301	0.636161628533134	0.524671080268075	0.815539476176814	0.225438528079807	0.239116811339813
LINC02869	-0.0455582499725586	0.215256067983958	0.832382624173948	3.46193508502615	-0.0568728418321415	0.408753206155857	-0.139137359598975	0.889341606646383	0.966950149259939	-0.0773124226101014	-0.056870532992408
LYPLAL1-DT	-0.0304910181756827	0.06113477132687	0.617954928151557	114.487542930094	-0.0341122147223416	0.106682424526071	-0.319754775670713	0.749154232858554	0.917893927830221	-0.0354308993100788	-0.00809450923524102
LYPLAL1	0.0749051473494981	0.0489679572778356	0.126096753234143	241.920885540408	0.106410908005799	0.0907010749283137	1.17320448616405	0.240713813460255	0.611444889769646	0.25753279977439	0.293046541912156
ENSG00000277007	-0.146526425943248	0.232140302393732	0.527911262847343	3.64356470028172	-0.200027450456898	0.454015148763514	-0.440574397135563	0.659521141432501	0.883498459894073	-0.357967892140609	-0.363650858400166
LYPLAL1-AS1	0.710870331113528	0.164825194918726	1.61145816974675e-05	5.05504936103568	0.994189390277498	0.309948832344224	3.20759198464529	0.00133851248263416	0.0520406789081585	2.02528888270258	2.19555582399347
SLC30A10	-0.0396208088518929	0.0551911713699053	0.472829372881721	140.655497337861	-0.0681065777847312	0.109742920139339	-0.620601107554432	0.534862110766762	0.820612585809613	-0.0608084567861181	-0.0809444290701366
BPNT1	0.216635488582521	0.14010932583138	0.122058946239542	16.2531490242995	0.344278059838685	0.254394126566458	1.35332550513404	0.175951664561658	0.532207279024221	0.651492530977421	0.802795846835963
IARS2	0.0085187564235469	0.125711559373053	0.9459732590791	47.3683619933031	0.0141947563921064	0.199838593396889	0.0710311064085351	0.943372998674818	0.983794001300293	0.0730023421659712	0.0954273295677237
RAB3GAP2	0.0477353604180562	0.0428968681208949	0.265797083587531	196.363992526642	0.0639757619848642	0.0801533976201626	0.798166564167843	0.424773837733743	0.756073450304709	0.182010495494066	0.202108024248696
MARK1	0.269006520284015	0.092923517226261	0.00379250340251722	193.207517895872	0.397080750233026	0.156298419309487	2.54052953310273	0.0110684745336189	0.15174618386371	0.79706529537248	0.915952012028258
MTARC2	0.19303331315398	0.0602673428885359	0.00136027382376112	130.867386113382	0.275202879054801	0.113254282998261	2.42995559875671	0.0151006726373187	0.176794582285509	0.58588691254215	0.654767734838352
MTARC1	0.0583198336658714	0.125007069379558	0.640834544187471	28.0751478303986	0.0712044215369136	0.205377672449012	0.346699914785485	0.728816774244309	0.911507382877863	0.211431550995367	0.217599041624549
HLX-AS1	0.0565862303943713	0.30579684176169	0.853193602089527	4.73589168220801	0.144838501988419	0.507053592623424	0.285647324258259	0.775148253388762	0.927011039209227	0.206612753037842	0.375396875582004
ENSG00000236230	0.438329439117834	0.329787186936901	0.183805689064039	5.17057451869238	0.637638315152589	0.559236994015019	1.14019337414482	0.25420574732381	0.625023795471206	1.26772253792162	1.43146687218037
TAF1A	0.19417082595503	0.209928844901991	0.354999001262356	6.89891879655033	0.320110974797582	0.380114235488867	0.842144136974731	0.399707278348384	0.739176663813713	0.589048791878945	0.751005783740611
MIA3	-0.081393248286177	0.116541140162471	0.484922162350783	55.2138730828171	-0.121675421139151	0.195271072219575	-0.623110324310258	0.533212025644686	0.820316971852755	-0.176920919848411	-0.195742460051196
AIDA	0.142677503520656	0.191269700898869	0.455698029742021	19.7964787390305	0.219267504608357	0.31320600557645	0.700074394182829	0.483880845903469	0.793799120029677	0.445915745782317	0.534898227741552
BROX	-0.0705292902833475	0.133075887022998	0.596116775329459	29.6123721770221	-0.0993679558348988	0.213656433983647	-0.465082908958896	0.641872084756912	0.875243383198657	-0.146722996543062	-0.147937562040547
DISP1	0.0468963600944107	0.0713158071158694	0.510803438133441	150.247134695741	0.0925744557237404	0.125222483311823	0.739279826396796	0.459737096660907	0.77915425970477	0.179678374234024	0.263395024756285
CAPN8	-0.345616510225917	0.176062180855715	0.0496419178920337	3.7718777028321	-0.487449117673438	0.329116022866438	-1.48108595086923	0.138583671121276	0.481623748328996	-0.911367223623446	-0.979595489488221
CAPN2	0.284828676424837	0.0717058602784641	7.12174864515103e-05	231.62219646286	0.410120005826435	0.113690427299551	3.60733982242721	0.000309352391937782	0.0236591742820296	0.841045238735786	0.943895136685225
TP53BP2	0.111930747450486	0.0556791147033537	0.0444013026432719	342.295538977341	0.150715222337783	0.102511811194696	1.47022299753866	0.14150136809301	0.486086371634416	0.360450744771317	0.387990687254767
ENSG00000291068	-0.0817338627970382	0.0999563869036772	0.413531223319651	42.7802638755793	-0.124682514214334	0.167531507995159	-0.744233223388261	0.456735391787124	0.777881472050788	-0.177867706541897	-0.20218666049293
ENSG00000290989	0.0897995108713332	0.0858417836033113	0.2955126009184	28.9303797418078	0.112702441369825	0.16614662059793	0.67833122915308	0.497561702192357	0.801075397148302	0.298933811007793	0.306529297872803
FBXO28	-0.115452068815075	0.0592659148529049	0.0514107907666096	69.7673470145407	-0.199174042490709	0.117418856047358	-1.69626965544935	0.0898348243722246	0.40324613438604	-0.27159227718746	-0.36182200513384
DEGS1	-0.270814626737719	0.218351710101429	0.214876304635804	23.37576607611	-0.401833043713917	0.348947820414016	-1.15155625055103	0.249503467901664	0.620505344233711	-0.70344470219213	-0.796120243516334
NVL	0.0369503278327409	0.0803702085700365	0.645694564446896	80.8824594992404	0.0531024233257708	0.132176442434352	0.4017540671224	0.687865029475262	0.893740961038514	0.152031956662067	0.178806459568726
CNIH4	0.135024715771446	0.111491733480143	0.225867127035707	23.8449268123918	0.182853713263743	0.214787298069194	0.851324612337347	0.394589056474409	0.736713568776784	0.424643728948068	0.456863473112639
WDR26	0.115640786142166	0.0419797691995269	0.00587497543262603	135.678540607678	0.165664750554906	0.0781876162649443	2.11881060542298	0.034106476115283	0.261851391056221	0.370763327334878	0.420027526132678
CNIH3	0.134791558305145	0.0563165589623572	0.0166901984340011	181.561812864582	0.202679977949067	0.103882375133244	1.95105259856738	0.051050789130006	0.315438988327627	0.423995634461363	0.499351158212093
LBR	-0.0991454276610836	0.0685361033621923	0.148004486276628	53.8439276355787	-0.148975728115164	0.120666055267671	-1.23461173720061	0.216975038651035	0.586033578743435	-0.226265638516009	-0.254247017733906
ENAH	0.00980511629278653	0.0678962532741229	0.885174181306776	279.84243082943	0.0145569472420652	0.11473323565879	0.126876463986047	0.89903817509391	0.970050227634595	0.0765779631932487	0.0962035045569714
SRP9	-0.0493024138984193	0.105715366877312	0.640951099375854	69.7560984129095	-0.0674154518040806	0.173491499596057	-0.38858071986838	0.697586331399137	0.89814906538211	-0.0877198611372337	-0.0794633460978271
EPHX1	-0.204323143583709	0.089023333493061	0.0217237317012752	197.335150796751	-0.305454104486558	0.155526922159747	-1.96399504500459	0.0495306665337563	0.31228004018767	-0.518622125722235	-0.589580177341262
ENSG00000242861	0.125244849995976	0.119133174739635	0.293120274464349	18.7160887342697	0.210106951663341	0.220191367485317	0.95420158411683	0.339981612957359	0.698244778175869	0.397459194863222	0.515267162836381
TMEM63A	-0.00448043099306539	0.0584240389537584	0.938871638105906	77.965656120484	-0.00821664573147582	0.1139172721787	-0.0721281819194769	0.94249989870113	0.983420508725194	0.03686924366389	0.0473996949538864
LEFTY1	-0.249752694285283	0.345204128455023	0.469377188758541	4.23517763747031	-0.436425650586586	0.598530782459434	-0.729161579281289	0.465902830112896	0.783096774850426	-0.644900052010726	-0.870252199833002
PYCR2	-0.234058828160689	0.249788739771585	0.348744598143399	9.43691414062705	-0.326356203070189	0.406163595685689	-0.803509242425411	0.421680456878465	0.7551601237331	-0.601276709075171	-0.63437337447821
SDE2	-0.401088480533219	0.190182665468908	0.0349476502835844	8.85162682360684	-0.567503895443709	0.346392675395178	-1.63832533351428	0.101353845705414	0.426418733824913	-1.0655594898767	-1.15115287776054
H3-3A-DT	0.149388236886779	0.112357545537352	0.183657009685704	13.9759389495542	0.175214447947634	0.231038882577086	0.758376451587857	0.448225651062909	0.77127162358907	0.464569187875893	0.440492527586916
H3-3A	0.0788082943706102	0.149039841913307	0.596962696890962	16.6653259495114	0.118801127725361	0.292879575094109	0.405631316855017	0.685013514855141	0.892659955624659	0.268382154527266	0.319598782695437
LINC01703	-0.13658409612438	0.156216361336233	0.381940500775626	5.01758826380519	-0.228884199518831	0.281277530874068	-0.813730833058635	0.415799166619075	0.750001301682361	-0.330331766037356	-0.425490871463489
ACBD3	-0.271616638936877	0.0798044589566553	0.000665218135396767	65.9633778527952	-0.393538344089463	0.135144378477276	-2.91198456438671	0.00359140382293646	0.0892608260188125	-0.705674009675997	-0.778344702271834
LIN9	0.192777602381932	0.206264651168508	0.349987832073825	8.2168656154837	0.28930155504221	0.364632281355044	0.793406315993498	0.427541132090535	0.759110794600559	0.585176127920132	0.684981197393185
PARP1	0.0256623201298975	0.110118712423995	0.815728544327776	35.7315326120512	0.0275836075092089	0.187780210015072	0.146893048564569	0.883216438845046	0.965172905465576	0.120655326635343	0.124119637429829
STUM	0.639258594815387	0.19988844817213	0.00138347463560422	41.5798048686713	0.882316570760002	0.312259795654405	2.82558492331978	0.00471943758833895	0.101074621683592	1.82623383113381	1.95581237245135
ITPKB	0.0210599797350254	0.0663452961192364	0.750917433685416	1112.00924042727	-0.0128359814359574	0.107959537101931	-0.118896225201838	0.905357572401722	0.971889335952376	0.107862464012599	0.0375004585674201
ITPKB-AS1	0.0823844634450275	0.0817390172742895	0.313504187189477	22.4053991274941	0.127334465025774	0.19320793269021	0.659054021503052	0.509861079317012	0.806902070516088	0.27832262736489	0.337885724478057
PSEN2	0.451279807820901	0.195950264771473	0.0212770204114659	11.1538857425231	0.668191300136177	0.356162547088922	1.87608524702445	0.0606435751553534	0.339795439428701	1.30371993783511	1.49694191881343
COQ8A	-0.482020795121644	0.227656966103588	0.0342333887135452	11.0561194980674	-0.738938926674885	0.359012384552786	-2.05825469668787	0.0395656905454191	0.2804743177841	-1.29052242035094	-1.51853814864098
CDC42BPA	-0.0356408392336754	0.0531225499491081	0.502273197352324	807.370927645912	-0.0499263271144858	0.0931985318160538	-0.535698643976769	0.59216684095362	0.851051174359088	-0.0497455626496304	-0.0419841519949354
ENSG00000287532	-0.358391074448506	0.194341142227759	0.0651636391241973	5.72282856043958	-0.642214001184082	0.366255334129181	-1.75345978976942	0.0795231158172899	0.383283218416264	-0.946875949867835	-1.31125663390546
ZNF678	0.291630735500911	0.054089367774522	6.98151143964839e-08	95.1864176155709	0.41522115777238	0.106347633449124	3.90437609475361	9.44687758784268e-05	0.0115518552310047	0.859952533687061	0.954826905274201
SNAP47	-0.286187902493662	0.274407787426236	0.296981070636676	13.1472091660212	-0.404585978895134	0.438537575239866	-0.922579960619881	0.35622614276029	0.711703772039769	-0.746176918398142	-0.802019783592852
JMJD4	-0.130573856214819	0.147361139008548	0.375574060565501	12.9976883300613	-0.21094712356927	0.274006136449322	-0.769862771333535	0.441381299591358	0.767823967497039	-0.313625445579527	-0.387051717813228
ARF1	-0.396899559639843	0.243760360403053	0.103474710221481	15.3532925476418	-0.630734085524599	0.40606891086945	-1.55326859220547	0.120358980391662	0.45672471487846	-1.05391578581991	-1.28665517471737
C1orf35	-0.433965178969899	0.167865359115774	0.00973231099028529	26.0375570192884	-0.627009066653002	0.266895743328304	-2.34926589249394	0.018810468791331	0.196434668238948	-1.15694496998123	-1.27867245929831
MRPL55	0.104857192588085	0.332540102703963	0.752517223155387	6.58583164717125	0.165467269275847	0.554546113338452	0.298383245857967	0.765410674865932	0.922441050677711	0.340788788495775	0.419604323752861
GUK1	-0.553533485691655	0.272785868564979	0.0424392667981294	23.4988521763093	-0.813923931965633	0.424862843974294	-1.91573337962893	0.0553990413796332	0.32634641198111	-1.4893021601686	-1.67923101452068
IBA57	0.113377048954402	0.0989429574288992	0.251843582635294	12.9595637828601	0.197724654023883	0.196755821060107	1.00492403710627	0.314933429043308	0.681023329233269	0.36447094642161	0.488731899070714
ENSG00000287315	0.0424901475967796	0.397105890822682	0.914789344792553	4.62872958116041	0.168387578833899	0.595397881720088	0.28281521316037	0.777318491819948	0.927742458897495	0.167430677120699	0.425862547117915
ENSG00000231563	-0.114503043514694	0.127836620141274	0.370413917865348	11.1344630131305	-0.137114554959936	0.247970085440767	-0.552947968365681	0.580299039542394	0.843066739689871	-0.268954325786297	-0.22882852373476
RNF187	-1.02596163277064	0.446575082468267	0.0215959568918976	6.2858435812368	-1.47251418286401	0.777299860860838	-1.89439656046413	0.0581723926400698	0.333662005085811	-2.80248368655736	-3.09058991816999
RHOU	0.0589285437508873	0.112279767529567	0.599696709785927	77.1670012749274	0.0828644204077853	0.18649390429347	0.44432776889795	0.656805627396076	0.882277084355661	0.213123547637632	0.24258641913355
LINC02814	0.11143536221898	0.199871109849791	0.577161190704186	25.9174997350512	0.120151088432929	0.312385924940583	0.384623886161907	0.70051609447571	0.899400977183335	0.35907375074909	0.322491748483501
RAB4A-AS1	0.333607941317615	0.0965152222649424	0.000547174508229143	20.1002189582574	0.455570564051792	0.182739778365437	2.49300162300053	0.0126668267253475	0.16216418036248	0.976634174162431	1.04129568268433
RAB4A	0.0648726349554087	0.0702491041997021	0.355764591115818	130.847504333402	0.100720819615648	0.132189512638634	0.761942589885997	0.446094269317232	0.770184049392737	0.22964599831973	0.280852682526846
CCSAP	-0.645251174952838	0.413206270410583	0.118388945293098	7.69392904145457	-0.987466924223828	0.646688126291261	-1.52696003541448	0.126770949396945	0.465543207969453	-1.74424458035575	-2.05113364586913
NUP133	0.16761002789871	0.103933726734772	0.106817842862011	62.885499865688	0.248000788540288	0.171319887924169	1.44758901926238	0.147732023961355	0.494190909216531	0.515219259177814	0.596473655032035
ABCB10	-0.140875100231289	0.0810787418023798	0.082297243619125	61.824734634618	-0.204959674628364	0.12998762931085	-1.57676292517211	0.114850085397874	0.447165415963552	-0.342259224969875	-0.374220614769468
TAF5L	0.0918899378503367	0.101132494942401	0.36355633093494	32.6611202282802	0.111115886553122	0.178692861212381	0.621826108772515	0.534056216498725	0.820527993203375	0.304744451436534	0.303129310910308
URB2	0.172206985740492	0.17242700172253	0.317928408671741	11.9650778374703	0.277353060631942	0.30975369123231	0.895398726415603	0.370573981229187	0.720548110687032	0.527997160225286	0.659375573945022
GALNT2	0.0276500507826861	0.0424460542738646	0.514777804187716	295.161656332456	0.0272130161431154	0.0877394447542057	0.31015715017744	0.756441453989116	0.919285226163097	0.126180507954063	0.123325460134556
ENSG00000227006	0.179479311632452	0.287029618818832	0.531774886438484	4.03912283365075	0.181198677633471	0.479713790974395	0.377722469194435	0.705636774275166	0.902025883968659	0.548211628974127	0.453316731767084
PGBD5	0.210254546300011	0.232701704814912	0.366241083333717	10.5811598852565	0.35199182626705	0.397242598671331	0.886087814963369	0.375570208595299	0.723745869672571	0.633755790315049	0.819326448244796
COG2	0.141698535578529	0.0793698394439214	0.0742135651075101	44.3004349031706	0.198242564211419	0.139487813751457	1.42121780304516	0.15525345062916	0.503358643808186	0.443194564530782	0.489841780599438
AGT	-0.0134662161629871	0.063537795410068	0.832153649837205	413.711202043674	-0.0701768663574197	0.127451588283511	-0.550615863658868	0.581897031821613	0.844113639109558	0.0118919700653577	-0.0853810574687526
ENSG00000244137	-0.145175054698518	0.158690247664244	0.360279376019712	5.47455196251438	-0.119986491599163	0.323132773713191	-0.371322568801584	0.7103972901914	0.904125743761306	-0.354211562707564	-0.192123084057326
CAPN9	0.376370344526145	0.129742021054348	0.00372076900044928	6.8665288478081	0.594414741709168	0.27566634013898	2.15628335838713	0.0310615459190496	0.251291093093692	1.09549838296251	1.33883875455534
C1orf198	0.0866427505347403	0.0784875467949313	0.269634597393619	192.285445133781	0.121556150538453	0.126768025151229	0.958886520425331	0.337615916110309	0.696688913443198	0.290159144674126	0.325502796567051
ENSG00000223393	-0.0260214611788573	0.143823004453021	0.856424895008429	9.20499357764308	0.022099164376384	0.263497523082084	0.0838685848652159	0.933160917179817	0.981396447784054	-0.0230071271117819	0.112366475829711
TTC13	0.135109486580124	0.101788750177487	0.184392317199079	74.3123876536768	0.190901410671336	0.165729407623357	1.15188615834063	0.249367856836673	0.620269818440694	0.424879361521236	0.474109688607917
ARV1	-0.400328183981807	0.178227440738119	0.024693461089884	21.356952209259	-0.572539204447107	0.285077458266561	-2.00836364940421	0.0446046627281279	0.297965514895392	-1.06344613699529	-1.16194354492404
FAM89A	-0.617788883850546	0.177115281022866	0.000486537274065702	21.579624016565	-0.877685521283087	0.28515999350667	-3.07787046313899	0.00208485519380788	0.0666933740584577	-1.6679092189451	-1.81587210003821
C1orf131	-0.0649646525064421	0.126501101618334	0.60756657967018	17.4370325574242	-0.0826661644643616	0.244264534962316	-0.338428845092534	0.735040039943979	0.914185738035125	-0.131255290872139	-0.112145623235583
GNPAT	0.00301420032358473	0.0698043011385944	0.965557470065398	51.3965811241835	-0.0100517952531265	0.118261738932583	-0.0849961732666275	0.932264432992596	0.981252644555514	0.0577016420994436	0.0434669695402072
EXOC8	-0.556774809133544	0.406088135283284	0.170353481651224	3.49394593046211	-0.640294365124738	0.640324152259538	-0.999953481163103	0.317333020779875	0.683191906018067	-1.49831188173421	-1.30714285384202
SPRTN	-0.0302632025893846	0.18403228787351	0.869380785193332	8.68928152326031	-0.0460650690499481	0.320446477231936	-0.143752770970881	0.885695698706663	0.965615357447352	-0.0347976533419885	-0.0337094759862346
EGLN1	0.14870061256692	0.0772908539275319	0.0543659210563215	105.810570614549	0.21091452941628	0.142748780884237	1.47752245665287	0.139535643172495	0.483496105444364	0.462657837844109	0.516997801955993
TSNAX	-0.058003675564147	0.10387317879223	0.576565406745494	43.2951050252537	-0.0681855487653087	0.174412881873446	-0.390943306669195	0.695839142142906	0.897304237674335	-0.111906261008531	-0.0811136638810314
DISC1	-0.445324605784908	0.244624061575005	0.0686912921779106	6.53914770236553	-0.625980010729424	0.42826239457203	-1.46167400795248	0.143830563150182	0.489604350052057	-1.18852011963322	-1.27646719246037
SIPA1L2	-0.36419477617535	0.188291241702206	0.05308733063672	82.8919357634469	-0.53794964627796	0.302693760836276	-1.77720758033375	0.0755340927152254	0.376379706815959	-0.96300816794054	-1.08781812197901
NTPCR	-0.048305750707053	0.0899113236194714	0.59108808525992	49.8561928281876	-0.0490878419303151	0.158499554348495	-0.309703343533604	0.756786559939804	0.919630919086973	-0.0849494934124775	-0.0401872782503831
PCNX2	0.0216791116681765	0.181859116071108	0.905110350252431	92.6656216363539	0.0168921707463296	0.280084461952792	0.0603109884373979	0.951907950371244	0.986857244900535	0.109583429670632	0.101207888512335
COA6-AS1	0.284592904921086	0.134120178786536	0.033844071411227	30.6957156386279	0.392993263013385	0.232652964978752	1.68918226788675	0.0911845060433451	0.406103108351194	0.840389878158548	0.907192526941554
COA6	0.985097188601921	0.77635109986385	0.204483496654545	3.64623398569907	1.52913120434192	1.00196801973821	1.52612775479745	0.126978051146854	0.465965195919591	2.78754160942929	3.34193612826346
TARBP1	0.163880040943009	0.14972906096554	0.273731110968594	100.731182547552	0.240604721093118	0.231738325303096	1.03826037742538	0.29914885003904	0.666959860776644	0.504851227564576	0.580623882537962
LINC01354	-0.166006557761386	0.171356517580723	0.332655577078998	20.6043279904649	-0.222328570528252	0.289834414208468	-0.767088239453645	0.443029053768273	0.768517701055822	-0.412115701481276	-0.411442158576753
IRF2BP2	-0.0530645593109196	0.120024631175061	0.658406777203485	87.0368479718863	-0.0776487963997884	0.196703399686347	-0.394750657709034	0.69302691304243	0.896137303645779	-0.0981772817753349	-0.101393403503873
TOMM20	0.193138127659127	0.323869527002855	0.550944456018413	7.62551504843072	0.235393346445296	0.518519239604491	0.453972251106529	0.649848799226109	0.879006007374264	0.586178259433115	0.569455906699536
ARID4B	-0.0602433533932225	0.0352913100364352	0.0878163268026054	400.850971140951	-0.0885981554860703	0.0672191211735881	-1.3180498932331	0.187486946401324	0.548074911949735	-0.11813176549718	-0.124857879958842
GGPS1	0.0791248261737072	0.11320813087908	0.484594302625896	33.4110179835066	0.125553964458467	0.190044958669537	0.660654012279217	0.508834222205171	0.80653853678551	0.269261999894041	0.334070111773204
TBCE	0.0796572962674491	0.0638196102700739	0.211971255687181	39.4607892462966	0.12502472611787	0.141659861559368	0.882569873651	0.377468711720059	0.724809707526059	0.270742076588835	0.332935954012538
B3GALNT2	-0.0559726195962833	0.0700620739522134	0.424348161281308	120.949106462539	-0.0793436616339489	0.122204669011384	-0.649268659502341	0.516164739403918	0.810794764823946	-0.106260650787059	-0.105025499690319
LYST	0.109341251775448	0.0476415469723197	0.0217284316034546	226.79282864184	0.158955778399015	0.0875671085550344	1.81524525614676	0.0694862277045034	0.362583031206503	0.35325287160447	0.405650198843613
NID1	0.232064688587681	0.104586663536514	0.0264952586911298	64.074613705457	0.311462586253679	0.18433793795774	1.68962824312965	0.0910990991304018	0.406103108351194	0.694380196623529	0.732472287143894
GPR137B	-0.0122219334438739	0.0356386301435035	0.731643142369013	100.062963701551	-0.00813112946421005	0.0736320632798436	-0.110429194864568	0.912069000560174	0.97440303357246	0.0153506316426729	0.0475829563141142
ERO1B	-0.0202712115286487	0.0720557292003656	0.778459716027736	68.0679438877422	-0.032267897739358	0.125083908189998	-0.257970015538244	0.796430048314502	0.937377124231986	-0.00702348672230487	-0.00414213795198144
EDARADD	-0.0822770970817212	0.180253259836884	0.648064437053121	4.46949291491336	-0.110080810449007	0.367711732624102	-0.299367141927827	0.764659930132867	0.922193747124732	-0.179377703843196	-0.170895209413093
LGALS8	0.0836906800399613	0.272270852972752	0.758553967101458	13.314711294213	0.161117331435929	0.456347945688588	0.353058084205501	0.724044895849415	0.909399409279867	0.281953442997988	0.410282406988507
ENSG00000230325	-0.348558354680566	0.112085120729806	0.00187236418720747	9.70886423541756	-0.53125168100507	0.235232181494499	-2.25841412356878	0.0239198530091526	0.221832863105677	-0.91954450056014	-1.07346438244015
HEATR1	0.125386276471623	0.0988918893820352	0.204829149923786	35.5229051387944	0.179264516549995	0.172136798224723	1.04140729000877	0.297686560594889	0.665264748459882	0.39785230995662	0.449171824577019
ACTN2	0.0942911279231346	0.412105818460743	0.819021883444539	16.2921271066826	0.198087886044083	0.612833184375761	0.323232963054795	0.746518818733621	0.917686490511667	0.311418902280419	0.489510305287782
MTR	0.11676605479792	0.0659362802384663	0.0765786033780162	187.764146332129	0.165557651770302	0.126033383873786	1.31360157667509	0.188980317864822	0.550001642952839	0.373891172320613	0.419798013437925
FMN2	0.0368758832631701	0.0302035237205154	0.222118855169427	3045.40964889994	0.0494683674770173	0.0642201034961189	0.770294110161422	0.44112544937866	0.767823967497039	0.151825027345715	0.171018677907062
RGS7	-0.304752194678443	0.137708601024574	0.0268961134105078	288.327150459708	-0.422238735276843	0.223998111818083	-1.88501024338883	0.0594284548664838	0.336689134866263	-0.797779020640077	-0.839849640410944
ENSG00000287738	-0.289103491412498	0.328233098515142	0.37843304264013	7.05648763543344	-0.437799667965253	0.519005737499644	-0.843535314415582	0.398929123942449	0.738876412221631	-0.754281214322152	-0.873196719067085
FH	0.717750817195664	0.32096950754222	0.0253389171125012	9.49793665602174	1.1037803133725	0.503737152593845	2.19118305586337	0.0284385482609406	0.240498442432037	2.04441417672136	2.43040917151613
CHML	-0.0349524397504486	0.497231526613669	0.943959583059756	4.4160285338373	-0.0363594568007299	0.787450330325085	-0.0461736510869447	0.96317184345536	0.990967950104474	-0.0478320579405263	-0.0129103489954898
WDR64	0.122506384591005	0.175207124962881	0.484421476999793	4.38611449699049	-0.110987872472604	0.404075952341348	-0.274670818269446	0.783569152775835	0.930987232686098	0.389847239050054	-0.172839043324117
PLD5	0.258171509327958	0.498744128120228	0.604707230846394	67.9614397748022	0.368225705535923	0.728843545062145	0.505219135204836	0.613404931871551	0.861528249533931	0.76694783451904	0.854115651418755
ENSG00000272865	0.165711608242206	0.352527747809077	0.638307256697709	177.54838386134	0.212850333803255	0.549130296413488	0.387613532149721	0.698302053186297	0.898460248830192	0.509942330532329	0.521146230745447
ENSG00000224525	0.203009176048769	0.261974974860341	0.438387996770937	3.15688612565596	0.192827366292101	0.520547830986677	0.370431600736102	0.711060931827055	0.904287252310126	0.613616248620496	0.478237011491442
LINC01347	-0.263467639097989	0.276366280509729	0.340424045293953	5.80019776924021	-0.364528271041504	0.459802033659104	-0.792793951215457	0.427897881242091	0.759150737292404	-0.683022700449107	-0.716176115907393
CEP170	-0.00369124633033846	0.0556703292320782	0.947134642888013	206.544788274196	-0.00346363674261494	0.0895171323031559	-0.0386924452727674	0.969135596699635	0.9922998913158	0.0390628951776917	0.0575853931879604
SDCCAG8	0.0461268684871981	0.05730364216813	0.42084549496045	489.448814445234	0.0746379206991295	0.0981600339942718	0.760369751944922	0.447033598624887	0.770833595413226	0.177539462381395	0.224957030308189
AKT3	-0.0610800998921332	0.0584873902609095	0.296333025275785	1515.40405461909	-0.0779481071633364	0.0939384934036371	-0.829778127571274	0.406664239428993	0.743638430108758	-0.120457621929389	-0.102034826468327
AKT3-IT1	0.14374270460973	0.17359698770379	0.407656149826307	4.71921499733315	0.168682728574687	0.335599042995538	0.502631733002082	0.61522321438118	0.862404511385951	0.448876624385148	0.42649505301062
ZBTB18	0.0832124422503262	0.118088402224812	0.48102043311137	59.6968121054734	0.143485235243487	0.206458403828913	0.694983747730559	0.487065486746092	0.794899688115209	0.280624112740142	0.372496824955888
ADSS2	0.147918827745517	0.222953575628073	0.507041593834122	12.2722836395507	0.236098264903155	0.365966560904481	0.645136168505782	0.518838947034279	0.811557582626503	0.460484755246417	0.570966546950419
CATSPERE	0.0428469864405048	0.0932686425770032	0.645951782277455	83.0496853855565	0.0786580344117504	0.155143130083005	0.507003013086474	0.612152704429877	0.860806716829452	0.168422561665207	0.233572133969761
DESI2	-0.115728413123783	0.0788380869977971	0.142124547340557	50.5746413815167	-0.159102716491238	0.133022892636925	-1.19605515514909	0.231675036164369	0.601316085819981	-0.272360415672352	-0.275949153761928
COX20	0.092664774142995	0.0787305746883897	0.239201145072991	92.035873793241	0.124177128203744	0.136591347065106	0.909114163319257	0.363289867148176	0.716353352274925	0.306898219605906	0.331119551687748
HNRNPU	0.0283606749219374	0.0689777031929091	0.680957316213413	268.350131313019	0.0404074663660682	0.126628862965895	0.319101549359653	0.749649508815705	0.918189693450771	0.128155789269625	0.151601166881687
EFCAB2	-0.0160186756985562	0.0516344309036973	0.756384199986347	227.881362189976	-0.0217283933756135	0.105195111889428	-0.206553260748965	0.836358765510734	0.951797209492365	0.00479704413918546	0.0184440198350959
KIF26B	0.145244567509332	0.352864799833825	0.680621380051036	16.8236786703145	0.262302106103828	0.496884814410135	0.527893182678995	0.597573476667557	0.853202130575346	0.453051266872307	0.627121378483278
SMYD3	0.0609557081433529	0.0697297640897415	0.382025366529223	1206.79425828357	0.0906100448165043	0.124423918012311	0.728236550206842	0.466468795337682	0.783545623541073	0.218758340669331	0.259185292194087
TFB2M	0.253946991691761	0.234541706850506	0.278925161574288	6.1930954053868	0.356689980227288	0.416145728616165	0.857127577431615	0.391374381784148	0.735093490770846	0.755205184230191	0.829394592152867
CNST	-0.0762064628196977	0.145134846191764	0.599532091637842	41.4216224194113	-0.117348388400225	0.238400178238946	-0.492232804803559	0.622554776222719	0.865812174648263	-0.162503508654696	-0.186469628918127
SCCPDH	-0.196879374341665	0.174597954044067	0.259482301269364	40.3671233086307	-0.275722223066447	0.26956933563085	-1.02282487888023	0.306390652729688	0.674146877993773	-0.497931105689259	-0.525864755639714
LINC01341	0.00329188522968337	0.404838370018863	0.993512187451998	3.227422261561	0.0252238034323411	0.676760579125599	0.0372713840172713	0.97026862187956	0.992791896454536	0.0584735069663029	0.119062577307527
AHCTF1	0.102171853597524	0.0508468935795708	0.0444945100828481	223.920326050518	0.143892318252872	0.0920495779189996	1.56320454157315	0.118004492255521	0.452944352802197	0.333324505141156	0.373369203842511
ZNF670	-0.370736190090959	0.119425594618153	0.00190711924807248	17.0414654216029	-0.565768913373599	0.226043721308241	-2.50291806425403	0.0123174056140503	0.160454313853819	-0.981190962432255	-1.1474348111949
ZNF669	-0.0101416328961189	0.159654704466838	0.949350607941807	4.28852059278296	0.00980212082304558	0.351851026840045	0.0278587245036	0.9777748287296	0.99499956432076	0.0211331242090856	0.0860139115700782
ZNF124	0.293638119841117	0.165410338949824	0.0758631872142217	11.5911380549513	0.412599500185625	0.337107260761995	1.22394130358684	0.220974370835963	0.591475524242349	0.865532345237705	0.949208693081811
ENSG00000259865	0.136561268627982	0.151054385649179	0.365966954192044	18.34474671803	0.244893308490645	0.275690603713439	0.888290370408107	0.374384578198816	0.723745869672571	0.428914797126368	0.589814325304647
ENSG00000290683	0.323520707959474	0.14060045860524	0.021392011910467	7.95061924301706	0.512073171737874	0.284596669472555	1.79929432303935	0.0719721356301495	0.367891867607545	0.948595267970693	1.1623807706102
ENSG00000289566	-0.169810571297339	0.126314891862201	0.178837418326787	18.8210464948732	-0.295838140497239	0.230849266036122	-1.28152081909131	0.200010792115148	0.564986789514846	-0.422689500549838	-0.568973166570933
ZNF496	0.0548536620643914	0.0532977273473906	0.303388866194537	47.5822903914157	0.0794198779057298	0.115273057812211	0.688971728633339	0.490841058826895	0.796428354734318	0.201796831848127	0.235204764572702
ZNF496-DT	0.478862825237671	0.163224039305836	0.00334865411539833	52.5596733703607	0.71316237871998	0.26759619934354	2.6650691619294	0.00769724906733906	0.128822723629208	1.38039087528395	1.59331493994361
ENSG00000286216	0.565193281589195	0.169536954033998	0.00085684611763453	5.42812978436634	0.895373670095742	0.335096602373631	2.67198671593037	0.0075403633399351	0.127679255160612	1.62035871197294	1.98379373624803
SH3BP5L	-0.473708101405069	0.251590472256588	0.0597201704225023	9.74628777932158	-0.745817251944078	0.426051869211553	-1.75053158040189	0.0800266297201775	0.384189053553602	-1.26741610060554	-1.53327839965082
ZNF672	-0.194597452215369	0.195387100535529	0.319270287998159	13.5283398196878	-0.293456261779271	0.328945038120619	-0.892113355641089	0.372332176978774	0.722007455320312	-0.491588177141419	-0.563868800492887
ZNF692	-0.00468320449081228	0.0826196028911442	0.954796968647024	58.2808698583959	0.0024951922748796	0.140940189524247	0.0177039088942784	0.985875062290663	0.996654681612996	0.036305605758467	0.0703551637360253
FAM110C	0.2357223498204	0.354198400388186	0.50572476053971	5.84287808599167	0.228369292196269	0.59916507946111	0.381145864511437	0.703095016377885	0.90072219273615	0.70454718855721	0.554403358486808
SH3YL1	-0.0290008004441885	0.0766953916695308	0.705334294435322	98.154880897139	-0.0416697511327207	0.13714712285347	-0.303832484894643	0.761255516585257	0.921253610504366	-0.0312886262313159	-0.0242903097164848
ACP1	-0.0445530131300125	0.181806657081598	0.806412215296033	20.1924604559635	-0.0657566107986629	0.301005308906975	-0.218456647948973	0.827073332486748	0.9479148103172	-0.0745182231970502	-0.0759084498333573
TMEM18	-0.297420320153768	0.328722597623426	0.365584063601779	7.45489786656336	-0.421007300357924	0.536628056595628	-0.784542096119232	0.432722091210754	0.762754575964979	-0.777399027959426	-0.837210675387229
PXDN	0.789829538597211	0.411857369150654	0.0551457774900744	12.9654680051892	0.800143604251502	0.610875464469117	1.30983097339958	0.190253022525212	0.551413381402075	2.24476728009903	1.77971570572595
EIPR1	0.0004612718892256	0.0483174384052037	0.992382954468355	54.1653155411963	0.0174198689311226	0.11647776445351	0.149555316526318	0.881115463827392	0.965020349557627	0.050605412802097	0.10233874571912
TRAPPC12	0.055668796390753	0.0504289072313082	0.269633716938812	160.575173989813	0.0903366541956441	0.0954088056851685	0.946837700638853	0.343721487529725	0.701177036918233	0.204062614159197	0.258599416095254
ADI1	0.0459964174644973	0.0598712253747287	0.442335215325187	63.8970029922246	0.0681594328093614	0.113884184494903	0.598497790642842	0.54950783267131	0.827248916264048	0.177176855127427	0.211073630800019
ENSG00000235078	0.0402100705346931	0.147101518379913	0.784584860526588	6.23931774903273	0.0676512427645885	0.292846003076327	0.23101303092382	0.817304678605732	0.943816049986591	0.161092877192419	0.209984579537177
ENSG00000242282	0.236497734814702	0.184726056078415	0.200453036220072	4.23247505494595	0.123674599864163	0.446409678699167	0.277042828068939	0.781747220642384	0.930134424560615	0.706702481921188	0.330042633459099
RNASEH1	-0.425026213210783	0.239605045520405	0.076086029403795	11.3915776089989	-0.605607054340679	0.387641076660267	-1.56228813406026	0.118220126096471	0.453059358867957	-1.1320978376237	-1.23280794704383
RNASEH1-DT	0.122528587099842	0.128310222109707	0.339607947054414	9.35300418782456	0.247116999645135	0.273999571341339	0.901888270975744	0.367116222567884	0.718667175900316	0.389908954095239	0.594579695435126
ENSG00000287126	0.220842671159042	0.156574250580457	0.158402102184839	5.36377655209355	0.311851886163364	0.328111181184636	0.950445775841687	0.341885793799566	0.699569814774579	0.663186995991397	0.73330655684797
RPS7	-0.421970561558283	0.358504214389991	0.239183147112275	8.96124396458782	-0.540861720998336	0.576347973878053	-0.938429118365868	0.348023927643719	0.704645054728496	-1.12360421732196	-1.09405869808697
ENSG00000291325	-0.0239533233920855	0.47531217752487	0.95980767740455	4.92831117593187	-0.557822319611863	0.763266892262901	-0.730835210155723	0.464879814030842	0.782089495190243	-0.0172584426771069	-1.13040526081208
NRIR	0.419322784839358	0.297838267283489	0.159164373791531	8.80182504591823	0.614364684956712	0.485728092471895	1.26483251530744	0.205931372854606	0.57151853995388	1.21489082704395	1.38159148281287
RSAD2	0.675356325187288	0.261953168300379	0.00993289328616383	8.46202553726294	1.04602091896035	0.451329237682888	2.31764492885637	0.0204686262943151	0.206223109967242	1.9265726296623	2.30663078964399
RNF144A	0.0175084603335686	0.184051450585509	0.924213097967671	33.3805228747339	0.0822788242416597	0.356321516137938	0.230911748281314	0.817383363554062	0.943816049986591	0.0979905084624467	0.241331486553123
LINC00299	0.121479708654701	0.102222053942432	0.234679632670103	1557.51837718321	0.162644331717937	0.169845521788037	0.957601531119047	0.338263726801601	0.697171794140639	0.386993446613089	0.413554768583517
LINC01814	0.559047948787765	0.166360204282659	0.000778108726822037	31.3220120245203	0.782841028023271	0.278425266793433	2.81167380043877	0.00492844566796676	0.102895725326992	1.60327688152265	1.74263628497462
ID2-AS1	0.421142022999589	0.0995432766620694	2.32920648413034e-05	18.4108731008187	0.543943683730598	0.185489359608984	2.93247917226758	0.00336267476627375	0.0868624147887715	1.21994765940859	1.23067927761579
ID2	0.343644886042486	0.116131348918528	0.00308533690516172	211.648227076887	0.450917409761995	0.180496484343604	2.49820605316391	0.0124823615331198	0.161612042797842	1.0045332959137	1.03132397306974
KIDINS220	-0.123523942167546	0.0394679487430737	0.00174968263838623	345.960178040357	-0.18611802963611	0.068084738260249	-2.73362334044214	0.00626416571174557	0.116401402802939	-0.294029202326984	-0.333842969666246
ASAP2	0.0692498148021694	0.0654803176192506	0.290252951533703	456.852177331391	0.0888646714778764	0.114589844011065	0.775502159417333	0.438042989958006	0.765830261355152	0.241812995032325	0.255444957140076
ITGB1BP1	-0.0154406736732053	0.125339389822957	0.901955922360038	53.3613709161766	-0.0310258046795488	0.21324713849746	-0.145492243873267	0.884322239086681	0.965438700501933	0.00640368334262663	-0.00148033253240303
CPSF3	0.410593705293297	0.219596635683955	0.0615167106245628	20.5173571469244	0.608580922919051	0.352347451028602	1.72721817950557	0.0841284871041438	0.391938454333824	1.19062710340017	1.36919688080152
IAH1	0.0463532020750411	0.166296509075313	0.780445686955002	21.7449989549087	0.0870383682321183	0.276688671751641	0.314571491782089	0.753087027290422	0.919108862294294	0.178168588923059	0.251531189295581
ADAM17	-0.0042848555744613	0.0647287169835767	0.947220878229771	90.3946158737327	-0.0107628448182422	0.108537079721788	-0.0991628376756632	0.921008980623727	0.977411756242832	0.0374128734800104	0.0419431903265108
ENSG00000239300	0.0592005427997001	0.103552081049069	0.567526424936927	10.7719490397019	0.199317714902147	0.236416633939041	0.843078219925679	0.399184698869665	0.738876412221631	0.213879607851878	0.492145828523097
ENSG00000271855	0.339129169216648	0.20704892766489	0.101438796789407	3.73730896158955	0.531673107216726	0.387339677202443	1.37262753729938	0.169868166638327	0.523302622198251	0.991981215876226	1.20438343222157
YWHAQ	-0.188075038810348	0.175061014598842	0.282670353173334	22.844321363536	-0.277843726784901	0.333034453409362	-0.834279228291673	0.40412365410111	0.742023572228244	-0.473458197283315	-0.530411138095392
TAF1B	-0.072942743259422	0.0668169129479051	0.274973412252727	64.844286738636	-0.125919686614581	0.123832731024443	-1.01685302078759	0.309223354888057	0.676703758840555	-0.153431533878496	-0.204837920939098
ENSG00000269973	0.0410893849027562	0.239047464734868	0.863525599584533	3.78370576757988	0.0182420329898462	0.498407703565378	0.0366006240661033	0.97080344593235	0.992870136966965	0.163537057098227	0.104100643291939
GRHL1	0.216611085640629	0.404020296488634	0.591862406176764	4.79373635108509	0.146029280239992	0.659156691436059	0.221539555218423	0.824672341031059	0.946450704439445	0.651424699514204	0.377948713367847
CYS1	-0.0726952326634561	0.242119350877703	0.763989941741194	12.1609940347742	-0.0571917815221832	0.395771840080481	-0.144506950041097	0.885100168716245	0.965563464169855	-0.152743542817384	-0.0575540207462177
HPCAL1	-0.255768367043239	0.224619912640964	0.254840056281314	49.0158046471197	-0.36741845807718	0.366283943340567	-1.00309736410028	0.315813886374234	0.681370208089226	-0.661621473846814	-0.722369786707179
ODC1	-1.15418708845875	0.259134838370886	8.42843142660735e-06	7.59973833381708	-1.6642052888175	0.42724822611519	-3.89517190966362	9.81291074128389e-05	0.0116244660601631	-3.15890465906615	-3.50138395705651
NOL10	0.00622253753764576	0.0418622149721728	0.881835108614181	128.853756330884	-0.00594330118510423	0.0838562902658916	-0.0708748403519784	0.943497367497756	0.983856033516847	0.0666196737323602	0.0522714723028639
PDIA6	-0.107202072018423	0.17749981161364	0.54587291154753	41.8834186978222	-0.173718990580291	0.2952656652718	-0.588348091270205	0.556298672090458	0.831104143661216	-0.248660232487934	-0.307271829045419
LINC01954	-0.260047959493311	0.298106634430153	0.38302728000415	24.0101500750129	-0.368747536083192	0.459509501594696	-0.802480764387849	0.422274910974632	0.755600008863387	-0.673517212448874	-0.725218000865938
SLC66A3	-0.363512959202611	0.0895499784603006	4.92136156376154e-05	27.5772286740747	-0.543814632322827	0.165129292047514	-3.29326569247539	0.000990308440896133	0.0446562037941018	-0.961112960259719	-1.1003867870373
ROCK2	-0.00931086995245537	0.0946958712236623	0.92167507904268	166.415617504418	-0.00549556441922703	0.153942310508568	-0.0356988562863044	0.971522482523565	0.992935791487249	0.0234423484946675	0.0532309721894018
E2F6	-0.00514876691565092	0.122692590820842	0.96652677918468	17.4382071205062	-0.0157124158922761	0.218020207933818	-0.072068621717147	0.942547297512999	0.983420508725194	0.0350115084878896	0.0313362595451126
GREB1	-0.0128801756620623	0.0901225571325537	0.886354591660207	134.149376178831	-0.0253138129277524	0.147758817111493	-0.171318459518065	0.863973366439471	0.960169030397394	0.0135209533600417	0.0107604657567796
NTSR2	-0.137819425346988	0.0814294291842535	0.0905504076685435	74.1691538768357	-0.242476447331886	0.151714399697603	-1.59824280236542	0.109988951360797	0.441703698746038	-0.333765540092028	-0.454619058443777
LPIN1	-0.0322569333237566	0.0976043979358522	0.741032411200442	567.52211145472	-0.0905072058878168	0.160732618174919	-0.563091716637886	0.573372431698912	0.839679948024976	-0.0403395127446485	-0.128948974958115
MIR3681HG	-0.41885019420752	0.372309154611614	0.260586308045616	7.3346235250563	-0.610461255701704	0.585773195233657	-1.04214610820183	0.297343944289765	0.664898070723178	-1.11493071049155	-1.24321050053083
ENSG00000286427	-0.129828829726169	0.176619502803972	0.462292961336224	4.11726639615143	-0.110220758821791	0.365941727140494	-0.301197569577722	0.763263843023335	0.921441294410938	-0.311554538019054	-0.171195118775114
TRIB2	-0.0728478744213625	0.0933861056074127	0.435348570505742	75.8455948012516	-0.100747896734035	0.148259571063748	-0.679537219831264	0.496797532846244	0.80058722881952	-0.153167832390047	-0.150894775378961
ENSG00000225649	-0.246757174821827	0.23586693165793	0.295482028701421	13.4361807778197	-0.376427915315899	0.383623831367074	-0.981242260092311	0.326473288761792	0.690617693106087	-0.636573577718984	-0.741677053514681
LINC00276	-0.217642675044508	0.442514705912328	0.622838460682628	6.51968386149913	-0.303999937164242	0.679308836920632	-0.447513591229434	0.654504276891206	0.881058979980589	-0.555645666259821	-0.586463896778427
ENSG00000287291	0.352818623540558	0.280997515451691	0.209263428442282	8.0638376886021	0.60677891233451	0.480384503499107	1.26311092034558	0.206549319990369	0.57182898283987	1.0300330098594	1.36533517212987
NBAS	0.0634184673479745	0.0327503587200281	0.0528162157182633	345.1423978656	0.077848989213097	0.0708986131889937	1.09803260898173	0.272190250388237	0.642181964154973	0.225603931710951	0.231838350113992
DDX1	-0.330233769674718	0.157496494508032	0.0360140277084184	38.9117990895478	-0.463473935532488	0.252961996760324	-1.83218800242006	0.0669234157167042	0.355086306778379	-0.86860869866687	-0.928216674306724
CYRIA	0.0845455293465428	0.137356312219238	0.538211499726858	143.889856001599	0.146162128216352	0.229561641482303	0.636701006634073	0.524319617760985	0.815243884752853	0.284329618770303	0.378233406580375
SMC6	0.121348117550728	0.0971603642018633	0.211684564303132	50.8257683531732	0.18492583955089	0.168797306770228	1.09554970449035	0.273275882403028	0.642360455902538	0.386627670340354	0.461304039733329
GEN1	0.107830990013991	0.121026503273249	0.372945236417563	18.7151668628688	0.176260004645142	0.220766185441938	0.798401278222473	0.424637661753514	0.755991647900497	0.349054883280913	0.442733155583286
RDH14	-0.407103045356404	0.254366317573141	0.109496635887393	9.42365107141253	-0.60919155055188	0.431109522495664	-1.41307839136865	0.15763267601786	0.505845027018698	-1.08227783204981	-1.24048952240252
LINC01376	0.219767565576884	0.0662698244490685	0.000912328921644924	199.968103582454	0.33787407846509	0.119453185430378	2.82850622398861	0.00467657917256654	0.100660773287588	0.660198586435072	0.789072114791496
TTC32	-0.0331085793991318	0.103942266095308	0.750084041038665	20.6385758309068	0.0260314937835691	0.202723182240363	0.128409062524997	0.897825259673631	0.969707558403823	-0.0427067846782091	0.120793457725271
WDR35	-0.0696813063531452	0.0671677140225997	0.299538937509345	105.148329481825	-0.109700418290946	0.113210858276025	-0.968992020389782	0.33254917053037	0.695608264811682	-0.144365904065187	-0.170080029020695
WDR35-DT	0.0370074344262783	0.235998430197055	0.875392852956347	4.46962058205818	0.0879957491063359	0.392454513230486	0.224218976059161	0.822586918585476	0.945971223395988	0.152190692597112	0.253582856503177
LAPTM4A	0.157673697925724	0.059872934804661	0.0084516801714832	115.852215513259	0.199152310189614	0.128081870479654	1.55488289984999	0.119973960681011	0.455931119249666	0.487599810503333	0.49179136622515
PUM2	0.0378105966128656	0.0470945357554173	0.42205225013661	255.743555591839	0.0539242934133565	0.0864857697003135	0.623504810100118	0.532952842327234	0.820089704506581	0.154423196635328	0.180567727161399
RHOB	-0.268806208308111	0.149473267330824	0.0721205458910561	269.272277315199	-0.39739621607646	0.230871436703859	-1.72128792435335	0.0851985896535118	0.393817201172043	-0.697862016242261	-0.786612121916384
HS1BP3	-0.140686243485378	0.166336022634226	0.397666889760355	15.0264874963413	-0.237238511258703	0.289125670273041	-0.820537695717793	0.4119096490929	0.747908754543845	-0.341734270664341	-0.443394161470966
LDAH	0.0115855744538825	0.041818610695848	0.781746701369882	110.194722110952	0.00815076976389706	0.0854890759233004	0.0953428221777694	0.924042530373142	0.977836534587648	0.0815270010101433	0.0824750662604175
UBXN2A	-0.130519992380853	0.0492660226539487	0.00806610295514598	137.463656429393	-0.195375276068964	0.0859403538450954	-2.27338226255295	0.0230031540919474	0.218407530053975	-0.313475723357972	-0.353681248715263
MFSD2B	-0.0462684955978788	0.196552189241582	0.813897850752718	4.82104248330238	-0.0480262973387191	0.362517560479228	-0.132479919800936	0.894604704701961	0.968519334741844	-0.079286651792117	-0.0379123881970822
WDCP	-0.445898053633	0.158335216836058	0.00486007394856172	4.36130630346443	-0.604189003465501	0.364219416154847	-1.65885995272869	0.0971440160669634	0.41870230688555	-1.19011409985036	-1.22976906402699
SF3B6	-0.204956757082619	0.321149843679526	0.523345672169666	8.27665711510827	-0.298349788182381	0.53309250920782	-0.559658563999955	0.57571235057958	0.840453405304555	-0.520383344961148	-0.574355627544839
FAM228B	0.177091788057224	0.0597898976525154	0.00305745568984993	152.116292131771	0.265093508228456	0.101873471302137	2.60218391343748	0.00926321615552939	0.140458146566292	0.541575166112646	0.633103353219293
TP53I3	-0.0621277628682787	0.158304093064085	0.69471958117935	7.82639090938975	-0.165957929040875	0.309693824137297	-0.535877425076776	0.592043267420356	0.851051174359088	-0.123369750841822	-0.290639874213894
PFN4	0.134663738145268	0.190936106719534	0.480634958915634	3.72905121315251	0.388997938613746	0.406891186750077	0.956024488317755	0.339059862620756	0.697723803903084	0.423640340066463	0.898630546777549
FAM228A	0.249356101473396	0.169774915767008	0.14190189852546	12.5605418756768	0.457517734892756	0.343034110580022	1.3337383099283	0.182289634830604	0.540065989241196	0.742444149008834	1.04546846978461
ITSN2	0.116627820424785	0.0437551760539611	0.00768822994675541	183.496822407716	0.171214410548722	0.0785283834852017	2.18028696058651	0.0292361970153108	0.244112585541386	0.373506930132177	0.4319204474655
ENSG00000242628	0.278114700108128	0.167878623389415	0.0975919699851668	9.25203073600812	0.444940520773309	0.328579147109655	1.35413499209315	0.175693314229541	0.532207279024221	0.822382782397765	1.01851550000352
NCOA1	0.0127226558365638	0.0265885202229629	0.632293065333006	1891.04274520259	0.0239316983870754	0.0491846159634907	0.48656877599369	0.626563955321515	0.867426059536042	0.08468768115795	0.116293596203421
PTRHD1	-1.09094328562151	0.379478476929669	0.00404220878885599	4.31316545998728	-1.54739738554487	0.599188173308881	-2.58248986624639	0.00980902428720322	0.144262109861166	-2.98310947400375	-3.25106462105731
CENPO	-0.0999131823430595	0.091294264844653	0.273776035822439	14.0897018324192	-0.0950843780296713	0.181386673169719	-0.524208181163913	0.600133751258797	0.854680987591264	-0.228399722336804	-0.13875785483013
ADCY3	-0.349158117849661	0.123262741598895	0.00461663465147875	84.6909392126978	-0.498925744589305	0.210628624223563	-2.3687461589254	0.0178484986968313	0.191262746106045	-0.921211627971437	-1.00418990089877
DNAJC27	0.0355764664030994	0.0503785097959652	0.480074103680697	55.160325308392	0.0826732612090124	0.108464182350365	0.762217161624454	0.445930405066337	0.770184049392737	0.148213112547087	0.242176764971749
DNAJC27-AS1	-0.0226015688964493	0.0460057494546909	0.623230509256741	111.823314592445	-0.0320936110014875	0.0906219721254173	-0.354148229714877	0.723227799132119	0.909399409279867	-0.0135010479434148	-0.00376864147379022
ENSG00000286645	0.0303448100749733	0.174779076400317	0.862165611214456	3.54010993404934	0.0411254656122543	0.379918704671396	0.108248067564415	0.913798916532937	0.975200118730925	0.133670976383127	0.153139839261875
EFR3B	0.0353668980759378	0.0722309024728529	0.624391027736223	377.347648127564	0.0387936214388473	0.128212788295699	0.302572168927307	0.762215926797842	0.921441294410938	0.14763058744259	0.148142697212518
DNMT3A	0.0143180731627869	0.0654537903789825	0.826844125055602	124.694133282527	0.0235109764252616	0.117528722884023	0.200044515488033	0.841445766364057	0.953789501037468	0.0891223715391872	0.115391989041826
DTNB	-0.0464875129827605	0.0901349427902504	0.606025802418407	125.955461360447	-0.0554527678592971	0.148964545288405	-0.372254805678339	0.709703144308607	0.903843021729835	-0.0798954419024502	-0.0538273144772833
ASXL2	0.084505056512487	0.0315894368820473	0.00747058771463834	184.169412644914	0.112693772468955	0.0672786305406111	1.67503071277484	0.0939282058683531	0.412234183783995	0.284217118746053	0.306510720418292
KIF3C	-0.816909704925679	0.391208297548034	0.0367824392355696	16.4240526879817	-1.15904349833006	0.584346903614244	-1.98348530840373	0.0473132465212922	0.306134498950871	-2.22139398773368	-2.41882224312995
RAB10	0.00619506899016479	0.05553608738483	0.911179955383786	267.860579728393	0.0101786019143944	0.0938237184727157	0.108486447564476	0.913609830341006	0.975200118730925	0.0665433209804512	0.0868207105465373
GAREM2	0.0412303265919392	0.0720683206808985	0.567253850037827	80.8190816620597	0.0391012622450839	0.128104542446131	0.305229318948829	0.76019150388792	0.92101062308473	0.16392882465839	0.148801971458403
HADHA	0.0917289308664592	0.0293663084807439	0.00178646329813642	141.030962757174	0.136483905897343	0.0682865862165562	1.99869276616807	0.0456416061791204	0.301290237045713	0.304296909523219	0.357492976209901
HADHB	0.165843272273264	0.0418999326203334	7.55547524502865e-05	182.063512658653	0.232095580389418	0.0782443763056227	2.96629088693675	0.00301415257169013	0.0826466463734854	0.510308309516318	0.562388794061949
ADGRF3	-0.0385493766820449	0.0781967634188432	0.622027295084076	35.2631203526435	-0.0535785094429511	0.140818955300319	-0.380477964267567	0.703590650799242	0.901035369679707	-0.0578302580040971	-0.049810778702511
SELENOI	0.0210694037271692	0.0802998519691459	0.793025336104844	62.4385601172275	0.0136226296259132	0.140755287353342	0.0967823652103089	0.922899228706211	0.977507022925412	0.107888659345084	0.0942012619112689
DRC1	-0.754894066257961	0.40439501490438	0.0619400759967344	10.292699464718	-1.02950994187018	0.568494299845229	-1.81094153828888	0.0701499017444776	0.36429224531176	-2.04901266043729	-2.14123183242825
SLC35F6	-0.0714742649509738	0.0955187080299143	0.45429427736379	29.8926041395589	-0.11505709461343	0.172026188008575	-0.668834762575189	0.503600888941576	0.804562246235498	-0.149349688631806	-0.181559386347034
CENPA	-0.155828668175098	0.174982721239421	0.373177363190981	6.05380315813227	-0.2529042205123	0.330941294130429	-0.764196626404157	0.444750076680859	0.769274736921958	-0.38382480335216	-0.476965776305661
DPYSL5	-1.61630100987045	0.590456421625828	0.00619315355708499	17.8484905004278	-2.4690224589339	0.858810845026869	-2.87493162578385	0.0040411499988145	0.0941258946728484	-4.44341632171157	-5.22610714769615
MAPRE3	0.137145335554767	0.196776060210215	0.48582689617885	56.2632557388454	0.207500881816369	0.309146513442186	0.671205634849167	0.502089539501792	0.803566617316939	0.430538294589786	0.509682355170251
TMEM214	0.00539679899962987	0.230794004138122	0.981344271788144	9.36537521215647	0.00537642851373901	0.392460893404333	0.013699271963385	0.989069904282517	0.997457406864921	0.0643244155000677	0.0765296529782882
AGBL5	0.189099283346535	0.0800807097100504	0.018208107568424	18.1017828543238	0.346386514786196	0.205067942961087	1.68913048906881	0.0911944261647309	0.406103108351194	0.574951714672713	0.807314265775591
OST4	-0.238529874479372	0.351566328502658	0.497468929549937	16.7623270300478	-0.370802389653159	0.55571319474848	-0.667254967413518	0.504609285812256	0.805240012710085	-0.613704621056338	-0.729621552053817
EMILIN1	0.00766310267203234	0.0922766340734468	0.933815847993419	22.3922474726014	-0.00382840184272267	0.168263094838675	-0.0227524749048103	0.981847717731041	0.995185157832778	0.0706239303240403	0.0568037015806593
ABHD1	-0.327772859344013	0.124233837849174	0.00833095327514144	10.8183507169899	-0.471586202747739	0.223885592731242	-2.10637137028216	0.0351721061805579	0.264935243922404	-0.861768246834433	-0.945601262899418
PREB	-0.368381674214115	0.186425033854385	0.0481512491898472	9.60510655056228	-0.531568278955111	0.34082681299487	-1.55964336926482	0.118844181681666	0.454298385813603	-0.974646249183951	-1.07414285184515
SLC5A6	-0.384740826298845	0.139593991771695	0.00584876471941666	13.8267002333416	-0.590992967414174	0.27341229041554	-2.16154499315289	0.0306532653078387	0.249868882262969	-1.02011884948916	-1.20148995884966
ATRAID	0.225142879147711	0.280381424341037	0.421981752999662	9.8985223173685	0.346083714151408	0.442060894106137	0.782886970473155	0.433693489503585	0.76286153588938	0.675140038428144	0.806665364017091
CAD	-0.0866988955086752	0.0882508659502383	0.325895880148006	32.5878732404835	-0.12084092013638	0.150626504382806	-0.802255357591462	0.422405260323833	0.75565490352646	-0.191668724273695	-0.193954124407358
UCN	0.345234324106356	0.221136855644549	0.118481406203475	13.6211629634636	0.532682729362166	0.394311357113085	1.35091906371187	0.17672136073594	0.533326036865034	1.00895136608103	1.20654705247308
MPV17	-0.327248707077679	0.150715714255724	0.0299086643595073	22.9334204964432	-0.473429142165827	0.249331181919225	-1.89879636602854	0.0575912551928444	0.332797425297237	-0.860311290729213	-0.949550682061114
GTF3C2	-0.106009822188785	0.0938024445358944	0.258417562724241	38.7480979453412	-0.150028364442518	0.161147725871747	-0.930998955343132	0.351854104547465	0.70764837164795	-0.245346203760389	-0.256502817376991
GTF3C2-AS2	-0.0436303877598495	0.139224028015283	0.753990002785444	11.3633157967741	-0.0961725016454515	0.257443202383856	-0.373567842362586	0.708725862580482	0.903204755444172	-0.0719536541734498	-0.141089703732095
EIF2B4	-0.18745094543552	0.0999262488357621	0.0606699812969055	41.6128617242306	-0.296368017963265	0.167506744508333	-1.76929005953262	0.0768454814602745	0.377946167817756	-0.471723440589345	-0.570108693977386
SNX17	-0.182657096525783	0.298505159334236	0.540599954995032	8.17738748073605	-0.248230002281035	0.483824084637378	-0.51305838250504	0.607910482185133	0.859223214147388	-0.458398252690424	-0.466948926664632
ZNF513	-0.439759066661356	0.0926929598851594	2.09274776457597e-06	12.8290871818943	-0.678815395834278	0.205048109614741	-3.31051769806453	0.00093123563127514	0.0435812527068671	-1.17304990854053	-1.38969342241709
PPM1G	-0.468498895282376	0.155702262153523	0.00262160160193698	29.1270046996485	-0.694463109074648	0.250241138972256	-2.77517562430709	0.00551719055523902	0.108786944589193	-1.25293636799485	-1.42322647179555
NRBP1	-0.648094557420137	0.122258813557024	1.1516706100261e-07	42.4622976820085	-0.954270463154355	0.198843541757395	-4.79910212180107	1.5937851822208e-06	0.00107865535254604	-1.75214816813223	-1.97999363000018
KRTCAP3	0.335418616419399	0.179336762734542	0.0614382467006946	3.90811007776688	0.524824699215296	0.324743408844219	1.61612117420082	0.106068117059374	0.434796122998454	0.981667204282792	1.18970729391637
IFT172	0.0633350631849513	0.0506181078436183	0.210849364607765	151.264935142941	0.102470843362847	0.092974722612008	1.10213658598872	0.270402295869796	0.641609390906601	0.225372097924621	0.284602983406394
FNDC4	-0.496655927813454	0.494944625112794	0.315640142040769	8.71110950147889	-0.84746202544085	0.734606455464758	-1.15362725053198	0.248653021247852	0.619233179860603	-1.3312028624583	-1.75110314863305
GCKR	0.173720440204438	0.149443914149348	0.245054456077722	7.59621004101685	0.364104118397327	0.295351781775302	1.23278118116901	0.217657414282592	0.587149044902229	0.532204023121524	0.845283090205939
C2orf16	0.419985525486282	0.232125571615933	0.0704039215270006	4.72777585842379	0.631022750110511	0.394877553327509	1.59802132279508	0.110038231737228	0.441703698746038	1.2167330093519	1.41728971633564
ZNF512	-0.126528450970057	0.0799111113901863	0.113338312427935	58.4586775117857	-0.19682481638032	0.128491635534181	-1.5318103436232	0.125569242834296	0.463511861595321	-0.302380663770855	-0.356787613593638
CCDC121	-0.137686149644481	0.17437163651482	0.429753684409876	3.78750887148981	-0.290016642886955	0.355148556176778	-0.816606566021338	0.41415330156835	0.748836876396716	-0.333395081237002	-0.556497697227681
GPN1	-0.461673432123646	0.125042065621745	0.000222370652636903	14.3747176020791	-0.722839573054228	0.249696553099153	-2.89487205202706	0.00379313106986002	0.0912940419242658	-1.2339640180523	-1.48403723393033
SUPT7L	-0.159107963300676	0.0938899170906464	0.090147061494701	38.7419991889412	-0.233789821255046	0.152072706599322	-1.53735556158036	0.124206262272688	0.46244836595054	-0.39294007263726	-0.43600361881421
SLC4A1AP	-0.166582077286904	0.141950493932275	0.240586399373216	36.2316156352662	-0.207437206920709	0.236391053441549	-0.877517164464097	0.38020579999458	0.726383045591453	-0.413715440221778	-0.379529966456818
MRPL33	0.0121517905965162	0.0567029386176676	0.830308293182788	51.6663797160732	0.012672095666874	0.124077322131503	0.102130634745997	0.918652985133167	0.976561152234324	0.0831008796688282	0.0921642676428585
RBKS	0.0731078576170446	0.0870884792895572	0.40120760153078	41.4988007949612	0.0661105871943441	0.157893191421155	0.418704483703826	0.675432118446022	0.889207233954117	0.252536976200332	0.206682954659561
BABAM2	-0.0490147392948833	0.0283294917323042	0.0836005207921498	425.9817262385	-0.0669582440886575	0.0584337371733203	-1.14588330864502	0.251843438460728	0.622956905449042	-0.0869202284792084	-0.0784835499664703
ENSG00000223522	-0.282853512459107	0.147123295454472	0.0545352037914282	4.9971382065566	-0.408036841697163	0.344410066385403	-1.18474133459433	0.236119734129309	0.605909754343486	-0.736908504942622	-0.809414982556506
FOSL2	-0.686044838360499	0.356697189426397	0.0544391706269416	38.0450190461856	-1.01804766599275	0.525140599604415	-1.93861923218209	0.0525477199567662	0.318510252729933	-1.85763639562307	-2.116668175293
ENSG00000270640	-0.582258375441132	0.317114485241948	0.0663407844128641	5.90980449760328	-0.846262096691157	0.515509421033078	-1.64160355206555	0.100672191058827	0.425790606246776	-1.56914709489527	-1.74853170132979
PLB1	-0.315058332195969	0.336720846936195	0.34944505259975	4.36390132927328	-0.460013527473678	0.562302926688278	-0.818088445996466	0.413306685795842	0.748712013024318	-0.826426402215703	-0.920801019857847
PPP1CB-DT	0.211307400983785	0.0741205037526919	0.00436007522274093	35.5909730033598	0.312805371890269	0.146871414086147	2.1297907005021	0.0331888967893246	0.260036660273499	0.636682350320528	0.7353498767549
PPP1CB	0.0820847810123424	0.0914718465997528	0.369517491256264	175.189251805822	0.118074114360512	0.157181875291674	0.751194208247025	0.4525357853151	0.774405283011702	0.277489617230294	0.318040793059009
TRMT61B	-0.0595047336781683	0.082597505997977	0.471267643793434	42.8502220692782	-0.0776739299014804	0.148147197519081	-0.524302391150371	0.600068234037158	0.854680987591264	-0.116078666479197	-0.101447264597846
WDR43	-0.0610220998257105	0.0656379427076416	0.352538234687437	60.4112209113532	-0.0841428315691059	0.11873140076321	-0.708682210672431	0.478521706624162	0.790567077526931	-0.120296402458816	-0.115310120832023
TOGARAM2	0.150469512263014	0.120764455555732	0.212773513435509	116.660533230267	0.189910650926608	0.190586289125346	0.996454948559842	0.3190291461278	0.684189698622009	0.467574747256277	0.471986490481021
CLIP4	-0.0228602728881553	0.0710153631302937	0.747523892616804	480.581775046049	-0.0151254265559528	0.112996814126486	-0.133857106263383	0.893515569197956	0.968519334741844	-0.0142201526470865	0.0325941776892651
ALK	-0.181888205963559	0.0794515090250896	0.0220620253798383	174.518037742788	-0.311177677099584	0.134725718568825	-2.30971250630679	0.0209040759619735	0.208625772823568	-0.456261011528208	-0.601845793415988
ENSG00000288553	0.242518141609462	0.0936438468176393	0.00960337705912347	14.0422202674631	0.331181575532875	0.204792312284371	1.61715824114043	0.105844127709657	0.43443619803716	0.723437062688881	0.77473008104867
ENSG00000233862	0.105098233637741	0.0606115716055196	0.0829246158516151	53.0547099590819	0.179395938597514	0.137211881265767	1.30743735121626	0.191064218919223	0.552040158436011	0.341458796528674	0.449453462024048
YPEL5	-0.16080047274815	0.159104980422879	0.312180893515091	12.6421184634407	-0.237832755425716	0.321120081367449	-0.740634950056489	0.458914810768594	0.778895422541783	-0.397644644440197	-0.444667626717243
LCLAT1	0.00582440809653105	0.0650878452284581	0.928696202160502	96.6023793744837	0.0192816089425422	0.119379292729849	0.161515523351071	0.871687386006535	0.961773524177029	0.0655130160735905	0.106328454552212
MEMO1	0.0165786138836793	0.114562119645831	0.884937572123598	29.6965642150473	0.0162711894859324	0.194237070808667	0.083769742913598	0.933239505095803	0.981396447784054	0.0954058674161362	0.0998771256750996
DPY30	-0.257222732005961	0.168691303309481	0.127305687700185	23.7701209087239	-0.359997630727708	0.284740591667859	-1.26430035359214	0.206122242734758	0.57151853995388	-0.665664089032809	-0.706466953742625
SPAST	-0.0401593108492644	0.0539899074815863	0.456979351043829	102.544450347167	-0.0647001956722899	0.0893478284245253	-0.724138424102204	0.468980757045879	0.785155704878731	-0.0623053000187749	-0.0736445522239978
SLC30A6	0.0945159012466136	0.0748043333562875	0.206406540811957	56.9820404946173	0.140544139502472	0.127051395724771	1.10619909919707	0.268640352680698	0.640088530830666	0.312043691844382	0.366194056800871
ENSG00000289727	0.26750689844483	0.191981740948207	0.163499588935608	11.060817490109	0.387114836890085	0.327712793249952	1.18126251053869	0.237498455319874	0.60726014563918	0.792896882232909	0.894595059795256
YIPF4	0.2130720907116	0.0758299192531116	0.00495617673731247	86.5707164945805	0.314046050641785	0.128112127053624	2.45133741718561	0.0142326466868825	0.172031283295252	0.641587557524424	0.738008651311814
BIRC6	0.0076044709818831	0.0300997658463736	0.800544718799782	723.44859305876	0.0183671057059817	0.0584354771029446	0.31431429358615	0.753282343231207	0.919108862294294	0.0704609551650854	0.104368674121853
ENSG00000276334	-0.153118349953856	0.0793316144658358	0.0535938224807804	17.0368340442468	-0.260389489850656	0.156909744424216	-1.65948578149918	0.0970179434358113	0.418396779384871	-0.376291086657302	-0.493006708452
ENSG00000276517	-0.0605994085505818	0.093773299229563	0.518128415311242	14.0880539651873	-0.0758740307752678	0.194710444465806	-0.389676224012689	0.696775979932371	0.897868121332076	-0.119121471673475	-0.0975900807813747
BIRC6-AS2	0.345547326817001	0.0968407959109187	0.000359442113699428	31.2274124436158	0.555433012060966	0.212974483955232	2.60797914259869	0.00910785038287434	0.139497308439923	1.00982140183116	1.25530090815754
TTC27	-0.194135407360157	0.105754714321639	0.0663999694932916	55.2461552115172	-0.26834383304339	0.173302372680078	-1.54841407473839	0.121522634694154	0.457666523450892	-0.490303857458143	-0.510052865865406
LINC00486	0.000953463000547109	0.127675889707427	0.994041581866336	54.9212595000232	-0.00887020892615745	0.220966730340953	-0.04014273511886	0.967979331544437	0.992073810264353	0.0519735283109558	0.0459991090316789
LTBP1	0.333581344168764	0.100596760228282	0.000913077501719519	286.922014158272	0.443198843302315	0.1658988565306	2.67150028982007	0.00755130072830252	0.127679255160612	0.976560243587502	1.01478308519383
FAM98A	0.168051436172098	0.163778163928988	0.304848300283635	12.8723081038536	0.220391952355268	0.298931598683885	0.737265492592934	0.460960912644837	0.779735644626692	0.516446216533745	0.537307919256308
ENSG00000286415	0.361689738050131	0.170471060495232	0.0338623032653499	9.1182163032863	0.614794182833981	0.334295981113381	1.83907141445851	0.0659046828403861	0.353308899175011	1.05469153997552	1.38251189676124
ENSG00000226994	0.14269513981111	0.109805958046011	0.193765218245056	318.070549223684	0.203279758283522	0.188656178463546	1.07751444950848	0.281250498980557	0.650984783398287	0.445964768371173	0.500636487465162
ENSG00000288535	0.182456163108553	0.273264851243441	0.504331600707921	4.98369097772363	0.333263539736296	0.491882645518848	0.677526525427144	0.498071946180174	0.801509266392188	0.556486212928088	0.779191730323876
CRIM1-DT	-0.817996367919688	0.422994731149192	0.0531350602364168	3.4611871994174	-1.08751923740704	0.675944913229212	-1.6088873754691	0.107640970469803	0.437224761648438	-2.22441452276735	-2.26554575240914
CRIM1	-0.00779308948389879	0.058656824849938	0.894304860393778	415.321110465447	-0.0196590156862449	0.108156337285411	-0.181764806202406	0.855767304961784	0.958365491564121	0.0276612361387371	0.0228786962107628
FEZ2	-0.160312651291888	0.117076515956795	0.170906110514224	95.8009326903717	-0.239367564401013	0.186889624429843	-1.28079643335615	0.200265177144409	0.565303448614462	-0.39628867501183	-0.447956722341921
STRN	-0.155494465013435	0.0750581431041314	0.0382977665772487	93.2687873661492	-0.228327959622606	0.134411799553756	-1.69871960929509	0.0893720268833669	0.402479371438222	-0.382895837919703	-0.42429884936928
HEATR5B	0.0882004468463599	0.0828443997064701	0.287033488086679	87.015578358502	0.12221482628739	0.133145011169095	0.91790766484053	0.358667208501363	0.71267648270699	0.294488984106409	0.326914338692997
GPATCH11	-0.108774432433001	0.31304997509025	0.728240753882573	7.19125365612969	-0.115552335413784	0.514908917432992	-0.224413156388619	0.822435834421678	0.945971223395988	-0.253030832889317	-0.182620687379165
EIF2AK2	-0.0950448379419327	0.110919841291419	0.39151198267163	91.825197000035	-0.139873980239584	0.186777865069161	-0.748878782760425	0.453930269578836	0.775019105688987	-0.214867463577062	-0.234741972092177
CEBPZOS	0.0862016693793125	0.106697490689958	0.41914401465612	54.6883837619386	0.118631213716895	0.185311117421488	0.640173214470827	0.52205999465181	0.813850702336321	0.288933096589296	0.319234656976331
CEBPZ	0.0716323356584605	0.0837930155261525	0.392621795746706	35.6678286695384	0.104745208185502	0.154985662542313	0.675838051515924	0.49914347264347	0.80195946434843	0.248435552121826	0.289476947207441
ENSG00000272054	0.405470105471416	0.202386627853488	0.0451297426667976	3.81106819253547	0.617077304089524	0.402763933620612	1.53210665747144	0.125496117167851	0.463474211800175	1.17638532573239	1.38740462559791
NDUFAF7	0.164318897475155	0.100087793216458	0.100642315956516	26.5621821482862	0.246863573578863	0.182638574211811	1.35165079252408	0.176487053516581	0.533008152602962	0.506071091991182	0.594036603376653
PRKD3	0.0871174046739179	0.0665020252513122	0.190197099222817	64.9201613285323	0.109718865749556	0.117163678288231	0.936458016277361	0.349037419071555	0.705775971903605	0.291478513663561	0.300135495336805
RMDN2	0.11262231295769	0.0972804980507021	0.246983628888493	53.2022729009836	0.163603893860039	0.177767940275773	0.920322829899693	0.357404082220898	0.712225556432785	0.362373049896368	0.415611110248176
RMDN2-AS1	0.857427256309852	0.466555974222729	0.0660948241885157	3.6282685814952	0.780295032252186	0.717721342463995	1.08718382202955	0.276955579072062	0.646172864359081	2.43266479356247	1.73718021605275
CYP1B1-AS1	0.472514967317584	0.541344133389037	0.382742082698221	5.27174057780603	0.725730889172046	0.811470958775277	0.894339940726115	0.371140036106816	0.72100772928766	1.3627460973334	1.62024925776556
ATL2	0.0307045633515427	0.0609593335363462	0.61447973652064	280.160182805993	0.0469303942388824	0.106184980087448	0.441968291562827	0.65851215130358	0.883083023809692	0.134670962010083	0.165579801273254
HNRNPLL	-0.0563656518338883	0.061281682022258	0.357687853313923	81.5323169380955	-0.0732648431312839	0.119136618005189	-0.614964939898605	0.538577874498595	0.821428321176066	-0.107353140040481	-0.0919985916762668
GALM	-0.0183779836383266	0.0652008087206659	0.778045173245614	40.6033797112669	-0.024697093840721	0.137403830033734	-0.179740941971252	0.857355949802252	0.958596000172598	-0.00176098933262396	0.0120820947565178
SRSF7	0.0540569982849898	0.182006235395962	0.766461700468468	47.773483344898	0.0846486912347549	0.290006077587057	0.291885921629847	0.770373847922166	0.925095323991748	0.199582391061053	0.246410111504839
GEMIN6	-0.6463816792028	0.431886837226377	0.134485411070245	4.65986345961215	-0.971089007808875	0.676328048464431	-1.4358254252706	0.151052023074836	0.498314364887849	-1.74738697842355	-2.016035771092
DHX57	-0.0419993536765888	0.0885264708282174	0.635195397135314	73.6720444213596	-0.0580207616357202	0.142356882603695	-0.407572577978144	0.683587499956466	0.892212877491046	-0.0674199619277796	-0.0593305251244599
MORN2	-0.385692166179813	0.394622537882446	0.328386089376163	5.28985422958979	-0.572923377757406	0.621925613310461	-0.921208847964598	0.356941399700877	0.712177618553515	-1.02276323459772	-1.16276682832567
ARHGEF33	0.545154339576298	0.154924823960063	0.000433452029689626	11.4277992531258	0.840747047878803	0.323023707900859	2.60274099799771	0.00924817905753509	0.140458146566292	1.56465760986373	1.86672888517105
SOS1	-0.00908427661264876	0.0499532537591659	0.855696085927081	375.038787331411	-0.0136574936117459	0.084364437178218	-0.161886857407639	0.871394952566962	0.961773524177029	0.0240721970540232	0.0357399579797271
MAP4K3	0.0493617799399066	0.0334201316636063	0.139673668394369	436.435118030647	0.0680729239806052	0.0577203179387053	1.17935809107797	0.238255615628808	0.608133742797962	0.186531360907056	0.210888242380523
MAP4K3-DT	0.188197909935788	0.0891417085188287	0.0347532599712058	106.762098048556	0.288351754817294	0.162278107313206	1.77689868086	0.0755849114782738	0.376385554267673	0.572446218506386	0.682945775516996
ENSG00000289003	0.430402026103706	0.255780547170057	0.0924331064917154	4.61785955397528	0.748008378171803	0.454651372427349	1.64523506038977	0.0999213459145203	0.423652995009057	1.24568716093028	1.66798991655586
THUMPD2	0.0799586244348397	0.0721947945159859	0.268060517906151	55.3644276102519	0.121620429019678	0.134171754628423	0.906453294558869	0.364695975166761	0.716803573223742	0.271579661278157	0.325640545351923
PKDCC	-0.656781265224411	0.31894237131909	0.0394705396293069	6.42351450618639	-1.03677246267894	0.529420337964237	-1.9583162722188	0.0501929125697902	0.313387210151479	-1.77629411346643	-2.15679541447704
EML4	-0.0427691058377012	0.0605729619782595	0.480140966896309	103.306476704121	-0.0632735509335581	0.112222943006006	-0.563820099871837	0.572876571176709	0.839495852311116	-0.0695595980271962	-0.0705872525576165
COX7A2L	-0.063079638043017	0.396843167616333	0.87370545477323	11.985820942617	-0.0716544039962017	0.577216345149288	-0.124137863728841	0.901206119088578	0.97052474316336	-0.126015623875897	-0.0885474206196302
MTA3	0.0318965452345243	0.042215221172911	0.449907182304874	197.544283060503	0.0360248358796061	0.0694918048382055	0.518404090431686	0.604176361364625	0.857141295599907	0.137984245941618	0.14220918977599
HAAO	0.420979306239722	0.160620333377654	0.00876828097833239	7.06437916865806	0.56947287932451	0.315646759198929	1.80414613085133	0.07120840158385	0.366217721512303	1.21949536492865	1.28538834361749
LINC01819	0.293487659317705	0.221542738047366	0.185255705231133	14.3923433848592	0.379765894696992	0.368670455927192	1.03009581752868	0.30296502841063	0.670920399473596	0.865114118717931	0.87884627672038
LINC02580	-0.0479192976110408	0.0862191069172138	0.578357751540548	34.7621048253199	-0.0698347479029497	0.165505076082865	-0.421949281289625	0.67306203796444	0.888257168612072	-0.0838752918230154	-0.0846478976229146
ZFP36L2	0.129983847933047	0.143343061621723	0.364511242842271	205.98349710591	0.142186721128276	0.231091566383754	0.615283038465187	0.538367817025168	0.821428321176066	0.410631916647548	0.369714109214928
THADA	-0.0118054801219621	0.038901717166675	0.761532176519775	247.659038115954	-0.0221316955184711	0.075785095669997	-0.292032296361314	0.770261930804866	0.925034187929208	0.016508223145887	0.0175797433454173
PLEKHH2	0.1132705607509	0.103231120347664	0.272531215698421	47.0877564553946	0.169615361480165	0.174010351844737	0.974742937313907	0.329687788659297	0.692814253946534	0.364174947246958	0.428493685321357
DYNC2LI1	0.133104959800014	0.0402979560946286	0.000956495245586497	157.278493910391	0.189774544677854	0.0830864643844654	2.28406090069872	0.0223679520437983	0.215479832808204	0.419307492967112	0.471694814790773
LRPPRC	-0.140442745730788	0.0813504238165388	0.084276859111964	162.399895321083	-0.212400707489616	0.135113757124832	-1.57201392374411	0.11594732212347	0.448654758679883	-0.341057433869115	-0.390166748145644
PPM1B	-0.116708343194052	0.076414659860564	0.126685671014715	253.167119918562	-0.165953353320308	0.128825570471534	-1.28820196730258	0.197675667358342	0.562653585720116	-0.275084271296509	-0.290630068444746
ENSG00000289272	-0.405933553791751	0.20586710648135	0.0486297834451224	5.3689170079256	-0.652008913771081	0.38770101305343	-1.68173126151008	0.0926209631796303	0.409637531632248	-1.07902706317106	-1.33224713151953
SLC3A1	0.230725332729805	0.275728048911353	0.402712946479747	5.01008040690598	0.397409453028551	0.460420182506054	0.863145162024529	0.388057659883105	0.73267569198428	0.690657265674773	0.916656422117058
PREPL	0.0256761989080376	0.10196222071787	0.801179648088806	91.3073698115908	0.0500910967890855	0.196598200924708	0.254789192136448	0.798885923275941	0.937940941125288	0.12069390468192	0.172353186819018
CAMKMT	0.0637906706779779	0.0373013598296629	0.0872393770886719	459.783178226683	0.0915035849331337	0.0704009652649575	1.29974901038296	0.193687006680575	0.556437302443644	0.226638524040055	0.261100148658561
LINC01833	-0.762645859678488	0.280921610010789	0.00663158967514801	22.0766601612169	-1.14665351541151	0.43735191979153	-2.62180972238118	0.00874642483277265	0.137006239400136	-2.07055987767902	-2.39227050981123
SIX3	-0.941314041866563	0.245411071255249	0.000125226278100756	5.06304143516531	-1.45229421541121	0.443464900589531	-3.27487973339168	0.00105706965156256	0.0462582918248788	-2.56719361479549	-3.04725852804223
SRBD1	0.143982289927795	0.07120466557019	0.0431669856901617	106.921148466703	0.211189466612894	0.124124767047888	1.70142890605721	0.0888624771971355	0.401393775626776	0.449542586004119	0.517586992366656
PRKCE	0.0286933363071643	0.114916757570892	0.802828632600201	229.193331151103	0.0674769969436399	0.196755988237462	0.342947615206521	0.731637869756741	0.912674259519097	0.129080469114219	0.209611170743949
EPAS1	0.187402123395047	0.112190679732332	0.0948423433966733	113.785997883715	0.251290782649234	0.199969880380899	1.25664316131299	0.208882878308258	0.575132442796766	0.570234216129495	0.603524112387395
ATP6V1E2	0.0132197582972246	0.114947618268953	0.908439728380277	13.7613831698792	0.0874100851456758	0.227679862420737	0.383916628446251	0.701040241346997	0.899769187366219	0.0860694484639379	0.252327778639062
RHOQ	0.0940741077227573	0.0817339251659109	0.249740491121744	186.861744845065	0.141177577366654	0.150717694797671	0.936702074405898	0.34891182890176	0.705775971903605	0.310815663629735	0.367551514139941
RHOQ-AS1	-0.0437475010366004	0.120283249716851	0.716079043770462	31.2787901113324	-0.0391001069706079	0.214636006995632	-0.182169373712788	0.855449807046978	0.958365491564121	-0.072279187257105	-0.0187835622927851
PIGF	0.054642509756937	0.0556638510894134	0.326271506069084	60.6931208041544	0.0845992221897326	0.106807073202583	0.792075090656889	0.428316893345222	0.759421077384658	0.201209903844116	0.246304099341659
CRIPT	0.219467680088547	0.0784540682225368	0.00515151634321471	54.225623509004	0.321614990911837	0.145604533320684	2.20882539559055	0.0271867879250601	0.236088886077693	0.659365011878282	0.754228890264266
LINC01118	-0.000698713304834666	0.0858627052973253	0.993507234559751	17.3355706545081	0.0179093074855883	0.173877816680709	0.102999380987599	0.917963462241909	0.976561152234324	0.0473810682384998	0.103387612538349
SOCS5	0.482395987846236	0.179605629214207	0.00723428968924556	13.1004997438549	0.686027504977019	0.330798402911421	2.07385373973743	0.0380928964540317	0.276364875087312	1.39021180550579	1.53516490567832
MCFD2	0.0476358753923929	0.0939986954290138	0.612315039837208	46.2616430844034	0.0626700560929434	0.148256512803809	0.422713679876417	0.672504173492423	0.888257168612072	0.1817339626527	0.199309896530291
TTC7A	-0.0721689748972482	0.065439221375018	0.270096760219103	130.370743298887	-0.108965185173664	0.114400348225239	-0.952489978082285	0.340848546184017	0.698983839030058	-0.15128073417447	-0.168504424454853
STPG4	0.111921103367399	0.146275425653249	0.444188491863166	31.4676395596227	0.115078660168067	0.248939022022966	0.462276501421501	0.64388304866669	0.875689746717896	0.360423937664615	0.31162153474291
CALM2	-0.274139790800674	0.104086139717327	0.00844406640264646	518.328509236528	-0.401142395702334	0.171763779216349	-2.33543065675718	0.0195209344705793	0.200382835468282	-0.712687470741553	-0.794640184831732
EPCAM-DT	-0.0336601775887283	0.102986639199683	0.743788724351156	34.2513198815286	-0.0231613756147959	0.191100284053207	-0.121200110871354	0.903532536302832	0.971182646658143	-0.0442400306480912	0.0153731389052876
EPCAM	-0.344012898111593	0.25736476299733	0.18132893165355	6.18634223890813	-0.510044365641409	0.454948045832106	-1.12110464109925	0.26224332338107	0.632743814543595	-0.906909754657966	-1.02801710574546
MSH2	0.344927828089628	0.187607116641802	0.0659792326610407	25.9732575090654	0.547158974701015	0.31996110839193	1.71007963264955	0.0872511485191006	0.398130955460464	1.00809941661619	1.23756964614574
MSH6	0.0234708063272163	0.156424037607164	0.880728297157939	15.7108564736567	0.0170317550113887	0.26718450775412	0.0637452940462492	0.949173038627435	0.986164435358949	0.11456370093882	0.101507017591503
FBXO11	-0.046135561960976	0.0350616325736171	0.188227143933308	368.087398411504	-0.055238385093803	0.0718695082398891	-0.768592779422199	0.442135093307922	0.768183749109571	-0.0789171437573063	-0.0533678922121399
ENSG00000233230	-0.107243354768262	0.134485235253427	0.425197915807793	6.7221238602118	-0.182554078705512	0.28044552986795	-0.650943086136795	0.515083226869858	0.81012901040631	-0.248774983788809	-0.326205422843761
ENSG00000230773	0.0215480056619895	0.144571433342056	0.881516179515662	19.1026019903228	0.0448572071060206	0.2447218537331	0.183298738636326	0.854563624054123	0.958365491564121	0.109219001796493	0.161136961260204
FOXN2	-0.157296657793951	0.0600762335408484	0.00883731484890359	150.025834185456	-0.22102670757421	0.107989671995495	-2.04673931765836	0.0406836866212687	0.284785665389238	-0.387905290216306	-0.408652266274198
PPP1R21	-0.349279915080391	0.132496627451991	0.0083854649614155	65.0983584694844	-0.499147129080274	0.208083492784429	-2.39878292314798	0.0164496632561021	0.183671755487685	-0.921550180774334	-1.00466432786156
STON1	-0.0965209184868321	0.278190430192096	0.728621459194547	8.4748282325731	-0.188340368014516	0.438264448827327	-0.42974137765101	0.667383780581267	0.887243112201874	-0.218970440326032	-0.338605440797585
NRXN1	0.0670971685483014	0.0741024902409279	0.36521939958776	10125.6529403114	0.0906220227524529	0.133779487716424	0.677398488358294	0.498153157183363	0.801509266392188	0.235829407240388	0.259210960910751
ENSG00000285548	1.09606692910489	0.160316732364065	8.09341284519654e-12	7.18336104396743	1.45591560287389	0.306084377092409	4.75658253682885	1.9689775689959e-06	0.00114094552991364	3.09599785641133	3.18503509476503
ENSG00000286412	0.825759998480076	0.227444227664989	0.000282758373808943	4.4125785775785	1.06353404730593	0.400676503679931	2.65434593128901	0.00794623176005072	0.131006088601615	2.3446411264068	2.34416142358151
ENSG00000231918	0.0739825797786083	0.0879370742375324	0.400172762307974	92.4537768100994	0.111395674443319	0.157385906471385	0.70778684661687	0.479077635829983	0.790768469608536	0.254968391412127	0.30372889635729
ASB3	0.0775725868809385	0.0411077388975639	0.0591528543015958	1367.7608389598	0.109706400178296	0.0665011595118102	1.64969153896952	0.0990060416120807	0.422167775299207	0.26494732902525	0.30010878161767
CHAC2	0.317071328942204	0.160405860444798	0.0480776206073538	7.91203470193764	0.353324187894942	0.314198817090481	1.12452424603876	0.260790690533798	0.63179354245245	0.930668297627112	0.822181699205225
ERLEC1	0.140975282054787	0.0929126448325242	0.129193875223046	57.2296637918307	0.208428470232035	0.172253176872816	1.21001234355131	0.226274156451997	0.596298371262243	0.441184178036781	0.511670177139351
GPR75	0.124431187492661	0.207008348340595	0.547778308113324	5.32123012057172	0.136341894792141	0.385949784026378	0.353263301172937	0.72389105552569	0.909399409279867	0.395197503694577	0.357188646412319
PSME4	-0.153684135996006	0.0674951516034733	0.0227882820281629	244.142868174252	-0.218084048788119	0.10834075558597	-2.01294561412824	0.0441203511533798	0.296353375842021	-0.377863769790249	-0.402346148513593
ACYP2	-0.081975406715212	0.0296927549528621	0.0057662062272133	603.597297913622	-0.104869881467474	0.0599498829213734	-1.74929251496645	0.0802404691456907	0.384189053553602	-0.17853911236968	-0.159728188637522
ENSG00000272156	-0.366575208033354	0.174914980567458	0.0361058263899973	5.85203766392707	-0.563585579346008	0.32687754256683	-1.72414897309987	0.0846809530684065	0.392785956370832	-0.969624918360864	-1.14275592638712
ENSG00000289065	0.214240255079031	0.188957038155768	0.256876751915126	4.50076540053227	0.350337511600985	0.37707751621488	0.929086186622018	0.352844422542298	0.708539263542426	0.64483463726889	0.815781251925533
C2orf73	0.0522788691437981	0.102724922901921	0.610807608724423	38.9218126144739	0.0799668587518381	0.18187477422475	0.439680868843415	0.660168260593619	0.883506737456403	0.194639827087709	0.236376944522568
SPTBN1	0.033721768156269	0.0399895278359052	0.399080267213787	845.648700483133	0.0447524554045322	0.0682668901961096	0.655551399455465	0.512112804735278	0.808635713335527	0.143057713805877	0.160912478364555
SPTBN1-AS1	0.220390152063799	0.144437801655988	0.127047686730204	19.8388527456244	0.300631612990503	0.250593451307726	1.19967864851077	0.230264168463836	0.600232848497359	0.661929154518813	0.709261511507118
ENSG00000289627	0.0687393327357627	0.147532910612619	0.64126888798832	9.13029902567826	0.104060098768664	0.265952624896483	0.391273065303145	0.695595405865245	0.897298812483366	0.240394037200742	0.288008757731346
SPTBN1-AS2	1.00779382083971	0.181426402162832	2.77873306847963e-08	6.11795886069312	1.36101443728566	0.314314449136756	4.33010458483089	1.49038540968991e-05	0.00370470720772592	2.85063014119902	2.98166189748959
EML6	0.0765566853048532	0.0720597051926057	0.288051271631686	254.895971575367	0.127707369885979	0.12713295977316	1.00451818406371	0.315128910890593	0.681251735933	0.262123485461752	0.338684859591197
ENSG00000285519	0.0929808816641573	0.170299206977522	0.58507596905551	15.1366728835997	0.193389034751629	0.314101974504543	0.61568869491087	0.538100000048179	0.821428321176066	0.30777688562043	0.479440666996778
RTN4	0.056920054062798	0.0772453417764018	0.461199212113468	492.701317566457	0.0771074510842489	0.137293851064435	0.56162348485702	0.574372576066315	0.840043527279766	0.207540663614635	0.230249233908404
CLHC1	0.13817350349669	0.0681319048879889	0.042557251532408	96.1552351705072	0.201558631836932	0.112761373780328	1.78747939192007	0.0738600399870706	0.372568125856271	0.433396234269516	0.496948113500641
RPS27A	-0.403635256085223	0.296327215612208	0.173157856792842	16.4016281489425	-0.608185028411632	0.462606169457489	-1.31469286093799	0.18861314684573	0.549777229069935	-1.07263861635854	-1.23833254546212
MTIF2	-0.18252437291357	0.0982460258922435	0.0631932192615182	32.3513744283205	-0.280851701723525	0.172378354103012	-1.6292747612365	0.103254866568294	0.429561049054582	-0.458029328449243	-0.536857228370474
ENSG00000240401	0.151160605148485	0.0965194461844077	0.117321569297775	32.207751601194	0.199441669598176	0.182019930407545	1.09571336035358	0.27320423404422	0.642360455902538	0.469495738661701	0.492411463435928
CCDC88A	-0.0965329585484291	0.0907243018464121	0.287317208271726	468.496541327448	-0.139831040536018	0.150179709718322	-0.931091429050479	0.351806271803194	0.70764837164795	-0.219003907397296	-0.234649952307698
CFAP36	-0.151455060252288	0.156222944039674	0.332305625079891	38.9798665549126	-0.207534658962887	0.265414855289111	-0.78192555852544	0.434258323476011	0.762877708763048	-0.371667735312475	-0.37973880618261
PPP4R3B	0.147919886203588	0.0616234851958706	0.0163779836577082	141.350319393271	0.216431149054169	0.105074740276829	2.05978286012377	0.039419303849528	0.280177466637232	0.460487697381837	0.528819917806267
PNPT1	0.0575072229382684	0.087807736306815	0.512517940745135	46.7647071284039	0.0897901645644492	0.157571123265069	0.569838957188891	0.568786930170974	0.837065464351109	0.209172783387569	0.257428288818944
EFEMP1	-0.035519077295094	0.118897886288298	0.765141497262052	767.318558666623	-0.0769140675509392	0.183318128717494	-0.41956607395589	0.674802476547396	0.889207233954117	-0.0494071079463047	-0.0998188795852808
CCDC85A	-0.0106421911793788	0.599242163062347	0.985830780562735	30.7212674177868	-0.515447579993612	1.00613438023714	-0.512304906897353	0.608437631606858	0.859291567687498	0.0197417509504811	-1.0395961940692
VRK2	-0.279873210779494	0.375909914817344	0.456560721940197	4.03188735821935	-0.367975976460363	0.590077104359087	-0.623606599446085	0.532885975483779	0.820070034127732	-0.728624330655101	-0.723564548598934
FANCL	-0.0778361975964865	0.201657423004869	0.699509771467998	36.6692111766762	-0.0566622720727342	0.321069593534366	-0.17647972032789	0.859917079464934	0.959647092720354	-0.167033589292408	-0.0564192819992853
PAPOLG	-0.0195171061136455	0.136175152736256	0.886034658772633	22.0188368998503	-0.027850644224904	0.238200736300798	-0.116920898975452	0.906922736752826	0.972536736731478	-0.00492734298900942	0.00532403630249122
REL-DT	0.000485766584073351	0.128012180491395	0.996972282435033	28.5139088082796	0.0181296749534404	0.227645170859847	0.0796400595055986	0.936523533508598	0.981881733481365	0.0506734993057643	0.103859860020608
REL	0.1908694392884	0.0745223720226651	0.0104300247309385	23.3408343658103	0.268435433356929	0.150774398588451	1.78037807393045	0.0750141076157467	0.374831594456477	0.57987211599947	0.640265098749181
PUS10	0.102324901218855	0.0867895239357686	0.238397934967016	53.7572452629075	0.13226205090726	0.156070091929414	0.847452892941712	0.396742733322713	0.737746158564621	0.333749922869189	0.348445540991961
PEX13	0.125385655303026	0.0673478262279233	0.0626365787284307	30.5265307034793	0.204072961563965	0.14926696584713	1.36716761411875	0.171572773956734	0.52567346363022	0.397850583329761	0.502336322090304
SANBR	-0.025234468958925	0.121908077426427	0.836013081275453	55.5686076972914	-0.0433935244921468	0.186525100742394	-0.232641742690045	0.816039610512964	0.943816049986591	-0.0208195698059424	-0.0279843560151975
C2orf74-DT	-0.0527240577009131	0.182671907338344	0.772866776535714	4.17654243890173	-0.0293155711155793	0.377146180748961	-0.0777299959855423	0.93804283293901	0.982085443337306	-0.0972308089059031	0.00218469798472895
C2orf74	-0.117690458935712	0.19347035282756	0.542980146670498	17.0563476205674	-0.14708172128736	0.318032417288631	-0.462473990989023	0.64374144968749	0.875689746717896	-0.277814202306542	-0.2501881611135
USP34	0.146188998912049	0.0382294198813249	0.000131308133552444	636.284490005455	0.214992144292779	0.0696963113871337	3.08469903232881	0.00203758226774031	0.065596305574833	0.455676448878624	0.525736130611403
USP34-DT	0.0617686522025198	0.0940070173466119	0.511139592116634	13.5526567074414	0.128289897773669	0.225730886241826	0.568331165971817	0.569810120469193	0.837861797582852	0.22101803481983	0.339933216850956
XPO1	-0.227146233508039	0.0676795703167747	0.000790211491874128	552.78529257256	-0.325561809849133	0.110378254459722	-2.94951040350011	0.00318277857078227	0.084848147318387	-0.582062164697578	-0.632670989810343
ENSG00000289410	0.23361482801993	0.118701462439801	0.0490580061608617	30.3513557520064	0.378785160453956	0.214201465992835	1.76835932797316	0.0770008514379741	0.378097121228627	0.698689030630017	0.87674456324355
FAM161A	-0.214692559969668	0.192272650597764	0.264163348613614	28.3838644163032	-0.29948273648044	0.314567860628603	-0.952044928817526	0.341074196601972	0.699203256242736	-0.547445399952755	-0.576783535740653
COMMD1	-0.0450919607912393	0.0418960901894469	0.281801657335723	256.05247993357	-0.0663244190722199	0.0848097055464761	-0.782038077421149	0.434192196152037	0.762877708763048	-0.0760163052160606	-0.0771252629601192
ENSG00000229839	0.272173431861193	0.107851805198703	0.0116164256473896	11.0974035412769	0.469313858881698	0.245989828972855	1.9078587957939	0.0564094690764939	0.329736615114448	0.805868178529569	1.07074756342081
B3GNT2	0.0666211156239243	0.226048339726214	0.768207280276576	6.81490513218647	0.11452446669653	0.390614982612125	0.293190153461808	0.769376809962853	0.924337260872098	0.234506150127659	0.310433898136795
ENSG00000226622	0.322085430057829	0.162866549613562	0.0479734738753004	5.81449067882688	0.46764531685426	0.336107845166488	1.39135495817605	0.164117815928715	0.514334352541648	0.944605707997759	1.0671718778662
EHBP1	0.102955846426422	0.0536355279903723	0.0549153101290173	623.421048539092	0.160941009987782	0.0953275205832054	1.68829535272877	0.0913545468845436	0.406344396027788	0.335503725211117	0.409904550126205
ENSG00000226605	0.1313715487378	0.107824719049399	0.223079363799565	9.73101283655417	0.222157215566148	0.228612077986666	0.971764998256588	0.33116747251612	0.694439549960161	0.414489229282759	0.541090878306433
EHBP1-AS1	0.0981455352378943	0.0932018921031042	0.292321603701323	69.2446382932074	0.130734323224977	0.1707327161533	0.765725082869242	0.443839899111881	0.768561106472286	0.322132778056482	0.345171620578166
OTX1	-0.0685442158624015	0.0888055127421037	0.440205402727794	19.9104842328624	-0.104670751330276	0.177881243495583	-0.588430512815002	0.55624336204585	0.831104143661216	-0.14120519860022	-0.159301452754725
ENSG00000286480	0.281926935386109	0.111801281925999	0.0116796263127433	15.5856782432985	0.390966438372669	0.22198599797012	1.76122116686519	0.078200976804078	0.38029551356005	0.832979434972861	0.902849041748888
WDPCP	0.0201192369032096	0.0520719798027628	0.699220018945992	328.366885118689	0.0341894970464643	0.0886409650467798	0.385707635610927	0.699713207225258	0.899305485115831	0.105247534916055	0.138276058667786
MDH1	-0.609379541659529	0.327569676237398	0.0628423714054559	21.2116279191258	-0.917649865100994	0.51753587083127	-1.77311354984352	0.0762098931701949	0.377003003313772	-1.64453425095768	-1.90151568859568
UGP2	-0.15060830481532	0.0534786725863981	0.00485906891596547	381.667148539866	-0.229530875080999	0.102306944084024	-2.24355127734523	0.024861287114763	0.22546154098155	-0.369314057607048	-0.426876697189261
VPS54	0.00410023608198844	0.0496387365457088	0.934168376724475	177.877793454088	0.0140967828165682	0.0822888436923696	0.171308553918535	0.86398115483361	0.960169030397394	0.0607204336421391	0.0952173721959443
PELI1	-0.965838049064143	0.564702241471784	0.087201311625561	4.11375142698181	-1.32695656481386	0.861589026490879	-1.54012704899266	0.123529387616504	0.461512713420807	-2.63536159632666	-2.77865994357829
LGALSL-DT	-0.781223794942012	0.533311546101649	0.142960630756491	4.04039439621328	-1.22136372545914	0.784482415930072	-1.55690389058767	0.119493305614762	0.45490258424219	-2.12219990280739	-2.55237448948662
AFTPH	-0.0157483993903542	0.0604522415746102	0.794470582067596	102.442307196754	-0.0252311992726359	0.11055770688414	-0.228217462027112	0.819477186875983	0.944608134475168	0.00554831574979103	0.0109375068191893
SERTAD2	0.100594340887102	0.10587402660175	0.342044992114213	57.662643817949	0.159465910411341	0.179186444194336	0.889944053124874	0.373495927765597	0.723061248706627	0.328939583197409	0.406743411742911
LINC02245	0.073339306796334	0.0676633299662119	0.278415539532058	68.9168973093632	0.137185069587841	0.131025017322742	1.04701432131794	0.295092973066237	0.663417783162961	0.25318032225924	0.358995569994351
SLC1A4	-0.139559465861161	0.0491979677359661	0.00455836070660159	258.229926948339	-0.224267332450973	0.0900188065922232	-2.49133865400908	0.0127262753852348	0.16243140881003	-0.338602231285194	-0.415596925365292
LINC02576	0.20336976034271	0.181694587448533	0.263014502817393	5.18601185625904	0.279945244462744	0.337696758307767	0.828984103565512	0.407113402413567	0.743921489611583	0.614618544178956	0.664930623878584
CEP68	-0.0562597868114579	0.105500953278861	0.593851326675909	42.7860855089149	-0.0615202977166507	0.184498740325913	-0.333445624658339	0.738797928224525	0.914779673974588	-0.107058873086648	-0.0668300309245015
RAB1A	-0.0895075409186114	0.0589775373770292	0.129101451893228	224.380796576691	-0.133381251630564	0.0976518017768981	-1.36588623254792	0.171974674606278	0.526691979611189	-0.199475755436655	-0.220828054722736
ACTR2	-0.389923455261656	0.119024583327821	0.00105291942752293	52.060933446479	-0.553561269994778	0.208527121010829	-2.65462481480301	0.00793966607697005	0.131006088601615	-1.03452470708712	-1.12127383150871
SPRED2	-0.0921579555456511	0.0640912560794269	0.150457389173102	315.676710204983	-0.147418949221865	0.115668188115124	-1.27449864672505	0.202486751952482	0.567424868201951	-0.206842961533537	-0.250910840575082
LINC02934	-0.0467611289117808	0.0780367893746417	0.549026836993415	593.915863095537	-0.0809692376300869	0.139185989794848	-0.581734108076762	0.560745793345498	0.833342003773182	-0.0806559964662218	-0.108509109040105
ENSG00000234255	0.272972669783842	0.197692575147812	0.167342389488892	7.54960277663355	0.401330930832219	0.338873728921731	1.18430818496678	0.236291089985705	0.605909754343486	0.808089774515543	0.925060149026346
LINC03050	0.412622022003958	0.143572392445399	0.00405353960203804	7.68600219754046	0.377164440826777	0.307856346642525	1.22513128262622	0.220525760311615	0.590984188141429	1.19626509946492	0.873271361092414
MEIS1	-0.0531332401649004	0.0643774051658322	0.409178653881968	151.803222355298	-0.0799003719215716	0.112046989052068	-0.713097001512836	0.47578573483753	0.789217500981516	-0.0983681900207937	-0.106218529833291
ETAA1	0.00918846893729153	0.136177220809984	0.946204084262879	25.0127635924124	0.0270192107093999	0.235435088696603	0.114762887974692	0.908633065750421	0.973055688742486	0.0748639037737596	0.122910135091289
C1D	0.076257984491386	0.0925556747973959	0.409988006017084	63.8006802023204	0.103966875395393	0.167573103412161	0.620426985467213	0.534976710618378	0.820622343258114	0.261293203878007	0.287808980042995
DNAAF10	0.0827882634685585	0.0832976012850721	0.320278699919898	37.0654583286932	0.122243262464931	0.150021276499298	0.814839503552038	0.415164185487007	0.749420779111844	0.279445047217591	0.326975277421293
PNO1	-0.127219456224694	0.210157087903698	0.544943737606594	9.19970438475316	-0.16755805459027	0.359903044147497	-0.465564427183895	0.641527310573207	0.875063565827292	-0.304301411593858	-0.294068943256465
PPP3R1	-0.0993289412756634	0.055537306474864	0.0736940154621998	293.659097670432	-0.133470002554865	0.100230202833118	-1.33163456505312	0.182980300955012	0.541266153605317	-0.226775740824682	-0.221018247952971
ENSG00000289156	0.0666380092699099	0.0852125936692111	0.434202428340815	75.5599349221618	0.0921730014298612	0.156180079540134	0.590171305465208	0.555075807604973	0.830830221511954	0.234553108430121	0.262534708206956
ENSG00000273064	-0.335389229035608	0.153302893350759	0.028687425998178	13.5202881159155	-0.512065525455778	0.271256401966739	-1.88775461792996	0.0590589002331231	0.336152441529596	-0.882939034474818	-1.0323484512153
CNRIP1	-0.406204561339186	0.182368420689304	0.0259215992268636	17.209107521223	-0.615852757976489	0.338568697093171	-1.81898906562827	0.068913098285446	0.361067487664899	-1.07978036736558	-1.25476448987274
APLF	-0.051069057832285	0.0906027949573126	0.572986397976998	61.6754634818299	-0.074392059818159	0.155550876569931	-0.478249055605382	0.632472951115311	0.870317196019142	-0.0926305003360268	-0.0944142170293496
ANTXR1	0.203371617990104	0.0709705394179999	0.00416248685330511	347.646048748445	0.273280944128416	0.128284902844282	2.1302658229405	0.0331496734869456	0.260036660273499	0.614623707775275	0.650649028302859
GFPT1	-0.593395128305071	0.192705876675931	0.00207502369648613	27.7417832842112	-0.849523433002238	0.301850465171051	-2.81438503836936	0.00488706540124162	0.102351619722413	-1.60010329048884	-1.7555207450245
NFU1	0.0764053135694811	0.102362817283605	0.455415750197154	31.0585857474613	0.103324219999061	0.179838538555045	0.57453881036425	0.565603245467124	0.835845130141692	0.26170272609816	0.286431769532585
AAK1	-0.235735903401339	0.0706618786156897	0.0008495909241198	207.5246374253	-0.347608128352807	0.123309609286397	-2.81898653612191	0.00481755388220455	0.101738903214723	-0.605938379295295	-0.679916250228949
ANXA4	0.0596582003498223	0.0495701121508382	0.228778441369115	152.242194848784	0.127434041579495	0.106316794151536	1.19862569781647	0.230673521268539	0.600578228975594	0.215151732393882	0.338099117032074
SMANTIS	0.488634072282095	0.159399832117895	0.00217334247852197	4.95295447845601	0.767099502758499	0.330482163147437	2.32115251078248	0.02027861417598	0.205682734091635	1.40755145237457	1.70890219642844
GMCL1	0.141940597236466	0.160061058346458	0.37519179988072	32.788057857982	0.198663260279657	0.253378287475296	0.784057948528941	0.433006108518745	0.762754575964979	0.443867409490202	0.490743332271101
SNRNP27	0.0437094275133316	0.319233507848094	0.891094090374316	4.53073655693888	-0.258524579888944	0.540638004045535	-0.478184252594958	0.632519069659194	0.870317196019142	0.170819839836369	-0.489010206415452
MXD1	-0.22382357693389	0.176753714394669	0.205404991548194	69.4350166831481	-0.314836882589907	0.282991190988337	-1.11253244841421	0.265909286647497	0.637266083994941	-0.572826366071513	-0.609687470759382
PCBP1-AS1	0.187627377966079	0.0521356823171291	0.000319653927238579	270.321755577483	0.278542293015961	0.0974756193447841	2.85755858632424	0.00426913816100594	0.0976364131754647	0.570860343389782	0.661924098936704
PCBP1	-0.643737253974353	0.399001716200951	0.10666422565561	16.9647638817736	-0.965195811974699	0.596057676530741	-1.61929935638522	0.105382869105736	0.433898477555505	-1.74003642071571	-2.00340665245539
LINC01816	-0.120712748150221	0.101976381839633	0.236519005502412	14.4395659156113	-0.213451246043424	0.214745385091465	-0.993973611831103	0.32023571456913	0.685448132610794	-0.286215086945689	-0.392418052260033
C2orf42	-0.00504363932083	0.0785426180895718	0.948798779314687	32.8120288066932	-0.00197385432759292	0.141601763368376	-0.0139394756155539	0.988878267797235	0.997457406864921	0.0353037256563333	0.0607779968942457
TIA1	0.140596392086346	0.0621416914005761	0.0236657191694012	134.849769976485	0.194165211131967	0.109461163465407	1.7738274012895	0.0760917041970424	0.377003003313772	0.440130999240881	0.481104012975097
PCYOX1	0.0212001074037416	0.177044964760324	0.904685786891071	43.18775308177	0.0363561187079188	0.274968795373028	0.132219071108041	0.894811016987188	0.968519334741844	0.108251968886582	0.142919128875039
SNRPG	-0.11684893037662	0.130167708480096	0.369356249448519	20.6016031410281	-0.203578709393022	0.233560239068501	-0.871632561282466	0.383408861338251	0.72799580960098	-0.275475053454888	-0.371261206278572
FAM136A	-0.725440530694431	0.296907102210396	0.0145526274968829	7.38205572074209	-1.0380685604736	0.504730550021253	-2.0566786782173	0.0397171444604161	0.280891353289781	-1.96714235057534	-2.15957295204307
TEX261	-0.0901370348853282	0.124708351928299	0.469813419414195	33.4919687453491	-0.147377854765426	0.212225640067278	-0.69443944058176	0.487406666760924	0.794899688115209	-0.201225523847315	-0.250822775155186
NAGK	-0.388693982556204	0.187661346480193	0.0383352308332746	27.3960309777112	-0.551456255096528	0.296749349934679	-1.85832338038117	0.063123105568256	0.346722686369258	-1.03110721205855	-1.11676278459463
MCEE	0.160045241652728	0.0845332478813215	0.0583204325621893	33.4912047734223	0.253549443531658	0.147724234735767	1.716369991594	0.0860943453125491	0.395873850034115	0.494191855093774	0.608364422644624
MPHOSPH10	0.160624811622032	0.107382899115095	0.134702210278029	15.5863330363578	0.172306936082019	0.234618065587996	0.734414614024653	0.462696082688365	0.781228742346097	0.495802852621432	0.434261729676676
PAIP2B	-0.116660032879874	0.214404521841067	0.58636453259981	11.1460648806476	-0.121393212996347	0.382289990848828	-0.3175422216177	0.750832207607436	0.918643421149191	-0.274949985876589	-0.195137688002892
ZNF638	0.0608068373218462	0.0442149807765976	0.16905265510396	620.56890538914	0.0912126306934675	0.0765979869187594	1.19079670840708	0.23373340140612	0.603970614437797	0.218344532953111	0.260476633724735
ENSG00000281195	0.0376796865038293	0.135922861430865	0.781615980120046	5.97175491129061	0.0320191576347266	0.31172499871516	0.102716040634214	0.918188342399387	0.976561152234324	0.154059313285305	0.133625021321699
ENSG00000289463	0.0648496070461125	0.101459209245495	0.522712831525196	26.8262461857997	0.102657471044171	0.170891123871309	0.600718566995194	0.548027450357282	0.826182166411559	0.22958198895605	0.285002926526331
EXOC6B	0.0138194428783277	0.0337211750566273	0.681941672294185	571.546456008926	0.0239933066410726	0.0670013029302602	0.358102090433176	0.720266914717646	0.90839909549314	0.087736357428685	0.11642562269136
SFXN5	-0.00152117998913302	0.053776923283824	0.977433365221438	1250.44289619903	-0.016820050785608	0.0922830802502367	-0.182265814491653	0.855374125364905	0.958365491564121	0.0450949045910356	0.0289625979754732
RAB11FIP5	0.19558206220993	0.346618919761938	0.572579416804271	7.07739485753775	0.165970802673831	0.575065657147937	0.288611918675461	0.772878373688691	0.926281114853435	0.592971524660136	0.420683395821663
SMYD5	-0.309199156631795	0.161953530993619	0.0562383066101369	14.6134589262796	-0.477192932268212	0.285486855063633	-1.67150579371456	0.0946218152898484	0.413542151200247	-0.810139986687088	-0.957616484227517
PRADC1	-0.359035519184308	0.267723737886959	0.17989864073326	9.75272304493986	-0.495711054550504	0.412052164112826	-1.20302985331433	0.2289647682803	0.598688184417001	-0.948667276077048	-0.997300820165268
ALMS1	0.0963480972679173	0.0435754836762259	0.0270315420633875	161.016807068283	0.148324734167974	0.0922814652313335	1.60730796586454	0.107986827727937	0.437691598192651	0.317136542435049	0.382867871121479
ALMS1P1	0.116705687992277	0.208320754033521	0.575328616896132	13.4214948904583	0.184719802626262	0.349576078930665	0.528410877515732	0.597214189382194	0.853052094581957	0.373723374160262	0.46086250260511
TPRKB	0.211442536594375	0.26439388644017	0.423869847479324	7.71527453422691	0.344245968432522	0.441647823577012	0.779458088674344	0.435709917036818	0.764467112164289	0.637057979055779	0.802727074952752
DUSP11	0.0370556792007193	0.101612587033099	0.715353221399998	21.2026802182134	0.062876888254438	0.180489201189409	0.348369253340833	0.727562890318173	0.911141890288637	0.15232479583997	0.19975313785111
STAMBP	-0.00196870630202114	0.0752363429584254	0.979124169746489	58.922723449911	0.00149998505494656	0.126887666897233	0.0118213620884164	0.990568137377818	0.997861844023506	0.0438509412702826	0.0682224346697924
ENSG00000286244	0.563450090089041	0.283236757386921	0.0466652922424958	3.69077570752552	0.691641939691144	0.53048157117115	1.30380012667395	0.192301739433425	0.554178696565806	1.61551326216409	1.54719663923637
DGUOK	-0.098814230720481	0.102035550047317	0.332829941761758	38.6312020746859	-0.149417250942703	0.189689621015604	-0.787693338954014	0.43087610275552	0.761199387869271	-0.22534502930446	-0.255193201150622
DGUOK-AS1	0.000913495685351817	0.219394516582023	0.996677847700706	3.25372757744899	-0.0235498498861956	0.417013067136511	-0.0564726905271927	0.954965250598697	0.987540171979492	0.0518624334485977	0.0145406385440528
TET3	-0.025799124428974	0.121756907352902	0.832192510595118	91.1549330841794	-0.0326962091266709	0.210474893532371	-0.155344937241373	0.876549390784503	0.963167823262752	-0.0223891103522189	-0.00506000925237473
ENSG00000217702	0.0572967448413077	0.162884051987349	0.725015262763704	8.52865203722365	0.125766089171208	0.31197705323628	0.403126088494583	0.686855469386707	0.893394419709673	0.208587729447944	0.33452469503131
BOLA3	-0.337978400505048	0.302287148219259	0.263536803185139	9.74686005371986	-0.535394192385783	0.466744172840904	-1.14708275654955	0.251347419752339	0.622776331755944	-0.89013600646589	-1.08234178430369
MOB1A	0.215396775194607	0.0853988440918607	0.0116608586139039	41.5445656041039	0.270186149775318	0.163211986983821	1.65543079750694	0.0978371431230823	0.420270799527378	0.648049350151817	0.644016884023088
MTHFD2	0.0758444124036421	0.216512993544608	0.726113874539038	13.4544296500146	0.12022557648107	0.398014510141419	0.30206330025092	0.762603808581273	0.921441294410938	0.260143621176779	0.322651376370214
SLC4A5	0.295628188963326	0.131910813944096	0.025018192264534	50.8673663928517	0.430974781567439	0.232174554844985	1.85625329121525	0.0634174633770998	0.347324234051676	0.871064026666256	0.988586920970713
RTKN	-0.14039242213654	0.105294114803629	0.182421601241522	10.2681787413887	-0.168401939437366	0.243809383508518	-0.690711477195803	0.489746875285172	0.795738365670745	-0.34091755224962	-0.295877388478635
INO80B	0.669129977188986	0.311130390957479	0.0315044952573204	6.93099370929035	0.913481049266359	0.507026292541673	1.80164433818051	0.0716013806890953	0.36702157483359	1.90926560589838	2.02259784969997
WBP1	-0.174809202343186	0.118385063868151	0.139778775069028	32.5096777567092	-0.244260970193405	0.199912750444733	-1.22183787502304	0.221768942519555	0.591604939377906	-0.436583909651467	-0.458443290925104
MOGS	-0.0749915699686804	0.143479621004586	0.601208398640642	20.9168801380132	-0.1039446239216	0.236519776305492	-0.439475402629096	0.660317101172156	0.883625052089367	-0.159126540414421	-0.15774536172237
ENSG00000286883	-0.162544642461004	0.135579016802788	0.230569817081883	9.49001269544744	-0.202183953650364	0.27879720404506	-0.725200793684022	0.468328856019261	0.784736101182464	-0.402492813330998	-0.368272244730582
CCDC142	-0.0785394690498442	0.0851431983322511	0.356299253161529	17.4329402525391	-0.055406906336597	0.183447000738583	-0.302032227910629	0.762627495199697	0.921441294410938	-0.168988432767116	-0.0537290332344173
TTC31	0.0767181595336272	0.0896565653755284	0.392169685787543	14.9935378387042	0.094036347833903	0.186118126141724	0.505250884388859	0.613382635042692	0.861528249533931	0.262572326149008	0.266527859539427
AUP1	-0.0616271636994998	0.124866668474424	0.621628435444282	39.0224071044917	-0.0901113864300846	0.205879497740247	-0.437689946882305	0.661611058038258	0.884344893603148	-0.121978263936076	-0.128100733862615
HTRA2	-1.01107354683817	0.280394238897013	0.000311073087334632	8.5095042057171	-1.49869552997401	0.430522588953905	-3.48110777094317	0.000499344531663084	0.0305811706422093	-2.76110012478045	-3.14669654486666
LOXL3	-0.0710072483728292	0.0618554830671616	0.250987559639061	30.7987021470719	-0.0783758207025282	0.128034409366407	-0.612146540062002	0.540440808021226	0.821824847792204	-0.148051549334372	-0.1029514165802
DOK1	-0.145970622799797	0.163677893083021	0.372491371348554	4.22901646714944	-0.224705713341481	0.321946667799263	-0.69795943184474	0.485202564999812	0.794428915400177	-0.356422957900765	-0.416536375610972
SEMA4F	-0.631988218512841	0.376101708586413	0.0928862847529511	5.26227738332561	-1.16175135859935	0.606661373950265	-1.91499147380132	0.0554935909653875	0.326683183016571	-1.70737829817086	-2.42462518767049
ENSG00000286739	0.11244674615896	0.243172312054906	0.643783091538463	4.88831456967118	0.308787739912152	0.447880623146167	0.689442061018521	0.4905451222341	0.796289014927273	0.361885036897641	0.726740091450355
HK2	0.713431503705952	0.316966009529737	0.0243973260633789	13.5508401482521	0.940376582363105	0.486326272930791	1.9336331074528	0.0531582536621714	0.320492485200598	2.03240802781503	2.08023497696189
ENSG00000270571	-0.728907975061351	0.367689685572943	0.0474345071283156	4.23916522959914	-1.05084039325318	0.599961667750896	-1.75151255444788	0.0798576606650468	0.38415465228271	-1.97678060755595	-2.18694298961164
EVA1A-AS	0.0341019311902795	0.173944011209472	0.844570095929943	5.20283804891853	0.058841952250825	0.33199972279453	0.177234943919641	0.859323848849372	0.959493926369884	0.1441144312694	0.191106270020032
MRPL19	-0.186556301621095	0.119479803322254	0.118428342661025	42.2809434442483	-0.278845510928163	0.199845488096779	-1.39530551119136	0.162923730857851	0.51359927879368	-0.46923665029739	-0.532557961508277
GCFC2	0.060613707314756	0.0454152289435633	0.181988964110083	96.7873948551357	0.0907580589702538	0.0836325901951035	1.08519966628473	0.277833231993403	0.646930057865029	0.217807700507647	0.259502486524667
ENSG00000286045	0.0316820344948542	0.139599655694191	0.820463219935332	6.39266259981325	0.0379145350185241	0.266112335994672	0.142475676209476	0.886704290930587	0.965631438187706	0.137387982695475	0.146258815019139
LRRTM4	0.297845984951193	0.398629863118329	0.454958361217132	275.740645089558	0.464698557388829	0.605745998949298	0.767150849027275	0.442991832115731	0.768517701055822	0.877228707451203	1.0608569723498
CTNNA2	0.16965127472796	0.0695420673018288	0.0147056117007061	13843.4024162978	0.209576674336687	0.125290618441916	1.67272439822656	0.0943815638714181	0.413091434830448	0.520893196354387	0.514130778528604
CTNNA2-AS1	0.175172720403605	0.13507443706106	0.194679142663869	7.19039903055859	0.206342845186689	0.26950647431078	0.765632238388252	0.443895156529531	0.768561106472286	0.536240843409388	0.507200682679925
ENSG00000224731	0.0538040399735718	0.0992008316446765	0.587560275303806	70.3055136092816	0.080931126874681	0.183944912170791	0.439974805063035	0.659955355353403	0.883502152108741	0.198879257296576	0.238443371103926
LRRTM1	2.21122749013799	0.414827619359205	9.79572116840724e-08	5.81637728374663	2.59300452889072	0.654874668164623	3.95954318428285	7.50932653269647e-05	0.010076452939405	6.19574594881524	5.62181665626816
ENSG00000237031	0.695319636845533	0.126934631540789	4.30701839815282e-08	30.1717286453214	1.02378624524292	0.256883096735645	3.98541693966143	6.7361738267167e-05	0.00945746330875049	1.98206350639612	2.25898188400346
SUCLG1	0.105833225585258	0.088522349486578	0.231870754842006	49.7908068440639	0.152103252366792	0.158126721768233	0.961907327654151	0.336096157395554	0.696054549073905	0.343501811648521	0.39096523559845
DNAH6	0.334795928911776	0.299465597091569	0.263576418614731	22.060498823268	0.487756956310336	0.472008503902914	1.03336476414556	0.301433229540249	0.669025998017448	0.979936355397559	1.11027112109763
ENSG00000287625	0.458943516933579	0.215705063661038	0.0333666371801968	8.077171659282	0.624519522501515	0.404650023516864	1.54335718820362	0.122744135070651	0.460105325848021	1.32502231215936	1.40335329960931
TCF7L1	0.190456257183172	0.0771269617967933	0.0135345049761872	255.323687655457	0.241309941275329	0.131133549887839	1.84018461699333	0.0657411376315019	0.35286800099071	0.578723617310356	0.58213516938413
TGOLN2	-0.563870091591719	0.246701095115255	0.0222752804544059	20.665471144909	-0.810940976279313	0.379494461151363	-2.13689805595309	0.0326062841672168	0.258446987364092	-1.51803423296623	-1.67283854050313
RETSAT	-0.0404794284877761	0.20202083883101	0.841189234363287	16.6246951379832	-0.0313113191632074	0.329021797648016	-0.0951648777893551	0.924183866802891	0.977836534587648	-0.063195112727361	-0.00209219006913809
ELMOD3	-0.103250504470689	0.0507298620349991	0.0418206639290945	101.453291707615	-0.158378434711896	0.0906432023437228	-1.74727316132675	0.080589966263328	0.384877372740423	-0.237676285963904	-0.274397017913226
CAPG	-0.316765122805549	0.152703852347143	0.0380444552822182	11.751409576803	-0.462235871808058	0.276374047123478	-1.6725010058616	0.0944255696842532	0.413091434830448	-0.831170670548935	-0.92556350375284
PARTICL	0.256759241724922	0.357788606058938	0.472986481636723	3.54286373637126	0.389179308495323	0.585100669733701	0.665149312976263	0.50595499643043	0.805860883495232	0.763022234958365	0.89901922243266
MAT2A	0.104773866119006	0.0899826683989172	0.244270739180071	295.829232586063	0.134246993084909	0.154239072386509	0.870382523751818	0.384091394023539	0.728725951899265	0.340557170670863	0.352699272066528
GGCX	0.500324297071913	0.065404951929031	2.01543689036743e-14	36.6899546840054	0.63176978883042	0.150127698897069	4.20821602856628	2.57394733548485e-05	0.00506867057765672	1.4400461022557	1.41889062030783
VAMP8	-0.257362952601189	0.123436968907064	0.0370716005205586	15.6936914786442	-0.377715703494719	0.222056947429768	-1.70098575102759	0.088945662870538	0.401393775626776	-0.666053852209308	-0.744436783574019
VAMP5	-0.0676420723481484	0.133058309449218	0.611198000147023	13.1784134724015	-0.111457542676465	0.252826374214042	-0.440846185541172	0.659324354868992	0.883407367012078	-0.13869756182118	-0.173845546568121
RNF181	-1.29113175575946	0.352817608078892	0.000252719808437545	4.90125765459811	-1.91967613284495	0.593705927817841	-3.23337875351977	0.0012233525274782	0.0501326924929214	-3.53956192588789	-4.04885797424566
TMEM150A	0.0115367337206343	0.121459706363077	0.924327503095743	19.2795959819032	0.026123131656411	0.206157705134871	0.126714311450648	0.899166518249515	0.970067328981861	0.0813912412146415	0.120989837686211
USP39	-0.137594183815894	0.133643637480606	0.303216458482623	30.4847011296485	-0.208485768730544	0.233947414439245	-0.891165090369855	0.372840609585265	0.722569261915561	-0.33313944907811	-0.381777034408884
ATOH8	-0.320988053797851	0.122294255679272	0.00867205091093996	35.336863410603	-0.51132348818579	0.214916825200302	-2.37916918654106	0.0173517099165124	0.188241537344032	-0.842908910534408	-1.03075826535025
ENSG00000229498	-0.152526223407427	0.204896626782792	0.456631052390812	4.42083270147346	-0.0875591866222196	0.379423021026749	-0.230769304364499	0.817494029185784	0.943816049986591	-0.374645186329681	-0.122631369689962
ST3GAL5	-0.260918104472859	0.127049573733474	0.0400074847012514	81.9397590280208	-0.366216747088186	0.197704795557264	-1.85234124471257	0.0639768366164796	0.348699055936621	-0.675935904729356	-0.719794520065111
POLR1A	-0.0770526029365221	0.0848556455629023	0.363855329503299	47.3145499638417	-0.113978321342648	0.140769201952052	-0.809682229934575	0.418122833713029	0.751897121393579	-0.164855475989878	-0.179247575234341
PTCD3	0.0501222583094163	0.0553489473341591	0.365164334793558	133.379521431854	0.0800089782273191	0.0998680479601548	0.801146911965687	0.423046600652569	0.755693751627723	0.188645219177849	0.236467206558266
IMMT	0.0228068835923372	0.0987068837985552	0.817270778874034	66.934268302924	0.0327100775861136	0.160749345698039	0.203484981192757	0.838755983397184	0.952645322571595	0.112718232848522	0.135105662773298
MRPL35	-0.191056561586974	0.332193391737267	0.565198949828467	11.1518949470241	-0.265938987186531	0.509553310634713	-0.521906111953762	0.601735702597342	0.85527919558338	-0.481745765784432	-0.504899281208856
KDM3A	0.101484460952011	0.0798461726466689	0.203728757706343	165.344552174463	0.139204631466084	0.137653441108476	1.01126880915665	0.311887790290763	0.678774404002663	0.331413799081315	0.36332349108708
CHMP3	-0.111471419473435	0.174375758084871	0.522653908531789	25.0531261922298	-0.147792580324965	0.30586515025697	-0.483195225741796	0.628957124932308	0.868805400869872	-0.260527493662613	-0.251711532026742
CHMP3-AS1	0.443644238178837	0.199105278490522	0.0258678986228084	6.96198042499738	0.697067874233299	0.383382576446939	1.81820436571085	0.0690329030041786	0.361445410308135	1.28249578118948	1.55882441692704
RNF103	0.235092032717383	0.133709182320132	0.0787076994859862	50.4409755215522	0.346526065043648	0.217507579944594	1.59316776515062	0.111122560519109	0.44264462884801	0.702795132121609	0.807613321976457
RMND5A	0.252063796784357	0.100554985543628	0.0121855130225776	37.7300554254644	0.357308005902698	0.194587802305784	1.83623023472565	0.0663236128288827	0.353609332392527	0.749970574949855	0.830719021171492
PLGLB1	0.198887148787509	0.189190753492642	0.293142888549967	12.1730076732109	0.285938915639829	0.343226337914828	0.833091415352818	0.404793174778959	0.742455414197818	0.602158484970668	0.677775061174439
KRCC1	0.0408718022064482	0.055330055031729	0.460094778024718	96.4615689344048	0.0650994611016658	0.0933729375003119	0.697198383647814	0.485678650356168	0.794856489514363	0.162932254909746	0.204516111449132
THNSL2	0.00470349950075896	0.204485377060403	0.981648962922883	35.9887068752832	-0.00340190197674269	0.322070273317684	-0.0105626077864911	0.991572415034727	0.997861844023506	0.0623972904974593	0.0577176907908473
EIF2AK3	0.196099686917347	0.0995877893396261	0.048940028391032	52.9070320990454	0.299622187370636	0.166621963807314	1.79821543645427	0.0721428742837134	0.368403821335357	0.594410336482813	0.707098312409914
RPIA	-0.101261439347639	0.146281342507545	0.488788155933192	15.6158421707467	-0.133874431852322	0.252778330384087	-0.529611979194992	0.596380987024505	0.852649705529182	-0.232147395294448	-0.221884939934949
ENSG00000290846	-0.149067374046157	0.289166044702689	0.606198166066523	11.7075302514963	-0.195409073077442	0.44497609814189	-0.439145099913057	0.660556401999093	0.88363623498123	-0.365030820395167	-0.353753675704225
LSP1P5.1	-0.142322387091766	0.236795947950108	0.547817421553388	18.409815458159	-0.221886436275721	0.382379151891228	-0.580278593062101	0.561726760991236	0.833861596564397	-0.346282165559497	-0.410494664876282
ENSG00000291142	-0.120044893326075	0.128221349802858	0.349153900982697	17.2984519611412	-0.218602406654603	0.241221051520673	-0.906232707620334	0.364812694445576	0.716864051174746	-0.284358689051531	-0.403456989418301
AQP7B	-0.0300503418427281	0.184293509343741	0.870473576613689	13.5209002370212	-0.0378513535178604	0.341132872519925	-0.110957801393501	0.911649809643701	0.974287850854704	-0.0342059764871463	-0.0161074836511807
MAL	-0.341716411130121	0.18230404974663	0.0608710071695747	59.7120861225584	-0.50540824077033	0.290154080279509	-1.74186156639074	0.0815326705431335	0.386699994821875	-0.900526341014417	-1.01808189017508
MRPS5	-0.0925381734668985	0.0866578226406665	0.285584964592555	94.1159955496077	-0.128867248311299	0.143126600023685	-0.900372455504245	0.367922074083497	0.718840752098896	-0.207899831563977	-0.211154545637146
ZNF514	0.222542706696058	0.105791000782867	0.0354127288805737	49.8461535818995	0.337156665969543	0.183940334309735	1.83296756111038	0.0668073953185408	0.354752367081839	0.667912487635399	0.787534699817925
ZNF892	0.243922421621732	0.16039799619439	0.128327017172274	24.9132613922239	0.352737505489409	0.262313193430603	1.34471888690085	0.178716033023228	0.535425348902655	0.727340459599906	0.820924438813752
PROM2	-0.145103826319344	0.164667902752481	0.378214606065728	4.08424969610388	-0.0724040063652144	0.347802609596904	-0.208175569611537	0.835091883337376	0.951152847140782	-0.354013573251888	-0.0901538184918421
KCNIP3	0.169387674121576	0.167259131653409	0.311191047466138	12.2634127482145	0.241732860017216	0.318534277047463	0.758891200839893	0.447917643020492	0.771011242173767	0.520160480810682	0.583041484245408
FAHD2A	0.195463543292875	0.10391492465958	0.0599724817306748	23.0948623543551	0.307018288663442	0.186070665677803	1.65000908415661	0.0989410781000396	0.422167775299207	0.592642084398444	0.722948157435184
ENSG00000291126	0.0199596890814323	0.120764143111368	0.868724958817518	7.97139187464859	0.0554020006878682	0.268448008767993	0.206378884843022	0.836494963260831	0.951797209492365	0.104804048952255	0.183734453841644
LINC00342	0.129230181429706	0.10510998948486	0.21889349063545	145.044606354343	0.206159536826757	0.189167795406477	1.08982364775024	0.275790834966888	0.645028634507313	0.408536992931923	0.506807852865711
ANKRD36C	0.171518798176437	0.0910237516421131	0.0595203337035186	279.352554013538	0.254936567694235	0.15874221282957	1.60597841714567	0.108278652184674	0.438405661702594	0.526084244575794	0.611337029716546
ENSG00000291176	-0.017360515561731	0.0962576132687935	0.856874094072145	64.9562457898545	-0.0226611432195689	0.152739845423768	-0.148364319452445	0.882055257344386	0.965020349557627	0.0010672085428347	0.0164451369252011
STARD7	-0.150481441906726	0.133016782536635	0.25793024935051	34.1655133143579	-0.220896788239076	0.226099000190586	-0.976991442035903	0.328573389177297	0.692068727436997	-0.368961424028843	-0.408373849139801
STARD7-AS1	0.215636496094391	0.0865402534973654	0.0127116221028328	15.6426608060124	0.297040440077356	0.172234464041889	1.72462835315651	0.0845944703803395	0.392504882000333	0.648715688639545	0.701565627976196
TMEM127	-0.0586839239667738	0.228948492117473	0.797704272985749	15.1976562406295	-0.0910345858462492	0.36738948683565	-0.24778767250619	0.804298693463189	0.939774863164613	-0.113797108624636	-0.130079150205812
CIAO1	-0.103936478651466	0.124834047206007	0.405071936494618	46.3586781373885	-0.141264025980339	0.21302124367605	-0.663145250410636	0.507237532152374	0.806196008223967	-0.239583049198369	-0.237720840106118
SNRNP200	0.0477050679408907	0.0966329804739328	0.621537322363752	60.6563684314199	0.0701405880978855	0.161810669286182	0.43347319683743	0.664671034103063	0.885749533370146	0.18192629322617	0.215319246571215
ARID5A	-0.161384912452999	0.182259121905316	0.375903406577384	26.2167631085252	-0.267763703024633	0.299070443340106	-0.895319845164802	0.370616134744842	0.720548110687032	-0.399269178093496	-0.508809647238755
KANSL3	-0.0257830518452977	0.0372130750738513	0.488404149490378	81.1525872295549	-0.0376077033777448	0.0768934021086104	-0.489088820970942	0.624778815529745	0.866465277677206	-0.0223444343097443	-0.0155853414024024
FER1L5	0.112262849654748	0.164935417633907	0.4960946785587	11.8884907592916	0.187423450759415	0.303368064731829	0.617808769440163	0.536701402091395	0.820729513760943	0.361373870292536	0.46665642053793
LMAN2L	-0.0479467161486487	0.0585443190138236	0.412796949691602	53.5136030984223	-0.108573197638296	0.112898257854268	-0.961690638118128	0.33620502642826	0.696054549073905	-0.0839515055653377	-0.167664395168956
ENSG00000289135	0.0789958438731439	0.179703003133345	0.66023327555805	6.24842783601241	0.125538716992938	0.32628039354297	0.384757158190704	0.700417342874692	0.899400977183335	0.268903475163078	0.334037436454666
CNNM3	-0.102568917183474	0.091633752130925	0.262997011111554	32.5369729950629	-0.144630873730027	0.15654830588582	-0.923873771176517	0.355552040529541	0.711432513928402	-0.235781716726813	-0.244935994813118
ANKRD23	-0.00710223068943457	0.104151104937771	0.945633112093026	30.3577630545279	0.00115162486725992	0.21876278093806	0.00526426324588544	0.99579974503202	0.998162471324847	0.0295815768547655	0.0674758987897094
SEMA4C	-0.152877797367133	0.154146734877496	0.321310716060667	27.9461595672684	-0.213682963514646	0.246615782054444	-0.866461025870079	0.386237390481875	0.730959734908237	-0.37562243637691	-0.392914622799444
FAHD2B	-0.236877319546669	0.181563567138657	0.19201128190049	15.6905981490932	-0.340178597442131	0.317369621570466	-1.07186880634258	0.28377896279965	0.653049083765531	-0.609111108535152	-0.663994765532786
ANKRD36	0.11531031617886	0.107433750644712	0.283129556367042	154.366463811761	0.165726999091606	0.180457779955499	0.918369931916893	0.358425226818938	0.712573975908687	0.369844738860584	0.420160924746444
APPAT	-0.227027716353129	0.46437416996156	0.624919837410909	3.37373426220866	-0.547875895680608	0.772928020530038	-0.708831716703582	0.478428913071267	0.790499902898509	-0.58173272933402	-1.1090900743882
ANKRD36B	0.0872202806325001	0.148587663776829	0.557206771276576	74.0319668121429	0.121177601487724	0.235565864689397	0.514410700580499	0.606964879493125	0.858767235957287	0.291764472087408	0.324691565953653
COX5B	-0.900177881303758	0.359468397668584	0.0122731416040577	16.0345563186111	-1.35509375779788	0.566353562236916	-2.39266396144079	0.0167265527093308	0.184471489952046	-2.45284977975594	-2.83895794797105
ACTR1B	-0.492613662181924	0.311734724133464	0.11405339672739	20.1732127707824	-0.690489654009624	0.449739423857319	-1.53531048732051	0.124707579297043	0.462623971564688	-1.31996680765314	-1.4147113576155
C2orf92	-0.051195767605582	0.11008424818036	0.641888573446179	27.1866460110152	-0.0505319500739125	0.209760949386784	-0.240902561804939	0.809630636572631	0.941873314456537	-0.0929827082527975	-0.0432820019932846
TMEM131	0.0711979580204743	0.0559795507634495	0.203424093988152	261.15522694816	0.109295166431159	0.100432123056128	1.08824908908953	0.276485159068894	0.645571984441275	0.247228137421396	0.299227507700071
VWA3B	-0.0599156817465891	0.108292040700909	0.580072569771282	28.4068925874057	-0.104023519224708	0.180862133936422	-0.575153665173911	0.56518737630513	0.835755014327481	-0.117220955343846	-0.157914434356449
INPP4A	0.116330179217211	0.118397630821508	0.325834839203145	105.651710680348	0.195953443721015	0.19514536888572	1.00414088656015	0.315310710266703	0.681370208089226	0.372679593874387	0.484936195402495
COA5	0.40722677694284	0.292085713081184	0.163256312797878	15.2311949351501	0.638515855225942	0.450675113163861	1.41679856858167	0.156541828340998	0.505568422392876	1.18126824504715	1.4333474405522
UNC50	-0.185674958537075	0.157231809135471	0.237642665807719	27.0266892291853	-0.296516297111839	0.261360236652693	-1.13451189404095	0.256579887439819	0.627058288450527	-0.466786831285758	-0.570426456191875
MGAT4A	-0.0813865727198562	0.174578972267717	0.641081139772457	43.0223259042318	-0.09854011760959	0.279545079798993	-0.352501706273798	0.724462039064979	0.909431070315612	-0.176902364158144	-0.146163504728771
TSGA10	-0.0333194221949402	0.13964902086517	0.811420397482918	65.6606923857171	-0.0440365851424137	0.228477776086567	-0.192739030888189	0.847163354295739	0.956179288995235	-0.0432928523503826	-0.0293624349847884
C2orf15	1.21271883656319	0.381291104114402	0.00146991225732759	3.16966140726519	1.44656976253486	0.583329059272668	2.47985204841079	0.0131436907875085	0.165215678712068	3.42024849820605	3.16500695897564
LIPT1	0.0871566067022863	0.106545235223045	0.413343230259223	11.4790275596623	0.185824788002198	0.219921967489009	0.844957828105484	0.398134385325897	0.73878986763083	0.291587481301854	0.463230486258987
MITD1	0.11783108757408	0.0698777479740205	0.0917483870682554	46.858249305803	0.148197389998493	0.138896227230865	1.0669648337688	0.285987716079944	0.655103617643362	0.376851583073653	0.38259497256706
MRPL30	-0.183692877752634	0.0901327905292898	0.0415474357138701	22.3529116853246	-0.263054542879128	0.174675074761261	-1.50596496517125	0.132076167685777	0.473209450542251	-0.461277354583255	-0.498717917075724
LYG2	0.129592937722469	0.219437992071904	0.554810272684287	4.26842140445674	0.0457214750394542	0.419579098865975	0.108969858515424	0.913226397358173	0.975158581911407	0.409545325871403	0.162989087436269
LYG1	0.266188976095999	0.179377785918071	0.137820247161051	5.73003007443126	0.408035799594065	0.386303552013167	1.05625691885991	0.290850852613083	0.659155161071136	0.789233528784559	0.939428682741997
TXNDC9	-0.116451333998257	0.203768642800552	0.567668892844466	9.61486188014816	-0.196726348459158	0.375113116849318	-0.524445399594444	0.599968786689619	0.854680987591264	-0.27436987752019	-0.356576596839188
EIF5B	-0.383175602829493	0.106294886438634	0.000312350451888055	64.24003731241	-0.557125362982092	0.169400975831377	-3.28879665685433	0.00100616687773975	0.0450044494606722	-1.01576808724662	-1.12891168275874
REV1	0.0278769212473915	0.0356906550164037	0.434760973733665	177.482202899715	0.0238500446332426	0.0695881887970685	0.342731216971225	0.73180067580513	0.912674259519097	0.126811126821666	0.116118612209456
AFF3	0.250420195306782	0.660310244676536	0.704504997140799	5.3948876602758	0.390124441462714	0.990321232816487	0.393937268570113	0.693627354221902	0.89632990030903	0.745401949836297	0.901044642376002
[truncated: 12,985 more rows]
