# Supplementary material for: Integrative analysis reveals generalizable human neurodegenerative disease-associated glial states
Source: bioRxiv. 2025 Sep 25:2025.09.25.678630. Preprint. [Version 1] doi: 10.1101/2025.09.25.678630 (PMC12485690; doi:10.1101/2025.09.25.678630)
Supplement: Supplement 7 [file media-7.zip › astrocytes_diffexp/Pineda_2024_C9FTLD_M1.csv]

gene	nebula_logFC	nebula_SE	nebula_pval	DESeq_basemean	DESeq_logFC	DESeq_lfcSE	DESeq_stat	DESeq_pval	DESeq_padj	nebula_zscore	DESeq_zscore
ENSG00000238009	0.281927328780355	0.286413054597078	0.324949221925534	2.09589077845323	0.251018460665731	0.607967212918202	0.412881575407429	0.679693380619879	0.84313593296284	0.871019531661674	0.614487070973196
ENSG00000241860	0.308554625209974	0.215998804129066	0.153147550514393	4.13722575282949	0.420856052244283	0.444624876059713	0.946541848881531	0.343872287821614	0.594798659781742	0.946429700078515	0.904286224231796
ENSG00000291215	-0.0602515280097626	0.175443330958748	0.731279174451811	9.8446623601569	-0.476825142054678	0.297774631394926	-1.60129538174891	0.109311511426808	0.31550819638342	-0.0980523862263939	-0.627455056282579
LINC01409	0.554559493477161	0.178717914459085	0.00191577591087874	16.5659550252403	0.711032845792734	0.278574122331001	2.55240091880425	0.0106983333540322	0.0762145731502127	1.64313086898712	1.39942389242431
ENSG00000290784	-0.290101904644424	0.236543385059682	0.220040081015216	2.8696127256344	-0.795909255300113	0.486055159846005	-1.6374875138704	0.101528645768724	0.302461237639977	-0.749003024737847	-1.17191818118523
LINC00115	0.244286055573713	0.161496323893621	0.130370724706605	8.19620102135322	0.125017346064103	0.30435599428905	0.410760255785773	0.681248338745602	0.843790599897564	0.764417092340055	0.39948745880369
LINC01128	-0.607279650851756	0.253263021916224	0.0164928768394928	9.65523797374383	-0.648159903761249	0.39330938756476	-1.64796448865469	0.0993599585204072	0.298489114466707	-1.64727023420802	-0.91980887739387
LINC02593	0.840783522454422	0.440100224956901	0.0560770382461597	5.67954925667425	0.195364998451838	0.497469855094783	0.392717260053106	0.694528321144776	0.851067471500174	2.45373521581494	0.519523841245364
SAMD11	1.05703101806152	0.258519860985581	4.33646575366221e-05	33.4333791793178	0.884162761606154	0.232905080176128	3.79623647941699	0.000146909367927293	0.00408502823075247	3.06616164470735	1.69484084069902
NOC2L	0.308331423117708	0.176306466503806	0.0803190508414331	17.1375333189544	0.172996603327256	0.252067172352932	0.686311516539071	0.492516688209759	0.720214903378381	0.945797577797034	0.481355954462422
KLHL17	0.471346372172856	0.228685714694798	0.0392925642143934	9.11462487822412	0.686062426685165	0.264570182525827	2.59312073694545	0.00951093748968456	0.070732301397518	1.4074661063765	1.35681609136786
ENSG00000272512	-0.203812650704423	0.43602997472101	0.640193641747932	2.07523871303059	-0.159993590931997	0.704769193884082	-0.227015585131141	0.820411623347412	0.918763250843653	-0.504626462161226	-0.0868355480361063
HES4	0.195224757022204	0.244799748586647	0.425167918092933	26.7410556483923	-0.888808145612688	0.323789163565778	-2.7450212842967	0.0060506973268343	0.0527531976385619	0.625472427180479	-1.33043444075428
ISG15	0.706190231099482	0.486586833356051	0.146692474601268	13.7186834205789	0.684828476429572	0.527485642740253	1.29828837211935	0.194188260558142	0.435232138848461	2.07255859896687	1.35471056375227
AGRN	0.142371800101071	0.182204893168406	0.434577285793864	15.6803249400193	0.356948985960149	0.225336593011356	1.58407021775714	0.113177740881976	0.32192447662189	0.475789548436648	0.795239613736161
C1orf159	0.0487027673763855	0.0815320084188766	0.550276822118291	43.2453949645869	0.104048767394577	0.14665924473858	0.709459315572256	0.478039490063681	0.7102818933636	0.210512990905485	0.363708122279982
ENSG00000285812	-0.140463951324175	0.311215520815465	0.651744663051828	3.55533381597433	-0.255896589744391	0.477156327078566	-0.536295078200349	0.591754631631351	0.788457365277417	-0.325218984504632	-0.250477811168046
SDF4	-0.015364851482185	0.158043726686713	0.922552487650475	40.8793301003942	-0.401108777346764	0.159102224835739	-2.52107585397299	0.0116996628286377	0.0801678009402676	0.0290694883343176	-0.498257873396102
B3GALT6	-0.00564519802663309	0.334464540967226	0.986533692074206	3.96552013610187	-0.306522918190154	0.407496027682164	-0.752210812786705	0.451924292156588	0.690109623705392	0.0565961546623789	-0.336863086535003
C1QTNF12	-0.692081813899072	0.506908729460932	0.172159196997404	2.54522646013361	-0.340831823974152	0.590336179767256	-0.577352084550411	0.563701635566364	0.770369892759739	-1.88743526239305	-0.395405437218497
UBE2J2	0.0702583931508022	0.0920633026892977	0.445372106253931	43.4095422735185	-0.122910603556036	0.135501615876072	-0.907078507967378	0.364365282485173	0.613383211604763	0.271559870909833	-0.0235596958412604
LINC01786	-0.316214655623617	0.242815410474828	0.192819274650889	3.17310817044394	-0.951222954480342	0.498312394939425	-1.90888880979164	0.0562764368837392	0.21426805915982	-0.822955968266038	-1.43693476610939
SCNN1D	0.377798745788115	0.215586576843874	0.0797012030034263	24.7337971616433	0.166810963478105	0.262775124986459	0.634805000993533	0.525555601244357	0.745910806409214	1.14253337919125	0.470801205222366
ACAP3	0.48445996794756	0.152532510967513	0.00149264561439134	71.4651253312626	1.07435181594304	0.183381323804452	5.85856723931531	4.66877579015252e-09	1.34149491037049e-06	1.44460462956584	2.01936632645045
PUSL1	0.0815848805962714	0.265703278342713	0.758803340986396	4.50529339707688	-0.0099151979460893	0.429277349690442	-0.0230974169805122	0.981572566088737	0.99160607765442	0.303637191568042	0.169247871455932
INTS11	0.141771490770527	0.0926629879571	0.126024424444931	65.5795862265974	0.23086735056438	0.121441968076299	1.9010507999947	0.0572953590283932	0.216284648489052	0.474089434876935	0.580102606436725
CPTP	-0.200611019670681	0.222743667297836	0.367781757875568	8.51196852680382	-0.451231812610751	0.311077141143482	-1.45054635307524	0.146906222922794	0.372834282818926	-0.495559242884899	-0.583784363987769
DVL1	0.233681578325279	0.112707437089559	0.0381400373888768	30.6879393025178	0.287651980841251	0.153948265501908	1.86849770540407	0.0616927296674491	0.226109891991885	0.73438454970507	0.676995983335142
MXRA8	0.162241484694989	0.176242310166917	0.357280598045188	19.4496772689989	-0.0829406561857472	0.250552603223459	-0.331030909751815	0.74062113793889	0.875561161493963	0.532061737600776	0.0446422657859633
AURKAIP1	0.384609820925741	0.253298405297522	0.128912077529947	17.4988886130128	0.181846523387297	0.326777183132362	0.556484763238931	0.577879507677324	0.77926660780753	1.16182276985792	0.496456847709721
CCNL2	0.065562141976657	0.105855743919563	0.535683404515526	155.464213665929	-0.140239487592259	0.100923656944619	-1.38956010749009	0.164662496661434	0.397644129772114	0.258259793941593	-0.0531285084577018
MRPL20-AS1	0.170108622546561	0.300592635045193	0.571454410449037	2.85279458877398	0.0417291585854014	0.536365813352592	0.0777998104028487	0.937987297270111	0.974561622668398	0.554341963905902	0.257370239739099
MRPL20	0.0775654286050746	0.176259111664583	0.65989018401148	30.564160341242	0.237521149410022	0.256088027057359	0.927498064393387	0.353667996295858	0.603925936622483	0.292253852204216	0.591456189901362
MRPL20-DT	-0.0706108536397722	0.216043082051707	0.743791240067769	4.08096324956954	-0.119849003669794	0.378514789108229	-0.316629645970122	0.751524638095596	0.880743578981134	-0.127390644149378	-0.0183355929415255
ANKRD65	-0.983412886617394	0.383713381855603	0.0103806724773115	12.7949503392067	-1.65243887892735	0.454414556770792	-3.6364127299752	0.000276461246306997	0.00642587430896059	-2.7125030764243	-2.63344125956259
VWA1	0.0983026720407057	0.275623754912468	0.721349875557971	25.4225286030569	-0.133372907214891	0.400974498630163	-0.332621919026096	0.739419695644092	0.875161029308262	0.350983022254033	-0.0414118492620088
ATAD3C	0.296043909243664	0.28935356785084	0.306250316250021	3.5620172848963	0.841912837870574	0.479834250941981	1.75459095764378	0.0793292992567731	0.261435573832142	0.910998570202887	1.6227484846428
ATAD3B	0.144455968506887	0.121218258673635	0.23337834911976	31.643602794573	0.0647989643842202	0.161547086898229	0.401115028617272	0.688335436578056	0.847782595774236	0.481692043678967	0.296734965323104
ATAD3A	0.0525905966375057	0.169609587278992	0.756508837543821	17.7143581124905	0.106065072073948	0.242191694669516	0.437938518984639	0.661430851982984	0.832039322854712	0.221523566467744	0.367148605528489
TMEM240	-0.0708941611515458	0.168876889667888	0.67463310990414	13.4039514406333	-0.0745667941728884	0.225790842991926	-0.330247202166454	0.741213183447642	0.875577394965574	-0.128192988737124	0.0589308464133472
SSU72	0.21140658140047	0.189241856072286	0.263941395548859	24.2254539495665	0.148434216052739	0.236417538794609	0.627847734180555	0.530103692501938	0.7482999802451	0.671300365622604	0.439444390785586
ENSG00000215014	-0.0358590879255519	0.183032876182991	0.844675832701694	4.2867092714312	-0.228670604646547	0.389535600448065	-0.58703390494609	0.557180936004735	0.765614176434453	-0.02897147071888	-0.204021267863043
FNDC10	-0.298120861613559	0.48595191997072	0.539560257603766	4.53362115688762	-0.110573085820529	0.679235841848225	-0.162790416830266	0.870683453877975	0.944953273204677	-0.771713212276724	-0.00250780644603654
ENSG00000272106	0.658642919144985	0.333180695638162	0.0480603998818857	4.61792011095453	0.658671291358407	0.482384560628861	1.36544853446331	0.172112118298378	0.407920699661944	1.93790163851525	1.31007774710198
MIB2	0.330429438022354	0.146575195240478	0.0241751674280045	61.1280493501992	0.340427486489522	0.151759819844205	2.24319906836342	0.0248839803593037	0.129725827676404	1.00838053773222	0.767048466460407
MMP23B	0.661964482590339	0.323912896763611	0.0409881692343389	2.71731873491655	1.04033775073844	0.468799568356323	2.21915253545563	0.0264763489433802	0.13466519495662	1.94730851388029	1.96132707139769
CDK11B	0.24112773455883	0.11320903438069	0.033177089544136	22.7947390406718	0.253248141867542	0.205909409690228	1.22990077164774	0.218734265243067	0.465840485829583	0.75547252974519	0.61829164520388
SLC35E2B	0.135990888349465	0.115537955092129	0.239186126491265	77.4170400426754	0.359525023465482	0.167104596977813	2.15149690653464	0.0314369997256581	0.149114575649323	0.457718407376065	0.799635186476384
CDK11A	0.672426355064282	0.142612932988793	2.41657680896866e-06	34.2569652883581	0.747495800084651	0.231644650360181	3.22690724315187	0.00125136018670493	0.0182469820151218	1.97693719087725	1.46164176292572
ENSG00000290854	-0.0586968011891942	0.18036676876243	0.744855470332741	28.3186708477944	0.22345522520108	0.288989797660041	0.773228767971754	0.439387003571167	0.68035135095805	-0.0936493026579536	0.567455066901065
NADK	0.325606356881895	0.11167448608508	0.0035492153176982	38.7829392526424	0.217046357158961	0.19121046440271	1.13511756711096	0.256326062004696	0.50910844573283	0.99472127036907	0.556519416467674
GNB1	0.00471029155964731	0.0868189312026282	0.956732639775142	147.295427890673	0.300457638805767	0.125626931304036	2.39166582903004	0.0167721053385665	0.101349840882189	0.0859235486696655	0.698846674931409
CFAP74	0.54900499145815	0.283276478776363	0.0526166870033564	2.76664362144406	1.04625829213882	0.524205375295804	1.99589386421005	0.0459454767299276	0.188326205141215	1.62740017196227	1.97142947492753
PRKCZ-AS1	0.327019016299262	0.291389178846219	0.261745203252651	2.21866192808621	0.393703370435069	0.502744446659206	0.783108342720189	0.433563492468688	0.675754787112525	0.998722010168578	0.857954760603081
FAAP20	0.478067581144568	0.140184159203959	0.000648956285640744	35.7069141098545	0.51848975352262	0.176818795748616	2.93232261495412	0.00336437054713155	0.035737367980621	1.42650099044223	1.07088163869208
SKI	0.140201848697545	0.0898502180948519	0.118666519333368	93.6168059749396	0.398117326229168	0.128459502527355	3.099166028176	0.00194066234548801	0.0246836051972398	0.469644110381049	0.865486430357472
MORN1	-0.0107098655847412	0.160208700674163	0.946701545782298	25.6854664436892	-0.264957410517519	0.229687937399275	-1.15355387626183	0.248683117371608	0.500501627771016	0.0422526994587403	-0.265938570847189
PEX10	0.0977086535991617	0.110503245100876	0.376580031979928	13.7272284471983	-0.132059671625851	0.223613091115324	-0.590572184155995	0.554807106908063	0.764333907870785	0.349300724885318	-0.0391710346214112
PANK4	-0.175054061904351	0.206674349165585	0.396992726142355	9.0825656162245	-0.464173296552681	0.317256083760506	-1.46308714099579	0.143443536016025	0.367399578207737	-0.423180340487687	-0.605866819664531
HES5	-0.213682149104292	0.35576346140072	0.548086561824606	27.6055210457796	-1.02541407166642	0.405422532119354	-2.5292478597725	0.0114307271948156	0.0790476280941119	-0.532577498740966	-1.56352937181475
ENSG00000272449	-0.266693285490959	0.513638878308174	0.603605016235671	3.61748744273664	-1.58593951441613	0.516097412944114	-3.07294606529614	0.00211956792380476	0.02627188945036	-0.682708351621696	-2.51997133015257
TNFRSF14	0.0278186614451081	0.189831837540781	0.883492188012736	9.07274630276928	-0.00649082186305273	0.29000228212906	-0.0223819682224573	0.98214326402346	0.991767309852063	0.151367897085108	0.175090990638672
PRXL2B	0.523987914835832	0.273741614451825	0.0555984709125195	10.1095158189402	0.772139004538485	0.390363529891825	1.97799985247714	0.0479287233011304	0.193908328285733	1.55655024672211	1.50369122746371
MMEL1	0.539489670169761	0.27471169669485	0.049548712345109	4.48784980559207	1.30898413404502	0.479057608376076	2.7324148727796	0.00628719163694917	0.0540604408084807	1.60045218710791	2.41972673241869
TTC34	-0.457701955713218	0.171728754445824	0.00769285864033243	7.88995437902579	-0.740778322268253	0.294796338923185	-2.51284776796797	0.0119761001256932	0.0811907063181085	-1.22365684891319	-1.0778465592169
PRDM16-DT	-0.179714088919795	0.144607017163749	0.213950494489743	173.7997940275	-0.92357216452688	0.181944058298232	-5.07613259353057	3.85194540699554e-07	4.64388383332889e-05	-0.436377828373494	-1.38975336509583
PRDM16	-0.0308227135424096	0.0547890818092176	0.573727479102097	457.023815272879	0.0214495870638921	0.106650511619417	0.201120339116939	0.840604478609028	0.929690865487532	-0.0147081435558353	0.222766577494734
ENSG00000287828	-0.542412799938842	0.443905644303489	0.221741617313222	3.10447950583285	-1.26918807264487	0.609129878950727	-2.08360830178146	0.037195811252531	0.164889633837396	-1.46356325648528	-1.97948851497854
ARHGEF16	-0.356673920808332	0.34185254806274	0.29678342535847	2.94916746662132	-0.876179551096592	0.593527409912538	-1.47622424249236	0.139883703618914	0.362427870512485	-0.93753913707048	-1.30888587801505
MEGF6	0.00856878584255608	0.279607519619784	0.975552045495863	7.13607437097509	-0.296019089580827	0.433068328604665	-0.683538993799416	0.494266319049225	0.722070277129789	0.0968510457393983	-0.318940077802578
ENSG00000238260	-0.138221620686383	0.21918335288956	0.528288377983786	7.24498666936673	-0.353726221337999	0.352264175607287	-1.00415042411903	0.315306113781299	0.570285945617485	-0.318868563931926	-0.417407547605787
TPRG1L	0.113898420712991	0.320970236391764	0.722696990881808	9.74141284262231	0.0892063432167571	0.392805884017052	0.227100323204131	0.820345732734003	0.918763250843653	0.395151157651194	0.33838203328485
WRAP73	0.1214978359826	0.113517756110471	0.284485160075246	13.897184651662	-0.0715737683704286	0.239837249669751	-0.298426405693794	0.765377737878517	0.888859023309238	0.416673176864276	0.0640379392257934
LRRC47	0.0220087019748136	0.233175756680449	0.924801940364174	16.5017255353335	0.029475622041388	0.279759611929461	0.105360533774332	0.916089731196446	0.965645064687728	0.134913728585201	0.236461650057197
CEP104	0.225680421684756	0.0660138484727684	0.000629249879390737	40.8740255756126	0.321827783582571	0.135634362474543	2.37275995338552	0.0176557342338391	0.104491884034118	0.711724773809826	0.735311216166189
DFFB	0.15775179799683	0.232563339687881	0.497570364778278	8.04604211508783	0.413998113515953	0.34260555387131	1.20838120934682	0.226900664211224	0.475479208824784	0.519346664144413	0.892584310550041
C1orf174	0.222014317140577	0.24142669602481	0.357785448283111	5.3683496236728	0.379856486826026	0.388971718337283	0.976565824502046	0.328784145275662	0.582014443428731	0.701342136509751	0.834327393376108
AJAP1	5.18589836633075	1.07998575862502	1.57229161393723e-06	5.63414540607256	5.33037285247845	1.35415650367597	3.93630487909538	8.27458389855679e-05	0.00265649583633369	14.7593721411902	9.2815471026557
ENSG00000236948	-0.601538467577479	0.354296744007093	0.0895383457497563	4.47500123991123	-1.01414199270958	0.53946353094147	-1.87990834327522	0.0601205706308566	0.22261139125343	-1.63101084419561	-1.54429547367244
NPHP4	-0.00421593518804068	0.102298553628276	0.967126831107166	45.6260220193138	-0.0773424439150701	0.168766075514031	-0.458281936577	0.646749899887545	0.823863760416721	0.0606439163889617	0.0541946691186128
KCNAB2	0.143968358547371	0.469350043575793	0.759041400617427	5.40377053881705	0.255860023618254	0.773642430621051	0.330721291246732	0.740855018381958	0.875567069801694	0.480311101784771	0.622748380092388
RPL22	0.23618698670621	0.28143052668616	0.401336177183402	21.1402203959487	-0.361726170309938	0.335514349814792	-1.07812429039061	0.280978292900443	0.536220487916499	0.741480022895836	-0.431058108807416
RNF207	0.394496301235072	0.253019662772179	0.118960232740065	4.81917716762943	0.760704827557051	0.410922558701436	1.85121213583642	0.0641390405376801	0.230846985150231	1.18982190026709	1.48418073643148
ICMT	-0.225851585428119	0.271752425393778	0.405920996271838	7.16030432629149	-0.255755351629887	0.423165277434036	-0.604386430712654	0.545586755118527	0.75860902339994	-0.567042103329849	-0.250236812190078
ACOT7	-0.450951416919263	0.376683366940609	0.231243000025941	15.0554726992482	0.400014696641061	0.541913385679039	0.738152456115892	0.460421810411913	0.697449434276548	-1.20453890095695	0.868723972374372
NOL9	-0.0857813791461239	0.144335067352109	0.552297354118159	32.7977879429564	-0.0923458218380154	0.223846082829758	-0.412541603009634	0.67994249387846	0.843162531453714	-0.170354520952636	0.0285939397531274
TAS1R1	1.15750779924325	0.492712871223125	0.0188110577888952	5.80662614167686	-0.514216375302283	0.57928171451643	-0.887679280074528	0.374713294447573	0.623507318643535	3.35071817153777	-0.691256877974328
ZBTB48	0.0552673811354272	0.105480109694687	0.600306210664679	19.3769812417278	-0.114720105504427	0.188090533019825	-0.609919615105429	0.541915058185805	0.756889632745908	0.229104387537483	-0.00958399483148327
KLHL21	0.44702424200038	0.116677878070144	0.000127484454281876	80.3566975948656	0.525861791242693	0.177473132818274	2.96305014112281	0.0030460694573046	0.0336526507604622	1.3385843129353	1.08346077543802
PHF13	0.231524329418842	0.117254842366937	0.0483204193799177	20.4035416891449	0.17808737332529	0.194839053247304	0.914022986445372	0.360704767468113	0.61067958275069	0.728275085915479	0.490042493297272
THAP3	0.306577260880914	0.147181571813357	0.037252433218508	12.057066184256	0.606610548301123	0.242283385648548	2.50372326058321	0.0122894116825361	0.0827291907094579	0.940829680659722	1.22124488556769
DNAJC11	0.0238572346730277	0.0781288429275253	0.760093823476481	45.8899887009982	0.100519630854209	0.138407832035228	0.726256812032314	0.467681349852745	0.702914401717464	0.140148888769969	0.357686247077755
CAMTA1-DT	-0.12938191935129	0.226585771149565	0.567995322856647	5.47651846343598	-0.45310155487067	0.38300114096357	-1.18302925607673	0.236797552877318	0.486520058587171	-0.293833977029877	-0.586974763231543
CAMTA1	-0.0225348130467625	0.0477262971203695	0.63680713604361	972.450098766303	-0.151071105989133	0.0963691822509184	-1.56762880477481	0.11696778570852	0.327623822195757	0.00876370886638657	-0.0716108350772638
CAMTA1-AS3	-0.812574453019062	0.457327978333012	0.075603274889268	7.52623908643216	-2.38910184939682	0.496375725032762	-4.81309163384074	1.48613103934982e-06	0.000129398480395914	-2.22867795043858	-3.89043214770928
VAMP3	-0.402247585328384	0.168313618565401	0.0168543598679441	17.0578568880533	-0.615285919576135	0.229969935680655	-2.67550589930392	0.00746165600068296	0.0607934543722941	-1.06660660458126	-0.863714977965979
PER3	-0.150288639546237	0.0814826185194587	0.0651211178894292	347.114792550749	-0.0927408248670633	0.179710220793089	-0.516057597936187	0.60581418165128	0.797269961196035	-0.35304311585897	0.0279199338261198
ENSG00000236266	-0.138729644265378	0.201704676869332	0.491587580527578	4.14235479280579	-0.495015552226489	0.394440879385437	-1.2549803483801	0.209485893938481	0.454167104061797	-0.320307318472892	-0.658493917680818
PARK7	0.227104962692509	0.189322408490882	0.230307448470598	32.3648481230669	0.284458407150024	0.314637152392806	0.904083974148399	0.365950875460687	0.615091458802988	0.71575916301623	0.671546689436278
ENSG00000284747	0.538598094999365	0.241898997521291	0.0259779495345249	3.31031863460152	1.08167907645573	0.40983795705721	2.63928476567322	0.008308116064917	0.0651177068418055	1.59792719047772	2.03186905845782
ENSG00000284716	0.834064782377619	0.27457580167837	0.00238431863695613	2.41461448966313	0.944978904270482	0.497180025127631	1.90067753431546	0.0573442629120853	0.216381488923589	2.43470732381397	1.79861331229831
ERRFI1	0.0352819460529816	0.119380098622324	0.767579150384337	75.174608143169	-0.17589609256887	0.225097159945392	-0.781422975800947	0.434553762233684	0.676513171474509	0.172504385752299	-0.113970480098115
ERRFI1-DT	0.25999625096949	0.137129762365067	0.0579617594978907	17.8754837567929	0.174768278565672	0.220683960539175	0.791939197296796	0.428396130193781	0.671841106571526	0.808909348014171	0.484379018903987
SLC45A1	-0.327542636044403	0.148637705725715	0.0275503148079056	8.2212005848685	-0.766111251156129	0.286199538342546	-2.67684307107158	0.00743194354889286	0.0605964599391752	-0.855037517123693	-1.12107292196164
RERE	-0.0100330097651375	0.0374014926108544	0.788505668523434	728.762827800052	0.0251946446838902	0.0778775361467264	0.323516201596592	0.746304339583675	0.87818488938793	0.0441695974617031	0.229156885536038
RERE-AS1	-0.50520871626535	0.234497474921709	0.031206358647489	3.69193656114346	-1.49591043843781	0.450412741482938	-3.32119920389614	0.000896315390484736	0.014428083409857	-1.35819896525774	-2.36635192384402
ENO1	0.375814832285984	0.0805811708635945	3.10416205585428e-06	232.821623465904	0.132112576385106	0.167034037734927	0.790932064964873	0.42898363577656	0.672016105021333	1.13691481210482	0.411594270494141
SLC2A5	-0.882658295392007	0.390738788252622	0.0238866688617582	4.02060841099373	-1.97119031467636	0.620332193634496	-3.17763665162573	0.00148480700566901	0.0205772289210078	-2.42715977417958	-3.17733672652876
GPR157	0.318726879850448	0.293259664880333	0.277106704148146	4.98259337310456	0.527754105583958	0.391884083498623	1.346709723121	0.178073739547522	0.415328028095903	0.975238161262126	1.0866896901247
MIR34AHG	0.610151200292883	0.392375193661456	0.119941350682757	16.1792052682463	-0.223999485272429	0.504020163699088	-0.444425642872022	0.656734877293179	0.829263059529952	1.80057005867857	-0.196050791911239
LNCTAM34A	0.159396021271427	0.379161053108211	0.674199597107914	3.40135400294669	0.148393206995378	0.614539105632291	0.241470730886521	0.809190298759803	0.913691211566316	0.524003207266615	0.439374415758335
H6PD	0.171769611335114	0.0785312416667685	0.02872227837792	52.0899996166311	0.137401643407212	0.139840497592592	0.982559743226276	0.325824165687836	0.579153378333673	0.559045988011929	0.420619169695125
SPSB1	-0.511374464864134	0.397060758250428	0.197780850628793	12.7300546370602	-0.356808400602999	0.42146865021722	-0.846583489469748	0.397227319867506	0.643270814168151	-1.375660750816	-0.422666765738159
SLC25A33	0.131779487169971	0.110124168896275	0.231445126075886	159.940914166536	-0.399333995346315	0.222558856703445	-1.79428489731334	0.0727677074192925	0.248468068114202	0.445791455908951	-0.495229507790066
TMEM201	-0.0926600031596216	0.137034489530459	0.498926266996616	11.4411291985712	-0.214559731102279	0.231489418847533	-0.926866256654243	0.353995978845046	0.604306433833904	-0.189835214259411	-0.17994344641692
PIK3CD	0.0101989331098247	0.160270862503118	0.949260381435289	10.4959420890105	-0.0150046553245748	0.314339163392455	-0.0477339672302983	0.961928263012602	0.984134072419279	0.101467724728717	0.160563572384553
CLSTN1	0.15665606997835	0.0760279231099059	0.0393500945717751	166.731683938054	0.133645133408374	0.114541284478321	1.16678570540799	0.243296921149596	0.493753845864512	0.516243493883359	0.414209320104393
CTNNBIP1	-0.19488455409035	0.127793903185034	0.127261338817063	62.7990064353173	-0.384735412121878	0.167351867336284	-2.29896097513376	0.0215071554185252	0.118878922544205	-0.479341534302001	-0.470319492181063
LZIC	0.0444019761108372	0.078499932361721	0.571644815422739	27.1706340445731	0.0450934213556803	0.170138523003613	0.265039454672606	0.790979067870121	0.90301828554936	0.19833288112536	0.263110785710721
NMNAT1	0.232488550484384	0.141100191685108	0.0994175006363134	17.8621036897666	0.350975581647001	0.23816617094755	1.47365841358005	0.140573585142097	0.363450601057251	0.73100582026306	0.785047008577715
UBE4B	-0.132765402239524	0.0716794088594629	0.0639955044404737	162.127794915384	0.0934106544557293	0.109389122519677	0.853930009713046	0.393143770639821	0.64020011389728	-0.303416212128796	0.345555980028709
KIF1B	0.0219622399674108	0.0437299939929724	0.615510164156777	1112.11409652775	0.0525641790121769	0.0753588571581044	0.697518261216412	0.485478515252929	0.714767320802234	0.134782145275101	0.27585837134786
ENSG00000284735	0.279787423436606	0.273792218593308	0.306829692907782	3.60625779640802	0.396109580480896	0.463994524162108	0.853694515460501	0.393274273802908	0.640350822713889	0.864959185926059	0.862060551478716
ENSG00000284642	0.256847688846521	0.300383367355515	0.39251445520847	8.34616305293658	0.190474746573267	0.404710675919752	0.470644235268544	0.637894812966617	0.817765212339714	0.7999924232114	0.511179452700642
PGD	0.362883386660145	0.149587018518518	0.0152704102643489	51.551612553662	0.640017093149816	0.249595969479853	2.56421245296382	0.0103410225029103	0.0745003041998215	1.10029214952639	1.27824750978336
CENPS	0.307037059782101	0.14938115961913	0.0398410158657393	6.6132719049176	0.289289887457976	0.331553590807385	0.872528289479567	0.382920242105665	0.631081188958514	0.942131859897784	0.679790794226132
DFFA	0.137988946253993	0.136861345034061	0.313339737225002	27.9405575109366	0.313770070321471	0.180478120678373	1.73854907809371	0.0821141102204391	0.266049099830929	0.463377032294495	0.721562089965307
PEX14	0.211231365514575	0.0577073506104325	0.000251832391923253	92.6623717075087	0.337927175939513	0.117800490842828	2.86863979531615	0.00412240979133438	0.0407513444969064	0.670804143278004	0.762782108974167
CASZ1	0.459347118150021	0.275158746814705	0.0950402165150863	7.03495148857266	0.629973475575014	0.390536392680809	1.61309800413377	0.106723217420833	0.3109075740045	1.37348346870504	1.26110977342136
TARDBP	-0.137224072425924	0.105810574887447	0.194671002244347	71.2897427739201	-0.257987085868798	0.139340571603635	-1.85148577259079	0.0640996996769221	0.2307535649259	-0.316043444884489	-0.254044889581682
SRM	-0.347063001945141	0.178407613484896	0.0517343843047962	19.0264517689248	-0.624918925058081	0.318247537561891	-1.96362532714507	0.0495735580312669	0.197835217698852	-0.910320413906848	-0.880152074170985
EXOSC10	0.121571325352268	0.133211130406734	0.361441707052289	81.6974718080451	-0.0573664148300841	0.159174825201862	-0.360398792694342	0.718548929342814	0.864524022490452	0.416881303354256	0.0882803874833874
ENSG00000226849	0.147421491626945	0.207635954355287	0.477704243593111	14.5558601058701	-0.264350035645842	0.271289282093532	-0.974421228903185	0.32984743310168	0.582642499113138	0.49009059058059	-0.264902188254346
MTOR	0.119169307300704	0.0706511140185234	0.091655406699238	88.6983891125797	0.283353939021104	0.103225308508334	2.7450045256898	0.00605100632272352	0.0527531976385619	0.410078638040954	0.669662101191784
UBIAD1	0.0683320845466663	0.128385679300523	0.594559293561745	14.4490069664019	-0.228148517475144	0.244063592454752	-0.93479127788157	0.349895875419468	0.600075461369522	0.266104444496391	-0.20313041432
DISP3	0.481470787832091	0.159254713435177	0.00250054928817257	62.7615422488101	-0.273824905492277	0.254964430223364	-1.0739729665522	0.282834797952453	0.537894120360467	1.43613908457401	-0.281069452716891
ENSG00000284708	0.644992998625142	0.335745817863907	0.0547222147277887	6.69651750517119	0.906047865649996	0.470875748820044	1.92417610785953	0.0543325128355881	0.210067845096555	1.89924421011283	1.73218407291242
FBXO2	0.214339203833377	0.169156431275254	0.205117232313596	93.157976319698	0.993657340498065	0.180325658977517	5.51034914350129	3.58122625388995e-08	7.0159477973935e-06	0.67960573572103	1.8816748387224
FBXO44	0.147640575076813	0.177808214595823	0.40634879685089	40.1127230315345	0.542845310251864	0.210354586625435	2.58062027056474	0.00986229963254292	0.0724131369953322	0.490711048609274	1.11244028099073
MAD2L2	0.55248480198379	0.168537507871518	0.00104503977194874	15.5996220785132	0.754102887988794	0.272616709555716	2.76616532133249	0.00567197721410289	0.0506132956372328	1.63725521295341	1.47291564206124
FBXO6	-0.084075100741171	0.186675935163599	0.652436490310053	7.69925422382208	-0.0185655884350154	0.304476235922293	-0.0609754924839311	0.951378726893716	0.980673796810025	-0.165522233821135	0.154487441708036
DRAXIN	1.16551974296809	0.387353995911034	0.00262172444405823	3.22068538453648	1.50261629148399	0.552279171062928	2.72075495549112	0.00651330236230833	0.0553422043993078	3.3734084971303	2.75012729184665
AGTRAP	-0.11347590797855	0.150513169482242	0.450893194008956	22.7094126874566	-0.333855633449788	0.199675790169221	-1.67198854286167	0.0945265813373596	0.289277957318349	-0.248787158265197	-0.383501746827338
MTHFR	0.18311920013611	0.105058048423726	0.0813285907902592	24.7387546650339	0.256081361796138	0.191439435899825	1.33766253850716	0.181006467972396	0.418685202697991	0.591188733153451	0.623126056294331
CLCN6	0.0352913429498443	0.0750411622531294	0.638145606264873	60.6747238419847	0.0456319718448092	0.130368271312814	0.350023601489023	0.726320985260063	0.868555141382355	0.172530998351775	0.264029731123724
ENSG00000285646	0.478391976051714	0.393973597648977	0.224643033410843	2.05703798648393	0.636300824152992	0.665064905178968	0.956749964098262	0.338693472719315	0.590640852688751	1.42741969710275	1.27190632466321
KIAA2013	0.239357082152211	0.135763602785261	0.077893221938265	25.9464640956364	0.197417105256537	0.209827401921466	0.940854737983298	0.34677930529921	0.597181512162392	0.750457931415849	0.523025414771405
PLOD1	0.723816326055109	0.190496773161577	0.000144915129439005	32.4064902298921	1.19844289414075	0.238081239757933	5.03375610509779	4.80961522666547e-07	5.45511621761268e-05	2.12247680199016	2.23110678422779
MFN2	-0.0819512824666233	0.117343290554524	0.484933851806649	28.7580924103644	-0.185641656004547	0.186863070351985	-0.993463586223126	0.320484087471735	0.573862242211541	-0.159507447671375	-0.130599637432703
VPS13D	0.0794580320404293	0.0607376430459036	0.19079963459449	321.469792121538	0.214256835276183	0.0756215213066653	2.83327856374795	0.00460732167483314	0.0440300585776736	0.297613823472182	0.551759568708931
DHRS3	0.307018641925997	0.0987446760391894	0.001875837851884	103.781603125897	0.419649873963139	0.175712222498161	2.38827935812792	0.0169274692259792	0.10193138996014	0.942079699377681	0.902228084798085
PDPN	-0.345756419011046	0.279968276984558	0.216836357323102	11.2090277586053	-0.112236960404507	0.345737865849115	-0.324630222752312	0.745460950592151	0.877390495080862	-0.906620089340621	-0.00534692728544388
PRDM2	-0.136698739201244	0.0814389312685535	0.0932411644815781	86.1536692693897	-0.0204409961523816	0.134201562648854	-0.152315634400373	0.878937994326659	0.949054541284959	-0.31455566834462	0.151287375318399
ENSG00000289380	0.187146771255048	0.187597305127193	0.318474137732105	3.85609850967927	0.224187780867768	0.414921424754667	0.540313822069625	0.588980627774145	0.786280472574436	0.602595066394706	0.568705049369304
KAZN	0.282437073734178	0.180560130863228	0.117764214093085	413.754473654385	0.349453256447336	0.340431562210054	1.02650075738781	0.304655606802908	0.559559515264351	0.872463161243786	0.782449417845612
ENSG00000287756	-0.334931305703453	0.537977160674062	0.533563630268739	2.16632061165546	-0.0739951470134787	0.680793075930819	-0.108689629242055	0.913448667787158	0.964984724900883	-0.875962691590359	0.0599062657019739
TMEM51-AS1	0.0892810455883309	0.25290725921088	0.724074262139763	19.1271302793696	-0.253680244689193	0.364789445073953	-0.695415528368056	0.486794931841899	0.715764999996106	0.325433212044587	-0.246695992818201
TMEM51	0.107584567117059	0.14967781554048	0.47227999493667	38.7445247189225	0.0464003274508326	0.251385253157012	0.184578557684334	0.853559605433567	0.936449509843114	0.377269929480432	0.265340800139467
TMEM51-AS2	-0.140459169072941	0.357923378796428	0.694741973224044	2.72110110338149	-0.879060896369441	0.594459908551714	-1.47875556235761	0.139205656427846	0.361418814295677	-0.325205440870116	-1.31380240687392
FHAD1	0.207536371946236	0.193819336032341	0.284271834698958	5.546608197459	0.391013386733082	0.413343972709139	0.94597577937402	0.344160940063927	0.59480037612134	0.660339690455161	0.853364757931294
CELA2B	0.0996683550953383	0.394229740001406	0.800408895332245	2.78371743277826	-1.16101170437274	0.551618968211637	-2.10473491899087	0.0353143890817447	0.159493762254729	0.35485072205698	-1.79490382064511
CASP9	-0.248519123046076	0.127219986344091	0.0507651418803583	35.2478674857096	-0.560203738166964	0.179815332899369	-3.11543920718081	0.00183671204135904	0.0237565778717662	-0.631237987199748	-0.769726542404401
ENSG00000237301	-0.0687238478792861	0.216687038051015	0.751124346468792	2.4988051550135	-0.0435329294438104	0.454400007287609	-0.095803100232471	0.923676955058652	0.968898363427772	-0.122046525846646	0.111884892907048
DDI2	-0.140033374003358	0.141411299828732	0.322049055810352	37.9738957065751	-0.104139991929519	0.209032449765667	-0.498200121781397	0.618342996633337	0.804667365787948	-0.323999562609318	0.00846918130514374
PLEKHM2	-0.00595130299901536	0.0954730242154286	0.950296123130584	71.5438316656523	-0.00790366640863934	0.142575537660167	-0.0554349402313177	0.955791960343631	0.98230690979838	0.0557292462407299	0.172680210144251
SLC25A34	-0.14075752653648	0.3268482495569	0.666722150129844	7.59423304242513	-0.90179211964424	0.437636942596496	-2.06059414064524	0.0393417762265909	0.171448994475841	-0.326050407862291	-1.3525893985896
FBLIM1	-0.111078904054761	0.355666547469667	0.754803478249273	1.79929919653191	-0.739183392661599	0.638621330657138	-1.15746743363706	0.247081437177741	0.498850448172415	-0.241998693275272	-1.07512508133194
UQCRHL	-0.01392334354059	0.193179093920765	0.942542384936198	7.68058565659336	0.287092475793766	0.323574149418935	0.887254053852317	0.374942136358105	0.623668059705031	0.0331519289582546	0.67604128250891
SPEN-AS1	0.0790271960548517	0.160304316404865	0.622025069860336	17.1336685878806	-0.113403039049397	0.267395480007898	-0.424102303621764	0.671491205565717	0.838695094106569	0.296393669022093	-0.00733664346536105
SPEN	0.18408329211446	0.0617370352309915	0.00286622807266396	233.035094532028	0.151121095008704	0.120287947000818	1.25632782649185	0.208997137073897	0.453620879158251	0.593919101918033	0.444029095732882
ZBTB17	0.211595549264091	0.169231097720931	0.211177231090215	18.8486287827909	0.238277074546158	0.240768740304846	0.98965120739705	0.322344631549154	0.575716571989551	0.671835534427995	0.592746048420569
FAM131C	-0.139380259064435	0.272088979921553	0.608469163445438	7.81561237937598	-0.368062022958417	0.409681198025014	-0.898410824643079	0.36896656766284	0.618051265692515	-0.322149900264891	-0.441869170808676
EPHA2	-0.203551853621779	0.309207649311531	0.510344426232378	8.99368467547382	-0.434914564709077	0.418419460270136	-1.03942241220877	0.298608325086836	0.553481072933781	-0.503887868516287	-0.555941737502875
ARHGEF19	0.467606794957593	0.27854483713462	0.0932010221398613	2.25918650344818	0.499257577443576	0.514578855979682	0.970225596411386	0.331934054702683	0.584410039121145	1.39687538987788	1.03806517979612
ENSG00000288398	0.39492464417925	0.295749289870011	0.181766433841715	3.29679783326685	0.0953479106733098	0.444038940690439	0.214728713939036	0.829978834240728	0.924050831286178	1.19103499426805	0.34886158043367
FBXO42	0.0966982592712497	0.0720883870585854	0.179795583294378	190.04443122699	0.413017081433717	0.124403372283889	3.31998300248011	0.000900229290467754	0.0144775680668508	0.346439224971623	0.890910345062724
SZRD1	0.060775487430826	0.076252375649319	0.42543317827985	34.4430533374148	-0.00949708311508903	0.150005857917528	-0.0633114149469444	0.949518526187131	0.980104142705433	0.244703688972076	0.169961313767864
SPATA21	0.283853604553064	0.235931565663469	0.228930511314273	4.75521748541945	0.161321842803535	0.365016046060241	0.441958222233637	0.658519437903085	0.830371301612025	0.876474865094464	0.461434948265708
NECAP2	-0.083085671795047	0.162608285739087	0.609381899167422	22.9319036698527	-0.454411921485773	0.244652130871894	-1.85737978192274	0.0632571408689583	0.228675426416616	-0.162720109179569	-0.589210682452874
LINC01772	0.279133860320456	0.159820465080088	0.0807160491283171	6.63167821695537	0.327485003779596	0.337326777937251	0.970824213192212	0.331635822919663	0.58409968480751	0.863108254315704	0.744964306554819
CROCCP3	-0.0256349922167336	0.0982160764394112	0.794087825541078	73.1003273478343	0.0249141377420541	0.148159958631316	0.168157024152868	0.866459749196785	0.94275010455423	-1.61923882467944e-05	0.228678247835917
ENSG00000261135	-0.518412001719872	0.34773866563033	0.136011595815748	2.9500324271742	-0.575616190150767	0.578110205885465	-0.995685916440659	0.319402775091761	0.573176209283019	-1.39559149522836	-0.796025287535151
NBPF1	0.0730283325648474	0.118615531833121	0.538110626513811	36.0524518321586	0.286039077778127	0.178302047560744	1.6042388839123	0.10866140678578	0.314368627787691	0.279404512526743	0.67424383678362
CROCCP2	0.198059429845282	0.117777709527057	0.0926391265260097	56.2008399583362	0.308007801441177	0.193903555582187	1.58845875990462	0.112182639407968	0.320203427714135	0.633500397859363	0.711729751748326
CROCC	0.222057809153018	0.132787065639931	0.0944681493022096	45.0091199573309	0.541439285529939	0.158078295629299	3.42513362365469	0.000614497111540182	0.0112105081512727	0.701465308608415	1.11004113737307
ENSG00000290851	0.0560840063139479	0.180988770914217	0.756655548691344	10.567838603959	-0.422539925867758	0.303940540870694	-1.39020587598257	0.164466369669599	0.397570912194518	0.231417121104274	-0.534826507212786
ENSG00000238142	-0.568116159333852	0.402653784547828	0.158265361415138	3.26854859164048	-1.16093190433465	0.605150217850491	-1.91841937768494	0.0550578559252076	0.211167394026825	-1.53635677744899	-1.79476765536359
ENSG00000272426	0.36835248994027	0.389910107027645	0.344806278782596	2.00266272852427	-0.330533008587101	0.693939436132231	-0.476313913544636	0.633850754470429	0.815613301020316	1.11578099198298	-0.377832248909633
ENSG00000290122	0.692892058342806	0.344735162209999	0.0444390544337159	20.0870201120075	1.84100521996484	0.490811065519327	3.75094481216895	0.000176169476043392	0.00462981976675013	2.03489734222351	3.32753082209206
ENSG00000226526	-0.108045966295983	0.271116789072745	0.690245550022337	5.99392936176045	-0.430474235140623	0.389822935334206	-1.10428144709229	0.269471068286697	0.523769186902804	-0.233409223901551	-0.548365065358816
ATP13A2	0.37204423175947	0.14149402251593	0.00855359530043346	36.2209010515613	0.429138923571203	0.182223380687833	2.35501570627955	0.0185219228056273	0.107623171273682	1.12623623564894	0.918419544627954
SDHB	0.189598744486252	0.0915255023051968	0.038308354864198	61.9925085446595	0.355853023887017	0.14279327465818	2.49208532221745	0.0126995526322706	0.0844025780186374	0.609539207900301	0.793369539638634
PADI2	0.140312365021591	0.132842008396062	0.290860911214367	114.754096943335	-0.479789276954507	0.187156256255133	-2.56357594747169	0.0103600032480778	0.0746058713437181	0.469957099521014	-0.632512851651265
RCC2	0.268329020256061	0.184168936029093	0.145124053701025	28.6967542796102	0.357301695138857	0.239437441048084	1.49225490205228	0.135632334464086	0.356285455761213	0.832508271657804	0.795841452353783
ARHGEF10L	0.287281070627611	0.0810175061448393	0.000391254580051633	247.884907597858	0.451740277775651	0.156823445110493	2.88056596038538	0.00396961881033685	0.0396042987790551	0.886181663327163	0.956984936718535
ALDH4A1	0.214873153357753	0.111094282889644	0.0530945262197895	70.6317141948942	0.200833130547318	0.179273667540662	1.1202600655323	0.262602954343023	0.516458468272157	0.681117914160391	0.528854284738159
IFFO2	0.429039955801606	0.166187094152269	0.00983240317738467	52.6473623358753	0.39137848519651	0.290785395814887	1.3459358373199	0.178323209997762	0.41556389392436	1.28765168991475	0.853987736769925
UBR4	0.0472287119582188	0.0485277053015656	0.33043804819982	136.205111930813	0.154872071479708	0.0985669169682953	1.57123785792675	0.116127409479896	0.326436742121867	0.206338373792796	0.450429503293343
EMC1-AS1	0.129106495253215	0.080961136137105	0.110785496542806	35.3943647043824	0.184962941454293	0.15670445255833	1.1803298402478	0.237869054317885	0.487617419315141	0.438221375666211	0.501774488572508
EMC1	-0.0696412152383481	0.105969026651259	0.511062209222207	29.6767699536307	-0.257813646394329	0.167217588679451	-1.54178545708219	0.123125737216419	0.337309345242502	-0.124644567567849	-0.253748944423866
MRTO4	0.114035855473987	0.201975349856597	0.572343935380598	13.1562842165398	0.0691672704438338	0.291569406082497	0.237224033114995	0.812482992646619	0.915260646517276	0.395540381487733	0.304188741518847
AKR7L	-0.240282527783097	0.245744334197938	0.328185897258543	6.48654572751909	-0.0501925921689715	0.373969864803944	-0.134215606370543	0.893232085468837	0.955930312718407	-0.607911434404412	0.100521303722807
AKR7A3	-0.189798846647471	0.383837862905887	0.620969618579113	2.40677160583457	-0.176661974879793	0.627667686517699	-0.281457813863118	0.778359280381536	0.894952247150706	-0.464938492829128	-0.115277328853671
AKR7A2	0.144533657130548	0.189151235650369	0.444797577860197	18.2042437750328	0.100071192812558	0.298777152709895	0.334935894210509	0.737673444696101	0.87417446979384	0.481912062718819	0.356921063330439
SLC66A1	-0.0855252193177334	0.195941098322267	0.662485364894053	11.2310462098215	-0.063563043782058	0.262951226206605	-0.241729406244014	0.80898984227743	0.913691211566316	-0.169629060301698	0.0777068871961486
CAPZB	0.129846624205939	0.0724693246621672	0.073173658781987	161.081561487338	0.411204632453467	0.111729179091702	3.68036922669924	0.000232896477285422	0.00567911636266007	0.440317467138457	0.887817707120094
MICOS10	-0.0425379439619885	0.159262692072701	0.789397587293025	38.0273860360463	-0.238659797385736	0.244905293645756	-0.97449832068941	0.329809172546989	0.582642499113138	-0.0478864086237016	-0.221066137439017
MICOS10-DT	-0.374560495197927	0.217330473783392	0.0848052755446568	4.48482240486749	-0.761054897787672	0.387698759319186	-1.96300576025601	0.0496455047191613	0.198030657417478	-0.9881950341378	-1.11244510928992
NBL1	-0.101099052204925	0.188997894346496	0.592704085419727	18.4075162550219	-0.0116239087283237	0.225077533387329	-0.0516440204110487	0.958812342902813	0.983556420474485	-0.213735128825144	0.166332245219991
TMCO4	0.0531969325901296	0.121333251391498	0.661069853311469	31.4532246201902	0.139350721903349	0.21179542724571	0.65794962485986	0.510570501444417	0.734682868283261	0.223240747798016	0.42394494282088
OTUD3	-0.038881997205973	0.13900082437677	0.779688542797083	32.5850484448012	-0.233465947377739	0.234391522008588	-0.996051159944196	0.319225288362969	0.573134527267191	-0.0375325388148441	-0.212203709984177
PLA2G5	-0.256036222986584	0.214070112907853	0.23168130513181	29.3979497049866	-0.24387375931581	0.301685061806756	-0.808372008396036	0.418876460824198	0.662516530698089	-0.652526884253878	-0.229962882490651
PLA2G2C	0.214936160776611	0.429420149814331	0.616704407766335	2.37062266348318	-0.413377729003733	0.753824808213408	-0.548373739494529	0.583435304172851	0.782874063286667	0.681296355110269	-0.519192766363634
VWA5B1	-0.235147181794951	0.302248006805254	0.436572460689537	3.9668724440676	-0.356641255239202	0.510303712009577	-0.698880386024918	0.48462678610168	0.714031865580055	-0.593367813467587	-0.422381560416715
CAMK2N1	-1.13881478068948	0.417126258785897	0.006330665338828	25.3308099794716	-0.432961061160096	0.736588759611981	-0.587792109925992	0.556671840626718	0.76530338711856	-3.15261095726932	-0.552608413772123
MUL1	0.211436580400118	0.190115798368016	0.266075255322719	21.5576723011924	-0.0265921390843021	0.250065247780859	-0.106340802331741	0.915311959526225	0.96543151925556	0.671385324665356	0.140791489238793
FAM43B	0.377170651441411	0.209450011158756	0.0717396249082464	10.1785618221318	0.421375033489559	0.331029169892191	1.27292417652134	0.203044949232136	0.445287828517481	1.14075457672846	0.905171778036701
PINK1	-0.123745110336758	0.264210918755321	0.639529104257034	21.0310433036962	-0.53900381665756	0.368598255828442	-1.46230701891447	0.143657095994824	0.367564994589223	-0.277870181447288	-0.733552458413504
PINK1-AS	0.262844753201756	0.230760900660306	0.254688536946053	2.69425553142414	-0.239525688115278	0.464557839978665	-0.515599280654221	0.606134312831888	0.797386917453014	0.816976484444588	-0.22254363366293
DDOST	-0.00555295399033411	0.165995908595763	0.97331386009664	14.8646902012345	-0.313434532103512	0.236595733695114	-1.32476831770523	0.185248006015103	0.42385691850376	0.0568573955409315	-0.34865658785073
HP1BP3	0.167391024257294	0.0874034952606015	0.055473055503299	243.387243880741	0.580065360555913	0.147602885656832	3.92990528589346	8.49793286817553e-05	0.00270086851945597	0.546645555627102	1.17595000791339
EIF4G3	-0.168284823574394	0.0554701256789582	0.00241500872516324	542.200243525886	0.12523935553983	0.0935534658314209	1.33869284720574	0.180670685798691	0.418447485996555	-0.404009434276271	0.399866280461975
ECE1	0.410030283558788	0.0951066820767778	1.62321885421881e-05	223.718942438491	0.506366924785256	0.161753830857673	3.13047871633289	0.00174521645282013	0.0230590893131754	1.23381510950303	1.05019607979706
NBPF3	-0.0858150300279444	0.126982438808572	0.499166145120067	28.146404186276	-0.107015469129586	0.184617508020474	-0.579660457326281	0.562143614299973	0.768975314604039	-0.170449822354044	0.00356266532096946
ALPL	0.913415484339062	0.212109924585585	1.65984841543163e-05	5.28698086993808	0.941865298124392	0.425940915596593	2.21125809622016	0.0270179693470736	0.13619584548057	2.65943347333964	1.79330046950343
RAP1GAP	-0.131977046287919	0.577878894858032	0.819349404693034	4.55691232425622	-1.18271917474362	0.702546950766235	-1.68347350088657	0.0922834650207723	0.285528883158312	-0.301183538780224	-1.83194395100963
USP48	-0.300727065242494	0.0976565192702984	0.00207392466865995	109.034776249913	-0.117791145789742	0.12175973289109	-0.967406407626583	0.333340908107406	0.58553700604521	-0.779094143912273	-0.0148242061771303
HSPG2	-0.16550171109677	0.152548394594586	0.277960263215593	10.47380497461	-0.251913723444398	0.277598120285384	-0.907476330118588	0.364154960937764	0.613148894088002	-0.396127485719633	-0.243681722795901
LINC00339	0.0435014185859996	0.129778847891661	0.737476844638189	8.17684908309812	-0.182244828878534	0.271996503715169	-0.670026365741002	0.502840982857392	0.728330226012354	0.195782445905751	-0.124803525890287
CDC42-AS1	0.373376815480087	0.310509766558201	0.229183806457362	1.68861576971625	0.266115260806954	0.629945284044493	0.422441865265489	0.672702525429792	0.839417453561785	1.13001019606835	0.640247209568997
CDC42	-0.036151843421643	0.145371385670892	0.803603599228771	47.0774401544188	0.268680186201131	0.199425104816714	1.34727363662698	0.177892119610252	0.415113717119755	-0.0298005725889679	0.644623821369103
ZBTB40	0.23880599658459	0.145969862823844	0.101840589606822	32.897238467247	0.43259281351435	0.203903932088179	2.12155209114493	0.0338753691737401	0.155528991892218	0.748897222630554	0.924313024226135
EPHB2	-0.0506362756036054	0.413948862855825	0.90264166997238	9.12192110402594	-0.612108302012933	0.586309257071277	-1.04400245200038	0.296484255186919	0.551540147585631	-0.0708213901981154	-0.858292910503549
TEX46	-0.452638712025808	0.23715436274108	0.0563105027866862	4.618156912247	-1.06085583070447	0.394274819057373	-2.69065073250365	0.00713128113261562	0.0588686004198848	-1.20931742620039	-1.62400474516265
KDM1A	-0.183409881777879	0.0862907869819022	0.0335460596675253	79.8872591104062	-0.171697580131624	0.123516769745229	-1.39007505204171	0.164506088120958	0.397570912194518	-0.44684454483487	-0.106806428029602
ENSG00000240553	-0.0776836848941719	0.258145054032259	0.763467596297689	12.6660296499399	-0.190886367831878	0.308348863687616	-0.619059741453313	0.535877003383599	0.752444986018346	-0.147421344505607	-0.139548851988321
LUZP1	-0.082306911853443	0.0724923389863384	0.256212900445102	166.75581717781	-0.182791578099324	0.0939436632441	-1.9457574016926	0.051683887827736	0.203443230298913	-0.16051461233133	-0.125736461053564
LINC01355	0.128712718552964	0.184798356566526	0.48611351055925	20.9916802042619	0.647892310469378	0.310567350256707	2.08615718920179	0.0369643867356688	0.164246014833901	0.437106175429377	1.29168523749561
ENSG00000284726	0.440699386469732	0.455949630276609	0.333767645667549	1.81337224695887	0.0586672455232009	0.696694771560565	0.0842079600967709	0.932891089427792	0.972952256433477	1.3206719265975	0.286272223138484
HNRNPR	-0.262567627675676	0.0816025667249489	0.00129250236276326	74.6086356166111	-0.24412593111654	0.145112190156182	-1.68232545352524	0.0925057480006592	0.285908765781887	-0.67102423072331	-0.230393171060149
ZNF436	-0.116471407029152	0.229770150646072	0.612222183245611	9.10485665918097	-0.581534626096399	0.415071363365761	-1.40104733167041	0.161199919710336	0.392803761951404	-0.257270598876428	-0.806124098462214
ZNF436-AS1	-0.390556955498007	0.195165196606231	0.0453750558670429	16.7926141821242	-0.939016467375501	0.320654064036736	-2.92844087348889	0.00340666618641505	0.0360312423642917	-1.03349800992022	-1.41610645834568
TCEA3	0.517775037303252	0.149813840788469	0.000548005514075053	30.0939018508786	0.898945013948538	0.22883237165797	3.92839967280578	8.55130112114815e-05	0.00271000792883445	1.5389549890765	1.72006425662397
ASAP3	-0.0611356596085319	0.107836661191759	0.570762867050681	151.236470428309	0.0373797039603833	0.171433603691974	0.218041872511446	0.827396486661358	0.922540126118342	-0.100556302196311	0.249948630331243
ID3	0.742272040491955	0.198343580059892	0.000182303903710287	120.269229857621	0.593457405577094	0.34553817737247	1.71748722555013	0.0858901865267641	0.273604363584888	2.17474453925798	1.19880126994241
RPL11	0.516960641483328	0.253379733159529	0.0413243944731413	41.0553907463081	-0.379621361458731	0.39114891293124	-0.970528995246025	0.331782879291676	0.584203537839699	1.53664856919265	-0.461593228824837
ELOA-AS1	0.0514239623946139	0.0834179123330485	0.53758972884179	56.5605931589254	0.234278280760696	0.140020405317066	1.67317242247792	0.0942933576203759	0.289101455695408	0.218219585345595	0.585922782485673
ELOA	0.258430585752698	0.134194366056539	0.0541302119393765	21.2035647977554	0.59564162924682	0.238497882535504	2.49747135242658	0.0125082571294608	0.0837120935217016	0.804475286223678	1.20252827857537
PITHD1	-0.218236451592876	0.291825707262724	0.4545618093368	13.8691008315914	-0.289118744541444	0.375795271559141	-0.769351735964947	0.441684532074606	0.681887824211177	-0.545475568156055	-0.307165804916233
LYPLA2	0.41551332068724	0.19911233592359	0.0369036292977723	15.4903564578319	0.370145473408336	0.215934942551533	1.71415273986979	0.0865006779038666	0.274736862023335	1.24934341348933	0.817757189809439
GALE	-0.0526296560406569	0.204180322258676	0.796591622145019	11.4803440750916	-0.100697345566111	0.309574658587482	-0.325276448742833	0.744971853721317	0.877095865475347	-0.0764667682361831	0.0143434756342822
HMGCL	0.0190181053255848	0.0883090789635915	0.829487871213386	30.1930416132082	0.0505159436087714	0.171789521501448	0.294057187931253	0.768714204375783	0.890574079930011	0.126444171881189	0.272363403713991
FUCA1	-0.240805764377489	0.145149577942174	0.0971121626246974	6.92703435627417	-0.715989440864752	0.306665850595858	-2.33475438974888	0.0195562551342888	0.111824158711489	-0.609393273156207	-1.03554852157875
PNRC2	0.00559074322448827	0.175876470991619	0.974641198192685	19.8980345890628	-0.108146454221857	0.238810001881011	-0.452855631548222	0.650652701453177	0.825647914989899	0.088417042836602	0.00163283035898021
SRSF10	-0.00965747761353013	0.0899608991874117	0.914509775463929	87.8260368223681	-0.0170495807601233	0.128565723493423	-0.132613734803083	0.894498869564014	0.956301665570511	0.0452331279959991	0.157074252651561
IFNLR1	-0.2044744054553	0.2713103181236	0.451056348226873	11.7025723973704	-0.418213847913393	0.320350440228436	-1.30548860059369	0.191726526283939	0.432017424275926	-0.506500592993326	-0.527444786143538
GRHL3	0.0691687829913544	0.616639869330643	0.910688244150198	4.0755075763644	0.260771017206474	0.808787635476875	0.322422111525875	0.747132935313196	0.878380510420042	0.268474026808092	0.631128160859981
STPG1	-0.191272852057331	0.308914788371834	0.535799932230321	13.8456699068588	-0.0546054364947377	0.468591061882563	-0.116531109823906	0.907231631970165	0.962484480915522	-0.469112968315164	0.0929915305013255
NIPAL3	-0.154115920813172	0.331794382646343	0.64229510757752	15.2948669101844	-0.235839052045912	0.50144929171268	-0.470314857241921	0.638130084251091	0.817825618133897	-0.363882215715807	-0.216253012126526
SRRM1	-0.380821470273988	0.121071950643401	0.00165851659418245	118.577648970585	-0.626452437521703	0.127469492029989	-4.91452839063892	8.89964286845847e-07	8.605408761417e-05	-1.00592650703394	-0.882768754078765
CLIC4	0.01156460970824	0.123313580456047	0.925282230689116	224.718317080587	0.140649811685889	0.233240862148626	0.603023888654058	0.54649279745417	0.759133644188164	0.105335406247254	0.426161620032845
SYF2	-0.355055893065318	0.12417249852199	0.00424474998532254	15.0213481529909	-0.726311181389788	0.234804771897176	-3.09325562475301	0.00197973527055042	0.0250224604576901	-0.932956781331652	-1.05316082776202
ENSG00000284602	0.217862064999742	0.140178978730485	0.120143698561039	6.95576194743459	0.130131845421995	0.288242977748732	0.451465796108428	0.651653871416307	0.826249374363252	0.689582698818539	0.408214487781684
RSRP1	-0.142924044845455	0.0939563964616179	0.128216131747154	243.376257186648	-0.400646103286299	0.158287660356786	-2.53112657286885	0.0113696811712012	0.0788655104824871	-0.332186123179461	-0.497468398288082
RHD	-0.152352800295964	0.349866958200023	0.663229117510783	17.866951542408	-0.657810671213765	0.414968984360144	-1.58520442733345	0.11291989493931	0.321429214877751	-0.358888948168225	-0.936276281400487
TMEM50A	-0.311488670136995	0.18205996331104	0.0870972635285915	26.0738254134747	-0.432357312939465	0.176539284355632	-2.44907140366841	0.0143225051947309	0.0917577070074919	-0.809571681865663	-0.551578219446509
RHCE	-0.384520870656155	0.218444556614884	0.0783624486345465	11.1949923325098	-0.708180716723132	0.303415763667734	-2.33402743536638	0.0195942853885217	0.111930245228003	-1.01640344022909	-1.02222425323958
MACO1	-0.249536233894609	0.149483377320655	0.0950531273477364	45.8089266909239	-0.135598805408011	0.234002933019057	-0.579474811099773	0.562268838055296	0.768975314604039	-0.634118508719805	-0.045209968427562
LDLRAP1	-0.212356042954681	0.398355951783845	0.59397741729946	6.04178389749209	-0.0750641381824036	0.50794727181014	-0.147779390397949	0.882516874814716	0.950436714255729	-0.528821883207667	0.0580822128953132
MAN1C1	0.0652782563142488	0.177314981484859	0.712762458835441	206.565882010994	0.47539737178476	0.238907962223347	1.98987663433472	0.0466045268595127	0.189998380039102	0.2574558119951	0.99735177040169
ENSG00000233478	0.148016943207109	0.467525492640412	0.751549777946684	22.1170164268164	-0.334288596429693	0.398543209099835	-0.838776295259755	0.401594855204312	0.646874269244356	0.491776946687489	-0.384240524996545
SELENON	0.499078471986111	0.13539493628486	0.000227722204104915	36.7925005125383	0.472637557150494	0.160402372942567	2.94657459537537	0.00321314908331206	0.0347520013778544	1.48600514705597	0.99264261304302
MTFR1L	0.0846563421400664	0.148724717682427	0.569210233381462	32.5567471115247	-0.118099092851207	0.176357227038655	-0.669658368042505	0.503075596697757	0.728458196461392	0.312335762709714	-0.0153496658049535
PAQR7	0.325064403255913	0.194479745617043	0.0946315761378844	23.0027430480352	0.289561241175858	0.236206604242382	1.22588122421305	0.220243375367599	0.46722320010199	0.993186423813489	0.68025381349616
PAFAH2	0.0397597516183622	0.108445237472314	0.713891765267598	22.8287250789672	-0.0063075096816142	0.173097223469178	-0.0364391152856205	0.970932225389314	0.987485786426274	0.185185811097743	0.17540378190278
PDIK1L	-0.162082247306884	0.145271568915627	0.264542441781063	11.365019250404	-0.409118755541767	0.272868448619359	-1.49932598514704	0.133789084379627	0.353707071722859	-0.386443350457452	-0.511925547772291
ZNF593	0.521213918407619	0.541409592036965	0.335699112774286	2.03634381399259	0.0714444135709762	0.899679864907198	0.0794109286622144	0.936705776279077	0.974228256699523	1.5486941153874	0.308074301505661
CNKSR1	-0.0244635561323443	0.22962019005581	0.915154538758643	4.84718736221765	-0.198666128036724	0.393978806750272	-0.504255875272628	0.614081580373462	0.802149298805765	0.00330138784926838	-0.152823698263307
CEP85	-0.275943826522275	0.355936187895704	0.438184816261545	6.08536372462088	-0.226622071728009	0.528517995516196	-0.4287878059983	0.668077653715999	0.836674324427126	-0.70890646223207	-0.200525792569871
SH3BGRL3	0.569636336330578	0.346054575732105	0.0997456118043257	10.887887583324	0.357028405527789	0.542943026835996	0.657579870964315	0.510808132444208	0.734866448551115	1.68582943065956	0.795375129809135
DHDDS	0.141715145443647	0.102456839857941	0.16661299066102	23.687562475277	-0.0690163135626211	0.184660754286433	-0.373746516033222	0.708592914341035	0.858309757251425	0.473929861388098	0.0684018037325329
DHDDS-AS1	-0.026159999891888	0.230851089979851	0.909777018345508	3.35421322676829	-0.676923913838079	0.445278997943742	-1.52022421215474	0.128454634161568	0.345916571844021	-0.00150304695150194	-0.96888980045166
HMGN2	-0.461266581335777	0.145357164420253	0.0015069994602888	40.8847915803362	-0.627669273946543	0.257655318363605	-2.436081187584	0.0148473516893151	0.0941496246611566	-1.23375209156205	-0.884845079833831
ARID1A	0.0853430519302235	0.0600240736306245	0.155080333094062	369.076474677907	0.190021126078885	0.10283207018148	1.8478780573369	0.0646199855021749	0.23171431761593	0.314280567773425	0.510405425973397
PIGV	0.0515793359287901	0.103241859783615	0.617358785374967	13.4103243753856	0.00659348307562913	0.251593251949904	0.026206915426102	0.979092300065775	0.991058064871168	0.218659612909442	0.197417146214504
ZDHHC18	0.144069293781874	0.180746786989744	0.425405712212038	25.9749042494067	0.459920693509645	0.21958063440229	2.09454123657842	0.0362117936749709	0.162238112172593	0.480596956680072	0.97094343395687
SFN	-0.0299331203279916	0.675216249434267	0.964640433120902	2.20302130022059	0.0658023865999891	0.887480976106478	0.0741451235255484	0.94089491066658	0.976334491713242	-0.0121887599489018	0.298447135790125
GPN2	0.186516870268358	0.0901606170269411	0.0385725790336915	20.8913183524621	0.208219412407891	0.183948233637895	1.13194570173353	0.25765726314226	0.510928366295441	0.600811147414505	0.541457726703087
GPATCH3	-0.0952931181161675	0.243087913665373	0.695050140904046	5.71194293267906	-0.0391610786265243	0.408706585750885	-0.0958170971347984	0.923665838287277	0.968898363427772	-0.197292360457444	0.119344717632815
NUDC	0.530897334088621	0.161470124562233	0.00100938326307572	41.7685454418179	0.492927701747348	0.406550350317253	1.21246409297813	0.225334779485289	0.473338298887334	1.57611815407209	1.02726431645397
SLC9A1	0.00342721662988829	0.184204051536291	0.985155779939256	11.9874142597748	-0.393237118081668	0.305689853339456	-1.28639244576101	0.198306133488964	0.4397469961678	0.0822898002416078	-0.48482621690261
WDTC1	0.192084479790646	0.0519270075822271	0.000216344236086271	59.3410619630953	0.329695795845612	0.114854199654442	2.87055934251909	0.00409746279268102	0.0405745310429758	0.616578965708215	0.748736649666893
TMEM222	-0.0195288161458741	0.176395319782863	0.911845909955139	26.8335464097526	0.14987682887873	0.247747730680914	0.604957423693877	0.545207286657602	0.75860902339994	0.0172768800460316	0.441905965820692
MAP3K6	0.395460336280321	0.167328013897147	0.018108899088594	22.1922065200588	0.381466035898224	0.191246705947516	1.99462800683694	0.0460834666559784	0.188572138571687	1.19255210779357	0.837073816908825
GPR3	-0.517081325673932	0.314872778698838	0.100550373092912	2.56342124532649	-0.710442965682631	0.5577700132445	-1.2737202589111	0.202762574051664	0.444961794931233	-1.39182293746292	-1.02608439884591
WASF2	-0.0033331282891996	0.0829537953719522	0.967949191967644	219.172225391204	-0.103206047009438	0.106026414071751	-0.973399392151424	0.330354840903213	0.583058707736629	0.0631440807258526	0.0100628005063702
ENSG00000241169	0.0496938015364218	0.439198131674241	0.909914283402695	2.58682958893494	-0.580161014433222	0.564977606826925	-1.0268743529351	0.304479632361079	0.559520018811163	0.213319661613219	-0.803780262252603
AHDC1	0.181312050197465	0.082068383760377	0.0271551618263924	136.451594335812	0.358824854704174	0.124253589189403	2.88784297536233	0.00387893461265514	0.0390130968365742	0.586070771531327	0.798440466789892
IFI6	-0.646510667540282	0.508718709532656	0.20377817320268	8.50287819342213	-1.12129666178376	0.512678302994401	-2.18713500305083	0.0287326700311789	0.141517191223248	-1.75837492647242	-1.72713681095695
FAM76A	-0.29707632365246	0.14134358054403	0.0355705597875612	22.7962701939494	-0.437006235449224	0.234725684371672	-1.86177425201264	0.0626349172675798	0.227523382573341	-0.76875501545894	-0.5595108201998
STX12	-0.262755897391538	0.123635115685457	0.0335655098599091	74.5413835395177	-0.130029817125998	0.130907203309584	-0.99329764778863	0.320564923516551	0.573947375784125	-0.671557422330596	-0.0357074308937089
PPP1R8	0.0898073009821208	0.138244451868539	0.515933316963339	17.0749721833842	0.00670661288365648	0.218845524806343	0.0306454193641436	0.975552319729351	0.989383022068005	0.326923600225034	0.197610183116817
RPA2	0.0327457389282522	0.143051358289304	0.818939669454144	18.3916591418438	0.11650198274808	0.245004029850856	0.475510475558297	0.634423168421813	0.815737726373583	0.165321688593338	0.384957430111357
XKR8	0.23996608120979	0.203948029722275	0.239353573785808	9.33450599547289	0.292699095665828	0.310307140448158	0.943256076038405	0.345549936913015	0.596166714566112	0.752182654825871	0.685608031992725
EYA3	-0.00280626845552177	0.0641115504123669	0.965086424073293	107.151608818036	0.00130841515221644	0.101155800419654	0.0129346527513831	0.98967992803815	0.994865520770959	0.0646361807178562	0.188399070799728
DNAJC8	0.0823869341319917	0.130974599267927	0.529329506259331	21.940594463009	0.190655013957023	0.223150209844595	0.85437972068141	0.392894628528442	0.640079668626285	0.305908657331299	0.511487048531971
ATP5IF1	-0.472689530645725	0.343225048717872	0.168450427657956	15.4545754936209	-0.727647736633779	0.486551764515887	-1.49551967478276	0.134778869057138	0.355250573898657	-1.26610259825194	-1.05544143345356
ENSG00000270605	0.0995160669238475	0.362327255495578	0.783579028005863	3.31122280344753	-0.391254681888777	0.622653458853336	-0.628366672224552	0.529763764508384	0.748187703786725	0.354419432433178	-0.48144352450366
SESN2	1.02244181214173	0.20955906797283	1.06617017931679e-06	28.4768369794417	1.16414880618643	0.320028567398251	3.63764027583741	0.000275147345083395	0.00641886363902264	2.9682028507791	2.17258971766693
PHACTR4	-0.00390450659572815	0.0789581546207004	0.960560421736734	183.439335361095	0.0578656567455219	0.115198228738923	0.502313771478763	0.615446823515239	0.80320236467848	0.0615259016351237	0.284904447330585
RCC1	0.281419970023053	0.264150750222563	0.286705641136486	7.84184246531342	0.954367005224787	0.419848356836975	2.27312311620017	0.0230187617662364	0.123686564766107	0.869582659937313	1.81463252030742
SNHG3	-0.161504150513945	0.227644780179811	0.478041014566172	11.5929084011567	-0.173661545936881	0.323474591173514	-0.536863020081003	0.591362236550918	0.788300081816889	-0.384806144193121	-0.110157603832922
TRNAU1AP	0.0921860284941314	0.101763666848512	0.364997509216281	68.6098397619312	0.346075171730471	0.138050316084573	2.50687706878162	0.0121803065070115	0.0822194534772431	0.333660305274029	0.776685287057578
SNHG12	0.296588858515224	0.152449567701717	0.0517162300520703	17.3087831526763	0.118710500215814	0.244087304534181	0.486344426812213	0.626722985234614	0.81073120070231	0.912541900614052	0.388725892005791
TAF12	0.386034568048414	0.104326401851148	0.000215380669767385	28.5265372150762	0.557558292747445	0.191473873681447	2.91192882886491	0.00359204469875273	0.0372828721291373	1.16585774279466	1.13754549962635
TAF12-DT	0.037466846285624	0.199044099119764	0.850693302091938	4.08636937521234	-0.0908877830241085	0.384172140652539	-0.236580879784074	0.812981954876735	0.915577031489049	0.178692159826661	0.0310818366301447
GMEB1	0.0535433622922222	0.112244575963825	0.633344995577088	18.2991921452059	0.023495060786508	0.217812158355937	0.10786845401033	0.914100041129115	0.965128925529674	0.224221858375593	0.226256832786965
YTHDF2	-0.00127498982568883	0.0746304654231379	0.98636957162006	53.2151425112775	0.0566537469134911	0.122707406264703	0.461697860284636	0.644298005727107	0.82230512427712	0.0689728575439858	0.282836527973722
EPB41	-0.230824111038953	0.153711953896922	0.13318322737758	90.2762868116707	0.337610708905997	0.207491454543493	1.62710656999722	0.10371446591182	0.30596122387402	-0.581124606777437	0.762242111453626
SRSF4	-0.0995680645663383	0.0842592783833222	0.237330056614607	136.400479979644	-0.15597785508443	0.129987869446047	-1.19994162339256	0.23016201308373	0.479063813505078	-0.209399276104417	-0.0799833733348602
MECR	-0.150374374469496	0.0982252303685421	0.125790663428285	23.7849328879232	-0.447714135691102	0.171142372399923	-2.61603324420962	0.00889578959577243	0.0678148065215907	-0.353285922522397	-0.577782042692015
PTPRU	0.18596141408417	0.694243410702432	0.788805560684268	2.729525175961	0.0236114490266076	0.986136277907637	0.0239433935811649	0.980897761120458	0.99160607765442	0.599238060769809	0.226455429653045
SDC3	0.654857918042968	0.138857790209449	2.40487471222805e-06	95.0585116374896	0.108751956417506	0.198936692563614	0.546666153016144	0.58460811170429	0.783459406525915	1.92718227872912	0.371733319668803
SNRNP40	-0.166545292184329	0.12266139667577	0.174538416972166	35.372724290813	-0.0223152760417237	0.168827164222029	-0.132178231770667	0.894843318568105	0.956301665570511	-0.399082972611719	0.148089233376721
ZCCHC17	-0.483502108735189	0.144078858590094	0.000791312570771786	50.5817377943104	-0.735477156580443	0.173145905892598	-4.24773056451393	2.15946879731647e-05	0.00101719240616765	-1.29672449548067	-1.06880101568715
ENSG00000229044	-0.0874949453103957	0.38926054342663	0.822156500706576	4.04703923184156	-0.670622616439318	0.6089424036922	-1.10129071710745	0.270770150020366	0.524503077118103	-0.175207447474211	-0.958137701145383
SERINC2	-0.379336949384546	0.403911310201726	0.347649106742537	2.3054760523965	-0.715221598695092	0.566322902222225	-1.26292190530984	0.206617246744857	0.45004186151375	-1.00172225105223	-1.0342383286554
PEF1	0.103830567775947	0.197659487006646	0.599374519379502	12.5014491664348	0.246810572738854	0.29847622380023	0.826901954187293	0.408292635707145	0.652895485971432	0.366638368619636	0.607307021215766
PEF1-AS1	0.0801305462106659	0.320700384275893	0.802694777934057	2.06737199372149	-0.123815829021796	0.580755182980512	-0.213197975068181	0.831172547624139	0.924330987732164	0.299518425652667	-0.0251043101462979
COL16A1	0.396629865550912	0.109727002765791	0.000300699117247435	203.704186193194	-0.312929664151191	0.231058780524879	-1.35432924661133	0.17563135939895	0.412069221017679	1.19586428781518	-0.347795115995588
ADGRB2	0.145994941370969	0.154960109097176	0.346118245005921	39.3873565331489	0.342507639349377	0.157505572917998	2.1745747341124	0.0296619993937747	0.143886569934911	0.486050511057589	0.770597895840743
SPOCD1	0.562401160023531	0.503633380704666	0.264127914038659	2.24541518931662	0.245176785670939	0.685695075384192	0.357559496155879	0.720672994257626	0.866170389424021	1.66533895896327	0.604519239638755
ENSG00000269967	0.641201186297211	0.224318734008479	0.00425732338213423	4.2094842742537	1.14450161455265	0.412875597712589	2.77202532892089	0.0055708701591449	0.0499969845908768	1.88850556050903	2.13906510485031
PTP4A2	-0.332643739554629	0.275977761332735	0.228076681485316	21.314722188656	-0.382545908908103	0.387776558080051	-0.986511177473321	0.323882333013636	0.577297958353555	-0.869484161221967	-0.466583474898249
KHDRBS1	0.0756917098260662	0.0942151406775571	0.421748077742789	101.004193835742	0.428922396133215	0.145115210528031	2.95573699388572	0.00311922952803776	0.0340351373818803	0.286947363463825	0.918050077140792
ENSG00000203325	0.0443427793165126	0.183051025380317	0.808592090460697	5.99310903761891	-0.250041805965402	0.333214822231555	-0.750392207317971	0.453018522889379	0.691276273199937	0.198165232102428	-0.240487611908311
TMEM39B	0.156921802423912	0.107598452782733	0.144729760283825	13.4370702957248	0.186489473819912	0.226227491500767	0.824344877728003	0.409743625799818	0.654193379217342	0.516996064784675	0.504379258122444
KPNA6	0.0275694514680203	0.0710578770846557	0.698026498527225	88.2491742106214	0.0854984948697099	0.110761284942067	0.771916784049854	0.440163715851419	0.680881333448046	0.150662118847614	0.332055216580736
TXLNA	0.228322518831623	0.096685167235746	0.0182009198888194	36.8765500179743	0.235451788229355	0.150453316423495	1.56494914054674	0.117594835084338	0.328850509662926	0.719207358132479	0.587925174698134
CCDC28B	0.0579223774615158	0.127877048678929	0.650582108972197	10.1204507746976	-0.395132877537618	0.262501185745674	-1.50526130544966	0.132256909235031	0.351326520063473	0.23662350314224	-0.488061010095391
ENSG00000224066	-0.154042342539714	0.305173476476825	0.613720557468305	2.78648848211007	-0.812838421635843	0.624152561797122	-1.30230727451544	0.192811365884454	0.433159753433409	-0.363673837444735	-1.20080494308446
IQCC	0.0145675945461369	0.257274398118128	0.954845678853204	2.46677402755539	-0.0892631277109469	0.526848223712372	-0.169428544490413	0.865459572800663	0.942456587863852	0.113840047076171	0.0338540364106247
DCDC2B	-0.203568489450481	0.329188982603287	0.536315656466014	4.36245183336204	-0.645529163984424	0.404079324556586	-1.59753079347178	0.110147439216956	0.317018673138618	-0.503934982223361	-0.915319964470168
TMEM234	-0.253261288651729	0.17014004088273	0.13660694283407	13.1579891541207	-0.533895520135169	0.221615206110274	-2.40911050061027	0.0159914553573822	0.0983212162486694	-0.644668096708916	-0.724836013526225
EIF3I	-0.150421065852031	0.184468283962735	0.414825929255305	14.7560274270681	-0.117588556301536	0.275937690772642	-0.426141698773664	0.67000459696743	0.837965614921119	-0.353418155437215	-0.0144785214462321
HDAC1	0.0516816888647647	0.0922748679342429	0.575422056629841	56.1407052037396	0.0531109983076196	0.138452113508861	0.383605543906851	0.70127083038374	0.854742052969625	0.218949482823956	0.27679142608169
MARCKSL1	-0.537423434127847	0.234704744685427	0.0220337756295162	39.2631374759792	-1.02670748968794	0.481983400703481	-2.13017188598073	0.0331574252195573	0.153871873697219	-1.44943306053786	-1.56573637112487
TSSK3	-0.371117447194162	0.156611209290748	0.017803795099412	8.34022726617127	-0.491892137905523	0.295216259504084	-1.66620950597986	0.0956716932759675	0.291149217195702	-0.978444106907259	-0.653164338892761
FAM229A	0.0567021093640452	0.23298763686434	0.807719087053324	7.03855522115841	0.0206028939279416	0.350400957363321	0.05879805261656	0.953112959565844	0.981048698083606	0.233167627590353	0.221321838720546
BSDC1	0.130314534386327	0.0923498029051967	0.158215999933256	58.7492839681707	0.307157407694623	0.176309044518301	1.74215343593868	0.0814815993534096	0.265095824278691	0.441642618026391	0.71027869850742
ZBTB8A	0.0569769594643634	0.151710027986046	0.707240399213342	29.6864559840286	0.0207234690091974	0.17899230567411	0.115778546631655	0.907828053463994	0.962661805985931	0.23394602026004	0.221527579723625
ZBTB8OS	0.0456057886412432	0.0840622558661322	0.587457600474621	141.799806198814	0.458601147191769	0.0959140534378395	4.78137593766675	1.74099433891925e-06	0.000143611207669703	0.2017421534824	0.968691851123813
RBBP4	0.0512406205417447	0.066062899243736	0.437965210939766	97.3114287340514	0.259935875425312	0.107248042640441	2.42368875949345	0.015363766564401	0.0962818377209279	0.217700349754431	0.629703132520954
SYNC	-0.0918735611471124	0.121595976896811	0.449910555863408	32.6031332969087	-0.236156776922839	0.168122416844527	-1.40467155632926	0.160118967590127	0.39138678594269	-0.18760796130603	-0.216795155944316
KIAA1522	0.223234962393181	0.155867611102459	0.152084077436529	12.0682455044994	0.432954458252864	0.280428421180516	1.54390363298506	0.122611679866755	0.336611134421336	0.704799080188559	0.924930109866761
YARS1	0.285009648233632	0.134389702131095	0.0339411626910924	86.6777798777159	0.789267562672327	0.226745210693083	3.48085659785185	0.000499813009024835	0.00989296931755242	0.879748853081914	1.53291821777599
S100PBP	-0.093785722761638	0.0847928831446911	0.268702048859118	96.4349433153629	-0.0473782251058861	0.142178328208246	-0.333230990284906	0.738959926780885	0.875066160284888	-0.193023322560326	0.105323545583755
FNDC5	-0.512517661218295	0.271543080702422	0.0591029564799389	7.01484613533227	-0.592862402901839	0.42375276628742	-1.39907618325662	0.161790138880921	0.394074879105268	-1.37889835437176	-0.825453035572115
TMEM54	-0.0358069729863511	0.247777306776769	0.885095611405869	9.06783773231703	-0.131719311221912	0.307937420313329	-0.427747011350185	0.668835319150508	0.837141909866835	-0.0288238779524661	-0.0385902671014092
ENSG00000287691	-0.264413340381064	0.450265617690865	0.557043487312936	2.25556947782726	-1.4350712737244	0.617893350809835	-2.32252260336439	0.0202048127713281	0.114244333282288	-0.67625140451207	-2.26254016900792
RNF19B	-0.391378592303084	0.219035075839806	0.0739648599600393	16.5189046636393	-0.711146329634484	0.274021926439508	-2.5952168823668	0.00945312474698672	0.0705505933498056	-1.03582493672678	-1.02728457058519
ENSG00000236065	-0.402083128963303	0.388815015028094	0.301077968873989	5.91297965183637	-0.977200265671554	0.463931678462316	-2.10634520348006	0.035174377424203	0.158994826112548	-1.06614085387237	-1.4812606583761
AK2	-0.107599261549134	0.113346896975313	0.34247230502692	34.7374574957627	-0.253294169277764	0.160948080242101	-1.57376322163492	0.11554219966605	0.325641249344892	-0.232144128127312	-0.246037220362197
AZIN2	-0.16017555233126	0.217534250101203	0.461533926567133	17.5234939918193	0.293200813519538	0.338879132828145	0.865207636341032	0.386924834824598	0.63420965603431	-0.38104347106634	0.686464128736846
TRIM62	-0.182526390930111	0.236973049781257	0.441156866956919	10.0147069074726	-0.303298053917262	0.388899503108028	-0.779887995467591	0.435456805045714	0.677429644377199	-0.444342443511854	-0.331360400545571
ENSG00000284721	-0.330472646073221	0.205150810248951	0.10720661439317	5.00489694773184	-0.908714044601181	0.41365227830611	-2.19680657464847	0.0280342633263428	0.139362946870285	-0.863335488730395	-1.36440049395899
ZNF362	0.154798482329563	0.0768000447146162	0.0438413943654448	39.9149083679508	0.244919938203602	0.136173401570215	1.79858867722648	0.0720837697641522	0.24671911668334	0.510982689512389	0.604080972834221
ENSG00000225313	-0.864221401739616	0.422416539459814	0.0407663492785693	4.61700274619465	-1.40024698949253	0.493798284770717	-2.83566596458045	0.00457302479630215	0.0437529650676972	-2.37494533855015	-2.20311841208453
PHC2	-0.473080660735241	0.200884656001304	0.0185233767029491	45.824603243008	-0.190510760551651	0.277930546502614	-0.68546175635955	0.493052585521598	0.720663550181633	-1.26721030312169	-0.138907941629455
PHC2-AS1	0.189243739158226	0.219216555104339	0.38798737049639	2.94160598180528	0.44381653028937	0.48563850902894	0.913882490860959	0.36077859486569	0.610710311596241	0.608533810613869	0.943464400476727
ZSCAN20	-0.00416830047188752	0.154189586774206	0.978432930450658	6.67853487962389	0.0925268421255488	0.28785540313998	0.32143514110296	0.747880656125775	0.87861201830685	0.060778820883569	0.344047903621446
ENSG00000287703	0.140013400641139	0.531661648007815	0.792280381842753	1.81713382811025	0.0119049690523776	0.826479900068852	0.0144044265945074	0.988507327845378	0.994622757794696	0.469110413702193	0.206480299573545
SMIM12	0.0776949569260205	0.108290628506457	0.473085965390712	61.5983519055988	0.2147434483873	0.155144955891893	1.38414714905031	0.166313402402758	0.400006006895027	0.292620684508167	0.552589891762005
ZMYM6	-0.103329969744735	0.0868371992288426	0.234074896174281	80.2051674502865	-0.116872473635617	0.13505406874102	-0.865375436113158	0.386832758728953	0.63420965603431	-0.220053226790732	-0.01325664737043
ENSG00000284640	-0.0242353008766851	0.320613677843791	0.939745012212936	1.82000299834512	-0.0519738450823673	0.646027483914369	-0.0804514457611782	0.9358782116678	0.973896322155663	0.00394782100543897	0.0974818965971898
SFPQ	-0.0624233769563608	0.0794524095993455	0.432060826112625	400.936146894219	-0.5458124335029	0.158419594874498	-3.44535935681	0.000570300659940291	0.0106753348288498	-0.10420319824262	-0.745170212635655
ZMYM4	-0.0128013685302831	0.0380004157357342	0.736211558958245	231.816755527165	0.0183921522541864	0.0783014165889727	0.234889138094809	0.814294780293221	0.916197235179628	0.0363294323413101	0.217549581594352
ZMYM4-AS1	-0.831038656158295	0.420806345002639	0.0482826788857028	6.13118407819905	-2.07813176041564	0.457353463376761	-4.54381988292434	5.52438671572432e-06	0.000354053631892517	-2.28096972824233	-3.35981423421974
KIAA0319L	-0.0241329669705235	0.064622008230233	0.708814956968975	249.114035221808	-0.204900624071824	0.067002896778458	-3.05808605185114	0.00222755599602222	0.0270444122333965	0.00423763702633321	-0.163461812329654
NCDN	0.0158836484406335	0.397406835610818	0.968118453565397	14.1186551248994	-0.704222133757142	0.658148285595481	-1.0700052695875	0.284616936772523	0.540217548162314	0.117567193994445	-1.01546960027385
TFAP2E-AS1	-0.284373312504837	0.321896065339683	0.377002861132082	3.8625373024424	-0.0797160836823104	0.491693449384685	-0.162125575970289	0.871206965919936	0.945018697829763	-0.732779293606169	0.0501444539201182
TFAP2E	-0.24531448465736	0.198583804755275	0.216711547527731	17.5130007416624	-0.121877883486554	0.278300650015488	-0.437936036009156	0.661432651956139	0.832039322854712	-0.622162250906097	-0.0217975335372193
PSMB2	-0.130764017511069	0.169717225763282	0.441014203200001	28.3750713352337	0.241260956430912	0.227243096842079	1.06168662451637	0.288377973473266	0.543697343116699	-0.297748165436989	0.597837538682461
C1orf216	0.208096664006389	0.398431793892877	0.601468915795191	5.20254278553693	-0.159646114380946	0.559363927406921	-0.285406524373188	0.775332709594685	0.89374989831174	0.661926472602963	-0.0862426380134426
AGO4	0.0462707374759945	0.0835744374764843	0.579820446414389	138.585917435231	0.105508822886925	0.112331017565791	0.939267044608846	0.347593654224657	0.598123353322894	0.203625330159752	0.366199460278008
AGO1	-0.0989112430001656	0.064086825645279	0.122735129807437	43.67170274036	-0.204669082780365	0.142104862931155	-1.44026797224751	0.149791599005739	0.376993746986708	-0.207539116359855	-0.163066726238374
AGO3	0.0822795291443364	0.0519879047839382	0.113497436957781	297.632955109084	0.322833818957162	0.0653116326087542	4.94297579255261	7.69390404517271e-07	7.6745634360792e-05	0.305604479690535	0.737027845547203
ENSG00000271554	0.022720842040462	0.258858993311961	0.930057062119224	8.37993635331311	-0.00117478869447001	0.384628097154705	-0.00305434965141791	0.997562985359013	0.998366833325538	0.136930553779185	0.184161903012258
ADPRS	0.262786137794119	0.174323454888669	0.13169205102219	13.0630380287292	0.698454485055211	0.271740725868721	2.57029741428098	0.0101611237922558	0.073697002178582	0.816810481945109	1.37796104514042
TRAPPC3	0.319373063223601	0.174182534492986	0.0667202425487523	21.315625250808	0.308548379961663	0.25722279751905	1.19953745522425	0.230319029791532	0.479263738516115	0.97706819297888	0.712652157654171
MAP7D1	-0.107279105490374	0.270945183727905	0.692146379685432	17.7220989530478	-0.262430995370741	0.303259983430812	-0.865366384320911	0.38683772534145	0.63420965603431	-0.231237426150468	-0.261627670277351
THRAP3	0.108417869524521	0.038082183683179	0.00441410348720841	105.26609461008	0.101573742667265	0.0889446249434272	1.14198854322979	0.253458781902362	0.505627100207906	0.379629894002364	0.35948491077773
SH3D21	-0.319506292495583	0.205393183707705	0.119807112766409	4.16309745866391	-0.347922172922478	0.359653592921381	-0.967381335179744	0.333353437191935	0.58553700604521	-0.832278089704018	-0.407503919671262
EVA1B	0.48729251875148	0.227626184314606	0.03229357852187	6.25941929908569	0.819571214465778	0.360213098091708	2.27523990328947	0.0228915423413272	0.123281691748728	1.45262659055379	1.58462627927617
STK40	0.560746484007317	0.154275148849302	0.000278286096409955	44.6530159140229	0.650027015757567	0.293360380116927	2.21579688265498	0.026705416060511	0.135308862334673	1.66065281302322	1.2953277513774
LSM10	0.187966376018531	0.282461802796645	0.505757802935981	8.97151014965839	-0.14328081670497	0.433133474623106	-0.330800607894938	0.740795101680392	0.875567069801694	0.604916238332416	-0.0583180227074776
OSCP1	0.00900453545034776	0.119975971470575	0.940172683033645	15.6764349005017	0.0254292767425046	0.206243576269573	0.123297303132811	0.901871676327881	0.960184505643962	0.0980851158748324	0.229557245499235
MRPS15	0.477442522211505	0.26839645923883	0.0752610086436274	11.0022863290473	0.491203940288162	0.3939032586484	1.24701669636761	0.212391375594673	0.457589017152233	1.42473078446066	1.02432300878086
ENSG00000223944	-0.627473827750651	0.478899517512549	0.190114287925016	2.9486681484184	-1.00751119214624	0.726678791587993	-1.38646015792556	0.16560643804916	0.399084038477502	-1.70446140586942	-1.53298113289063
ZC3H12A-DT	-0.140452480076747	0.168214067942897	0.40373868424555	23.1515604169536	-0.0344782162470718	0.237581934060526	-0.145121372058063	0.884615044449879	0.951564439572606	-0.325186497214652	0.127335231039055
ZC3H12A	0.298239203888119	0.387076266571414	0.441008041891895	2.21819383990323	0.0944078937236041	0.619648575576798	0.152357154433422	0.87890524830451	0.949054541284959	0.917215781901436	0.347257600339856
MEAF6	-0.257466745511494	0.127811366108133	0.0439646573900003	53.3391216492311	-0.451364085140191	0.208238936714914	-2.16752972455926	0.0301944857184512	0.145649953493592	-0.656578213490876	-0.584010064709705
SNIP1	-0.302074738541805	0.152989979091703	0.0483278690798719	16.3658579478112	-0.473070467823129	0.242448898818195	-1.95121722610037	0.0510312106603828	0.202054198756945	-0.782910838962052	-0.621048339118543
DNALI1	0.103266551468294	0.102014725490297	0.311408481386207	19.7773761695979	0.244287816552292	0.183550900760747	1.33089957902584	0.183222055792571	0.421599758715729	0.365041039170048	0.603002364043296
GNL2	-0.113530034882049	0.165722978565774	0.49330662664728	12.7697737282617	-0.121034863679674	0.317555710979033	-0.381145290401236	0.703095442358583	0.855214492647972	-0.248940449040303	-0.0203590626784217
C1orf109	0.134844541274514	0.15372565694563	0.380390751496445	5.37581462965158	0.0505108791330048	0.337941832701311	0.149466192833394	0.881185783888834	0.949893260441661	0.454471880782022	0.27235476204182
MANEAL	-0.4852174325184	0.510366910686489	0.341745136647385	2.64231195661211	-1.19720654705543	0.722885318112493	-1.6561500379914	0.097691438199726	0.295266548836479	-1.30158239968898	-1.8566642039871
YRDC	0.407376415785643	0.400341803354342	0.308881629522842	4.78503109636026	0.0216841167067957	0.585589401610968	0.0370295579925836	0.970461438026343	0.987485786426274	1.22629919003077	0.223166762702825
C1orf122	-0.332813410243113	0.199256297459946	0.0948643735780933	35.931700975146	-0.541974752960574	0.303418553130089	-1.78622812405346	0.0740623291601744	0.251345384787679	-0.869964679220772	-0.738621859227519
MTF1	0.351664421950905	0.11112395279786	0.00155288789947395	29.1923125765478	0.592870604270733	0.189128039890314	3.13475783186127	0.00171996033640055	0.0227742827953499	1.06851933998027	1.19779999266254
INPP5B	0.0756707189784337	0.0985093428579741	0.442393447893226	105.40056264461	0.311542373409402	0.127082671591405	2.451493736385	0.0142264662463401	0.0913460998461462	0.286887916070832	0.717760901589788
SF3A3	0.301902952871132	0.113437190411518	0.00778139776064432	38.8262553193449	0.333224238326159	0.177315604396034	1.87927193131804	0.0602073722463409	0.222741437237536	0.927591748104999	0.754757340573305
FHL3	0.640162508006396	0.175680249247233	0.000268530375028453	5.62474135277566	0.776984950258258	0.336735757234075	2.30740256585864	0.0210323883323245	0.117090893083721	1.88556395864388	1.51196001503467
UTP11	0.0638982012976581	0.175348573525452	0.715554306360205	11.4671950438242	-0.00582450702051786	0.298376738271456	-0.0195206471330847	0.98442576615025	0.992800495265416	0.253547409897249	0.176227944332936
POU3F1	-0.458263913531045	0.235141838908979	0.0513094082925047	6.34311467166164	-0.962406633018281	0.401449796131065	-2.39732749223785	0.0165151555163177	0.100324623361986	-1.22524834859087	-1.4560178238735
MIR3659HG	-0.395136432803024	0.165896809231639	0.0172272891499108	27.0347114979466	-0.567566595484172	0.241915115842704	-2.34613944443724	0.0189690091846205	0.109611476414346	-1.04646737598955	-0.782290014344027
ENSG00000287987	-0.187417604769171	0.311121705781481	0.546912425001449	2.10739348547186	-0.395014810716373	0.61804655923452	-0.639134390143063	0.522735509424212	0.743737976011281	-0.458194666937586	-0.487859549014209
RRAGC	0.0372339140573539	0.0997088788265577	0.708831215469298	24.7923695985576	0.183311831569728	0.162404208521076	1.12873818504487	0.259008295936051	0.51248743508981	0.178032481191619	0.49895714853585
RRAGC-DT	0.174469714918941	0.0902428005451122	0.0531947380567149	258.582805451787	0.595749061173877	0.143065147011798	4.16418026065251	3.12473176917219e-05	0.0013364524301629	0.566692850191028	1.20271159300655
MYCBP	-0.185299567802532	0.227348125733129	0.415045004692572	21.9737624617779	-0.232779417744047	0.285823035528631	-0.814417974791713	0.415405544779114	0.6589006892991	-0.452196253813313	-0.211032263164414
GJA9	-0.638155414712066	0.333491719771664	0.0556767838346158	4.30358951978688	-0.990615074673587	0.458122107393965	-2.1623385090685	0.0305920935094053	0.146746714552628	-1.73471232803302	-1.50415076329211
RHBDL2	-0.76956494589186	0.273693875720778	0.0049269318937311	23.8226980698439	-0.402522070504876	0.361555837488083	-1.11330541169355	0.265577283010311	0.51995358629213	-2.10687233699372	-0.500669419371998
AKIRIN1	-0.146956785908262	0.112553775611911	0.191668740690914	55.7572105834503	-0.198489651903919	0.150587246368678	-1.31810400077284	0.187468835414314	0.425874650486596	-0.343607098025012	-0.152522571561133
NDUFS5	0.235065480802172	0.319538770334829	0.461949851379029	21.5936669644639	0.047998819346836	0.433767888497316	0.110655538640991	0.911889504399992	0.964536801685482	0.738303848051067	0.268068356469294
MACF1	0.089775660797947	0.0340336040256293	0.00834326219131085	3703.03137524515	-0.206874148120729	0.094953332265008	-2.17869287139242	0.0293544916848817	0.142917660730686	0.326833993245084	-0.166829297660742
ENSG00000287422	-0.179532858002753	0.377848008626621	0.634683124316343	6.47135146064406	-0.624112099722309	0.529870599984188	-1.17785757454921	0.238853391061257	0.48893759937023	-0.435864571084584	-0.878775363061501
ENSG00000226438	-0.247128025101538	0.295911985577971	0.403638717120817	16.7007190505602	-1.01387315539998	0.350408572968812	-2.89340282633501	0.00381092192115964	0.0385338967277374	-0.627298310839471	-1.54383674822796
PPIEL	-0.223669974867183	0.125274209678182	0.0741894708933241	35.7608935402726	-0.11327845959673	0.210832945114703	-0.537290125768064	0.591067224999584	0.788150588521373	-0.560863645811452	-0.00712406967907038
PABPC4	0.0590574145572945	0.159746637541905	0.711610310975696	36.3369628583848	0.312716091679388	0.264679079010226	1.18149153627403	0.237407513751806	0.487366698866532	0.239837999168086	0.719763653499094
HEYL	-0.253513687525343	0.246725763868393	0.304179429365083	3.11533633538186	-0.571389152563632	0.481482119376692	-1.18672974461301	0.235334238461823	0.485072460270808	-0.645382906100766	-0.788812562118132
NT5C1A	-0.316106622829081	0.443453097393258	0.475951027033435	3.37602163010061	-0.605726388138905	0.695154385567748	-0.871355199239944	0.383560239565381	0.631643955386719	-0.82265001263693	-0.847403252803668
PPIE	0.15978636350076	0.122211796772102	0.191058398567378	65.2043860718954	-0.0644559100986484	0.17723486860815	-0.363675108655704	0.716100632808694	0.862904515944774	0.525108680867064	0.0761833616908934
TRIT1	-0.02956838488764	0.116667163817838	0.799926506243205	34.1259006868055	0.0720802546201118	0.193055202402002	0.373366030665249	0.708876038130133	0.858459040275603	-0.0111558063759695	0.309159256820523
MFSD2A	1.04664734926904	0.319014574116991	0.00103485126455869	15.5421029216498	0.580642120482259	0.556148351076068	1.04404179093366	0.29646605499299	0.551540147585631	3.03675444542616	1.17693415127491
CAP1	0.234563259534574	0.136915721961946	0.0866767662290339	38.7109924547178	0.352346024491461	0.196815322110898	1.79023675957976	0.0734158579402169	0.249843335126696	0.736881526018779	0.787385437733606
PPT1	0.137947990138887	0.18442972782679	0.454477969793052	28.1740826557151	-0.0837171464530029	0.274189720138043	-0.305325620562488	0.760118164592506	0.885520259778423	0.463261042015646	0.0433173163453079
RLF	-0.0305058524674784	0.0853432108335204	0.720755637388864	156.598231293396	0.235160687758035	0.130195269084648	1.80621530575849	0.0708847150534676	0.244410497504356	-0.0138107731792195	0.587428460929895
ZMPSTE24-DT	0.199737604871009	0.246922678527923	0.418568358547238	10.4546920517377	-0.125997711987309	0.311024615840112	-0.405105273249757	0.685400130494457	0.846076059696723	0.638253094463674	-0.0288273247630164
ZMPSTE24	-0.00396758151844714	0.147493105900306	0.978539401751549	40.501065861355	0.0782342784099927	0.205018401626221	0.381596372761823	0.702760775118472	0.855214492647972	0.0613472695100903	0.319660058597472
COL9A2	0.419870485531916	0.212290942625836	0.0479504977768952	34.0249024067724	0.209665979604848	0.341907102725995	0.613224989867714	0.539727583250136	0.755084276169143	1.26168317677042	0.543926049204092
SMAP2	-0.0584659258305312	0.243879996066028	0.810537750448758	14.8672563750441	0.0939078569763943	0.406490014135406	0.231021313466049	0.817298244105756	0.917745571747415	-0.0929954492062487	0.346404372119926
ENSG00000284677	-0.129727604489169	0.322686562904628	0.687666678926893	1.88084824991483	-0.467722295595983	0.569412789975562	-0.821411643416119	0.411411833623453	0.655703061076854	-0.294812978955047	-0.611922586871927
ZFP69	0.00547882261025109	0.329440693012516	0.986731249164321	4.05020996672995	-0.365684146035173	0.531715445579423	-0.687744072652768	0.491613960808501	0.719922292681386	0.0881000766590086	-0.437811725619396
EXO5-DT	0.180323117266537	0.133045367921601	0.175305885444302	28.1735643978539	0.185733266463967	0.214221251623782	0.867016064261232	0.385933207913195	0.633967461117053	0.58327005163581	0.503088918042817
ZNF684	0.00452424137782891	0.126528707149416	0.971476407543245	24.3915318376626	-0.0656740764129718	0.201836199930108	-0.325383040483885	0.744891189513273	0.877060791367902	0.0853966429215737	0.0741047667041305
NFYC-AS1	-0.397204350807512	0.246397989564721	0.106952409396143	3.08268944549421	-1.04474668093949	0.465801520056125	-2.24290096952369	0.0249032012371679	0.129725827676404	-1.05232384907922	-1.59651720298653
NFYC	0.0423443575307085	0.0821306204042161	0.606152440803809	136.680362287402	0.0498731909480885	0.0997106922549787	0.500178965968399	0.616949067666308	0.803974439215732	0.192505576649472	0.271266654901851
CITED4	-0.265868515430817	0.315149244184297	0.398877687230306	3.25626716789639	-0.284636355937063	0.547847661049442	-0.519553839824417	0.603374578120447	0.795815172392863	-0.680372551240876	-0.299517366133911
CTPS1	0.290565551342856	0.300623657114133	0.333772774068534	11.3465274810905	0.449065770865204	0.484087685507777	0.927653779075504	0.353587191568252	0.603880646705852	0.895483518081856	0.952421342576461
SLFNL1-AS1	0.00548675405713881	0.262476677785174	0.983322413317405	6.26267890205005	-0.0280226216297471	0.376751211022938	-0.074379645797717	0.940708304235036	0.976212072775057	0.0881225390125252	0.138350612477835
SLFNL1	0.436773021720946	0.231970117358768	0.0597159735607587	3.20693385659043	0.597897856885609	0.484397227408596	1.23431312785214	0.217086245958352	0.463648027790137	1.30955221612466	1.20637814981531
SCMH1	0.0103875667808883	0.0662746129472601	0.875453519765779	333.522189246346	-0.109189807241499	0.0928983507579405	-1.17536862980493	0.239847268256136	0.490068322339429	0.102001947079889	-0.000147475277902251
ENSG00000287400	0.579498084450893	0.847703632668588	0.494221912358985	7.08920952757532	0.31117150748378	0.81573647027461	0.381460825674531	0.702861334226917	0.855214492647972	1.713758517963	0.717128081551428
HIVEP3	-0.0311037791993634	0.0825419548185057	0.706304497339624	173.500736679505	0.109599387644311	0.132065664455003	0.829885558041114	0.406603490949702	0.651472507804169	-0.0155041390705546	0.373179317870322
FOXJ3	-0.0972020701315636	0.0570703548222103	0.0885311652729514	205.117618260784	-0.164755964201611	0.0856052153956778	-1.92460194673992	0.0542791756814949	0.20990870093068	-0.202698631926317	-0.0949617333417736
RIMKLA	-0.495412560827857	0.445748062830539	0.266388332522969	3.34669833899442	-0.136358008469304	0.740549679961632	-0.184130804669808	0.853910840986224	0.93647178703528	-1.33045564053337	-0.0465054201721919
ZMYND12	-0.168322646407126	0.235338344136374	0.474462727466033	7.14086064375672	-0.665443771818943	0.334218223831262	-1.99104574307985	0.0464758585401667	0.18964350325029	-0.404116550903521	-0.94930087784912
PPCS	0.0202513619286526	0.162818537796271	0.901014446001538	14.0511045849188	-0.0787871809207808	0.269000917539724	-0.2928881493839	0.769607647276398	0.891010398162992	0.129936831693061	0.0517294695297298
CCDC30	0.203849858843384	0.0797086434957022	0.0105446562283777	126.874973703343	0.326131765211647	0.12279754556556	2.65584921677063	0.00791089774970147	0.0631801164818906	0.649899254840837	0.742655233589858
PPIH	0.0842290822203297	0.162641011111496	0.604539614317738	14.7031070032589	0.255895235091019	0.259270853204303	0.986980340938577	0.323652276199093	0.577137488795238	0.311125735901688	0.622808462521121
ENSG00000285728	-0.0197789184329794	0.209663938508008	0.924842021951135	3.86624644602263	-0.527963823820959	0.392045759001595	-1.34668928740742	0.178080323879636	0.415328028095903	0.0165685747307737	-0.714714576020734
YBX1	-0.190135222463004	0.158374528724161	0.229929036193345	23.8395344366275	-0.123409055808075	0.26510281815677	-0.465513934050663	0.641563460778748	0.820185069076821	-0.465891130171327	-0.0244102203879072
P3H1	0.173009613519024	0.106383125867785	0.103888378311809	16.6797430713078	0.14429201795495	0.202726220337824	0.711758043505677	0.47661461791688	0.70958435148856	0.562557751730528	0.432376429622151
C1orf50	0.027138995171465	0.160574262043265	0.865787114404402	10.2551436817858	-0.203766818607594	0.28325898366252	-0.719365776057312	0.471915577983908	0.706028867693424	0.149443039700576	-0.161527164879464
TMEM269	0.287524067125149	0.372683561417618	0.440412689998705	1.95500435768183	-0.269095340489305	0.640887162074794	-0.419879436526925	0.674573530599019	0.840111828366889	0.886869844602063	-0.272999249174768
SVBP	0.00334560590305228	0.309811342796874	0.991383932585655	5.79437651587291	0.18932198782877	0.436945195983658	0.433285431603305	0.664807420533792	0.833911519936159	0.0820586735603245	0.509212464680135
ERMAP	-0.0912254934896485	0.120230436951394	0.447998888800425	30.3995115441636	-0.12289035616619	0.194854390455321	-0.630677891727401	0.528251157481828	0.747459779627932	-0.185772593178289	-0.0235251470916077
ZNF691-DT	-0.20341167452046	0.349508334565914	0.560570874876169	2.59549439878956	-0.665396227595919	0.555535323779695	-1.1977568286185	0.231011698497194	0.479960754170258	-0.503490872536356	-0.949219751665884
ZNF691	0.220953957175402	0.190965507289046	0.247257672843842	7.10731045422296	0.244199250146263	0.32115840063645	0.760370115377104	0.447033381446269	0.68602950829034	0.698339130787121	0.602851240436116
SLC2A1	0.222553865957541	0.152857844247774	0.1454055602196	42.8110365697543	-0.118444057732964	0.22159077027676	-0.5345171082037	0.592983816170544	0.789058427815697	0.702870172495827	-0.0159382900883522
SLC2A1-DT	0.334721582153417	0.201331832420931	0.0964051893728042	27.9727198043675	-0.0779268256592562	0.236468225813466	-0.329544594802042	0.741744092748534	0.875594113440169	1.02053615828681	0.0531975204127765
EBNA1BP2	-0.437274189829028	0.269909514007402	0.105215742096027	6.77532454297483	-0.427252643616862	0.453937319873592	-0.94121506408823	0.346594658506293	0.597009981046514	-1.16580413863979	-0.542867963762794
CDC20-DT	-0.435526979754938	0.419104264999973	0.298718578626494	2.12382780248128	-1.10885242971488	0.727191326977029	-1.5248427595038	0.127298321802935	0.344064609352948	-1.16085593046195	-1.70590283158293
ELOVL1	-0.584277419729694	0.39594784071796	0.140039917876162	18.4027389728705	-0.98128101599755	0.491702081092151	-1.99568204758858	0.0459685423863842	0.188375961668948	-1.58212647740708	-1.48822376929955
MED8	-0.40879706443771	0.131255650193477	0.0018425057131202	9.5320114783427	-0.92844709270698	0.303401398561262	-3.06012792660054	0.00221242468804706	0.0269365830663357	-1.08515513893894	-1.39807160633829
SZT2	0.0860342583333124	0.0686328686460662	0.210008127109627	49.4274765932432	0.133992009411978	0.118004184882809	1.13548523338428	0.256172065535477	0.508993265618597	0.316238107526118	0.414801205394309
HYI	0.330404380112361	0.186602170030993	0.0766213760965043	22.1383440853435	0.36134725846612	0.193854053083604	1.86401704126496	0.0623193112543433	0.22709467893149	1.00830957216432	0.802744522609303
PTPRF	0.0531914083955008	0.0932872178769266	0.568549058583837	139.521851939557	0.128460132475705	0.14110152903021	0.910409216389156	0.362606739030298	0.612000172783778	0.223225102933415	0.405361992101408
KDM4A	0.174107197187569	0.0846236246956856	0.0396448670788969	40.3704941146664	0.101745101411071	0.150238516571183	0.677223815391332	0.498263959636449	0.72532894233998	0.565666177308593	0.359777305520242
KDM4A-AS1	-0.461542313087325	0.265709466465814	0.0823838694700309	9.13986438957086	-0.528133752249239	0.337696861292719	-1.56392851928655	0.117834356081393	0.329181986372094	-1.23453298112314	-0.715004530171476
ST3GAL3	0.0290997700818066	0.0714869375989889	0.683960866935571	219.254997183119	0.252389630614493	0.0817650117319406	3.08676810861264	0.00202345379816593	0.0253888962739306	0.154996076848272	0.616826740809723
ST3GAL3-AS1	-0.19507288421314	0.347414483381831	0.574457413383514	3.46283273967829	-0.963251262792488	0.47496579015235	-2.02804345652666	0.0425558129778406	0.17898565887728	-0.479874896985484	-1.45745904186951
LINC02918	0.108761168222332	0.224679218593296	0.628333983808981	7.15050282216309	-0.542435961573511	0.341153898552174	-1.5900037017767	0.111833970629782	0.319747250132872	0.380602137380045	-0.739408833796944
ENSG00000288573	0.251590551049864	0.283835476287257	0.375404325347143	3.94415034190011	0.183369494398578	0.468536806235026	0.391366253319696	0.695526533001898	0.851685306410449	0.785103880257581	0.499055540410227
IPO13	0.306393653956333	0.26143273406354	0.241205518598628	23.5114053976293	-0.113688577511065	0.305167589842776	-0.372544730486084	0.709487314654872	0.858716744218618	0.940309694368897	-0.00782386660391958
DPH2	-0.13837170664419	0.195897378611347	0.479971797489011	6.78077531932429	-0.557719135270464	0.359802793005418	-1.55006894363398	0.121124969175028	0.334807514602772	-0.319293616748879	-0.765486987374815
ATP6V0B	0.116633172567004	0.259072257313456	0.652569458054759	25.5053019210806	-0.120111186291762	0.405289203284463	-0.296359205521344	0.766955775972274	0.889373617929777	0.402896145897916	-0.0187829632859781
B4GALT2	0.339704486563964	0.195239730399301	0.0818703904903412	19.8546399360424	0.496602971799469	0.23561538436846	2.10768483191604	0.0350582601888837	0.158636326943925	1.03464805514414	1.03353554380242
CCDC24	-0.103447491114129	0.111977461708444	0.355577843389028	40.8323289390575	-0.378205160334854	0.143565143299716	-2.63438012627681	0.00842910617309503	0.0656253305860163	-0.220386054657129	-0.459176720896712
SLC6A9	0.761273251237661	0.269650712837147	0.00475494536044506	18.2136762245737	1.63084270327547	0.378644971710087	4.30704967745917	1.65446463588201e-05	0.000826752762974084	2.2285571561808	2.96892399767118
ENSG00000230615	0.307856901480008	0.294967547236554	0.296625351417455	9.28235279491218	0.583771876947292	0.390039336643477	1.49670000459697	0.134471335080276	0.354857770822586	0.944453702848597	1.18227455186021
DMAP1	0.524142073871438	0.171267985621114	0.00221069444427294	26.5685881316584	0.529945436808375	0.212420837553863	2.49479026121436	0.0126031600871006	0.0840594788934559	1.55698683475006	1.0904288265988
ERI3	-0.0929517018929402	0.0651587104966959	0.153711666065042	273.027912229645	-0.0638310430572187	0.0897831641879316	-0.710946686214014	0.477117273924326	0.70958435148856	-0.190661323311251	0.0772495917158393
RNF220	-0.576545335833982	0.21044453127946	0.00615037746930243	109.019664563513	0.34477421295488	0.299613528385003	1.15072979118568	0.249843416451002	0.502191966843333	-1.56022873234948	0.774465420724769
TMEM53	-0.0841236846871752	0.123276183885953	0.494985969597366	18.5011137799401	-0.0988222780660743	0.2098982876346	-0.470810310935496	0.637776200680611	0.817710993034053	-0.165659826594033	0.0175429615005314
ARMH1	0.186059368672209	0.109479840628999	0.0892278011285521	202.895356716343	-0.352403968915962	0.162614740501552	-2.16710962259045	0.0302264963747113	0.145722818092848	0.599515474287955	-0.41515134726322
KIF2C	0.399497501038644	0.195890214283205	0.0414106324993319	4.36555874588487	0.548203253117798	0.425651686129251	1.28791514513426	0.197775502838088	0.439169275310178	1.20398561082142	1.12158270518153
ENSG00000225721	-0.245079542897279	0.270785274817044	0.365428471967493	5.53630097223576	-0.546925999613981	0.424079764774906	-1.28967719057352	0.19716276232097	0.438445912515797	-0.621496881151314	-0.747070325049459
RPS8	1.56707363348647	0.441899296816016	0.000390794735820747	15.99211087315	-0.0677919697432038	0.479860473398479	-0.141274335981636	0.887653223174627	0.953110461355915	4.51063422308667	0.0704909395879506
PLK3	0.287579740706638	0.29606870874901	0.331385114484923	8.60834468297337	0.0179436945454987	0.319220684358802	0.0562109394055748	0.955173766557486	0.982002250310159	0.887027515665948	0.21678436428856
BTBD19	0.485907383647687	0.325660884643004	0.135681964651527	4.49098517346748	0.378905241058498	0.468296047270157	0.80911475394092	0.418449142499194	0.662229069155126	1.44870380133134	0.832704253201968
PTCH2	0.424023719353319	0.166041394377677	0.0106578022165561	39.629921506339	0.702819164576878	0.289769843723402	2.42543929190834	0.0152898727464197	0.0959233646827784	1.27344539464238	1.38540863326191
EIF2B3	0.0721142502452723	0.0883328759959233	0.41427599045402	76.6539120035892	0.183085072716951	0.123526144121391	1.48215646185014	0.138298668217024	0.359957213374451	0.276815774242772	0.49857022286811
HECTD3	0.142731732430184	0.16987670248204	0.400791879312571	14.6682324313896	-0.0212000320036052	0.276405338882203	-0.0766990684381826	0.938862945638116	0.97529508211624	0.476808899298227	0.149992208889501
UROD	-0.218189602781418	0.245584965408721	0.374299527638995	14.040233431568	-0.585012211210859	0.386230422727241	-1.51467149345716	0.129855616962645	0.347510557684603	-0.545342889392683	-0.812058009866563
ZSWIM5	0.032620777009955	0.0682500885912616	0.632679043653018	278.28163098539	0.130304412396316	0.0945460392629395	1.37821122293584	0.168138083201187	0.402345008144379	0.164967788627211	0.408508944165418
HPDL	-0.834330675665056	0.420362935249952	0.047168230984555	1.70870452311229	-1.33149915160771	0.647517750162637	-2.0563129756262	0.0397523583830124	0.172280205762477	-2.29029293332597	-2.08581184277791
MUTYH	0.0657467723592384	0.109575463529898	0.548497147408511	38.1020206781254	-0.0397418881084587	0.157039723598806	-0.25306901462708	0.800214882404678	0.908347798128896	0.25878267872947	0.118353664388921
TOE1	0.243352568859379	0.176977570723963	0.169116714325094	5.19672581372783	0.0167692164018538	0.380680604187303	0.0440506193838103	0.964864054566111	0.985591741708918	0.761773399596827	0.214780315783246
TESK2	0.112807928277449	0.0863816328318589	0.191578085892889	242.68231802331	0.374375586643909	0.199053317025309	1.8807804473628	0.0600017909936231	0.222458253060228	0.392062814888387	0.824975163300837
CCDC163	-0.234488173597078	0.301720802399792	0.437058835899465	11.2149082802187	-0.620187562613847	0.41433699571033	-1.4968191810886	0.134440313921091	0.354830222290203	-0.591501461045326	-0.872078803599056
MMACHC	-0.245420047216034	0.255161452317498	0.336138731924648	4.98270174542097	-0.329288683701594	0.44597493619373	-0.738356927660508	0.460297581308235	0.697322522122493	-0.622461210672783	-0.375709018741052
PRDX1	-0.049842105915266	0.163980135302184	0.761164386904749	69.0743801946045	0.203905430240978	0.272198384734477	0.749105952409977	0.453793347642417	0.691662745412012	-0.0685722519835947	0.53409664505135
AKR1A1	0.112765802582834	0.177648564759557	0.525579081411343	15.6407045341141	0.0539578944101355	0.271087591859394	0.199042287550077	0.842229665658699	0.930533160468852	0.391943512287239	0.278236511184028
NASP	-0.0741560674901332	0.124067107824922	0.55003390110563	125.670325299586	-0.166370661604175	0.165464045280297	-1.00547923461161	0.314666143537018	0.569497810104228	-0.137430911445613	-0.0977169416303657
GPBP1L1	-0.0883797633462252	0.0656705263008413	0.178365212595504	168.811176079138	-0.0979146597627239	0.122079654560724	-0.80205551133846	0.422520848112024	0.666080781039804	-0.177713307476804	0.019091658778609
TMEM69	-0.00717200062505751	0.111627563433024	0.948771666994516	15.1690613776214	-0.238349221084531	0.220082048008224	-1.08300164980119	0.278807690753025	0.533715810413296	0.0522721542370716	-0.22053619145783
IPP	-0.144460337782316	0.108499429552982	0.183044707639826	26.6486815730123	-0.377875063628146	0.167583714835562	-2.25484358070787	0.0241431486993504	0.127364713456793	-0.336537000836622	-0.458613466641817
ENSG00000230896	-0.342506426499035	0.292929332794938	0.24230456592729	2.56435819064902	0.252815005204206	0.487351960376834	0.518752412545387	0.603933406761386	0.795888391114989	-0.897415907333935	0.617552570673247
MAST2	0.0278548424936557	0.0949015336268987	0.769129994591216	99.8360861472329	0.0143117901093507	0.109507886448478	0.1306918668007	0.896019066511401	0.956836526370439	0.151470364076892	0.210587133036461
PIK3R3	0.305460250325183	0.183418499584347	0.0958383263352922	39.4293294471111	0.416047683997255	0.339145724921311	1.22675196361029	0.219915830449027	0.466810743793353	0.937666236922439	0.896081556268758
POMGNT1	-0.151256653752179	0.143076113214738	0.290431204949881	34.2305973788546	-0.349918683099835	0.21409037906857	-1.63444375511971	0.102165707128839	0.303487222482549	-0.355784592617339	-0.410910626946681
LURAP1	-0.0790381895813013	0.338886891338797	0.8155837281843	11.5956841957153	0.258441501824304	0.556479658061717	0.464422190605287	0.642345294548662	0.820663471025562	-0.151257386472835	0.62715323646909
LRRC41	0.107456756471533	0.101845370939811	0.291380913984675	51.3847828741615	0.206746533226777	0.17258200089169	1.19796115561627	0.230932139630726	0.479955090660143	0.376907961740673	0.538944507246949
UQCRH	-0.0720259784938009	0.192339086686872	0.708051730248446	33.8785978561069	-0.281864179293194	0.312713463372105	-0.901349677285233	0.367402428537052	0.616809608333701	-0.131398366219669	-0.294787115094612
NSUN4	0.0740484000206725	0.112627991883851	0.51088518001002	31.9061998069794	0.171224344805839	0.193124036213027	0.886602973733258	0.375292692284215	0.624039932000372	0.28229340734352	0.47833189474697
FAAH	0.9946523876871	0.422347174758489	0.0185197799766648	6.85415036551713	-0.417594792732363	0.546608320593912	-0.763974453002526	0.444882466858787	0.684602955454803	2.88950146313089	-0.526388473076358
MKNK1-AS1	-0.340863203744343	0.387315552055852	0.378823619331992	2.51041740406202	-0.880707210814793	0.558299388850291	-1.57748195395384	0.114684671224263	0.324125201951851	-0.892762197746659	-1.31661156430383
MKNK1	0.0785382756064505	0.0622893973170727	0.207358909480146	97.2289420895241	0.0486318593832816	0.110839632753751	0.438758756006759	0.660836348122029	0.831714019683441	0.295009015741433	0.269148532329276
MOB3C	-0.0432269045385753	0.156595477262906	0.782515926314564	9.41865932582642	-0.209528410492938	0.286074979273193	-0.732424803543705	0.463909324226824	0.699878050971518	-0.0498375880553162	-0.17135834791895
ATPAF1	-0.0846668800939734	0.0889163957725597	0.340991637409524	97.4164302508712	-0.0126074998642892	0.142553975384045	-0.0884401843605145	0.929526823905905	0.971895871978187	-0.16719818995053	0.164653913139878
EFCAB14	0.112708115145687	0.0938405161642248	0.229727825283981	61.6437093538461	0.103068260840203	0.13166830032502	0.782787205316555	0.43375208223691	0.675804970102455	0.391780137858209	0.362035053517165
CYP4A22-AS1	-0.432729327604674	0.301922314860243	0.151787190825399	11.5495061097024	-1.27663410284582	0.441657705000966	-2.89055095923897	0.00384567176744951	0.0387942546932882	-1.15293280464327	-1.99219390739089
STIL	-0.0847120930371311	0.164041944526698	0.60557152040826	11.4609735259659	0.04959234160271	0.244033650927256	0.203219274941279	0.838963647935537	0.92855116860453	-0.167326235832587	0.270787432947939
CMPK1	-0.0423870050787233	0.136271411142239	0.755763823645652	34.5028431527915	0.0824816641893456	0.212717693410384	0.387751779680209	0.698199733150879	0.853080325975985	-0.0474589402685209	0.32690750476636
ENSG00000290466	-0.193966251089377	0.289048541199846	0.502188176292293	6.8332161017675	-0.478550220765344	0.445370022523187	-1.07450029540421	0.282598512447401	0.537702628615832	-0.476740842784404	-0.630398611622766
ENSG00000291246	-0.675603922290502	0.509452334085909	0.184794106376866	1.86717306204007	-1.15379013381066	0.762879720041419	-1.51241421615981	0.130428520619831	0.348488375244573	-1.84076884304248	-1.78258143068045
SLC5A9	-0.684167983277278	0.431878533887433	0.11315558281284	4.58685338563243	-2.07210578153378	0.596017036428065	-3.47658817598893	0.000507837207640901	0.00996676014756053	-1.86502279924309	-3.3495319194431
SPATA6	-0.114508391927916	0.0677580648599124	0.0910356847088761	378.181824112295	-0.420368395110655	0.107912219724613	-3.89546611295194	9.80100649972889e-05	0.00299906654456516	-0.251711217368047	-0.531121156890549
AGBL4	-0.637679158968986	0.107315686065249	2.8141573140948e-09	297.029240987828	-0.625774232057282	0.420770951262161	-1.48720873002327	0.13695969105779	0.35802654644978	-1.73336354198971	-0.881611511047362
BEND5	0.182068030014936	0.317142754308505	0.565907868228079	4.16859634539433	0.230983849109466	0.505712248787302	0.456749563933573	0.64785106137531	0.824310447981971	0.588211753643647	0.580301391519627
ENSG00000229846	-0.828315833133948	0.379229464969128	0.0289470057102661	3.49136337639582	-1.76026869962103	0.538926269609139	-3.26625143156908	0.00108981438374475	0.0163662020694769	-2.2732585231871	-2.81743462900814
FAF1	0.0121857869270563	0.0332454658520345	0.713962308002872	546.754866387718	0.0310031746139501	0.0662711930190237	0.467822793005256	0.639911319425603	0.818821920613488	0.107094618971364	0.239068160417901
CDKN2C	0.124913182507683	0.213676310293084	0.558822966575584	6.13393850104223	0.201899121267894	0.345545150569027	0.584291577918011	0.559024157509294	0.766651537304926	0.426345651775095	0.530673217786686
C1orf185	-0.805977113294384	0.391608040145099	0.0395784259759472	2.76011505611578	-1.52964088166043	0.610228151815665	-2.50667045941613	0.0121874277421988	0.0822290748193497	-2.20999387182563	-2.423907225907
LINC01562	-0.390042748347059	0.26943832275719	0.147724971047715	2.46416392081391	-1.08139239011764	0.520483900839811	-2.07766731761115	0.0377400112270203	0.166675218966003	-1.03204174311684	-1.65904691382193
RNF11	0.0363303109022775	0.126502487670186	0.773966470771237	49.6355280580528	0.421072910617169	0.200903762175749	2.0958936062572	0.0360916300284872	0.161806516767895	0.17547342055674	0.904656256403446
EPS15	-8.51421430839229e-05	0.052590324132541	0.998708249608944	449.939714740942	0.0155955981386932	0.0752130848876618	0.20735219359752	0.835734815156844	0.926707356323788	0.0723425805788718	0.212777734518689
EPS15-AS1	-0.0825240350320645	0.162411689159213	0.611371748217637	13.7478597933928	-0.0765815753092729	0.284648939376658	-0.269038681391106	0.787899916226703	0.900592416638506	-0.161129518749273	0.055492962833518
OSBPL9	-0.0922536556005147	0.0780453039385813	0.237184824554546	229.322526857656	-0.241026619549365	0.160606602492034	-1.50072671863736	0.133426259416972	0.35334388822559	-0.188684412564278	-0.225104719548892
NRDC	-0.104141434528311	0.0805212720268265	0.195893266233559	182.495986931069	-0.0547410096609108	0.114622468872076	-0.47757660604924	0.6329515847236	0.815064634048018	-0.222351345796378	0.0927601978005002
TXNDC12	-0.0591993082692393	0.127471846457877	0.642353419674735	26.5558373112523	-0.153580696982863	0.201619600456007	-0.761734953523898	0.446218209342343	0.685571867842616	-0.0950724341289619	-0.0758930280726349
BTF3L4	-0.242937057485556	0.134173779809493	0.0702004696033365	39.4622813067512	-0.0860661729070013	0.214410682727846	-0.401408044655341	0.68811972751296	0.847730801399504	-0.615429228501872	0.0393090996070486
ZFYVE9	0.087662520422457	0.0423027249626616	0.0382405933734896	170.136558303559	0.0949554936738468	0.0715834759516128	1.32650017914794	0.184674075836312	0.423206309639508	0.320849447573114	0.348191987129198
CC2D1B	0.171979267895814	0.176420015424734	0.329645312497353	14.1398622981293	0.290157596806355	0.245704148555313	1.18092266049401	0.237633448367325	0.487540241562857	0.559639748501051	0.681271393615807
PRPF38A	0.0209242343199131	0.0701477556644101	0.765483355977969	31.4141781544586	-0.151239785158488	0.156714502572317	-0.965065661926839	0.33451192457628	0.586465607719184	0.131842448377883	-0.0718986575787313
TUT4	0.0185726097837504	0.0410295227095907	0.650790321421571	385.02188940295	-0.0444594015586111	0.0799131967591207	-0.556346177623496	0.577974225090028	0.77926660780753	0.125182500651161	0.110304024785382
GPX7	-0.165698740141782	0.174894028703454	0.343422941378144	4.90364105830753	-0.494951303314518	0.345219681838199	-1.43372851941419	0.151649750295171	0.379730093694808	-0.396685484294764	-0.658384287768419
COA7	-0.0178340530454269	0.246409711454588	0.94230299470442	2.90522049917499	-0.0469021215469683	0.484874645449254	-0.096730406481683	0.922940492170698	0.968657023995358	0.0220765551151539	0.106135935861757
ZYG11B	0.0398522681096768	0.0673428171126944	0.553996567047829	81.2872743265306	0.0803685161201946	0.113413906423614	0.708630172917323	0.478554007080657	0.710680172930629	0.185447823585935	0.323301774636427
ECHDC2	0.058153760116546	0.0707684966097695	0.411221222724493	392.782635168186	-0.276914906971878	0.123456790715509	-2.24301073571558	0.0248961222152827	0.129725827676404	0.237278793288977	-0.286342018136791
SCP2	-0.0624193668030736	0.0833418323221725	0.453883715453635	153.505274745814	-0.0908740804372954	0.135857342265696	-0.668893406287703	0.503563476645166	0.728797375534138	-0.104191841237767	0.0311052177792707
PODN	-0.327375087551127	0.279185922272056	0.240953842239292	3.26715125391072	-0.212258443442474	0.503125994790544	-0.421879301885084	0.673113118514023	0.839537775496142	-0.854563009314411	-0.176016687864719
CPT2	-0.293987357853506	0.111856780547639	0.00858259238145936	14.9475133218796	-0.633943721021876	0.228262943372817	-2.77725202196517	0.00548206538295673	0.0495080184401121	-0.760006871172167	-0.895551363599969
ENSG00000236723	0.219487252671419	0.158535316374295	0.166214851935207	6.34088580673182	0.344601576491038	0.329160506426217	1.04691045785677	0.295140878104791	0.550144234173635	0.694185331923035	0.774170845768908
CZIB	-0.0547405086668878	0.127293406452867	0.667170817893191	26.0302788446044	-0.196611510490463	0.197898254262531	-0.993497952890677	0.320467347594094	0.573862242211541	-0.0824448348592046	-0.149317840581022
MAGOH	-0.0298908657522104	0.12669525717944	0.813489109499505	19.8181778424844	-0.129034316235242	0.234550246615271	-0.550135069552473	0.582226734471974	0.782048219890676	-0.0120690923482325	-0.0340087768293886
LRP8	-0.0684651417911951	0.126967632072861	0.589726067505566	49.0119746426243	-0.184344262262993	0.212057848127948	-0.869311199233551	0.384676938933652	0.633013678663843	-0.121313854029026	-0.128385854228109
NDC1	-0.0690457720919241	0.136860965946556	0.613913066299662	23.30744182985	-0.0916429711073649	0.216995830531606	-0.422325953834476	0.672787116688566	0.839462248802988	-0.122958235345831	0.0297932357671403
YIPF1	0.0572576676375938	0.12577653012098	0.64894139020521	34.6616191300326	0.0136145659345997	0.195224564375387	0.069737975741726	0.944402215076853	0.977716459597027	0.234741003358502	0.209397437789394
IFT25	0.0288878948478066	0.0957335537435916	0.762840300011303	39.4523255341377	0.0078610004590021	0.153650677577981	0.0511615085785253	0.959196823359358	0.983556420474485	0.154396032937636	0.199579950461949
LRRC42	-0.0208840522517558	0.124579767484503	0.866869658466386	15.3521806429724	-0.127853813897363	0.256169100167676	-0.499099281738804	0.617709443539666	0.804455287863491	0.0134387666551638	-0.0319944490544983
TMEM59	-0.540567892460526	0.155414659892691	0.000504737122371551	70.2326441356455	-0.514537246009666	0.201180036658884	-2.55759594517871	0.0105398478153849	0.0753970856171106	-1.45833836314994	-0.691804389620252
TCEANC2	0.180495200931862	0.136088276458366	0.184737135651323	26.2086838287552	0.319414079472419	0.18107443007781	1.76399328903127	0.077733109071758	0.257922716414578	0.583757403335909	0.731192637936024
CYB5RL	0.121206460287169	0.183795462025961	0.509597961940789	7.89547301236309	0.186357787080218	0.314694777284353	0.592185827449651	0.553726158782203	0.764004720080447	0.415847982675934	0.504154556951731
MRPL37	0.163455688745209	0.265150197162989	0.5375879823518	9.57339136688539	0.368939688383512	0.404463414078191	0.912170731744327	0.361678848621486	0.61130817159161	0.535500439391683	0.81569972140119
SSBP3	-0.0360335018023608	0.115511233050396	0.755080018429087	107.55660276518	0.357122405315142	0.247356042372639	1.44375856716345	0.14880690048498	0.375777202923839	-0.0294654217236002	0.795535524563491
ACOT11	0.2208771924607	0.0744674647948066	0.00301612346982264	549.826783509866	0.323639431304371	0.136829264353716	2.3652793343077	0.0180164762971779	0.10551329811521	0.698121728315209	0.73840248689666
FAM151A	0.330482556162018	0.249737839796709	0.185729678180487	12.0600834742371	0.0346518861894634	0.353162682379279	0.098118764859332	0.921837987219989	0.968093615002122	1.00853097162508	0.245294070213493
ENSG00000230728	0.593487753200488	0.225153967774982	0.00839096143862837	2.40184855793517	0.569909042820434	0.466600262955343	1.22140746173342	0.221931783405621	0.468942755964322	1.75337813459555	1.15861996776968
MROH7	0.0987098951860236	0.0859014967318872	0.250512419172437	377.866036153211	-0.0502640416389862	0.153917492213559	-0.326564842735648	0.743997038236441	0.876811679369399	0.352136303664063	0.100399387274755
TTC4	0.0647372229379715	0.124270973250542	0.602411360333141	73.6675349808018	-0.0817949823011448	0.153354190762074	-0.533372983774849	0.593775415118563	0.789518468663383	0.255923571644224	0.0465971646901596
DHCR24	-0.789831689391082	0.678058088412649	0.244082268069918	17.4121226875684	-2.15105042359823	0.576577989287951	-3.73071893752774	0.000190934136883578	0.00492033560519115	-2.16426902180462	-3.48423761216955
ENSG00000287724	-0.15600727226708	0.582869160722661	0.788965647779508	3.22201811316342	-1.5705592111499	0.63853255101171	-2.45963844546603	0.0139077045025167	0.0899695405716276	-0.369238641294033	-2.49372744137632
USP24	-0.176406956133852	0.0593115762735858	0.00293713739700904	238.395378200952	-0.254468233090854	0.0849837919700906	-2.99431488277685	0.00275061911669109	0.0313421504109414	-0.427011821538214	-0.248040561882426
ENSG00000234810	0.544980932678184	0.267440376282871	0.0415733300817864	22.016983924968	0.605044738224502	0.368405939998937	1.64233165791585	0.100521289708642	0.300994999007349	1.6160037858846	1.21857309524053
ENSG00000260971	-0.0874908210509562	0.166006172035376	0.598170295047387	114.90402334088	1.26515890215253	0.299574901815495	4.22318056180728	2.40878687415524e-05	0.00110739961894497	-0.1751957673136	2.34494637916614
PLPP3	-0.0114037134322754	0.0587264879184813	0.846032222518722	936.369175666099	-0.418805670208422	0.12231132018691	-3.42409573838649	0.000616848854640831	0.0112296454635775	0.0402876789702157	-0.528454630892188
PRKAA2	-0.134741308574984	0.140517897688576	0.337613798509042	68.1367048098891	-0.205657091918104	0.220994003228408	-0.930600328125409	0.352060344714416	0.60213495465045	-0.309012102418553	-0.164752596892022
FYB2	0.51639333866334	0.398827712470719	0.195396831358906	23.4497476873937	-0.679776663019363	0.543541689834513	-1.2506430982807	0.211064719122988	0.456180635991501	1.53504193213464	-0.973757534912042
DAB1	-0.315543450662636	0.161225091399395	0.0503285500780913	118.050931806223	0.364221935864084	0.562600257050668	0.647390276309956	0.517379387516334	0.740116493241226	-0.821055073848027	0.807649673866327
OMA1	-0.0450653789014912	0.176612565783775	0.798595515699491	26.7469280725305	-0.182710422568827	0.252722096902507	-0.722969715779589	0.469698490161257	0.704337766112377	-0.055044262405601	-0.125597982853293
MYSM1	-0.222922908468435	0.0739441624950793	0.00257194082311613	106.261326321145	-0.294260449185414	0.101690322442365	-2.89369177044542	0.00380741711936762	0.0385338967277374	-0.558747907058287	-0.315939255118152
JUN	0.5359564866172	0.136559730902643	8.68365392583144e-05	193.314001194995	-0.514205689935362	0.48710423184692	-1.05563790317666	0.291133677177178	0.546325830081397	1.59044599036727	-0.691238645201141
LINC01135	-0.178710853103036	0.135485985530914	0.187157174405344	57.3764788338781	0.32691367283019	0.259235392330511	1.26106882972751	0.207284049706839	0.451091274882212	-0.433536601810985	0.743989426825136
LINC02777	-0.114605250749876	0.351016904891063	0.7440499009867	2.78904355245307	-0.566173784617392	0.628682318130434	-0.900572146360138	0.367815849675294	0.617229127160724	-0.251985527608143	-0.779913417937478
LINC01358	-0.169608775819635	0.208000183143124	0.414828455914901	15.4346384789446	-0.230029642150793	0.296017389925572	-0.777081516084679	0.437110678475158	0.678716391687987	-0.407758949817715	-0.206340235732974
FGGY-DT	-0.755694221708996	0.412994616682504	0.0672810561955473	4.44427409839258	-1.56767081164839	0.529948813567262	-2.95815514916596	0.00309486311311262	0.0338979924206236	-2.06758957881142	-2.48879887566815
FGGY	-0.180496902249884	0.0775623232506162	0.0199588322869811	260.75297104773	-0.519771769776192	0.113343433125855	-4.58581282957118	4.52223598198339e-06	0.000302183520656564	-0.438594804671369	-0.700736219971542
ENSG00000226883	-0.221759391017242	0.427284723509392	0.603762994262638	2.55808266016059	-0.944978037646927	0.617218140400454	-1.53102764775161	0.125762559735549	0.341735039662167	-0.555452752885113	-1.42627887071148
CYP2J2	-0.272432838864635	0.182548483499639	0.135597928841429	67.0118988826691	-0.115839435465435	0.325969801134246	-0.355368611025807	0.722313460988223	0.866832505036257	-0.698963125653688	-0.0114939422812929
C1orf87	0.119582904860991	0.313248740428976	0.702646339703018	14.8653861153441	-0.0427824638604668	0.383167095851705	-0.111654848037955	0.911097081427743	0.964180213026457	0.411249972192752	0.113165435621893
LINC01748	-0.0566405460165378	0.0760483173285206	0.456394548824564	526.68953500231	-0.498971184900678	0.129070514706051	-3.86588049204769	0.000110689132996922	0.00327883273688478	-0.0878258594372767	-0.665243536472085
ENSG00000231252	-0.136671532359317	0.0734178218386348	0.0626654204193784	378.017192781794	-0.453418214979089	0.0910836405581467	-4.97804229388078	6.42306230350268e-07	6.68341585660867e-05	-0.314478616867119	-0.587515090201784
NFIA	0.0576815717944692	0.031937191642575	0.0709036501010462	3480.20842292388	-0.0573576771546515	0.07884331686119	-0.727489398443679	0.466926207426086	0.702728668497319	0.235941526436279	0.0882952968501436
NFIA-AS2	-0.00420171566396427	0.131790180087823	0.974566267371302	61.9535503599296	-0.193689942112309	0.188633734765297	-1.02680436430579	0.304512593916781	0.559520018811163	0.0606841869702519	-0.144332677789281
TM2D1	-0.119646035867038	0.0757667099900996	0.114304573725267	109.258322945965	-0.199883140665726	0.112704915375432	-1.77350863535892	0.076144462259861	0.255494458808876	-0.26626134624572	-0.154900324681003
PATJ-DT	-0.299177881088377	0.165835161154073	0.0712206724763194	17.8736196359628	-0.653756770862016	0.228482117970077	-2.86130388089117	0.00421902443710469	0.0412810851452629	-0.774706757521792	-0.929358985421356
PATJ	0.20529284650275	0.0818803487243839	0.0121681590094228	156.972114121282	0.390289664235635	0.0933100338617882	4.1827191362264	2.88043153860825e-05	0.00125257399084568	0.653985886118023	0.852129847773862
USP1	-0.383266142814614	0.130129447207805	0.00322674665823422	14.7768229979478	-0.722420036195852	0.220202351042118	-3.28070991420829	0.00103546180992011	0.0158228749058953	-1.01284997252733	-1.04652124595961
DOCK7	0.0803320888497633	0.0443749511927485	0.0702488764228721	1078.75179502169	0.235276202340987	0.0733849579849429	3.2060548755681	0.0013456832309298	0.0192557010505547	0.300089207008471	0.58762556704767
DOCK7-DT	0.164241994200647	0.092350236269301	0.0753269267507549	115.081195596068	0.298518407423805	0.153162988846244	1.9490244325506	0.0512925070062186	0.202631260492028	0.537727305606898	0.695537704242167
ATG4C	-0.300041777928195	0.130017896491594	0.0210160514608414	111.789929706632	0.0787521382051715	0.247516224835164	0.318169599821657	0.750356291307876	0.880021280618298	-0.777153367389137	0.320543698837272
LINC01739	-0.31010308010315	0.185492204901652	0.0945667317498669	5.94998074070721	-0.656363101468745	0.356898167497463	-1.83907669257901	0.0659039066193585	0.23416804412979	-0.805647604252859	-0.93380624822061
LINC00466	-0.0602943045706155	0.304804660414313	0.843191425245404	2.21514597703562	0.0549912569669247	0.540528157580294	0.101736156009145	0.918966102681007	0.967155583311188	-0.0981735321214244	0.279999769784102
ALG6	-0.339166324351915	0.168209761406512	0.0437655195590807	34.8795438217953	-0.775855867992465	0.215049287483293	-3.60780487613911	0.000308798578533113	0.00697188884107682	-0.887956529206323	-1.13770046408439
ITGB3BP	-0.0636843314172376	0.109108363125744	0.559435859719919	102.148658566061	-0.0131678306831716	0.188475407955766	-0.0698649804024404	0.944301126583217	0.977716459597027	-0.107774300119674	0.163697803274285
EFCAB7	0.207774538630817	0.0887299019300377	0.0191986145509895	44.7514195210676	0.385623857697004	0.160146275403828	2.40794771358002	0.0160424784181628	0.0985646215000453	0.661014193397773	0.844168437278127
DLEU2L	0.238909027919851	0.177857552492848	0.179187632057569	10.4397799196625	0.442025566302603	0.243757345042601	1.81338357711991	0.0697726807518819	0.242369739303333	0.749189013814265	0.940408423045243
PGM1	0.0955796212670532	0.0946311253164151	0.312484229398883	104.34058974282	-0.0675201346640849	0.110871625936487	-0.608993816892013	0.542528537275162	0.757224690330932	0.343271172198526	0.0709547802195943
ROR1	0.0572804435179624	0.107289389847147	0.593419503710341	225.699328512286	-0.192421189620696	0.195650797947305	-0.983492996908303	0.325364860315903	0.578694954281045	0.234805506075816	-0.142167766038316
ROR1-AS1	-0.185705941379294	0.221855933713038	0.402560835482508	3.75844881689882	-0.560592080248084	0.473826963210036	-1.18311561767241	0.236763329069579	0.486507722665022	-0.453347129192072	-0.770389182549243
CACHD1	-0.0517933853087799	0.0609612390158975	0.395540973965973	795.06547440931	-0.349726062014945	0.126800344433314	-2.75808447980102	0.00581411700231479	0.051534898262163	-0.074098397233907	-0.410581951611721
RAVER2	0.0566073840048257	0.0719394583273112	0.431354858584984	181.653939469238	0.195016280153124	0.0931201513426679	2.09424359111589	0.0362382864465035	0.162314382524739	0.23289935945014	0.518928812390127
JAK1	-0.229856652027319	0.0695819584920235	0.000955219383243907	611.642407180784	-0.319450916322353	0.154896287529224	-2.06235360070901	0.0391740833709679	0.170890991223554	-0.578384702364063	-0.3589225309561
LINC01359	-0.375773774734571	0.198683065422209	0.0585812916999513	13.9800150798527	-0.543103725713851	0.300231425800459	-1.80895029314756	0.0704587259916337	0.243574982172802	-0.991631117648448	-0.740548260473031
ENSG00000272506	-0.650470142458737	0.348458389487695	0.0619423442268144	1.9099853215398	-0.867897530043161	0.652079913162292	-1.33096804935188	0.18319952423932	0.421599758715729	-1.76958840701605	-1.29475400846693
AK4	0.0941144723744817	0.0960715695178394	0.32726940383829	147.51594834142	0.224192001462048	0.165136537846842	1.35761597272905	0.17458557195755	0.411096104287742	0.339121778923223	0.568712251100305
DNAJC6	-0.0739479567726358	0.210141736752718	0.724916544008273	75.1373355412779	0.509661217405697	0.509346020437785	1.00061882679998	0.317011124586488	0.571860603523183	-0.136841528881096	1.05581723353055
ENSG00000229294	-0.936495436413172	0.522936258131086	0.073318892067145	3.33292080167849	-1.41975408816999	0.736096003154176	-1.92876212081894	0.0537604003138787	0.208906846292583	-2.5796299238329	-2.23640397994214
LEPROT	-0.15029179667085	0.133380170274428	0.259830155177473	70.7300096986666	-0.304974235216164	0.204993252407705	-1.48772816487447	0.136822596777581	0.357877212728606	-0.353052057033281	-0.334220520714581
LEPR	0.172531367183253	0.125563465306972	0.169423965817419	119.335234441674	0.140056863165726	0.230411592194136	0.607855107601182	0.543283576083074	0.757783887675744	0.561203328204257	0.425149853571297
PDE4B	-0.117110914834485	0.0517522607563034	0.0236409918759628	1342.36064357434	-0.108542745370488	0.126380491165365	-0.858856809066069	0.390419520803826	0.63765919651532	-0.259081724967714	0.00095662647355294
SGIP1	-0.0633606114290867	0.0498121174138115	0.203375986136223	928.167378759336	-0.150076525261699	0.117625963620552	-1.27587924164285	0.201998210140458	0.444074340042926	-0.106857504871952	-0.0699137511161753
ENSG00000248458	-0.280906322237893	0.323841868789195	0.385712928020223	8.20054185863958	-0.737010489332263	0.396510360656215	-1.85874207199158	0.063063706926876	0.228431219676646	-0.722960560389265	-1.07141738894711
DYNLT5	-0.267500338544073	0.369656462380888	0.469283228998243	5.38155802976814	-0.17699350040707	0.65520028278399	-0.270136483542121	0.787055255293811	0.900155448988746	-0.684993976330816	-0.115843021149445
DNAI4	0.143912032116723	0.10822364021343	0.183595640450071	75.8473400623035	0.402856084084333	0.187174703001329	2.15229984407387	0.0313737461054336	0.149028920636214	0.480151581811245	0.873572319948583
MIER1	0.105098910882553	0.0830213063793013	0.205539229361276	121.574465939057	0.16137365102835	0.132915215217823	1.21410969213637	0.224705839407949	0.472564492981842	0.370230395603385	0.461523350247529
SLC35D1	0.049418569661771	0.0885617769016624	0.576835916921349	95.4486276028211	0.322096842464578	0.13557306468421	2.3758173735678	0.0175101268443531	0.103960282906164	0.212540187734752	0.735770319686543
C1orf141	-0.0178187110660071	0.288236093075604	0.950706298393107	1.89895574709794	0.198240801983894	0.577681896659558	0.34316602810339	0.731473560239743	0.871087437316596	0.0221200045601605	0.524430914059937
IL12RB2	0.239198290048774	0.627651598937949	0.70312873331697	1.71002962926838	-0.154140489061882	0.982792396586339	-0.156839317842994	0.875371485135111	0.947012758788421	0.750008222250102	-0.0768482186696796
SERBP1	-0.182556652795507	0.0980697961620888	0.0626739930368403	53.7577013119145	-0.134912124631711	0.1748450113333	-0.771609802321061	0.440345566836042	0.680909615972143	-0.444428147006843	-0.0440382637084773
GADD45A	0.463403991437582	0.258299522970135	0.0728041182746434	63.717393425705	-1.1084356770983	0.335655649391236	-3.30230007779885	0.000958954203544799	0.0150431032475999	1.38497278752001	-1.70519171365973
GNG12	0.332388134333167	0.0934810085802692	0.000377009141748302	176.233803018137	0.532150627846269	0.130971648616344	4.06309788009999	4.842571124212e-05	0.00181886549414847	1.01392768815609	1.09419161250276
GNG12-AS1	-0.470012551875121	0.151385066571469	0.00190440906990597	131.371030090867	-0.998193922247864	0.140221534931079	-7.11869202357891	1.08956061550882e-12	2.34800312642151e-09	-1.25852122698982	-1.51708278611042
DIRAS3	-0.760575108946662	0.214275046395786	0.000385923570280941	7.22121724866181	-1.47748915802626	0.352313708795102	-4.19367490149392	2.74471268040161e-05	0.00120404189847643	-2.08141255665631	-2.33491912139087
WLS	-0.0510475520152399	0.0574356066311342	0.374121948415979	505.466238710819	-0.105859638801969	0.107659666337143	-0.983280390916903	0.325469458333527	0.578761574179475	-0.0719861507117937	0.0055348944790769
RPE65	0.0875292984088874	0.475056225423277	0.853817024636021	16.2700822210329	-0.349182311605309	0.541398989768326	-0.644962990704379	0.518951169475846	0.741308619577795	0.320472154500697	-0.409654133412982
LRRC7	-1.55996190328381	0.675891352149526	0.0209987528124943	23.6766735253583	-3.13993147063933	0.869192114996246	-3.6124711861346	0.00030329281669886	0.00687995810511624	-4.34532594157316	-5.17159603171853
ENSG00000287283	-1.24431539547715	0.347576023039674	0.000343619808435748	2.3907612202618	-1.98506747374459	0.613806671903656	-3.23402720206367	0.00122057829536478	0.0179239947292068	-3.45139529499763	-3.20101575371132
LRRC7-AS1	-0.28093543796381	0.204256307678652	0.169005478132319	51.3073797889074	-1.10346632930674	0.313090867053117	-3.5244283542756	0.000424397566785108	0.00883649040021167	-0.723043017945586	-1.696712361304
LRRC40	0.0342884545615836	0.100088776104439	0.73191413719346	52.5162426367617	0.0381566887937147	0.127333998970557	0.299658293167542	0.764437814621856	0.888216409438459	0.169690755728498	0.251274423665342
SRSF11	-0.175950325142131	0.0741879808241874	0.0177073063705361	228.992724973894	-0.432152775612989	0.114374009663726	-3.77841763949319	0.000157828032204731	0.00427151534569791	-0.425718614017839	-0.551229211058722
ANKRD13C	-0.301942071676753	0.101167921545444	0.00283983382146192	133.042610402012	-0.136793483060242	0.133732401406034	-1.02288960358166	0.306360045596509	0.56098217589844	-0.782535118104947	-0.047248483981248
HHLA3	0.10144962794208	0.12617740360013	0.421383264657817	21.7182357935441	0.17065305808909	0.252364995589724	0.676215248039095	0.498903992869605	0.725801652990198	0.359895398136815	0.477357090492842
CTH	-0.256997119611563	0.176907048731255	0.146300394109136	52.6510351298441	-0.73311274179404	0.265849209558539	-2.7576261859549	0.00582227367437805	0.0515806773619104	-0.655248203577918	-1.06476654135975
ENSG00000271992	0.315970130960495	0.345405601800641	0.360307144634029	3.40322417427354	0.326706763493593	0.518458774714542	0.630149935592225	0.528596491111415	0.747529343691241	0.967430876034209	0.743636371002866
ZRANB2	-0.0753856298311728	0.0672383334699713	0.26221533289856	273.436364749728	-0.31660658012075	0.095692043628221	-3.30859879375989	0.000937640970588927	0.0148271484925481	-0.140913108876429	-0.354069151824037
ZRANB2-DT	-0.306500777046194	0.101323129536386	0.00248646837570275	166.141274504529	-0.610688554554456	0.161021544113	-3.79258910923057	0.000149084726554084	0.00411894340671861	-0.795445656753924	-0.855870351354637
NEGR1	-0.246893374005919	0.141445626027182	0.080897830925749	137.75192748687	-0.89058201280828	0.338906227780059	-2.62781247379804	0.00859358751821716	0.0664067453223056	-0.626633764264619	-1.3334612454004
ENSG00000286863	-0.134556438646606	0.12608996799024	0.285905792032019	144.997434760062	-0.491133009091461	0.214287628084887	-2.29193357302412	0.0219094765928549	0.12010155054398	-0.308488539222	-0.651869013838486
ENSG00000225087	-0.100612511815708	0.346698766467531	0.77166206724698	2.8984025965587	-0.197157792138455	0.52866689889142	-0.372933869231992	0.709197663494862	0.858546992391785	-0.212357216020912	-0.150249977910322
LRRIQ3	-0.194078841306159	0.260775766922586	0.456733416233827	5.73960013034517	0.0718807774940768	0.450680058104173	0.159494027307199	0.873279663604962	0.945865514892853	-0.477059705318273	0.308818882809787
FPGT	-0.176797582211197	0.121213536812329	0.144685418244514	80.576820567475	-0.191838254729968	0.204382700908532	-0.938622759544716	0.347924463219867	0.598326533663096	-0.428118099013977	-0.141173086143437
TNNI3K	-0.235992426798693	0.12007484423209	0.0493705331347489	127.187148474104	-0.548343548316158	0.191577656372109	-2.86225209505167	0.00420642184298954	0.0412810851452629	-0.595761600168921	-0.749489132392258
ENSG00000237324	-0.887480801348108	0.596765776216491	0.136974942902306	1.72070753087945	-1.59254645332958	0.696661998133046	-2.28596716570931	0.0222561795125291	0.121461391198481	-2.44081741258467	-2.53124495506066
ENSG00000272864	-0.361166256585807	0.318546121987243	0.256880211373044	2.22392597930252	-0.675425127517165	0.604319465127282	-1.11766237312066	0.263711218678728	0.517752125045127	-0.950261712885107	-0.966332374838877
CRYZ	0.551914883578118	0.198620623347213	0.00545703428372617	26.372395691442	0.990426376355456	0.219980540460981	4.50233631702133	6.72105137558189e-06	0.000418306591028996	1.63564116839319	1.87616174433597
TYW3	0.0654286408533714	0.0981075233033315	0.504831234602145	32.6498070369514	0.286998517951825	0.172806887700618	1.66080485431252	0.0967526459216935	0.293148614356766	0.257881710413007	0.675880959327314
SLC44A5	-0.0916972133644094	0.734988003338142	0.900713436717046	2.731941783464	1.2898785815391	1.14564517342843	1.12589710274695	0.2602090758497	0.513743067756393	-0.187108533358897	2.38712633525519
ACADM	-0.182237956122413	0.0910032902121792	0.0452264171704488	66.0835976584822	-0.279484611827395	0.139770757495014	-1.99959288220473	0.0455442431639587	0.18726037494554	-0.443525578101455	-0.290726785280105
RABGGTB	-0.122633167595802	0.183457743100662	0.50384346904204	16.862097994623	-0.386925391168545	0.288811594737602	-1.33971557312332	0.18033783260484	0.418114689716735	-0.274721090078326	-0.474056321392308
MSH4	0.00517515098086449	0.27740798279783	0.985116024671165	10.0866250311538	0.0286653603094242	0.475664769379521	0.0602637869245953	0.951945543350298	0.980763127118815	0.0872400596168734	0.235079075318245
ST6GALNAC3	0.0288464167672281	0.101385580671394	0.77601046311683	289.273460570325	-0.0846060151838747	0.226704932513447	-0.373198828300113	0.709000468167162	0.858483466009599	0.154278564419932	0.0418006120446258
ST6GALNAC5	-0.293471235286445	0.428921627249587	0.493844381003179	33.0529973926968	-0.117977283832879	0.821613769953856	-0.143592145296572	0.885822543521942	0.952034202999706	-0.758545179790591	-0.0151418192967521
PIGK	-0.239811551634618	0.214896465901665	0.264447839324542	33.4607297035936	-0.537994537436999	0.258433309933754	-2.08175384812007	0.0373649592920757	0.165511792958732	-0.606577600503137	-0.73183029395744
ENSG00000289212	0.283593455315154	0.278490705894116	0.308524542600271	2.00308196789813	0.521431239644357	0.565387470776953	0.922254677712982	0.356395748586902	0.606301826094158	0.875738106186318	1.07590078774782
ZZZ3	-0.24462838241894	0.0887721167586425	0.00585685820325919	172.132566279906	-0.2231064484826	0.137028569745807	-1.62817468573503	0.103487850785131	0.305658822603332	-0.620219166466892	-0.194526975522206
USP33	-0.125390816280889	0.0692635142893959	0.0702423933340568	164.835547711211	0.00442946404095746	0.0982343511801963	0.0450907853285687	0.96403494619617	0.985174746795661	-0.282530923582321	0.193724613377371
MIGA1	-0.304486455166772	0.121710982336752	0.012359261314257	95.3498871212616	-0.337858978190785	0.177374634283442	-1.9047761792754	0.0568091715855161	0.215534797124625	-0.789740971241654	-0.390332778198897
NEXN-AS1	0.455712931246899	0.281049069837791	0.104916653171449	1.85719648340421	0.192197362176078	0.56781224850807	0.338487524143901	0.734995827138546	0.873116712471443	1.36319122416015	0.514118805163455
NEXN	0.792340734446646	0.21243328118382	0.000191606466130648	22.2118312922706	1.16111740866031	0.287294633839257	4.04155620014109	5.30976517749228e-05	0.00193531398858281	2.3165422111889	2.16741714999158
FUBP1	-0.0590537640793181	0.0704703710016362	0.402033945749102	134.426418307085	-0.00790254041499859	0.115515281952109	-0.0684112117587599	0.945458297048082	0.978279381612858	-0.0946602438826462	0.172682131462144
DNAJB4	0.321692180507627	0.162298506344069	0.04746783507893	38.6449775448981	0.33602824253993	0.321364223689402	1.04563052688995	0.295731649484087	0.55088207856355	0.983636078134966	0.759541899982867
GIPC2	0.469872607195487	0.224366274985662	0.0362402810688472	17.5877492821398	0.457387854293724	0.401381874313951	1.13953290759703	0.254480950910418	0.506669545408893	1.40329231181031	0.966621571798488
IFI44L	0.156977722103994	0.319184668891413	0.622854751695747	37.3311500037673	-0.316319185979826	0.379011600576116	-0.834589720998001	0.403948751612461	0.649270602069627	0.517154432815163	-0.353578762282374
IFI44	-0.205648637477789	0.206004652450589	0.318147572826634	32.0042750836739	-0.619260736446722	0.25429354014923	-2.43522008495895	0.0148827344770223	0.0942609634033302	-0.509826091502363	-0.870497331346923
LINC01725	-0.422634656878495	0.314209278253129	0.178601414461378	19.8437158112955	-1.03321921684813	0.600182942864237	-1.72150713233756	0.0851588390547285	0.272045461155744	-1.12434406595604	-1.57684753326355
TTLL7	-0.343113362200837	0.60529718532476	0.570815364229663	5.33987267272824	0.568897775252661	0.803015855487856	0.708451484942398	0.478664929909236	0.710680172930629	-0.899134787191381	1.15689441053506
PRKACB-DT	-0.514755920965886	0.351666592283918	0.143259201110114	5.38601054107981	-0.51400341022765	0.568089889513237	-0.90479239239422	0.365575382737572	0.614760007646873	-1.38523724592888	-0.690893489058314
PRKACB	-0.249931188474466	0.102754832353728	0.0150030289897588	208.674442734852	0.072955357500313	0.129574361905627	0.563038524190832	0.573408651425217	0.776515688277325	-0.635237044785334	0.310652472022996
SAMD13	-0.0206264150669076	0.313120141896206	0.947478296113538	4.90783419612978	-0.773085982065485	0.51805847518597	-1.49227552312114	0.135626930708294	0.356285455761213	0.0141684112719653	-1.13297412176641
RPF1	-0.203055342737144	0.185332664533806	0.273242344479605	14.1710708219918	-0.199264410401851	0.279223499221675	-0.713637680772906	0.4754512510543	0.708862088817066	-0.502481718645605	-0.153844566030049
GNG5	-0.0946559581781401	0.107885827914008	0.380284850105625	31.209193586619	-0.0990794363584273	0.186423012473459	-0.531476425811611	0.595088673222558	0.790229101807187	-0.195487883673174	0.0171041643256265
SPATA1	-0.159141377917871	0.238549105879722	0.504694151559402	35.8646503695595	-1.22336716194859	0.290321843348065	-4.21383092584564	2.51075266157496e-05	0.00112722333035292	-0.378114624463673	-1.9013028730491
CTBS	-0.37166698880545	0.157339665431886	0.0181670779124879	35.3699789299393	-0.465913004283836	0.19486666648157	-2.39093228562978	0.0168056520865038	0.101436531585866	-0.980000443111682	-0.608835336956375
ENSG00000284882	-0.624997894190408	0.336613167085015	0.0633503685203955	2.13579666762685	-1.19142633069813	0.571171010511358	-2.08593627612764	0.0369843957414892	0.164248063519648	-1.69744940721381	-1.84680124143311
ENSG00000289881	-0.312058281002491	0.28456993872105	0.272817999218144	2.8709406387732	-0.824506915238367	0.543807964014586	-1.5161729319879	0.12947563055765	0.346954221470264	-0.811184855452874	-1.22071525583905
SSX2IP	-0.106495010493183	0.134150392544802	0.427283969885369	80.8757104499275	-0.0913959311271196	0.173088245757255	-0.528030836104819	0.597477933723317	0.791556103695535	-0.229016820091223	0.0302147677520838
LPAR3	-0.539941596370129	0.222364541208261	0.0151747223665986	21.2909782747075	-1.00546690563156	0.316697552837679	-3.17484898958758	0.00149914497056045	0.0206927616432844	-1.45656465346144	-1.52949290336815
MCOLN2	-1.16537988702156	0.459042459984347	0.0111259095063864	3.53046899563385	-1.71877854550088	0.682250394745469	-2.51927819864745	0.0117595703309027	0.080289027853057	-3.22784499944137	-2.74663869142545
DNAI3	-0.017914974645454	0.224220929438348	0.936317774574816	10.3025709145651	-0.156104209625341	0.335539573081492	-0.465233379752285	0.641764337141447	0.820285970664186	0.0218473800840826	-0.0801989760093098
SYDE2	0.17721342818561	0.0990970635529432	0.0737306311489314	20.952443439375	0.224690384299634	0.192829386769243	1.16522895220591	0.243926329208651	0.494623608040125	0.574463217718724	0.569562657202916
C1orf52	-0.0636901172398688	0.0937793690878483	0.497043778786836	74.4573947843351	-0.101796902369484	0.144898108003632	-0.702541280711078	0.482341667118448	0.712879774812956	-0.107790685931136	0.0124672677369879
BCL10	-0.173766314179587	0.143656371292561	0.226433574065041	7.88353085377141	-0.232179988187324	0.28818440823242	-0.80566464234273	0.420436241904567	0.664069703200617	-0.419533358411998	-0.210009437909051
BCL10-AS1	-0.818142966398421	0.198022858011086	3.60312407209422e-05	48.9899040040506	-1.25154254950215	0.206328019862217	-6.06579053265722	1.31306172610864e-09	5.38980575193164e-07	-2.24444832851202	-1.94937941122808
DDAH1	0.0769730957456875	0.0588316314052344	0.190750412062026	729.443142652223	-0.0534685783367515	0.0946840417494717	-0.564705280307173	0.572274242097384	0.775629554540795	0.290576328509563	0.0949313868576091
ENSG00000273264	-0.963584499619251	0.568940904636635	0.0903325673217433	1.76490710150405	-1.25688877430361	0.783578684388256	-1.60403645395851	0.108706017485715	0.314392172698158	-2.65634784463362	-1.95850184052183
ENSG00000282057	-0.521161828573063	0.282490837942161	0.0650549289073656	4.1382867640146	-1.20262940709207	0.484801020138934	-2.4806659993154	0.013113718703144	0.0863232189546401	-1.40337917681535	-1.86591739836092
CCN1	0.707772328882131	0.196689485691659	0.000320150356047084	55.9660864634264	0.0572836548851157	0.349606520793801	0.16385179188034	0.869847818578209	0.944655496978666	2.07703919881135	0.2839113594943
ZNHIT6	0.213379901419418	0.118829297693981	0.0725447439929087	78.8208111517696	0.700034354419536	0.206790264937834	3.38523844258328	0.0007111644908206	0.012324292470841	0.676888931302283	1.38065682526651
COL24A1	0.275176722095586	0.622214055320628	0.658305335680863	5.60099056029541	6.78818663502027	1.26072270542673	5.3843613712998	7.27023107068366e-08	1.26263959323586e-05	0.851901391434413	11.769060001671
ODF2L	-0.013847037401651	0.191529656602862	0.942365478069685	50.7422018168159	0.0678853859819848	0.353364488710265	0.192111511345574	0.847654858111571	0.933297340263347	0.0333680327149329	0.302001422279529
CLCA4-AS1	-0.740427332197856	0.257741122711072	0.00406908377088811	5.57860417887138	-1.25688289079927	0.446336086561137	-2.8160010553552	0.00486255069467626	0.0456592450850864	-2.02435279312123	-1.95849180131579
SH3GLB1	-0.242658076444982	0.10725913425211	0.0236755722077484	122.850396853504	-0.21500894018	0.11487427559844	-1.8716891929016	0.0612496155491903	0.225099844823714	-0.614639136751087	-0.180709945807011
SELENOF	-0.193673170286019	0.0993578403042232	0.0512656965414976	74.7569710361857	-0.321245841550421	0.132954872700782	-2.41620209191876	0.0156833540694849	0.0973293823462631	-0.475910819623796	-0.36198526757655
HS2ST1	-0.0927148069145103	0.0578535506587613	0.109027932729447	430.48112372546	-0.18089180466034	0.0930465579792989	-1.94409990642088	0.0518834045593619	0.203937504469539	-0.189990421919977	-0.122494818676963
ENSG00000267734	-0.369108734663484	0.458501164954694	0.420800427618286	2.83012668558322	-0.803465528658856	0.694384457129492	-1.15709031273582	0.247235464080928	0.499050458843704	-0.97275530742137	-1.18481168491901
LMO4	-0.00515158350337184	0.157078180411885	0.973837026894972	78.8488622335371	0.150880534198104	0.219554391441094	0.687212554519024	0.491948794089931	0.720026930139266	0.0579941018565493	0.44361861935618
PKN2-AS1	-0.407045484487932	0.149467740951621	0.00646333554376303	87.5499251357512	-0.676013145071357	0.233271030939546	-2.89797298167963	0.00375582943546373	0.0382460126800914	-1.08019455499992	-0.967335727440159
PKN2	-0.0731069274246104	0.0494056462800634	0.138945800012697	314.719793623388	-0.124268286080061	0.0686103591232543	-1.81121754306549	0.0701071836633856	0.242895467515428	-0.134459681180345	-0.0258763516663911
GTF2B	-0.258542401514034	0.141237890507651	0.0671683919776967	33.4145447549006	-0.271698505788857	0.230289816178909	-1.1798112061446	0.238075311544548	0.487866203616784	-0.659624538547741	-0.277441110912153
KYAT3	-0.415017828249223	0.163085725088619	0.0109345575480976	47.34270846274	-0.878548614472899	0.220622609132187	-3.98213319083047	6.8299484814656e-05	0.0022952887294438	-1.10277273101959	-1.31292828437567
RBMXL1	-0.100261428726839	0.146023231373732	0.492326721497382	15.0376189403214	-0.257493539545075	0.258692314409175	-0.995366020568344	0.319558278587835	0.573335906218575	-0.211362926761019	-0.253202736172772
GBP3	0.0619206288848022	0.321267827794418	0.847163892815459	5.64474707891451	-0.589292703250576	0.405656646141251	-1.45268839757991	0.146310289839265	0.371833802356477	0.247946801172134	-0.819361946274932
GBP1	0.490670031677282	0.376444056643441	0.192426590623062	33.8085505984422	0.23252048420672	0.404502334429535	0.574831006932606	0.56540559423414	0.771841986269425	1.46219191834582	0.582923399674079
GBP2	0.670160426078784	0.423334856861942	0.113409971156217	33.1145815869877	0.539490437199409	0.570344175168819	0.945903299599268	0.344197910382691	0.59480037612134	1.97051993830831	1.10671575698603
ENSG00000286802	-0.466052418426394	0.271299679335566	0.0858238010711627	10.8485314423585	-0.938953682917057	0.427323652591031	-2.19728928465301	0.0279997924449323	0.139271904717436	-1.24730588144728	-1.41599932727578
GBP7	-1.05985758269333	0.479471604416369	0.027072562474767	2.31301001664489	-1.88400290088312	0.750911399250815	-2.50895498824866	0.0121088913155824	0.0819298611776456	-2.92899923557803	-3.02856613659489
GBP4	-0.161087935055809	0.228356944960139	0.480547868862384	4.18036558864373	-0.414159771362518	0.406035152497852	-1.02000964402881	0.307723886953211	0.561927741878334	-0.383627395990925	-0.52052718951037
ENSG00000286548	-0.368336211851671	0.372947222724204	0.323330806045873	3.16823807863276	-1.60334930415149	0.578807268613027	-2.77009186148186	0.00560404849369501	0.0501923640816416	-0.970567474514688	-2.54967819467428
LRRC8B	-1.22592868604278	0.356787694133034	0.000590333295856694	12.3575877046683	-1.2403775751946	0.546076124596352	-2.2714371116508	0.0231205299500718	0.124118491095902	-3.3993229842115	-1.93032826907276
LRRC8C-DT	-0.462625513191375	0.219202827943479	0.0348161179013409	22.5297893663098	-0.263480593787252	0.344026371716072	-0.765873245335697	0.44375172672103	0.68361002311416	-1.23760067154719	-0.263418632628733
LRRC8C	-0.473421996996317	0.243698731391102	0.0520581355978699	52.2928334326063	-0.66657179589781	0.321391461909102	-2.07401836980453	0.0380776048455805	0.167472096608328	-1.26817698875583	-0.951225660342046
LRRC8D	-0.361945954454238	0.160648253136278	0.02425701387811	68.8751622713296	-0.554207844800616	0.25127343856601	-2.20559661205505	0.0274122565136109	0.13749994247735	-0.952469866000766	-0.759495563476552
ZNF326	-0.243428139201818	0.0931680403538128	0.00898075508146751	100.768227606965	-0.404124462919749	0.112093455724373	-3.60524582196354	0.000311857591742956	0.00701366271644319	-0.616820002628253	-0.503403631278221
ENSG00000287406	-0.29062991454796	0.41416420366395	0.482849867695065	8.37876733754179	-0.64974180476114	0.498449453883941	-1.30352596376287	0.192395258232669	0.432619571140108	-0.750498381799599	-0.922508124162778
ENSG00000287372	0.737466105225799	0.243300019752349	0.00243666472763086	67.3030496513772	0.557513326930141	0.337038143717309	1.65415498905001	0.0980960256373543	0.296333534604519	2.16113383008293	1.13746877305682
LINC02609	-0.163680441909506	0.399526097041308	0.682035946260521	5.84926375813507	0.768693935208587	0.658689795796749	1.16700446874052	0.243208564889838	0.493690764005747	-0.390969537502583	1.49781279875165
ZNF644	-0.168591985715022	0.0530026028340051	0.00146856488522532	325.689574800918	-0.0999396544969483	0.111941972212467	-0.892780898189485	0.371974517685829	0.620377351736839	-0.404879336664495	0.0156363474198163
HFM1	-0.363349100645187	0.101464285185368	0.000342210699252111	84.3029432562519	-0.618283352027783	0.152469200937529	-4.05513604207259	5.01051328159286e-05	0.00186166484859183	-0.956443663748225	-0.868829589980691
CDC7	-0.534227453639871	0.28385183801498	0.0598272653273659	23.2271693609689	-0.756468180972287	0.261656322986992	-2.89107548534149	0.00383925892006736	0.0387749407041366	-1.44038184396046	-1.10461865204343
TGFBR3	0.0600305602170629	0.0786032099269683	0.445036267674743	326.529986226281	0.0544038339336252	0.171013242354934	0.318126439709922	0.750389028646986	0.880021280618298	0.242594008524546	0.278997431632268
BTBD8	-0.221934007594218	0.121541545304749	0.0678513203994712	139.755290072691	-0.277439313818833	0.153107724349196	-1.8120530169077	0.0699780049837432	0.242838326473376	-0.55594727794938	-0.287236829814218
ENSG00000273487	0.0290437835198402	0.34665190919137	0.933228398890348	4.34377758379952	0.0232152643550446	0.533147801316191	0.0435437683466623	0.965268075497774	0.98576183945618	0.154837519404105	0.225779407452743
C1orf146	-0.629505180387927	0.347562789513162	0.07011014040657	1.8652010382564	-1.15675377772199	0.616992636980039	-1.87482590292146	0.0608166784193409	0.224225734805269	-1.71021432355281	-1.78763838826023
GLMN	-0.132509986537202	0.1130074452795	0.240965280629305	64.3596987185559	-0.373682214647824	0.167376392956838	-2.23258613742613	0.0255762491064737	0.131740225454319	-0.302692858889414	-0.451459078305614
RPAP2	-0.113368727160873	0.0573476612905612	0.0480566105960075	191.306756153358	-0.111377506839636	0.0870731478100753	-1.27912576541477	0.20085277177357	0.442800739817947	-0.248483615487825	-0.00388041499538059
EVI5	-0.0356725456711687	0.0567119053737495	0.529340315293526	235.423232909055	0.0424606999089134	0.0940979254406441	0.45123949024463	0.651816950703221	0.826266782546421	-0.0284431713905169	0.258618491402097
RPL5	0.35937509222961	0.163194391589618	0.0276562019008908	48.1565751957932	0.0961184142749957	0.182926631110281	0.525447900568664	0.599271862069916	0.793057238126581	1.09035644033557	0.350176314641073
DIPK1A	-0.118087687017758	0.0881777420609386	0.180505369999524	171.257904021993	0.00382310180590812	0.143242361160132	0.0266897429988203	0.978707194120793	0.990906365963635	-0.261848004865493	0.192689958677831
ENSG00000287797	-0.487146878366572	0.206425331859237	0.0182789697156107	4.43926533198441	-0.75199206617843	0.440485416439225	-1.70718947350709	0.0877868409340235	0.277492691181255	-1.3070467109737	-1.09698091845871
MTF2	-0.254064553885193	0.124543504486205	0.0413536808942971	123.954268156139	-0.350500606600157	0.14997229548002	-2.33710236599567	0.019433862028611	0.111370696690468	-0.646942994075947	-0.411903581074723
TMED5	-0.0498018995131806	0.0781934327122712	0.524185798909271	61.8602908448186	-0.0618099607241803	0.122951747356045	-0.502717220806877	0.615163100453044	0.803014450807184	-0.0684583849388983	0.0806982272230707
CCDC18	0.0195687829764645	0.170604892303916	0.908681046976815	51.2493088315072	0.024905111478677	0.246047904998573	0.101220579296627	0.919375360700276	0.967409131986863	0.128003725420768	0.228662846042595
CCDC18-AS1	0.156824904774306	0.0625640073185911	0.0121887746880817	450.514117153442	0.181003993917259	0.109620694888266	1.65118451494723	0.0987009040572093	0.297535161032749	0.51672164458226	0.495019213527896
DR1	-0.136418130545244	0.131622787229883	0.300000428534349	25.3849590026857	-0.0392121166819868	0.232289802451876	-0.168806879458733	0.865948546960331	0.94272246461203	-0.313760967085176	0.119257629814862
FNBP1L	0.220152773137922	0.0924214367790358	0.0172164131234128	119.820499764871	0.170157917756347	0.153337716806449	1.10969382680407	0.267130983933138	0.521555850850204	0.696070127497249	0.476512217176873
BCAR3	0.0838623457932686	0.0600517075343869	0.162563297988572	271.807407351479	0.0442803654699728	0.0948201194996959	0.466993352292863	0.640504634217745	0.819344059799208	0.310087115409278	0.261723443220523
BCAR3-AS1	-0.215920274414408	0.474770692669249	0.649261369177154	2.96435036312634	-0.563360468864873	0.672934512942942	-0.837169825635976	0.402497115866123	0.647782886252051	-0.538916009562744	-0.775112969960377
DNTTIP2	0.750156323528451	0.253681884699816	0.00310572706739574	12.3358649716752	0.120997210575687	0.35376188410709	0.342030094285281	0.732328244592756	0.871735064336057	2.19707332179884	0.392627776858723
GCLM	0.100579235971473	0.166166063692162	0.544984008742873	59.2358679430372	0.286707678403455	0.255282844034015	1.1230981051169	0.261395830820341	0.515083337906353	0.357430393652952	0.675384690780003
ABCA4	-0.189641682434554	0.230253668491925	0.410155123230927	3.16506037614868	-0.544951072290157	0.453553894466199	-1.20151337898118	0.229552119853341	0.478417480036333	-0.464493393951122	-0.743700445266826
ARHGAP29	-0.330372459210997	0.143757259435183	0.0215545540960044	111.073935359085	-0.381191032669822	0.210087469527438	-1.81443964043766	0.0696100675292169	0.242077912819543	-0.863051753272182	-0.464271607525575
ABCD3	-0.151601467405345	0.0679769653010103	0.025734910775433	133.193277326313	-0.351518303306141	0.089000282913937	-3.94963130225168	7.82716654374185e-05	0.002544119651437	-0.356761126443311	-0.413640108547392
F3	0.00802423765243165	0.104744725243694	0.938935745921506	557.458385257193	-0.958223820767307	0.259337940973818	-3.6948848177369	0.000219986488743484	0.00544087313505149	0.0953088512159359	-1.44888056152006
ENSG00000288736	-0.495274924510606	0.242590390651131	0.0411902501425017	7.19589322030139	-0.998529219068884	0.362505979447008	-2.75451792710319	0.00587786697523522	0.0519397368800898	-1.33006584587692	-1.51765491348174
SLC44A3	-0.0453942918095196	0.130307304592414	0.727567307905761	133.598005605206	-0.390052724445494	0.169922429962218	-2.29547520319843	0.0217059058926598	0.119555852265002	-0.0559757643271144	-0.47939258721658
CNN3	0.137559660228571	0.0761237676264875	0.0707540618085865	526.280561155331	0.181107048943345	0.158202796201663	1.1447777997077	0.252301213878089	0.504485798565143	0.462161267428481	0.495195059517119
CNN3-DT	0.208349421319166	0.182191831553734	0.252801306501797	68.9533779313093	0.141319769682436	0.243490537599787	0.58039121797298	0.561650826024711	0.768663986716362	0.662642297116936	0.427304790153861
ALG14	-0.0950400459470217	0.12927917945681	0.462245992693267	67.5188389757113	-0.307018908066019	0.23018876856396	-1.33377014865394	0.182279196947318	0.420175605745656	-0.196575644250549	-0.337709409452766
TLCD4	-0.126197267905152	0.0928781715496758	0.174229056611151	117.939557491873	-0.184120232098981	0.151544587954768	-1.214957489303	0.224382305424744	0.472219142184428	-0.284814845007332	-0.128003584606693
RWDD3-DT	-0.0939402431942162	0.17793193427692	0.597529832829093	46.6975041710463	-0.72878065531208	0.157973457110985	-4.61331079688959	3.96305019239164e-06	0.000272203128752318	-0.193460934087105	-1.0573745677534
RWDD3	-0.221097494604982	0.102545226130643	0.0310760611286615	89.8130745525337	-0.494514119793738	0.142113901300036	-3.47970265589782	0.00050197056323336	0.00991291238275273	-0.553578220859116	-0.657638307959337
ENSG00000228852	-1.01895629863392	0.422130124605165	0.015785216105628	2.52639518346529	-1.87055344373971	0.64030325254589	-2.92135552381198	0.00348511875495606	0.036502701904886	-2.81316424168227	-3.00561691047999
PTBP2	-0.151239485484448	0.0765070685426733	0.048063779989098	298.588011226744	0.098687951925422	0.114089895929655	0.86500168241253	0.38703786537128	0.63420965603431	-0.355735971009642	0.354560796477153
DPYD	-0.361476793994356	0.277907508637879	0.193358084988302	30.4219417241099	0.022805596550102	0.660945573340771	0.0345045000223397	0.972474853987661	0.988154836352753	-0.95114117424313	0.225080378563519
SNX7	0.151019189595159	0.105285003569866	0.151462534834473	71.9400203902592	0.185721221931165	0.148520840581704	1.25047246705419	0.211127006944279	0.456233341654471	0.500279496180265	0.503068366082707
PALMD	0.652240124425213	0.616214264459078	0.289844317872725	1.92721493657974	1.11487826131545	0.757693479324283	1.47141065844951	0.14118009270061	0.364460660219396	1.91976852352054	2.08851785788908
FRRS1	-0.224767287177203	0.273094967596166	0.410486902309692	3.29245166547099	-0.936088191156471	0.529261915886684	-1.76866720060184	0.0769494289684616	0.256646963709862	-0.563971302885209	-1.41110984975688
AGL	0.0409120468252532	0.0893976609407657	0.647210286912278	167.94403895308	-0.139933712862874	0.153834193237843	-0.909639852607557	0.363012474028242	0.612469164428132	0.188449183173359	-0.052606755547525
SLC35A3	-0.254138802989359	0.143675690428184	0.0769211664338753	29.7183623346997	-0.210478621197904	0.230120575812884	-0.914644944088131	0.360378056027517	0.610426182542188	-0.647153272181529	-0.17297972193372
MFSD14A	-0.0719623861918954	0.0978444684624812	0.462048855376124	71.1249005756095	0.00384431042020538	0.158187110993649	0.0243022986895546	0.980611479584624	0.991597273038824	-0.131218268844429	0.192726147594596
ENSG00000241073	0.310994581294484	0.350742403357746	0.375253808441657	3.27388477119664	0.00145017743043857	0.484943270427094	0.00299040634002691	0.997614004506906	0.998366833325538	0.953339808273276	0.188640964174516
SASS6	0.342948467277901	0.140492452989393	0.01464481032819	19.0290663192376	0.658468065087106	0.268393755713812	2.45336581447606	0.0141526330940051	0.0910076070647702	1.04383521136278	1.30973097580833
TRMT13	-0.153938315087213	0.142660253180703	0.280563036339896	62.6765016188601	-0.0128963736035958	0.172272876198257	-0.0748601514538726	0.940325982086919	0.976050330012553	-0.363379225194716	0.164160998913577
LRRC39	-0.206284641457317	0.250108719882833	0.409496568080477	19.1119087058353	-0.547793622472081	0.30184753099614	-1.8148023959788	0.0695542820778557	0.242050024832909	-0.511627294539882	-0.748550776858085
DBT	-0.192643522049582	0.0984058132085513	0.0502718336597936	84.2704077205189	-0.397967240122037	0.139935379950753	-2.8439358242504	0.00445600220110335	0.0429760513361562	-0.472994791437266	-0.492897370934932
ENSG00000285530	-0.155384879217761	0.310497503954989	0.616766408772121	12.4446277175996	-1.23257976863812	0.324186302071158	-3.80207232928543	0.000143490820266433	0.00401487088291499	-0.367475985261916	-1.91702262974792
RTCA-AS1	-0.0839482260840093	0.11173606270071	0.452467163403657	46.2320162450563	-0.173221772304879	0.18724972848055	-0.925084237560709	0.354922091488088	0.604929002200162	-0.165162916858946	-0.109407204436682
RTCA	-0.342872328677433	0.134767915491555	0.0109538129168484	35.4135606029108	-0.540387188000232	0.200240949953567	-2.6986847002351	0.00696140963861762	0.0580341886701005	-0.898452165181967	-0.735912947867118
CDC14A	0.0171872429003765	0.0538824938096066	0.749744422852757	423.539020254597	0.0145298164216698	0.104485313781845	0.139060848800307	0.889402065695191	0.954175433634754	0.121259055014445	0.21095915809941
ENSG00000228086	-0.170761092760638	0.242818636242821	0.481902820899785	2.19097591160996	-0.459651301621085	0.490994712006157	-0.936163446125509	0.349189040518768	0.599669452050015	-0.411022383445693	-0.598150799376937
VCAM1	0.849031628077423	0.331582840624945	0.0104509177026322	4.47668726277912	1.84119672686297	0.480825474604714	3.82924121975155	0.000128538968120794	0.00371814062148068	2.47709436666957	3.32785759625559
EXTL2	-0.072239289439088	0.12840360693841	0.573710367621813	59.3270836736303	-0.278526316830609	0.171479155359036	-1.62425757374092	0.104320847895759	0.307329360513139	-0.132002476154442	-0.289091616787317
SLC30A7	-0.178575987420726	0.0841373515422962	0.0338012977659165	87.6691208276148	-0.125795600966504	0.121917422412616	-1.03180987981162	0.302161190051401	0.557080410275494	-0.433154653765922	-0.0284824564558935
DPH5	0.109763319881413	0.10844346757886	0.311456357442598	43.8072503858873	0.170810278132431	0.16960572965665	1.00710205061008	0.313885735888181	0.568952931440378	0.383440293540218	0.477625359931968
DPH5-DT	0.0151974671013962	0.126108350867835	0.904078217986211	73.9756770175612	-0.0695398371656432	0.155394902286073	-0.447503979491067	0.654511215225212	0.827760784553198	0.115623885536782	0.0675084991616392
S1PR1-DT	0.378425441062595	0.323015496472601	0.241381955599777	2.14121024822117	0.249272375208163	0.62550032676035	0.398516778559042	0.690249292848787	0.848961818414289	1.14430821939403	0.611507671168846
S1PR1	0.00536033473860334	0.131119876740159	0.967390624395207	80.1660812191597	-0.372483805104624	0.166942432418081	-2.2312110810258	0.0256671503142318	0.132050633069936	0.0877645115977968	-0.449414194910552
COL11A1	-0.0603173018061008	0.130105132007881	0.642931255655118	123.7359054925	-0.332453028622852	0.217793048284261	-1.5264629943052	0.126894599691207	0.343486088660137	-0.0982386617302698	-0.38110843868263
RNPC3-DT	-0.02012143286449	0.197504059531153	0.91885305323216	14.8012847315639	-0.29966821863402	0.327456464796001	-0.915139112677794	0.360118604039688	0.61013169107603	0.0155985524442946	-0.32516669995329
RNPC3	0.24339284543534	0.065518530777592	0.000203307930442121	354.113355868384	0.0318922794326063	0.118176305225136	0.269870337982295	0.787260007623362	0.900203126048071	0.761887465378325	0.240585267562497
AMY2B	-0.146641228126711	0.122952137971781	0.232998952358186	81.3890762161012	-0.478648929111335	0.151324209925439	-3.16306907762595	0.00156115283567428	0.0213097980103125	-0.342713418656743	-0.63056704073685
ENSG00000237480	-0.536516924652639	0.369841754656943	0.146872837806336	3.13250284398869	-0.436793846911127	0.656689689560624	-0.665144974643009	0.505957770980279	0.730976459455119	-1.44686576902265	-0.559148415045968
PRMT6	0.508667266995663	0.314915842155945	0.106256942711712	4.48866231182432	0.744574403005534	0.435810782458206	1.70848091184375	0.0875471452528228	0.276988949194102	1.51316121408276	1.45665689242684
NTNG1	0.50187827569118	0.194115091638998	0.00972470185759719	81.4329569687394	1.42758917918478	0.271052559936433	5.2668352570423	1.38795655819527e-07	2.09897991783215e-05	1.49393436621239	2.62210620173543
ENSG00000289612	1.05224516753678	0.380874083362213	0.00573234292048564	3.33312255269069	1.25256248447149	0.555997184684065	2.25282163107217	0.0242703977412019	0.127822385551716	3.05260781677585	2.32345272075915
VAV3	-0.0674164849036539	0.0866865589426354	0.436743524919804	563.951753588389	-0.0494418151698491	0.215801588956289	-0.229107743872375	0.818785174793481	0.918138761178287	-0.118343992154014	0.10180237781606
VAV3-AS1	-0.131170139936504	0.306826495437609	0.669010881920545	6.57144055141113	-0.30601231952221	0.403541660009645	-0.75831655030337	0.448261501719731	0.686886498627665	-0.298898329539487	-0.335991836181946
LINC02785	-0.187383337000597	0.246559216512875	0.44725862760153	8.52352762065387	-0.489641248640137	0.361780184631453	-1.35342196571362	0.175920864002728	0.412411707289507	-0.45809761847432	-0.649323576685026
SLC25A24	0.215961378471493	0.205849533888779	0.294121739865446	22.9567753744756	0.206018123005247	0.348168606767374	0.59171941123025	0.554038495896757	0.764191028823113	0.684199835726084	0.537701598280433
EEIG2	-0.195186167895618	0.24274995818561	0.421360809934876	11.2798859354933	-0.705917792863526	0.359081017077452	-1.96590117352615	0.0493100274952339	0.197024460783502	-0.480195723457562	-1.01836295603024
ENSG00000290126	0.0566454715577513	0.25060774872228	0.821176218762112	2.15037011706106	-0.50588581010598	0.487966611480015	-1.03672218181407	0.29986535122661	0.554732981796839	0.23300722578153	-0.677042176048709
PRPF38B	-0.282195721233488	0.142141324880392	0.0471091101390928	60.5511586456133	-0.698092434067867	0.18564115835713	-3.76043998133701	0.000169614767665311	0.00449510370734419	-0.726612218967196	-1.00501030346464
FNDC7	-0.0233656894223945	0.318793925536621	0.941572147585181	4.08783597158021	-0.545103611920773	0.534187926558713	-1.02043416711489	0.307522596547914	0.561798194816789	0.00641061501828994	-0.743960728372468
STXBP3	-0.244141727235371	0.117592088183691	0.0378777893770876	102.294229961942	-0.37376341042406	0.214433500956359	-1.74302713315364	0.0813288753883691	0.264898887529848	-0.618840928557878	-0.451597625178439
GPSM2	-0.213792584794258	0.121117580276853	0.0775359402322488	141.784524128365	-0.0998744914141456	0.19130456943387	-0.522070600350558	0.601621175350762	0.794480969976802	-0.532890259520175	0.0157475372102769
CLCC1	-0.0906993317313669	0.073849288559392	0.219383915164041	79.8927016322299	-0.0805766406866406	0.109391743205719	-0.736587957421162	0.461372960544975	0.697998353715203	-0.184282470179456	0.0486760587970614
WDR47	0.0610234608448511	0.0996082532465988	0.540117985050921	57.7672908140345	0.0923972826107379	0.153354360127551	0.602508350814985	0.546835806166143	0.75935958907002	0.245405965185659	0.343826832200568
TAF13	0.115582015121638	0.178639064052324	0.517622738730537	14.9170685457607	0.188833231850509	0.262532342143586	0.719276072078128	0.471970835948217	0.706028867693424	0.399919202286792	0.508378485186353
TMEM167B-DT	-0.347062554436497	0.225079805685594	0.123084936617806	5.28005304532887	-0.692308251028493	0.395234477823153	-1.75163931760595	0.0798358473630464	0.262450001571309	-0.910319146534385	-0.995140572437936
TMEM167B	0.0217836650027638	0.190981041677564	0.909188705670816	16.0168465595121	0.00373348351775797	0.273213751239635	0.0136650644442978	0.989097195379269	0.994865520770959	0.134276409809442	0.192537040211542
CFAP276	0.355673518458446	0.319591875185037	0.265751755620854	2.79871983503186	0.265096929343973	0.575171410237681	0.460900741284108	0.644869819909292	0.82266164153008	1.07987335196688	0.638509598990766
ELAPOR1	-0.280927056791087	0.39649297715769	0.478616364805582	4.51315223953014	0.201432498677763	0.706542476680146	0.285096091638029	0.775570524279053	0.89374989831174	-0.723019281940383	0.529877005179958
SARS1	0.205188418123171	0.259365725128984	0.428876206236456	24.0417151597066	0.120523664411634	0.357573171164725	0.337060143575794	0.736071561961935	0.87341687165144	0.653690138417451	0.391819750342945
CELSR2	-0.0975308736539655	0.373340869535957	0.793908868959537	12.2020965924835	0.238348461609667	0.582455678154251	0.409213044956437	0.682383321983714	0.844214327044197	-0.203629824060897	0.592867858382464
PSRC1	0.428392745168767	0.405428391811136	0.290674916338815	14.6791751558624	0.0249292493628625	0.578402452586364	0.043100179211533	0.965621676443437	0.985923378004705	1.28581874893433	0.228704033263477
SORT1	-0.162623259827472	0.0889677195050572	0.0675659693282527	190.059136465999	0.073958944949184	0.172988008572604	0.427537986935916	0.66898752298702	0.837141909866835	-0.387975531743711	0.312364924432387
PSMA5	-0.208147666061703	0.199986757944399	0.297965018083361	18.6468237796668	-0.0826094830388714	0.260423419256273	-0.317212189574927	0.751082601249307	0.880502111079699	-0.516903496709068	0.045207356804121
ATXN7L2	-0.13282056212734	0.223823119320251	0.55290176148613	10.0604046913991	-0.194640948288586	0.282894694467124	-0.688033222592676	0.491431860327793	0.719830890119506	-0.303572428380082	-0.145955409141435
CYB561D1	0.0126580028460988	0.194955588422539	0.948231627429127	12.4069265447215	0.0836144239850891	0.264346309086446	0.31630637958991	0.751769969344021	0.880743578981134	0.108431963980394	0.32884036795996
AMIGO1	-0.29960972934807	0.411256248346654	0.466293355363883	6.8454599244363	-0.355015952742571	0.537349062447303	-0.660680324118713	0.508817344608485	0.73322610773964	-0.775929778795468	-0.419608256326997
GNAI3	-0.012385799858997	0.0724567018578679	0.864270387972446	53.1938330251256	0.0584754730432965	0.129489450632514	0.451584841526955	0.651568092248402	0.8262013761667	0.0375063488027042	0.285944995804547
AMPD2	0.447958863477209	0.20848811813697	0.031665629714052	34.5758323401992	0.520743754598852	0.174618457600506	2.98218047367143	0.00286203229596704	0.0321225767267348	1.34123121939687	1.07472771067923
GSTM4	0.327977500301886	0.177235069170012	0.0642382643640443	21.0751614372427	0.352606032815417	0.200386856896412	1.75962654575541	0.0784711475715233	0.259563043770733	1.00143649679525	0.787829098005884
GSTM2	0.15812991499126	0.115284462233069	0.170172468224881	43.1839455957491	0.227626842139801	0.211505786746594	1.07622039870012	0.281828698889915	0.537279356825903	0.520417515115203	0.574573226345768
GSTM5	0.0839352159189669	0.195748237453161	0.668074832990832	52.8735126638603	-0.000138470939261758	0.269814837004896	-0.000513207282441792	0.999590519850823	0.999723991511709	0.310293488161615	0.185930204159105
GSTM3	-0.367824019425276	0.13720831699762	0.00734528548740389	38.6903179193974	-0.485158499471847	0.18643537412804	-2.60228779941005	0.00926041036085901	0.0695640412292851	-0.969116913537222	-0.641674522661317
LINC01768	-0.222789142970946	0.343020829629443	0.516020682633897	6.35983353994992	-0.773988499662663	0.53437498071075	-1.44839958381512	0.147505331135207	0.373694622890665	-0.558369074805429	-1.13451411555125
CSF1	0.470200549966212	0.135119981699424	0.000501649111615017	70.0480518699568	0.341021415246094	0.221460311774222	1.53987598280709	0.123590586130517	0.338126254303418	1.40422106624232	0.76806190552976
AHCYL1	0.233483698359655	0.0534900824535789	1.27128320276479e-05	1507.73981258726	-0.121408108584387	0.134127774367601	-0.905167547562866	0.365376631496738	0.614545670927197	0.733824141269556	-0.0209959420426341
STRIP1	-0.0707161233690358	0.0956150519348878	0.459547623518282	46.8466899313518	-0.102798863099903	0.180875532735215	-0.568340347339245	0.56980388731789	0.774717588119907	-0.127688774604866	0.0107575910477749
ENSG00000258634	0.129023235343163	0.202707086654762	0.524450019460633	6.46096837683936	0.276512263452201	0.327979024082724	0.843079109176378	0.399184201567894	0.644919467250539	0.437985578394942	0.65798793784367
KCNC4	0.0670546412367181	0.161894043840933	0.678736108190866	25.3835354841969	0.293870833538729	0.229491714307982	1.28052916605237	0.200359093949797	0.442051545904082	0.262486645167766	0.687607404689026
RBM15-AS1	-0.0770298230094036	0.193267271723477	0.690212790937093	10.8855222945583	-0.214177327882746	0.293348517721049	-0.730112187191658	0.465321612448242	0.701297718210306	-0.145569566763843	-0.179290939935909
RBM15	0.148008055549046	0.136907755383388	0.279662115952516	17.2350984894517	0.361260885559635	0.223110479219894	1.61920178210716	0.10540385470303	0.309013928335468	0.491751776284134	0.802597141838466
LAMTOR5-AS1	-0.0292859308012722	0.114887985844078	0.798793726256436	44.0633237026014	0.13747981718584	0.152959325577664	0.898799838889432	0.368759285941432	0.618004285956089	-0.0103558787423352	0.420752560039647
SLC16A4	0.289846952022375	0.169337840205796	0.0869613646700313	10.9208070155233	0.369701722181762	0.320292459925132	1.15426295788599	0.248392378073611	0.500115720637042	0.893448399874308	0.817000003320139
SLC16A4-AS1	-0.0406237449262785	0.234392770617238	0.862403961622474	11.1590529769462	0.0623489456898261	0.280218145430085	0.222501457191973	0.823923539024401	0.920513370020133	-0.0424652772652178	0.29255442239086
LAMTOR5	-0.539822618626186	0.199685593551679	0.00686417653908068	15.4922014277884	-0.794743502525606	0.255589601430667	-3.1094516290061	0.00187434972157574	0.0240429979166412	-1.45622770105126	-1.16992902104806
KCNA2	-0.00225440695493601	0.137582801646193	0.986926592626756	88.1385171956283	0.0442404604829725	0.201388058254411	0.219677675361884	0.826122192451135	0.921715415341546	0.0661990869938254	0.261655352102791
LRIF1	0.0787315542287391	0.154038868295955	0.609270632856255	46.2745734465516	0.268668199616278	0.246527476081977	1.08981036875151	0.275796685552939	0.530166137028376	0.29555639288491	0.644603368287375
DRAM2	-0.0609732112667297	0.139187113664122	0.661338080287112	45.0215386955921	-0.223476427955526	0.180696410950418	-1.23675078425795	0.216179618579256	0.462626905110312	-0.1000962383349	-0.19515828297882
CEPT1	-0.265642163019971	0.148457399285488	0.0735585578364567	73.688779058841	-0.345598871479903	0.182678400984236	-1.89184309484801	0.0585118895309454	0.219149462418748	-0.679731507060195	-0.403539598318346
DENND2D	-1.19947097419173	0.910324933631553	0.187627710059606	2.68673162553761	-0.0414929609622902	1.16315790725407	-0.0356726809864061	0.971543354097292	0.987582984943238	-3.32439308992481	0.115365754435547
CHI3L2	-0.571048839767491	0.643198633301712	0.374634045499368	19.9392912047185	-0.552940989588799	0.896053714048447	-0.617084646734585	0.537178894984395	0.752985132899502	-1.54466231180911	-0.757333889112982
PIFO	-0.143611618910836	0.246010124074992	0.55937974505185	7.74956992724565	-0.606262168824235	0.377169528522305	-1.60739965182098	0.107966726422999	0.313305228670678	-0.334133375924645	-0.84831747201449
OVGP1	0.1745693086233	0.277619516233675	0.529474913241854	8.08064357311313	0.0625297793726884	0.426434089294413	0.146634101124869	0.883420835803275	0.950831939207922	0.566974905789081	0.292862984515929
ENSG00000260948	-0.184574493995025	0.237430140942178	0.436931997701435	4.28411384181406	-0.253992735105611	0.432422749472168	-0.587371352260361	0.556954329608997	0.765518029375676	-0.450142799453676	-0.247229204913577
ENSG00000243960	0.26699896956449	0.325513926560457	0.412080307457346	2.59829788155787	-0.122972537814105	0.57166512099955	-0.215112892665358	0.82967930230468	0.923836320144785	0.828741484935037	-0.0236653761878751
WDR77	-0.328254323852699	0.186411171261657	0.0782527033390759	7.77958288863461	-0.35913018110753	0.29115157110599	-1.23348185875594	0.217396040935605	0.463976942676882	-0.857053061496578	-0.426628491867291
C1orf162	0.136567520185648	0.201694762385687	0.498342519692072	5.85014513682832	-0.0376549995326899	0.367083365801351	-0.102578877281699	0.918297207876578	0.966746694173925	0.459351464791262	0.121914587130357
RAP1A	-0.296809642523327	0.142808346378725	0.037674610745382	78.0107118187637	-0.0368075247188395	0.175813692789459	-0.20935527907327	0.834170901275784	0.925842164295018	-0.767999757826432	0.123360659705805
INKA2	0.385349711087481	0.357282613785322	0.280785200236972	6.93322985346027	0.827916800130369	0.686598841217585	1.20582318295524	0.227885674626856	0.476837769111602	1.16391818505917	1.59886661109297
DDX20	0.253919759106767	0.249817489622081	0.309428918212844	7.87117131860463	0.216589425861854	0.420174478273461	0.515474968284227	0.606221157134859	0.797406400145226	0.791700343113402	0.555739740414992
KCND3	-0.0270449482961684	0.143840568442477	0.850860729887714	128.128251640552	-0.408853087062752	0.234969590415222	-1.74002553411382	0.0818545344674958	0.265771225296092	-0.0040092761656992	-0.51147222940178
LINC01750	-0.602446561005219	0.385044169375426	0.11767279652217	5.40409567577901	-0.632214761505611	0.506103720027756	-1.24918023023213	0.211599161179588	0.456765785669361	-1.63358262156344	-0.892601186320752
LINC02884	-0.0269095147987006	0.113600451610065	0.812750980060712	165.807151533729	0.240314233143045	0.218288698498561	1.10090093896743	0.270939773362255	0.524654800939602	-0.00362572003260379	0.596222115355716
CTTNBP2NL	-0.101279352857511	0.147051257488517	0.490990024976524	52.2579063180439	-0.050447123792268	0.177231987818357	-0.284638932357801	0.775920780782915	0.89374989831174	-0.214245751546947	0.100086988514829
WNT2B	-0.0590954778487607	0.162716629600824	0.71647018667306	11.6795948952981	-0.0510621552169478	0.29103519541492	-0.175450103703609	0.860725974030679	0.939810708625981	-0.0947783798859495	0.0990375413079828
ENSG00000273483	-0.384220834394452	0.271222001969604	0.156591553564071	2.38501143413518	0.108988523637732	0.475238818984895	0.229334219520472	0.818609158786207	0.918138761178287	-1.01555371877555	0.372136981658312
ST7L	0.0425218621921436	0.0730490044684812	0.560498986857555	125.684694752202	0.0905783009999056	0.125214648891856	0.723384219031232	0.469443863856152	0.704186218818417	0.193008280949511	0.340723047427641
CAPZA1	-0.0968307205305655	0.0866309983547252	0.263679097053541	190.609197529167	-0.205278462500753	0.115588001980569	-1.77594957074577	0.0757412294502437	0.254565984663555	-0.20164694663687	-0.164106529766792
MOV10	-0.140710392424932	0.123490586759443	0.254518741012804	75.5607225820687	-0.221238087692062	0.193251676696117	-1.14481846405893	0.252284365084056	0.504485798565143	-0.325916921111228	-0.19133893352251
RHOC	0.338386724967669	0.146947001070443	0.0212911822873789	29.2365897168766	0.275015118146975	0.2261764963997	1.21593146292693	0.224011031455338	0.471775003944543	1.03091607190759	0.655433312346884
SLC16A1	-0.0482691294226867	0.174675943444392	0.782290544729944	21.5942101626291	-0.23117055332393	0.26239343527331	-0.881007381465705	0.378313824776548	0.627007338891336	-0.0641174842029202	-0.20828700787479
SLC16A1-AS1	0.0380451415926593	0.0984447831747292	0.699154737413488	174.445267185946	0.401917879475162	0.130802482407439	3.07270834679744	0.00212125696722165	0.02627188945036	0.180329928295325	0.871971432307666
ENSG00000287807	-0.0980780799725053	0.315279984168006	0.755737918313819	6.12915369630747	-0.717605899465012	0.436218435439939	-1.64506091710976	0.0999572492824674	0.29981832712823	-0.205179546570237	-1.03830673505363
LRIG2-DT	-0.0681771305071302	0.149357070761453	0.648051517092522	32.4785430831625	0.000417597718698547	0.184180900879865	0.00226732368396293	0.998190938988214	0.998712308522826	-0.120498188064038	0.186879041367245
LRIG2	-0.0460900793794682	0.0738796976961526	0.532724055013526	66.8591755880586	-0.0198745642824638	0.112043915664595	-0.177381914623178	0.859208412097378	0.939240192079284	-0.0579462782308016	0.152253895596714
MAGI3	-0.0856546610559408	0.0739945631730826	0.247035283885132	317.643830322214	-0.0227355568658542	0.157575417979998	-0.144283652598276	0.885276486569536	0.951862706028365	-0.16999564739792	0.147372095163492
PHTF1	0.254103851097948	0.0685850810143284	0.000211437845243531	74.6772997953969	0.162702938081244	0.134222324579433	1.21218983944029	0.225439719963103	0.473338298887334	0.792221703143169	0.463791553999042
RSBN1	0.0934245556459608	0.0517452541486108	0.0710010098886318	58.7353021929242	0.250790445018419	0.105163260913373	2.38477242755913	0.0170896894122601	0.102520594495814	0.337167891609546	0.614098000797938
PTPN22	-0.22509854011292	0.287142167644225	0.433082859921246	3.16403359501374	-0.505302839431492	0.555764275764837	-0.909203526506089	0.363242703069322	0.612510191795297	-0.564909431911451	-0.67604743509489
AP4B1-AS1	0.0143307736791224	0.435412683978196	0.973743899957837	2.49985939392861	-1.00179506284423	0.639213404495751	-1.5672309995353	0.117060707012898	0.327777584684482	0.113169355573059	-1.52322752406798
BCL2L15	-0.00575802474994686	0.248197262995532	0.981491226315795	2.57396269417108	-0.0817413534081787	0.456301578097914	-0.179138879486054	0.857828654335509	0.938564828377494	0.0562766223272242	0.0466886733345495
AP4B1	-0.0195687279165009	0.226528591186255	0.931160175629801	16.792398871284	-0.604499009535697	0.343768695573607	-1.75844693632455	0.0786714928584252	0.260005565555754	0.0171638474160483	-0.845308938602486
DCLRE1B	-0.257241027701945	0.270738782691314	0.342038717510741	2.80247001027329	-0.614133281106943	0.496242525796914	-1.23756681296249	0.215876726294313	0.462324815070056	-0.655938966540748	-0.861748195174958
HIPK1-AS1	-0.0791870345313683	0.242487538580359	0.743999753409178	7.04636535895076	-0.489308802030203	0.372675974896962	-1.31296041330673	0.189196287854888	0.428500263087003	-0.151678924678271	-0.648756312717331
HIPK1	0.0159763948352362	0.0969872941995969	0.869159117381848	58.9861411746869	0.279781414748083	0.165592966238329	1.68957306040046	0.0911096634631661	0.283423059925114	0.117829857583125	0.663566192154835
TRIM33	-0.221303982546615	0.0625079260436392	0.000399498696313096	188.680668836485	-0.350403868904565	0.101159186183172	-3.46388580341163	0.000532432488108595	0.0102331506075721	-0.554163007620918	-0.411738514542571
BCAS2	0.537955711831499	0.167492007751415	0.00131892789443304	32.0913518393586	0.0929705233952337	0.281635909655063	0.330108910859771	0.741317670404664	0.875577394965574	1.59610792117996	0.344804970741136
DENND2C	0.0868240935157842	0.149816429611428	0.562227206447461	10.891738440168	0.162642396312024	0.253963562814643	0.640416264874696	0.521902011433487	0.743356797514319	0.318474970148997	0.463688249699365
NRAS	0.197044584218533	0.128100610572187	0.123999291606159	10.7607849798493	0.35575231224066	0.267664034836703	1.32910016266361	0.183814926634618	0.422135251789105	0.630626291589036	0.793197692230966
CSDE1	-0.0130446476483356	0.0924823136115857	0.887830294966304	91.413835866465	0.0745137709096834	0.15122925861737	0.492720599115102	0.622210020604473	0.807687730985702	0.0356404506674427	0.313311641187283
SIKE1	-0.0290412961794972	0.0854591604747168	0.733987112780059	30.9409298790909	-0.0847634338124556	0.160066377142062	-0.529551772994938	0.596422739364747	0.791176408372574	-0.00966305819716998	0.0415320037533407
VANGL1	0.201402516093462	0.19177648057955	0.293628911152271	8.99820582109053	0.213654581339028	0.325362957542317	0.656665352912033	0.511396117052798	0.735134583339468	0.642968227147765	0.550731924125586
SLC22A15	-0.0147288187508291	0.135555647089203	0.913476018715777	111.437341807173	0.124023972665772	0.253454268924434	0.489334715852622	0.624604747064085	0.809333772219828	0.0308707727988124	0.397792434945718
MAB21L3	-0.51213967488621	0.324671008013716	0.114700946715895	1.95081983274812	-0.22327683566574	0.615796894491837	-0.362581944895955	0.716917199626545	0.86334538429461	-1.3778278734449	-0.194817712460601
ATP1A1	1.40632019331366	0.461227499818569	0.00229542272965609	6.46321257357823	0.619483471222253	0.745284321454424	0.831204217490219	0.405858272683481	0.650762334548289	4.0553704290676	1.24321035344694
ATP1A1-AS1	-0.0248028573465447	0.101716983975587	0.807353308335713	67.2100768288231	-0.0369260645337354	0.15332676475488	-0.240832476917962	0.809684957374478	0.913877514572435	0.00234046559512523	0.123158391540877
LINC01762	0.676298796885001	0.265951812337953	0.0109924936883896	4.49404617769073	0.981485932086493	0.458602512596097	2.14016693133758	0.0323412785796981	0.151783918273093	1.98790418824616	1.86090638682165
CD58	0.482323543429898	0.101335908004905	1.9392811275202e-06	25.9011848368946	0.653721275478509	0.176733520171562	3.69890937974821	0.000216527886666002	0.00537113779298111	1.43855414174735	1.30163138138708
PTGFRN	0.0424741675634618	0.118874370786912	0.720864995319178	38.4750764749483	-0.0541136947400284	0.147419916062287	-0.367071805394085	0.713565457573203	0.861234142296417	0.192873206778876	0.0938306047181237
CD101	-0.388316470695898	0.331683788617791	0.241702099158099	2.7812667868924	-0.737827311250231	0.566896134716131	-1.30152115364077	0.193080128607536	0.433594036367582	-1.02715281686958	-1.07281115753503
TTF2	0.0415280474700199	0.137507272072462	0.762647343471931	33.7998471884478	0.206810505916219	0.187768049114371	1.10141478750866	0.270716172435727	0.524478628131352	0.190193735516084	0.539053665832275
TRIM45	-0.073245505825963	0.177934415803339	0.680600907105196	9.82450125094807	-0.505973699141587	0.261773017956885	-1.93287185627711	0.0532519856482211	0.207624585845824	-0.134852143877884	-0.677192143837717
ENSG00000271427	0.0666611749874785	0.294649336432227	0.821015529304448	4.01865814901464	0.182675921424974	0.451515550055566	0.404583898389529	0.685783396144879	0.846354135279497	0.261372324147609	0.497872075320988
MAN1A2	-0.307072384429698	0.108372565265357	0.004604300843983	120.299798359659	-0.198247983502746	0.158353570410249	-1.25193251398842	0.210594455915138	0.455653667165786	-0.797064484604971	-0.152110205268264
TENT5C	0.498036523323262	0.457438846436212	0.276264166115909	2.26013831903936	-0.0074438970641915	0.738669758772	-0.0100774357902056	0.991959505662424	0.995655675222415	1.48305428329274	0.173464728845186
GDAP2	-0.140903592559885	0.0759497772113628	0.063564728675478	74.1695193011423	-0.23398024341066	0.141423798885203	-1.6544615917197	0.0980337610172959	0.29619734313673	-0.326464075973663	-0.213081269265838
WDR3	-0.490433051817195	0.219780719727808	0.025650322926062	11.4420785494347	-0.764556382310195	0.380877668776399	-2.00735418478693	0.0447119634575926	0.184843239308701	-1.31635335966082	-1.11841980099594
SPAG17	-0.154397861044333	0.488984551186298	0.752190736800331	4.2117480205129	0.161867948639917	0.701130306699749	0.230867139949828	0.817418019673798	0.917745571747415	-0.364680688079365	0.462366785602202
WARS2	-0.389422335113376	0.109214628714478	0.000362940360473686	51.3405241838454	-0.649733128119952	0.151933018807339	-4.27644453602187	1.89901841080227e-05	0.000922227532457215	-1.0302846940464	-0.922493318940647
WARS2-IT1	-0.357298670158277	0.350579101395004	0.308123664516684	3.56806083578817	-0.201952005201979	0.534878131601409	-0.377566389931368	0.70575273655492	0.856649827254399	-0.939308466293304	-0.158430492444455
WARS2-AS1	0.120943470440544	0.0895271944941999	0.176723233427171	157.847964761253	0.233595821838306	0.132265724361762	1.76611002559812	0.0773773918151894	0.257129189455256	0.415103178986294	0.584758281646935
ENSG00000227712	-0.344058425833427	0.211282388724565	0.103433895636083	3.49484615449607	-0.886609350225603	0.448800830905077	-1.97550737247437	0.0482105987933832	0.194577281623165	-0.901811266490983	-1.32668256794777
ZNF697	0.0340328341355451	0.384962999674121	0.929554415506689	1.71390998685475	0.34085365997035	0.70223594415961	0.485383385463501	0.627404415680168	0.811071782567519	0.168966822698748	0.767775659496632
PHGDH	0.41422686073375	0.139630645559801	0.00301122327893799	63.6048091591643	0.817254407151737	0.264313137992912	3.09199313116873	0.00198817449592331	0.0250767477455446	1.24570007846241	1.58067303905631
SEC22B	-0.171952345903146	0.0792699438176726	0.030067518684342	47.6412493259533	-0.129302233774109	0.128491125698854	-1.0063125610492	0.314265240010417	0.569050807455055	-0.414396086830905	-0.0344659328405235
ENSG00000290569	-0.15247149488418	0.143711851390729	0.288711340197083	49.0519790297598	0.0968338750687066	0.315064539967742	0.307346155421429	0.758579907660435	0.884902873443432	-0.359225098663685	0.351397127597028
NBPF8	-0.0601362751155279	0.112675798667445	0.593541731274768	19.7066362232756	0.0294436511933716	0.198499816373246	0.148330873707247	0.882081651159909	0.950264804473963	-0.0977259828234896	0.236407097207042
ENSG00000290999	0.188642028579374	0.13476191101996	0.161568093331054	63.1390504955059	0.58758088239885	0.183795364270294	3.19692982862581	0.00138898711880655	0.0196279819083811	0.606829728631332	1.18877397607106
NOTCH2NLR	0.163184664665927	0.319181742542391	0.60916943346472	3.31945316273667	0.846567766500222	0.503350154707375	1.68186650700918	0.0925947286480034	0.285963423540578	0.5347328822528	1.63069133382485
NBPF26	0.174113435704286	0.1553286119091	0.262315098063678	80.813535891044	0.22023279094843	0.381135669321124	0.577833062281226	0.563376831209609	0.770168389476113	0.565683845178011	0.561956527330586
LINC00623	0.028571818836078	0.162960441028698	0.860820510418719	20.2322249142773	0.0425934785934289	0.268382545200556	0.158704354493694	0.873901807274051	0.946139654325945	0.153500885909098	0.258845055792146
SRGAP2C	-0.0523482871533955	0.243990620118248	0.8301178619216	11.8689735857237	1.17496664139632	0.473688294606889	2.48046374540756	0.0131211606425721	0.086339240258757	-0.0756699139542726	2.19104852560681
LINC02798	0.350216000037174	0.465014912868109	0.451372678747969	7.57476491123519	0.925693809491225	0.596497464558461	1.55188221994613	0.120690407961514	0.334034778175711	1.06441731855493	1.76570655658189
ENSG00000290735	0.569810853609306	0.279479848663116	0.0414673708392167	4.30222276534913	0.818763567880446	0.430808125994907	1.90052953618179	0.0573636626860356	0.21640033801034	1.68632367450498	1.58324816684307
H3-7	0.313539687849026	0.276159490009609	0.256225650681395	4.0047197838015	0.659691487705347	0.462448987957541	1.42651731300992	0.153719073077469	0.3819185032067	0.96054770917392	1.31181853978959
NBPF15	-0.142165660332681	0.205013831787401	0.488030808478444	18.4819771914806	0.165047873754635	0.256319020034329	0.643915826974255	0.519630018073111	0.741775400478632	-0.330038330819683	0.467792790511397
SRGAP2B	-0.0595656762500172	0.267711861753889	0.823925292541532	11.2714451173574	0.659539221740589	0.388800546981976	1.69634334843455	0.0898208756432982	0.281291897564116	-0.0961100111584596	1.31155872364849
LINC01145	-0.277185290626107	0.304263255684865	0.362292837243388	3.2737274508297	-0.370849524666941	0.478478034815538	-0.775060708502345	0.438303787610601	0.67971190954455	-0.712422366199297	-0.446625571481394
NBPF20	0.0598309056554986	0.148803323560076	0.687624828195634	14.5213613356953	0.190223521589353	0.249985640247967	0.76093779386954	0.446694223252651	0.685875348136418	0.242028574322371	0.510750779714061
NBPF25P	0.206452268508587	0.215529541857173	0.338121328298521	4.17163422048219	0.539430619774875	0.418421276799848	1.28920456411903	0.1973269787267	0.438583166892914	0.657269441733874	1.10661368865817
GPR89A	0.12118788785146	0.149262955831266	0.416844039543986	23.4766920773837	-0.0810844230465308	0.246871177184898	-0.328448318556854	0.742572714477264	0.875886261466066	0.415795384376725	0.0478096139978381
PDZK1	0.0168483430391223	0.262762476498696	0.948874637383469	3.69604003277286	-0.483719906020811	0.40520190294003	-1.1937750107072	0.232565989260253	0.481463700679974	0.120299269416941	-0.639219806010435
RNF115	0.0243752671117599	0.0425212031736038	0.566475635139086	225.792018717844	0.0397967093635182	0.0775795120860618	0.512979629459003	0.607965570154676	0.798638100386057	0.141615989027535	0.254072841660076
POLR3C	0.115579459881808	0.09004468319278	0.199289319044465	28.8327901285176	0.143810304821198	0.178293407305394	0.80659350782875	0.41990071532384	0.663832034129574	0.399911965687821	0.43155446755252
NUDT17	0.336754302682815	0.163605965775784	0.0395589147191368	8.06443403046568	0.276261689209276	0.358697339157608	0.770180481009618	0.441192840682924	0.681707148914198	1.02629294992622	0.657560375236635
PIAS3	-0.195369304830152	0.141746643911105	0.168110888900776	19.0700386408436	-0.342652031883215	0.195634581600746	-1.75149009484685	0.0798615260001791	0.262450001571309	-0.480714378707187	-0.398511314462153
ANKRD35	0.109487432116577	0.179384337146256	0.541629236481955	14.456739978231	-0.159020876438687	0.295227516721862	-0.53863839727549	0.590136387697061	0.787224482935195	0.382658962139737	-0.0851757751089011
PEX11B	-0.00993429862423768	0.206066379429663	0.961549505315332	13.6047867080571	0.186393856093519	0.285062862881838	0.653869305209294	0.513196010938005	0.7365550473336	0.0444491535848547	0.504216102628494
RBM8A	-0.219752791139459	0.139802620137101	0.115978634873523	11.7223307105461	-0.112257263955822	0.243591215221257	-0.460842825772093	0.644911373856092	0.82266164153008	-0.549769936564322	-0.00538157186515411
LIX1L-AS1	0.0537174881972994	0.21623432319917	0.80380746565077	7.14736371162716	0.17931369752248	0.35596390975025	0.503741229408031	0.614443231638522	0.802378526999555	0.224714993826363	0.492135008332743
LIX1L	-0.0371793312159962	0.17014502520526	0.827027455558057	25.7917383263942	-0.322177744706649	0.230587107406695	-1.3972062372872	0.162351561627446	0.394702553471747	-0.0327104822684288	-0.363575402852749
POLR3GL	0.228050685096531	0.153345611148858	0.136970446681141	19.6832366068495	0.106764186635378	0.215275332706989	0.495942499741458	0.619934979950326	0.805705168062089	0.718437507997717	0.368341526401014
TXNIP	0.208719030083985	0.147313225255458	0.156530188349722	121.778270455956	-0.759906767097184	0.399253729992526	-1.90331789038366	0.0569990778033553	0.215875241944166	0.663689052249475	-1.1104860182616
LINC01719	0.0777120702555922	0.160556145828465	0.628373069623018	26.5087479421724	0.332156871254435	0.191797293442133	1.73181208813382	0.0833070251753081	0.268050226581245	0.292669150527561	0.752936059014102
NBPF10	-0.141116101501982	0.135324992458726	0.297043672070639	29.6180831752865	-0.215826203107265	0.188474278072197	-1.1451228534463	0.252158269842708	0.504447847401482	-0.327065914585252	-0.182104466902781
NOTCH2NLA	-0.0733933338458457	0.0912599238251292	0.421268171825006	103.478350166411	-0.0179740748849485	0.141430578006958	-0.12708761526849	0.898871053562406	0.958647507789414	-0.135270802073452	0.155496759635576
ENSG00000276509	-0.331083372114235	0.253828634823856	0.192111599796686	4.20298882632147	-0.63294511092193	0.451291260384301	-1.40252020476297	0.160759961333141	0.392230644407494	-0.86506510306549	-0.893847404195516
ENSG00000290578	-0.504094677972704	0.221707815986611	0.0229846769405359	4.35756152729322	-0.793320251223903	0.425057842579676	-1.86638187031027	0.0619879577703253	0.22666980628508	-1.35504393915536	-1.16750048318271
ENSG00000287978	0.817663293719324	0.442145390603689	0.0644132579833821	2.51637215092334	0.313198664964419	0.619087034376929	0.505904093565184	0.612923978459758	0.801791440067245	2.38825728239583	0.720587083271546
ENSG00000291242	-0.234052475844141	0.144069102785627	0.104251056120345	57.9644426899787	-0.397702034651908	0.205554627665833	-1.93477538875187	0.0530178644796574	0.206887532807811	-0.590267537766084	-0.49244484261085
ENSG00000289321	-0.368796740242171	0.255906113514462	0.149544910047735	10.69908196947	-0.666190345063582	0.363216171446297	-1.83414285330652	0.0666327916756172	0.235931264836237	-0.971871719712099	-0.950574778945637
ENSG00000291243	-0.498093950642682	0.267922265469092	0.0630131414784811	3.36276071633032	-1.08103906078954	0.51723131763952	-2.09004950768075	0.0366133526809737	0.163312554047676	-1.33804950414854	-1.65844401702417
NBPF12	0.0133064800855599	0.0828387422079907	0.872383941568263	59.1786076362284	0.0324502679896028	0.13151969459947	0.246733145848817	0.805114752766633	0.91181332088294	0.110268492069962	0.241537380753944
PRKAB2	0.0472349098274855	0.133106139819855	0.722689607128814	36.9641629222932	-0.0215146544339854	0.206796948774839	-0.104037581605764	0.917139524571983	0.965999841374694	0.206355926546095	0.149455358872535
ENSG00000237188	-0.0885005060847176	0.129932116530998	0.495789997730157	68.0487157711991	-0.135144731451921	0.196761714930906	-0.686844651152679	0.492180628833594	0.72018282474038	-0.17805525846191	-0.0444351679445328
FMO5	-0.538365765416186	0.250039220386134	0.0313088342733834	26.6928331901137	-0.953041229671288	0.259665043294311	-3.67027158365358	0.000242292900044051	0.00585032156408885	-1.4521018016677	-1.44003734549614
CHD1L	-0.0435849212396783	0.303107132734929	0.885663312382883	2.94118877266844	0.177998864859117	0.516898499532655	0.344359414894901	0.730576006695632	0.870749035414114	-0.0508515137385929	0.489891468554666
LINC00624	-0.959070203119082	0.230802653469653	3.2476290624347e-05	7.70504280279746	-1.32103803306717	0.37316128101505	-3.54012621425719	0.000399935716983026	0.00843928000096373	-2.64356307467918	-2.06796171156132
BCL9	-0.144513750275893	0.072212967218668	0.0453691101717039	104.262075045457	-0.0570204724941537	0.11492468510684	-0.496155133608978	0.619784963015511	0.805631664207751	-0.336688268358163	0.0888706796271767
ENSG00000289419	-0.208304165470531	0.143920160921409	0.147796353386714	8.38909959507317	-0.529414383926352	0.276762194613507	-1.91288548157984	0.0557627146022234	0.212876262121863	-0.517346712820327	-0.717189711745319
ACP6	-0.0366255157226819	0.102223262100357	0.720126717082431	133.80132051973	-0.18148174831646	0.139252131099821	-1.30326011446365	0.192485973125836	0.432654260324564	-0.0311420421628751	-0.123501457845741
GPR89B	0.102831412940071	0.18133729974375	0.570664861859528	26.3982737812547	-0.248650449947968	0.251563701330323	-0.988419428689635	0.32294727620134	0.576290448422119	0.363808699650162	-0.238113497956353
ENSG00000290705	-0.375944774286455	0.364790520862664	0.302739157359194	6.35873531935727	-1.28383121072672	0.457185817691957	-2.80811687730817	0.0049832137475899	0.0463880156633099	-0.992115399071493	-2.00447455592347
NBPF11	-0.105905459473869	0.139215213777123	0.446817194016844	37.0836612610504	-0.183363794804414	0.228874658618246	-0.801153766482543	0.423042632917008	0.666537652302066	-0.227347174741595	-0.12671285217566
ENSG00000227733	-0.12391796749579	0.144095678926687	0.389805554986742	32.84424745577	0.071538716577179	0.255867184944208	0.279593167028347	0.779789650033752	0.895700817281757	-0.278359723729928	0.308235213651749
LINC01138	0.244500945286209	0.0782101724249714	0.00177078733779194	445.273603876368	-0.00157991017548571	0.194614876072706	-0.0081181367394313	0.993522735179632	0.996412562797955	0.765025673442281	0.183470631656641
ENSG00000272824	0.317907959228606	0.240546353769948	0.186298754462819	4.22864404874125	0.226216875808067	0.422297031494301	0.535681899083205	0.592178415633736	0.788533786401209	0.972918926856322	0.572167357036967
ENSG00000291232	0.113935273797777	0.148791537821145	0.443832454798359	35.639930498561	0.0190239341135592	0.179944400308101	0.105721178769588	0.915803576292132	0.965645064687728	0.395255527891625	0.218627610587749
NBPF14	0.128147427689626	0.106362704342308	0.228274560799166	68.3417554460288	0.132080021682628	0.176828869680227	0.746936978794684	0.455101603144351	0.692318294657101	0.435505236358394	0.411538721394998
NOTCH2NLB	-0.177900612288043	0.218322260607458	0.415156293157082	9.86047999964551	-0.121097523797331	0.35985997559941	-0.336512899484368	0.736484125817536	0.873632685055291	-0.431241949160901	-0.0204659815817769
NUDT4B	0.0341378893499093	0.466039287740635	0.941606305564132	1.71811928728793	0.366130693103105	0.672753218012412	0.544227338198106	0.586285041448283	0.784727071178477	0.169264345634627	0.810906645579734
PDE4DIP	0.251510165716914	0.0634528742305502	7.37871947507726e-05	538.460964254115	0.752540850983545	0.159518585531808	4.71757474826336	2.38672721818468e-06	0.000182876343295573	0.784876223968402	1.47025028984286
NBPF9	0.0379002084779453	0.110920578918325	0.732585855040642	47.9242296352204	0.175539014938788	0.192390791703058	0.912408610541612	0.361553658479958	0.611235291666469	0.179919468652205	0.485694150296504
ENSG00000274265	0.11550967426694	0.0889475584199125	0.194072070387453	130.698571808072	0.496213792976915	0.157489220126766	3.15077941574352	0.00162835419078909	0.0218976803815943	0.399714328463021	1.0328714758997
ENSG00000289614	-0.0922000442955087	0.27990394659415	0.741854220224685	9.20085518345992	-0.370761790241639	0.425683050035563	-0.870980862899437	0.383764602289876	0.631828485654637	-0.18853258199634	-0.446475867508747
ENSG00000291233	0.103192446044459	0.135670450364703	0.44688940743013	24.8890951054313	0.51676219721481	0.230643671048147	2.24052190492119	0.0250570603263154	0.130045944676333	0.364831167976147	1.067933855751
ENSG00000272755	0.374764337856075	0.205267436006528	0.0678898980034646	7.6199986293643	0.648673944361946	0.315993633404565	2.05280700554955	0.0400912988404634	0.173045448018725	1.13393974619492	1.29301896366376
NOTCH2NLC	-0.000662846555737608	0.0979515071508982	0.994600685462536	108.439347104869	-0.018467703959173	0.162711749641355	-0.113499510636933	0.909634551030566	0.963629080727968	0.0707064855600434	0.154654465026917
NBPF19	0.168148843227136	0.136315543243764	0.217379373459648	72.4443894778365	0.138614752183728	0.196018775007204	0.707150384847746	0.479473027589552	0.711186010121645	0.548791746333935	0.422689134848171
LINC00869	-0.149885642620714	0.136999817497961	0.273929873277737	47.2184324950375	-0.397913895548572	0.195606983352147	-2.03425199207851	0.0419261948719682	0.177330489354169	-0.351901803367652	-0.49280634743373
H2BC18	0.281679583492411	0.359682892210362	0.433548947260414	8.73166351163328	0.13287956922388	0.634597450691255	0.209391905181997	0.834142311437897	0.925842164295018	0.870317901515417	0.412903014177835
ENSG00000290791	0.779629573870221	0.20532087702219	0.000146382434900802	14.9936707151301	0.723309529723229	0.285129155880867	2.53677856088994	0.01118776960271	0.0781614745800693	2.2805434096442	1.42037197921013
ENSG00000290792	1.02985957277594	0.270144785828917	0.000137707253482377	13.9914350314893	1.05013062132224	0.408821852111834	2.56867536776134	0.0102088043165772	0.0738657708407484	2.98921041270637	1.97803695038725
H2BC21	0.355104013841786	0.241727687543777	0.141826011126975	11.8747442770973	0.0507738145521932	0.409831880885408	0.123889372497085	0.901402867638342	0.959922505286615	1.07826047928302	0.272803416907531
BOLA1	0.0249698258519503	0.165441148594234	0.880031920587587	5.57532146397811	-0.0175946939888237	0.329080926289215	-0.0534661616132697	0.957360491190168	0.982902267038977	0.1432998165558	0.156144109032359
SV2A	-0.0205889934811435	0.983401197913002	0.983296298608667	3.44167534351194	2.68276433121963	1.10849079204865	2.42019541385769	0.0155121685301283	0.0967196330775447	0.0142743915427131	4.76385051681951
SF3B4	-0.0508037256979792	0.228336196322912	0.823928348017418	8.54529725091601	-0.247761220742165	0.36896347717707	-0.67150608682946	0.501898183181526	0.728037415065167	-0.0712956193355541	-0.236596178566109
MTMR11	0.241914646744732	0.290442156695453	0.404890692805328	5.04241722007822	0.115437122861782	0.505043935445687	0.228568476443364	0.819204328125755	0.918138761178287	0.757701114259017	0.383140426640453
OTUD7B	0.0673747299972201	0.0862688087571488	0.434810741673884	292.491727377476	0.104776807538814	0.142640402403048	0.734552102866017	0.462612317416461	0.699109077161623	0.263393156551736	0.364950399772125
ENSG00000285184	0.127642666921225	0.110853375355027	0.249545121764604	59.459180601782	0.141195654683521	0.154765239049782	0.912321497711147	0.361599500806819	0.611235291666469	0.434075722301044	0.427093008879422
VPS45	0.111293423714633	0.0492344776718605	0.0237916379850837	230.59550333915	0.177829595974769	0.0800102739200913	2.22258451648813	0.0262438292309001	0.133859057970626	0.387773643268884	0.489602639804203
PLEKHO1	0.0773159412513805	0.139056071392643	0.578207091211211	73.0410800817781	0.103405530413799	0.266442436017715	0.388097076274006	0.697944195514886	0.852976462356375	0.291547288418828	0.362610547057432
LINC02988	0.242162145903959	0.268367881764707	0.366870205383582	3.22350213607743	-0.336096625668584	0.481408104538208	-0.698153235270074	0.485081368681281	0.714433410183763	0.758402047353359	-0.387325621397331
ANP32E	-0.156121436239958	0.0854500174538658	0.0676922839179709	38.5479505171823	-0.392573314993926	0.147830794373043	-2.65555844882554	0.00791772111471817	0.063195144452658	-0.369561960803567	-0.483693549093499
APH1A	0.173808544691874	0.168092409217352	0.301133399978499	31.1391835321129	-0.0480149007603493	0.215608037014757	-0.222695319827354	0.823772644139518	0.920453405787048	0.564820374766904	0.104237166155921
C1orf54	-0.396072983409098	0.192870345915851	0.0400172141343007	70.6919440782838	-0.746514213190802	0.274142051281028	-2.72309268024531	0.00646739117224312	0.0551018691758222	-1.04911974586577	-1.08763388790596
CIART	-0.0790327442090495	0.218118044482738	0.717098477468988	14.1703810896418	-0.451482350737489	0.311209943395724	-1.45073240851884	0.146854387380662	0.372757602833128	-0.151241964838134	-0.584211864968636
MRPS21	0.000478907540603943	0.114410605363631	0.996660171357153	54.9381721961768	-0.084344868390528	0.134279624097646	-0.628128570937865	0.529919717911767	0.74821896271911	0.0739400045514781	0.0422462149225556
PRPF3	0.123547922364121	0.0960450015532322	0.198319361354002	86.2795668192897	0.104119733247129	0.14071657727548	0.739925140755059	0.459345418573095	0.696492085857533	0.422479149682743	0.363829213516549
RPRD2	-0.00640959312932799	0.0668854426751409	0.92365605167812	266.370377574239	-0.0411818275698406	0.101325064927065	-0.406432777511506	0.684424640114359	0.845534444142098	0.0544313399361226	0.115896650998813
TARS2	-0.000286845052737075	0.165907224193234	0.998620499342271	13.9234415442673	0.0280394390442393	0.259948309704385	0.107865440926029	0.914102431277015	0.965128925529674	0.071771345326832	0.234011046438589
ECM1	0.473816654867637	0.344524325363124	0.169045337562923	5.23874991468376	0.903832659722681	0.554593500238692	1.62972097461236	0.10316048231328	0.305162442532764	1.41446210142778	1.72840419829183
ADAMTSL4-AS2	-0.863754019932263	0.364190331847628	0.0177059596179153	4.77377967177795	-1.25045703890892	0.464683239993076	-2.69098803504845	0.00712407498508407	0.0588686004198848	-2.37362168404768	-1.94752717081507
ADAMTSL4	-0.398424096176671	0.249080177456401	0.109691408612581	5.75523675943735	-0.624424438617149	0.375510844853768	-1.66286659140381	0.0963391431865139	0.292461142548952	-1.05577824423184	-0.879308316610908
MCL1	0.296032254552801	0.116015894394276	0.0107213372576835	136.024390713081	-0.136630110297122	0.19992502431506	-0.683406745929952	0.494349858503432	0.722131126978408	0.910965563389628	-0.0469697159654187
ENSA	-0.0168698392840317	0.093170655628351	0.856317445020525	249.147574052567	0.229177865504599	0.110954569346327	2.06551083794716	0.0388746911376774	0.17023069840616	0.0248072687769346	0.577219785647658
ENSG00000288880	-0.0728076547322313	0.124095713870395	0.557401421913151	19.8654513846982	-0.315088720393867	0.208721733285258	-1.50961145940293	0.131142595575823	0.349605434935394	-0.133612122202868	-0.351479180666723
GOLPH3L	0.164531116184626	0.10751360902961	0.125935492091695	38.2922442646267	0.354064127259079	0.173265824301913	2.04347353949114	0.0410055841492685	0.175197767658738	0.538546117143493	0.79031708980568
CTSS	0.0918703497051142	0.46607478394946	0.843737514065682	3.08175537646558	-0.421712231364677	0.756323229088266	-0.557582016716641	0.57712983924989	0.778954052888324	0.332766283205046	-0.533414186395467
CTSK	-0.000558618844777455	0.207520777550935	0.997852201506774	6.35150180149451	0.223003724977393	0.360662600778081	0.618316743949311	0.53636656667305	0.752761949236749	0.0710016649545412	0.566684658057508
ARNT	-0.0169059336644747	0.0822410717933253	0.837130266051383	89.4336931814891	0.0319597672842033	0.11581854329309	0.275946893955712	0.782588855489639	0.897480999710063	0.0247050472346425	0.240700424178098
SETDB1	0.0426776281100551	0.0757714705175939	0.573270524540359	47.2742251154269	-0.00795854387425778	0.131071689324595	-0.0607190150311458	0.951582987816096	0.980763127118815	0.193449419768631	0.172586571021596
CERS2	-0.291912650291945	0.20775405825456	0.159995232094232	19.8390991337547	-1.0439537431917	0.26722483482418	-3.90664940958264	9.3584785313695e-05	0.00288622844151718	-0.754131169632336	-1.59516418869941
MINDY1	-0.0464948485412699	0.178693857852089	0.794715086634779	13.6798316051097	0.0525670460189136	0.300174969032977	0.175121350685102	0.860984282080731	0.93998141906154	-0.0590926098060742	0.275863263410429
PRUNE1	0.196543544475624	0.0949961727951279	0.0385495807962974	17.5482399972164	0.324501283531932	0.190028052516862	1.70764936668041	0.0877014224637649	0.277324380644774	0.629207315708546	0.73987309209931
BNIPL	0.56230241979655	0.214281004467939	0.0086869183632143	5.43402995045635	1.21157705429893	0.43514744073484	2.78429088828586	0.0053644899622966	0.0487269794257078	1.66505932046651	2.25351800931186
C1orf56	0.11892474673011	0.150378517464806	0.429039693460983	26.1286380002252	-0.101810275289426	0.214747036487474	-0.474093971002783	0.635432897709872	0.81636956230108	0.409386027213364	0.0124444491086746
CDC42SE1	-0.0173243475004699	0.12346511144948	0.888408935102252	50.126550008043	-0.122073169088905	0.178887735394223	-0.682400997585926	0.494985425138799	0.722569748466799	0.0235200730888919	-0.0221307554210132
GABPB2	0.0887422536510319	0.104662147035697	0.396497819720667	88.5071572480484	0.265150103291881	0.152129681970635	1.74292156439965	0.0813473166621959	0.26490890427961	0.323907319589048	0.638600331348283
SEMA6C	-0.0342968548077818	0.1318145485943	0.794717057149809	9.14277913428307	-0.0552253654027482	0.238751665730069	-0.231308817192445	0.817074897283085	0.917745571747415	-0.0245471288474173	0.0919337265666832
SCNM1	0.0401806714596466	0.187519296817406	0.830332719952123	8.78265280501259	-0.0441160344644169	0.29296065736813	-0.150586890610985	0.880301603235625	0.949821826957714	0.186377882407165	0.110889922714277
LYSMD1	-0.245492061859637	0.291830490779181	0.400227737586377	4.53718480721969	0.0290200408402229	0.493307829056164	0.0588274483616981	0.953089545683285	0.981048698083606	-0.622665160646336	0.23568427771512
VPS72	0.189994058777972	0.14648257750698	0.194616727863991	13.8084707244316	0.21736632496737	0.226408381865481	0.960063064699242	0.337023476145098	0.589093003655993	0.610658762692316	0.557065387469058
PIP5K1A	0.0266258773823189	0.100327939134687	0.790710224203422	148.382544988489	-0.198869966713301	0.113224643801007	-1.75641945107653	0.0790168139898943	0.260817513533559	0.147989858037937	-0.15317151452309
PSMD4	0.368191542511097	0.140413880673639	0.00873673139912542	32.696445395054	0.840697389692352	0.209682421990633	4.00938419973949	6.0877298083806e-05	0.00212454376308667	1.11532517879998	1.62067452769602
ZNF687	-0.130065434613414	0.181936350115881	0.474673765155588	9.09717459751839	-0.285150800532135	0.293363230297546	-0.972005933541567	0.33104759670037	0.583624150436076	-0.295769734990454	-0.300395178911782
PI4KB	0.119291151278572	0.0644687701346623	0.064260076553251	62.428623419062	0.195952639790704	0.128102698657885	1.52965270711448	0.126102715641661	0.342310001206462	0.410423707804829	0.52052655189876
RFX5	-0.296270965133136	0.237909754714899	0.213018487685604	5.76593225943829	-0.443643941174592	0.359306894759367	-1.23472148084358	0.216934178513422	0.463438071570186	-0.766474189775464	-0.570836943473879
SELENBP1	0.0303313516684641	0.141543401427721	0.830320826649014	59.1049726594995	-0.441948263316528	0.140954059310684	-3.13540642587957	0.0017161616861893	0.0227414507839381	0.158483992908936	-0.567943555720914
PSMB4	0.184021439127713	0.272502024179553	0.499483267377537	17.2698565676877	-0.341764425420698	0.398243162215669	-0.858180272372425	0.390792927545778	0.638119915787954	0.593743930392076	-0.396996764009139
CGN	-0.0148359803248351	0.238903839743402	0.950483024077158	5.64052422725992	-0.216398376779739	0.449824903101812	-0.481072469059723	0.630464994158164	0.813052574125181	0.0305672845207227	-0.183080784596989
SNX27	0.147419464705964	0.103055074872722	0.152575847625916	74.2849569971917	0.52208558727301	0.127745939059332	4.08690554954178	4.37164985790386e-05	0.00169168054618105	0.490084850213637	1.07701732141365
MRPL9	-0.579792647498822	0.167668261658451	0.000544252001508413	8.44719510681816	-1.05468253963494	0.329754289736805	-3.19838914143236	0.00138197656080779	0.0195609818623368	-1.56942532202936	-1.6134710670285
TDRKH	0.179554009901524	0.353860965717296	0.611864360937161	5.27846613289429	-0.0223000940475612	0.570583159069675	-0.0390829867532737	0.968824225209458	0.987178238376345	0.581091891488027	0.148115138884519
THEM4	-0.0207321240987232	0.13221495632786	0.875397591096621	37.8795244905504	0.0558515145412387	0.196006505193837	0.284947249510956	0.77568455594309	0.89374989831174	0.013869036684182	0.281467653980429
ENSG00000285651	-0.204659612950062	0.442152968338352	0.643457116991231	3.10360594731767	-0.807034218875453	0.680145490196166	-1.18656115567669	0.235400765493615	0.485072460270808	-0.507025112198983	-1.1909010517865
S100A10	1.01064384730101	0.448438845708572	0.024215437533997	13.3029228538133	1.00035088608932	0.429276738585991	2.33031701038451	0.0197894023643145	0.112624060316428	2.9347902766574	1.89309624329258
FLG-AS1	-0.0723143286046149	0.141499684129249	0.609311517908672	85.5558932487254	-0.358490107812838	0.324457739701639	-1.10488998703651	0.269207261649062	0.523738690338743	-0.132214991763197	-0.425536314940492
S100A6	0.742915960346585	0.298145762813698	0.0127101964810046	56.3025721395593	0.616306212192022	0.306340303536309	2.01183522075793	0.0442373098470735	0.183461924888994	2.17656816054874	1.23778889776044
S100A2	0.292981931337393	0.233917794035143	0.210387892854646	5.36540314285197	-0.181410596345466	0.425476091786958	-0.426370834571595	0.669837649987762	0.837965614921119	0.902326857315666	-0.123380049029501
ENSG00000285867	0.132831037322962	0.140873835739531	0.345728069288583	27.7413761099384	-0.0251379098816208	0.201122976967244	-0.12498775754356	0.90053324239847	0.959620719900697	0.448769511692623	0.143272885657948
S100A16	-0.0897553066703955	0.142652206829522	0.529224837026238	21.3721753037976	-0.384311236520636	0.24281591813257	-1.58272669879416	0.113483770217302	0.322209434453176	-0.181608932179616	-0.469595708188778
S100A14	-0.432697360385969	0.265694416885064	0.103407744017327	3.51532653445387	-0.94328713891662	0.48527905906439	-1.94380351119057	0.0519191502005048	0.204020529331668	-1.15284227148108	-1.42339363773252
S100A13	0.278735620485933	0.167545754183754	0.096184629573099	62.7471566632067	-0.473381080981728	0.230562994655093	-2.05315289944891	0.0400577508354188	0.173045448018725	0.861980414203544	-0.621578347990645
S100A1	0.443400847395382	0.200276820834367	0.0268329125901526	69.1635659956313	0.0488089476318701	0.265168094293446	0.184067950414336	0.853960148722833	0.93647178703528	1.32832263285351	0.269450703503608
ENSG00000272030	-0.0999771262654555	0.250008397733236	0.689233801942555	2.71180902490473	-0.316704219508969	0.459452892533525	-0.689307271007898	0.49062992329238	0.719201146466306	-0.210557764413767	-0.3542357569423
CHTOP	0.146506712649843	0.128838092496553	0.255480529732848	53.1746552055026	-0.0483669284688488	0.162732595945267	-0.297217212002913	0.766300682027367	0.889092385635091	0.487499879318943	0.103636490352063
SNAPIN	-0.0243908742217783	0.139682633934437	0.861381086319276	16.0368534048313	-0.0367204129963478	0.224512139954663	-0.163556469613461	0.870080315343634	0.944655496978666	0.00350722756458194	0.123509301141322
ILF2	-0.506139152352738	0.19793824573536	0.0105562262691527	11.8468984603073	-0.831386624930937	0.308881160458238	-2.69160677749831	0.0071108731347844	0.0588250733414986	-1.36083401843471	-1.23245431799273
INTS3	-0.0168444658267293	0.0983759581371816	0.86404651176945	109.152243113391	-0.103279111498537	0.13519376486734	-0.763933984676589	0.444906583816089	0.684602955454803	0.0248791279945441	0.00993812830113442
SLC27A3	-0.247548829705927	0.214604976720114	0.248701415516915	23.2538627725756	-0.780824281176935	0.272040348048421	-2.87025173573868	0.00410145129968615	0.0405907120588916	-0.628490055790798	-1.14617822169103
GATAD2B	-0.102676058264084	0.0587355963379768	0.0804456450766885	154.561859864949	0.0152553848329268	0.111676475520447	0.136603387256196	0.89134429896048	0.954944837741051	-0.218201308590327	0.212197217996863
ENSG00000284738	-0.0426013148254391	0.239961308739361	0.859088883212938	2.2390277545644	-0.516425430199605	0.493357027153125	-1.04675803075025	0.295211191629904	0.550150356037136	-0.0480658788713912	-0.695026256901545
DENND4B	0.451946253633026	0.147676329908471	0.0022105348983553	36.5487687034375	0.645453111152254	0.157633923524691	4.09463329161602	4.22837100414683e-05	0.00165931828422148	1.35252375763816	1.28752315600257
CRTC2	-0.0314831501497315	0.18549619803642	0.865227226473452	18.2294403903904	-0.318139991159229	0.246287776735094	-1.29174088692765	0.196446892844651	0.437790128314605	-0.0165785413229699	-0.356685658666947
SLC39A1	0.155681870107669	0.186080559986328	0.402796675583157	18.079170470459	0.141487586682433	0.292445891116417	0.483807743518987	0.628522319017556	0.812029734701939	0.513484498935679	0.427591141508998
CREB3L4	0.0959071579169468	0.213050062541042	0.652593242671762	9.40656424113036	-0.243619966025276	0.330164460412225	-0.737874590502883	0.460590661004432	0.697552242692064	0.344198776470948	-0.22952982712278
JTB	0.261600432821957	0.175200215827476	0.135397582454958	31.9146014594976	0.676644631836155	0.215140223783331	3.14513306687646	0.00166011301552508	0.0221897657176667	0.813452491325228	1.34074621574469
RAB13	-0.266885589830754	0.237879388451387	0.261889401919562	10.5008507307619	-0.773048792082979	0.359001033644644	-2.15333305376546	0.031292512833266	0.148740810930661	-0.683252969536232	-1.1329106633451
RPS27	0.0647325211043222	0.255072194905774	0.799664618297246	86.4084136577615	-0.420518497822233	0.284958195162011	-1.4757199651098	0.140019083980931	0.362506233343031	0.255910255757337	-0.53137728180561
NUP210L	0.0978900909269332	0.186835893665935	0.600322905163488	30.351229400421	0.379511510687456	0.374849068007653	1.01243818666693	0.311328587745903	0.565878603311681	0.34981456674232	0.833738749884859
TPM3	-0.152634637075671	0.171573416831728	0.373671547532852	35.3718494360175	-0.00653085624529118	0.215577500634949	-0.0302947024900817	0.975832021435829	0.989549829616417	-0.359687127550797	0.175022678729829
C1orf43	0.274390309467451	0.0766411393576377	0.000343336423986443	52.9668642228416	0.470242801726717	0.153110416798436	3.07126589790278	0.00213153238591509	0.0263423787334597	0.849674221699419	0.988556367544472
UBAP2L	-0.0130252192113953	0.0826020412653277	0.874703911041336	70.4182891415382	-0.0505897941605089	0.141678755558071	-0.357073959050786	0.721036438803122	0.866296738765256	0.0356954732156618	0.0998435456378607
HAX1	0.113270234133961	0.182558307492479	0.534954596318278	17.5381188841437	0.100647855083967	0.245514812268033	0.409946162328032	0.681845441322159	0.843984449195435	0.393372093980684	0.357905040060309
ATP8B2	0.217960195004689	0.0900135473691443	0.0154601967143608	79.4698691409859	0.333346844239234	0.127684782129664	2.61070143739384	0.00903567402458369	0.0683713517856057	0.689860609128335	0.754966546847744
IL6R-AS1	-0.461542325743513	0.528793478230108	0.382760369696563	2.89740806334515	-0.443560860453084	0.716233866882853	-0.619296127930282	0.535721294821491	0.752410193297149	-1.23453301696626	-0.570695180260439
IL6R	-0.247011248104022	0.15490644090705	0.110805414306491	82.4678032583673	-0.558317389266219	0.211435449960884	-2.64060444627194	0.0082758279134638	0.0650297507876554	-0.626967591080773	-0.766507806734014
SHE	0.081977585401797	0.217598329738164	0.706368231820228	7.50559070023856	-0.00537468533887881	0.355026954691011	-0.0151388092308555	0.987921439215419	0.994292798948358	0.304749356131991	0.176995489028105
TDRD10	-0.119661347214857	0.193439131990305	0.536180241946811	7.82658430565933	0.0233049515846863	0.341870543264432	0.0681689371718121	0.945651153977858	0.978279381612858	-0.266304708940118	0.225932443556038
UBE2Q1	0.0767902316201617	0.197890281681914	0.697983116685598	18.5978225772574	0.0584405622820518	0.251644392759234	0.232234708833612	0.816355720825746	0.917606435129761	0.290058445872107	0.285885426489213
ADAR	0.067953476962527	0.0496876830854229	0.171433524711865	101.820215814598	0.0845705860203411	0.101130605801875	0.836251156114136	0.403013624944669	0.648326417566678	0.265032204144866	0.33047189691429
KCNN3	0.256195752118847	0.0763955575121462	0.000797841480419529	656.125347559752	0.609273887739219	0.168439143565535	3.61717516986879	0.000297835749510958	0.00679191576927106	0.7981460976349	1.22578942430512
PMVK	0.386142429049147	0.168212318392261	0.0217007256210377	29.0538129615507	0.290199542759109	0.299830502582501	0.967878652303757	0.333104976998976	0.585455174172938	1.16616321189298	0.681342967296743
PBXIP1	0.335108707038713	0.0880430960053668	0.00014112427261603	202.455795463464	0.352710118306807	0.127328958045548	2.77006993319332	0.00560442580377959	0.0501923640816416	1.02163252016777	0.788006702310037
PYGO2	0.263155548126182	0.168547293150739	0.118449262652456	18.4594542868741	0.308746756675497	0.208785071657863	1.47877793284685	0.139199675499808	0.361418814295677	0.817856675103674	0.712990653997419
ENSG00000271380	-0.506076510716365	0.34076031531854	0.137506947164208	1.65884823886191	-1.12055649740636	0.598582723755481	-1.87201610226243	0.061204375830193	0.225077525450625	-1.36065661340371	-1.72587384550951
SHC1	-0.160539741295224	0.160763424579521	0.317984323572249	36.2263859271977	-0.528775738983574	0.202728426234506	-2.60829597903509	0.00909942369690935	0.068683916171067	-0.382074876983971	-0.71609997205972
CKS1B	-0.354561706597583	0.312059133535147	0.255872710883574	2.38385219772719	-0.670244913794952	0.520129137751949	-1.28861251013896	0.197532832043697	0.438848714488833	-0.931557214354968	-0.95749321540166
FLAD1	0.244692426891008	0.112364230919673	0.029430473278224	21.7200954331797	0.317697916282291	0.174489350624236	1.82072954679312	0.068647978464724	0.239962714072802	0.765567961319865	0.728264295425216
ZBTB7B	0.0434781923822903	0.153765752078157	0.777363868416431	19.5250192444278	0.054881496584528	0.219669693469506	0.249836450890056	0.802713829671997	0.910254943620903	0.195716667844579	0.279812482237309
DCST2	0.331120692857782	0.22712348664442	0.144871310997241	3.86356053713498	-0.0117552038548011	0.451245796759159	-0.0260505559037377	0.979217014335319	0.991117320914748	1.01033821464833	0.166108212271063
ADAM15	-0.0121137485807137	0.161997845901953	0.940391966779585	24.1129014738131	0.0659110277452004	0.211409015463683	0.311770184448557	0.755215184783352	0.882765596695707	0.0382768150333855	0.298632513547774
EFNA4	-0.216258133817152	0.224362693600526	0.335107386662514	3.24081352735004	-0.568551817640843	0.445839826909342	-1.27523783952225	0.202225071812241	0.44434874305927	-0.539872848516691	-0.783971129485386
EFNA1	-0.453877063070724	0.362487858639958	0.210527381775172	21.1699845247014	-1.09525035146596	0.481362112319992	-2.27531482730796	0.0228870506037419	0.123281691748728	-1.21282451379012	-1.68269318333922
SLC50A1	0.23549527066727	0.148159524862001	0.111954092400155	7.43389207268258	-0.0356774712767762	0.284253522390169	-0.125512855484707	0.900117548313877	0.959502042473953	0.739521039822546	0.125288904964131
DPM3	0.107923834014799	0.312151481394308	0.729536721776521	8.30356271200528	-0.459562076463082	0.403874491909415	-1.13788339117529	0.255169177412886	0.507512300253595	0.378230754548213	-0.597998551720818
KRTCAP2	-0.0592530499966017	0.211349646738451	0.779204723177836	26.1685864988264	-0.0308450421662547	0.236113756963005	-0.130636361739344	0.896062976696678	0.956836526370439	-0.0952246340611677	0.133534628725255
MUC1	0.541411942908523	0.179171618310084	0.00251317528064333	21.4781021724362	0.877750854548362	0.214601719919353	4.09013895544834	4.3111482527659e-05	0.00167565064511405	1.60589618369826	1.68390000469887
THBS3-AS1	0.132785424017715	0.132919359631912	0.317798395042541	74.1686822590757	-0.150220272195083	0.194425499496707	-0.772636678748132	0.439737430946921	0.680649426245728	0.448640331960094	-0.0701590309696574
THBS3	0.131729659398271	0.191547787999588	0.491634335933636	17.3582760874059	-0.449228538560171	0.279825087916339	-1.60539050270746	0.108407893174756	0.314048820002935	0.44565034054391	-0.58036611530556
MTX1	0.315044861160373	0.175439865309127	0.0725354440915839	11.4159040239081	0.323039357154371	0.23657650211485	1.36547524486411	0.172103728482339	0.407920699661944	0.964810454105808	0.737378561751784
GBAP1	0.364704332867707	0.215953655556264	0.0912561665639939	8.95679264669418	0.330926349958833	0.286439148884709	1.15531117602933	0.247963020930988	0.499801836348899	1.10544918304473	0.750836382339357
GBA1	-0.116029083094289	0.208027778459536	0.577009890925146	3.23070062902656	-0.349177372482437	0.437476797682268	-0.798162038152337	0.424776463880065	0.667740317472742	-0.256017909835656	-0.409645705634345
ENTREP3	0.335065807412786	0.103109045557422	0.00115556983352347	16.8527128463869	0.493810535869421	0.191057283952505	2.58462030681949	0.00974862874140782	0.071823230556355	1.02151102574475	1.02877072371438
SCAMP3	0.249421065171657	0.128480022610356	0.0522192602970435	31.4511998614968	0.380506100483404	0.145948226534873	2.60713068954274	0.00913045043603157	0.0687976247889791	0.778959760598795	0.835435849319834
CLK2	0.197560348356787	0.133702698126163	0.139512387327331	24.286902702799	0.148576653346695	0.195609848433612	0.759556098716167	0.447519969318928	0.686408259565242	0.632086967877816	0.439687435960669
HCN3	0.509236827019292	0.319716841123097	0.111210790951095	5.10277907266707	0.675475363966821	0.440762995982608	1.53251377752563	0.125395700373193	0.341270795963648	1.51477424368263	1.33875105769213
FDPS	-0.157784960893883	0.174767784053478	0.366618063010311	55.8412225146777	-0.797469335895636	0.262448373013096	-3.03857603207867	0.00237699114821623	0.0283821639993178	-0.37427316663889	-1.17458019512099
RUSC1-AS1	-0.271596459338474	0.229836154124527	0.237326354081171	8.55917864348139	-0.867882181787491	0.364980815702148	-2.37788438309522	0.0174122844860155	0.103691808130883	-0.696594446539198	-1.29472781926196
RUSC1	0.00959372740550295	0.4146568005436	0.981541351554663	7.73680051418665	-0.451583225457885	0.573430791753276	-0.787511295089614	0.430982619011645	0.673678037930184	0.099753744332308	-0.584383990634598
ASH1L	0.0752852023807277	0.0537873492783914	0.161608467369068	539.103802454692	0.187823822288392	0.101079089940337	1.85818671694865	0.0631425036453566	0.228500579942474	0.285796108960886	0.506656098324445
MSTO1	0.115355806870819	0.083089071785532	0.165033812305482	65.2589561305306	0.176259440523134	0.135276395062699	1.30295784746068	0.192589152903861	0.432829747889787	0.399278566376323	0.486923434828797
ENSG00000287839	-0.162059254689403	0.476696888993199	0.733884470500777	5.07407341420535	-0.704942850384752	0.638025705248733	-1.1048815817067	0.269210904214976	0.523738690338743	-0.386378233927084	-1.01669938142229
YY1AP1	-0.105519859396625	0.122438793451964	0.388788112789042	103.900776640861	-0.0516667678879794	0.109713821252612	-0.470923055072694	0.637695683393415	0.817692345236331	-0.226255131212379	0.0980058719438224
DAP3	-0.0580814914330888	0.12514114614194	0.642556147656215	102.135334675643	0.276103895245692	0.143867024754929	1.91916038936666	0.0549640387644188	0.210995330282472	-0.0919067069551163	0.657291126499586
GON4L	-0.044680776115438	0.0889254283456743	0.615349475945803	144.316270161997	-0.159295204899311	0.12447191959577	-1.27976820327534	0.200626669719856	0.442472020720266	-0.0539550432673938	-0.0856438702747871
SYT11	-0.278760266411707	0.115293469727003	0.0156132738900501	184.867255008168	-0.578082132891015	0.17884928449334	-3.23223061545175	0.00122827885083492	0.0179953759036697	-0.716882796102817	-0.800233002161023
RIT1	0.018672607019934	0.0844731136759577	0.825055112228658	34.1491761325264	-0.0232729161370621	0.188373442737322	-0.123546694262605	0.901674200810042	0.960092843058806	0.125465699076572	0.146455182362596
KHDC4	-0.10587904100293	0.12354457477306	0.391438888472445	65.1659633213025	-0.45732054848337	0.155336632337432	-2.94406117605248	0.00323935961567801	0.0348851447115886	-0.227272355980027	-0.594173762965346
ARHGEF2	0.734757093284505	0.565586480688173	0.193907370647918	3.48148062924721	1.24835953988541	0.836252994493944	1.49280127916415	0.135489212375775	0.356017988318603	2.15346173887847	2.31628110597754
SSR2	-0.0721744201347352	0.202142937534148	0.721057025328931	14.4214030347815	0.00354389827719661	0.299415159785378	0.0118360682863783	0.990556404350379	0.995058408751925	-0.131818762228423	0.192213545031975
UBQLN4	0.276205584330918	0.165918834210805	0.0959720202529162	17.9625941277936	0.317524320242562	0.208549827673102	1.52253456061482	0.12787519251489	0.3449488842054	0.854815193616668	0.727968083115239
LAMTOR2	0.020905781134929	0.210909622106339	0.921041413769448	10.3715059447038	-0.0810357916940604	0.300662366592562	-0.2695242261692	0.787526301956563	0.900447900632122	0.131790187804184	0.0478925951837862
MEX3A	-0.062350050024948	0.417500297570672	0.881284303709533	2.40575940649134	0.856572433925352	0.747302738773355	1.14621878053245	0.251704638979534	0.503876913145282	-0.103995531787937	1.64776260833769
LMNA	0.264990087987829	0.113316414823323	0.0193614848321986	66.4179508637004	0.301404223882702	0.163704016782671	1.8411535025609	0.0655990670540353	0.233711079977592	0.823052206700352	0.700461862424552
SEMA4A	0.0651371156329379	0.213769393136207	0.76058901433757	30.7518979948106	-0.658364119629195	0.207788568360707	-3.1684328200689	0.00153263165038425	0.0210474194901611	0.257056092760507	-0.937220647607482
PMF1	-0.0757778628209485	0.140349938802389	0.589251595853988	23.5004153520704	-0.192573056411254	0.170119251584385	-1.13198861750066	0.257639219865936	0.510928366295441	-0.142023937228673	-0.142426901056086
BGLAP	0.873590981075771	0.461813847328445	0.0585373935081208	6.13862601694912	0.849257370210925	0.646679857434449	1.31325780515285	0.189096091531013	0.428436887849025	2.54664798998651	1.63528068810572
PAQR6	-0.214828493351674	0.231012481939451	0.352400479176546	50.3650534689753	-0.979973443341681	0.213535870628001	-4.58926849367096	4.44802002571195e-06	0.000298380798611961	-0.535824017327155	-1.48599261749757
SMG5	0.279653275291277	0.070007416614104	6.47971244626342e-05	46.1598628966091	0.329774403438696	0.167132400129017	1.97313269709601	0.0484804459069883	0.195281048466467	0.86457926999059	0.748870780242483
TMEM79	0.497916414551053	0.16494219051443	0.00253834226284766	12.6749629631353	0.643417748573835	0.268136091495149	2.39959397105434	0.0164132663673021	0.0999146689317174	1.48271412773979	1.28405015366947
GLMP	-0.103888049277563	0.251573333332493	0.679640796923976	10.6702304431692	-0.06469476701203	0.389579910564113	-0.166062893023287	0.868107455716066	0.943523675232946	-0.221633742922807	0.0757757927268934
CCT3	0.291999430445106	0.149696291523852	0.051103180588246	65.6690633947496	0.534262642735497	0.215603653164613	2.47798511246741	0.0132126658180825	0.086544969112364	0.899544353355758	1.09779540905263
MIR9-1HG	0.00269450003679225	0.0756786873445419	0.971597738943362	663.641496386699	-0.572771784570054	0.127952354158154	-4.47644584844516	7.58959069821065e-06	0.000454321332073443	0.0802147010353014	-0.791171790019359
MEF2D	0.130923698742407	0.0951229985233495	0.168709527197643	47.4173107983972	0.183500774892646	0.172052423598379	1.06653990135583	0.286179651405557	0.541855819448663	0.443367809572102	0.499279548391421
NAXE	0.0156252932024246	0.1606211507049	0.922503703825762	27.6159736833544	0.328151629195455	0.244666383620579	1.34122074450711	0.179848793073619	0.417535681289131	0.116835515805629	0.746101790189986
GPATCH4	0.262542536283124	0.255246998326133	0.303676014223294	4.3627884508401	0.205512171429841	0.414001748062198	0.496404115180127	0.619609322251616	0.805464086534298	0.81612058723427	0.536838277405593
BCAN-AS1	-0.0791134867791905	0.260074351749615	0.76097883782788	3.25297318692424	-0.266984627367396	0.487601870254475	-0.547546356268197	0.584003432034223	0.783245017669454	-0.151470632845374	-0.269397673870881
BCAN	0.475564307204905	0.11400165210575	3.02526319972066e-05	181.482603632539	0.283760959819588	0.171885861695107	1.6508685299721	0.0987654230105589	0.297573556921013	1.4194115621226	0.670356613411742
ENSG00000272405	-0.413687259980386	0.251381174632601	0.0998343390803935	10.0635742902601	-0.804373130962943	0.377723427017213	-2.12952936839231	0.0332104877507806	0.153993762459241	-1.09900447848564	-1.18636035489705
CRABP2	0.366554520404824	0.476105276467526	0.441357883109833	1.82687687542021	-0.0403478251244384	0.738251883973985	-0.0546531962874885	0.95641475754518	0.98230690979838	1.11068902983674	0.117319735253875
ISG20L2	0.2885083438762	0.109577617572355	0.00846560062395893	13.6747571696253	0.222683582381074	0.224695108081546	0.991047754810297	0.321662262298396	0.575117115701348	0.889657377905029	0.566138388810087
METTL25B	0.191916650152363	0.10797283582842	0.0754937232560022	25.0235330755553	0.153907851981671	0.18757969665295	0.820493127603372	0.411935045419894	0.656242714672466	0.616103661678693	0.448784225640207
MRPL24	-0.0978962943868277	0.221806137755706	0.658952599598869	9.51796964932115	-0.130304439729746	0.302415664572172	-0.430878605161171	0.666556640695047	0.835315583745192	-0.204664718425069	-0.0361760279651351
HDGF	0.238820941403155	0.132001955559034	0.0704164042078158	30.6719065921825	0.300107855645807	0.213775157383606	1.40384813333236	0.160364077288073	0.391670046436271	0.748939547291186	0.698249829070382
PRCC	-0.0318548738138518	0.112011964800758	0.776112950377752	44.1295916793318	-0.00848189013375223	0.188291689410616	-0.0450465453908344	0.964070208728908	0.985174746795661	-0.0176312859825687	0.171693569057467
ARHGEF11	-0.184427448506166	0.0881911350724507	0.036507958146067	222.037064404864	-0.218649275738824	0.144237651365398	-1.51589597909438	0.129545657205177	0.34706559910136	-0.449726357434895	-0.186921563345384
ETV3	0.235842032126656	0.135261930792221	0.0812297281734182	8.44908964475573	0.0728150415126695	0.29151469466352	0.249781718882872	0.802756157935743	0.910254943620903	0.740503089957524	0.310413046498707
IFI16	-0.276028396473008	0.23337907976426	0.236909448080984	38.9024976495752	-0.8610988378074	0.322843546754049	-2.66723261612352	0.00764787176042614	0.0618676924365945	-0.709145969620463	-1.28315318891411
AIM2	-1.08929060806584	0.284574712801329	0.000129302010459929	3.67197815024856	-1.70987064561732	0.501318762292286	-3.41074536647883	0.000647855633554124	0.0115382552918111	-3.01235540379529	-2.73143886540593
CADM3	-0.54557912018217	0.362911495854068	0.132751566382003	16.7458993590392	0.229252552970313	0.469080647953849	0.488727373363883	0.625034721526919	0.809647501624771	-1.47253047339527	0.57734722718826
DUSP23	0.369839412657124	0.263254618892684	0.160058926397115	1.89751399123963	0.406011108147658	0.549451687836628	0.738938685849264	0.459944229838029	0.696970952132163	1.11999205009011	0.878955835421005
SNHG28	-0.428752602793599	0.201584786473297	0.0334276011533302	8.09175215776474	-0.568054153577753	0.332008154970876	-1.71096445997714	0.0870876737941995	0.2759910838625	-1.14167047132516	-0.783121949850004
VSIG8	0.0280932602787558	0.288012060280496	0.92229601542886	1.73867846365692	-0.123572219019823	0.527227396516449	-0.234381255291932	0.814689009513465	0.916491910212863	0.152145578151873	-0.0246886308397267
ENSG00000272668	-0.38115847809812	0.150978973625614	0.0115836678237752	11.6521430994679	-0.731673686364964	0.255263506754914	-2.86634660655769	0.00415239338037766	0.0409565100813275	-1.00688093426401	-1.0623110364214
TAGLN2	0.460540732112916	0.266206017716901	0.0836273749007381	3.53666898197936	0.411887539918222	0.407813913135737	1.00998893527482	0.312500591206255	0.567345218238819	1.3768638580812	0.88898297332059
LINC01133	0.549879288449216	0.282437037964035	0.0515456126414271	1.78860552335755	0.564139986089316	0.572335970318379	0.9856797673847	0.324290280994107	0.577379370477992	1.62987623570824	1.14877604723218
KCNJ10	0.100231956705836	0.116027788786685	0.387663897871194	213.335395707355	0.345585289520509	0.158049366859841	2.18656547879104	0.0287742597540653	0.141612400274075	0.356446877058295	0.775849385839692
PIGM	0.327163983568053	0.14078177021572	0.0201303867541843	52.1537591838636	0.911963837981669	0.179989019656918	5.06677484948799	4.04612380328426e-07	4.81070168059453e-05	0.999132566538179	1.74227868009853
ENSG00000225279	0.258321169577949	0.197473045266988	0.190827923242665	10.7679354312429	0.528537794079346	0.322168473739579	1.64056336097797	0.100888085800399	0.301454528201746	0.804165412775311	1.0880269221254
IGSF8	-0.542654159114815	0.42969549851165	0.206632050946214	12.012161432868	-1.2288396137136	0.552571962032087	-2.22385444457684	0.0261582389241558	0.133606393956814	-1.46424680076313	-1.91064068732807
ATP1A2	0.159080843447234	0.0504492497208479	0.0016144431158211	1544.7568560439	-0.220676536392152	0.151380638663076	-1.45775931678625	0.144906895666223	0.369610131866503	0.523110603961342	-0.190380741112264
ATP1A4	0.394842603025677	0.194195517435308	0.0420300969289188	12.9230104422638	0.778515591550333	0.27361359687156	2.84531032248293	0.0044368175025193	0.0428763986427002	1.19080264859133	1.51457179577333
CASQ1	0.519471173652185	0.293515388124429	0.0767561264781057	5.80798763992645	0.755866485613557	0.362010927060624	2.0879659400087	0.0368009071961999	0.163716241339193	1.5437585532712	1.47592492341995
PEA15	-0.0443565678024899	0.15948049482748	0.780911326521082	57.5088808518796	0.591532961557879	0.25496712100331	2.3200362432229	0.0203389167992645	0.114664135258116	-0.0530368650533128	1.19551753138913
DCAF8	-0.0616611270146061	0.0666575230060493	0.354943135214284	137.776344187264	-0.176174955620051	0.103980868786855	-1.6943016314009	0.0902079807371275	0.281961017614256	-0.102044458746277	-0.114446312776595
PEX19	-0.336588025737468	0.114089974387973	0.00317570236943133	15.2831306418072	-0.518237576871215	0.227631856633948	-2.2766478494466	0.0228072630632001	0.123182084965404	-0.880654626316623	-0.698118379005562
COPA	-0.261938146951691	0.129904658995252	0.0437594584207513	102.134371286607	-0.474861150234401	0.195532445105949	-2.42855424825838	0.0151591570927031	0.0954506458284152	-0.669241501953371	-0.624103836089022
NCSTN	-0.0204299598390837	0.200049046512412	0.918657652184959	30.4802219757327	-0.441250706547618	0.255236687880055	-1.72879028564646	0.0838466354091484	0.269145501137875	0.0147247847609421	-0.566753292958112
VANGL2	0.0835102986608029	0.140347338617021	0.551826171833776	31.9102205977052	-0.0610724533017707	0.241202826665799	-0.253199575419529	0.800113994593218	0.908334338653173	0.309090095917642	0.0819566590257694
USF1	-0.190165764544782	0.153711349711598	0.216027130144441	10.0504827835378	-0.402271909846813	0.292294402431493	-1.37625594777203	0.168742406203576	0.40331610743791	-0.465977627256631	-0.500242562477647
ENSG00000289121	-0.395725236493596	0.317418448138112	0.212507914972766	2.84668647283203	-0.633976941651891	0.496117947412837	-1.27787544264013	0.201293348146477	0.443375152937941	-1.04813490485745	-0.895608048991934
KLHDC9	-0.240935557225042	0.227004994625472	0.288523253776997	7.24660570706934	-0.542732847237264	0.358863235824617	-1.51236681013072	0.130440573402159	0.348488375244573	-0.609760854616049	-0.73991541901857
PFDN2	-0.182124494078701	0.375004571225572	0.627208675689709	5.24288324274534	0.35334760352326	0.601387133831207	0.58755431176623	0.556831485369676	0.765410206328592	-0.443204246499208	0.789094463118619
NIT1	-0.000225034378867896	0.124819846268935	0.998561515939587	18.889433637353	-0.239918719761938	0.225211447539621	-1.06530428352107	0.286738255005166	0.542158117619435	0.071946397020073	-0.223214275758989
DEDD	-0.23994205361383	0.162792710871057	0.140505412823253	15.4003334383182	-0.423363959757254	0.238966383399534	-1.77164651251143	0.0764532535958673	0.255783833105522	-0.606947190268177	-0.536232581811541
UFC1	0.232338892546167	0.180439402330517	0.197875360677478	16.5123310602699	0.255424556308989	0.233480914228939	1.09398473597946	0.273961672785617	0.52783853808941	0.73058197962435	0.622005328708275
USP21	0.264907891157778	0.191204349158877	0.165908797171075	6.89607547060009	0.391611413003023	0.329972976540657	1.18679843758288	0.235307135283384	0.485072460270808	0.822819420138118	0.854385188714871
PPOX	-0.205878356939996	0.161306212762045	0.201842397922765	20.0990756903407	-0.236764948923312	0.228689957912247	-1.03530977522924	0.300524266149451	0.555428639410006	-0.510476671383029	-0.217832898702763
B4GALT3	0.498005510403467	0.249823918686363	0.0462148124109511	7.62367011285057	0.571436454842355	0.404164575169489	1.4138707099768	0.157399867311249	0.387271873380765	1.48296645276473	1.16122623830446
NDUFS2	0.180096812774793	0.11979335746945	0.132737047116366	68.3034210265399	0.279038272790804	0.167289845599069	1.66799288857946	0.09531713849689	0.290556409364055	0.582629143165025	0.662298145970426
TOMM40L	-0.041847727662716	0.162202880394112	0.796409835694314	6.32924802409395	-0.272101425896489	0.324919044379527	-0.837443759001877	0.40234317751562	0.647595591482522	-0.0459316729069245	-0.278128625996048
SDHC	-0.0475590583902141	0.0764611420459708	0.533939906934058	43.5529393550808	0.038992400465885	0.139095507984863	0.28032825093193	0.779225678220046	0.895379925391833	-0.0621065186402609	0.252700424427083
ENSG00000289106	0.256283361314465	0.254783074180848	0.314469214451579	2.18220538147599	0.185784593507866	0.496179814960698	0.374429970559325	0.708084448647735	0.857922264016231	0.798394212354841	0.503176498970708
ENSG00000288670	-0.184501613055536	0.240301517756756	0.442610693578941	6.06227375285916	0.0377830980105711	0.418478741974655	0.0902867797591959	0.928059325466882	0.971418315304321	-0.449936396076006	0.250636954118029
ENSG00000283696	-0.00354552350712726	0.200534838849047	0.985893867093239	7.25330991267049	-0.43652445177195	0.326371543429985	-1.33750769808029	0.181056971175211	0.418685202697991	0.0625425641882201	-0.558688737759568
ENSG00000288093	0.324902511116868	0.232525412654784	0.162330160072908	3.56487138147357	0.244739137161964	0.441788669435765	0.553973322753016	0.579597103108839	0.780224131638027	0.992727935153065	0.603772466405886
ENSG00000283360	0.127418145266477	0.254675349468935	0.616852608760726	5.61081062841827	-0.389048914065721	0.412992893601102	-0.942023265033447	0.346180728852542	0.596576945763477	0.433439862936107	-0.477679754413272
HSPA6	3.33684869573224	2.35443092949249	0.156405942620842	15.957394911621	5.01972910176838	2.25776646954053	2.22331634803219	0.0261944759236631	0.133646867393889	9.52274785830444	8.75148603028577
ATF6-DT	0.109455104309192	0.262236225662302	0.676392258738174	2.27337998295554	-0.0653767591415725	0.52150449776095	-0.12536183181979	0.900237103482705	0.959570153582406	0.382567407767858	0.0746120883912779
DUSP12	0.362955657018391	0.108519317862394	0.000823959896552933	15.1482207050902	0.506997976558016	0.22202358114978	2.28353210921316	0.0223990437047123	0.121883414418604	1.1004968236998	1.05127286302101
ATF6	-0.088077484589485	0.0581788207416331	0.130048728193306	168.068634911583	-0.0211150818056038	0.0974840050374912	-0.216600475098281	0.828519715452862	0.923255115662035	-0.176857235137095	0.150137162048699
NOS1AP	0.838886662000487	0.329356788101924	0.0108639326788163	11.1127967627607	2.29667718619076	0.566942060680953	4.05099100150061	5.10011690665572e-05	0.00188448554302096	2.44836318840418	4.10505803940942
UHMK1	0.0457882904961382	0.0823035581752103	0.57798235930114	47.5594241915161	0.236984776901433	0.164302687239619	1.44236701713719	0.149198863370411	0.376160924905804	0.202259010146778	0.590540960844147
UAP1	-0.217763859932109	0.163210512454889	0.182121468940408	27.5440156658328	-0.766377856670261	0.266731864564432	-2.87321448422273	0.00406318160089545	0.0403045171458214	-0.544137159022965	-1.12152783922425
DDR2	0.277794478078729	0.0978072256870844	0.00450817955487986	267.730208055969	0.318853595696786	0.18330487895391	1.73947140696106	0.0819518774341264	0.265910256460509	0.859315040059418	0.730236267075581
HSD17B7	-0.163482647406006	0.183616043149466	0.37327767891811	62.4621936705415	-1.32437458440177	0.391675014361513	-3.38130985087392	0.000721411436577796	0.0124620572811635	-0.39040937110115	-2.07365497265024
CCDC190	-0.0306770025276163	0.179101104085592	0.864001123530222	32.6562618864629	0.0122136956264682	0.318163474461407	0.0383881136800626	0.96937823790701	0.987296290981314	-0.0142954808510506	0.207007089307951
RGS5	-0.0105785945730439	0.122029658930488	0.930918945154063	35.8723567486844	-0.0549066626433377	0.190974981727889	-0.287507097246757	0.773724068421497	0.893251537556773	0.0426244671718654	0.0924775389757025
RGS5-AS1	-0.301911324676385	0.440967431505229	0.493560552541135	2.67615957885217	-0.876442185940694	0.580983247973192	-1.50854984028926	0.131413860789592	0.349882310881753	-0.782448040677385	-1.30933402000016
ENSG00000232995	-0.228883781135646	0.177750395757564	0.197860999884806	5.02578877443765	-0.29641309030952	0.336849639113182	-0.879956680642087	0.378882777307402	0.627528012371948	-0.57562947116803	-0.319612373473385
NUF2	-0.432560780570597	0.274178250509525	0.114643135124986	11.4924628561932	-1.0557090206177	0.317403922534933	-3.32607427213353	0.000880784555623907	0.0142590467045873	-1.152455468904	-1.61522258338525
PBX1	0.0729996736002932	0.0532887633316743	0.17072165422269	897.814603642509	0.211523558821352	0.0836061582532611	2.52999974213145	0.0114062610489271	0.0789734700736963	0.279323348547163	0.547095694269418
ENSG00000269887	-0.255344565336782	0.236881001158661	0.281058538024514	3.60960305308075	-0.574746808872892	0.44080267360065	-1.30386416256992	0.192279901176919	0.43254454547575	-0.650568066542279	-0.794541835280293
ENSG00000271917	0.204547983937257	0.199316749329688	0.30477572123676	3.3422180752369	0.593900308200375	0.408927383807534	1.45233684932164	0.14640796616235	0.371953041060847	0.651876388758436	1.19955700843357
RXRG	0.233455108493508	0.233859085146701	0.318147207897515	22.1293121720301	0.116248638966416	0.258982006576737	0.448867627921369	0.653527149799633	0.82714789703748	0.733743172980987	0.384525141754421
MGST3	-0.0438074889433315	0.102357379710317	0.668661573255223	112.396915430755	0.143800425724631	0.107334104885036	1.33974588858456	0.180327973185403	0.418114689716735	-0.0514818393918564	0.431537610543459
ALDH9A1	-0.0856370043517475	0.100059018191198	0.392072496620931	38.4041740679363	-0.032068441748259	0.169536227482655	-0.189153918454035	0.8499721833482	0.934237834932927	-0.169945642507622	0.131447104051439
TMCO1	0.0570632860020959	0.108116482979496	0.59764196899372	63.974059410371	-0.135847179713959	0.129122645812213	-1.05207865637702	0.292763463666614	0.547958105918187	0.234190502412648	-0.0456337772138613
TMCO1-AS1	-0.0474479588849553	0.139577079564019	0.733901030542982	7.93058195944654	0.00850733556015899	0.275827084974113	0.0308430028217042	0.975394745427078	0.989339613529613	-0.0617918778946361	0.200682812103448
UCK2	0.0839964145887722	0.154767089355845	0.58731717412522	25.8356785215245	0.0927435317623577	0.254857264723005	0.363903818332026	0.715929833254912	0.862768568342993	0.31046680662108	0.34441764787349
FAM78B	0.142484919984478	0.299830901244781	0.634631886804637	14.0869012693843	0.470356719203214	0.430086354158245	1.09363320797235	0.274115878728687	0.528017625618164	0.476109911019517	0.988750748469939
POGK	0.356632889456516	0.0794084405353985	7.08493907928375e-06	34.3348996436931	0.619879159116349	0.156620786105683	3.95783455395297	7.56323131441488e-05	0.00247166693775016	1.08259035062012	1.24388552798043
TADA1	-0.005229400962227	0.0882905486250526	0.95276935015415	18.8831673579256	0.138293653168416	0.190504410464405	0.725934128408302	0.467879153267032	0.702914401717464	0.0577737179473699	0.422141233633341
ILDR2	-0.27400213352005	0.197411734870885	0.165145304521364	66.2989430936762	0.260096864184635	0.265495717082895	0.979665009448818	0.327251503492526	0.58037402738516	-0.703407466241298	0.62997783263712
MAEL	-0.44119888773447	0.286230840253576	0.12321719469504	9.33693086443489	-0.456245494891217	0.423472599957427	-1.07739082749884	0.281305700206054	0.536472375171723	-1.17691912850806	-0.59233936565779
POU2F1	-0.0747513730308725	0.0584605577628688	0.201015628673334	647.570964573096	-0.213574468516027	0.0822214916164219	-2.59755040096318	0.00938913400110685	0.0702860052883553	-0.139116853959728	-0.178262262289311
ENSG00000272033	-0.486080782533093	0.195590584060875	0.0129480411046934	4.55198778150178	-0.855658272034818	0.379846738838905	-2.25264082732512	0.0242818046799229	0.127822385551716	-1.30402746091338	-1.27386978269356
CD247	-0.0331196889497622	0.28814062397084	0.908490463597842	7.31996095253685	0.308436234234913	0.435739431680547	0.707845588005072	0.47904115265091	0.710837017414162	-0.0212133215327149	0.712460799920282
CREG1	-0.280515972012348	0.200465631571714	0.161716440035685	16.2504343288299	-0.395134016012729	0.298388087403804	-1.32422852215946	0.185427160964992	0.424114153354104	-0.721855064143048	-0.488062952710804
MPZL1	-0.0661156753586426	0.0661103461179719	0.317271498287954	81.8267803285594	-0.128662449687498	0.121561608865436	-1.05841351466418	0.289866960715509	0.544903284887643	-0.114660018186667	-0.0333742493984491
ADCY10	-0.192384579594861	0.180369337852344	0.286145878722262	4.62680864491168	-0.365603156791891	0.37366173593012	-0.97843349114094	0.327859970694548	0.580972506518967	-0.472261450214572	-0.437673531160159
MPC2	-0.323916581676589	0.208306018869693	0.119945243464539	13.0559916283636	-0.48319026444677	0.328725710176259	-1.4698888754022	0.141591852996882	0.364715904029021	-0.84476830442731	-0.638316062155725
DCAF6	0.0925982370701396	0.0619647637381738	0.135079136033979	238.651778016715	0.167682678752066	0.108757016623585	1.5418102110361	0.123119720007019	0.337309345242502	0.334827705735499	0.47228864004718
GPR161	-0.145880549491898	0.16298117777693	0.370746433595205	41.8828561578638	0.0369434032068451	0.259122930897033	0.142570953018146	0.886629039220436	0.952544689733926	-0.340559129199907	0.249204156815302
TIPRL	-0.0495601798930053	0.120863052494483	0.681767538697544	27.7090714135542	-0.228059202871001	0.20403154022577	-1.1177644525873	0.263667607277795	0.51772546121517	-0.0677738198605301	-0.202978014039156
SFT2D2	0.0746815862334528	0.120676571421409	0.536010320840012	31.5702473873504	0.15954416491761	0.197514739923953	0.807758271504381	0.419229751205182	0.663014485898297	0.284086630289424	0.458401641320411
TBX19	-0.0160462456222623	0.168816209371995	0.92427386593692	10.145384239365	-0.209513744034919	0.29511586868663	-0.709937235728222	0.477743058463151	0.710109474122229	0.0271397375240055	-0.171333322086474
ENSG00000285622	-0.409652241600262	0.547947103286489	0.454693771008371	2.47073993484701	-0.555215416674217	0.948938810587586	-0.585090851464306	0.55848662998345	0.766461052490943	-1.08757705413505	-0.761214814633512
ATP1B1	-0.348987047971341	0.681774984678078	0.608734925676734	1.68618710324508	1.47483158023308	1.03836580281143	1.420339129274	0.155508974708101	0.384589689279539	-0.915769432558103	2.70271737676714
NME7	-0.0644068551481464	0.0482603651309673	0.18201698884911	161.973530711504	-0.124490668377904	0.0825316415512148	-1.50839927618126	0.131452368167712	0.349890200279658	-0.109820532502936	-0.0262558094826223
BLZF1	0.0747291085304887	0.10704141916259	0.485094247407922	71.2705460838345	0.0830436498727534	0.150873280716585	0.550419858826762	0.582031430823414	0.781846802820295	0.284221216406062	0.32786643837865
CCDC181	-0.16534449716322	0.221274449901234	0.454920401533068	12.8840742414041	-0.0917518876145101	0.321732443722473	-0.285180712746693	0.775505696095527	0.89374989831174	-0.395682246029684	0.0296073881508783
SLC19A2	0.261596438125373	0.153386740347988	0.0881068585770319	42.3486510195073	-0.378515581962429	0.193624160618699	-1.95489850415845	0.0505950511641356	0.200703792468868	0.813441178094725	-0.459706402953482
ENSG00000213062	0.0188622133027914	0.170845215293831	0.912087968348593	6.17532848254394	-0.183657450755709	0.321389851094186	-0.571447574123573	0.567696288219322	0.773437964983493	0.126002675925159	-0.127213926438687
F5	0.9388949562284	0.307588048425179	0.0022698690754156	12.3758878533022	1.50250439855315	0.509560681618424	2.94862702864166	0.00319188932401976	0.0346743364499689	2.73159293088825	2.74993636546627
C1orf112	-0.135253899499816	0.161535525798698	0.402423250457574	24.5537852924545	-0.198872441586171	0.245416836066392	-0.810345552382439	0.417741601524668	0.661571303535301	-0.310463791968511	-0.153175737475474
METTL18	0.0872518153361552	0.302423085805039	0.772957058061948	1.99168566866376	-0.0550168762162021	0.556451220057178	-0.0988709777840882	0.921240712346124	0.96797877705687	0.319686305088502	0.0922894781359505
SCYL3	0.0176302070141861	0.0820325649963562	0.829831895126621	39.2240759790443	-0.0857615115071617	0.135737730692863	-0.631817778810642	0.527505954837862	0.746957097445974	0.122513557082024	0.0398289528084717
KIFAP3	-0.00490699036636687	0.0776556301363003	0.949615914242102	132.590849202647	0.0424240091945215	0.132197377119903	0.320914152147232	0.74827544886	0.878738459946533	0.0586868049142518	0.258555884897469
GORAB-AS1	0.29383750964421	0.199738832899388	0.141261756658236	4.28515735140483	0.446807344096264	0.425679987603348	1.04963201726223	0.293887330756238	0.548810396689509	0.90474990857742	0.948567718892493
GORAB	0.0672022214797268	0.141217257658057	0.634161118091612	20.6198041875687	0.149302549571868	0.215890307154668	0.691566710611537	0.489209473273019	0.718090363493133	0.262904601643735	0.440926055217181
PRRX1	0.199663579383356	0.112837295906844	0.0768134493544896	315.676993700328	0.158160368911272	0.1904387229653	0.830505300857804	0.406253152040831	0.651153248529558	0.63804344965404	0.456040427250005
ENSG00000271811	0.229579878962448	0.207033953886356	0.267473474934171	17.5415818600582	0.532665254055589	0.272907361620701	1.95181709607347	0.050959923802096	0.201872492267494	0.722768280642084	1.09506973517466
ENSG00000231424	0.129294331150488	0.296414338501614	0.662695552042694	15.7403629654283	-0.429006674709378	0.388810316770068	-1.10338295103183	0.269860897299589	0.523909510580785	0.438753338672127	-0.545860921450642
FMO4	-0.183664128625197	0.195130390405645	0.34658293294291	16.3116817048967	-0.173676762947045	0.341755880709875	-0.508189537474216	0.611320427491144	0.80090920054315	-0.447564587803799	-0.110183569089611
PRRC2C	-0.0869707493631926	0.0612301553688232	0.155493939719427	218.194915593287	-0.118898020538448	0.0996812843998638	-1.19278178701528	0.23295484479694	0.482071963065568	-0.173722891775269	-0.0167129009116531
VAMP4	-0.248931138982975	0.098670437493368	0.0116406615550218	34.2899358160792	-0.405116677970584	0.165044069670167	-2.45459699812415	0.0141042607669832	0.090738889550377	-0.632404842095218	-0.505096678611911
METTL13	-0.0399930716376702	0.227684082317188	0.860567667504187	9.42365774999771	0.0650721558157848	0.414279169858442	0.157073202203286	0.875187156943699	0.946920207462619	-0.0406791710776948	0.297201120341019
DNM3	-0.94464414025122	0.0962242885962194	9.50315936841369e-23	674.104778046947	0.00441058329254746	0.220079855768371	0.0200408314388823	0.984010800319929	0.992680702079597	-2.60270756261723	0.193692396570413
PIGC	-0.217983003620833	0.123439486942029	0.0774109774722828	52.7873001547471	-0.149206995669198	0.194133024613943	-0.768581213659625	0.442141961458678	0.682166405543906	-0.544757787651857	-0.068430045787467
C1orf105	0.320283063572689	0.292270118540344	0.273146139157145	1.85928236289564	0.631458880065296	0.615180556190124	1.02646105068077	0.304674313792718	0.559559515264351	0.979645370867198	1.26364436520124
SUCO	-0.13091304492603	0.083419930131243	0.116572053829844	96.8171771505629	-0.285547493283067	0.126823096321823	-2.25154172674091	0.0243512471586642	0.128148809833752	-0.298170220394413	-0.301072068063679
ENSG00000224228	0.201556808844878	0.472667921301682	0.669799127202556	2.74924760361885	-0.165456881254599	0.726544320497246	-0.227731298128325	0.819855139285288	0.918552310970102	0.643405193867256	-0.0961577298615812
TNFSF4	0.178018601773673	0.149677758714572	0.234303650852036	11.4491797250004	0.185223994283008	0.284267782236102	0.651582788686086	0.514670353790307	0.737933873864345	0.576743519665303	0.50221993111567
PRDX6-AS1	0.147665885233239	0.0781446618377348	0.0588050850494167	245.712351996405	0.292727130408995	0.147807016224663	1.98046843706023	0.047650916556073	0.19320362216056	0.490782728554843	0.685655868545022
PRDX6	0.227093759781118	0.0915105738744713	0.0130789514787801	208.551248319517	0.0524495465354731	0.0959798778952628	0.546463984802191	0.584747037792483	0.783480137681076	0.715727435670685	0.27566277039535
SLC9C2	-0.226341036624008	0.161630692298001	0.161405763407818	47.9010170752885	0.0706358174739142	0.212928645803391	0.331734686084165	0.740089606713533	0.87546983591883	-0.56842825972058	0.306694568891233
ENSG00000238272	-0.760475129193551	0.453949800350828	0.0938870375576975	2.91400513405706	-1.68476492536641	0.655903819231885	-2.56861581830611	0.0102105585741018	0.0738657708407484	-2.08112940774405	-2.68860019580967
ANKRD45	0.0421508265873283	0.188504889906399	0.823063885576537	26.1222175969326	0.303336894627579	0.229178747261938	1.32358213076749	0.185641863002313	0.424114153354104	0.191957484916886	0.703759638495134
KLHL20	-0.00711591327708581	0.102440352531127	0.944620313440826	70.7516732266187	-0.106838404765271	0.160276200510635	-0.666589327828378	0.505034487842909	0.730068302063705	0.0524309971135078	0.00386479574082483
CENPL	0.0384010704447745	0.196844289331471	0.845327589339143	3.993097749476	-0.159571737356984	0.378203555089057	-0.42192024694059	0.673083231024095	0.839537775496142	0.181337941059721	-0.0861157261892364
DARS2	0.148167129163962	0.13933611168897	0.287610001397661	13.826182519825	0.0313329419382488	0.235487902454466	0.133055420731464	0.894149550688987	0.956298109470804	0.492202282707991	0.239630852637367
GAS5	-0.0465388964773906	0.135874238668087	0.731963736207242	32.2927860685358	-0.123202399623155	0.174659222965661	-0.70538731096598	0.48056923843698	0.711897337547028	-0.0592173563153584	-0.0240575965261997
ZBTB37	-0.00537402560081066	0.0586237077462846	0.92696036484155	96.1174696057284	0.180738067706102	0.116911420234286	1.54594022845596	0.122119003842264	0.335946135276641	0.0573641319279388	0.494565455381031
RC3H1	0.0497535118853988	0.0579451683242206	0.390544185993401	144.095714659808	0.199642504183278	0.097736124420332	2.04266851552942	0.0410852635557465	0.175320392271373	0.213488765055038	0.526822682023241
RABGAP1L	-0.154755389199153	0.0620004439585855	0.01255895748265	336.181671462856	0.00436194338136245	0.113043977183875	0.0385862519174055	0.969220263510959	0.987296290981314	-0.365693230169022	0.193609400780464
RABGAP1L-AS1	-0.955488836141757	0.329139534210113	0.00369618224996978	3.40116547911308	-1.65241836577176	0.546127941054931	-3.02569826876072	0.00248059709652906	0.029211402967323	-2.63342041946684	-2.63340625732861
ENSG00000287697	-0.3212257094831	0.381865552558206	0.400235304019184	2.26077950074682	-0.494657723001635	0.655422758330859	-0.754715512566823	0.450419696726723	0.688756838066613	-0.837147586122858	-0.657883342569561
CACYBP	0.691551462554118	0.248636361049949	0.00541288335074915	21.4892064138604	0.614783018717612	0.844135961057285	0.728298576389985	0.466430833612121	0.70239070937418	2.03110069112636	1.23518982546419
MRPS14	-0.00422122457576049	0.165424789806849	0.979642202095804	14.2086737603296	0.0758671646519863	0.280905021000151	0.270081198199535	0.78709778645769	0.900155448988746	0.060628936512209	0.315620978931062
TNR	0.795070939288975	0.418362021067371	0.0573757090049039	10.8412321973145	-0.535673911320843	1.10014575155968	-0.486911766519496	0.626320860051784	0.810460979305919	2.32427432201422	-0.727870537597018
LINC02803	0.282681109219407	0.174541624642069	0.105326242180953	11.7592944497999	0.517553172247012	0.269946203067747	1.91724560807075	0.0552067364008029	0.211524861539023	0.873154284996789	1.0692835209956
COP1	-0.0148204009413066	0.0495586402087414	0.76490359552694	307.369132859656	0.100180418816979	0.0816103789115567	1.22754507641176	0.219617790548021	0.466658457065185	0.0306114063090093	0.357107439051508
COP1-DT	-0.274493102946742	0.161645985469165	0.0894864905798713	70.1845096323674	-0.947234208890554	0.224999183203307	-4.20994510026573	2.55432749604918e-05	0.00114013240910228	-0.704797922356594	-1.43012864572261
PAPPA2	-0.166053719340976	0.192885178767736	0.389296351575632	43.5539894943161	-1.14509712334435	0.277995723165888	-4.11911777024368	3.80325738597207e-05	0.00154838792794222	-0.397690807582709	-1.76774827714248
ASTN1	-0.0879346427212272	0.0592869038374857	0.138019906079819	469.75905578429	-0.0801833411744352	0.077262414323724	-1.03780527538879	0.299360720323939	0.554109815158332	-0.176452698034699	0.0493471579604138
BRINP2	-0.0188943145816651	0.12113439932065	0.87605027623187	210.206491536712	-0.626797564695924	0.134436379672861	-4.66241032539839	3.12527280619622e-06	0.000227266649083007	0.0190738281494268	-0.883357655286832
ENSG00000227579	-0.614315978602356	0.342036265344519	0.0724857544301708	4.83857316375327	-0.258178965050752	0.532640241240809	-0.484715470331932	0.627878191035903	0.811440780619113	-1.66719755435903	-0.254372298984638
SEC16B	-0.275174620021331	0.174718597668368	0.11526591896645	10.6310557181853	-0.293058007950175	0.280670989276853	-1.04413359109624	0.296423586470136	0.551540147585631	-0.70672802132513	-0.313887492321845
RASAL2	-0.215867914557724	0.131040551195368	0.0994888499615721	121.105701005629	0.360445230831098	0.190202932880312	1.89505611387136	0.0580849679534665	0.218214174660659	-0.538767723174702	0.801205364862095
C1orf220	-0.282630056839544	0.315943874913815	0.371023520344063	2.35101237877468	-0.21674240891092	0.545319736549072	-0.397459314937919	0.691028782860702	0.849195945928494	-0.727842284561304	-0.183667817299134
RALGPS2	0.0215777036092236	0.146814042587874	0.883153313846683	53.2572191021353	0.140389991781477	0.26395529007796	0.53187034720923	0.594815796060328	0.790015345578476	0.133693114264763	0.425718281266683
ANGPTL1	-0.260571425863873	0.216525536175002	0.228813358633874	11.9507670748513	-0.751371777159066	0.339610706187307	-2.21245020686909	0.0269355730783353	0.135939484739608	-0.665370862375535	-1.09592250005489
FAM20B	-0.0900218283371449	0.11815782581838	0.446132920929364	42.7392554618643	0.0487553172279053	0.187376028413516	0.260200398315137	0.794709197029818	0.905597630827819	-0.182363738204683	0.269359192280954
TOR3A	-0.0135954599900744	0.146590284670821	0.92610644951114	13.4469145618786	-0.326130784842976	0.257245490695062	-1.26778037570956	0.204876392148511	0.447834284346435	0.034080515674929	-0.370320597916205
ABL2	-0.0272544020670521	0.0615322097980963	0.657817068109456	142.71314092632	-0.0120465831910683	0.109912641640876	-0.109601434477654	0.912725472965037	0.964828447723174	-0.0046024623413829	0.16561102266691
SOAT1	-0.169730224853033	0.108049469142876	0.11621595477502	43.7317446488719	-0.413661278900074	0.15833791660889	-2.61252192626646	0.00898769269260711	0.0682288956497343	-0.408102901074157	-0.519676596351462
AXDND1	0.0942933542551099	0.24758964269984	0.703318035738151	14.3437339878778	-0.362122489126935	0.336081353604662	-1.07748461865845	0.281263818746837	0.536451845911657	0.339628383594131	-0.431734359904234
LINC02818	0.55337922512773	0.430813229459326	0.198967362361676	2.08190535061206	1.67708692432725	0.54018528427217	3.10465126162575	0.00190503491826726	0.0243640964324388	1.63978827522275	3.04783194719726
TOR1AIP2	0.0202392267137848	0.0645737283833416	0.753955370978184	71.452278707965	0.0996269710675834	0.109018521830689	0.91385362225245	0.360793765870517	0.610710311596241	0.129902464005775	0.356163073980989
ENSG00000272906	-0.948877705137833	0.410767341771986	0.0208874606050673	1.70574340235528	-1.58807852890666	0.678213101629728	-2.34156274051703	0.0192031980594811	0.110501713800218	-2.61469728308874	-2.52362119696003
TOR1AIP1	-0.0475454683933707	0.0714971433123024	0.506051673121653	67.0224143176781	-0.0359695680986515	0.128399823486489	-0.280137208307272	0.779372238970809	0.895460006654898	-0.0620680309194571	0.124790491092018
CEP350	-0.0662338862476438	0.0712690029105566	0.352707451831495	487.764978516466	-0.147081418536531	0.148229342070946	-0.992255760442725	0.321072778000549	0.574379443055874	-0.114994798815705	-0.0648031075607333
QSOX1	-0.0708589792534276	0.223854263074025	0.751592157825158	22.0277615640406	-0.324888207337946	0.306068956452934	-1.06148696392836	0.288468654146661	0.543697343116699	-0.128093351401831	-0.368200349357162
ACBD6	0.129996805371027	0.0632561526360444	0.0398707421466715	215.017840747849	0.294473886247934	0.084878262860468	3.4693674955627	0.00052168532957539	0.0101080776114309	0.440742789588383	0.68863641224191
XPR1	-0.0228993502138121	0.0696651536866504	0.742377959952355	285.268037689326	-0.0131709463438865	0.0965032964958591	-0.136481828311965	0.891440389031148	0.954944837741051	0.00773131681584286	0.163692486925716
KIAA1614	0.226090851032513	0.120979676936137	0.0616460079025986	32.9901893905161	0.0897101017968601	0.159617567011063	0.562031507413231	0.574094552457854	0.776882765384746	0.71288713538564	0.339241612183748
ENSG00000243155	0.0573208394841228	0.214816967395454	0.789595652905765	7.0104320672354	0.108222997595753	0.364116947270522	0.297220435376627	0.766298221273677	0.889092385635091	0.234919909977826	0.370830740815512
STX6	0.00391717805900981	0.0900756371149308	0.965312806620207	58.0591595580447	0.0564382044482638	0.131958857497608	0.427695461437948	0.668872854623308	0.837141909866835	0.083677401644757	0.28246874117615
MR1	-0.0962754091209749	0.114009961439265	0.398419475924354	23.8965346903174	-0.256433378123803	0.181121014542405	-1.41581239908396	0.156830438348151	0.38641657240562	-0.200074270002886	-0.251393749838553
IER5	0.347870794547589	0.389893186915378	0.372274618325496	7.84458455596401	0.223382860490229	0.77477085904755	0.28832119572081	0.773100883886773	0.893036635091116	1.05777554996948	0.56733158874917
LINC01344	-0.471366013025404	0.286170080017383	0.0995265245976504	16.9493280780303	-1.89814357351292	0.366347473740786	-5.18126562776838	2.20385381306513e-07	2.96831560447209e-05	-1.26235431359545	-3.05269480514544
GLUL	-0.213896416212465	0.0701121087720631	0.00228249950520764	1397.9172014052	-0.733025598875077	0.168092059671545	-4.36085797453743	1.29553441219758e-05	0.000687231177424191	-0.533184316588815	-1.06461784669273
RNASEL	0.11949838693216	0.126040288316385	0.343080205825983	11.9609158847704	0.167032757049663	0.239413006814757	0.697676200937997	0.485379714902687	0.714720386481237	0.41101061213364	0.471179658476667
RGS16	1.05871724314201	0.404700118646609	0.00889525664321183	16.6458805977892	0.197844451707894	0.554523323888031	0.35678292180879	0.721254322392576	0.866389668202899	3.07093713957012	0.523754609283645
NPL	0.190151212572461	0.0611996999880285	0.00188957283289371	579.10648051411	0.189845323097275	0.16438597741621	1.15487541018541	0.248141450407925	0.499936730750571	0.611103832064684	0.510105447889997
DHX9-AS1	-0.0127612844066789	0.276175314073045	0.963145114126715	9.97305276492529	-0.479618545267623	0.32728380249449	-1.46545151826051	0.142797770453094	0.366460236660682	0.036442953085702	-0.632221526875439
DHX9	0.0994449914286195	0.0702101112114986	0.156660966659114	136.439474031762	0.0644952028209994	0.114178526541054	0.564862805422606	0.572167084240235	0.775629554540795	0.354218142186546	0.29621664754083
LAMC1	0.200247022418949	0.100654372031473	0.046651356077548	103.143808313347	0.526052007398004	0.155957846371835	3.37303970038025	0.000743432326682486	0.0126647957628518	0.63969579681185	1.083785347167
SMG7	0.0127316079791935	0.0537906852664885	0.812898870119489	153.027019146497	0.0323757604748695	0.0929957135930425	0.348142502745328	0.72773316591504	0.869466930991564	0.108640418319635	0.241410246269284
ARPC5	0.236298535610148	0.240687565706778	0.326215823702516	24.9048472952976	0.560507411422258	0.416523028814406	1.3456816853985	0.17840519532068	0.415564541505649	0.74179593636662	1.14257767234428
RGL1	-0.313338006835795	0.0702392455659642	8.1574120826243e-06	550.143833952352	-0.458890436741037	0.121885234813415	-3.76493869371068	0.000166589950304235	0.00445098880804354	-0.814809119030361	-0.596852512019392
ENSG00000289581	-0.260633569724861	0.148179306124488	0.0785933622864522	25.4071753542896	-0.520126980826168	0.214118156168009	-2.42915869506203	0.0151339064778115	0.095361311285625	-0.665546857675531	-0.701342327609753
COLGALT2	-0.108563661897565	0.145356034788508	0.455135390543178	100.351749870918	0.267107463836714	0.320583538735848	0.833191451095693	0.404736763231811	0.649749678565641	-0.234875370215246	0.641940236390754
TSEN15	-0.0337873301351111	0.136994786332101	0.805192856235939	96.7627706764856	0.785613676320739	0.216046647752775	3.63631504812667	0.000276566052044592	0.00642587430896059	-0.0231041231153034	1.52668347809939
ENSG00000286655	0.389668043355491	0.285923188218518	0.172932406372913	2.55436418003705	-0.0308408632239593	0.509499137440738	-0.060531728039572	0.951732146850651	0.980763127118815	1.17614797205505	0.133541759384183
C1orf21-DT	-0.99969441327087	0.363688070666285	0.00598195681986852	1.80901360236405	-1.71180763842383	0.621931035153709	-2.75240748839742	0.00591588584273169	0.0521687324443449	-2.75861337794391	-2.73474401634441
C1orf21	0.0617196595642877	0.0608252014207728	0.310246285337452	593.188470243355	0.13079177224689	0.11317308505998	1.15567912792669	0.247812428607373	0.499795619511699	0.247377643490404	0.409340541403203
ENSG00000285847	-0.0708796076811873	0.142651705059429	0.619279467678957	36.3412019011658	-0.420055566060761	0.1829904528691	-2.2955053636664	0.0217041793811819	0.119555852265002	-0.128151772399082	-0.530587366974364
EDEM3	-0.078236998694191	0.0760566467449588	0.303635959202433	129.599957012343	-0.0808995781546791	0.125191883165698	-0.646204658872365	0.518146822752841	0.740762187930921	-0.14898836378438	0.0481250205732901
NIBAN1	0.849603663799044	0.474779318164316	0.0735390471902317	5.58953199219911	0.981303219105121	0.752944535172115	1.30328752420098	0.192476618736786	0.432654260324564	2.47871440760095	1.86059461799121
TRMT1L	-0.0578867861358288	0.0929163947271497	0.533285425545436	59.5860021222463	0.0346648997916386	0.148970868957295	0.232695828615834	0.815997608595735	0.917485082644653	-0.0913552893789144	0.245316275726749
SWT1	0.131360715694278	0.0879071673130419	0.135094147495413	120.325149897779	0.441799667191122	0.122768310739622	3.59864581119905	0.000319878487502195	0.00711574854779076	0.444605468905212	0.940022964380759
IVNS1ABP	-0.96986753315612	0.34265807777165	0.00464864022150583	14.9202986177022	-1.02802330540799	0.451536480498548	-2.27672259010598	0.0228027966525492	0.123182084965404	-2.67414178847003	-1.56798158832308
TPR	-0.0716348670485342	0.0752344729858635	0.3410184637998	109.890793039596	-0.140787596499888	0.12319861661822	-1.1427692969652	0.253134389585732	0.505253959489515	-0.130290714151602	-0.0540637636968286
ODR4	-0.1035779341635	0.064986525264888	0.110972528360283	94.6976073504462	-0.174856487458243	0.102996408104265	-1.69769500389987	0.0895653412176024	0.280730953011166	-0.220755477529178	-0.112196569634696
PDC-AS1	-0.0164129143601922	0.145535288660372	0.910208001000388	60.4214331603638	0.384318600799426	0.267581797400651	1.43626586162729	0.150926704252831	0.378581880977348	0.0261013087314476	0.841941236926383
LINC01036	-0.201299107812537	0.233570258425784	0.388778123557087	16.4861955356714	-0.752938454045199	0.340785184087217	-2.20942250192573	0.0271452673284521	0.136482324472735	-0.497507951526806	-1.09859576944602
BRINP3	-0.239704225241829	0.0914235510849958	0.00874387920641647	542.083154833361	-0.0648712579537208	0.19228922327317	-0.337362941351963	0.735843317328116	0.873359674653581	-0.606273645447948	0.0754746407558578
ENSG00000225811	-0.591995453226043	0.303957761527107	0.0514599612575447	10.3733185165975	-0.737203116141742	0.478576529741504	-1.54040800233127	0.123460932025581	0.338006365862951	-1.60398443085514	-1.07174607405011
BRINP3-DT	-0.406923573594923	0.25518520863429	0.110797117988184	9.72861569375685	-0.511173456535	0.355122255028593	-1.43942951841709	0.150028865982584	0.377260450632986	-1.07984929572818	-0.686064651247623
ENSG00000241505	0.0972764396921276	0.257125624698626	0.705190944570695	10.6590580324654	0.160343611677422	0.371989250202825	0.431043670186694	0.666436617575672	0.835277878006956	0.348076668075506	0.459765762136749
ENSG00000285280	-0.0596930871845222	0.318158078440625	0.851173885309698	8.93416093109078	0.2164245124607	0.535781547588403	0.403941706157752	0.686255586458737	0.846586498071458	-0.0964708468916168	0.555458343560672
RGS2	1.61118575563869	0.536096955518991	0.00265231850408568	6.14293125916381	1.52833721130616	0.880344388936273	1.73606741919815	0.0825519143926061	0.266765698993164	4.6355625112257	2.7940156955635
UCHL5	-0.171727536453858	0.16797619279945	0.306623512903806	28.4619880284476	0.0129096144496634	0.22456549260757	0.0574870800485054	0.954157197716494	0.981629259092368	-0.413759412413833	0.208194557193148
RO60	-0.141472825508462	0.0809002406024733	0.0803373859014402	68.2623321048578	-0.132611193331836	0.13545297619279	-0.979020151931473	0.327570022480632	0.58069996787312	-0.328076179276529	-0.0401121132242854
GLRX2	0.728208735101157	0.369661642880367	0.0488460293233717	5.87760058268082	1.30971712133554	0.524172975301115	2.4986353418605	0.0124672526124569	0.0835674319746334	2.13491637905325	2.42097745138007
CDC73	-0.0189717857714438	0.0533225553983915	0.721995678535179	177.376209144679	0.00977676574752579	0.0928200197907365	0.105330356205133	0.916113676177021	0.965645064687728	0.0188544248959234	0.202848880227711
ENSG00000227240	-0.0631442963458623	0.440956694634105	0.886133487675	3.59626940139649	-0.188787416752186	0.764762222804562	-0.246857665196717	0.805018380760242	0.91181332088294	-0.106244887030701	-0.135967346622092
KCNT2	3.15736332040042	0.85760803009681	0.000231781635616787	5.32248143318228	1.28053367034113	1.564543579618	0.818471078097927	0.413088250090219	0.657038604258269	9.01443405266112	2.37118082326767
ZBTB41	0.0677931116342523	0.100027153132411	0.497932065647535	67.9902002442248	0.211993888714392	0.148311276190243	1.42938483276526	0.152893655338509	0.380880605734557	0.26457803950801	0.547898232762153
ENSG00000290127	-0.628890382485138	0.264389648928856	0.0173761756671426	14.4695251416966	-1.41271337865225	0.28824716802917	-4.90104859767185	9.53264695222411e-07	9.07971455559909e-05	-1.70847317745057	-2.22439019879029
CRB1	-0.0318002821133483	0.0559866017881528	0.570036274181814	929.348754801957	-0.114390500788051	0.107093584050153	-1.06813589070359	0.285459218222929	0.541339448043481	-0.017476678873281	-0.0090215800749621
DENND1B	-0.114905637515109	0.0932720852871323	0.217971398754372	110.125920912501	-0.0214894946832457	0.160227982892633	-0.134118237621736	0.893309078396609	0.955930312718407	-0.2528362417096	0.149498289736031
C1orf53	-0.0665233964471016	0.257960413532059	0.796497830191067	2.41104462104922	0.0931407838543212	0.531023006306631	0.175398773213488	0.860766304478204	0.939810708625981	-0.115814709802809	0.345095491446348
NEK7	-0.238856293987091	0.064419575673845	0.000209049843462007	231.054127105373	-0.326928254850462	0.0991096477355984	-3.29865217282006	0.000971502075793563	0.0151846743306265	-0.603872251115831	-0.371681345738702
MIR181A1HG	-0.115490661320024	0.29653386350759	0.696929452785542	28.8102729280388	-1.48447909212194	0.496026449089925	-2.99274180811438	0.00276483544034781	0.0313893774164769	-0.254493065704973	-2.34684626286428
LINC00862	-0.120668077783476	0.252070017662137	0.63214596795047	32.8428611652087	0.937353380438495	0.351695477704566	2.66524149402313	0.00769330542169224	0.0620358210804369	-0.26915583285841	1.78560164433291
ENSG00000230623	-0.0785233015424005	0.310437342266917	0.800311391982303	5.94925038615094	0.809014827316289	0.43930361802105	1.84158471300713	0.0655359188243076	0.233534361416094	-0.149799191352202	1.56661358827556
ZNF281	-0.224940707414825	0.399191159316734	0.573100447273498	11.6072461347519	-0.125719574423671	0.398510156833044	-0.315473952841662	0.75240182473151	0.880910523488708	-0.564462439841622	-0.0283527300064454
KIF14	0.275078057422108	0.299200532816718	0.357898469146836	1.97434499493995	0.570869137379253	0.561198410350081	1.01723227801579	0.309042944272677	0.563262539302353	0.851621966909906	1.16025820691101
DDX59	-0.275404561863961	0.131405473167013	0.0360965791616046	32.7584900084954	-0.296482309030171	0.216996929836055	-1.36629725247343	0.171845683040218	0.407644051118754	-0.707379231001059	-0.319730483524569
DDX59-AS1	-0.0824024711031803	0.199280398303485	0.679240225366606	24.6500851319867	-0.317163561273737	0.27141710991751	-1.16854667478454	0.242586323591551	0.492891952706934	-0.160785242101631	-0.355019546050759
CAMSAP2	-0.00463515630261098	0.069210871198095	0.946604386865424	366.727658879761	-0.0692848523466413	0.0981553658790788	-0.705869228096973	0.48026946553728	0.711693792836746	0.0594566559798096	0.0679435876715135
INAVA	0.146439981746837	0.19720622660608	0.457740355525483	3.53698576531972	-0.0372899336057035	0.409476828733086	-0.0910672619036294	0.927439145736504	0.971270251032519	0.487310893229138	0.122537510451048
KIF21B	0.160312347275109	0.17805201156682	0.367924403373823	37.7135625107163	-0.297141399246938	0.198941918577944	-1.4936087948228	0.135277899367468	0.355948858015483	0.52659829980427	-0.320855109615677
TMEM9	0.0626869162306844	0.142792927687943	0.660657370375878	35.0151141889936	0.0460882721969732	0.172774318444798	0.266754183213279	0.78965843277031	0.90204819645906	0.250116974849413	0.264808330575469
IGFN1	0.423403849589488	0.371124480923372	0.253925076068277	9.25732895596357	-1.37028314589745	0.489950367215613	-2.79677950581968	0.00516147446427164	0.0473714082383548	1.27168988471254	-2.15199017585887
PHLDA3	1.29136344778467	0.335433333249814	0.000118196758295737	14.6918563859901	0.518182792547655	0.477292936314277	1.08567035697016	0.277624859934566	0.532556194337911	3.72980573781528	1.07035786165426
CSRP1	0.469231180086412	0.0757625607902509	5.88635959244915e-10	376.927439863671	0.697262462896743	0.170130768852177	4.0983912998276	4.16031533798342e-05	0.00164504211988152	1.40147575013082	1.37592706073815
CSRP1-AS1	0.229731045142704	0.161691498199726	0.155375334248095	29.7777862308515	0.737396847904042	0.220802593309645	3.33962041319843	0.00083892972504144	0.0138278245475923	0.723196392716553	1.44440960740857
NAV1	0.102292852205473	0.0846080383982964	0.226654972789672	558.19410049274	-0.418914411013223	0.143225593243377	-2.92485722367635	0.00344614295767486	0.0362265271892162	0.362283461975127	-0.528640178702087
IPO9-AS1	-0.2733066744231	0.219902524026411	0.213921735104061	68.0320394564576	-0.91675715586426	0.239496376026933	-3.82785397872227	0.000129265403001194	0.0037328903647246	-0.70143788259368	-1.37812470431749
IPO9	0.1797266213174	0.0456727341752293	8.31632371737751e-05	114.199111894896	0.234600389634583	0.108690738027714	2.15842116717218	0.0308951014721376	0.147584247542159	0.581580737810682	0.58647240685353
SHISA4	0.054116989719416	0.167292032563762	0.746325582288501	37.4370014700309	-0.0574401795123839	0.173443361767461	-0.331175427684543	0.740511979805691	0.875492150037725	0.225846407116677	0.0881545205167625
ENSG00000223774	0.250583523327051	0.258674247732168	0.332683741681061	51.5243023632147	-0.920947951514544	0.325557431179898	-2.82883406524252	0.00467179146938107	0.0444630157554085	0.782251914780031	-1.38527558899292
LMOD1	-0.542218221596999	0.306650922796695	0.0770285315221323	80.4336536007359	0.242720038140936	0.421456258002614	0.575908017812445	0.564677355914891	0.771380203090714	-1.46301219845475	0.600327215085487
TIMM17A	-0.597955897918984	0.20555186582438	0.00362555714252063	14.4746804495006	-0.674879584509988	0.276284319923743	-2.44269955202764	0.0145778678157699	0.0929103294432066	-1.620864782915	-0.965401497875323
RNPEP	0.125315173450541	0.146872527940347	0.393535067607971	21.8238877823871	0.337984326182858	0.198745004009757	1.70059281674454	0.0890194739570909	0.279747672442626	0.427484115260606	0.762879626207991
ELF3-AS1	0.483768847558699	0.454999177463123	0.287677588891946	1.77549196051906	0.150745616830109	0.641585549971673	0.234957936376162	0.8142413812474	0.916197235179628	1.44264733341082	0.443388405664138
GPR37L1	0.268817146972446	0.0940208474394452	0.00424814322676437	396.939574226293	-0.185117500751921	0.142512388499169	-1.29895725348116	0.193958599453786	0.43500016320844	0.833890677039764	-0.129705255058487
ARL8A	-0.25458532170154	0.241763763836474	0.292325678003785	22.445143319052	-0.325622349818504	0.334433904381136	-0.97365232876452	0.330229194547142	0.582956309030588	-0.648417841093956	-0.369453039455152
PTPN7	-0.441195753772612	0.380365253729561	0.246078714931539	15.0592511805742	-1.18599379595782	0.344853621172924	-3.4391223497204	0.000583603411514543	0.0108070062454465	-1.17691025293212	-1.83753153881217
LGR6	0.546846883081249	0.450395652212674	0.224691295729098	8.05089999187113	0.304095232680658	0.666121612812	0.456516087801047	0.648018904830801	0.824310447981971	1.62128827409858	0.705053614249403
PPP1R12B	0.0513351666982444	0.0684772117299798	0.453454752333488	476.090919046831	0.146555856053306	0.0976955716927908	1.50012793327173	0.13358126649779	0.353482890931987	0.217968110381337	0.436239286825438
SYT2	-0.446532614730776	0.549278583697288	0.416250285176893	3.81169370793493	-0.559108170283796	0.877230074370078	-0.637356363648705	0.523892744988754	0.744592821401989	-1.19202457686418	-0.767857140925443
ENSG00000226862	0.0634570904788018	0.367337360830008	0.862848878820578	2.92887368363373	-0.487086839684407	0.592958918785993	-0.821451240975774	0.411389286638959	0.655703061076854	0.252298156476859	-0.644964909410212
KDM5B	0.063616504741889	0.0722094198314527	0.378317775988578	140.453679354071	0.0548490406461685	0.137145135104603	0.399934278414866	0.689204924010351	0.848282493748729	0.252749627637637	0.279757101662447
PCAT6	0.0804375921239159	0.448509339666695	0.857667366851813	3.18853162200549	-0.805527452981992	0.602662269390163	-1.33661503946001	0.181348327308675	0.419038354483522	0.300387998877687	-1.18833001038144
ENSG00000291234	0.327479370040329	0.342818687125084	0.339448603198714	2.48064424939309	-0.0255291137836952	0.566162552153527	-0.0450914912803566	0.964034383500468	0.985174746795661	1.00002576074787	0.142605362299198
RABIF	-0.120666147602905	0.324777290452267	0.710239053268098	3.80659711359926	-0.364796513033443	0.559009693236391	-0.652576363965088	0.514029427430246	0.737321518337419	-0.269150366466346	-0.436297129881698
KLHL12	0.0198115015283695	0.112740749453101	0.8605090646121	25.4929884873618	-0.0243813578856435	0.193948273810037	-0.125710620706652	0.8999609944591	0.959486768568422	0.128691119536255	0.144563813807556
ADIPOR1	-0.643728255243363	0.16870749593056	0.000135826550864897	14.5402497469725	-0.741223800041032	0.254079414599873	-2.91729182865255	0.00353085250034085	0.036869713571094	-1.75049496087132	-1.07860669176557
CYB5R1	-0.265477978626604	0.139744960423242	0.0574682935230159	22.6886037574241	-0.437381589896297	0.196514067181158	-2.2257011733063	0.0260342041258737	0.133183881047496	-0.679266526592204	-0.560151299141609
TMEM183A	-0.463407617253044	0.178810808755385	0.00955284048510956	10.9489175978635	-0.609446485153444	0.313483221202294	-1.94411197771942	0.0518819491818812	0.203937504469539	-1.23981563915256	-0.853750969789248
PPFIA4	-0.219046830904204	0.40440165083376	0.588055079712845	11.707428386143	-0.347741311332388	0.679848392464185	-0.511498321077087	0.609002163736408	0.79905025988544	-0.547770613036418	-0.407195309927224
ADORA1	0.124676792893963	0.227309048379434	0.583355333914479	33.6096568902588	0.671672645096575	0.394876965916361	1.70096689113753	0.0889492044962868	0.279730807281281	0.425676181608277	1.33226236047006
CHI3L1	0.00188670493097384	0.241785687156786	0.993774000950995	242.167824575372	-0.270043434767145	0.440211324454378	-0.613440454086117	0.539585144086302	0.755029860214189	0.0779269747865221	-0.274617011864251
BTG2	-0.693077532872754	0.276642612268686	0.012234157253537	29.0583503939108	-0.964064045846711	0.334600840196181	-2.88123617765415	0.0039611869684438	0.0395889062817224	-1.89025520078596	-1.45884591881888
PRELP	0.115870715058188	0.278889989386183	0.677797108160835	13.4193382506221	0.510673008141247	0.395026216052847	1.29275725860414	0.196095027264631	0.43740176866894	0.400736818558676	1.05754368346259
ATP2B4	0.180418851149312	0.0602170727903073	0.00273419818770192	470.409624077139	0.406872634039208	0.109387714149486	3.7195459947466	0.000199581202162152	0.00508991113206436	0.583541175977793	0.880425883786393
ZC3H11A	0.038833277302575	0.273289459664749	0.887004356150609	2.58649261985044	0.0118271943044196	0.512287524795529	0.0230870238527481	0.981580856394219	0.99160607765442	0.182561977905663	0.206347590107439
SNRPE	-0.11833040562323	0.156364721441546	0.449194277967424	10.7024965734764	-0.310082284482364	0.258093968143062	-1.2014317371047	0.229583771267101	0.478417480036333	-0.262535399132686	-0.342936543700948
ENSG00000286572	-0.137911222362911	0.272653364443914	0.612988945716285	2.54946350910738	-0.926366084228286	0.585908558624063	-1.58107621162549	0.113860613154316	0.32270751963031	-0.317989496471541	-1.39452071698898
SOX13	0.235262345902642	0.1059559683924	0.026393090537973	75.3810950032273	0.200493937037054	0.172253133484663	1.16394943291354	0.24444450492811	0.495441249113639	0.738861382325005	0.528275508325048
ETNK2	-0.211113923713228	0.165905040822695	0.20319603931336	8.9315994732097	-0.200793243406437	0.295811830459513	-0.678787062351515	0.497272792448243	0.724559072160895	-0.525304123849733	-0.156453261231652
GOLT1A	-0.150291993051895	0.27857718939171	0.589542889014312	2.02429031774024	-0.429928789355099	0.492080173085568	-0.87369663089502	0.382283486206572	0.630591023100866	-0.353052613196681	-0.547434354287587
PLEKHA6	0.0383237418054027	0.107317371275642	0.721012002138008	197.013604507805	0.0918722053839695	0.157421161730306	0.583607720678401	0.559484264577733	0.766839642036436	0.181118941517883	0.342930876633261
PPP1R15B-AS1	-0.058043547832449	0.324180687485655	0.857900874093988	3.22927400055886	0.197921766777191	0.518373255146625	0.381813229776308	0.702599904957674	0.855214492647972	-0.0917992483056003	0.523886534385787
PPP1R15B	-0.00297997174496416	0.133685310778957	0.982215872916423	44.1319606542947	0.0740295209276302	0.183888978275307	0.402577259507081	0.687259241561867	0.84716484772567	0.064144242140989	0.312485350414668
PIK3C2B	-0.483842220609986	0.35182030333796	0.169052764051055	21.9849612172396	-0.252335877870385	0.479859613189552	-0.525853543275184	0.598989969218108	0.792891093458667	-1.29768771357631	-0.244402057994124
MDM4	-0.0297529034827945	0.0556923748990681	0.593177868952658	213.044829649387	0.0113136390675985	0.0939208993104368	0.120459228464194	0.904119375380274	0.961287736971089	-0.0116783745748634	0.205471294869153
ENSG00000240710	-0.479560680630337	0.385751355208362	0.213799303959403	1.94993707854743	-0.57575768068253	0.701134993793086	-0.821179495788287	0.411544034021249	0.655853128723085	-1.28556212464158	-0.796266717220523
LRRN2	-0.0873853837905862	0.20884037399129	0.675631684791472	39.9827744544408	0.558355684747412	0.357740664922895	1.56078338163696	0.118574869770043	0.33033239047172	-0.174897162399544	1.1389061143422
NFASC	0.414486977950915	0.179635092074896	0.0210334718070608	143.879426162488	1.08700888839497	0.37416062655008	2.90519314770679	0.0036702653314975	0.0377143618042836	1.2464367466858	2.0409634819754
TMEM81	0.663224332177538	0.3060956906069	0.0302560417898578	3.2476250030278	0.841332070117609	0.469687538142505	1.79125908565695	0.0732517284878636	0.249478427327295	1.950876486686	1.62175750260234
RBBP5	-0.0789388294805955	0.128612421351674	0.539365352818519	29.6965958733491	0.0629099232396086	0.208398765477946	0.301872821056927	0.762749015428992	0.887324170096203	-0.150975992454935	0.293511635793458
DSTYK	-0.15523481411192	0.0826048655674014	0.060210992377876	71.8864936169565	-0.17217401646845	0.12425331320603	-1.38566942020258	0.165847869891731	0.399374600327783	-0.367050991499036	-0.107619386136877
TMCC2	-1.21054061180494	0.381154217307546	0.00149327949930921	26.1535336257787	-1.30711846093232	0.513483106714994	-2.54559194613938	0.010909262946212	0.0770170733794822	-3.35574299579796	-2.04421031364693
NUAK2	-0.111709336315918	0.368218010060558	0.76160161742206	3.67791229972864	0.0204097799465433	0.55958545644244	0.0364730350147024	0.970905179339861	0.987485786426274	-0.243784116857983	0.220992322340977
KLHDC8A	-0.132586870357927	0.412442223938354	0.747855954298711	4.55107124794166	-0.713384757571968	0.628976201566249	-1.13419992011706	0.256710697532031	0.509680700716987	-0.302910598677031	-1.0311040696424
CDK18	-0.951749657718109	0.469073584902857	0.0424584305967239	17.7151457008391	0.123431722446276	0.595322271253231	0.207335973146841	0.835747481973302	0.926707356323788	-2.62283083237101	0.39678186001627
MFSD4A	-1.46202410196027	0.80837543637052	0.0705138824559054	2.05315403227595	-2.15078667143688	1.03658984080104	-2.07486759640132	0.0379988076071695	0.167462504006268	-4.06795996445625	-3.48378756367135
ELK4	-0.134034541540931	0.149725396528349	0.370678876226133	22.2120831784158	0.132273743827649	0.21824267968764	0.606085592501732	0.544457917642974	0.75831753919574	-0.307010493986008	0.41186927550303
NUCKS1	-0.113482856843886	0.0569592077091616	0.0463323239925392	214.108727333696	-0.000573646889718984	0.101081731133002	-0.00567507979225429	0.995471965757828	0.997323145610469	-0.248806837886319	0.185187649929568
RAB29	0.276831252893244	0.126369518748789	0.0284772063545956	34.2777885942483	0.162756273359714	0.173332727666031	0.938981781174672	0.347740098414516	0.598187916250874	0.856587126106428	0.463882561639905
SLC41A1	0.240584763085908	0.0916351972939565	0.00865313707621893	65.5607796529654	0.214831923458529	0.157971920859163	1.35993740083757	0.173849734216125	0.410094779353917	0.753934800583434	0.552740859521783
ENSG00000286619	0.0811531476930047	0.102441184369339	0.428248385588502	180.107143388147	-0.185121902019624	0.36844769956941	-0.502437394061541	0.615359880642248	0.803149696591139	0.302414496990976	-0.129712765078158
PM20D1	-0.2018292004455	0.417444038247502	0.628749248811741	3.27549190741	-0.96820971215226	0.50134654309074	-1.93121848648515	0.0534560387920521	0.208178327390356	-0.499009207008521	-1.46591979789285
SLC26A9	-0.124289998919875	0.556423911975909	0.823245327637132	1.87948245588493	-0.923728905209025	0.854814965418337	-1.08061854621013	0.279866829221026	0.534918370080246	-0.27941333998499	-1.39002081658607
RAB7B	-0.0242396591039098	0.508728097168044	0.961997117356578	2.30979301421847	-1.17027626543515	0.710041603010969	-1.6481798537896	0.0993157696657831	0.298489114466707	0.00393547823343135	-1.81071222870274
SRGAP2	-0.360737683521247	0.22375143064698	0.106912954646756	22.4921886790805	0.286824358769326	0.383765235451968	0.747395366418553	0.454824941525943	0.692295203049348	-0.949047967168835	0.675583786109352
IKBKE	-0.103009087880595	0.26224548196667	0.694469845069217	6.78325786985844	-0.205957315220029	0.396777564059644	-0.51907500291289	0.603708439197243	0.795888391114989	-0.21914446928767	-0.165264877229241
RASSF5	-0.442444533611937	0.338477043307813	0.191157492826441	2.44418541392271	-1.56710080124243	0.566340817961105	-2.76706313856059	0.00565637990762655	0.0505473390428748	-1.18044687551969	-2.48782624922273
EIF2D	-0.0323475343242759	0.0960439177118316	0.736268121756887	37.6925469689438	-0.129152786380149	0.156223379216708	-0.826718683386006	0.408396529155902	0.652895485971432	-0.0190265313527327	-0.0342109261142522
DYRK3	0.284374894822895	0.159599767871894	0.0747818232178103	26.6314684504549	0.454093666613319	0.236292031002899	1.92174769790585	0.0546375123097006	0.210506179418085	0.877951191733402	0.961000597127432
MAPKAPK2	0.112157245831321	0.0951348273369458	0.238426285764863	59.3880747848818	0.164834682879102	0.176098098378739	0.936038971440724	0.349253122823648	0.599689619458953	0.390220041515653	0.467429016304299
PFKFB2	0.662045967806862	0.13894832695706	1.89142434978552e-06	264.676151080637	-0.0703431838663302	0.228928783446222	-0.307271033407884	0.758637081874859	0.884902873443432	1.94753928510852	0.0661377237551562
YOD1	0.797250657407963	0.186174447267346	1.84990027219437e-05	57.6926387259829	0.508369586592006	0.247063748410345	2.05764540473037	0.0396241847129764	0.171984124987843	2.33044742001869	1.05361328378862
LINC02942	-0.235672050923247	0.435393902020987	0.5883113751756	1.74088978726503	-0.0941601612057648	0.734845021246024	-0.128136081055709	0.898041282835493	0.958017811464712	-0.594854275657477	0.02549807618364
CR1L	0.367295884524814	0.515761193936385	0.476376036505729	1.71617588971545	0.595141642360791	0.781574204354407	0.761465308149963	0.446379192368569	0.685696986227758	1.11278861937991	1.20167513543512
CD46	-0.333297464514287	0.101595767270813	0.00103577896726614	94.9508279376816	-0.478416019223512	0.126576848027235	-3.77964870100552	0.000157049779715046	0.00425713553818773	-0.871335551183255	-0.630169619367121
MIR29B2CHG	0.068331456965739	0.077182839698591	0.375984448055084	190.433965110459	0.147955687247854	0.172950747101322	0.855478740205586	0.3922861690249	0.639649442352149	0.266102667147964	0.438627862235124
LINC02767	0.149268163315687	0.313186013371152	0.633638547950611	3.15198925618492	-0.0047720562692545	0.537306365958805	-0.00888144375646644	0.992913726310128	0.995932946234715	0.49532048027017	0.178023773711625
PLXNA2	0.0423341715408186	0.0724720511269474	0.55912289841413	285.738920628388	0.247434323031239	0.112268209298968	2.20395715382193	0.0275273574727262	0.137916780828189	0.192476729289203	0.608371345697159
LINC01717	-0.305195861219999	0.220960486156573	0.167210188478239	5.65547255247923	-0.700380025569444	0.401644538312734	-1.74378077817681	0.0811973234838509	0.264898887529848	-0.79175005354151	-1.00891369183701
LAMB3	-0.544661183973869	0.490511391955998	0.26682903897606	1.69995110492678	-0.620798096796263	0.7964935181529	-0.779413871736104	0.435735955019841	0.677619327488911	-1.46993082065745	-0.87312057702186
HSD11B1-AS1	-0.0247074704354985	0.152091647793755	0.870950555825448	11.5234172922425	-0.0816261708701545	0.289100764423912	-0.282345053749028	0.777678942336251	0.89469213642352	0.00261060729147672	0.0468852128737606
G0S2	0.54187908518089	0.474588158740961	0.253542133493644	9.63524306555976	1.39325567542414	0.984245357029586	1.41555727489427	0.156905168026682	0.38649423244677	1.60721915982267	2.56352187876102
HSD11B1	-0.443395525042921	0.681936200841829	0.515562465934986	3.45824929798495	-0.887462922774666	0.833897204301643	-1.06423539759662	0.287222075248653	0.542474646942022	-1.18314014271499	-1.32813904527805
UTP25	-0.284869733572305	0.182364143092329	0.118266104694256	11.2720608375718	-0.434782592133346	0.339687591629054	-1.27994840803057	0.2005632811385	0.442388813565474	-0.734185189109017	-0.555716548601262
SYT14	-0.473240176700198	0.219567911809473	0.0311364224787261	46.7972314246287	-1.12153796843151	0.474356464498422	-2.36433579463791	0.0180624325454097	0.105677084533338	-1.26766206230852	-1.72754855997873
HHAT	-0.130729267785374	0.141240989029822	0.354666377530176	63.7266520884076	-0.632639094981285	0.22359676504663	-2.82937499050736	0.00466390164682727	0.0444230190007194	-0.29764975204102	-0.89332523969908
ENSG00000284376	0.182392717460472	0.42084211252812	0.664724639119679	2.69793808504433	-0.036248683770254	0.603668784569289	-0.0600473052389433	0.952117958503778	0.980790726852601	0.589131288791176	0.124314227359473
RCOR3	-0.0984168186074771	0.0688616429908545	0.152947765649524	180.713244807426	-0.120481728279123	0.102934026378307	-1.17047523076892	0.241809776274343	0.492024682811387	-0.206138875564828	-0.0194152305784298
TRAF5	0.255595100125599	0.202107045700994	0.205996067200911	15.248445003341	-0.0179966904211238	0.279713211561359	-0.0643397940364213	0.948699668019225	0.979493488840067	0.796445013632982	0.155458170044348
LINC00467	-0.0697084052592915	0.160011198632661	0.663092834854161	52.2340190612723	-0.71974279689661	0.160052792145943	-4.49690872146932	6.89485701313758e-06	0.00042604779536377	-0.124834853908359	-1.04195298945774
SLC30A1	0.299837726392218	0.159965637461481	0.0608769187917877	90.2402884527376	0.577669660524199	0.193931069546387	2.9787370423697	0.00289439054761492	0.0323811116423629	0.921742897584052	1.171862150601
LPGAT1	-0.930968310640135	0.255827078168318	0.000273642422752295	38.7479414482427	-0.41955427008283	0.399235280368846	-1.05089477486862	0.293306920472832	0.548027870371191	-2.5639767580484	-0.529731990089976
INTS7	-0.0576831647990856	0.198217371940223	0.771043951605228	19.7964878291422	0.241367975877283	0.27465522352866	0.878803515098983	0.379507820054323	0.628140823515412	-0.0907786210214019	0.59802014928505
LINC02608	-0.979278019257494	0.394275749226944	0.0130011091717236	27.9829840462336	-3.13890980275976	0.72547495261466	-4.32669631314896	1.51362419811752e-05	0.000776633368319822	-2.70079287351971	-5.16985272810914
PPP2R5A	-0.0544107432790254	0.0769059356690033	0.47925747836485	190.490643349251	0.042101909417269	0.15809352442475	0.266310145026268	0.790000360537594	0.902259437937603	-0.0815109186614982	0.258006276051482
ENSG00000234915	-0.300154136803816	0.26839053749682	0.263418209412946	18.8517425576849	-0.608194889954976	0.347177484884039	-1.75182699465122	0.0798035609411676	0.262409572883031	-0.777471574750373	-0.851615334060036
PACC1	-0.141628929561022	0.329067179275752	0.666908197172509	8.99753725738228	-0.383287038470023	0.434956297736482	-0.881208159221176	0.378205163901122	0.62688751328289	-0.328518275714116	-0.467848087270004
NENF	-0.338512081601984	0.452969063687316	0.454871434012479	11.1806462028688	0.392303269976492	0.69093018892562	0.56779002606112	0.570177553134825	0.774740475674154	-0.886103672830602	0.855565725739825
ENSG00000260805	-0.581960481103936	0.531877425747655	0.273883593629677	1.71153221498902	-1.21009071610468	0.820512643585631	-1.47479837826337	0.14026675736897	0.36282053969108	-1.57556476234743	-1.87864886148375
ATF3	0.385341788905145	0.384510254050616	0.316265076559718	12.5696865426549	-0.535118586187822	0.736336407505712	-0.726731125519786	0.46739068224623	0.702914401717464	1.16389574894344	-0.726922969088558
NSL1	-0.129076896499556	0.10175901712993	0.204634941383982	79.4284301629919	-0.0294273231518652	0.134558173817276	-0.21869591654704	0.826886930117695	0.92221509335221	-0.292970133241567	0.135953726677069
TATDN3	-1.11878572519484	0.267651144385048	2.91490217908453e-05	35.6555735376893	-1.22842342572589	0.287526139881704	-4.27238868170837	1.93390102775867e-05	0.000933906266626317	-3.09588741974936	-1.90993053284864
FLVCR1-DT	-0.673801755568784	0.255803853402404	0.00843714927936453	3.67286909978302	-1.10759588670613	0.43534236788597	-2.54419502536506	0.0109529911509859	0.0771993325605059	-1.83566499420227	-1.70375875325148
FLVCR1	-0.175392816927006	0.136770031477719	0.199705110903693	36.8173110446442	-0.47243243079384	0.171165829579354	-2.76008612206572	0.00577861258368099	0.0513672802013913	-0.424139715893221	-0.619959636734596
ANGEL2	-0.241489969280952	0.134803535766709	0.0732256610510299	57.4590265944655	-0.394110878219491	0.169028782147406	-2.33161993604023	0.0197206941013082	0.112440485293176	-0.611330984224176	-0.486317140942094
RPS6KC1	-0.0806496753388063	0.0629650337724626	0.200241270378316	210.227773444689	-0.0435970874665616	0.0785948320244778	-0.554706796154022	0.579095226889191	0.780029823546343	-0.155821214899652	0.111775418081744
SMYD2	-0.600917716570375	0.547854778488188	0.27270441291415	3.78419529535637	0.502723413611697	0.802884223900173	0.626146832440692	0.531218636662233	0.749147334476378	-1.62925283852972	1.04397904360871
PTPN14	0.0229312172167117	0.0504284566106641	0.649305134140968	106.476535650047	0.057313961522828	0.0972618559428256	0.589274808374203	0.555676941100245	0.764859917330797	0.137526349432478	0.283963072650766
KCTD3	-0.407383874576298	0.124923859169205	0.00110997570830232	140.646932594077	-0.519686964344302	0.156876897442267	-3.31270552144591	0.000923982107802817	0.0147222287786697	-1.08115289688873	-0.700591513831253
USH2A	0.241761123765944	0.341387970359904	0.478838957490042	3.52873452943789	0.117275823268669	0.555170498617822	0.211242894859588	0.832697740623127	0.925135127358527	0.757266327583739	0.386277858207044
ESRRG	-0.110562599547364	0.0780026282133087	0.156359740661008	720.9961831566	-0.244268111040083	0.132517140894008	-1.84329445528453	0.0652860302660346	0.232916955956256	-0.240536486627291	-0.23063577707611
GPATCH2	-0.224790211208382	0.113355406217396	0.0473610832577879	92.6489107618448	-0.382586475644875	0.179152910464346	-2.13553033915693	0.0327177147067091	0.152746771831717	-0.564036225174881	-0.466652695180153
SPATA17	0.00495774065790555	0.127935340690422	0.969088174742046	39.8214102926853	0.133460022852786	0.195661706808343	0.682095771471083	0.495178394239918	0.722682196172548	0.0866243399882123	0.413893460218662
RRP15	-0.113531072071008	0.154009118859538	0.461018303827054	13.1371047271217	-0.311233582661733	0.255190409951385	-1.21961316148606	0.222611554688745	0.470014905493639	-0.248943386424288	-0.34490103951385
LINC02869	0.374309770616927	0.236510201076144	0.113504248778847	3.52675018466193	0.679600833868832	0.376838775992788	1.80342596665753	0.0713213426195073	0.24498504617659	1.13265238335088	1.34579047501596
LYPLAL1-DT	-0.0719320470952279	0.118487158959696	0.543792990933427	92.19567837789	-0.542624957728194	0.150193682905698	-3.61283475596567	0.000302867725116286	0.00687936703689692	-0.131132346625651	-0.739731323800995
LYPLAL1	-0.000723071071198784	0.0631994627231606	0.990871525912389	215.862685109884	-0.0328023914750578	0.118542371587162	-0.276714486439465	0.781999347500837	0.897163023285715	0.0705359259665919	0.13019474285517
ENSG00000277007	0.514243888934887	0.230329971240019	0.0255726992480792	5.38358728628358	0.883567831671281	0.391649613069067	2.25601609751997	0.0240696230114226	0.127192518403395	1.52895455610476	1.69382569328806
LYPLAL1-AS1	-0.147701083736243	0.289243150895916	0.609598412761047	3.01900514265532	-0.227378881837774	0.559601060136075	-0.406323179199275	0.684505156369505	0.845534444142098	-0.345714996012654	-0.201817161147045
SLC30A10	-0.026116774292439	0.141408744561015	0.853472227477515	97.0894995060695	-0.265109724341734	0.147031459606759	-1.80308163335098	0.0713753951644264	0.245073055693032	-0.00138062935109014	-0.266198468652362
EPRS1	0.243118081720366	0.10850740718986	0.0250541566657415	98.4434156105843	0.259063905429612	0.190034101800208	1.36324955876592	0.172803873127212	0.408829253837401	0.761109317357335	0.628215263056532
BPNT1	-0.143224914735645	0.178825691411445	0.423178472521173	14.6541232433774	-0.336062914881319	0.269904173939291	-1.24511936950227	0.213087875195738	0.458498704107492	-0.333038205521006	-0.38726809963484
IARS2	-0.233162293558017	0.130080712488355	0.0730619938650015	41.956527708099	-0.246631949586862	0.193520033391941	-1.27445177258394	0.202503354087102	0.444631812293012	-0.587746485871246	-0.234669268147959
RAB3GAP2	0.0430732660839198	0.0658674599566619	0.51315144692117	179.952872648622	0.135442375542512	0.0916672579456751	1.47754365711232	0.139529964715532	0.36183763412993	0.194569891248719	0.417276010133572
MARK1	-0.0076372584447778	0.084019779795259	0.927573369843749	203.603689994236	0.0501453899952647	0.146886667954842	0.341388300881609	0.732811281225568	0.872069199166756	0.0509545150003922	0.271731116583486
MTARC2	-0.00630419731891886	0.107484150919122	0.953229018484653	106.510141454953	0.137865016976782	0.143497254856547	0.960750204696281	0.3366777813656	0.588853094323115	0.0547298274612977	0.42140983839724
MTARC1	0.0228957262543916	0.160779511569011	0.886760506656664	28.9560972353605	0.0442239018972932	0.247888277035423	0.178402554675765	0.858406843148006	0.938916864943683	0.13742583680804	0.261627097674166
HLX-AS1	-0.783378201107318	0.255833416560876	0.00219816717252124	4.25649256180701	-1.13462554253053	0.47794391526824	-2.37397214669788	0.0175978779321164	0.104328547300443	-2.14599233946697	-1.74988029382431
ENSG00000236230	-0.0255171312460716	0.351301859374864	0.942095847856008	6.90039561190583	0.0631837537527146	0.541014181775982	0.116787610900147	0.907028361633271	0.962484480915522	0.00031759725017506	0.293978881296041
TAF1A	0.0312170985781947	0.15172804159268	0.836991070068386	7.46900608346911	-0.142079387855379	0.311812795026556	-0.455656054278591	0.648637327861475	0.824449401811021	0.160992483540496	-0.0562679873762194
TAF1A-AS1	-0.171992046110132	0.268451928728888	0.52172997086219	2.94021645103754	-0.371326358198455	0.511327081990873	-0.726201234545764	0.467715415264492	0.702914401717464	-0.41450852029943	-0.447439207334292
MIA3	0.0826408952351351	0.0703952849486622	0.240413059197498	70.6287962862197	0.0532647044826148	0.153006622560682	0.348120255131376	0.727749873213936	0.869466930991564	0.306627891054858	0.27705369969821
ENSG00000272750	-0.0845166126263576	0.335507561895263	0.801113157936177	2.25978140791445	0.189637394617666	0.576932411586589	0.328699498951974	0.742382833085207	0.875869941848507	-0.16677262308645	0.509750653072378
AIDA	-0.23315545202689	0.180846641419086	0.197313263757326	26.7121598437932	0.151245588185427	0.257305546508279	0.58780539416223	0.556662922971466	0.76530338711856	-0.587727110227312	0.444241522303852
BROX	-0.677084635708146	0.114053475533309	2.91074773751452e-09	27.3985931752654	-0.936264450448206	0.188139837131319	-4.97642851574654	6.4768179567183e-07	6.68624799843254e-05	-1.84496231602599	-1.41141060645641
DISP1	0.194261042314065	0.0847454956781336	0.0218890573669985	140.538698603682	0.19638600581221	0.118186695352392	1.66165916752859	0.0965811326423963	0.292834809489081	0.622743126868724	0.521266017790359
SUSD4	-0.238432903522384	0.654344597351617	0.715571051376079	1.96471770832188	-0.102738627172106	1.2682959207951	-0.0810052492384414	0.935437777937859	0.973896322155663	-0.602673182846395	0.0108603734807406
CAPN8	0.713815448827102	0.347374412638878	0.0398898413598634	4.93278905240309	0.483507238295391	0.469146465483411	1.03061042524786	0.302723545243158	0.557878559058477	2.09415369235439	1.01118988731077
CAPN2	0.0506766627994298	0.0981874137207582	0.605769356603505	224.362725862675	0.263959985945543	0.154985224280036	1.70313000591982	0.0885437417300786	0.278898359158389	0.216103186165542	0.636569597186067
TP53BP2	-0.197273689423805	0.0818432162422606	0.0159356790191586	250.332798071975	-0.380158248508907	0.143204794952131	-2.65464748324931	0.00793913261311853	0.0632891449898696	-0.486107714952098	-0.462509335860332
ENSG00000288999	-0.535670588232755	0.258505936741926	0.0382487457580895	3.61333726418912	-1.51785301816661	0.554198049126821	-2.73882779009796	0.00616586610386446	0.053363218690072	-1.44446889136256	-2.40379322860236
ENSG00000291068	-0.209902433630148	0.135272677702763	0.120734341883925	29.0096532886623	-0.684977891730382	0.17124287903234	-4.00003723133516	6.33325190522724e-05	0.00217500523597844	-0.521873108183465	-0.98263255287684
ENSG00000290989	-0.0784837873756297	0.134167410208971	0.558568503210321	25.093392476757	-0.0659130637981451	0.220125879339157	-0.29943350593771	0.764609300184818	0.888265790780745	-0.1496872847612	0.0736969751120632
FBXO28	-0.00409807367924462	0.0674074314091552	0.951522012937124	65.9295442305295	0.066817741489422	0.114575985703566	0.583174048899693	0.559776139148461	0.766839642036436	0.0609777075514128	0.300179667348538
DEGS1	-0.141959170178293	0.182036925318834	0.43548669390493	26.8797967192013	-0.163231808195461	0.256040811341365	-0.637522617352722	0.523784482464928	0.744561714849552	-0.329453537791222	-0.0923610186477477
NVL	0.0696393072591615	0.0752832150584218	0.354949785582307	66.404301116715	0.258471288484298	0.135613622441256	1.9059389745028	0.0566581236693746	0.215275301366454	0.269806580955049	0.627204062371439
WDR26	0.0494940669236799	0.0363211419652456	0.172983616432712	118.207820768847	0.0977492305028886	0.0845229868039427	1.15648102603881	0.247484456147279	0.499224595375986	0.212754000701104	0.352959026981558
CNIH3	-0.131409228046597	0.0981973771349361	0.180826277775787	139.366709065301	-0.431398563761308	0.128285357461394	-3.36280439403329	0.000771550124918791	0.0129921746398423	-0.299575442016761	-0.549942275969952
LBR	0.0132166676760391	0.167959015364029	0.937279328676189	47.2026599626144	0.380147092304054	0.275381852844201	1.38043625016614	0.167452365326813	0.40179245347728	0.110014137710487	0.834823262521932
ENAH	0.0304564600826501	0.0847559148649871	0.719338374550538	283.669683238064	0.479957511984577	0.151322074667589	3.17176137743884	0.00151517450078229	0.0208842999730661	0.158838307760579	1.00513287914425
ENSG00000226349	-0.118851276800831	0.380090013144831	0.754514333426827	1.65490728160336	-0.793954382869035	0.655517638798686	-1.21118690920972	0.225823778712279	0.473856127677665	-0.264010538876228	-1.16858252168848
SRP9	0.0871209432193269	0.0838533535844676	0.298819662511446	76.6743660749142	0.00327510088391177	0.139579536437616	0.0234640475781745	0.981280116460474	0.99160607765442	0.319315667070587	0.191754887697941
EPHX1	0.209781647837259	0.105398653884496	0.0465508927916956	183.708593337661	0.368234518979249	0.159516102808537	2.3084473134429	0.020974270027605	0.116979301879776	0.666698452169173	0.814496468962434
ENSG00000242861	0.0965244063717583	0.257407772134566	0.70767060261466	11.2271053422286	-0.231688199441692	0.32383898104853	-0.715442590300674	0.474335603228717	0.707748655241626	0.345946862689743	-0.209170283510182
TMEM63A	0.208963581609141	0.124085935471033	0.0921772046905922	61.7154989096373	0.435462574917531	0.22334655516499	1.94971699740722	0.0512098592644936	0.202443928851151	0.664381637459817	0.929209787168698
LEFTY1	0.633383284854648	0.271183176633829	0.0195105871099251	5.51331924550271	0.613872822202626	0.39456439450233	1.55582417155738	0.119749908666983	0.332285276906291	1.86636477479283	1.23363672890359
PYCR2	-0.62573609293557	0.263051221529554	0.0173709155923036	9.95460349245218	-1.0395000798196	0.341938805088706	-3.04001787556674	0.00236564107552987	0.0283041088965644	-1.69954003221755	-1.58756476467239
SDE2	-0.35524424599511	0.187018663109634	0.0574971544066861	9.5178246347347	-0.336728158180864	0.340518390591857	-0.988869228459568	0.322727127689815	0.576023986061954	-0.933490208605989	-0.388403224922045
H3-3A-DT	-0.0753622982718879	0.160755270597142	0.639211588673038	11.4710617512871	-0.132284327569226	0.274118898553957	-0.482580107635984	0.629393906260754	0.8127025626623	-0.140847032441679	-0.039554372029576
H3-3A	-0.283615676991548	0.14574309671493	0.051655060404838	23.3969403018371	-0.454059709429048	0.229574477048318	-1.97783183595572	0.0479476807213603	0.193908328285733	-0.730633622459767	-0.588609692089918
LINC01703	-0.193258667245764	0.216245790907972	0.37148291069007	5.41041803339413	-0.372099650106712	0.370550622232278	-1.00418034077261	0.315291696178294	0.570285945617485	-0.474736921096113	-0.448758699315729
ACBD3	0.0791302791617725	0.0948657489548356	0.404208254209886	56.8716193379401	0.0783347395138954	0.17077477893102	0.458702040220686	0.646448148746513	0.823586024563249	0.296685606826383	0.319831478496776
LIN9	0.170597029551577	0.24360121583338	0.483732031015039	9.92584203034487	0.435363611230105	0.446540316133047	0.974970446118436	0.329574920003858	0.582534037462581	0.555725163082791	0.929040922357599
PARP1	-0.205997708426829	0.156715080147161	0.188687149477363	37.1944185802455	-0.62603903562965	0.212078655428442	-2.95191910928011	0.00315805649538883	0.0343770744299362	-0.510814682256445	-0.882063353600821
STUM	0.201824731307706	0.221379579667453	0.361943388871813	49.3323213137856	-0.0870281101543503	0.414119505111009	-0.2101521640016	0.833548913401666	0.925374319027185	0.644163967034404	0.0376677162290895
ITPKB	0.263721909126023	0.0578584177821071	5.16292695997826e-06	1091.08780624159	0.326363223842912	0.153736929836688	2.12286809805296	0.0337649064172813	0.155352812018663	0.819460644868145	0.743050178635482
ITPKB-IT1	0.44081000645044	0.284077247181404	0.120727835879145	2.13728891358434	0.238055700759423	0.530759272124698	0.44851915597528	0.653778564430307	0.82717910250833	1.32098520929961	0.592368311458139
ITPKB-AS1	0.131166823739606	0.239351976540124	0.583686335761393	29.0072057786546	-0.552299691754276	0.30096400237461	-1.83510216303819	0.0664905535120823	0.235616192027025	0.444056354766077	-0.756239622715868
PSEN2	0.20539486756733	0.165237988641368	0.213858806802977	14.0820574694721	0.216984058814038	0.292972257597125	0.740630053485881	0.458917780511782	0.69608855675023	0.654274816151997	0.556413114868361
COQ8A	-0.274742241257131	0.261866276465198	0.294099883432313	11.3862828691708	-0.704502098491055	0.390176581632444	-1.80559811033127	0.0709811380643964	0.244449877157827	-0.705503497629517	-1.01594731278776
CDC42BPA	-0.10779342069899	0.0587012696745067	0.0663125967383039	783.309114863034	0.0373867486905898	0.100978629179232	0.370244169429458	0.71120056879732	0.85993716305619	-0.232693998979917	0.249960650973021
ENSG00000287532	-0.0590405558043814	0.302953170724007	0.845484199281155	3.24726693460246	-0.615230571242694	0.536154903424372	-1.14748660753315	0.251180565025259	0.503646538850368	-0.0946228372221499	-0.863620535386944
ZNF678	-0.416311309360151	0.121624007576659	0.000619484448944767	68.6182187470541	-0.387366302584671	0.176774644547991	-2.19130013569061	0.0284300802574102	0.14068156820831	-1.10643595040339	-0.47480866222491
SNAP47	0.203023066138654	0.120586450523784	0.0922530361039325	18.2425312367191	0.297219234662174	0.212979322393712	1.3955309431999	0.162855790431765	0.394968046556198	0.647557726204076	0.693320885440404
JMJD4	-0.320290697940555	0.161128849536697	0.0468346577759242	11.6372705164541	-0.376523572652182	0.251342961636166	-1.49804701194387	0.134121036576023	0.35436730583458	-0.834499574970792	-0.456307375647293
ARF1	-0.180169845305792	0.209413987922477	0.38959476829883	28.7473321675838	-0.0286563333409606	0.342091963280611	-0.0837679232980238	0.933240951853953	0.972952256433477	-0.437668558955771	0.137269290518351
C1orf35	0.431504810783642	0.134695834620495	0.00135744572482785	24.7140240485771	0.671502222089333	0.209782349157738	3.20094719496359	0.00136976632156798	0.0194680720394328	1.29463231334416	1.33197156240389
MRPL55	-0.444478146712753	0.32550098719398	0.172089634125208	9.95005797453623	-0.293179287527386	0.516253168762295	-0.567898281826098	0.570104038700152	0.774740475674154	-1.18620619497718	-0.314094435428236
GUK1	-0.107737104789228	0.173260157837455	0.534058436776109	46.6315589317976	-0.34098774394626	0.189527317002347	-1.79914826706504	0.0719952302561302	0.24651395622953	-0.232534508802198	-0.395671488305733
IBA57	0.198245403592205	0.163665714218458	0.225787181206224	9.26406882833744	0.307039590074833	0.297517502406864	1.03200513445742	0.302069712218608	0.557030895138389	0.634027087139053	0.710077662646414
OBSCN	0.426346812844634	0.272152959497834	0.117215104842299	3.45541666392046	0.429061993412203	0.445154490267975	0.963849636008198	0.335121317187439	0.587083782980535	1.28002454066613	0.918288276310198
ENSG00000287315	-1.1651340470219	0.568484610917968	0.0404089802404355	2.13628395655259	-2.8056861189959	0.742999978976762	-3.77615908261506	0.000159265293069504	0.00430195948934197	-3.22714876519068	-4.60126281522277
TRIM11	0.0406716522836056	0.300301436487949	0.892267091552112	5.19854974678304	0.348845580721971	0.556970646492528	0.626326688702168	0.531100684352152	0.749147334476378	0.187768370800234	0.781412521896783
ENSG00000231563	0.303077857787633	0.14477204123882	0.0363060289011851	8.05845767157499	0.539581717341855	0.285706320484163	1.88858866134802	0.0589469674979162	0.21990580015552	0.930919152291951	1.10687151112588
RNF187	-0.314042831907352	0.361602557332731	0.3851342754274	13.68401100988	1.06834592491808	0.577968160851925	1.84845117306001	0.064537101661771	0.231554554141297	-0.816805227703693	2.00911828820745
RHOU	-0.504678796743392	0.205884920528148	0.0142354536099345	56.4549313950264	-0.715585410978059	0.453556962687225	-1.57771894127338	0.114630192856541	0.324125201951851	-1.35669820003722	-1.0348591128444
LINC02815	0.0669793532735614	0.650195758804656	0.917951753019307	1.70794863172272	-0.596336450501559	0.838790394504208	-0.710948115773358	0.477116388021676	0.70958435148856	0.262273424948567	-0.83138091080528
LINC02814	0.297119830234236	0.227546031968894	0.191635198014206	39.3625865894518	-0.298056913977054	0.301697686402477	-0.987932382018449	0.32318576510643	0.576499920632201	0.914045645722429	-0.322417280811803
RAB4A-AS1	-0.0934416574438582	0.10981175624164	0.394810567347059	16.513110264953	-0.237756319314622	0.198959142602979	-1.19500072328449	0.232086747525651	0.480968328806613	-0.19204890806696	-0.219524504767692
RAB4A	-0.0419140048974645	0.0818241295688254	0.60847952144576	114.44050689376	-0.168994706229441	0.144383491541522	-1.17045726228917	0.241817003332998	0.492024682811387	-0.0461193741798567	-0.102194430409186
ENSG00000237481	-0.499773522899543	0.24222106974258	0.0390846085171126	2.61949036347557	-0.535191546705172	0.453679799737275	-1.1796680103789	0.238132281758043	0.487866968212556	-1.34280615779879	-0.727047463883571
CCSAP	-0.113116116460866	0.284609732937663	0.691040888438202	16.3310939333267	-0.41643822868393	0.433573797470845	-0.960478310989105	0.33681454169569	0.589032531835432	-0.247768206190386	-0.524414991947651
NUP133	-0.207362680708091	0.102629869238211	0.0433325296220933	60.7480561642466	-0.278941047020627	0.152257290834337	-1.83203737234579	0.0669458528470609	0.23669400441722	-0.514680369104766	-0.289799283781301
ABCB10	-0.134939690357704	0.121720598528395	0.267601945499511	43.0955897269873	-0.0280371127658708	0.161304919846505	-0.173814368418213	0.862011351916173	0.940455366854501	-0.309573932031458	0.138325885802548
TAF5L	-0.146119418404796	0.192271539779138	0.44727619741248	25.2366724159357	-0.0201139049692137	0.211283346027963	-0.095198724117857	0.924156983392307	0.96895131020394	-0.341235620897018	0.151845501155202
URB2	-0.110551739643222	0.174287872944582	0.52588153053129	10.0765100020959	-0.487989798508693	0.28680002016536	-1.70149848046501	0.0888494229165565	0.279539800641529	-0.240505730699722	-0.64650565607456
GALNT2	-0.0592370765260774	0.0592702391711162	0.317581356580452	220.208218530213	-0.0430094812018627	0.112514556715232	-0.382257038177891	0.702270717897917	0.855214492647972	-0.0951793961938678	0.112778068887001
ENSG00000227006	-0.148585439137972	0.315700580704545	0.637888521851536	3.05173642355658	-0.483136905338846	0.540443274420419	-0.893964136859637	0.371341079764628	0.620144188076647	-0.348219545806548	-0.638225013853926
PGBD5	-0.781668875549554	0.224132228847863	0.00048749606569426	20.3022613921464	-0.721512258872451	0.316039164492474	-2.2829836929582	0.0224313289384758	0.121915545680745	-2.14115142260817	-1.04497227734069
COG2	0.0707242309603423	0.143671508761379	0.62253312277043	46.236543451868	0.131535936475146	0.177806123091643	0.739771691705757	0.459438538611179	0.696537495058145	0.272879152713947	0.410610331920306
AGT	0.366595568769761	0.0868321371044706	2.42264351019177e-05	333.785435004067	-0.557102538679172	0.186786151463841	-2.98256875208983	0.00285840440243132	0.0321035126370788	1.11080528137288	-0.764434869475603
ENSG00000244137	-0.410178081921803	0.305658227793777	0.179612183626546	5.42354314040031	-0.907446944385081	0.45496533545041	-1.99454084449471	0.0460929809710608	0.188572138571687	-1.08906626680494	-1.36223840153701
CAPN9	-0.167673933800581	0.273104964022136	0.539245606995835	5.61982785129907	-0.107260334602139	0.44957254430667	-0.238582929408103	0.81142900327876	0.914674775501884	-0.402279356239653	0.00314484376598456
C1orf198	0.246851300487427	0.0942006225943119	0.0087804842001429	149.586692387299	0.0354187870486256	0.123987281390737	0.285664679887656	0.775134959214867	0.89374989831174	0.771682026333071	0.24660265694952
ENSG00000223393	0.549978632736437	0.141977224606158	0.000107190839278417	7.15315324925836	0.666212037699275	0.291762431659558	2.28340583093522	0.0224064741174567	0.121883414418604	1.63015758494136	1.32294475660329
TTC13	-0.0496540041170746	0.101874782585904	0.62597325857314	70.2887820343593	0.0738330663928602	0.169921039482255	0.43451397553727	0.663915248413858	0.833580866845452	-0.068039535929653	0.31215013394521
ARV1	-0.118660200827903	0.127438480075004	0.351792779610528	22.3543109003558	-0.146293831832725	0.19843316292325	-0.737244872165388	0.460973450070929	0.697737298719727	-0.263469399773463	-0.0634592239260243
FAM89A	0.208132778848628	0.225422320071701	0.355850077309221	16.6617473337021	-0.0454037554739139	0.344861641912766	-0.13165788813764	0.895254895877677	0.956311605791919	0.662028752094342	0.108692644392576
C1orf131	0.0327095215653318	0.150098336001521	0.827490965338386	18.7828278461366	-0.238221778936956	0.208568498966366	-1.14217525713397	0.253381178549319	0.505530785579244	0.16521911875698	-0.220318732966378
GNPAT	-0.22127930652651	0.0991047182838881	0.0255632736413972	42.6761617134532	-0.441215066130536	0.155997274186547	-2.82835112620568	0.0046788457252713	0.0444907586142927	-0.55409312358906	-0.566692478608379
EXOC8	0.0615070269779311	0.30238175109098	0.83881573451893	5.17283056447378	0.0697094561393572	0.366800332392151	0.190047418127282	0.849271973286983	0.934053311320914	0.246775454710539	0.305113889797336
SPRTN	0.187634515542443	0.167572223452654	0.262831711876274	8.02901821834419	-0.0130810338778083	0.308277849080049	-0.0424326104416655	0.966153832378569	0.986065334332132	0.603976388713855	0.163845907356933
EGLN1	0.0594461875768985	0.101601770509655	0.558487151723325	101.337034194894	0.133272459924312	0.190779516323596	0.698567972560839	0.484822064929165	0.714143233029631	0.240939028668462	0.413573415772971
ENSG00000233461	0.375965166618591	0.375414615406727	0.316601320806168	2.59442234281589	1.18974081081603	0.660189596391271	1.80211990209993	0.0715265430930416	0.245438835476161	1.13734056833474	2.21625814938995
TSNAX	-0.065125406894029	0.103928792626498	0.530898596468711	39.8024334991394	-0.160253518607951	0.135522873992907	-1.18248317709332	0.237014036769121	0.486848801846736	-0.111855515976246	-0.0872790706961935
DISC1	-0.415761015532625	0.382588859533041	0.277167447477023	7.56946748132504	0.148094347227665	0.49966709357945	0.296386032081413	0.766935291180895	0.889373617929777	-1.10487748387555	0.438864462061857
MAP10	-0.688430947411719	0.283355917178317	0.0151170528440408	3.12777224456767	-0.767813814001677	0.491900213236922	-1.56091376531252	0.118544098976825	0.330321685204535	-1.8770957802227	-1.12397805778241
NTPCR	-0.175914948376065	0.125384699310135	0.160616327037342	47.922784600731	-0.207420991950023	0.157114230775907	-1.32019226346128	0.186770834345272	0.424943714455161	-0.425618424804332	-0.167762394257445
PCNX2	-0.318293888764227	0.120045542862924	0.00801486905948384	118.585549977122	-0.839365475548159	0.201593050051443	-4.16366276185596	3.13182588042814e-05	0.0013364524301629	-0.828844486528705	-1.24606887841693
COA6-AS1	-0.238040415549167	0.235836050215803	0.312808235211218	21.669894421662	-1.13009745224845	0.291641052802824	-3.87496013125594	0.000106642157909607	0.00319226257493395	-0.601561632365101	-1.74215387285102
COA6	0.167136823931314	0.214345532277057	0.435535583436168	7.39414604435783	0.0789697671293298	0.370329354008804	0.213241986557329	0.831138220769428	0.924330987732164	0.545925644409514	0.32091504582447
TARBP1	-0.327456967803998	0.123115684187803	0.00781986209526203	105.409278919646	-0.510274075257048	0.183177524706324	-2.78568059086472	0.00534154768365224	0.0486210570571091	-0.854794899310278	-0.684530009061612
LINC01354	-0.0481111651321846	0.199665512559722	0.80958703764725	18.7927627921996	-0.279674648733496	0.326436894870841	-0.856749506958008	0.391583336473182	0.638805518622035	-0.0636701194551661	-0.291051051150602
IRF2BP2	0.0948367452289088	0.111870778390308	0.396585714533111	84.787122806219	-0.0976040790123145	0.16046569383104	-0.608255114735522	0.543018285565867	0.757597737570248	0.341167300808602	0.0196216123516107
TOMM20	-0.670819551089497	0.339996311004176	0.0484932738459138	15.8454739036072	-1.01592730861923	0.527221468834062	-1.92694601543054	0.0539863580463765	0.209245686312844	-1.82721920464828	-1.54734181361467
ARID4B	-0.00677703877635645	0.0633181503506779	0.91476396274704	344.955395752754	0.141784525615714	0.0837706349714625	1.69253254035874	0.0905444811364197	0.282582703619094	0.0533907108884199	0.428097817626073
GGPS1	-0.0857010934661173	0.106615990066625	0.421495366325453	33.0594666284282	-0.091802923085531	0.181048854323663	-0.507061607368218	0.612111592231453	0.801215640128552	-0.170127146886825	0.029520304742838
TBCE	0.154999871469002	0.0716709930602356	0.0305674669073259	30.8811776319266	0.172543826711719	0.142871246422782	1.2076875580768	0.227167465584677	0.475922603801171	0.511553036147562	0.480583367671839
B3GALNT2	-0.0880962918926096	0.0994239257003816	0.375581249135956	90.8494335198107	-0.273360319714109	0.164310075126778	-1.66368568393137	0.0961752586727487	0.292147726271091	-0.176910498595511	-0.280276715585626
GNG4	0.626987165563827	0.553123969141026	0.256988295742514	4.39209150581056	1.70592675255292	0.71832588949199	2.37486463666147	0.0175553869137849	0.104148269233879	1.8482505650303	3.09704224111535
LYST	0.103879483624643	0.0955243088277135	0.276830705855449	232.265562232631	0.146226146402616	0.119178574649695	1.22694995163705	0.219841402348187	0.466779855249657	0.366776901361711	0.435676693016239
NID1	0.0879073832536613	0.163860054417401	0.591627945740208	45.5808956206659	-0.805512937262193	0.244265321202678	-3.29769667383043	0.000974813788422181	0.0152226356090565	0.321542914421653	-1.18830524175826
GPR137B	0.104011650799414	0.0604285039950167	0.0852082048967489	93.3854923987319	0.280034440948237	0.120356403608161	2.32670994274582	0.0199807083130096	0.113311648459305	0.367151207064694	0.663997938612586
ERO1B	-0.278566450387141	0.118583725106807	0.0188182459257804	62.1874912063313	-0.43206210548022	0.168646267951117	-2.56194288038118	0.0104088435844061	0.0748950181115028	-0.716333897002489	-0.551074497797316
EDARADD	0.213151390561727	0.183866038386809	0.246343911702381	6.05104336785251	0.409679690360007	0.368616972318444	1.11139671020381	0.266397627764238	0.520859707802672	0.676241774265173	0.885215651100896
LGALS8	-0.0430017578428418	0.150565877686924	0.775183775055953	15.6630828420794	-0.149308587299638	0.241413369430663	-0.618476879104749	0.536261034114349	0.752761949236749	-0.0491999585352244	-0.0686033947392867
ENSG00000230325	0.0448267758676038	0.180637144230092	0.804011204231753	9.36031417432383	-0.00758712590863432	0.273675445248685	-0.0277230787063853	0.977883016630177	0.9906307910241	0.199535940598028	0.173220333022943
HEATR1	-0.159732230093163	0.131199903065631	0.223424620505855	35.190503955461	-0.137836299262785	0.178485192398996	-0.772256215824659	0.439962692147176	0.680754536177784	-0.379787954768386	-0.049027873630456
ACTN2	-0.071297595095654	0.195613924361026	0.715498720640841	38.3395717163118	0.099237752557606	0.339925575669145	0.291939646972006	0.770332769337899	0.891371027812966	-0.129335538892401	0.355498938358388
MTR	-0.0668932474105106	0.102595812620397	0.514396283112355	178.35277612547	-0.133480842665226	0.122979324497041	-1.08539255042369	0.277747830420508	0.532637101339725	-0.116862150856899	-0.0415960228705883
FMN2	-0.0373221271279063	0.0334787425121191	0.264935816728737	2593.21223262549	0.055690753277918	0.108534404800636	0.513116125529179	0.607870092197228	0.798573526593021	-0.0331148892195754	0.281193342047752
ENSG00000233735	-0.0561417311922543	0.420107963390015	0.893690070400988	2.36889234835828	-0.564335910904621	0.570576701869722	-0.989062310212368	0.322632656427127	0.576023986061954	-0.0864131846654514	-0.776777396984715
RGS7	-0.048744668248193	0.0827399114382041	0.555773225192847	446.743685925654	-0.385956033215656	0.224667920462734	-1.71789560530372	0.0858156585731219	0.27346801364152	-0.0654642398908272	-0.472402275834191
ENSG00000287738	-0.0403897204481763	0.32089481969491	0.899838063083311	5.55751611425336	-0.555509147559388	0.521670459175949	-1.06486602372864	0.286936562201327	0.54217298688633	-0.0418025053103559	-0.761716016758538
FH	-0.53080386573715	0.201970789537598	0.0085857729325579	14.1749815867905	-0.923621585940893	0.348133704170672	-2.65306568963541	0.00797643459905476	0.0634874111208237	-1.43068602895286	-1.38983769438831
OPN3	0.287617943985638	0.253007424489763	0.255623384439054	7.21502897351832	0.601730075046731	0.393398083213498	1.529570429351	0.126123093598213	0.342311419022857	0.887135709740816	1.21291718259288
CHML	-0.259562810556931	0.21645735852523	0.230473272766221	10.5411771264294	-0.365350738453803	0.305687297820468	-1.19517801707409	0.232017485448345	0.480968328806613	-0.662514400760465	-0.437242821916317
WDR64	-0.974459984551564	0.560737529732983	0.0822428212876866	4.06786992819017	-2.36584244407919	0.665609173559935	-3.55440179922063	0.000378839957552053	0.00814082757477595	-2.68714789797468	-3.85074390258228
ENSG00000288723	-0.321538595322501	0.191270945090643	0.0927505903385926	18.0273167590034	-0.795706684824093	0.288240146045301	-2.7605685597281	0.00577008456624147	0.0513293384530459	-0.838033698383894	-1.17157252889542
PLD5	-0.351504867397002	0.290810169410747	0.226774664987992	50.1898025312249	-1.68369210625993	0.900338193526802	-1.87006629105068	0.0614746128151505	0.22554209936863	-0.922900054603571	-2.68676961127436
ENSG00000272865	-0.0301687592017261	0.179829167513433	0.866769387865324	152.465961911694	-0.995460246422931	0.743281855072003	-1.33927693731539	0.180480533817002	0.418266487835074	-0.0128561039731381	-1.51241823021331
ENSG00000224525	-0.35261384967949	0.579722094577746	0.543024095899816	2.3701045802829	-0.9811634803715	0.752559577669904	-1.30376851147042	0.192312521885463	0.432546363640624	-0.926040761769047	-1.48802321461321
LINC01347	0.06870830104501	0.335239505659899	0.837608942405748	3.74506667797761	0.0258646613565854	0.437281213822575	0.0591488052516244	0.952833585690094	0.981048698083606	0.267169913143434	0.230300155777988
CEP170	-0.225798425074715	0.0792173070800903	0.00436687623132938	207.754250541265	0.0281459509884627	0.127364388732024	0.220987603117871	0.825102085647803	0.921194935373306	-0.566891549885044	0.234192791074514
SDCCAG8	-0.0359594986441686	0.0643921235808515	0.576540136111747	447.476287540043	0.237192904281217	0.132218115956768	1.79395162731538	0.0728208900288126	0.248502007936803	-0.0292558401523955	0.590896095051308
AKT3	-0.00827469750866253	0.0408492707520877	0.839473805346497	1311.47903151868	-0.0337180785689829	0.107076199120829	-0.314897977756329	0.752839117072379	0.881024858297675	0.0491492477142417	0.128632277549328
AKT3-IT1	0.134610656775233	0.280911717503392	0.631802022070275	4.16989580669563	0.00477962801265451	0.493245192036625	0.0096901664523465	0.992268486793565	0.995733918062926	0.453809505255933	0.194322109029283
LINC02774	-0.917123784333943	0.250660274615445	0.000253367553414799	15.6354847655034	-1.8060364744354	0.322595979503282	-5.59844694039972	2.1628057524507e-08	4.60330508299384e-06	-2.52476819389091	-2.89552960353326
ZBTB18	0.389106125246595	0.136340276831513	0.00431815276053258	69.6814714330214	-0.0967332972876311	0.140365051986467	-0.689155141672713	0.49072564258447	0.719201146466306	1.17455658483554	0.0211074542323207
ENSG00000240963	-0.602424097959749	0.373084542875899	0.106373072092323	2.64274638205834	-0.825730339125461	0.657821895967545	-1.25524909430227	0.209388348473851	0.454163640818024	-1.63351900481412	-1.2228028219854
ADSS2	-0.691515939699535	0.290427091513974	0.0172642539341197	17.192333742952	-1.04182366068195	0.407734818072233	-2.55515009880118	0.0106142016332811	0.0757766171458544	-1.88583267127748	-1.59152956280793
CATSPERE	-0.405012484050584	0.141024841872996	0.00407982388825677	60.5473082718038	-0.682606527959488	0.148942107061628	-4.58303257168939	4.58280621632345e-06	0.000305048568221685	-1.07443697064369	-0.978586221281545
DESI2	0.00287749615851031	0.0871509004959512	0.973660711861759	46.264386904667	0.0597094550293799	0.166328482031109	0.35898514974851	0.719606198629812	0.865212055526747	0.0807329574942274	0.288050577562858
COX20	-0.017350378036589	0.128409300840697	0.892518762685478	70.7430400970181	-0.40377446081372	0.163699645921222	-2.46655671453334	0.0136419123052458	0.0887161705554273	0.023446352982988	-0.50280641182272
HNRNPU	-0.00205539383774997	0.0764492107241952	0.978550864786759	285.590959928183	0.263653902056755	0.182914763961163	1.4414030685502	0.149470843880851	0.376516269506994	0.0667627045854133	0.636047316747605
EFCAB2	0.0650218099665271	0.086785753355933	0.453723312224102	229.054217963533	0.365588399148553	0.139455426797634	2.62154300871392	0.00875327169759698	0.0671889599584025	0.256729539903501	0.809981312575506
KIF26B	-0.340800616615319	0.187743312660366	0.0694858522123288	25.5105211688657	-0.185232457021006	0.314927422196965	-0.588175065000076	0.556414792334154	0.765107573279899	-0.89258494708387	-0.129901408507986
SMYD3	-0.0116814943357864	0.057566565152678	0.839196381357195	1013.93807067299	-0.0864199341382645	0.0902417333090388	-0.957649315559063	0.338239622616394	0.590328178723502	0.0395009860826327	0.038705465839501
TFB2M	-0.462266034960314	0.244319496266388	0.0584835929059421	5.92708152574062	-1.05950744838983	0.44760051025906	-2.36708275371853	0.0179289234377684	0.105349229743397	-1.23658260671969	-1.62170395857343
CNST	0.0220953166774315	0.0675047489352746	0.74342965085069	52.9780468023927	0.021351174560916	0.13263696244205	0.160974544107526	0.872113450005078	0.945315050492773	0.135159026838783	0.222598653186767
SCCPDH	-0.130893499900768	0.0974769340244811	0.179331849408354	40.1624868189321	-0.0640936384166902	0.169269207482328	-0.378649131581606	0.704948432372026	0.856168437766378	-0.298114867660778	0.0768015171045759
LINC01341	-0.411603560919554	0.357548810223549	0.249657591406917	1.94078257232781	-1.02228395034192	0.672541283668248	-1.52003152098867	0.128503053680468	0.345938889046107	-1.09310331245766	-1.55818834865841
AHCTF1	-0.0537742361799372	0.075307094977845	0.475186368055178	194.596399701711	-0.0524821579713377	0.141661244348465	-0.370476471618728	0.711027504302758	0.85993716305619	-0.0797082907579246	0.0966145465397325
ZNF670	-0.263873893484853	0.199029951602824	0.184905980240178	13.8412390286383	-0.708779477382018	0.275490613529852	-2.57278993393078	0.0100882418391327	0.0734154872548109	-0.674723657171941	-1.0232459371338
ZNF669	-0.146215165957845	0.300286760771755	0.626316119164005	5.30705115807503	-0.817740697512053	0.420043106290151	-1.94680185263459	0.0515584947791827	0.203262851587723	-0.341506783954071	-1.20916984854951
ZNF124	-0.118828625355696	0.189478779979442	0.530571262855458	16.0709993372859	-0.1041502658365	0.336314689979047	-0.309680989084923	0.756803561062381	0.883843205034239	-0.263946388567275	0.00845165061882073
ENSG00000259865	-0.000937918526864111	0.176629977976653	0.995763192615425	18.1839105125241	-0.285514657421043	0.262752532938631	-1.08662951495782	0.277200575691187	0.532234984398715	0.069927464538355	-0.301016039213278
ENSG00000290683	0.213532605713518	0.188706516052062	0.257819776011348	6.92308837987133	0.332783853350011	0.312265438659244	1.06570824737719	0.286555548282972	0.542146721785974	0.677321399411332	0.754005898021576
ENSG00000289566	-0.306806838352785	0.22252604680532	0.16797316249198	11.8562322877646	-0.454186775357338	0.269487926403568	-1.68536966170862	0.0919172731651317	0.285006024992194	-0.79631244151132	-0.588826508626729
ZNF496	-0.0658974621134781	0.0959835059881788	0.492366437297006	32.7834186573084	-0.156726445465397	0.157001547003453	-0.998247778169667	0.318159223552343	0.572235809946995	-0.114042024632116	-0.0812607163336944
ZNF496-DT	0.191370864366975	0.180666400382232	0.289485990411159	45.8219323428118	-0.19418557132294	0.314058018251186	-0.618311140101601	0.536370259920116	0.752761949236749	0.614557962208062	-0.145178385292763
ENSG00000286216	-0.0992404214384467	0.37084492212063	0.789002414393307	3.5195591457402	-0.383070922123182	0.523322803290282	-0.731997382332099	0.464170165499738	0.699959821968698	-0.208471370279647	-0.467479321240425
NLRP3	-0.448522682115527	0.489819769393161	0.359829921161427	2.07900259005091	-1.47537537712273	0.786661581315475	-1.87548929827686	0.0607254403893892	0.224057696444014	-1.19766057213098	-2.331312311436
SH3BP5L	0.326519443333307	0.213946035100086	0.126965876725878	8.54290260994041	0.309259105717338	0.303064194686202	1.02044092023985	0.30751939521387	0.561798194816789	0.997307188292133	0.713864891067778
ZNF672	0.207893321229265	0.158057231639744	0.188407728368749	15.6403657811664	-0.0735566964648007	0.198949548098813	-0.369725375944393	0.71158712225331	0.860079060970387	0.66135059314371	0.060654407480079
ZNF692	0.50892281878829	0.154732111098375	0.00100523465869404	57.3478124920971	0.396767818312109	0.194065020257701	2.04450971012312	0.0409032191325814	0.174911678340218	1.5138849527384	0.8631837231179
PGBD2	-0.326014858532879	0.344089805678328	0.343399202467581	2.04034894351554	-0.625876164771399	0.655666271374595	-0.954565137931007	0.339797654091504	0.591455122047764	-0.850710755683531	-0.881785442000845
FAM110C	0.531420010604829	0.331042772321302	0.108429760559801	8.2204989569647	0.437502688201072	0.379426822251904	1.15306209931203	0.248884896616548	0.500849260846188	1.57759840664745	0.93269089577738
SH3YL1	0.0356602030917633	0.093266179641599	0.702202731924576	109.605723998656	0.230130316562843	0.142905698464373	1.61036487023095	0.107318225040347	0.31215896738579	0.173575633337452	0.578844982446753
ACP1	-0.212015261605426	0.152724860893231	0.16507095049627	27.086642648117	-0.238519249634979	0.244484209854734	-0.975601859018629	0.329261802943975	0.582488180687235	-0.527856769118501	-0.220826316450135
ENSG00000228643	0.500011308455548	0.277311335987115	0.0713774722790552	2.2325028946429	0.850561589762503	0.485858049291053	1.75063805365294	0.0800082760633414	0.26247200649396	1.488646998265	1.63750611840179
TMEM18	-0.0611079212514041	0.313110228126603	0.84526436921256	8.90543443719613	0.0867622835877562	0.462247973278194	0.187696406698013	0.851114647248447	0.934869918634729	-0.100477745434526	0.33421165849082
PXDN	0.901451473000239	0.426023023258183	0.0343474516859789	19.306859133575	0.433830135096187	0.884711476433456	0.490363408469719	0.623876764910798	0.808755201673973	2.62555064515292	0.926424304440322
ENSG00000236760	0.373679271903129	0.472606384489837	0.429132162996884	2.67975572630171	1.0093192654185	0.717794702127787	1.40613919610514	0.159682795270438	0.390692491655388	1.13086677157013	1.90839926726708
EIPR1	-0.0680627241467355	0.0880563396961595	0.439554819353786	47.4979728098441	0.0143060771041733	0.149457400278038	0.0957200986873818	0.923742877751055	0.968898363427772	-0.1201741820979	0.210577384758429
TRAPPC12	0.0718695734996678	0.0538561846597396	0.182049198796735	136.375102815888	0.131763557546131	0.0791000562703759	1.66578336045354	0.0957565714941641	0.291154019851744	0.276122834400288	0.41099872881773
ADI1	-0.169984018110383	0.0813965014140757	0.0367666791373341	55.12699894433	-0.317711041597461	0.122127936118218	-2.60146082621033	0.00928276661545956	0.0696409471064068	-0.408821659447933	-0.35595372871766
ENSG00000235078	0.203580011295719	0.278784435009466	0.465242475890161	4.85206027481965	0.392587756744663	0.434806315819257	0.902902608498115	0.366577586111373	0.615812592774779	0.64913502971306	0.856051154341131
ENSG00000242282	0.185387849547871	0.324456257390291	0.56774201396315	2.98602933449608	0.366045903001496	0.491507686488575	0.74474095332384	0.456428336501898	0.693777510253282	0.597613690139674	0.81076196559798
RNASEH1	-0.0225385806702664	0.182756875564334	0.901849359224964	12.0837832906183	-0.337103563489372	0.294850258873658	-1.14330428189931	0.252912277824102	0.505179894529895	0.00875303872104494	-0.3890437906503
RNASEH1-DT	0.306780370547069	0.266496991545433	0.249666890435459	8.40273447943339	0.172343248044366	0.437717588276103	0.393731603802166	0.693779205767133	0.850754214910404	0.941404899934136	0.480241114066967
ENSG00000287126	0.07790282791438	0.208202661519734	0.708279135406641	3.68051953990906	0.230962871468427	0.417474868187875	0.55323778523714	0.580100596518523	0.780591186698356	0.293209388144775	0.5802655967197
RPS7	0.279318410487827	0.300283460021621	0.352276616735219	20.3667603551627	-0.610178185889761	0.351796497291081	-1.73446350543079	0.0828358756401554	0.267182506274327	0.863630911929088	-0.854999493463261
ENSG00000291325	0.161603254044694	0.440706628545807	0.713849351801888	6.03669903437544	-0.554335889728595	0.823734639307997	-0.672954448284804	0.500976270974583	0.727266725220536	0.530254228492416	-0.759714050510916
SOX11	0.640819246566979	0.560842211148197	0.253204012235892	6.04399457099103	2.11203638089587	0.671997173401953	3.1429245010121	0.00167268977481166	0.0222337484331172	1.88742388331142	3.78999970318298
NRIR	-0.387764869686637	0.221405442573041	0.079880626793592	10.7254875220594	-0.79974803234211	0.388488378115648	-2.05861507677853	0.0395311272996911	0.171759851318688	-1.02559064832133	-1.17846840558478
CMPK2	-0.594667200545067	0.439825412596598	0.176358410610661	3.69969135723066	-0.743954842803394	0.643775070476131	-1.15561300354978	0.247839486728858	0.499795619511699	-1.61155098631929	-1.0832667547863
RSAD2	-0.350691301507129	0.325684768784437	0.281577936467958	9.64652117787226	-1.22664606002109	0.416064608903501	-2.94821052733564	0.00319619318126795	0.0346773885746127	-0.920595985133519	-1.90689775858768
RNF144A	-0.2545373312849	0.180257538135583	0.157927604390572	51.9615823702851	0.0145907442546943	0.393627700735165	0.0370673715987053	0.970431287832842	0.987485786426274	-0.648281929233328	0.211063121151737
ENSG00000229727	0.128098003075855	0.433090709370788	0.767400860883522	3.32070708857369	-0.61239936318745	0.743318437884778	-0.823872154887107	0.410012203558954	0.654379414933658	0.435365262761815	-0.858789557218433
LINC00298	0.149663618231356	0.13459219232641	0.266147413446218	87.9487140592856	0.382786899724574	0.203852165361466	1.87776715074783	0.0604130258913709	0.223175072875952	0.496440433318003	0.839327647847478
LINC00299	-0.293646427900335	0.0661316611952293	8.9820854198326e-06	1173.77670444361	-0.490059540358597	0.186049836186822	-2.63402296074319	0.00843797816330816	0.0656456423896357	-0.75904133622742	-0.650037320825521
LINC01814	0.0337009486702024	0.209138178197216	0.87198154484076	23.7626087643183	-0.0875862949200171	0.257791281543638	-0.339756621696265	0.734039817460988	0.872507339563392	0.168026902309055	0.0367152682406989
ENSG00000285591	-0.276070087027893	0.395480110164313	0.485137709105481	1.67624875324318	-0.709810113210183	0.638581940052093	-1.11154116439979	0.266335481573617	0.520828459883072	-0.709264039878688	-1.0250045430322
ID2-AS1	-0.0321598903886692	0.246751675461637	0.896302958815146	13.3149167819014	-0.794430635729958	0.368429988755701	-2.15625942506198	0.0310634136556722	0.148223983233819	-0.0184951119942596	-1.16939516672512
ID2	0.543188403995459	0.132610049322449	4.20108568094784e-05	259.484771803667	-0.274082004745454	0.179498242209438	-1.52693419930907	0.126777374404751	0.343330495560463	1.61092723257346	-0.281508149151418
KIDINS220	-0.166893201332906	0.0739109755267738	0.0239437880846919	292.452242256832	-0.043110271147329	0.0994684711520001	-0.433406391473044	0.664719558029365	0.833873241558671	-0.400068273074246	0.112606087875132
MBOAT2	-0.196067088734941	0.077118797669393	0.0110093047627467	346.789700042707	-0.30110443786391	0.134251062531328	-2.24284584558611	0.024906756937871	0.129725827676404	-0.482690546355969	-0.32761736539695
ASAP2	-0.178489352799743	0.073191568253441	0.0147418293975927	336.809811643517	-0.0878596690723965	0.134834803593496	-0.651609723386244	0.514652973527674	0.737933873864345	-0.432909299102283	0.0362488014405871
ITGB1BP1	-0.0750757733276309	0.107056726456308	0.483133933165473	55.6753250758233	0.151743570205121	0.151968287204991	0.998521290171764	0.318026645928719	0.572235809946995	-0.140035575883964	0.445091244478454
CPSF3	-0.0582636257950709	0.122345704383209	0.633916753111441	20.0526744895327	-0.096429470717604	0.216767480893218	-0.444852107522097	0.656426634964102	0.829263059529952	-0.0924225228565868	0.0216258829377266
ADAM17	0.162805232257243	0.0676372259794548	0.0160825880834659	97.7572774639493	0.23169989641053	0.112564819633098	2.05836865519573	0.0395547582686246	0.171769277720677	0.533658305946593	0.581523205251279
ENSG00000239300	-0.0904444699828703	0.173940230486358	0.603081406008616	11.3780233850548	-0.158269322157686	0.284647976124037	-0.556017732192548	0.578198732826852	0.779362555351914	-0.183560685771942	-0.083893374715457
ENSG00000271855	-0.103553985816089	0.236360229261563	0.661299781026587	4.63796420541053	-0.423820541295853	0.414137635335734	-1.02338088870447	0.306127791866167	0.560616436347218	-0.220687654311888	-0.537011661060425
YWHAQ	-0.348620313347364	0.20391872871712	0.0873390900364269	31.141215699158	0.0228202579098823	0.363603378745897	0.0627614022416172	0.949956501794966	0.980257165859516	-0.914730817172138	0.225105395696713
TAF1B	0.269649237995176	0.0958955233416595	0.00492488288167613	54.6153398588176	0.338969909911943	0.156091475530621	2.17161064535805	0.0298850433847603	0.144629621305798	0.836247210844392	0.764561358311582
ENSG00000269973	0.400328018503861	0.231222428765499	0.0833885365304876	3.31863319844243	0.731298013160362	0.397453809638258	1.83995723635396	0.0657745158512366	0.233949381736191	1.20633768821278	1.43400297641389
GRHL1	0.879194284790614	0.333163314620603	0.00831684324772621	7.25951524855978	1.19158613166595	0.495375743154329	2.40541881214948	0.0161539408980137	0.0988351615083809	2.56251689646539	2.21940687762394
CYS1	0.510373777956645	0.180073902356876	0.0045933924904263	12.1549192415499	1.07716249983549	0.264830261892942	4.06736938647494	4.75468427213497e-05	0.00179788678205671	1.51799415982748	2.02416228360305
ENSG00000285872	-0.206039208890265	0.282346577110605	0.465549953717978	2.2637607439084	-0.106579060959017	0.56112441677165	-0.189938376897239	0.84935741941232	0.934053311320914	-0.510932214163802	0.00430732212592375
HPCAL1	0.399391355112034	0.131079688437138	0.00231187317482887	54.0322376933813	0.677832202905037	0.170455793162779	3.97658648220735	6.99115809837556e-05	0.00232856628532335	1.20368499892026	1.34277260511466
ODC1	0.057802502161947	0.265193040786678	0.827457260137478	10.4454010851828	-0.765403041733949	0.408402871936677	-1.87413726574534	0.0609115081172644	0.2243354838585	0.236284008798404	-1.11986448224596
ODC1-DT	-0.28240625381377	0.278848460678013	0.311175347661432	1.78503200959308	-0.409811236000611	0.546233523846552	-0.750249148230117	0.453104663057722	0.691346525454919	-0.727208460398551	-0.51310714866969
NOL10	0.0620161546365617	0.0728286806424204	0.394472350966022	103.929716816807	0.0427960068372423	0.117242709003433	0.365020624318645	0.715096010930484	0.862236342736155	0.248217336074067	0.259190636019836
RN7SL832P	-0.26504093232664	0.289409049829216	0.359771577858196	2.10996580070781	-0.29756701778227	0.527586877527587	-0.564015199120851	0.572743788273621	0.775899961483359	-0.678028784143458	-0.32158135573118
ATP6V1C2	-0.424879195643034	0.420004880064036	0.311726773255826	1.78897863320858	-1.16899149946928	0.69339544751059	-1.6858943964316	0.0918161414431582	0.284826033852545	-1.13070074008176	-1.80851999266369
PDIA6	-0.236594220710592	0.088346101757275	0.00740548085501342	42.689726924943	-0.406178866588791	0.16049669538518	-2.53076155626751	0.0113815191461965	0.0788655104824871	-0.597465918155859	-0.50690912401517
LINC01954	-0.464802768697324	0.287015801953012	0.105354200645502	12.0687910836744	-0.81166597654092	0.652281102003235	-1.24434998047344	0.213370783600218	0.458537996096647	-1.24376679527756	-1.19880436363328
SLC66A3	-0.426254653417657	0.242703929450071	0.0790415976637043	19.2833329498678	-0.93583316178762	0.310684718305389	-3.01216347843584	0.00259392863366833	0.0301749862648057	-1.13459612250291	-1.41067468523022
ROCK2	0.133870312861764	0.0771173716519803	0.0825763182481482	221.765884787386	0.251201825415748	0.0931112722519537	2.697866964335	0.00697853228629406	0.058148814217356	0.451712805001416	0.614799951936701
E2F6	-0.0996490318894501	0.100464977471217	0.32125689181937	16.0715216182272	-0.145729598002578	0.200839206726747	-0.725603334018595	0.468081976641304	0.702938438788857	-0.209628580626124	-0.0624964542311839
GREB1	-0.26967489145088	0.0959954896189204	0.00496577727678368	99.3286633137062	-0.326716311239023	0.181633803842955	-1.79876380016525	0.0720560518540331	0.246673219611503	-0.691152446131425	-0.371319699777035
NTSR2	0.316490191015123	0.138255495172129	0.0220695361117136	54.9736430974435	0.105124128474117	0.209669096452643	0.501381129850297	0.616102917605378	0.803389630097324	0.968903718626773	0.365543044262808
LPIN1	0.179058869878407	0.0654675172973469	0.00623651960975922	530.640483745814	0.12241610224107	0.201747446531684	0.606778942413254	0.543997624579205	0.758025992950467	0.579689623982878	0.39504887574132
MIR3681HG	-0.559305858975661	0.339084113085303	0.0990533240536935	7.90699013661487	-1.5477203415548	0.485566291989052	-3.1874542510247	0.00143531162011905	0.0201432608197321	-1.51140545595188	-2.45475676940361
ENSG00000286427	-0.513859856268454	0.295074204201678	0.0816030188759238	2.79242948415791	-1.01100557141492	0.492232285493681	-2.05391966599862	0.0399834675860107	0.172847287157178	-1.3826995346774	-1.53894370068151
TRIB2	-0.135204317540544	0.13606932138951	0.320396741965997	55.9726639563118	-0.404572064947622	0.154360142325503	-2.62096198443826	0.00876820388248651	0.0672204285835645	-0.310323372759636	-0.504167388509283
ENSG00000225649	-0.746474523123233	0.355591451287787	0.0357950743940515	14.1412275036908	-1.0838182620486	0.471225526515595	-2.2999990472985	0.0214482740178332	0.118705696329838	-2.04147881593533	-1.66318625438237
LINC00276	-0.334384389891283	0.353918421691975	0.344757723876881	8.95814517317612	-0.648758296059882	0.530356798597974	-1.22324875965559	0.221235754140897	0.468160599163995	-0.874413791813224	-0.920829932743565
ENSG00000287291	-0.634210086741904	0.259179774511135	0.0144055190021466	7.77318304247274	-1.09691503065295	0.445824778629162	-2.46041737299974	0.0138775522951071	0.0898419082116584	-1.72353891253152	-1.68553367709773
NBAS	-0.107498175159768	0.0497096712736505	0.030578091114931	301.900623762776	-0.00147244366461648	0.0634976793460506	-0.0231889366632116	0.981499563499881	0.99160607765442	-0.231857845151988	0.183654005099258
DDX1	-0.24753875939964	0.114080581532253	0.0300175405388387	49.5209690380643	-0.438375132295223	0.162640747645981	-2.69535856567403	0.00703129210724896	0.0583671520554468	-0.628461536053726	-0.56184661137054
CYRIA	0.068594601382888	0.0815550812017756	0.400301376104925	178.036585300129	-0.00658964235254082	0.168022357937638	-0.0392188422625671	0.968715911239501	0.987178238376345	0.266847908590992	0.174922370170658
SMC6	-0.211515988258357	0.118782263873227	0.0749609076294099	63.2891201396558	-0.295332912922103	0.168130602722424	-1.75656845416587	0.0789913938902411	0.260783537086893	-0.526442795781477	-0.317769233274957
GEN1	-0.262278769611689	0.164052954928655	0.10987737164153	17.0508739176777	-0.611919176890075	0.253982422932587	-2.40929734359016	0.0159832700114865	0.0983059489825286	-0.670206166624639	-0.857970200437097
RDH14	-0.363235575447255	0.233879160093023	0.120401440035817	12.6923480392204	-0.482317379512883	0.340478359649338	-1.41658747419256	0.156603572814033	0.386133523357256	-0.956122153289279	-0.636826631503881
LINC01376	-0.219016974049295	0.153282046450431	0.153047497337534	145.856243916531	-1.40967584562771	0.229508302624941	-6.14215620744399	8.14087388577098e-10	3.89857404974144e-07	-0.547686056556452	-2.21920716192358
TTC32	-0.275673215644495	0.145279944871518	0.05775787632823	20.5850923911946	-0.208699327964998	0.246376684810124	-0.847074178816219	0.396953776454834	0.643003204555232	-0.708140075305679	-0.16994365867174
WDR35	0.106957756546465	0.106838905625896	0.316772455787191	83.4772843469121	0.0646366995119228	0.170506355856478	0.379086745401621	0.704623448675964	0.856014957027245	0.375494762751852	0.296458087735767
WDR35-DT	-0.211211004182874	0.230067892761164	0.358599117436883	4.16114741490092	-0.438699655963712	0.417173695867853	-1.05159951432479	0.292983330713439	0.548012652869663	-0.525579061809934	-0.562400356177365
LAPTM4A	-0.0568752104957465	0.0801786401127652	0.478103499535182	81.2697059184404	-0.278919650646529	0.109907422732801	-2.537769003324	0.0111561593508692	0.0780243012820138	-0.0884904439152899	-0.289762774484162
PUM2	-0.0213015737374788	0.0648042465177241	0.742377579556332	248.516913624664	0.0791563377885631	0.0747977072796529	1.05827224747163	0.289931341608751	0.544963824361343	0.0122563197011803	0.321233397130363
RHOB	0.335097865044054	0.105313013687341	0.00146300878599777	251.66161081154	-0.204171254729209	0.22513609799769	-0.906879245687663	0.364470657467753	0.613500696616292	1.02160181496097	-0.162217266785066
HS1BP3	0.249582008762575	0.157250824638485	0.112476714083806	17.5689780466035	0.264271809717616	0.265369572233651	0.995863269074918	0.319316584143627	0.573140854829373	0.779415562911614	0.637101671765509
LDAH	-0.154522571778166	0.085381057680195	0.0703269286045362	93.3136167129797	-0.292390087078318	0.126969848265605	-2.30283087734872	0.0212883605071154	0.118189623910004	-0.365033876675384	-0.312747798209905
KLHL29	1.23243973897335	0.46975034568855	0.00870044142002473	5.72393544609918	3.50003023151831	0.789929945544876	4.43081092349786	9.38793783784795e-06	0.000527192339819214	3.56293011013182	6.15837668556904
ATAD2B	0.0225323352647771	0.0481125057403129	0.639551509196365	272.766626639622	0.0589246047029352	0.0958297582882232	0.614888378677844	0.538628438098159	0.753974851641139	0.136396690803659	0.286711363093762
UBXN2A	0.161012354063792	0.0754191287020346	0.0327691184601704	122.811170304921	0.458859752698378	0.12697471365918	3.61378844239829	0.000301755309726238	0.00687220811054206	0.528580762799228	0.969133117725316
MFSD2B	0.234176848588432	0.219401540378901	0.285816668293866	4.84912855242785	0.166746518133335	0.338775667139933	0.492203349612061	0.622575596752442	0.807918952804826	0.735787186058142	0.470691240130586
WDCP	0.130866014874892	0.173875032490983	0.451663818120714	4.77906458336197	-0.272119169965532	0.355281783970051	-0.765924914372954	0.443720980513428	0.68361002311416	0.443204445252495	-0.278158903251727
SF3B6	-0.02875197692044	0.249285129461246	0.908177446511419	11.6805530305901	-0.418270888750654	0.323034431976633	-1.29481828358442	0.1953829231924	0.436434516174783	-0.00884368796522011	-0.527542116694364
FAM228B	-0.107613883572317	0.096241390168409	0.26349595477831	127.898779417241	-0.209181161234427	0.152861498144431	-1.36843589637453	0.171175674569785	0.406875586596317	-0.232185538611239	-0.170765825732603
TP53I3	-0.0673556834310868	0.161900946620136	0.677387903537947	7.23022640841839	-0.29398690374174	0.325802132003494	-0.902348004704238	0.366872032338737	0.615979142726902	-0.118171798581963	-0.315472496038389
PFN4	-0.304570741660997	0.324283024693342	0.347621539556857	3.21066179549752	-0.805102233327071	0.537970963779666	-1.49655332263771	0.134509523398525	0.354904221516768	-0.789979675863491	-1.18760444488796
FAM228A	-0.0277394725934492	0.21203807383882	0.895915269568814	9.01871611763317	-0.0453518174042782	0.343323166200203	-0.132096583828637	0.894907897944833	0.956301665570511	-0.00597621240220239	0.108781267932644
ITSN2	0.0689252784335282	0.0648022482664305	0.287498702545986	196.64360330517	0.240021233370081	0.10245638833154	2.34266732683757	0.0191464464717726	0.11028122275054	0.267784406674689	0.595722160750139
ENSG00000242628	0.147177707396976	0.19365751005717	0.447260758876111	8.08469541157142	0.153642145688599	0.332834497227422	0.46161725112171	0.644355821239767	0.822316468225696	0.489400178398194	0.448330842746396
NCOA1	-0.0400804196364121	0.0336993364199679	0.234300638452822	1594.99322048857	0.0170003604406818	0.0688843495910491	0.246795687868277	0.805066347871356	0.91181332088294	-0.0409265460717507	0.215174724030034
PTRHD1	0.54385755730889	0.192715504666093	0.00477140562911088	6.54659702550575	0.43046404598016	0.325611181674799	1.32201862284349	0.186161949713672	0.424500303580554	1.61282231659733	0.920680642118272
CENPO	0.0340226632638046	0.131699924199659	0.796148591431752	11.8654693543249	0.0789532694877979	0.240381634301026	0.328449674274724	0.742571689571794	0.875886261466066	0.168938018154023	0.320886895386735
ADCY3	-0.33484931351152	0.147545152544269	0.0232397529148051	73.4595088238248	-0.197794184527829	0.152611819218437	-1.29606072151412	0.19495456585859	0.435873001608363	-0.875730484576069	-0.151335873994144
DNAJC27	-0.321011902854557	0.100246566501946	0.00136371185970825	41.6174019721354	-0.481004502212055	0.148087031396615	-3.24812036324641	0.00116170117265358	0.0172207465318553	-0.836542072382114	-0.634586428221579
DNAJC27-AS1	-0.0884202543544024	0.104988143507351	0.399680065661452	82.60973723398	-0.162514797518896	0.132402121978936	-1.22743348135124	0.219659708763572	0.466658457065185	-0.177827980543748	-0.0911375610785804
ENSG00000286645	0.00156066986178159	0.335071491208528	0.996283688951516	3.32799439744829	-0.959353348062393	0.486928134411794	-1.97021547999334	0.0488136801613806	0.196096270010425	0.0770036230845357	-1.45080790899747
EFR3B	0.182419634490694	0.0730361219228516	0.0125014903594538	303.023839056968	-0.0166219163439123	0.0910937286069153	-0.182470479561097	0.855213519324777	0.93701498717379	0.589207519503808	0.1578039897171
DNMT3A	0.103868861875403	0.094394154122815	0.271169253074324	107.378419819257	0.447495202778879	0.13070733526243	3.42364261256198	0.000617878215947114	0.0112304043057767	0.366746819903715	0.949741433509678
DTNB	-0.232422689192131	0.103539198391913	0.0247822795275979	141.407723784036	0.0955956705510582	0.170249907366605	0.561502041497203	0.57445533899651	0.777180416252047	-0.585651880061726	0.349284340802065
ASXL2	0.144206883706267	0.0783005109200951	0.0655174877126393	169.422750499078	0.369739580000753	0.101269970536476	3.65102880984425	0.000261191935878496	0.00617647056854559	0.480986619949054	0.817064601291563
KIF3C	0.025486901683758	0.206733889275339	0.901882513382035	27.5714456403867	0.605121768756425	0.313124362587518	1.93252854474808	0.0532943023526193	0.207683944972685	0.144764207642742	1.21870453482772
RAB10	0.125235687377608	0.056968337828175	0.0279249964433223	263.836600918215	0.350678896933905	0.10184476866408	3.44326862865747	0.000574728132390586	0.0107306254761077	0.427259005732023	0.78454076624443
GAREM2	0.442569909315645	0.157732039234055	0.00501865485161109	75.3718951788384	0.463710131913784	0.148327891049976	3.1262504214905	0.0017705071552439	0.0231946502826024	1.32596936425553	0.97740947030747
HADHA	-0.0445923390563785	0.0716681182847238	0.533806367562904	118.052072558821	-0.187835175968714	0.0905711757779338	-2.07389574393134	0.03808899441247	0.167472096608328	-0.0537045839864228	-0.134342508621367
HADHB	-0.0361094928727387	0.0824614613228554	0.661462125430184	161.756116923749	-0.0623861208394926	0.105963885342699	-0.588748899096411	0.556029730006962	0.764954146302823	-0.0296806331864132	0.0797151073377321
ENSG00000286707	0.244622478865206	0.301661972506528	0.417413989753538	2.61077589587945	0.287826751382038	0.523957423193005	0.549332328623225	0.582777405228214	0.782457669956674	0.765369864137142	0.677294199732723
ADGRF3	0.0131052257599948	0.123607358863341	0.915564086013726	29.3167288082451	0.0644176414224221	0.199384309292938	0.323082802507688	0.746632534058334	0.878380510420042	0.109698527236108	0.296084302119393
SELENOI	-0.180569552359223	0.124745194290588	0.147754953991261	58.3787753248988	-0.278150993661646	0.179067094688866	-1.5533339285196	0.120343378623698	0.333395443913314	-0.438800554323618	-0.288451191216318
DRC1	0.595665811712207	0.328044801352399	0.0694000930150332	11.6983756145444	0.812169734931752	0.552277843495712	1.47058178142911	0.141404253923576	0.364591804982295	1.75954653248846	1.57199690504938
SLC35F6	0.0737844724515379	0.151327227558399	0.625845759697075	22.8455315306357	-0.19601975125363	0.190226312823754	-1.0304555050449	0.302796229129647	0.557893233963356	0.2815459479651	-0.148308103430529
CENPA	0.104911371825489	0.168376487307895	0.533234488086928	5.15819604041641	0.407054656727842	0.338518752285284	1.20245822123556	0.22918604357625	0.478291658546731	0.369699273267503	0.880736474748911
DPYSL5	-0.640668746140664	0.485470405556447	0.18693970519499	13.7426549367832	-0.370647440703462	0.91348893507988	-0.405749239503433	0.684926858943899	0.845673497686229	-1.74183023979018	-0.446280749343027
MAPRE3	0.162075175136162	0.0920335066654416	0.0782307346417887	68.5722656166582	0.3239707018625	0.138869394346895	2.33291650320892	0.0196525280373198	0.112125986333891	0.531590738531321	0.738967744130661
TMEM214	-0.141507201636508	0.261914107771193	0.589003297393165	13.9310744782348	-0.149851487483724	0.257793639086302	-0.581284658592985	0.561048618479916	0.768083711791769	-0.328173534620596	-0.0695297621717836
AGBL5	-0.192751099422568	0.214226607529427	0.368251545890889	18.6850945736354	-0.34319812219025	0.327828168392798	-1.04688417677103	0.295153000579674	0.550144234173635	-0.473299457284066	-0.39944312530044
OST4	0.156095688612404	0.276910233879894	0.572954901190485	17.0028073955925	-0.0725989064697883	0.445645774191459	-0.162907202702652	0.87059149965408	0.944912959836083	0.514656458815967	0.06228871427267
EMILIN1	0.337869207061971	0.190359559313326	0.0759143784111144	22.0488973309931	0.490412553886039	0.25622078462144	1.91402330849393	0.055617177589606	0.212527297508664	1.02945042883975	1.022972641603
KHK	0.220366351036193	0.277514086072087	0.427153127508738	3.41361376567282	0.216843318669284	0.474031888037546	0.457444581559687	0.647351526722321	0.824249654408627	0.696674993459563	0.556172965591631
ABHD1	-0.444318336459214	0.160844271309468	0.00573758173095378	8.10810995256969	-0.813904320613519	0.315534531562784	-2.57944611191175	0.00989588970190001	0.0725979312598962	-1.18575360234668	-1.20262371958923
PREB	-0.118112758552559	0.224658317567447	0.599066100329081	10.7419052902194	-0.711802817138882	0.29029180717862	-2.45202516756149	0.014205472592345	0.0912599272295045	-0.261919009019701	-1.02840475558741
SLC5A6	0.31235887262744	0.208218864793247	0.133576369278312	16.262533478307	0.309263102179724	0.202952390036234	1.5238209420668	0.127553446652381	0.344512207470945	0.957203566633415	0.713871710355574
ATRAID	0.053048797443315	0.191201817966611	0.781435183529285	11.7898903931937	0.281382354857933	0.274929471013969	1.02347105175798	0.306085180201855	0.560604793497925	0.222821219799772	0.666297925947926
CAD	0.0247055185662565	0.139440711419683	0.859370309545217	26.7965253724875	0.00939985809315174	0.185018644443354	0.0508049235871989	0.959480967490713	0.983556420474485	0.142551281796342	0.202205751000082
UCN	0.461033637724354	0.218407861395496	0.0347822924645236	11.5061611325351	0.270615178488248	0.270786147465651	0.999368619927556	0.317616155309462	0.57211393976963	1.37825979759276	0.647925558759255
MPV17	0.172932276857246	0.146595887250795	0.238138257769853	22.5399952027814	0.427256988334668	0.257014686159676	1.66238355760427	0.096435893563158	0.292548795535605	0.562338729468733	0.915208340129784
GTF3C2	-0.136874959095451	0.139048328058397	0.324933777094987	31.1343320194311	-0.258156157992752	0.192642583666927	-1.34007836210864	0.180219869952663	0.418088582830706	-0.315054734103537	-0.254333382593775
GTF3C2-AS2	0.238980143897953	0.219111251112173	0.275413945986089	11.2210774328703	0.528086262823476	0.289205174466694	1.82599175065691	0.0678515044493424	0.238143309590119	0.749390418710926	1.08725646033067
EIF2B4	0.20458813255462	0.0987765321294293	0.03833804878262	30.1518109247578	0.297578578101003	0.146711868587902	2.0283197328559	0.0425276262866069	0.178982364438986	0.651990092153185	0.69393404430196
SNX17	-0.26852882598213	0.213158557407581	0.207755612034788	15.7296703160131	-0.0875598029798832	0.282334434737072	-0.310127962469135	0.756463648879886	0.883565942187617	-0.687906717063752	0.0367604722603016
ZNF513	0.359577318207718	0.244837984240603	0.141932165228282	11.5622509756308	-0.446918019725347	0.267964727387583	-1.66782406058588	0.0953506580759238	0.290586060673312	1.09092915695018	-0.576423605312946
PPM1G	-0.0141885676184076	0.0871981950892513	0.87074181297118	33.9615858520273	-0.175939789064631	0.184965747868234	-0.951201998707175	0.341501844027885	0.592821257792283	0.0324007977861775	-0.114045040784912
NRBP1	0.0944402760200204	0.0805734556428422	0.241156268910934	38.2621104466462	0.140983770522161	0.143872226575425	0.979923463186618	0.32712390009609	0.58034046192341	0.340044475218952	0.42673146435927
KRTCAP3	0.0731434301595328	0.227857023150937	0.748205981736436	4.18904574268164	-0.286862437305379	0.410144809370662	-0.69941745147415	0.484291184749949	0.713997754523592	0.279730476111613	-0.303315797856988
IFT172	0.341840594404646	0.0717166479621684	1.87412345267145e-06	140.160649378583	0.458641715938283	0.123939748253864	3.70052160343956	0.000215156760608652	0.00535252893635376	1.04069764611362	0.968761074835003
FNDC4	-0.14592240727782	0.254357009043169	0.566176705728668	15.5003247789792	-0.222969864145973	0.32487949679089	-0.68631559193004	0.492514118836026	0.720214903378381	-0.340677673066884	-0.194293917429855
GCKR	-0.20836604796328	0.405257238497829	0.607141880035117	6.1108490220537	-0.934887201487268	0.46107814509083	-2.02761117923536	0.0425999471391903	0.17912758260479	-0.517521967909125	-1.40906056381275
C2orf16	0.347335028481933	0.385880134397761	0.36806107953164	5.45777013714056	-0.268531075438622	0.519242186597297	-0.517159588280687	0.605044759624133	0.796561409386793	1.05625822697163	-0.272036426207359
ZNF512	-0.326429792569973	0.160753194431606	0.0422928367950736	45.2300794042042	-0.292574206890773	0.170807221817052	-1.71289131559169	0.0867325362589907	0.27521975429873	-0.851885874821212	-0.313061967559881
CCDC121	-0.0918438222623572	0.182384290896428	0.614561401549244	5.12222436442387	-0.440886548791796	0.358953912969546	-1.22825391467233	0.219351665195035	0.466615780906865	-0.187523738924917	-0.566131919278064
GPN1	-0.150754721365322	0.248532549262115	0.544130083307938	11.6808239578214	-0.548900140403766	0.423348677157732	-1.29656751047141	0.194780037337992	0.435765357345832	-0.354363088713373	-0.75043886274465
SUPT7L	-0.165102498783139	0.0828509959636247	0.0462872735124049	40.6201510042615	-0.401299011442569	0.147424861024608	-2.72205792600736	0.00648767694962841	0.0552060960570552	-0.394996891485832	-0.498582475737509
SLC4A1AP	0.0910218414683044	0.108428505066461	0.401208905699327	38.0408510269159	0.0361329681967278	0.17092958042025	0.211390960580906	0.832582209788284	0.925135127358527	0.330363254823625	0.247821286406459
MRPL33	-0.393245674476174	0.111095110827402	0.00040055054732536	48.1380546848837	-0.599711127106002	0.15933335842552	-3.76387677402993	0.000167299347309293	0.00445098880804354	-1.04111263018424	-0.83713922622532
RBKS	-0.183000278644547	0.137901952333363	0.184498157325114	31.3845371569475	-0.399723725876977	0.191507045879008	-2.08725336471181	0.0368652379159972	0.163930023645033	-0.44568452314997	-0.49589451708945
BABAM2	-0.0939481308360997	0.0491336130666276	0.0558640232200174	358.781977473994	-0.171961045581823	0.0885299069278208	-1.94240626189774	0.0520879378419212	0.204462826654479	-0.193483272382111	-0.107255987303677
ENSG00000223522	-0.250845062194922	0.413311263950438	0.543906911203478	3.62385009164724	-1.41283990145418	0.533841498252998	-2.64655315496775	0.0081316724263464	0.0643073544175284	-0.637825192303557	-2.22460608857374
FOSL2-AS1	0.406782353563758	0.417435934551985	0.329818997110105	1.80476775346715	0.246151268887581	0.773996264371983	0.318026430124061	0.750464888559102	0.880021280618298	1.22461676867339	0.60618203059347
FOSL2	0.494941004567499	0.291038778607258	0.0890178286809723	26.1432862425117	-0.0620143318608089	0.572521229874258	-0.108317960321627	0.913743476160703	0.965106573540646	1.47428758062254	0.0803495024101773
ENSG00000270640	0.282774118447519	0.339726090722867	0.405206255311014	6.23536576133629	0.151587934845837	0.572726285343027	0.264677802861877	0.791257678578169	0.903097145229237	0.873417692946403	0.444825679034912
PLB1	-0.388989844156024	0.386084166805476	0.313682059931963	4.22441036361465	-0.809754992134399	0.545272910636311	-1.48504533480207	0.137531815333536	0.358992198422275	-1.02905985261276	-1.19554359163485
PPP1CB-DT	-0.0800279990793659	0.163912393209619	0.625382394607882	26.8010219425825	-0.537686796139071	0.194318068265364	-2.76704477838261	0.00565669848143983	0.0505473390428748	-0.154060588861291	-0.731305185430327
PPP1CB	0.132382572609972	0.095145453621859	0.164113120599301	176.914116981085	0.165268755704425	0.137233805608716	1.20428603558254	0.228479042169144	0.477247097285736	0.44749943158423	0.468169688237185
SPDYA	-0.119977058312748	0.149220030355268	0.421380898291247	14.8731245001838	-0.15519893753938	0.263351350308387	-0.58932273313822	0.555644797785435	0.764859917330797	-0.267198822509851	-0.0786542821547749
TRMT61B	-0.214997027073797	0.0968870250733893	0.0264834115105121	40.5460912760648	-0.20811992363236	0.173281217886152	-1.2010529829557	0.229730649567793	0.478417480036333	-0.536301315366137	-0.168955003077696
WDR43	-0.250243654255037	0.112722554016332	0.0264190179267401	55.9918464646037	-0.498496309538745	0.153201108316367	-3.25386881999135	0.00113844837135616	0.0169489204854752	-0.636121967413497	-0.664433241904713
TOGARAM2	-0.114628431451435	0.153718605474612	0.455846822200804	65.7065374472116	-0.0553285168549212	0.206996234876058	-0.267292382820634	0.789244051112448	0.901634579628825	-0.25205117680438	0.0917577160426332
CLIP4	-0.23984871226957	0.083411222907443	0.00403392116372619	337.932672310278	-0.0835139294849101	0.141212319740258	-0.59140682370011	0.554247869390845	0.764318781770136	-0.606682841744869	0.04366407176461
ALK	-0.218522238015404	0.116190128702348	0.0600086831987264	182.323577685479	-0.555257230776342	0.178741699866445	-3.10647840538178	0.00189330136404216	0.024268041275901	-0.546284933174056	-0.76128616333363
ENSG00000288553	-0.367299699504625	0.150268724430162	0.0145139264420328	12.1057125334563	-0.694047934727967	0.234447442807927	-2.96035617371426	0.00307283561883429	0.033763980923329	-0.967632006737724	-0.998109048723777
ENSG00000233862	-0.339896821371841	0.127191163690232	0.00753264268304314	38.70203509768	-0.518262948848623	0.18630432427969	-2.78180847842576	0.00540569302926001	0.0489722269177313	-0.890025342442629	-0.698161671998008
YPEL5	0.19804219846895	0.147968356274743	0.180763105452359	28.9182186415442	0.382541873442631	0.228531468851414	1.67391333616007	0.0941476328170554	0.288706010274997	0.633451597524162	0.838909551898441
LCLAT1	-0.168371266872403	0.0711272094616482	0.0179239683312123	77.849968844199	-0.265298940263449	0.12791098845515	-2.07409029878986	0.0380709253847206	0.167472096608328	-0.404254247101283	-0.266521333651721
EHD3	0.224119102417891	0.498215492321982	0.652823142438522	4.06778525237837	0.516852050976454	0.804717552695816	0.64227759074596	0.520692961721249	0.742370712874159	0.707303020021266	1.06808717601302
ENSG00000273165	-0.0596306180347106	0.295689659756777	0.840177667072154	1.88948018325826	-0.0393771110548491	0.562265900950015	-0.0700328990043977	0.944167474294261	0.977716459597027	-0.0962939303533342	0.118976094796004
MEMO1	0.184547354892421	0.1247965431434	0.139197574337064	26.9933665843011	0.238557204594595	0.196795830580881	1.21220659955268	0.225433305866344	0.473338298887334	0.595233356721729	0.593224043015786
DPY30	0.0007020832820953	0.129016668314133	0.995658090898502	22.3605453054902	0.167255986581167	0.194156459454218	0.861449508562992	0.388990518578929	0.63620117069545	0.074572052205918	0.471560561953989
ENSG00000288937	-0.180221709529461	0.229150226452603	0.431587253084469	3.1700054247999	-0.628948327473306	0.470258947010911	-1.33745106067852	0.181075446807272	0.418685202697991	-0.437815441680121	-0.887027568560756
SPAST	-0.03843757691319	0.0941432066250266	0.683061972432972	83.6732820503103	0.0948720975584701	0.156358022352001	0.606761943719709	0.544008907159312	0.758025992950467	-0.0362739127573616	0.348049685749412
SLC30A6-DT	-0.382822232381611	0.295957672033728	0.195837035353034	1.6942627082828	-0.753153433629278	0.555453271382549	-1.35592582208517	0.175122770663489	0.411614338007838	-1.01159279042462	-1.09896259578203
SLC30A6	-0.00875057686238476	0.0981944164284667	0.928990666741989	55.3937464510328	0.133189119273742	0.115382451514564	1.15432734809703	0.248365988430773	0.500115720637042	0.0478015276291349	0.413431209034504
NLRC4	0.527025497004255	0.38436295833923	0.170323152104131	1.98575652831738	0.308653612381275	0.584095241833406	0.528430280329708	0.597200725474528	0.791371291866322	1.56515286935435	0.712831718997544
ENSG00000289727	0.417569491480243	0.236514132704969	0.0774770793681213	9.59348992670671	0.143909559670809	0.317505646405303	0.453250395072048	0.650368447784937	0.825591049246176	1.25516661774155	0.431723829182692
YIPF4	-0.0866998195758604	0.0793816918911266	0.274749987206528	78.928267914096	-0.0161468334163185	0.136494077781255	-0.118296952357123	0.905832372111713	0.961906380979731	-0.172955601677085	0.1586146384602
BIRC6	0.00206234817917799	0.0478127417675401	0.965594826870836	578.924905157105	-0.0810621595205011	0.0788388419652491	-1.02820078910129	0.303855387328344	0.559008310483476	0.0784244074479027	0.0478476029432301
ENSG00000276334	-0.0214236464751227	0.119105774437715	0.857254028894753	19.1833391514461	0.0231532481241508	0.190463484983732	0.121562661347546	0.9032453860434	0.960849143648246	0.011910602075316	0.225673587233354
ENSG00000276517	0.0694945243899996	0.148715340241219	0.640285997733989	14.6784198098273	-0.124587362767015	0.266951880320453	-0.466703447143577	0.640712063138106	0.819487793493653	0.269396546816726	-0.0264208021195815
BIRC6-AS2	-0.363203962411951	0.296319276721934	0.220304698295371	22.5099230247439	-1.00792407664751	0.380236741143686	-2.65078033652362	0.00803060517883646	0.0637420042740058	-0.956032623196625	-1.53368565052862
TTC27	-0.11770668533623	0.127527355184242	0.356011551145877	54.8999737088713	-0.111169470715708	0.145524243945656	-0.763924056236451	0.444912500749165	0.684602955454803	-0.26076898428047	-0.00352543650091941
LINC00486	0.580486627559753	0.107281993172099	6.27267717609071e-08	185.961391160658	1.67607211592991	0.331946520710498	5.04922332772896	4.43609897818336e-07	5.13277492509269e-05	1.71655813385805	3.04610034813525
LTBP1	0.233327686828549	0.0944972965916206	0.0135435687845557	286.327396721798	0.34891301351416	0.194007478818578	1.79845135681826	0.0721055105159984	0.246744541741924	0.733382306858514	0.781527584562809
ENSG00000285577	0.172177037406319	0.37431729804808	0.645533324758405	2.74516250188414	-0.499904374948781	0.55209839712619	-0.905462463848669	0.365220436913871	0.614522773023145	0.56019984412076	-0.666835867611829
FAM98A	-0.222019755543442	0.207955873990539	0.285687823600448	19.2177146718164	-0.124720847046549	0.328251477621587	-0.379955173241685	0.703978690685569	0.855757879252768	-0.556190121503158	-0.0266485704883081
ENSG00000286415	-0.260182595992488	0.22007779490633	0.23711440784502	12.025143625338	0.208110016793219	0.353530296690031	0.58866246752166	0.556087720234981	0.764954146302823	-0.66426967186736	0.541271061570783
LINC01320	0.120087430812372	0.233258708141243	0.606675264790256	4.73164991105436	0.0991293011211305	0.457331117395202	0.216756081864134	0.828398439809226	0.923255115662035	0.412678821233619	0.355313884306643
ENSG00000226994	-0.285370124905868	0.149753969779968	0.0567030237732961	223.175317073332	-0.742669478202259	0.253449476246335	-2.93024664797665	0.00338693052741657	0.0359090170202606	-0.735602328653696	-1.08107349727732
ENSG00000288535	-0.712443658329967	0.572682791772964	0.213482683653671	1.6427917476615	-0.780085812794326	0.842319191443811	-0.926116632172644	0.354385371346348	0.604492312457806	-1.94510127898884	-1.14491815017212
CRIM1-DT	-1.25634068469645	0.314469536213431	6.46639656933887e-05	4.62304906236389	-2.56585322515429	0.53930493343671	-4.75770397426821	1.95807361307101e-06	0.000154849491235524	-3.48545166597338	-4.19202850547507
CRIM1	0.00122433256655604	0.080596551040414	0.987879897219952	314.067318026616	-0.272001246872033	0.155425567761875	-1.75004184182079	0.0801110939917405	0.262569441144032	0.0760510948342546	-0.277957687417659
FEZ2	-0.29048489122259	0.115987259080895	0.0122640144362505	94.8572957666706	-0.626226836238709	0.146017782952897	-4.28870253728426	1.79719871984094e-05	0.000880218918467553	-0.750087666674261	-0.882383803608272
STRN	-0.301768951600174	0.108442362911064	0.00538988411970545	89.1409363260633	-0.0685690840764794	0.130734206967465	-0.524492293692833	0.599936178394897	0.793106335060809	-0.782044831223377	0.0691649252840781
HEATR5B	0.0187392701791049	0.104568307628972	0.857775937339961	79.9221722623055	0.0140232005084217	0.132742031049073	0.105642503716381	0.915866000331069	0.965645064687728	0.1256544933116	0.210094703644292
GPATCH11	-0.0269647651332501	0.194400165872234	0.889681274482848	9.96469177231661	-0.115952236238854	0.328783410286994	-0.35267058072559	0.724335417136929	0.868129932174165	-0.00378219243469229	-0.0116864177416422
EIF2AK2	0.148109029014659	0.0610143421617827	0.0152055446465717	87.6531177278187	0.196016493879396	0.12067908560218	1.62427891213534	0.104316295776071	0.307329360513139	0.49203773945233	0.520635508111946
CEBPZOS	-0.033126508556214	0.112468696683336	0.768345447780568	55.6558011545829	0.0376868372285614	0.19758802228098	0.190734422023663	0.848733668864612	0.933769524647474	-0.0212326350845968	0.250472701358324
CEBPZ	0.0530185977052667	0.130706340417475	0.685013443336977	32.1661265125944	-0.0497983061159253	0.168903711097696	-0.294832516066633	0.768121825703644	0.890246741185265	0.222735692253317	0.101194086251412
ENSG00000272054	-0.230369259752307	0.220338804875319	0.295781375987465	4.06937546853948	0.201869855170043	0.377018267503226	0.535437862220604	0.592347114579915	0.788533786401209	-0.579836439493115	0.530623280135678
NDUFAF7	-0.0408940298952029	0.122384672683096	0.738271356404675	25.3585098880547	-0.146701145218234	0.208565422646028	-0.703381909412719	0.481817777402399	0.712579435739672	-0.0432307411973525	-0.0641542353963016
PRKD3	0.10278685194769	0.0743807449049911	0.167001992773387	63.117081259497	0.125082486054515	0.129602812087052	0.965121697903434	0.334483860238126	0.586465607719184	0.363682500133467	0.399598609190887
RMDN2	-0.13450782441888	0.120553329174168	0.264527572601711	51.0599621705289	-0.244045017473722	0.194452472268361	-1.25503684590299	0.209465384562378	0.454167104061797	-0.308350860689374	-0.23025510560033
RMDN2-AS1	-0.354768626167648	0.342262159498866	0.299950005907696	3.45112784341112	-0.867885037620382	0.581264591908914	-1.49309806532372	0.135411518909247	0.355955967713572	-0.932143223515479	-1.29473269225825
CYP1B1-AS1	-0.154132362828808	0.341310756166542	0.651564716415038	8.61556325120019	-0.166573755345706	0.555434974198591	-0.299897851384038	0.764255073290819	0.888153519618046	-0.36392878053216	-0.0980634867843613
ATL2	-0.148581728823041	0.110507358471778	0.178773348018686	184.712164836304	-0.47245478205943	0.151035018994567	-3.12811416322215	0.00175931831580483	0.0231355055411711	-0.348209037962668	-0.619997775392722
HNRNPLL	0.11532568167888	0.0692892749152557	0.0960307547061837	76.9679183169336	0.273645151364657	0.131694719033086	2.07787490169525	0.0377208827389961	0.166675218966003	0.399193249949109	0.653095695510598
GALM	0.244194482647402	0.107175503261889	0.0226995263600897	32.6217690725578	0.325844787166864	0.170376716569434	1.91249598963878	0.0558126065146369	0.213019556411853	0.764157752086952	0.742165554045953
SRSF7	-0.609110255897182	0.202206026530068	0.00259254924205896	45.7657175909138	-0.622688403502696	0.316406410653309	-1.96800185627397	0.0490678241282342	0.19671712448028	-1.65245462215913	-0.876346066018918
GEMIN6	-0.113640693046748	0.241697162777979	0.638227837527941	4.09753961229023	0.123579420877374	0.368713044917669	0.33516422209843	0.737501209308209	0.874030442598028	-0.249253839881867	0.397033882432933
DHX57	0.0317774817918667	0.0946907891699943	0.737178474153348	57.6922035956541	-0.184823538639624	0.128114441076629	-1.44264406952434	0.14912076227042	0.376097751349106	0.162579523840764	-0.129203658383441
MORN2	-0.334269901918318	0.247268750465551	0.176423769084587	6.12800217531741	-0.455994857034399	0.397062693333316	-1.14842029908766	0.250795097774914	0.50334196573219	-0.874089554715184	-0.591911694504394
ARHGEF33	0.125089028926602	0.140022780652268	0.371671001495204	13.4074184217091	0.544210969165641	0.241978195673478	2.24900829453242	0.0245119683589853	0.128680369826098	0.426843659828644	1.11477054717723
SOS1	0.18747816357341	0.0741115020864643	0.0114167567572614	398.389683079089	0.504022821251388	0.124343058095098	4.05348580751416	5.04600625557828e-05	0.00187082038378859	0.603533590161316	1.04619626319019
CDKL4	0.607612078498087	0.289009905759565	0.0355189620912282	2.44043604185215	0.898828651380622	0.561076999060813	1.60197023382739	0.109162191916369	0.315394031948751	1.79337910699173	1.71986570356313
MAP4K3	0.00545107622278507	0.0482068989446476	0.909969760807059	398.473859672367	0.00709824689160066	0.0709607568954232	0.100030597222371	0.920320034192376	0.967517372368838	0.0880214971548032	0.198278440378561
MAP4K3-DT	0.0394277648707352	0.080420445696602	0.623942562824478	111.686252431538	0.0276503324990007	0.12403003729654	0.222932550063597	0.823588002520676	0.920429420492044	0.184245603870288	0.233347101864897
ENSG00000289003	0.397541005373012	0.231483922103278	0.0859135914300532	3.86821486127202	0.544068765519932	0.389268922629078	1.39766812579169	0.162212750134435	0.394702553471747	1.19844469276231	1.1145279006834
TMEM178A	0.328232653158175	0.421606624652122	0.436257679433176	8.45406012379676	-0.507835942853901	0.747819329778198	-0.679089082926654	0.497081419269599	0.7244395442435	1.00215910563824	-0.680369748077002
THUMPD2	-0.0124184560462738	0.0638855921291351	0.845873757426513	67.1306026605646	-0.0728690341455359	0.117973139047739	-0.617674792191879	0.536789731772424	0.752815084019095	0.037413864438439	0.0618277870363865
SLC8A1	0.984568495878581	0.891101033477208	0.269207316821427	4.88773810934118	-1.01156403589734	1.25511743453939	-0.805951704645525	0.42027069666389	0.663996536801396	2.86094325101245	-1.53989662595928
PKDCC	0.499264905507514	0.240498750628773	0.0378979894302191	10.4908294168226	0.529742451193072	0.429210950349912	1.23422398883626	0.217119450821239	0.463661505284054	1.48653313844574	1.09008246594394
EML4	-0.097967018777656	0.0735675898697196	0.182971929846046	89.5724330366739	-0.250123085538405	0.120054967100732	-2.08340472350918	0.0372143480817231	0.164929398696377	-0.204865014322087	-0.24062630176616
COX7A2L	0.0729403572127615	0.152028998648849	0.63138437708514	25.2854664217631	0.112333749826934	0.247707484353966	0.453493563668077	0.650193376963997	0.825429589017622	0.279155360828791	0.377845044920862
HAAO	0.420831953738056	0.195231882474683	0.0311188726411222	7.63026172661583	0.311633617023645	0.33237419780576	0.937598703753064	0.348450677790147	0.598812767653721	1.26440611484804	0.71791659340043
LINC01819	-0.247736272513082	0.205317716714892	0.227586385292029	11.546994225916	-0.279418714665856	0.353217035569902	-0.791068058807031	0.428904277106496	0.672016105021333	-0.629020905540921	-0.290614342908317
LINC02580	-0.216040209182575	0.171288537038909	0.207213444601717	27.8676859180887	-0.673314208318634	0.184492374741937	-3.64955033648652	0.000262699760712809	0.00618708179602298	-0.539255672325368	-0.962730447900053
ZFP36L2	0.23423595524745	0.133075705908902	0.0783788723169187	157.494172996534	-0.0413820915873261	0.24855794935502	-0.166488706938192	0.867772369704255	0.943228709723731	0.73595457981225	0.115554934290774
ENSG00000234936	-0.122641890267109	0.256661457092986	0.632767473366937	2.34767194734619	-0.504045173601158	0.501309968083463	-1.00545611635881	0.314677270246686	0.569497810104228	-0.274745793228869	-0.673901440858127
THADA	0.0128818327910071	0.0661361457848897	0.845567141400529	219.335471555673	0.106405502184158	0.102641797859893	1.03666833982588	0.29989045187625	0.554732981796839	0.109065864379816	0.367729491990467
PLEKHH2	-0.0438424821573355	0.128473093208009	0.732909296954574	46.4460265559186	-0.186633015033226	0.182665764076959	-1.02171863444863	0.30691408887173	0.561459984311186	-0.0515809423619407	-0.132291224109222
DYNC2LI1	0.0712184266088835	0.094521717882278	0.451172947980379	133.55375579094	0.0570178510300425	0.130483106406267	0.436974966341728	0.662129503126834	0.832378509792134	0.274278745691247	0.283457810127419
LRPPRC	-0.126286464562354	0.092932225351554	0.174175334015891	142.679733515818	-0.160047456571962	0.131345939580544	-1.21851849461868	0.223027000958109	0.470623498430294	-0.285067455517739	-0.0869274606492461
PPM1B	-0.202150738863318	0.0906344277750382	0.0257211109673737	195.334135932248	-0.136197082253646	0.153361982079504	-0.888075912992837	0.374499918302693	0.623322899356867	-0.499919823912655	-0.0462308267762229
ENSG00000289272	-0.0914205605064728	0.268242508352074	0.733244288783915	3.52899550218142	-0.174982439486606	0.451707058705191	-0.387380352187078	0.698474647223758	0.853204175776925	-0.186325035166914	-0.112411485489494
SLC3A1	-0.673396368068372	0.359972990410877	0.0613886416636503	4.42765055583695	-0.86226954844834	0.54328736791961	-1.58713343869966	0.112482425939578	0.320634428438877	-1.8345169114534	-1.28515080881263
PREPL	-0.516269453790166	0.138379499389304	0.000190855090212824	127.664623814495	-0.157870628502166	0.185334353827271	-0.851815247643183	0.394316642175394	0.640985758907188	-1.38952366552409	-0.083213071357966
LINC01833	-0.500788178481477	0.505535320662146	0.321876212759517	6.35300808558729	-0.923236349592233	0.716561354012731	-1.28842609836844	0.197597678722531	0.438932676190159	-1.34567972585032	-1.38918035365114
SRBD1	-0.0177996546770907	0.081886866411679	0.827920898319213	107.730350486004	0.0309568179681611	0.117433967507342	0.263610424013187	0.792080125374174	0.903617083208758	0.0221739734451127	0.238989060634557
PRKCE	-0.03138403454002	0.0868054907251795	0.717692558873903	262.122833442799	0.423821587999719	0.156808877908236	2.70279077086272	0.00687600138785928	0.0575727362441447	-0.0162978397188533	0.909346409923879
EPAS1	0.0158022015488544	0.139906941659082	0.910071824903984	80.384647133388	-0.416714285271487	0.269118800318575	-1.54843988891966	0.121516423708579	0.335405562717885	0.117336531304287	-0.524886035870153
ATP6V1E2	-0.0310577796425207	0.151208336285371	0.837261752164019	16.5140517800435	-0.134130041976612	0.272276584170044	-0.492624227623058	0.622278125971827	0.807715320866909	-0.0153738654493562	-0.0427037718028907
RHOQ	0.231722287879855	0.0836197726889288	0.00558600117241818	218.345500689768	0.565916461423889	0.152858844410778	3.70221601246115	0.000213724528790566	0.00533228780947808	0.728835716654839	1.15180730222679
RHOQ-AS1	-0.121072589344471	0.218060581219248	0.578741074848173	29.3463806481238	-0.656296170448915	0.282872006059753	-2.32011707199574	0.0203345450474502	0.114664135258116	-0.270301434892091	-0.933692041744334
PIGF	-0.0950185297423238	0.0944314317793681	0.314311105838488	47.9271338047075	-0.158983245003473	0.168665491647691	-0.94259497571416	0.345888110717058	0.596370739950203	-0.196514709013498	-0.0851115634231396
CRIPT	0.0853262008002366	0.113565052046648	0.452446819193316	54.4812567319871	0.480129371956444	0.170834885989655	2.81048785308125	0.00494664561231979	0.0461722633223569	0.314232844319649	1.00542612914776
LINC01118	-0.0203221281814242	0.176625741688655	0.908399492768817	16.1869039859201	-0.167069312013647	0.236616383296749	-0.706076687023481	0.480140448674687	0.711686126313439	0.0150301707578368	-0.0989090705059983
SOCS5	0.0270152154288189	0.164281132327322	0.869380818688891	14.0247255444307	0.189552282380244	0.237407319114926	0.798426447368643	0.424623060678089	0.667740317472742	0.149092487729812	0.509605423420288
LINC01119	0.214522816752227	0.23541039456327	0.362152264364096	2.72115125860649	0.202000539180454	0.488026688993489	0.413912893979347	0.67893790054858	0.84287815505018	0.680125738988	0.530846270318296
ENSG00000228925	0.190118518138931	0.280604505388454	0.498068504693375	2.2247567634868	-0.574449774204672	0.572081468643516	-1.00413980471483	0.315311231648832	0.570285945617485	0.611011239384638	-0.79403499580772
MCFD2	0.158253475375625	0.0970152275713707	0.102843263416511	45.7637971012812	0.01312697011737	0.148815723464545	0.0882095642299348	0.929710115794905	0.971929149350332	0.520767445849601	0.208565437914382
TTC7A	0.242189078213629	0.0835995468353578	0.00376732646637396	111.978302404593	0.429586706058454	0.122479722506838	3.50741083720589	0.000452489963040904	0.00922855666574992	0.758478321338343	0.919183609782454
STPG4	0.115268801142539	0.179745218430908	0.521334321165906	32.1477255818015	0.491157187762082	0.296302126095769	1.6576228940164	0.09739360574573	0.294469618214028	0.399032160713615	1.02424323349469
CALM2	0.216665204211186	0.0688740644550626	0.00165623589854727	431.971847329111	-0.0106656788154579	0.17795821527011	-0.0599336130634331	0.952208508650135	0.980825398167433	0.686193114229092	0.167967302658068
EPCAM-DT	-0.114216302373627	0.184847510220009	0.536644733279121	28.6634576342199	0.687917790114541	0.258573810688925	2.6604310323683	0.00780407081317248	0.0627528828447265	-0.250884001486783	1.35998195556684
EPCAM	-0.20036015390814	0.3211646463577	0.532722849342988	3.33210016437938	0.0997760058126431	0.567132288336041	0.175930744668734	0.860348351299111	0.939785211385267	-0.49484877535947	0.356417376591636
MSH2	-0.0781110094835756	0.205490180812078	0.703856044219212	33.9727799862971	-0.14642226053462	0.360082460708037	-0.406635358597326	0.684275823629458	0.845534444142098	-0.148631554462174	-0.0636783658057311
MSH6	-0.49915303434158	0.1699608967762	0.00331543209107762	16.6688048622383	-0.450871057940016	0.262335916371007	-1.7186783425506	0.0856729576915605	0.273114236427978	-1.34104889540527	-0.583168797097417
FBXO11	-0.0141451830240168	0.0576005080191651	0.806012073515139	344.563458825874	0.192532136921917	0.109108218020709	1.76459794151687	0.0776313616932916	0.257785750509633	0.032523665670206	0.514690041701696
ENSG00000233230	0.251926219075377	0.25120169903012	0.315916728907479	5.6356050892445	0.0549989119924965	0.394918296915071	0.139266558227674	0.889239514986966	0.954109586983466	0.786054513094189	0.280012831791801
ENSG00000230773	-0.497177157487238	0.240811385956488	0.0389616615350058	12.9704647609067	-1.10506877816091	0.279225171975539	-3.95762592012199	7.56983841723947e-05	0.00247166693775016	-1.33545308860789	-1.69944666951436
FOXN2	-0.325440987775681	0.139074780717707	0.0192815120997518	119.121599864967	-0.308544929215173	0.12933098615699	-2.38569996551826	0.017046652133899	0.10236303824048	-0.849085517816659	-0.340313306698182
PPP1R21-DT	-0.321934747576642	0.291434859801064	0.269309447623011	1.91564924398483	-0.93550688412466	0.549198909329226	-1.70340266201049	0.0884927398849567	0.278854841092424	-0.839155626337879	-1.41011794752819
PPP1R21	-0.53849915255715	0.148513088120907	0.000287915162568681	80.6906395340396	-0.287382088775329	0.143141605043428	-2.00767686437594	0.0446776406795657	0.184799070373252	-1.45247956239123	-0.304202495287052
STON1	0.743198384175138	0.29606033110153	0.0120630784297852	9.88083816001746	0.619099021907105	0.429140001517507	1.44265046306071	0.149118960300227	0.376097751349106	2.17736800249035	1.24255435564948
GTF2A1L	0.905155289687176	0.414364770228977	0.0289298765586558	5.42428701838045	1.86989383007386	0.712147854344807	2.62571012278652	0.00864684209775415	0.0666866243912391	2.63604008559932	3.37682435405162
[truncated: 15,041 more rows]
