# Supplementary material for: Integrative analysis reveals generalizable human neurodegenerative disease-associated glial states
Source: bioRxiv. 2025 Sep 25:2025.09.25.678630. Preprint. [Version 1] doi: 10.1101/2025.09.25.678630 (PMC12485690; doi:10.1101/2025.09.25.678630)
Supplement: Supplement 7 [file media-7.zip › astrocytes_diffexp/Pineda_2024_C9FTLD_PFC.csv]

gene	nebula_logFC	nebula_SE	nebula_pval	DESeq_basemean	DESeq_logFC	DESeq_lfcSE	DESeq_stat	DESeq_pval	DESeq_padj	nebula_zscore	DESeq_zscore
ENSG00000241860	-0.134691424537298	0.323753337971253	0.677387320111689	3.81562010677582	-0.212459374823552	0.583529781704481	-0.364093455869487	0.715788223411458	0.865624147759511	-0.463695803080934	-0.492655029454784
ENSG00000290385	-0.24921020522616	0.213182921351285	0.24240482170706	2.16934318589309	-0.394085478687534	0.48027556047063	-0.820540354585945	0.411908134014743	0.657695608254219	-0.662780907347822	-0.756477755691583
ENSG00000291215	-0.254291572088229	0.132936066246636	0.055762617329529	11.900040104744	-0.340482493627371	0.288817415569499	-1.17888491231042	0.238444006358277	0.493813563606761	-0.671614606462221	-0.678616229445371
LINC01409	0.0982952015718125	0.146193819278923	0.501353125113969	15.3306918420425	0.0656902642897403	0.275204048675246	0.238696576616349	0.811340871501213	0.915129589139554	-0.0586603453795059	-0.0886261231935686
ENSG00000290784	-0.479577696177361	0.253122928158226	0.0581396551991135	3.67175561178419	-0.824645624622691	0.521044111707902	-1.58267909778239	0.113494624811645	0.319614684645144	-1.06326313113543	-1.38189199457541
LINC00115	-0.12149901902559	0.132060369264536	0.357558991540609	7.40529056311503	-0.173203662426282	0.295754777924127	-0.58563267732133	0.558122384117868	0.764770003656165	-0.440761473785505	-0.435633770700198
LINC01128	0.294463584107884	0.236770850830544	0.213622938673841	6.38592853448986	0.44230617852224	0.425572238809199	1.03932103221738	0.298655456400182	0.557453660879955	0.282368459294616	0.458430908384844
LINC02593	0.0191990836926801	0.272714020443432	0.943875242647337	3.01921266136417	-0.159215799649634	0.566406922937384	-0.281097905413906	0.778635307665726	0.899020057361561	-0.196164943143745	-0.415315567460397
SAMD11	0.96856265610625	0.234632054672413	3.65921710443766e-05	21.246889778684	1.38204789899584	0.368531642570614	3.75014717693075	0.000176730811137032	0.00411613391317722	1.45425557883727	1.82346169074129
NOC2L	0.360737232686492	0.269709437997092	0.181058442919245	18.1692905888463	0.506794892928484	0.435085479868551	1.16481683801905	0.244093141627446	0.501150999791103	0.397581843143563	0.55210460442417
KLHL17	0.510189715116501	0.217556019204365	0.0190221893630452	7.12219869345128	0.795077141895465	0.447119417615933	1.77822100890823	0.0753675637645156	0.251537537151731	0.657397419842394	0.970851729590173
HES4	-1.02914714963486	0.30977306982619	0.000892909627206031	19.1940486335402	-1.52466587884701	0.471432531970189	-3.23411257274758	0.00122021349047104	0.0159047843273566	-2.01866181146843	-2.39871307899807
AGRN	0.467795891229751	0.147736065711956	0.00154322552849846	25.9996197187177	0.652339068819542	0.246923623725733	2.64186576795146	0.00824507259307185	0.06140429177274	0.583697902627864	0.763516182686195
C1orf159	-0.245597329802357	0.107020452970632	0.0217409489408898	49.5094157367912	-0.413561451762903	0.182923140074872	-2.26084819883164	0.0237686587698501	0.121913599487448	-0.656500106276378	-0.784767765792258
ENSG00000285812	0.0308709398849862	0.222373519166985	0.889588665252642	3.04516155574869	0.0950730485885533	0.452220491371098	0.210236047243899	0.833483446563601	0.924957852359902	-0.175874011882901	-0.0459458801380554
SDF4	-0.476061303218741	0.182316985260688	0.00902320700513177	27.0069608526684	-0.754981290448067	0.304243172708444	-2.48150610489316	0.0130828469270419	0.0829718535147028	-1.05715005994659	-1.28070040276995
B3GALT6	-0.10296190493199	0.386618151301015	0.789997235341813	3.61870249081869	-0.319868250411371	0.651942539800617	-0.490638715659199	0.623681998582051	0.809080814361483	-0.408535639123867	-0.648672814215661
C1QTNF12	0.509342639111367	0.233998379222922	0.029503479326198	2.41883271661078	0.503933833549238	0.56977918202614	0.884437075705792	0.376460316169835	0.627860711641894	0.655924821079207	0.547948745385739
UBE2J2	-0.143539071240003	0.0895677011027643	0.109028239022665	42.2960926760941	-0.248084222036382	0.15008115883231	-1.65300044300413	0.0983307734086361	0.293567759232091	-0.479076989081423	-0.544402240420102
LINC01786	0.118995686684	0.165529018855919	0.472214169406032	4.10692613621942	0.152365926787116	0.353773259679561	0.430688082318957	0.666695185475164	0.834329896189997	-0.0226735996933831	0.0372754355138916
SCNN1D	-0.412518063753167	0.0739366977307044	2.41431245726113e-08	23.8652701632365	-0.636473703314199	0.155643968288486	-4.08929244295863	4.3269104896515e-05	0.00148612031163558	-0.946683354150712	-1.10856107889381
ACAP3	1.16128792773032	0.199416972622421	5.76569059120362e-09	52.339534704543	1.6458753167799	0.320977527416272	5.12769641547329	2.9330890868115e-07	3.9429606014884e-05	1.78929870945168	2.20668671806407
PUSL1	0.532692644239934	0.199815649872273	0.00767778387146456	2.38995025128062	0.813256923582577	0.515676280839522	1.57706870337063	0.114779717517934	0.321454292308957	0.696517623217776	0.997258944550175
INTS11	-0.215343948927715	0.110144341501557	0.0505704680986887	71.8863059661094	-0.35226065149704	0.174420917172806	-2.01960095845638	0.0434247956641464	0.179326744129617	-0.603906134793062	-0.695724704786287
CPTP	-0.0880611885191932	0.388584738353384	0.820719008744319	8.35738694015961	-0.215374528797351	0.593234457726911	-0.363051279291156	0.716566578509116	0.865991521953422	-0.382631497786974	-0.496889464111509
DVL1	-0.00928588771368409	0.15906755063971	0.953448328303906	30.9338969935709	-0.0595050812327203	0.255624036479149	-0.232783591294139	0.815929455192468	0.916787323523596	-0.245684624268213	-0.270479814184094
AURKAIP1	-0.266805931999822	0.310185240734989	0.389706189681633	12.5924416483886	-0.440878180338909	0.507024816815784	-0.869539647206446	0.384552032258681	0.635519955859439	-0.693370187798717	-0.824446939938887
CCNL2	-0.00989947756749559	0.0619751865072195	0.873091466682067	155.822314229394	-0.0470984482018272	0.0996137990990345	-0.472810480353256	0.636348396281817	0.817015133396529	-0.246751319174397	-0.252458441264698
MRPL20	0.0196517469388164	0.112165628912601	0.860920181379606	33.3961749744613	-0.0177661168936387	0.206707121390682	-0.0859482574867858	0.931507549482863	0.969377582816479	-0.195378011000277	-0.209851484181025
MRPL20-DT	-0.0522281770330785	0.183762623520378	0.776245274858046	3.43605372367496	-0.116257571705062	0.390953686603265	-0.297369165936627	0.766184681535235	0.891791421705414	-0.320337620878768	-0.352916184499861
ANKRD65	-1.68288898759358	0.399648546468473	2.54330186149073e-05	12.2718780691071	-2.45678098497426	0.635845744421248	-3.86380031089213	0.000111636494767418	0.00298430564008797	-3.15515890994215	-3.75266575008083
VWA1	-0.474716543284382	0.239780683680423	0.0477265944013068	32.3885604838191	-0.723198690234082	0.387583876018458	-1.86591531532039	0.0620532145063858	0.223155805646998	-1.05481226286095	-1.23453428426075
ATAD3C	1.01463253368231	0.325742066561563	0.00184048322355401	4.53449150896128	1.42524820133903	0.613228384705902	2.324171934772	0.0201162808520527	0.109327661903989	1.53434572934027	1.88621270117407
ATAD3B	-0.247286637036263	0.114599409373761	0.0309406486991939	37.2405132757344	-0.416872970340525	0.188251800442588	-2.21444347071549	0.0267982873260377	0.132244958371595	-0.659436881404247	-0.789577943627633
ATAD3A	0.0721048287685752	0.0836199185992215	0.388526578138059	16.2034922513276	0.166888500419636	0.215715074542515	0.773652470851053	0.439136333929971	0.68136960469243	-0.104190982965384	0.0583703380978019
TMEM240	-0.182420752203525	0.34517702072845	0.59716300788635	9.44704627208587	-0.318311326607454	0.555790750291029	-0.572717927458809	0.566835696995402	0.771063264295217	-0.546670823578542	-0.646411289722465
SSU72	0.472363593508447	0.212387765400947	0.0261442619632853	18.115176064767	0.625860604097175	0.350430405241563	1.78597688652544	0.074103000610977	0.249164195350658	0.591638621861375	0.72505463668039
ENSG00000215014	-0.457963031187309	0.183420966357652	0.0125324311457072	3.64037111063531	-0.754822730427034	0.588739581257209	-1.28209951302266	0.199807739785518	0.445770814822322	-1.0256871299996	-1.28047008490191
ENSG00000272106	0.295488745719215	0.313377260776371	0.345723360174987	4.03034554902163	0.408440358949449	0.554732712875369	0.736283167495863	0.461558387818099	0.69802726347804	0.284150650871008	0.409238789763899
MIB2	-0.367097973023589	0.107621482818446	0.000647226759988522	50.0613729304569	-0.592392138076957	0.180510992940598	-3.28175103591558	0.00103164648302135	0.0142553465097934	-0.867722825193655	-1.04452998165471
MMP23B	-0.262335539258451	0.317410986184734	0.408528808587135	2.51978585134507	-0.346612967458697	0.65205842762352	-0.53156734546313	0.595025686304447	0.79103529095512	-0.685598636270869	-0.687521107570792
CDK11B	0.286998535817208	0.105415459139126	0.00647808296150353	27.5285406341318	0.394561872826708	0.192544776787656	2.04919541007255	0.0404430107237175	0.171461514214094	0.269390850658139	0.389079462623989
SLC35E2B	0.328125604668233	0.116074890007651	0.00470092247492597	84.5481410492463	0.439229424765393	0.185339660341234	2.36986203577106	0.0177947239634354	0.101080986086786	0.340888178355361	0.453961740424833
CDK11A	0.384176075545599	0.116767941672844	0.00100158274138303	42.3986643798053	0.525542835540567	0.19158300648264	2.74315997639482	0.00608510321057958	0.0493108413480516	0.43832908518047	0.579337106944594
ENSG00000290854	0.332920761185827	0.172712602923729	0.0539049365126436	33.4547066836486	0.457036725045275	0.273769486342385	1.66942171368832	0.0950338333557277	0.287480841519365	0.34922431527141	0.479827903970762
NADK	-0.0427511199456808	0.0994244556277531	0.667205854701285	41.60097925561	-0.0783518080533033	0.182808414853393	-0.428600664341076	0.668213861988242	0.835345336564174	-0.303862236779859	-0.297855806646994
GNB1	0.341133498188997	0.0833128100605335	4.22878885229264e-05	134.089778180881	0.440491264919913	0.143179738069862	3.07649162414995	0.00209452187305093	0.0233393676203074	0.363501742892952	0.45579463835392
CFAP74	1.34930571883729	0.689974467212467	0.0505137195193768	2.22585416642897	1.71035412375847	1.0568417886317	1.61836345057179	0.105584293882382	0.305638745449	2.1161581234395	2.30034602297502
FAAP20	0.00806887410862402	0.0778144033163375	0.917412317091427	38.8170460905956	-0.0438388247382001	0.158587819438022	-0.276432483235781	0.782215910312711	0.900820182606944	-0.215514249189663	-0.247723644171194
SKI	0.266950872365601	0.114748493411956	0.0199972321788003	106.490399983834	0.336002485678772	0.192421353457693	1.74618086631766	0.0807795284994797	0.260982481439081	0.23453900238869	0.304018467340545
RER1	-0.106966228016968	0.135148870950544	0.428669986765278	37.8119924022546	-0.226353763040174	0.21831270642872	-1.03683274667331	0.299813811278294	0.558271628458266	-0.415496952142533	-0.512837455332547
PEX10	0.0886752316397202	0.118772410840711	0.455306320854391	12.6679820914396	0.00347521187969995	0.258010141566831	0.0134692840312239	0.989253391171917	0.994451783544126	-0.0753841762258921	-0.178997189855188
PANK4	0.208921424234172	0.299573408653322	0.485554738198273	9.54922424146193	0.252363923584009	0.491690873571575	0.5132572865363	0.60777135818566	0.79900689812812	0.133657743766285	0.182528477735906
HES5	-0.864021948416309	0.272208062341754	0.00150289841500169	34.274795379205	-1.28348818881834	0.452066456708088	-2.83915820289919	0.00452327249471856	0.0401690625279951	-1.73160000637463	-2.04838812935037
ENSG00000272449	-1.19963546827419	0.466228385553426	0.0100802569457068	4.58112756852795	-1.81510509216824	0.767950447702094	-2.36357058922161	0.018099778168871	0.10213670315051	-2.31504712476315	-2.820593323271
TNFRSF14	-0.175487749644407	0.195951627294942	0.370484234408512	9.3454104326568	-0.268282000378428	0.356735080030375	-0.752048271663063	0.452022030140156	0.690524411249108	-0.534618149518775	-0.57374071563243
PRXL2B	0.707644602097991	0.491972352647852	0.15032545171414	5.96575877154727	0.886434218455852	0.770499754541069	1.15046658124354	0.249951750828065	0.50738335454874	1.00066274738303	1.10355332086163
MMEL1	0.775487050998902	0.26966563716549	0.00403087304932866	3.60872081871184	1.1143604815309	0.487847161087958	2.28424098860335	0.0223573718792948	0.11721893348618	1.11860341119305	1.43462978413508
TTC34	-0.0630103881631378	0.152590816603603	0.679652800009224	9.08706998172334	-0.0786667438485129	0.287151474610073	-0.273955562844786	0.784118771319468	0.901810953951705	-0.339081949225116	-0.298313269634495
PRDM16-DT	-0.80557411287763	0.140840713592701	1.06678934432158e-08	157.797654337385	-1.20533320938537	0.22341488192743	-5.39504440790515	6.85066069682816e-08	1.39410945180453e-05	-1.62999140241991	-1.93486336994448
PRDM16	-0.0568306709276021	0.0668524887853369	0.395274728761168	527.716543877393	-0.116028518809074	0.11647736814602	-0.996146467385977	0.319178985207121	0.577680253382094	-0.328338823575542	-0.352583471535223
ENSG00000287828	-1.06877783593818	0.249623913684904	1.85594110103748e-05	2.88901547167901	-1.5233960318776	0.677246472422461	-2.24939677637379	0.0244872635213909	0.124384602224101	-2.08755775384055	-2.39686855069379
ARHGEF16	-0.908629086613508	0.278479327843385	0.00110307928508334	6.37935716153126	-1.33520141615376	0.440726076261062	-3.02954939149744	0.00244918853015176	0.0261289575824841	-1.80914725849884	-2.12350467002313
MEGF6	0.522584058667579	0.263171244385991	0.0470645685253026	7.1794304613053	0.740510820994576	0.437620987665381	1.69212821566226	0.0906215296958641	0.278993665553833	0.678944358810336	0.891590900697619
ENSG00000238260	-0.297559991899593	0.255144900179402	0.24351773553494	7.11344814789018	-0.45488471453114	0.416422456026409	-1.09236355520244	0.274673335333779	0.53363002762616	-0.74683456442713	-0.844792264521143
TPRG1L	0.567737673523304	0.289963091436912	0.0502340836613813	7.33639717899238	0.636753198004353	0.490379578301601	1.29849044735857	0.194118856786094	0.439168286336521	0.757441632947425	0.740876777657076
WRAP73	0.205737816131987	0.165640034944222	0.214207845306461	13.2514975364794	0.272035120180211	0.288824809116037	0.941868951676237	0.346259737928691	0.601291576904436	0.128123202207636	0.211102061620283
LRRC47	0.300696216727278	0.289783532673466	0.299429279657056	14.162639977268	0.418735656826458	0.448814906781535	0.932980724346309	0.350829920773944	0.605125280633643	0.293203575660904	0.424193322705741
CEP104	0.0717619745841411	0.0600123396624057	0.23177969693755	45.7775493397029	0.060389294702649	0.123758884299232	0.487959268900937	0.625578691893593	0.8102164760563	-0.104787017612677	-0.0963260970321978
DFFB	0.497249278152344	0.317065106589412	0.116814026196174	10.4819826497482	0.598954622008063	0.529410777357487	1.13136084043793	0.257903246481253	0.515996663723093	0.634901125114391	0.68597209625358
C1orf174	0.0796446983290676	0.408324596930055	0.845351915103304	5.32641413736907	0.13980735565116	0.611353758933097	0.228684871252193	0.81911385421724	0.918771016964393	-0.091083301338143	0.0190333634535443
AJAP1	4.89474115935127	1.41624914875358	0.000547990978607804	7.17758614349223	3.80343167252048	1.82734531561925	2.08139733634941	0.0373975522890477	0.163576612376598	8.27971819717066	5.34066574239689
ENSG00000236948	-0.290170060315164	0.492378001175326	0.555644101827077	5.31135710829702	-0.428980612143007	0.766468269746241	-0.559684763317119	0.575694476960885	0.77713957441741	-0.733987542382699	-0.807165013991822
NPHP4	0.0174163585234408	0.0946789496600095	0.854051306436629	41.3024417416978	0.00127563488413708	0.176246772293107	0.00723777727977702	0.994225139673727	0.997410973249216	-0.199264120624175	-0.182192206359929
RNF207	0.842184819490662	0.39533397623336	0.0331458413942484	2.82110632628108	1.09097143070549	0.753361321760604	1.44813836228796	0.147578358625654	0.373967244575678	1.2345541060457	1.40065579569634
ICMT	-0.302467141952458	0.437832507038378	0.489673369177673	7.20959080397466	-0.513378073913387	0.660986569957791	-0.776684576127122	0.437344888918079	0.679711197287478	-0.755365396436094	-0.929757350544956
ACOT7	0.165408357005395	0.313289587137729	0.597518266889975	17.9462151613038	0.166431646263969	0.483573553934525	0.344170281666196	0.730718230397555	0.871827980276452	0.058012478648161	0.0577067302447649
NOL9	0.0500633935462566	0.197779801783033	0.800170131172018	34.9586603689167	0.000849414425841806	0.309617201488414	0.00274343422057444	0.997811058937645	0.998914788676054	-0.14250890255055	-0.182811316944218
TAS1R1	0.8455262219287	0.279526430557826	0.00248754410290872	6.10920348345156	1.13729782801339	0.480432238209291	2.36723878533304	0.0179213659242119	0.10155232761788	1.24036296507103	1.46794764513034
ZBTB48	-0.170914282721272	0.153714440174912	0.266183395938297	19.4137518567271	-0.285031784852302	0.264283067804681	-1.07850944527008	0.280806468925311	0.5406894516977	-0.526667408742663	-0.598070774526859
PHF13	-0.105980333450877	0.114552332196337	0.354877702564704	19.1807541218066	-0.235981068709563	0.221426585190371	-1.06573051518037	0.286545479180447	0.545938684811288	-0.413783024336931	-0.526821689833968
THAP3	-0.0409402433115907	0.131758598021683	0.756012269787852	11.7382690204912	-0.0658396546986544	0.255745422101576	-0.257442163216922	0.796837457875719	0.908884874533504	-0.300714119402572	-0.27968115917678
DNAJC11	-0.08972396025315	0.101963928966511	0.378882140928799	45.6870400916957	-0.185960804206653	0.171770529815051	-1.08261181011016	0.27898076298742	0.538894971693783	-0.385522142291181	-0.454164278440469
CAMTA1-DT	-0.50978974972021	0.235157427325709	0.0301688968893528	5.21462242050713	-0.719327369651823	0.427425723671787	-1.68292952392398	0.0923887353811955	0.282723423309373	-1.11578525714406	-1.22891096069426
CAMTA1	-0.070052746143161	0.0615917994253252	0.255383091936476	963.555887268512	-0.141017970258747	0.119652746872186	-1.17856024157459	0.238573331115759	0.493831005304061	-0.35132473214949	-0.388882137136464
CAMTA1-AS3	0.253805899693837	0.219633943677612	0.247850557206889	4.90668730896858	0.233100266598664	0.435605881051872	0.535117354329076	0.592568710265201	0.789389825064888	0.211687132684858	0.154546869393031
VAMP3	0.198674392303495	0.174976698205446	0.256193760157141	22.614291356764	0.266388987303749	0.314567835338341	0.846841149595693	0.397083668522895	0.645870928519605	0.115843797371871	0.202900717559745
PER3	-0.0935306016590969	0.0807460270870702	0.246729109791401	360.231248556915	-0.159783988187925	0.151190773727886	-1.05683689717406	0.290586031731731	0.549830380822011	-0.392139795715807	-0.416140895130811
ENSG00000236266	-0.0372664559116748	0.196664048946638	0.849706459694612	2.48815502978107	0.00216829270474193	0.427807811541928	0.00506838034800453	0.995956034885944	0.997955693175793	-0.294327425943498	-0.180895567744563
PARK7	0.377655564636795	0.193990379608497	0.051561750429404	25.3869225562462	0.487743589377676	0.327501189066307	1.48928799546718	0.136411547494222	0.356008334915989	0.426993506977979	0.524431452084223
ENSG00000284747	1.22741925708405	0.196464130049516	4.16943804933657e-10	3.72020997586165	1.82028017131129	0.517781980181205	3.51553402973633	0.000438870511947227	0.00793917967280791	1.90426467853116	2.46002014983698
ENSG00000284716	0.531544164166329	0.192359038557198	0.00572215757747655	2.91006357669177	0.850416803943878	0.50675752598792	1.67815327909733	0.0933171798725231	0.284475816523283	0.694521048736047	1.05123588252872
ERRFI1	-0.142906385270324	0.0844558790377288	0.0906300858892439	71.2132762250892	-0.205766448449837	0.155885812631511	-1.31998188274026	0.186841066942764	0.429871759444347	-0.477977096544286	-0.482933155534404
ERRFI1-DT	-0.00412994057424833	0.126180418157696	0.973889549478962	23.4391951955858	-0.0448726463156695	0.229451522155695	-0.1955648229922	0.844950795752184	0.929888469028189	-0.236721271116227	-0.249225331545464
SLC45A1	0.024147061913144	0.305372365210591	0.936973639998621	7.54709592168335	0.0298601804950164	0.495655591331787	0.0602438084371943	0.951961454966989	0.978626451150612	-0.187563133431785	-0.140671452509756
RERE	0.0211912281098932	0.0374696917172514	0.57169529844639	856.515836545885	0.00423429428019036	0.0685625213921055	0.0617581470782653	0.95075543362384	0.97832309776185	-0.192701700899723	-0.177894577487939
RERE-AS1	-0.636069609343092	0.195306325749531	0.00112683988608873	4.71389694118883	-0.868633135307353	0.371927182846929	-2.3354924710218	0.019517708762625	0.107055359062052	-1.33531640189257	-1.44578647197877
ENO1	-0.086966806511698	0.103642409942934	0.401410703930031	246.902713419754	-0.189120749960767	0.173495860180522	-1.09005915048341	0.275687089025392	0.534795705991061	-0.380728970055196	-0.458754287728094
SLC2A5	-1.36251550927059	0.346518810364022	8.42384779864025e-05	6.39201132328199	-1.95447863122992	0.601065534114598	-3.25168974146716	0.00114721174885083	0.0152586660713165	-2.59820583244153	-3.02304168426243
GPR157	0.216238539769417	0.173007626364076	0.211343876905138	4.38146185085093	0.163507287051554	0.419257829669213	0.38999220880516	0.696542308177638	0.85273791375635	0.146378178794535	0.0534589244310543
MIR34AHG	0.418755604471544	0.324272764121015	0.196575958542246	16.6907460848375	0.556933836106453	0.490327713799092	1.13584001155328	0.25602352816629	0.51419479873516	0.498443846098382	0.624934403656939
LNCTAM34A	-0.164131661239879	0.307142469232596	0.593076697308511	2.96473444770289	-0.241013725713993	0.54692944482789	-0.440666941582998	0.659454132602494	0.830205677088571	-0.51487616457552	-0.534131923676333
H6PD	0.0158890387566974	0.0823284410679169	0.84696230103296	56.1642118076238	-0.0417358800406537	0.141144803850566	-0.295695476574828	0.767462651968523	0.892255504091328	-0.201919288738802	-0.244668991830871
SPSB1	0.423089944266291	0.23497769822709	0.0717732656000137	10.2611875900546	0.720201788707958	0.426785990954284	1.68750100512344	0.0915070568163132	0.280817131945255	0.50597887646436	0.862090822508972
SLC25A33	-0.355969154949485	0.12066315742758	0.00317664494390757	200.646438097213	-0.535633808764694	0.20120178648882	-2.66217223073442	0.00776381416750481	0.0587432054832302	-0.848375938217363	-0.962085130076429
TMEM201	-0.579099676811728	0.244364915942103	0.0177969811685799	11.0445360062775	-0.941421003406495	0.410476607187023	-2.2934827147837	0.0218202293873341	0.115410440034373	-1.23627705751727	-1.55151518272214
PIK3CD	0.0762049831083178	0.283130798327305	0.787813361637612	12.0820267149152	0.0694007038277003	0.451171614013834	0.153823294001764	0.877749066470249	0.945277158307578	-0.0970630721604671	-0.083236488919552
CLSTN1	-0.37441004161455	0.115302532664164	0.00116547675915648	157.768609559561	-0.590618267267696	0.18439465566459	-3.20301185052792	0.00135998384623754	0.0171279902083745	-0.880434486364701	-1.04195332872358
CTNNBIP1	-0.424738008216864	0.065311711909839	7.86060623096745e-11	70.0042144185537	-0.642283119502021	0.118747479299167	-5.40881476636552	6.34432051128157e-08	1.32707933806429e-05	-0.967927109131831	-1.11699960168271
LZIC	0.145518047305542	0.113172655995555	0.198510876921153	26.7102486141282	0.174013958050027	0.215047798394859	0.809187349737533	0.418407390265263	0.663001003846455	0.0234341819122346	0.0687204894127391
NMNAT1	-0.129249418398427	0.0807091287640002	0.109283362593464	20.574954958453	-0.143035759500801	0.168296141133783	-0.849905164415494	0.3953778140888	0.644398221875002	-0.454235150836289	-0.391813096109238
UBE4B	0.199497629829734	0.0808342776664093	0.0135876740836067	172.875884008928	0.265145155612356	0.143794990214854	1.84391094026423	0.065196120444038	0.230920274755693	0.117274954145998	0.201093977995213
KIF1B	0.118600398078653	0.0432398913421499	0.00609090929336108	1286.81979181996	0.132877969994933	0.0764789292331521	1.7374454810925	0.0823085692708233	0.263976632602295	-0.0233607889276516	0.00896801835127415
ENSG00000284735	0.103492042046482	0.254841006961117	0.684665928059539	3.68525763045474	0.12459852654079	0.460514331634759	0.270563841299973	0.786726509253749	0.902910983810045	-0.0496259012338869	-0.00305836605782692
ENSG00000284642	0.290905537612692	0.245298157260154	0.235651403358847	8.53266018282824	0.416841173048622	0.43522956418165	0.957750133156503	0.338188770223236	0.594569457800678	0.276182975540591	0.421441472258877
PGD	0.261446264290605	0.136067256508578	0.0546751535772587	47.3001576768288	0.314805445037317	0.233891747134216	1.34594507456763	0.178320230738295	0.41725660149012	0.224969519846464	0.273228504162295
CENPS	0.634004493277964	0.2009800274761	0.00160737752207299	6.13594693878986	1.02390358334933	0.395679564317067	2.58770903449756	0.00966165540557198	0.0680916666678406	0.872643145231555	1.30323575553743
DFFA	0.398221123995413	0.114872907986139	0.000527039526950412	29.5540859210352	0.555147821423804	0.196133570502901	2.83045793741665	0.00464814225305859	0.0409257738668437	0.462745691070308	0.622340111026908
PEX14	0.0987207202016167	0.0486316079579255	0.0423595574678972	107.666861875712	0.118228828645149	0.0927833500027531	1.27424617284934	0.202576186219653	0.448851181284824	-0.0579206027777031	-0.012310731375266
CASZ1	0.24264812889733	0.189367148137104	0.200066060650008	9.50297649902071	0.361030710011065	0.337272232814939	1.070443027574	0.284419940462081	0.544550262988624	0.192289912866006	0.340373452861549
TARDBP	0.00714909680122847	0.139422804973024	0.959105288952871	70.7974033673657	-0.017707614208156	0.214683279413365	-0.0824825028597621	0.934263031614783	0.971189716792584	-0.217113235487314	-0.209766505548286
SRM	0.15668707888341	0.300416016741718	0.601971848847422	15.4366605377187	0.16723138544293	0.477729790405068	0.350054337832133	0.726297918542596	0.869851150289387	0.0428509780295571	0.058868399002632
EXOSC10	-0.0905226484661375	0.0847482523170466	0.285459226248838	82.9379707949436	-0.159543588298629	0.140633710735162	-1.13446191147639	0.256600841922984	0.514482990690794	-0.386910621326698	-0.415791699983022
ENSG00000226849	0.137256788083211	0.137321203917866	0.317537572606318	14.6170352959679	0.206691337193283	0.248133763558961	0.83298352561428	0.404854020573171	0.651925841946757	0.00907240086845928	0.116186327573886
MTOR	0.122078095431291	0.0663610705668678	0.0658263865757688	104.095443935846	0.111547007796715	0.113392123518092	0.983728008047381	0.325249264848016	0.583734762619965	-0.0173149880913701	-0.0220164738591763
UBIAD1	0.00915262715452791	0.108630149187691	0.932853734315958	14.9797307146693	-0.0718796874171774	0.221940083284942	-0.32386978662567	0.746036618941541	0.880575436095079	-0.213630199369664	-0.288454666202805
DISP3	-0.508007237804175	0.292693333876426	0.0826293342899333	51.5278097748857	-0.770754406635503	0.42146242703728	-1.82876184729826	0.0674352928015067	0.235994532847921	-1.11268645039353	-1.30361179284709
ENSG00000284708	1.101054921112	0.245639047844011	7.38047770137594e-06	6.43899750875915	1.57409910803076	0.43378054081218	3.62879142776558	0.00028475117824603	0.00580920950105936	1.6845866759251	2.10242750274049
FBXO2	1.13850472989772	0.247501087010575	4.22493155921654e-06	75.2634594594377	1.62118813437012	0.36143578956291	4.48541118833486	7.27734545163227e-06	0.000408535117077839	1.74969127311022	2.17082711623432
FBXO44	1.09493743790891	0.323438649496143	0.000711000384696413	30.3552931605619	1.5708673096009	0.486904126729609	3.22623535797888	0.00125430167329944	0.0161729529596884	1.67395174099118	2.09773312316467
MAD2L2	0.4266706482353	0.141138576161338	0.00250231076777399	18.8474879657166	0.57694298067013	0.251444378791935	2.29451532558434	0.0217609157817322	0.115246489566233	0.512203749089887	0.653998877078714
FBXO6	0.242514126620936	0.214736829282664	0.258748078855958	6.29791959939837	0.343051250371323	0.432942671119096	0.792371076485908	0.428144339123282	0.671336788637861	0.192056956690545	0.314257217598509
DRAXIN	1.35684443937408	0.463709557627698	0.0034327888994786	3.20673069152922	1.93312941081156	0.697423180492633	2.77181697552134	0.00557443696649741	0.0464679128594868	2.12926380754719	2.62394038699081
AGTRAP	-0.123067776833557	0.102813602356187	0.231306953517386	22.7847284721486	-0.293893341422518	0.189920392252258	-1.54745542559832	0.121753465004461	0.333350386579852	-0.44348867983756	-0.610942712884391
MTHFR	0.257558166231894	0.179114648326498	0.150447833216045	19.7632846417634	0.346563413063959	0.286297754830377	1.21049993308291	0.22608711642914	0.477324096728076	0.218210258153647	0.319358842953267
CLCN6	0.0478272242661767	0.0771920340960835	0.535529357132296	54.913808085658	0.0229191164142943	0.14006003553894	0.163637802361703	0.870016283828988	0.941934235601245	-0.146396369668216	-0.150753761218706
ENSG00000285646	0.470849335783097	0.198797539122308	0.017861020516021	2.15008756053515	0.486138178257218	0.561551479182249	0.865705454048753	0.386651708315753	0.637110657843159	0.589006161444623	0.522099496877787
KIAA2013	0.343156585896069	0.230470659599585	0.136503623961414	21.2325122528582	0.431260689762231	0.375256785340967	1.14924155034366	0.250456392102014	0.507964378151337	0.36701877848031	0.44238667853413
PLOD1	0.244587556867233	0.157647613433142	0.12078603194267	38.7769765295721	0.310560472646004	0.262234648976514	1.18428466206927	0.236300398262171	0.490853419703688	0.195661510234436	0.267062429103421
MFN2	0.113053338792567	0.165307735110709	0.494040687322694	28.5860840267331	0.132308553975994	0.270441993429213	0.48923080435223	0.624678303240293	0.809555836192634	-0.033004070751839	0.00814090769215918
MIIP	-0.363739767285005	0.121761733799638	0.00281446276202883	35.4256201057085	-0.572128198224529	0.214411481043971	-2.66836549721514	0.00762212902735156	0.058012277029118	-0.861884754480764	-1.01509540291062
VPS13D	0.0674125802843394	0.0483443300746966	0.163189066969943	343.166802318796	0.0512555594869355	0.0882865815497033	0.580558886608151	0.561537788185225	0.767190817837141	-0.112348219473762	-0.109593391072372
DHRS3	0.233370402979937	0.0859493866253425	0.00662342941640022	113.740171727805	0.273188627966126	0.145339355689087	1.87966037602737	0.0601543790786766	0.219134770955663	0.176161055917712	0.212777600336036
PDPN	0.465588739501974	0.168489507132398	0.00572183947131157	8.62158166735655	0.659375034069645	0.35190334824339	1.87373901771913	0.0609664052750843	0.220759136538784	0.579860881056257	0.773736340992183
PRDM2	0.329387330806357	0.110411710763369	0.00285191468820162	78.4659133727001	0.445406956631571	0.18797186306866	2.36954057570242	0.0178102007283377	0.101133612785957	0.343081625388709	0.462934973146767
ENSG00000289380	0.173241897080278	0.167935071240423	0.302259323880214	3.06505875640963	0.220082538947565	0.439804946150629	0.500409422117297	0.616786820302726	0.80420386308893	0.0716306916015821	0.135637845165473
KAZN	0.693563109503755	0.334845212321399	0.0383312654217495	235.176679220474	1.10092766867469	0.546094791689158	2.01600104126491	0.0437998669074951	0.180216484264287	0.976182785192606	1.41511782394126
TMEM51-AS1	-0.244813475899648	0.269413410122063	0.363513383901808	16.8058168584393	-0.377041576932592	0.414868009467111	-0.908822970989961	0.363443579143766	0.61691809701392	-0.655137415938495	-0.731720473940561
TMEM51	-0.0903289044872612	0.159349363245327	0.570808771682535	41.9913003364227	-0.154100698415389	0.261999985864686	-0.588170636371625	0.556417764601053	0.763398045483326	-0.386573807225083	-0.40788557846715
FHAD1	0.302923053753371	0.47924843907716	0.527335011782289	4.20963858017326	0.306244471006579	0.736959386201949	0.415551354308498	0.677738329342684	0.841730920425632	0.297074819127333	0.260793179834009
CELA2B	0.230298916883963	0.302246917863014	0.446086138325138	3.04356897362561	0.308815598191456	0.539296212614924	0.572627047933601	0.566897241864561	0.771067871461528	0.170821432792204	0.264527895103371
CASP9	-0.365887758839152	0.126001414090642	0.00368618237965661	41.0739108580987	-0.558646919623559	0.218691235055158	-2.55450073013972	0.010634020669402	0.0725384311866273	-0.865618929084697	-0.995513043337852
DNAJC16	-0.0334272364190624	0.0762391612688947	0.661058433246318	70.7513836950113	-0.110642906914317	0.15051827788685	-0.735079542947544	0.462291052276109	0.698348179554148	-0.287653137164029	-0.344760549706806
ENSG00000237301	0.231609970414894	0.1879821641568	0.217917402203635	2.84766421230697	0.207343847131558	0.356856741235984	0.581028247955794	0.56122141547123	0.767173262172349	0.173100633001417	0.11713413709658
DDI2	-0.064999970393939	0.11252141497729	0.563488589813483	42.169655223898	-0.136004737099927	0.192640185830092	-0.70600397582612	0.48018566497131	0.712228737767212	-0.342540737237737	-0.381600117585954
PLEKHM2	-0.188394123580176	0.0831751406761823	0.0235108867850831	81.2208056551451	-0.271702884255627	0.159326217925788	-1.70532438284692	0.0881339425276621	0.274654845062625	-0.557055227395906	-0.578709753074856
SLC25A34	-0.883929339869193	0.176469015170279	5.47199475172208e-07	9.04251206585539	-1.27522767144821	0.319358511183216	-3.99309123380969	6.52174605612191e-05	0.00201087170063759	-1.76620799887367	-2.03638923620478
UQCRHL	0.175600125165043	0.183721159131231	0.339174825118085	7.92764594848494	0.256464075782134	0.366872647522996	0.699054774221233	0.484517800624641	0.715071144426539	0.0757303517736197	0.188484192844485
SPEN-AS1	0.363139728042217	0.130149732516701	0.00526805617236049	20.9492377924587	0.498159538035053	0.246778779557035	2.01864819547792	0.0435237979457965	0.179522277781246	0.401758459725735	0.539561237465678
SPEN	0.0359271787663933	0.0456784235248089	0.431560533766474	248.290016819507	0.00744990816055646	0.0796991793074583	0.0934753434764578	0.925525936972208	0.967171336665225	-0.167083996491119	-0.17322370693357
ZBTB17	0.185785547422843	0.0912144264313181	0.0416700842874238	16.4019572721703	0.230998645560207	0.21554470464257	1.07169714952295	0.28385608155574	0.544010772052041	0.0934371928698917	0.15149413974632
FAM131C	-0.896686818159367	0.381140210077962	0.0186405246621544	6.76428644547103	-1.33288999846434	0.590267311863343	-2.2581125054286	0.0239386461855221	0.122438316022714	-1.78838622920675	-2.12014719825381
EPHA2	-0.627224499687837	0.279426975354706	0.0247886008840831	7.35584825208515	-0.937785832841244	0.451500796545224	-2.07704136962096	0.0377977411394337	0.16434284369568	-1.31993962642067	-1.54623488111099
ARHGEF19	0.0430778808504441	0.293099201525986	0.883152761081762	2.2941625094251	-0.024043821394968	0.583930806188754	-0.0411758056607753	0.96715574159653	0.985806127798116	-0.154652862825345	-0.218970223617786
ENSG00000288398	-0.312119893918202	0.25121539787604	0.214074507257841	2.90234999667752	-0.476873826336695	0.492762583899907	-0.967755754835397	0.333166365589435	0.590072718863794	-0.772146217188837	-0.876732758209274
FBXO42	0.0940513279924261	0.0517448353174395	0.0691255419500831	226.657020442994	0.109524141928495	0.0950118619283923	1.15274177040168	0.249016391182317	0.506293757154421	-0.0660381048087051	-0.0249548069336161
SZRD1	-0.0419627811838846	0.0642369604404389	0.513595253503209	41.8353187479352	-0.149367563131685	0.139822196364225	-1.0682678931934	0.28539968694874	0.545405200554699	-0.302491749741438	-0.401010417751654
SPATA21	-0.0119865915930036	0.149417735960443	0.936060682547428	5.85527145941623	-0.0690029545318077	0.311500267099462	-0.221518123160308	0.824689026846403	0.920909346118351	-0.250379661275891	-0.284276040463844
NECAP2	-0.371317412247538	0.0971656488916902	0.000132648587353265	21.5272492335625	-0.60763779310587	0.202386647070685	-3.00236108409686	0.0026789420932168	0.027850049347107	-0.875058106732585	-1.06667520300464
LINC01772	0.359472555010427	0.141410171299789	0.0110202558717174	6.4249869614218	0.528978290036034	0.309112832348704	1.71127897220166	0.0870296262247831	0.272889505959066	0.395383265010886	0.584327309077298
CROCCP3	0.0720463583877216	0.0729525331074241	0.323359085435033	60.3284754083424	0.0910242772749093	0.129257844282153	0.70420698860036	0.481303879461817	0.713107677251399	-0.104292630763227	-0.0518269614537392
NBPF1	0.230843110069328	0.0816148702498539	0.00467748479488771	36.6757002501326	0.259335624954304	0.163645601227974	1.58473935754023	0.113025565696744	0.318569288355781	0.171767485102558	0.19265528893149
CROCCP2	-0.0471183829980383	0.115351351699882	0.682923456245153	58.1993783404362	-0.105801188811411	0.186126249332221	-0.568437763029135	0.569737754648088	0.773201954457391	-0.311454502562899	-0.337727665983575
CROCC	0.418764501504995	0.076200524684744	3.89474053636315e-08	48.6250534879749	0.582096282809478	0.150534417660544	3.86686507880282	0.000110243378989487	0.00295688116902786	0.498459313140744	0.661484355160339
ENSG00000290851	-0.436658090143416	0.125280575716433	0.00049132604689173	7.34888822697345	-0.676358800035951	0.263668267182377	-2.56518847437989	0.0103119774212357	0.0712861963557186	-0.988649568268599	-1.16649655584063
ENSG00000238142	-0.269321364991952	0.245165712170973	0.271974059347692	4.23158612691059	-0.217697694130439	0.492499554150448	-0.442026175040835	0.658470264959366	0.829789972501519	-0.697743140745843	-0.500264000032475
ENSG00000290122	0.307464254296226	0.253888681690035	0.225887765338212	37.3069462156763	0.408613201517016	0.386453826158539	1.05734029231577	0.290356310639246	0.549692096088775	0.304969466434375	0.409489853880869
ENSG00000226526	0.325484677394976	0.190801203136046	0.0880297205024249	3.65541314499254	0.659262217518875	0.418709861070228	1.57450845756007	0.115369947806221	0.322607823820899	0.336297059951942	0.773572468237355
ATP13A2	0.680085009745113	0.317388359695348	0.0321328991909215	29.52142394501	0.992520605425641	0.46581396818019	2.13072314963665	0.033111956774134	0.151677731086917	0.952751790908279	1.25765011219038
SDHB	0.151568697458717	0.0974585656291863	0.119895668664323	60.6986281667261	0.188440875496931	0.162461549716729	1.15991061162165	0.246085201822108	0.503068490405262	0.0339529309713961	0.0896764456935935
PADI2	-0.237842229097535	0.114191903216883	0.0372667960093912	120.709502745454	-0.370491980640465	0.190060824664737	-1.94933375299199	0.0512555802327069	0.198155497240328	-0.643018256197879	-0.722206795494684
RCC2	0.46792441500525	0.182420828284216	0.0103151372164259	27.3712015567045	0.660042706168304	0.307773537699155	2.14457263318554	0.031987032339841	0.148361506123251	0.583921334706796	0.774706174455287
ARHGEF10L	0.260119272498525	0.112901170281363	0.0212251415783019	262.435264706556	0.343645504761134	0.192234529159996	1.78763672823377	0.0738346358412928	0.249031970820307	0.222662611776901	0.315120407469694
ALDH4A1	-0.362463477533699	0.0950273152002126	0.000136564893855221	79.1782512067964	-0.587330083957856	0.175386227512183	-3.34878110036923	0.000811678965936842	0.0121677104654252	-0.859665989342984	-1.03717704675357
IFFO2	0.388642006541848	0.218243277210079	0.0749493389823988	48.7663954297718	0.538291898088386	0.353113777022042	1.52441488584226	0.127405103880853	0.341914703079157	0.446092880190239	0.597855879118709
UBR4	0.0736985234734764	0.041660844864317	0.0768919161789772	151.088504169698	0.0948194176827881	0.0812685043859613	1.16674249636084	0.243314375506763	0.500398943058376	-0.101420425380101	-0.0463142941247749
EMC1-AS1	0.10651563526353	0.0832189082329577	0.200564438534679	35.7798761316648	0.171964796036601	0.157330190306689	1.09301842005901	0.274385712291423	0.533456780858658	-0.0443695374544638	0.0657439596222422
EMC1	-0.00894027595054366	0.10247035499375	0.930474832968335	29.2317451326372	-0.0421247972098175	0.189696390016343	-0.222064306053417	0.824263823782252	0.920847022543977	-0.245083795709904	-0.245233917167407
MRTO4	-0.228398006146237	0.236778754479038	0.334742618587677	10.0634186833721	-0.36722695913769	0.412864654363119	-0.889460880840409	0.373755438143083	0.625101554650646	-0.626599952582795	-0.717464157428028
AKR7L	0.0344616492931046	0.20869646057707	0.868843158713613	6.50446076698427	0.0499408900346347	0.399986543179797	0.12485642551276	0.900637215745213	0.955327982299457	-0.169631745307871	-0.111503026700882
AKR7A3	-0.302451091014648	0.198239954972612	0.127089129649122	3.38072765383004	-0.435961828215654	0.412234390152958	-1.05755812379916	0.290256942554241	0.549692096088775	-0.755337492693072	-0.817305645858888
AKR7A2	-0.150120102827881	0.229824419266215	0.51363073792837	17.4993731221422	-0.315371677881403	0.356615269424116	-0.884347095935304	0.376508872221704	0.627860711641894	-0.490517779421446	-0.642141274980167
SLC66A1	-0.292494151095341	0.127258699931056	0.0215378024588826	13.1713289356945	-0.462085222104166	0.253320249899674	-1.82411482022133	0.0681347154532156	0.237370675706901	-0.73802785657845	-0.855251430344724
CAPZB	0.0692377555537725	0.103285046247074	0.502630844996783	165.200388483851	0.0664326561662575	0.17384709635542	0.38213267612155	0.702362955632242	0.856450372083956	-0.109175244642606	-0.0875477548058093
MICOS10	-0.443674715266299	0.285375818746824	0.120016758235586	24.9567585348647	-0.695102116809761	0.436610752647025	-1.59204076536272	0.111375545185983	0.315846520321964	-1.00084761592321	-1.19372233905563
MICOS10-DT	-0.638042064396318	0.220804459574575	0.0038570175160381	3.61883533778884	-0.915193262013823	0.414766183514541	-2.20652815583684	0.0273470410667089	0.133999901959561	-1.33874541517381	-1.51341782727575
NBL1	0.47418682334687	0.389229836253549	0.223121590710868	14.4698415181438	0.643992965122733	0.591707598166739	1.08836352130341	0.276434658430907	0.535501694342595	0.594808214659182	0.75139297030701
TMCO4	0.211761469122701	0.0929410248894453	0.0226997860707057	31.5758731990156	0.261151094256261	0.179664545888267	1.45354829449028	0.146071580960688	0.371563089348238	0.138595018066224	0.195292366149202
OTUD3	-0.0556056388034657	0.147443066323283	0.706074804217866	30.1543255440159	-0.107302197644057	0.259718268916272	-0.413148440006928	0.679497861268535	0.842515246112091	-0.326209167228374	-0.339907970652946
PLA2G5	-0.614256501467656	0.208903912579107	0.00327811899488548	22.2884695422541	-0.938529012135273	0.335327980761113	-2.79883894569442	0.00512867110452524	0.0439909196952955	-1.29739541784398	-1.54731439326955
UBXN10	0.517279408727788	0.38337557175756	0.177248372674098	1.74542568599982	0.503557116194946	0.829067446813135	0.607377744875374	0.54360025437735	0.755508242860598	0.669722493365995	0.547401541006437
VWA5B1	0.181649413095207	0.189354114602635	0.337402286849108	3.37296600281113	0.325836358378586	0.462289233189037	0.704832245671936	0.480914638896085	0.712825902274832	0.0862467326770203	0.289251562349762
CAMK2N1	0.818703239159422	0.34731666170226	0.0184121268368632	12.1899975051602	1.15137309232936	0.584471142293363	1.96994001758851	0.0488452454055111	0.192123845180411	1.19373256707649	1.48839280430814
MUL1	-0.295806106138054	0.120078856857271	0.0137613971940911	23.6269052280531	-0.501201796604917	0.231778919182413	-2.16241320985048	0.0305863402616073	0.143790245295688	-0.743785522797385	-0.912070583023137
FAM43B	-0.0175050009257788	0.393413770307472	0.964509725580687	6.92700782689283	-0.151174907890494	0.686813229463625	-0.220110652219899	0.825784978971956	0.921347295382388	-0.259973136606263	-0.40363569358687
PINK1	0.307119165793736	0.318049009486168	0.334226996074181	13.0218382607029	0.393444856077287	0.48264854014342	0.815178796480715	0.414969973064949	0.660963815820113	0.304369547538223	0.387456929310688
PINK1-AS	-0.284491709939022	0.188869480577758	0.131993423352599	3.50602579291613	-0.290266864954936	0.400174827402472	-0.725350134687513	0.468237256254595	0.703739155449114	-0.724116017643282	-0.605675039967574
DDOST	-0.174775887542193	0.151253574689508	0.247879287368169	17.3142956332152	-0.355717129041835	0.273995632668014	-1.29825839039135	0.194198559486949	0.439179732490122	-0.533380613282445	-0.700745444149429
HP1BP3	0.382451720697634	0.0942570711552681	4.95925861903175e-05	302.651945791953	0.509386391288865	0.155172772811583	3.28270470430648	0.00102816306105459	0.0142213208444934	0.43533138154937	0.555868910038444
EIF4G3	0.168672486211023	0.0511040447849566	0.000964885788677818	532.773181940821	0.200326454162358	0.0890723319672248	2.24903120574041	0.0245105107608738	0.124463853770127	0.0636870020698583	0.106940956134025
ECE1	0.263210928580433	0.0956187115879823	0.00591035748826224	233.309797224828	0.350134273247398	0.157993202100757	2.21613505259617	0.026682254254374	0.131992433686177	0.228037299402125	0.324545729907087
NBPF3	0.0431330804175334	0.0795689236941273	0.587760294250256	31.3805859642519	0.0548600602804283	0.162390553206213	0.337827904377933	0.735492880241946	0.874448556951646	-0.15455690117169	-0.104357639130161
ALPL	0.601189672851931	0.285820048754584	0.0354321073187304	5.97944251434667	0.859822568539782	0.476870472998352	1.80305264684055	0.0713799469229909	0.244049314695947	0.815596240726299	1.0648983154348
USP48	0.12992547394145	0.0679358061253195	0.0558154035244033	123.059403740164	0.152697878665809	0.114423963926141	1.33449212408314	0.182042626313475	0.42271487040128	-0.00367271771860656	0.0377576153754484
HSPG2	-0.220824981500489	0.119845953555175	0.0653913018626333	11.5089212613928	-0.347360369680394	0.244621877783727	-1.41998897575097	0.155610890548652	0.385241073316917	-0.613434632517865	-0.688606753783141
LINC00339	0.212352661812213	0.143156033113534	0.137977437555169	7.59618415598179	0.238657499982519	0.32393118460799	0.736753703634103	0.461272141782766	0.697839405871349	0.139622776635825	0.162619081649265
CDC42-AS1	0.703518078521827	0.241906352427322	0.003634868223336	1.99481360419979	0.326774573330209	0.56500963448189	0.578352214524375	0.563026348887098	0.768127793503893	0.99348899499518	0.290614375409489
CDC42	0.694705811267967	0.125862258584198	3.39826136880303e-08	47.2145116936321	0.986581379234941	0.219353494759267	4.49767796185641	6.86996506912438e-06	0.000393581483313044	0.978169314375904	1.24902303264602
CDC42-IT1	0.0325678541981222	0.230549977464145	0.887663299537382	3.4592248729082	0.0293458939999527	0.431885915260021	0.0679482543029558	0.94582682610567	0.976352845666115	-0.172924012232796	-0.141418484254136
ZBTB40	0.3207497126696	0.0983607273822194	0.00111038429365521	36.5139635564744	0.36439866223723	0.184931560777754	1.97045145082161	0.048786653877759	0.192106647966976	0.328065563420272	0.345265603930361
EPHB2	0.283299888047427	0.549762056346364	0.606333866851278	12.9130321199791	0.430496337947055	0.802100163848693	0.536711444966446	0.591466949175362	0.788428881730524	0.262960938704274	0.441276412028414
TEX46	-0.268440723203368	0.180851449832572	0.137725074442268	4.44290375726184	-0.349465738164879	0.362308373189294	-0.964553303277633	0.334768598075018	0.591751658703723	-0.696212189566941	-0.691664926818256
KDM1A	0.204412358881109	0.0773998897030517	0.00826640830434876	83.6397866819235	0.276186182349001	0.137864995184384	2.00330897614455	0.0451441346299391	0.183278431864192	0.125818961860287	0.217131726491412
ENSG00000240553	0.223718228007532	0.162538076164279	0.168696266988533	11.362045147685	0.370360411637904	0.307687897844308	1.20368858909527	0.228709964320972	0.481177163010355	0.159381238238685	0.353925399777792
LUZP1	-0.0847106142706926	0.0642367883147007	0.187261296904568	157.028143959528	-0.167480599265642	0.108571345063392	-1.54258565340472	0.122931341153093	0.33550094970723	-0.376806694033352	-0.427320680823006
LINC01355	0.539414109800579	0.169737760318996	0.00148332398941441	21.9765179356845	0.765767424271277	0.288766462678193	2.65185720380785	0.00800503888669933	0.0601478004397554	0.708202550911889	0.928277620228478
HNRNPR	0.327570165977024	0.0948631041931375	0.000554218587484305	87.6831836681412	0.44080871428981	0.167894559865131	2.62550921628379	0.00865194666270711	0.0634476088598521	0.339922576302248	0.456255752458262
ZNF436	-0.194389672237455	0.225472840930757	0.388609220130995	10.8543328186218	-0.425259517508504	0.399230694634149	-1.06519744905438	0.286786587762652	0.545982855760016	-0.567478185293218	-0.801759902555887
ZNF436-AS1	-0.484056152321492	0.119807977904026	5.33905117802945e-05	11.8601284714609	-0.716576402744569	0.2482433877284	-2.88658807512153	0.0038944373055365	0.0361673926606585	-1.07104870048088	-1.2249150175241
TCEA3	0.421931223529459	0.125100973503357	0.000744281558584817	37.8304847907743	0.573845319278242	0.217783442208864	2.63493548204596	0.0084153277092109	0.0622734250481606	0.503964499107904	0.649499339534384
ASAP3	-0.267640540965064	0.070961605311179	0.000162188091892506	171.317898763612	-0.427002912415983	0.130932911699164	-3.26123437472376	0.00110928309559138	0.0149125753891227	-0.694821113244027	-0.804292287425756
ID3	0.964693681091414	0.292184416273077	0.000961144041198866	104.271645126066	1.3821443031894	0.415619261572804	3.32550589200083	0.000882582347884788	0.0128634204329135	1.44752956158838	1.8236017235704
RPL11	0.440120930227632	0.375777249398784	0.24150704285613	23.7524075427506	0.655790456564872	0.581472098559951	1.12781070353844	0.259399872045573	0.517972515258424	0.535586383595382	0.768529528812671
ELOA-AS1	0.0646792633061733	0.0547161772649142	0.237171316433573	62.2796173487358	0.0757919547892504	0.13365512137207	0.567071085725628	0.570665886494401	0.774151912568733	-0.117099952703189	-0.0739528164910423
ELOA	0.403395870837778	0.161040132871628	0.0122472166493896	22.2842451431824	0.565641972256253	0.27608604646632	2.0487887001028	0.0404827811976063	0.171540780295948	0.471741726554357	0.637583489722242
PITHD1	0.381374157867779	0.364099228706945	0.294894080869764	6.9242157013439	0.278705268496004	0.619779279464473	0.449684714753327	0.652937794364568	0.826834837420802	0.433458093106677	0.220790849055783
LYPLA2	0.0630089175102131	0.19304714171792	0.744128279995029	12.9195455746034	0.0765142749234551	0.343346289488281	0.222848701925659	0.823653262293656	0.920700021295024	-0.120003764330855	-0.0729036035036606
GALE	-0.226621852439916	0.266644690286867	0.395379580067177	7.30599023703105	-0.442967024448153	0.496565094378796	-0.892062348849361	0.372359514415577	0.623977397107889	-0.623512199258058	-0.827481110335435
HMGCL	-0.0242375106459916	0.084234105772389	0.773545868200326	35.6679702656159	-0.0488524417732403	0.155170829046606	-0.314830062282951	0.752890685151792	0.884156413061471	-0.271677264012824	-0.255006221324763
FUCA1	0.0973168238800629	0.242770126195508	0.688523228165274	7.43008789253395	0.0992302455276977	0.417285078149403	0.237799649984536	0.81203649015563	0.915135721233895	-0.0603612054795061	-0.0399073041478459
PNRC2	0.36646461087827	0.216061767406291	0.0898649743396736	13.6685083781706	0.522504304677725	0.369447330083461	1.41428631940495	0.15727785211745	0.387482359635605	0.407538600259097	0.574923460013149
SRSF10	0.284321237655689	0.121946354009317	0.0197255791126763	85.6541258113682	0.375162464441429	0.225124210632792	1.66646876134247	0.0956200851505146	0.288446240659952	0.264736503306262	0.360900667292795
IFNLR1	-0.171690250133008	0.163886512588994	0.294815232689662	14.4557747104851	-0.287126281767497	0.307118029897376	-0.934905325693319	0.349837092240889	0.604665873413491	-0.528016388815137	-0.601113155960504
STPG1	0.743323907337686	0.202308068219321	0.000238579153517701	16.1621510689892	0.998690935552853	0.36266899268097	2.75372572706091	0.00589211230673388	0.0481302500519957	1.06268941376113	1.26661288395782
NIPAL3	0.843794484942311	0.295622748181765	0.00431324804535733	16.6602242628947	1.20620253149968	0.451604742792771	2.67092529640056	0.00756424791388819	0.0577731013145182	1.2373524279659	1.56803582814782
RCAN3	-0.581232264457617	0.387209255193372	0.133334740378486	2.39907385359907	-0.996986185014657	0.748996512882885	-1.33109589679832	0.183157458933144	0.42432476361923	-1.23998445320631	-1.63222691624414
SRRM1	-0.0304625313575141	0.0654853468460059	0.641801928855611	133.770187614639	-0.0647653803766273	0.124357566220863	-0.520799677452692	0.602506327812292	0.795652418622981	-0.282499147462527	-0.278120711783295
CLIC4	-0.0498374118967401	0.142309594343352	0.726185485250209	246.561030933851	-0.102830609810017	0.239530387609104	-0.429300895124125	0.667704265498616	0.835143319170058	-0.316181396689317	-0.333412723175374
SYF2	0.384184815103804	0.34256954157776	0.262083692441146	13.1811888731605	0.508011598750964	0.559128517934215	0.908577513856545	0.363573180455376	0.616974522544279	0.438344278460087	0.553871942049576
ENSG00000284602	-0.093764001980879	0.136612994640321	0.492493934730894	7.44264715695623	-0.150216754416396	0.292815641940425	-0.513007957569967	0.607945754307834	0.79900689812812	-0.392545550362498	-0.402243918636509
RSRP1	-0.299112551514718	0.106481538600652	0.00496870802994532	269.327123889484	-0.467607708994008	0.160499332309673	-2.91345578990815	0.00357452447384253	0.0341109369485091	-0.749533610740745	-0.863273171250296
RHD	0.294781468802627	0.33727906111458	0.382118949013824	14.5972781531412	0.411664290019739	0.52842784643135	0.779035951265336	0.435958537268982	0.678074423114457	0.282921085747824	0.413921741531671
TMEM50A	-0.133088378430203	0.222263670773952	0.549315587182661	22.3426973863101	-0.228231454496065	0.360225627413603	-0.633579171295369	0.526355497474711	0.744488922579349	-0.460908988556226	-0.515564913932307
RHCE	-0.399045803616542	0.172001966354149	0.0203404868225374	11.6510004248541	-0.677646786716521	0.319862040212377	-2.11855957107816	0.034127705476077	0.15476296522299	-0.92326251175371	-1.16836743315504
MACO1	0.696112134769808	0.131620761470951	1.23140592380671e-07	40.4284283997331	0.982090308137805	0.23422409924482	4.19295158484648	2.75348225506999e-05	0.00107498060221917	0.980614136607792	1.24249948456915
LDLRAP1	0.417488067903297	0.156823463680087	0.00776425576549397	9.0893696761048	0.517821081606311	0.32663248124696	1.58533248019139	0.112890813104542	0.318420031854548	0.496240297926339	0.568120799756775
MAN1C1	0.586230949103063	0.173258138844682	0.000715501036101581	189.104408825819	0.892205297286854	0.281197714671863	3.17287534974455	0.00150937312684085	0.018296794121347	0.78959125657148	1.11193615635791
ENSG00000233478	0.723098836388378	0.245185134609791	0.00318602612191146	13.6090434418022	1.06840471601649	0.446625025092466	2.39217387291564	0.0167489057105626	0.0977319659383366	1.02752915153578	1.36787629944112
SELENON	-0.0619210492514964	0.0994257253536024	0.533424502038053	47.5222876873145	-0.131651875699279	0.179318549333736	-0.734178790696425	0.462839778082154	0.698852864698337	-0.337188188660242	-0.375277327319474
MTFR1L	-0.208011240852096	0.172023003591854	0.22658372932588	28.534801994212	-0.377114122063074	0.28306563749006	-1.33224974040276	0.182778136589137	0.423599984852718	-0.591158592922534	-0.731825850060468
PAQR7	-0.156500963087063	0.171437946826073	0.361309675994412	28.9941685706222	-0.280448044570332	0.265269585907169	-1.05721899331676	0.290411653468032	0.549692096088775	-0.501610582037492	-0.591412618943361
PAFAH2	0.0520672963578277	0.118855948945774	0.6613351089729	22.8888809284629	0.0253022469953554	0.199487851672788	0.126836029277901	0.899070178774746	0.954510264856709	-0.139025218933046	-0.147292122205931
PDIK1L	0.234818908413926	0.104382280234081	0.0244740253701549	10.9796989031374	0.244697932655262	0.249426713977006	0.981041399911239	0.326572326210803	0.584632608419484	0.178679209303753	0.171393169632599
CNKSR1	0.0410517340766243	0.250594996644343	0.86987516596345	5.37849427467543	-0.0134414423370281	0.468595394814547	-0.0286845378460191	0.97711618830564	0.989750112209606	-0.15817521644542	-0.203569636983189
CEP85	0.565454735667038	0.329249492824753	0.0859051929502111	5.28868159746212	0.833583525823562	0.576403445404379	1.44618067860222	0.1481265315232	0.374980552510916	0.753472861027085	1.0267845441433
SH3BGRL3	0.528570606408444	0.438280056008487	0.227813215851991	8.52822810457237	0.688389221658865	0.694213979305372	0.991609564456862	0.321388021793423	0.580066185675935	0.689351669070011	0.815881175388159
UBXN11	-0.298245544226828	0.256668430252281	0.245240484481335	12.8705291371681	-0.466053245799517	0.423400349051028	-1.10073892674885	0.271010299129864	0.530357936030073	-0.748026362451237	-0.861015220938745
DHDDS	0.113120114708365	0.0781989492448927	0.148017892759176	24.4452074061284	0.117567629799575	0.177965998864613	0.660618492013264	0.508857006965914	0.733179225896547	-0.0328879842018504	-0.0132711620529773
DHDDS-AS1	0.364942416698321	0.169314669311501	0.0311298174793354	3.95237502744075	0.449595770062136	0.394835548785996	1.13869121320132	0.254831968912791	0.51297248277803	0.404892342717698	0.469019473972577
HMGN2	-0.395145678541106	0.251242376678583	0.115772816784146	45.4237706146604	-0.607716082764532	0.384232385209291	-1.58163680667758	0.113732506484464	0.319830694985302	-0.916482341701021	-1.06678892339364
ARID1A	0.0125808500234838	0.0609776699319205	0.836541761760975	448.010465106569	-0.0152065821713282	0.115265128312949	-0.131926996428979	0.895042035193016	0.953306138890565	-0.20767040741929	-0.206133607653523
PIGV	0.0354188787434653	0.0856939260116957	0.679373330547778	16.299477589705	-0.0944554211448127	0.214780286600424	-0.439776958304079	0.660098657603508	0.830417382209963	-0.167967650355182	-0.321247263148458
ZDHHC18	0.204226692658592	0.111438773361521	0.0668567410379038	24.9202584724415	0.294543181585117	0.223379898029988	1.31857514567213	0.187311187409907	0.430579734368267	0.125496190529277	0.243796360489319
GPN2	-0.0785299328039843	0.13554304555333	0.562337757842926	15.9464230861005	-0.141162319504563	0.263256200093787	-0.536216504888672	0.591808927905356	0.788691007391878	-0.366061892116685	-0.389091813007671
GPATCH3	-0.283228838639741	0.229719043093607	0.217599706986424	6.01009555226903	-0.483673766034403	0.469768813244159	-1.02959956556975	0.303198019286523	0.560513407818338	-0.721920579805219	-0.886610075352181
NUDC	0.458574858485441	0.333690021619862	0.169362830930056	39.9626628752718	0.607831452946796	0.50255953213468	1.20947154333132	0.226481737280685	0.477668439296483	0.567667603891651	0.698866221540513
SLC9A1	0.0839550600353669	0.289269021622292	0.771638933065833	8.30449197492162	0.0787498810214049	0.484984303029946	0.162376143989432	0.871009655861688	0.942508288296994	-0.083589955665366	-0.0696562525832532
WDTC1	0.0875613476124464	0.0879784301016422	0.319610184562315	65.4260364049373	0.079502232725636	0.151498777607667	0.524771446879402	0.599742082948018	0.794386226539235	-0.0773206072320301	-0.068563416952931
TMEM222	0.0246737179221791	0.179462298314726	0.890645934104778	27.3011644103271	-0.00136506979922154	0.294190328483976	-0.00464009067278326	0.996297756576621	0.998180474894778	-0.186647568614898	-0.186027987087085
MAP3K6	-0.299509180056966	0.136516322752801	0.0282394289065007	22.7776817465378	-0.449770731993488	0.236578777729335	-1.90114572537044	0.057282927791485	0.212043216108544	-0.7502231293875	-0.837363900501282
WASF2	-0.162200703446369	0.0509854742632352	0.00146609620496711	243.257426710308	-0.276836916057936	0.101787800273547	-2.71974554233374	0.00653321695211808	0.051832734883276	-0.511519292180063	-0.586167239844963
ENSG00000241169	0.0689518757161792	0.274709607323928	0.801814772604655	2.0444562265065	0.159807565023263	0.57310478347237	0.278845282105323	0.78036356202436	0.899864249658477	-0.109672232271471	0.0480848579777386
AHDC1	0.281667204436311	0.0691803492264504	4.67130655018157e-05	155.231762795415	0.356845694058237	0.128842896114335	2.76961869703373	0.00561219510926974	0.0466870395395561	0.260122600878823	0.33429446809818
IFI6	-0.396845818133074	0.36514784081277	0.277121400851081	2.67702565840966	-0.781998903186997	0.620167300014431	-1.2609483008356	0.20732747433885	0.454584684476294	-0.91943794833514	-1.31994509335987
FAM76A	-0.114411380251287	0.106319889581407	0.281880234685914	28.1788671495131	-0.160773722750597	0.192697310253427	-0.834332988556791	0.404093367362903	0.651345684024721	-0.428439972492002	-0.417578543492032
PPP1R8	0.158151505889429	0.171424109932942	0.356229009695655	15.0396604345807	0.150902542479409	0.320411202491664	0.470965251233171	0.637665549707404	0.817765142838717	0.0453968102627587	0.035149782706404
RPA2	0.138486886148671	0.1519914363859	0.362216729789984	21.0367333088918	0.130800231828302	0.27731872066989	0.471660303034507	0.637169276229343	0.817529593344199	0.0112108640982239	0.00594997999739589
XKR8	0.0327298569720698	0.141113177110779	0.816584249042843	9.44380615707256	-0.000797749403275401	0.292000095989913	-0.00273201760626462	0.997820168043802	0.998914788676054	-0.172642378609482	-0.185203920445099
EYA3	0.0833275316270044	0.046143250611973	0.0709426448268936	122.229120242175	0.082842030954004	0.0909198336731403	0.911154668978209	0.362213884926473	0.615858177190911	-0.0846808820431862	-0.0637121612416444
DNAJC8	1.14992294696463	0.256938759054478	7.62416835907833e-06	17.5433432736388	1.61972329105479	0.414005642101571	3.91232178100948	9.14129956928088e-05	0.0025794914613397	1.76954126558861	2.16869934413142
ATP5IF1	0.444910886221882	0.377159763387208	0.238145385932416	8.10776973018811	0.543638777462718	0.604350075824514	0.899542829908695	0.368363593179601	0.620689365901059	0.543913479664803	0.605622539655852
ENSG00000270605	0.202894232677368	0.256479862032922	0.428901533135379	2.95419534443508	0.324658228094048	0.501370150125532	0.647541996691985	0.517281223306923	0.738387112421877	0.12317977628964	0.287540257989229
SESN2	0.45882352441657	0.254563600090729	0.0714836738396207	41.6206939883686	0.63892260302934	0.404046285280003	1.58131042483553	0.11380707715294	0.319830694985302	0.568099897027577	0.744027967578721
PHACTR4	-0.0390233350960985	0.0689950233397687	0.571668192619998	221.390312560188	-0.111726583389757	0.120571582804955	-0.926641093950745	0.354112911214317	0.608953015165213	-0.297381671487429	-0.346334654287738
RCC1	1.04067807519443	0.272794293664286	0.000136247952945001	7.29696824263117	1.52991256698342	0.494795781999009	3.09200810241848	0.00198807422640956	0.0224451098515587	1.57962458505668	2.03824392188907
SNHG3	0.160145807378058	0.208403192531973	0.442224518443544	8.98915513289078	0.220245139128778	0.353558174838224	0.622938896065844	0.533324676537601	0.750040126595004	0.0488638024662638	0.135874031606637
TRNAU1AP	0.234225114433374	0.0927734898954977	0.0115797503933934	70.6349480987375	0.301360313114318	0.169742573326074	1.77539616142974	0.0758324973844622	0.252206957593267	0.177646928521333	0.253698649790726
SNHG12	0.16589051924205	0.136228605437961	0.223324194279492	17.7887641696246	0.210270115318731	0.284539224127926	0.738984637225957	0.45991632611037	0.696932551341703	0.0588506932936598	0.121384715809748
TAF12	0.20230418288972	0.102653070873295	0.0487517610176003	32.6967127840206	0.298049871196568	0.195899709245675	1.52144111057759	0.128149178888956	0.342685386385054	0.122154004597086	0.248890035867897
TAF12-DT	-0.573266026161807	0.181749089068001	0.00160959842855552	4.66766661693595	-0.913855415932494	0.349006098307863	-2.61845113986051	0.00883299402125095	0.0644559133419836	-1.22613555111185	-1.51147452621411
ENSG00000270103	0.773116267998247	0.271361230195341	0.00438527541916564	3.51902081605392	1.02767268393344	0.525821168531421	1.95441481902231	0.0506521795713509	0.196807674269666	1.11448192493516	1.30871059847247
GMEB1	0.285529296302361	0.101806111383346	0.00503731071102285	20.7925747265818	0.351117509967843	0.192769998480132	1.82143234287586	0.0685411624812082	0.238355619925611	0.266836652121909	0.325973939765722
YTHDF2	0.180504818664061	0.0750594856277151	0.0161802761181383	47.3750648028723	0.139740790945276	0.154703710802624	0.903280149004062	0.366377229368792	0.619304826111872	0.0842569131880486	0.0189366742563208
EPB41	0.105183725546991	0.133831284593581	0.431901037956737	100.987200969739	0.108254455123126	0.222280711433674	0.487016864508408	0.626246379751298	0.810867611837469	-0.0466849950867938	-0.0267991025900944
SRSF4	-0.00517008156114314	0.075225747283044	0.945206485636935	160.890049261772	-0.0494417772466133	0.136840972455983	-0.361308286248235	0.71786899999717	0.866421772858703	-0.238529503578908	-0.255862266177048
MECR	-0.119499807317689	0.144425163960518	0.4080008603996	23.5090866037536	-0.185577122268769	0.259579260869313	-0.71491505772566	0.474661532006212	0.708944012941389	-0.437285945414307	-0.453606957588968
PTPRU	0.866207793177131	0.816850156194567	0.288951590801339	2.80496776773938	1.28087801825399	1.02939782056885	1.24429835838022	0.213389775015926	0.462396584221918	1.27631682996227	1.67650641733878
SDC3	-0.237680269450399	0.139345063909986	0.0880647598792857	88.153050438132	-0.404203859167631	0.225425486679554	-1.79307080632907	0.0729616029631141	0.247476899749963	-0.642736697548345	-0.771175305584299
PUM1	0.0244777449484996	0.0558885553722555	0.661404991034689	317.564976267843	-0.00154128648880793	0.0969965124391379	-0.015890122748228	0.987322049914121	0.993854137921344	-0.186988257711164	-0.186283952317116
SNRNP40	0.101982968593362	0.12452148862084	0.412787011919398	34.3144733346749	0.119398003287681	0.211104291369813	0.565587760025776	0.57167405037743	0.774860839242741	-0.0522493490557505	-0.0106124356177866
ZCCHC17	-0.347570333867537	0.0925428002175051	0.000172802922637883	52.2155469352252	-0.526320258820659	0.147877153433514	-3.55917223587411	0.000372025504047279	0.00705072782990652	-0.833775012842848	-0.948556644440806
ENSG00000229044	0.46654747033891	0.540120710856366	0.387706719361575	2.26364084492495	0.423935353351503	0.915449229431957	0.463089966894786	0.643299881301076	0.820633291614286	0.581527586093519	0.431746191393981
PEF1	0.0358117718829779	0.347936378213312	0.918021537531835	9.02904059427861	-0.0956736659145939	0.618013729948857	-0.154808317806323	0.876972433608065	0.944878307024441	-0.167284625517028	-0.323016836186418
COL16A1	-0.374016514084601	0.143849188160084	0.00932074736683921	250.375669710306	-0.560900117251559	0.217324023218997	-2.58093932250803	0.00985318983567407	0.0691573050069728	-0.879750358670882	-0.998785947002705
ADGRB2	0.419622004805941	0.302431249000093	0.165290714540262	44.0125477933558	0.621103873702434	0.431798838524723	1.43841024636492	0.150317687080153	0.378561115591401	0.49995003922996	0.718145202661733
ENSG00000269967	0.662427352477842	0.309142129238678	0.0321297855165664	3.65575388008913	0.906112681289415	0.518726796487202	1.74680137487706	0.0806717980292292	0.260879880187081	0.922054847428636	1.13213745938826
PTP4A2	0.795428651703038	0.294608298607699	0.00693492072310782	16.2696686197152	1.10646628238901	0.481867868091691	2.2962026639603	0.0216642963055924	0.11495917335562	1.15327087474401	1.42316299001925
KHDRBS1	0.307659428773801	0.109041294536708	0.00478004353380859	105.684016189616	0.409009696637067	0.192252576187127	2.12746016073648	0.0333818680970692	0.15259570833406	0.305308767385578	0.410065786642107
ENSG00000203325	0.44214798484791	0.181259706425312	0.014715480133411	5.2898332747358	0.573064905875277	0.40140865650159	1.42763464761754	0.153397045531657	0.3828063606017	0.539110315460577	0.648365742616421
TMEM39B	0.307690153056722	0.126702437266159	0.0151636414383603	14.5233451837297	0.47418957975305	0.278326000793393	1.7037200204125	0.0884334060465149	0.275118641398292	0.305362179996436	0.504743446370647
KPNA6	0.0957106624622439	0.0599161301638352	0.110174207355895	95.7683184119073	0.120895058037358	0.113309162590532	1.06694864981254	0.285995024526194	0.545603783194417	-0.0631534358142381	-0.00843787448927544
TXLNA	0.00515561697161787	0.0913986645292513	0.955016774413692	38.3893384413	-0.110713306724999	0.190902769427582	-0.579946048226387	0.561951001278357	0.767561230037054	-0.220578799278202	-0.344862809622014
CCDC28B	-0.0301519405423741	0.200847929718291	0.880667390448164	7.3995901126625	-0.0872417350321376	0.368727581379333	-0.236602140544476	0.812965459436141	0.915162334367334	-0.281959201049855	-0.31076895471165
IQCC	0.0918145336107043	0.195687744760633	0.638934560810593	3.38918632947472	0.130650130179386	0.537828895944373	0.242921366190222	0.808066313426399	0.914132040383	-0.0699266586339379	0.00573194841830416
DCDC2B	0.100884802688255	0.167395822201792	0.546726801802627	4.25304780681368	0.234838567515429	0.378822256302247	0.619917556607501	0.535312066410102	0.750720056348309	-0.0541584549020186	0.157071854938195
TMEM234	-0.273776697903212	0.126390681576257	0.0303024324760177	14.6379395755242	-0.416629852890882	0.226322650017674	-1.84086680170255	0.0656410804631586	0.231770001407514	-0.705488511521242	-0.789224801061691
EIF3I	0.927152931753275	0.292325415449691	0.00151577301916844	11.1525411489341	1.33902123053536	0.46384398606864	2.88679226367552	0.00389191098870491	0.0361645610137648	1.38226686885551	1.76096289385783
HDAC1	-0.107437057388528	0.0585829097410273	0.066664127875789	59.8615084071341	-0.142088358660242	0.115382192316635	-1.231458302251	0.218151502853931	0.468042496897996	-0.416315465175637	-0.390436939999087
MARCKSL1	-0.308797946785309	0.309231778865137	0.31798992250361	38.9491296981625	-0.539712715990033	0.476274651209082	-1.1331963912417	0.257131789325935	0.515060509015339	-0.766371180226839	-0.968009985597537
TSSK3	0.0332064688158756	0.131238448002274	0.800249715767755	9.63133786699321	-0.00976634172665666	0.283714455359878	-0.0344231375672013	0.97253973329263	0.988077063030705	-0.171813813041039	-0.198231334604865
FAM229A	0.0070284944389115	0.331014900687557	0.983059657348284	4.48543160496394	-0.0267623087591269	0.591058609218365	-0.0452786040871957	0.963885241409567	0.984148500313494	-0.217322896590342	-0.222918988318425
BSDC1	0.137514059284447	0.142560441291436	0.334744293966262	61.2573213379746	0.179500568015044	0.240280139607272	0.747047043956399	0.45503516424728	0.693111197038334	0.00951965383094244	0.0766901169496083
ZBTB8B	0.350671893272101	0.188695064976612	0.0631114919217597	4.27552703517653	0.516268398416507	0.413955075870114	1.24716044931044	0.212338671674208	0.461134206188677	0.380083759992994	0.565865435007978
ZBTB8A	0.189600835013205	0.0960830178244607	0.0484611370304646	32.1798025582592	0.22423730525698	0.190206604993925	1.17891439818371	0.238432263823202	0.493813563606761	0.100069877248526	0.141672890521328
ZBTB8OS	0.156077339508172	0.0617810462437796	0.0115271625395899	171.753404348938	0.188195727749247	0.108688824964472	1.73150945196772	0.0833609405378043	0.265996885918356	0.0417909769854952	0.0893203539989037
RBBP4	0.251698830128388	0.0435244359205397	7.34099749216416e-09	99.1035203535244	0.314292957578006	0.0953868737666557	3.294928800653	0.000984466196867553	0.0138164738663826	0.208024098887156	0.272484085624424
SYNC	0.235806334651061	0.107356040358956	0.0280569796800113	43.3870828574532	0.268094744180491	0.177952888289672	1.50654899033775	0.131926300765957	0.348775605142868	0.180395799841946	0.205378430949757
KIAA1522	0.349964251734407	0.212088923269369	0.09892603360848	12.5386126499895	0.505460532821385	0.342183389749764	1.47716267931949	0.139632035194976	0.361344423706925	0.37885356099447	0.550166366947578
YARS1	0.46363154313648	0.106194592398664	1.26619092312106e-05	93.196788326445	0.633850313743697	0.186587712889238	3.39706352539925	0.000681131527943088	0.0108078180067383	0.576458394231377	0.736660165488983
S100PBP	0.0150703419976272	0.0631434439826619	0.811362755590991	120.781495643548	-0.0334434429447191	0.114373889828644	-0.292404525148392	0.769977348779384	0.893968851670829	-0.203342551619021	-0.232623733383688
FNDC5	-0.420438496294225	0.56387719170515	0.455896585654734	3.41076744394334	-0.705436691553327	0.872879271908028	-0.808172119852625	0.418991505059616	0.663539076106085	-0.960452625258824	-1.2087339239839
TMEM54	0.245543541697089	0.24093076368417	0.308133820844873	8.44657503850628	0.274744419722844	0.422393011940979	0.650447360528856	0.515403293460041	0.737170646759224	0.197323441477369	0.215037480463296
ENSG00000287691	-0.530474318505403	0.333592808973885	0.111793085238547	2.39296159641721	-0.661957384265528	0.651929423564618	-1.01538197286154	0.309923782881403	0.567235433986424	-1.15174433310125	-1.14557764226272
RNF19B	-0.319494421567394	0.162994258568984	0.0499773819630619	21.3424925978302	-0.502077237102396	0.281053838003869	-1.78640946755363	0.0740329838056851	0.249164195350658	-0.784966460271474	-0.913342212451891
ENSG00000236065	-0.0684198825697605	0.194257636305702	0.724679231938709	6.46383555023989	-0.134907558718009	0.37791818135771	-0.356975571361345	0.721110093726902	0.867677185947817	-0.348486081468714	-0.380006400682229
AK2	-0.154142378954087	0.0871812696756407	0.0770496018147794	37.9103208245676	-0.276233686858488	0.161217531611328	-1.71342213280158	0.0866349073728958	0.272220965638935	-0.497510302893659	-0.5852910135286
AZIN2	0.308885918360609	0.28476578236018	0.278053810050079	16.9254010327269	0.408359336199707	0.457072695583247	0.893423169105781	0.371630599696685	0.623597831690582	0.307440957457835	0.409121099397429
TRIM62	-0.239398322015314	0.20792745713389	0.249586209639246	11.7997567535983	-0.388970929113767	0.343699388041321	-1.13171842210846	0.257752833989435	0.515822512273879	-0.64572344497933	-0.749048568018016
ENSG00000284721	-0.13323834291121	0.167626884511525	0.426700367248488	4.10891777969346	-0.180171477317925	0.355027663847894	-0.507485741717064	0.611814038262471	0.8009917605881	-0.461169694216537	-0.445754936554217
ZNF362	0.0274294998285749	0.0984812579845321	0.780609318704835	43.7624976107053	0.0388933410791255	0.183676447637357	0.211749201268934	0.832302701270808	0.924528382688917	-0.181856781244726	-0.127550249108184
ENSG00000225313	0.748600187899676	0.284399981747012	0.00848316630354433	3.8796989479897	1.00835721962496	0.57502182778917	1.7535981607896	0.079499386404019	0.258959508275026	1.07186196047798	1.28065373690918
PHC2	0.407383938472834	0.180558833077634	0.0240556473928648	38.9064978065753	0.527991149002649	0.289751707553036	1.82221928375006	0.0684217197311374	0.23816668745412	0.478674780296045	0.582893427971733
PHC2-AS1	0.757003716149977	0.253798501831214	0.00285721857996055	3.24701196131648	1.12825666023769	0.459593367624253	2.45490196272831	0.0140923014949611	0.0873497823127283	1.08647106902644	1.4548148108064
ZSCAN20	0.252499954290871	0.130047530904395	0.052185851923054	6.89334107445261	0.348028852122702	0.342497599096013	1.01614975708235	0.309558077795231	0.567076123158137	0.209416812697581	0.321487480408933
SMIM12	0.387044923573136	0.0955230195970637	5.08142934871793e-05	61.5228806638308	0.499812734221531	0.187638927061648	2.66369426668763	0.00772877709721061	0.0586321021167701	0.443316432279805	0.54196260332467
TMEM35B	0.157988425635009	0.211853778581337	0.455822811741459	5.97921940549071	0.0898635734647193	0.393200208393509	0.228544063676551	0.819223304521707	0.918771016964393	0.0451133034941767	-0.0535129528230585
ZMYM6	-0.0431977832502045	0.0751736885626215	0.565535020030784	85.8668021203822	-0.110030036384825	0.123679880514559	-0.889635694399568	0.373661533427997	0.625049486431665	-0.304638738328499	-0.343870318784703
ZMYM1	0.0671359677372213	0.0669456796405583	0.315936895393094	48.0083502553284	0.0508289309481073	0.132655729949542	0.383164232464297	0.701597996322225	0.856120888909481	-0.112829096387167	-0.110213094417924
SFPQ	-0.227500117721835	0.0941020483853099	0.0156236941650196	419.360425279247	-0.373673213037854	0.160387761941588	-2.32981125563647	0.0198161290124906	0.10818463458194	-0.625039019000401	-0.726827724898645
ZMYM4	0.00419166130202079	0.0486838905091891	0.931387277476933	253.29785015793	-0.0435427312487892	0.0930549957100511	-0.467924703198778	0.639838436988326	0.819041496632328	-0.222254587422609	-0.247293550754359
ZMYM4-AS1	-0.0444164974574621	0.24420918905792	0.855677767578829	4.85503759263759	-0.0955103979452645	0.433157821630416	-0.22049791825474	0.82548339347808	0.921347295382388	-0.306757411296932	-0.322779679743267
KIAA0319L	-0.0492928915577901	0.051654569511948	0.339942233040037	264.733405208505	-0.101860739028144	0.0885077731927155	-1.15086771877487	0.249786660041551	0.507174710086861	-0.315234775639012	-0.332003928138055
NCDN	2.41199203205414	0.817400665762589	0.00316944360128612	7.13188089346457	1.65900165570814	0.902289337540954	1.83865816283442	0.0659654806325709	0.232802519986615	3.96358449487962	2.22575350663622
TFAP2E	0.0817564620250517	0.155715981907093	0.599558318085852	20.9053945930195	0.102162515570445	0.272924536158405	0.374325141331926	0.708162429396863	0.860492935556122	-0.0874121070320818	-0.0356480073822249
PSMB2	0.568392801819783	0.202217995970508	0.00494196647622237	25.980600608158	0.805324590561409	0.362910820614163	2.21907020903521	0.0264819484197571	0.131480975990743	0.758580540333865	0.985736758704962
AGO4	0.00808184191000029	0.0887744485913206	0.927462453529768	149.218363732191	-0.0234981491536121	0.148348663779783	-0.15839811802076	0.874143096660589	0.944141817397624	-0.21549170532329	-0.218177602208839
AGO1	0.0229823213686619	0.0951108692382355	0.809061317165491	45.9230549271974	-0.0162604292571409	0.179408977192791	-0.09063330894344	0.927783964133857	0.967729557669092	-0.189587975919168	-0.207664383270578
AGO3	0.193432096420118	0.0444009282921832	1.32166137649751e-05	316.100556852182	0.243376374651603	0.0836080343297303	2.91092090135481	0.00360365233434985	0.0343486299784635	0.106730331298779	0.169473527973234
ENSG00000271554	0.529952618339187	0.173630376177467	0.00227179470799168	9.21143925372724	0.796101901924975	0.320346188489509	2.48512993296016	0.0129504156951494	0.0825547184901335	0.691754226865992	0.97234025452669
ADPRS	1.1557372151352	0.232080362398895	6.36168270592231e-07	9.77124221494383	1.58936547828435	0.440081749109576	3.61152327152884	0.000304403762280137	0.00608807524560274	1.77964907653464	2.12460281418723
TRAPPC3	0.437031543196467	0.17620418416807	0.0131287963695827	19.3658726335574	0.64572895651609	0.292086499952242	2.21074564083473	0.0270534560376553	0.132978216088461	0.530215640600035	0.753914601131961
MAP7D1	0.962924355619061	0.268450339806225	0.000334537826143848	12.5489500353399	1.23851221152236	0.470361604768502	2.63310652690694	0.00846078059305255	0.0624394868789191	1.44445367880281	1.61496756145091
THRAP3	0.0797066792582688	0.058401150205745	0.172311669026012	128.877640118234	0.0838963888908986	0.103621569085837	0.809642139479678	0.418145881517038	0.662876295122006	-0.090975550629671	-0.0621806435829863
EVA1B	0.530741301207313	0.145431460773022	0.000262827309436477	6.91259990965263	0.487492823219572	0.402967133751207	1.20975827155311	0.226371662567995	0.477550896836322	0.69312531211585	0.524067199313991
STK40	0.15043311248309	0.169050395648207	0.373534941660629	54.6262564379265	0.183660851456457	0.287524646427301	0.638765593623272	0.522975434131143	0.742870610562342	0.0319787739648628	0.0827331762680712
LSM10	0.58037250035155	0.257269807897542	0.0240774933378457	5.61030208981434	0.672670885319833	0.515355942326129	1.30525493173445	0.191806054820419	0.436094394787384	0.779406639921519	0.793049356301317
OSCP1	0.0557096155624333	0.21217602509974	0.792887269215938	15.9785152492806	0.0781819873203073	0.362113935019987	0.215904387429863	0.829062277083524	0.922901723688763	-0.132693231338868	-0.070481151985095
MRPS15	0.325069292803851	0.420850833304834	0.439871772742749	7.91444570237802	0.429186391285499	0.666719044424363	0.643729011304984	0.519751173882445	0.74035154115615	0.335574934863485	0.439373636534561
ZC3H12A-DT	0.110926524312107	0.157036216191636	0.479954697958363	24.4932978387787	0.156891710858634	0.258435281599672	0.607083173348081	0.543795716395599	0.755632832273844	-0.0367014300849696	0.0438494062521561
MEAF6	0.119304256108098	0.18815269311734	0.526027239261063	45.6455540794876	0.150539236372675	0.291481953575728	0.516461600884546	0.605532051404809	0.797344709238885	-0.0221371673667327	0.0346220589624168
SNIP1	-0.281348470244661	0.0870522138635248	0.00122948232878687	15.5908607715889	-0.408871051618992	0.222745530027878	-1.83559711195021	0.066417264618688	0.233637222988816	-0.71865165451853	-0.777954680410904
DNALI1	0.232158407454101	0.108887910929165	0.0329997644961482	17.6923953299334	0.296928454850608	0.207437639858609	1.43141068830612	0.152312546929868	0.381132533664042	0.174054063036888	0.247261111878761
GNL2	0.063620357637548	0.121058429370975	0.599211811555404	10.4992503085653	0.069802212787392	0.253569920839932	0.275277968917517	0.783102689115142	0.90114427817672	-0.11894080661535	-0.0826532732578117
C1orf109	0.591499096309194	0.340993603248653	0.082805654136518	4.98278908073697	0.834564261673513	0.583822362604324	1.42948320436147	0.152865398939456	0.382046161304013	0.79874966386081	1.02820912133869
C1orf122	-0.151471508215	0.209808287715362	0.470324002994514	31.1933372221037	-0.239656994149196	0.323801214705172	-0.740136180055437	0.459217367354239	0.696647385595277	-0.492867129290376	-0.532161190325886
MTF1	0.245879341284908	0.0772015770484247	0.00144803787076049	31.0920630008367	0.305886473656362	0.15129756107274	2.02175416105551	0.0432017554837259	0.178781031844194	0.197907212065491	0.260273167374839
INPP5B	-0.0174883255760782	0.094968284881582	0.853896477368503	124.829027450963	-0.0630410427567221	0.157771154631564	-0.399572677933041	0.689471283585474	0.849318439525689	-0.259944147354772	-0.275616008757915
SF3A3	0.448198397828322	0.103870274580378	1.59615681147618e-05	37.1398619049354	0.639896572730186	0.187709241700054	3.40897745329286	0.00065206868735468	0.0105105725050834	0.549628652206893	0.745442716539816
FHL3	0.94688413167671	0.347646554709617	0.00645555597826049	4.31494752936163	1.33737232532299	0.640004734672919	2.08962879939704	0.0366511574216342	0.161525981044406	1.41656856129791	1.75856776089413
UTP11	-0.00225144191762208	0.336515700630851	0.994661832001829	10.1852671023966	-0.00690677910949216	0.52967558745989	-0.0130396402496371	0.989596167198354	0.994728673869425	-0.23345559627521	-0.194077649702446
POU3F1	-0.905240408337938	0.257532581054454	0.000439667925803492	7.05264490915895	-1.38002817876594	0.476088374021068	-2.89868069474192	0.00374736309545009	0.035203157065163	-1.80325621282266	-2.18861821080344
MIR3659HG	-0.316322042707003	0.119398151178824	0.00806576559323504	33.4108982677653	-0.474720792570852	0.202799168209576	-2.3408419115421	0.019240312142079	0.106000772139779	-0.779451440181355	-0.873605348515951
RRAGC	0.0741553663003525	0.1124185863869	0.509487334048532	25.9864989501836	0.0385765885983183	0.223431603010134	0.17265502318653	0.862922599044906	0.938937301995126	-0.100626227247051	-0.128010350939644
RRAGC-DT	0.264000338859648	0.096848874398881	0.00641264391501224	265.091792437452	0.345983538805106	0.171792562504404	2.0139611037948	0.0440136173656201	0.180439487200342	0.229409649219347	0.318516541078204
MYCBP	0.4027542106889	0.200551176930094	0.0446181570302784	20.912174727631	0.576565138306082	0.33353826804705	1.72863264440993	0.0838748632507307	0.266983629032654	0.470626232860879	0.65345003855578
GJA9	0.339975554858795	0.272019391222175	0.21136493321352	3.74224217824163	0.477855599697899	0.501003125371697	0.953797642167154	0.340186083147326	0.596432992233551	0.361488717018578	0.510068558541819
RHBDL2	0.242806366760274	0.165255392542103	0.141756984540919	24.3601401837038	0.327552686850119	0.293351282807418	1.11658856138411	0.26417028467035	0.523134926947244	0.192565001382089	0.291744631610427
AKIRIN1	0.104492626300513	0.134851917084101	0.438416825657481	50.0882730153104	0.150531828147822	0.239110133744442	0.629550181711278	0.528988926717472	0.746851073364013	-0.047886436149267	0.0346112980748796
NDUFS5	0.35975003086474	0.370690030622748	0.331803566368502	21.5367294630838	0.502171159584574	0.545829557984292	0.920014594737329	0.357565132470078	0.611980693504297	0.395865642740156	0.545388356537821
MACF1	-0.262223535341676	0.0544650581129179	1.47548377876507e-06	3860.57511019422	-0.415838679345931	0.104813507719533	-3.96741496772209	7.2656422302102e-05	0.00219045658347819	-0.685403923130236	-0.78807557439705
ENSG00000287422	-0.30896264430793	0.211114948332201	0.143335901348451	6.84029011050205	-0.493787489599282	0.403011480600603	-1.22524422595455	0.220483215738534	0.470485858345105	-0.766657498534337	-0.901300860798363
ENSG00000226438	-0.155380661553623	0.177937009277764	0.382535499722722	13.6937759500788	-0.279275121254211	0.33155802280578	-0.842311456953659	0.399613639734804	0.648237351024572	-0.499662994521683	-0.589708878014373
PPIEL	0.0267594420060001	0.0936373995711456	0.775048705356109	42.3577447437043	0.0120524431950059	0.176224940912629	0.0683923804008052	0.945473287188823	0.976117229640755	-0.18302164285668	-0.166538250853434
PABPC4	-0.216283663246444	0.09774476509312	0.0269156382676801	52.4925598384997	-0.330358455030337	0.188796062022355	-1.74981645004449	0.0801499912108483	0.260032255263573	-0.605539780575877	-0.663910460801033
HEYL	-0.214480539861961	0.323654083955828	0.507532648647556	3.47883562244224	-0.309325032049642	0.552736230047795	-0.559625034933741	0.575735225059754	0.77713957441741	-0.602405141830628	-0.633358162013551
PPIE	-0.0967426438662088	0.0809604471511726	0.232111597022799	62.6157132099352	-0.161013812291047	0.151831423656754	-1.0604775244356	0.28892740969308	0.548349059198338	-0.397723768526781	-0.41792728783965
TRIT1	0.40142256684014	0.0667123475135325	1.77442868516896e-09	34.7941187111463	0.596774529172579	0.158092582060984	3.77484206654538	0.000160109068594295	0.00382195841160574	0.468311237426226	0.68280538165105
MFSD2A	0.707769854895249	0.489530782163123	0.148229724103648	9.98588788139136	0.993188519815319	0.690450519460469	1.43846443998828	0.150302320102427	0.378561115591401	1.00088049303184	1.25862029759561
CAP1	0.72229703260502	0.17960816985138	5.78249108951733e-05	26.9577110599273	1.05612548013997	0.322680357713024	3.2729772819926	0.00106421030806914	0.0145346844088637	1.02613525623885	1.35003997847112
PPT1	0.410226737670757	0.213716000580169	0.0549217521069093	15.7827875847139	0.50610634150907	0.381245222209382	1.32750867952153	0.184340470712438	0.425984792505109	0.483616842823466	0.551104442504934
RLF	0.146636981082553	0.072366730875742	0.0427336630672624	170.032371347889	0.180494163368996	0.126534154788763	1.42644619289009	0.153739588026223	0.383230821170863	0.0253793916527162	0.0781333733399573
ZMPSTE24-DT	-0.168695727467859	0.132076822001209	0.201512378901554	6.12951245736765	-0.2601686058115	0.32833233400422	-0.792394104590857	0.42813091586377	0.671336788637861	-0.522810562718887	-0.561955527115229
ZMPSTE24	0.157979487063658	0.0842711153830023	0.060839843249434	40.7667477162231	0.182420673123148	0.152941315730434	1.19274946898373	0.232967505324063	0.487119315011012	0.045097764240277	0.0809317434236037
COL9A2	0.46842200907277	0.187970813125085	0.0127028429471944	30.8441322278008	0.657695616470159	0.30234444678869	2.17531898950281	0.0296062204721018	0.140891338581063	0.584786376809225	0.771296886970099
SMAP2	0.426248656628392	0.392678467461239	0.277704569743708	8.53298627100222	0.526940217182745	0.608499492229822	0.865966568438363	0.386508495573449	0.637110657843159	0.511470138038883	0.581366886951926
ZFP69	0.198161403156213	0.245879759063578	0.420284316855804	2.93290776893618	0.210033980696226	0.484993583688818	0.433065483255936	0.664967197821118	0.833192178906165	0.114951991702443	0.121041716215843
EXO5-DT	0.113906526460003	0.104451992259027	0.275486087609748	32.9715095750017	0.134757427965338	0.180889240200965	0.74497204928068	0.456288617110447	0.694282501920959	-0.0315208471730602	0.011698042918508
ZNF684	-0.0460545143673561	0.094777921535202	0.627023687629638	31.1586070174448	-0.129615874340354	0.172518997244391	-0.751313631603941	0.45246392729552	0.690937290970259	-0.309605020792384	-0.372319914162961
NFYC-AS1	0.135250644080109	0.299870471667722	0.651967770445915	2.7028134301052	0.0736506980006644	0.589109913201706	0.125020299862866	0.900507479458641	0.955252607388198	0.00558482105290885	-0.0770631194239339
NFYC	-0.110653322739249	0.0432944597210315	0.0105934551770568	150.918419707543	-0.20139032337227	0.0922215896887791	-2.18376547240081	0.0289794859531565	0.139046870414791	-0.421906779708036	-0.476576573392545
CTPS1	1.24645729461761	0.201917076694632	6.69575564290206e-10	7.84579413987579	1.64685909072141	0.416859857158251	3.95063007973017	7.79457198997764e-05	0.00229397984387082	1.93736134324072	2.20811570826828
SLFNL1-AS1	0.25651138270996	0.20422644967082	0.209110711845872	7.93110511345568	0.427469087027925	0.393954170792433	1.08507313469503	0.277889264956349	0.53716898996549	0.21639047797999	0.436879149886592
SLFNL1	0.61666842847132	0.238285748856904	0.00965527290201488	2.38689414892568	1.08516254043398	0.515690419550604	2.10429067381092	0.0353530990923108	0.157953463954965	0.842505273968454	1.39221803683218
SCMH1	-0.100194080475688	0.0481569411282631	0.0374729141668323	321.889601695993	-0.167164481729927	0.094904591056167	-1.76139510080176	0.0781715536760976	0.256424117236927	-0.403723916390176	-0.426861501287084
ENSG00000287400	0.113795629514579	0.931817105432328	0.902802177007802	8.74050764229815	0.153447013997387	1.31662043881445	0.116546127854098	0.907219730409801	0.959872223456133	-0.0317136359000258	0.0388457790330529
HIVEP3	-0.0319874783512403	0.11574726792565	0.782274473095701	164.23760123	-0.112267079137451	0.193096097005575	-0.581405221951274	0.56096737885767	0.766989915831265	-0.285150190631353	-0.347119756531537
FOXJ3	0.0236797588750655	0.0448069350171267	0.597163284687805	207.868963713394	-0.0320781363817688	0.0939784046386236	-0.34133518764358	0.732851260889693	0.872772600553963	-0.188375516112603	-0.230640544338041
ZMYND12	-0.121723146499434	0.147675252648566	0.409790522923518	7.88807297376243	-0.197506900156003	0.28967062612738	-0.681832682852526	0.495344755546762	0.723053225168231	-0.441151108055368	-0.47093567002981
PPCS	0.125663876357105	0.14500655219051	0.386156684412963	9.52585247851669	0.0649296686716837	0.288772685107911	0.224846988722012	0.822098310145875	0.919909305737497	-0.0110812894333878	-0.0897309335993997
CCDC30	0.305066728797963	0.109810610200751	0.00546749182868179	121.937610527353	0.383188812721511	0.195041307091642	1.96465465923824	0.0494542210537945	0.193910096039445	0.300801489697869	0.372559415897363
PPIH	0.23542395034701	0.177060712126808	0.183642599769576	14.0706483602513	0.327899211336285	0.299300616580475	1.09555140608312	0.273275137381469	0.53281010038165	0.179731044082373	0.292247979051699
ENSG00000285728	-0.463979958341528	0.199109691819101	0.0197917216839317	2.93887456741822	-0.646755757361497	0.482257177239994	-1.34110136227095	0.179887545081714	0.41926545940305	-1.03614725333185	-1.12349637438473
YBX1	0.483203091673254	0.199348814719397	0.0153545149264772	25.0580828918359	0.626657037034077	0.35892823468224	1.74591179094299	0.0808262806991436	0.261029924574897	0.610482540818254	0.726211502924879
P3H1	-0.103474700870193	0.0942685247490609	0.272353390240192	15.9812816971702	-0.19592654295106	0.189842672903254	-1.03204690470675	0.302050145029422	0.559856276959033	-0.409427108909092	-0.468640107126868
C1orf50	0.147233385840992	0.180219590484875	0.4139475163426	10.4202423995728	0.202453009924146	0.314705762336739	0.643308874997716	0.520023698657523	0.740486820094855	0.0264162111403575	0.110029904950489
SVBP	1.80456413693928	0.507231182877436	0.000374150600916479	3.12059025482721	2.3301851157545	0.793968630469587	2.93485791041434	0.00333700457820934	0.0325302771763207	2.9076018420245	3.20068743115121
ERMAP	-0.019833981607671	0.0846208474785473	0.814684962621856	32.7931268567608	-0.0573709754559607	0.157353521155708	-0.364599247824837	0.715410576396919	0.865296001763881	-0.264021951648661	-0.267379898521508
ZNF691-DT	-0.311160623455017	0.196393935028293	0.113109585695127	2.856680809653	-0.470233974505006	0.425792195680379	-1.10437433864567	0.269430787632058	0.528601256043614	-0.770478574038651	-0.867087978220178
ZNF691	0.135637380241216	0.148096650946237	0.359734727208925	7.28529740760085	0.217163035968946	0.33772637074505	0.643014744421253	0.520214532648873	0.740530133628052	0.00625714229571851	0.131397093320393
SLC2A1	-0.280067828139331	0.119846866387792	0.0194453885284492	33.1594714665853	-0.468181660396641	0.225416391912296	-2.0769636867349	0.0378049109115677	0.16434284369568	-0.716425323033558	-0.864106869824172
SLC2A1-DT	-0.0819656006678361	0.102081754225631	0.422008979297301	33.4652788246631	-0.123243750205197	0.178438026267228	-0.690680976377915	0.489766046913746	0.719067263366139	-0.372034626813884	-0.363064024588215
EBNA1BP2	0.178896490589108	0.28137708459798	0.524913876158415	3.40924147856378	0.235864896386303	0.723562335219328	0.325977299958278	0.744441529893015	0.879920701850947	0.0814609162295478	0.158562658710169
CDC20-DT	0.0591423208495677	0.228033702020388	0.795359181336782	2.52832173612121	0.199459048611814	0.505883034116343	0.394278983797553	0.693375077709451	0.851100525153424	-0.126725646931352	0.105680997943937
ELOVL1	-0.551555657636162	0.252971517621883	0.0292346870734664	21.1764653183168	-0.855519328814181	0.4048533793515	-2.11315842338914	0.0345872105437538	0.156176667802495	-1.18839317422309	-1.42673788751449
ENSG00000288772	0.354585768845499	0.233376574187997	0.1286689541431	1.75497091960225	0.483599485878626	0.528422270098095	0.915176201390702	0.360099136186169	0.61354410644802	0.386887834590456	0.518411895095071
MED8	-0.0189503135228324	0.174069312628191	0.91330839284155	10.6230019239985	-0.0798281427299995	0.317872220525029	-0.251132806126146	0.801711432834705	0.911055653515866	-0.262485739406885	-0.300000270636243
SZT2	-0.0513415011611142	0.0830552313240987	0.536469244633916	46.5342862237991	-0.10878638004856	0.139061150891272	-0.782291670616312	0.434043180836353	0.676487065114458	-0.318796179751304	-0.342063833933931
HYI	0.0963923673553248	0.132311814332875	0.466292720150893	21.1720145867387	0.076558058103555	0.23024283231839	0.332510060498592	0.739504144281116	0.87679697520873	-0.061968326359685	-0.0728400058285934
PTPRF	-0.0933377001781618	0.0765471921405128	0.222711966315088	173.213116958404	-0.182268131865366	0.13132271596247	-1.3879406203985	0.165155127324	0.398751848053754	-0.391804446254224	-0.448800452077123
KDM4A	-0.0512170253185762	0.122217181224608	0.675168136992269	44.9003940585702	-0.109433727666232	0.212157920722834	-0.51581259513378	0.605985304854283	0.797661954183528	-0.318579784798953	-0.343004144878688
KDM4A-AS1	0.287310728964784	0.192472290072219	0.135505744628127	9.33763181978422	0.407226764749414	0.361470832423806	1.12658264020584	0.259918982237756	0.518626564859063	0.269933582644655	0.407475971955297
ST3GAL3	0.0572354024959095	0.0483161162320009	0.236174562832105	227.822599058895	0.039132221634843	0.0890082616473196	0.439647072199859	0.660192742098712	0.830417382209963	-0.130040727977298	-0.127203260882848
ST3GAL3-AS1	0.528827542123421	0.215019403060131	0.0139153556181694	3.81485914818171	0.591603061278992	0.475811480546474	1.24335600435603	0.213736675054394	0.462872218045204	0.689798338806613	0.67529351673017
LINC02918	-0.0237145343418513	0.198912857100947	0.905100490336898	5.66758866952265	0.00172020405353838	0.375115591262798	0.00458579726784336	0.996341075985266	0.998180474894778	-0.270768096176661	-0.181546443180644
ENSG00000288573	0.162230831467426	0.234786382151493	0.489583095963558	3.02689012447512	0.310384926006762	0.450725752878517	0.688633662542062	0.491053831744147	0.719560053166544	0.0524885113195541	0.266807437161397
IPO13	-0.0280202008392071	0.178208589672963	0.875061532574822	16.7344346650302	-0.166111980859717	0.341405213828015	-0.486553731846044	0.626574618822371	0.81105468668428	-0.278253279466321	-0.425332681128318
DPH2	-0.283715643337887	0.218354154933611	0.193828285007538	7.40553612968203	-0.496137229911574	0.398722860502148	-1.2443159875176	0.213383289239457	0.462396584221918	-0.722766865135058	-0.904713998458364
ATP6V0B	-0.739009090229016	0.346134445203527	0.0327581666423821	21.3354052582931	-1.14322914808472	0.549744571161027	-2.07956423411383	0.037565520373154	0.163914948184119	-1.51427147949712	-1.84465352447543
B4GALT2	0.254310823299871	0.178657280961094	0.154603935972318	19.358411239291	0.322378029468526	0.316434584961837	1.01878253765278	0.308306217706998	0.566144770474839	0.212564916819035	0.284228133768379
CCDC24	-0.466712375717605	0.107765199064605	1.48550725289876e-05	39.6596760923015	-0.714217208060604	0.17446404106202	-4.09377888826218	4.24399051694327e-05	0.00147318050353596	-1.04089742264858	-1.22148814682652
SLC6A9	1.16651041840403	0.280254979546379	3.15032855021184e-05	21.4223849025141	1.64386493486296	0.456514526591613	3.6009038904769	0.000317112793625505	0.00628818060928529	1.79837774517015	2.20376651867192
ENSG00000230615	0.582373307103626	0.167982253976288	0.000526548670277044	9.8929469024705	0.815865255239415	0.328530657770161	2.48337631798793	0.0130143519870795	0.0827200569639722	0.782884941196286	1.00104770152947
DMAP1	-0.112340467809267	0.223247924091573	0.614817012923411	25.0720843912649	-0.20809392461111	0.356592145567206	-0.583562838379712	0.559514468332192	0.76577516136596	-0.424839796023416	-0.486313953189888
ERI3	-0.0162132223092923	0.0465499816065842	0.727617092330756	298.521814190191	-0.0803100071491544	0.0891735109673226	-0.900603848362366	0.367798987733501	0.620494043554549	-0.257727444860281	-0.300700207385606
RNF220	0.16854213891418	0.218908711274473	0.441347501253881	156.669570122825	0.19843612429609	0.339922352551721	0.583768977845895	0.559375752334619	0.76577516136596	0.0634603998913616	0.104195139490956
TMEM53	-0.269576179814811	0.0962854693331788	0.00511406560016004	21.7396840938311	-0.396152991387251	0.17947633862499	-2.20727141205504	0.0272951032985175	0.133867173508434	-0.698186123418838	-0.759480940946148
ARMH1	-0.37731176849683	0.0914315177629651	3.67982797432919e-05	226.29493351021	-0.557654148861863	0.150950227069624	-3.69429155349763	0.000220500689146372	0.00480555718782186	-0.885478991688962	-0.994070984716835
KIF2C	-0.0816297473468844	0.208913883538715	0.695993899883406	2.65091839901287	-0.00939186387183019	0.430482522043077	-0.0218170619965156	0.98259388392121	0.991915944083667	-0.371450762813431	-0.197687383231831
ENSG00000225721	-0.100688086321495	0.199519242529673	0.613802218342017	5.39336820901136	-0.205279607176159	0.365587027597846	-0.561506814191369	0.574452086327165	0.776425992240043	-0.404582720550763	-0.482225989607623
RPS8	0.677036684807307	0.399843484477485	0.090407079787295	8.4045648779764	0.996156404577826	0.606265439730414	1.64310273899298	0.100361678275477	0.297774398090898	0.947452432284025	1.26293132686147
PLK3	0.0362248518939314	0.21836746384748	0.868243973857974	8.25110650723896	0.011266909562079	0.398774499213761	0.0282538366527782	0.977459698900436	0.989750112209606	-0.166566506824561	-0.167679285210173
BTBD19	0.341305176537072	0.247226853982614	0.167422165553033	4.98334596118197	0.445892567787968	0.477465056231294	0.933874766265551	0.350368496649899	0.60511582651743	0.363800197012192	0.463640352254979
EIF2B3	0.147818163697097	0.0570264629660842	0.00953926759419985	86.3191784518138	0.179089844281764	0.117020248449344	1.53041757007795	0.125913402665795	0.339646276688691	0.0274328178467443	0.0760935162807681
HECTD3	0.0761273893261539	0.13156285264091	0.562832825539288	13.3240804495952	0.0536951756524736	0.250040236519286	0.21474614006107	0.8299652471122	0.923247679395861	-0.0971979650236258	-0.106049703386125
UROD	-0.452588410411747	0.216145296938958	0.0362681583576061	13.9629273238554	-0.745172291743462	0.355848980459854	-2.09406892435239	0.0362538408438434	0.160456347428692	-1.0163436237986	-1.26645224832052
ZSWIM5	0.0712804661303256	0.0571491633455476	0.21229832656171	289.518338857984	0.07221935074542	0.0940513710793914	0.767871323050225	0.442563635974092	0.684034557453548	-0.105624095689798	-0.0791422365058757
MUTYH	-0.215067180476814	0.0801691004760017	0.00730371847149588	43.1424134976257	-0.357135729325945	0.146383995905435	-2.43971840717243	0.0146987144828929	0.0896572018664278	-0.603424986848822	-0.702806045497099
TOE1	-0.0517470865071745	0.227503419139237	0.82006894433928	4.40950595140369	-0.0657756542771284	0.471588080035401	-0.139476922894639	0.889073290544432	0.950241895962138	-0.31950126934817	-0.279588194755213
TESK2	0.0991704929119973	0.10648727550253	0.351703776788113	282.146702959314	0.11530927600796	0.166820163755514	0.691219055371227	0.489427890667412	0.71888914092114	-0.0571386956843521	-0.0165515553523744
CCDC163	-0.295903814520163	0.228102642919648	0.19454870910165	10.1272540297135	-0.474620108712179	0.379725595071855	-1.24990286373076	0.211335033189433	0.460149035752838	-0.743955383874519	-0.873459099218532
MMACHC	0.0780823126030456	0.156357333284201	0.617509059537846	3.89438762866836	0.139670974796679	0.354133044713228	0.394402546957409	0.693283863675309	0.851100525153424	-0.0937994298482367	0.0188352621450316
PRDX1	-0.0998590292792294	0.200358410701535	0.618200739111091	79.0287366771646	-0.237233746505484	0.316910307389609	-0.748583245712578	0.454108433455529	0.692217724405994	-0.403141446842556	-0.528641278891847
AKR1A1	0.278069958687552	0.174779838367219	0.111615710326595	14.7512940694653	0.375406853440441	0.304875511724627	1.23134472597301	0.218193960561614	0.468071903800643	0.253868971206402	0.361255656859878
NASP	-0.0601518062748949	0.0925486285701006	0.515725739880869	155.942447518225	-0.120910593560382	0.154554348950296	-0.782317640244897	0.434027922346127	0.676487065114458	-0.33411244928936	-0.359674975692283
GPBP1L1	-0.0843333628828696	0.0444036084147383	0.0575321770195688	175.276942245719	-0.149626960515944	0.0889820727182447	-1.68154051647826	0.0926579734940853	0.283281090795063	-0.376150861588859	-0.401387207891605
TMEM69	0.121894848023411	0.158621785541764	0.442212632934504	12.323167926028	0.153059717347551	0.315481966467569	0.485161542072755	0.627561759862428	0.81162261285036	-0.0176335544355539	0.0382832075972939
IPP	-0.260460456211464	0.0779485518840146	0.000833448470084904	34.7946068333566	-0.41052886303469	0.147638569793019	-2.7806342449011	0.00542528233510726	0.0457398220691591	-0.682338899294341	-0.780362750165037
MAST2	0.0214508698934602	0.0576307368688675	0.70973477892206	106.221752731888	0.0119945131625656	0.103912001209589	0.115429527128179	0.908104676113199	0.960095506942632	-0.192250326799837	-0.166622397673545
PIK3R3	0.817690819891713	0.407690146897986	0.0448917500506729	29.7749017563304	1.1113591961091	0.611726021570938	1.81675972072446	0.0692539128485382	0.239571570405841	1.19197252741958	1.4302702384236
POMGNT1	-0.0951602072213491	0.134093097153699	0.477916390806395	32.8917595361057	-0.195351546950589	0.218249033973499	-0.89508550573612	0.370741381439051	0.622619113867109	-0.394972782509094	-0.467804891212459
LURAP1	0.425140129483619	0.298741572180221	0.154706199975192	11.5999156417791	0.584901477670779	0.463326877381378	1.26239487978015	0.206806730735129	0.453931990881474	0.509543019701853	0.665559067661402
RAD54L	0.62646484945669	0.331667557105552	0.0589141194756236	1.62539182089962	0.884847940137667	0.712026993925056	1.24271684597228	0.213972193954405	0.463043012465023	0.859535856040521	1.10124915718928
LRRC41	-0.0261421567291953	0.0441323630059507	0.553610908286614	56.8450358159335	-0.0804345538663305	0.126223785831846	-0.637237691265927	0.523970030113902	0.743310569035755	-0.274988394831587	-0.300881118905317
UQCRH	0.881460036656896	0.216208594629468	4.56408196979033e-05	21.738612038264	1.11236476695974	0.3828731291755	2.90530904938449	0.00366890638617002	0.0347064473950307	1.30283208331379	1.43173088993567
FAAH	0.816174884815587	0.292744001907974	0.00530319672808883	10.4132729118786	1.21245017337277	0.489236966440863	2.47824726367917	0.0132029612159203	0.0835281150035139	1.18933715101339	1.57711089982774
MKNK1-AS1	-0.208224481773383	0.26924377901688	0.439304712888791	2.15240530875991	-0.315780278068432	0.572653410803965	-0.551433506045304	0.581336537233549	0.781516005463433	-0.591529301471761	-0.642734791071684
MKNK1	-0.159326081547502	0.0532808654410453	0.00278698272000345	93.3351972543818	-0.235136684207203	0.115544020227019	-2.035039838022	0.0418468646396115	0.175313164264765	-0.506521907497643	-0.525595171086576
MOB3C	-0.361280387072193	0.173549791114804	0.037368939593486	9.2112488687255	-0.629052473871153	0.346541357441277	-1.81523059330011	0.0694884800703287	0.240109346631988	-0.857609246453572	-1.09778130141668
ATPAF1	0.0256421159281715	0.120358730515288	0.831289982821033	86.7223769411545	0.00922420482549846	0.192666801020285	0.0478764622480408	0.961814698279151	0.983193726484025	-0.1849640576935	-0.170646435421715
EFCAB14	0.0778979380428949	0.0887558917049904	0.380125553728868	72.3073809098439	0.0488740187030687	0.144774599040533	0.337586973315569	0.735674460242751	0.874516904357285	-0.0941199556895964	-0.113052720810097
CYP4A22-AS1	-0.651338430615468	0.263923447118834	0.0135905755958423	9.851599621777	-0.96908954285775	0.468065090446806	-2.07041619346719	0.0384133866901872	0.166142145861996	-1.36186047489753	-1.59170538310483
STIL	0.114872903544188	0.136806388868345	0.401090639088255	9.49954466672799	0.161471668432085	0.281734809443684	0.573133539128261	0.566554279861194	0.771063264295217	-0.0298408495219433	0.0505020672263825
ENSG00000290466	-0.490915634251845	0.252654113314063	0.0520120017173973	4.12569203415631	-0.691249074310576	0.504004777785318	-1.37151293951625	0.170215112659642	0.406200825872029	-1.08297356264852	-1.18812556549271
SLC5A9	0.00405763983069164	0.274781674311236	0.98821824444866	2.45694595666094	-0.138217647685241	0.546734362967126	-0.252805854263731	0.800418243575481	0.910544965789171	-0.222487576967495	-0.384814501923422
SPATA6	-0.202587597377655	0.0507791957228133	6.61907570186865e-05	346.422564140459	-0.322804064762665	0.0910909212267199	-3.54375672586761	0.000394469049715239	0.00734188316381793	-0.581729863240639	-0.652937259300404
AGBL4	0.0865700328911351	0.196721166449023	0.659890277945316	313.032575855236	0.118211610269971	0.303230933675039	0.389840208046368	0.696654709627289	0.85278608840423	-0.0790439577031616	-0.0123357420900486
BEND5	0.468691881614616	0.707137689606787	0.507457728850034	2.07662184961218	0.711349866671175	1.07826559903999	0.659716740758963	0.509435621607909	0.733421935415143	0.585255536564586	0.849232878884697
ENSG00000229846	-0.24109524539432	0.359613641271152	0.502584651657979	2.80694856600297	-0.709420490975763	0.701419533156129	-1.01140680782531	0.311821764158722	0.568982102724053	-0.648673460389992	-1.21452062976048
FAF1	0.0711586611337944	0.0360543552092489	0.0484216079133386	549.384103267154	0.06208536638498	0.0680625956432215	0.912180409786698	0.361673754760137	0.615261100051727	-0.105835847511541	-0.0938624519635312
CDKN2C	0.232587190846566	0.297033187238025	0.433606936661802	5.76832989340238	0.321902340894024	0.549309767400731	0.58601241047875	0.557867174967711	0.764484647177974	0.174799481263343	0.283537167800961
RNF11	0.387644635437149	0.194575766106454	0.0463430342300996	42.1286716978677	0.52514524242247	0.317746584593702	1.65271719000211	0.0983884342346586	0.29363221069482	0.444359001003111	0.578759579275841
EPS15	0.0164131764256411	0.0570451696083869	0.773559197514966	541.196665039196	-0.0127698933147636	0.100336158760024	-0.12727110019535	0.898725832975836	0.954510264856709	-0.201008101928707	-0.202594172057794
EPS15-AS1	-0.69567057536343	0.176251419685885	7.91248941395189e-05	12.3736173727337	-0.990156056372246	0.310665401068826	-3.1872105904477	0.0014365214029547	0.0177305295224431	-1.43892966482806	-1.6223057478622
OSBPL9	0.00617499892610221	0.0611437420023931	0.919557198533627	253.498657884318	-0.00197558719834452	0.119160315286047	-0.0165792377571516	0.98677228815247	0.993730251842906	-0.218806655342722	-0.186914799947269
NRDC	0.069923808321019	0.0427236512497096	0.101702914762549	188.774401483285	0.0808328965711324	0.0828377183330094	0.975798201565408	0.329164476162845	0.586402678719613	-0.107982576628869	-0.0666305485163184
TXNDC12	-0.0596004895173297	0.138556339934352	0.667084011325765	23.6850312915653	-0.107211763515788	0.252792769632576	-0.424109295814178	0.671486106435703	0.837845300622567	-0.333154013009269	-0.339776609699001
BTF3L4	0.188780823613495	0.108093692426781	0.0807318332484089	43.1545113899561	0.268938932974058	0.193507985115551	1.38980793383521	0.164587208260064	0.398011278345563	0.0986443289320909	0.206604665418476
ZFYVE9	0.214873403828028	0.0937383035440648	0.0218901276544685	161.409116538986	0.286957399910028	0.155688222211024	1.84315419519069	0.065306500446279	0.23112822331857	0.14400495905193	0.232777561101
PRPF38A	-0.0839403817744297	0.0954284293555519	0.379067320197319	32.4712421358133	-0.170383288761949	0.175655897948746	-0.969983306860921	0.332054812978156	0.588941620866825	-0.375467683821177	-0.431537010084289
TUT4	-0.00201807409751178	0.0449221132357599	0.964168009660904	428.493158972721	-0.0337915089930521	0.0809322148188546	-0.417528533831497	0.676291857909871	0.840888106977438	-0.23304989813103	-0.233129320035761
GPX7	0.0758597665550188	0.140856942787934	0.590191222020545	5.12255825659203	0.0128653278230574	0.282015707440693	0.0456191888735946	0.963613774584234	0.984008768928401	-0.0976632136664696	-0.165357487548347
COA7	0.886155446689295	0.271924644660193	0.00111873760232558	1.65484773534972	1.13529140262339	0.783358677838047	1.44926128316677	0.147264628979993	0.373437408067647	1.31099481601364	1.46503319282905
ZYG11B	0.221385757323286	0.0917759367413973	0.0158547597419553	82.5282366792042	0.286038799301516	0.155597860428073	1.83832090309328	0.0660151327062687	0.232876784497953	0.15532635600383	0.231443239042086
ECHDC2	-0.243007925840151	0.0858945416631486	0.00466728655540515	425.044262825659	-0.384414200580848	0.133275317899498	-2.8843615355	0.00392208193992885	0.0363643355834228	-0.651998558541552	-0.742429648607753
SCP2	0.0467505377314134	0.0648922960242471	0.471258568540513	163.310414645496	0.0403636336430685	0.114548880637877	0.352370389115106	0.724560505774707	0.869066847450938	-0.148268134716243	-0.125414561647335
PODN	-0.240693926197879	0.26070709339715	0.355884727343004	5.13297153965955	-0.570166565138284	0.484368804896121	-1.17713312536831	0.239142375436524	0.494505000902656	-0.647975787278322	-1.01224601409657
CPT2	-0.334668067542117	0.147240507023571	0.0230301112859155	12.2519105030004	-0.585327504932431	0.282489867594006	-2.07203008701771	0.0382626354218781	0.165744798880367	-0.811345075838418	-1.03426818152576
ENSG00000236723	-0.0346750063198408	0.13802539168055	0.801642524660299	4.78940706735047	0.200706555703501	0.335661897947505	0.597942623010759	0.549878218424644	0.759611149423268	-0.289822321985097	0.107493076246156
CZIB	0.0845812155125155	0.202201399004616	0.675726450818995	20.1479557537171	0.0806057030561509	0.337708960091157	0.238683933746955	0.811350675746656	0.915129589139554	-0.0825014160589751	-0.0669605606193729
MAGOH	-0.0709736570677694	0.0775433780497036	0.360046320815396	21.0588144217651	-0.151558953420448	0.195565758236285	-0.774976942729068	0.438353284312934	0.680656453281508	-0.352925689183291	-0.404193542577495
LRP8	-0.0951331879359153	0.276995870518187	0.731262784295564	43.5441024092392	-0.166701260991705	0.424596930868256	-0.392610612259535	0.69460710025947	0.8520559799709	-0.394925810848852	-0.426188645593948
NDC1	0.267915313050341	0.10413088433709	0.0100858847285301	20.6320086193986	0.267512513957374	0.207475810148842	1.28936724606817	0.197270442781283	0.442916789340039	0.236215633707375	0.204532706896372
YIPF1	-0.113177699703276	0.0943637346238021	0.230381358869311	37.4494260893236	-0.221406296646382	0.17470668499809	-1.26730294635722	0.205046987419986	0.451897245864001	-0.426295281297637	-0.505650965922673
IFT25	0.0850454521320531	0.0985069973690371	0.387948208494042	38.4438646008311	0.111555739162465	0.181454208898316	0.614787277957157	0.538695212054139	0.753123105789547	-0.081694364191594	-0.0220037910307347
LRRC42	-0.0150551056681302	0.0952119134329205	0.874360603190088	13.1985769558775	-0.118922704216201	0.211014241816888	-0.563576672324322	0.573042266394362	0.77558086603929	-0.255714117693575	-0.356787448100811
TMEM59	-0.152558650874803	0.125444796368799	0.223930938788894	76.9673802897679	-0.269287070561222	0.213368715992212	-1.26207382047071	0.206922224522931	0.454001861891283	-0.494757071782586	-0.575200639894652
TCEANC2	0.189265400772368	0.0970265707220524	0.051098056314716	26.0095637370316	0.229830556348052	0.17400137561475	1.32085482391191	0.186549775431051	0.429444335975327	0.0994867417976418	0.149797420641066
CYB5RL	-0.0699272815632775	0.12919883357028	0.588343744471015	9.15096588876757	-0.0423703579507225	0.253362094592136	-0.167232426851106	0.867187170737583	0.941098337917262	-0.351106618327306	-0.245590608759332
MRPL37	0.782678979385403	0.287802203721393	0.00653800861631037	9.65353684623131	1.10672564446099	0.479933611259264	2.30599736817168	0.0211107793937376	0.112905219622223	1.13110621469911	1.42353972886602
SSBP3	0.473178563300277	0.210454706365265	0.0245530560246038	114.096549267751	0.648261433016876	0.318811348694696	2.03337000289056	0.0420151555951397	0.175656582714144	0.593055405597676	0.757593173982195
ACOT11	0.0606988054934997	0.0955770428208733	0.525378033941642	619.800959224232	0.0482830276908663	0.165658159235643	0.291461814580383	0.770698144258581	0.894614316472706	-0.12401977715381	-0.113911170431069
FAM151A	0.676712628687941	0.252067400337348	0.0072605896239547	15.8405252986484	0.992860872842741	0.413677405388987	2.40008484850445	0.016391271951302	0.0964401544514622	0.946889077121456	1.25814437086641
ENSG00000230728	0.366567042032594	0.232636133134423	0.115092690752591	2.27343318906865	0.44727530377429	0.454158838433672	0.98484333216299	0.324701032146921	0.583376425286888	0.4077166716367	0.465648858575472
MROH7	-0.0658652779359534	0.0981585461369289	0.502214730889005	490.905075252169	-0.139468920569617	0.169289092115105	-0.823850602700305	0.410024450940328	0.656036397649738	-0.344045030605066	-0.386632050263662
TTC4	-0.124355880711074	0.116003906773105	0.283721222171904	75.0050490294612	-0.209335056201904	0.200225610591542	-1.04549590626019	0.295793831641492	0.554272971814398	-0.445727983235826	-0.488116770697591
PARS2	-0.0906968471927307	0.288698822099461	0.753401559256882	3.31175143211919	-0.372761311033447	0.598644138097144	-0.622675956066837	0.533497486060825	0.750122927809388	-0.387213456996431	-0.725503132960893
TTC22	-0.421279426590758	0.238843322174072	0.0777603161672113	3.3113918198509	-0.173008126208559	0.573393060342351	-0.301726927258699	0.762860239409671	0.889927678328362	-0.961914540018651	-0.435349742705652
DHCR24	0.20168774334783	0.897440382212611	0.822184152739738	12.3050871919006	0.2746157780015	1.53511601731279	0.178889266286344	0.858024651098599	0.935520900510714	0.121082355652404	0.214850620706298
USP24	-0.0826030345696292	0.0513629692588329	0.107786662768593	251.070969759202	-0.160715219615352	0.108561217364138	-1.48041099314756	0.138763598029978	0.360413429471608	-0.373142773390702	-0.417493564205985
ENSG00000234810	1.1581644114122	0.330322517639851	0.000454617642504822	9.32681200606423	1.57934233754905	0.500812913660246	3.15355753510079	0.00161293430502357	0.0192622545116397	1.78386863441831	2.1100436056925
ENSG00000260971	1.19828514392943	0.157286691756003	2.566849438783e-14	124.763121290164	1.71326194774349	0.255481417781755	6.70601393486489	2.00012631082037e-11	2.71350469501297e-08	1.85361649733136	2.30456981038676
PLPP3	-0.0768506642066609	0.0890868397995911	0.388330536701546	933.395200327357	-0.142619424760123	0.154891219219139	-0.920771529071286	0.357169722370112	0.611748914325278	-0.363142568650444	-0.391208345118184
PRKAA2	0.355248712075049	0.243708465701467	0.144929043512855	45.9797761884629	0.502743111192793	0.396450348584316	1.26811115941262	0.204758256903526	0.451505806400692	0.388040327842515	0.546219150291283
FYB2	0.899387974315435	0.451979343985155	0.0466033473240968	12.5098092062427	1.26281163891239	0.681629167011854	1.8526373283707	0.0639343583562483	0.227689072187865	1.33399889557437	1.65026392603532
DAB1	1.01216084212586	0.46244107822161	0.02861612715739	65.6748940653825	1.37855430724586	0.702469488808022	1.96244011905065	0.049711265786463	0.194543126683562	1.53004881866528	1.81838704078609
OMA1	-0.179180346448038	0.0818334851901419	0.0285552572794637	21.1357634735932	-0.326498784411636	0.198576426970587	-1.64419709525742	0.100135496771869	0.297265843808539	-0.541037542174236	-0.658304059500017
MYSM1	0.0175351704700683	0.0601813460174543	0.770766682912045	107.103039904865	-0.0399789974415907	0.119608854372145	-0.334247808420622	0.738192570526268	0.875931125959741	-0.199057572068208	-0.242117015286189
JUN	-0.366763921554277	0.286855523741682	0.201049681207076	166.350026099541	-0.628956291479981	0.435802812098953	-1.44321301749006	0.148960473620413	0.376389338901184	-0.867142093621084	-1.09764159076873
LINC01135	0.351271895100088	0.088355189758618	7.01786587161294e-05	60.6772143609284	0.490175755482936	0.172130029549555	2.84770621817512	0.00440355541937996	0.0395203319887022	0.381126832803991	0.527964318114488
LINC02777	-0.186769832027085	0.202337957612319	0.355976564446939	2.7661297892456	-0.29042516101062	0.426931866679789	-0.680261146278984	0.496339121470297	0.723920524774811	-0.554231478738595	-0.605904974410227
LINC01358	0.018372042526584	0.169529741824968	0.913701708989469	14.0722495442491	0.0278182142394297	0.294029930605316	0.0946101445596392	0.924624491790643	0.966891123123585	-0.197602712353257	-0.1436375300337
FGGY-DT	-0.929728697297778	0.224151854471722	3.35740149989596e-05	3.29988027026284	-1.61874012095095	0.505637469427666	-3.2013848237616	0.00136768740293752	0.0171811866824675	-1.84582786379171	-2.53536151494706
FGGY	-0.302758527905558	0.0707905272459031	1.89579742765691e-05	274.291506563498	-0.479193192740174	0.121965818620756	-3.92891383962412	8.53304035557788e-05	0.00245872384050987	-0.755871956168095	-0.880101775958871
CYP2J2	0.0439794441031485	0.126021894278705	0.727102397670066	71.3013334931888	0.0406807917090083	0.194257518152924	0.209416819981111	0.834122863412894	0.925232060057173	-0.153085540739935	-0.124953870679329
C1orf87	0.529486444275305	0.256299022281425	0.0388385514624598	17.733493687109	0.738360395241187	0.413095112732688	1.78738593724051	0.0738751329332039	0.249055117861371	0.690943806849673	0.888467279297615
LINC01748	-0.246781948317272	0.0911770244724523	0.00679711353244985	479.150292780593	-0.375362229769013	0.14810557585343	-2.53442335041108	0.0112632565061487	0.0752733234483172	-0.658559505609306	-0.729281122230824
ENSG00000231252	-0.26042073901447	0.0534658489217994	1.11154856671359e-06	383.350047478894	-0.426013603330735	0.10771129618273	-3.95514322479243	7.648881513769e-05	0.00225995991005734	-0.682269852957511	-0.802855257095819
NFIA	-0.186756364371984	0.0454979317020937	4.04801254536329e-05	3796.87646821056	-0.312075847648286	0.0861388650622391	-3.62293893032834	0.000291274610103286	0.00589794857273817	-0.554208065901821	-0.637353885398954
NFIA-AS2	0.0761617737120982	0.097374954197317	0.434126706953726	54.3822671492875	0.0978904044693174	0.163085422255193	0.600240065087733	0.548346255836564	0.758266970612355	-0.0971381895089049	-0.0418535030323994
TM2D1	-0.0264339762603286	0.0491707111063778	0.590856011274915	121.864742703974	-0.0814459552099714	0.100141825215332	-0.813306079001864	0.416042592575802	0.66169462553436	-0.275495708317055	-0.3023502395555
PATJ-DT	-0.299958071277515	0.165407249741934	0.0697621696019315	13.8967299314168	-0.446794874389582	0.280299065597839	-1.59399344923477	0.110937502137616	0.315249176959397	-0.751003504055392	-0.83304129020875
PATJ	0.284217451348101	0.130025863349724	0.0288263460750009	165.521188542835	0.376404944925736	0.222362767653841	1.69275166385632	0.0905027467461792	0.278782140034085	0.264556076063294	0.362705444148612
USP1	0.312315252073841	0.307300045286205	0.309476919113167	9.13011262063452	0.440684010689895	0.50486268038163	0.872878958604701	0.382729056262879	0.633729560207453	0.313402680554764	0.456074613057036
DOCK7	0.229274688446321	0.061318891439863	0.000184713544691212	1168.87580659611	0.290239280253666	0.109517549055916	2.65016230508848	0.00804531108148833	0.060330568588959	0.169040863491042	0.237544687637448
DOCK7-DT	0.140067259176518	0.112079559884877	0.211404484463539	122.702429057587	0.153713585516455	0.184477815285591	0.833236155135999	0.404711555521531	0.651925841946757	0.0139582626221775	0.0392329900308188
ATG4C	0.0664269186983844	0.177339205182079	0.707976208293422	132.969708562725	0.065494791254363	0.264145035265544	0.247950112666404	0.804173005941326	0.91239365368491	-0.11406174225519	-0.0889100594119971
LINC01739	-0.00361205725507785	0.174808413073161	0.983514525434988	6.09168782131018	-0.0762894068076497	0.334426160687267	-0.228120332006534	0.819552694121856	0.918771016964393	-0.235820957176671	-0.294860046083689
ALG6	-0.215506374355978	0.109706658750433	0.0494851869230259	31.0018308255204	-0.322347173487526	0.198036302041198	-1.6277175960419	0.103584780291865	0.302395761178183	-0.604188503179514	-0.652273597529123
ITGB3BP	-0.22222660614034	0.106112404623172	0.0362371261815653	101.598618510311	-0.34817195204869	0.187031963143402	-1.86156390702982	0.0626645847544872	0.224659643207014	-0.615871286016	-0.689785625478422
EFCAB7	0.542348137288077	0.134486671470944	5.51331302785043e-05	43.5770301478207	0.797204910287843	0.238781111588658	3.33864309862653	0.000841886553381783	0.0125053951542476	0.71330320920354	0.973942439824744
DLEU2L	0.308131687046218	0.165268884289401	0.0622618347200439	13.3582074873442	0.430173694449243	0.302520642777212	1.42196476412368	0.155036480245726	0.384620126337319	0.306129764490502	0.440807753144122
PGM1	-0.108611439850075	0.0617832644703394	0.078757256412537	107.216496358324	-0.192446016453149	0.12624746511045	-1.52435548931445	0.127419932652411	0.341914703079157	-0.418357069647846	-0.463584435227932
ROR1	-0.331020538028253	0.113910987890716	0.0036613067745313	248.031332905825	-0.525088479970595	0.199905872520945	-2.62667861303364	0.00862227276912094	0.063287015636289	-0.805004030385295	-0.946767412345689
ROR1-AS1	-0.566725551605692	0.268342219101016	0.0346906735545536	2.86098356208056	-0.766296609583786	0.543283435733673	-1.41049139212011	0.158394636372063	0.389173661354843	-1.2147652671189	-1.29713657730167
CACHD1	-0.300069416900111	0.0809447173139974	0.000209653789164045	896.678261417935	-0.476233377729397	0.143435742398625	-3.32018623646738	0.000899574155700973	0.0130224980534863	-0.751197072784912	-0.875802468487712
RAVER2	0.103481992829896	0.0574386564570417	0.0716069650850467	201.081713256519	0.1006147201803	0.10681881728991	0.941919436415659	0.346233888269626	0.601291576904436	-0.0496433712883155	-0.0378962723110966
JAK1	-0.266680762325997	0.0652414467310308	4.35863865862436e-05	666.759944957417	-0.425671671310184	0.107533053514569	-3.95851933333699	7.54158373851335e-05	0.00223364284349398	-0.693152586655791	-0.802358580484195
LINC01359	-0.505637390131033	0.0983267205341276	2.71220536591821e-07	14.552341738049	-0.793535524423568	0.231673659215878	-3.42522981295917	0.00061427957927174	0.0101117002533306	-1.10856659015519	-1.33670272236496
AK4	0.0335102361025065	0.083837233626024	0.689373153197459	144.563000889927	-0.00608106716301087	0.150523840459986	-0.0403993622832618	0.967774738659928	0.986184605948909	-0.171285728987331	-0.192878253953858
DNAJC6	0.650685187454273	0.394353724561935	0.0989421363560821	52.2908041858958	0.922930020668704	0.565399732646617	1.63234958804897	0.102605862500713	0.301536767635995	0.901641687823073	1.15656564580367
ENSG00000229294	0.329612025636492	0.409127158190412	0.420446476450248	2.76963358761715	0.326914004135484	0.697874906446479	0.468442124964921	0.639468449525352	0.818889826026329	0.34347224597877	0.290816906953064
LEPROT	0.00576979881700387	0.124322432522592	0.962983500081727	70.3899227537336	-0.0435577817432128	0.203319213516115	-0.214233475478993	0.830364992371831	0.923353358909022	-0.219511075224628	-0.247315412493314
LEPR	-0.0834590295392044	0.194844780111535	0.668406528315332	116.239086198376	-0.148215060673771	0.299849711314106	-0.494297826815344	0.621095859684918	0.808074849809835	-0.374630877322168	-0.399336339334659
PDE4B	-0.0333604128443366	0.0671003811497531	0.619067952387428	1339.34521299757	-0.0850461492667832	0.126851378136312	-0.670439300828045	0.502577788430603	0.728386574882063	-0.287536967761405	-0.307579735706345
SGIP1	-0.0971574018717823	0.0592663123838236	0.101143294064022	861.542665504862	-0.167014815013441	0.110995510020698	-1.50469883855929	0.13240152183263	0.349268096181986	-0.39844480432797	-0.426644101473234
ENSG00000248458	0.399524912460621	0.22588522093461	0.0769426792908946	5.52496428917539	0.558231934005525	0.419432350573458	1.33092245565297	0.183214527544768	0.42432476361923	0.465012261330458	0.626819968118045
DYNLT5	0.899010775834574	0.371015751183627	0.015388403455563	5.36336583178989	1.29250242458155	0.63947692240183	2.02118697220066	0.0432604138016695	0.178932809118694	1.33334315510596	1.69339155941349
DNAI4	0.502444004922732	0.0854328101077093	4.07401695648061e-09	71.4147223571502	0.655139697841968	0.157846465773427	4.15048695979266	3.31768670684186e-05	0.00124451473703653	0.643931894692093	0.767584263034534
MIER1	0.211236348602789	0.0312177124756199	1.31885497188432e-11	122.21425653977	0.231616019508186	0.0944727713893889	2.45166957740165	0.0142195167956718	0.0877693120231046	0.137682122619463	0.152390912151817
SLC35D1	0.168465101557818	0.0670413399464862	0.0119758874081269	91.3152225514616	0.251967499924696	0.138627719054591	1.81758382553689	0.0691277656071242	0.239294072737398	0.0633264743462974	0.181952648775643
C1orf141	0.32728498582799	0.239673342101532	0.172081489557373	1.82916099118761	0.408703363147178	0.497191612924558	0.822023848598574	0.411063323908252	0.656991057650338	0.33942680504653	0.409620819015093
SERBP1	0.0285198816497409	0.0949390505055535	0.76387053028455	53.5547266449887	-0.0276866619964157	0.178189454314058	-0.155377668689743	0.876523588154634	0.944759398179723	-0.179961207634426	-0.224261666413034
GADD45A	-0.811947044014787	0.29767183698592	0.00637856524122225	44.3643679090922	-1.21338002994868	0.454584157253042	-2.66920879355076	0.00760301705742724	0.0578938810546845	-1.64107042065862	-1.94655185575895
GNG12	0.2908617694167	0.092323363465341	0.00163009311129317	167.55913894956	0.395537093387617	0.16754036390549	2.36084656955108	0.0182332725336522	0.102499197806581	0.276106886747031	0.390496028533776
GNG12-AS1	-0.154449514038521	0.0801443503710564	0.0539619818327768	105.03916990633	-0.229324581871742	0.141470759492104	-1.621003398123	0.105016909923794	0.304972403417653	-0.498044241693398	-0.517152746508351
DIRAS3	-0.563024345335571	0.283014633948693	0.0466590054746984	8.88910214700979	-0.858859987246919	0.468212618850594	-1.83433754808941	0.0666039037644021	0.234192560104636	-1.20833090734169	-1.43159039272383
WLS	0.0251905676903837	0.0695915294989051	0.717368846262953	576.47372900424	0.000192802952168743	0.12634381266644	0.0015260181571199	0.998782414145501	0.99921205077667	-0.185749051451386	-0.183765084191202
RPE65	0.480939950432329	0.379520641626442	0.205073054443619	12.706896635044	0.554357460004226	0.611646446626714	0.906336435144124	0.36475780614165	0.617924774608331	0.606548184311749	0.621192064022709
LRRC7-AS1	-1.19047862742932	0.203858331083197	5.22839247929451e-09	41.6209819824365	-1.76104657643595	0.328321101268397	-5.36379346204837	8.14920812471974e-08	1.60971884896713e-05	-2.29912842039527	-2.74207011161037
LRRC40	0.157167964169977	0.100593309095509	0.118191498099583	52.3261785248017	0.1771583484494	0.184101825843084	0.962284581579315	0.335906671832685	0.592797898909063	0.043686972761956	0.0732879036217487
SRSF11	0.198902351566782	0.072516005111836	0.00609038287417272	237.185799981015	0.242220554752278	0.121488373105601	1.99377560634328	0.0461765825411113	0.185801968306795	0.116240093013749	0.167794630775137
ANKRD13C	0.0303004242026073	0.0751676382018965	0.686871242760028	140.62463339369	0.0219638203615972	0.123742225328489	0.177496568396854	0.85911836046237	0.936174491855916	-0.176865824522095	-0.15214138559441
HHLA3	-0.240323490618377	0.0872506635504286	0.00587993142237216	29.1149551423852	-0.327047555616733	0.166979738342696	-1.95860622889183	0.0501589195592611	0.19570206288757	-0.647331803771638	-0.659101182338248
CTH	-0.398125919528735	0.111137533636424	0.00034060660509332	54.3374820325715	-0.595687130980463	0.190363508365658	-3.1292086182623	0.00175277816728171	0.020482612217932	-0.921663339823718	-1.04931615496482
ENSG00000271992	-0.0876223383664349	0.169914883680559	0.606075330732838	3.22767837610307	-0.170779600499107	0.436097092376454	-0.391609124400408	0.695347045045478	0.852288506853583	-0.381868579007243	-0.432112676470961
ZRANB2	0.0275467057407807	0.0523250658474968	0.598573262516664	239.686394692553	-0.0138939966386042	0.0987634982432334	-0.140679470510312	0.888123163947052	0.949914270353985	-0.181653024698317	-0.204226999042232
ZRANB2-DT	-0.356054052565572	0.0878240381257889	5.03114629752235e-05	159.298387062337	-0.563332409497216	0.152788901258039	-3.68699823651345	0.00022691492886656	0.00490594295079361	-0.84852352842614	-1.0023189962594
NEGR1	0.182419507325029	0.209374912345041	0.383613454052126	113.083918028019	0.183989728414675	0.334731315628645	0.549663923941897	0.582549905315543	0.782371923654268	0.0875855025199865	0.0832108896246191
ENSG00000286863	-0.0611046921735701	0.165099014872896	0.711301001770163	109.004986610292	-0.149484839267692	0.272747437818809	-0.548070553707632	0.583643458686779	0.783070184210271	-0.335768993197276	-0.401180768319472
LRRIQ3	0.14228638245164	0.291812124140741	0.625836131439069	4.41486763483702	0.064138821671172	0.544367275465825	0.117822699052376	0.9062081435772	0.959174863626345	0.0178160961229475	-0.0908796859388069
FPGT	-0.0778527652081926	0.088076842671624	0.376740120580912	75.6564251674415	-0.155058345612859	0.153584879111237	-1.00959382531763	0.312689929140514	0.570118943488361	-0.36488467052383	-0.409276618020577
TNNI3K	-0.194081175246504	0.144285454760538	0.178586654796637	123.037520404125	-0.329971953865261	0.228925077927364	-1.44139714553229	0.149472516243878	0.377246402254044	-0.566941878887928	-0.663349044854236
ENSG00000272864	-0.0852368263120003	0.216405134462805	0.693672462092878	1.90888299339118	-0.0286592088270126	0.538270118182806	-0.0532431726356384	0.957538157588934	0.981286743393418	-0.377721487034815	-0.225674348570403
CRYZ	0.652335833443197	0.118028492402521	3.25873187865596e-08	28.735933853405	0.867217559426373	0.230355051811064	3.76469954797284	0.000166749460142024	0.00394112287846122	0.904511252333243	1.07563997984697
TYW3	0.236627364434372	0.141561103360313	0.0946118337757356	29.3647949819087	0.263351584648807	0.250912520801611	1.04957530141364	0.293913417529514	0.552703501373372	0.181823118566729	0.198488709417425
ACADM	0.0163540084273087	0.0589411036233363	0.781424182862289	71.0942387120341	-0.0237006628869877	0.126369249003711	-0.18755087233518	0.851228740893708	0.932970731296935	-0.20111096249923	-0.218471765460172
RABGGTB	0.0975571583634701	0.215387534986876	0.650593523912702	12.7042578720829	0.0901465587096865	0.376111229696695	0.239680582742458	0.810577888964204	0.914688295025802	-0.0599433961437778	-0.0531018999114795
MSH4	0.102483523377749	0.341013215678868	0.763775551956043	6.41797228575944	0.0948542994048058	0.580899437084555	0.163288675025861	0.870291150251136	0.94210651812544	-0.0513791598968942	-0.0462636263473864
ST6GALNAC3	0.341538878513261	0.12616887984869	0.00678947100084946	329.519003589053	0.488455165328044	0.207931083039317	2.34912047871017	0.0188178168613717	0.104443192182417	0.364206476069802	0.525465058505089
ST6GALNAC5	0.77788703515546	0.427762350300217	0.0689873179375407	30.9804671971864	1.11711100570612	0.646183778634892	1.72878218649515	0.0838480854866473	0.266983629032654	1.12277566218257	1.43862508421063
PIGK	0.413992474660618	0.154667964451337	0.00743616000051506	30.7772482847537	0.559229917557996	0.272158176606183	2.05479741425226	0.0398985760775229	0.169949978687094	0.490163385990958	0.628269598627929
ENSG00000289212	0.278020546981234	0.22073378215119	0.207839408833666	2.66627906657937	0.417442425244054	0.454351156077887	0.91876606818294	0.358217944169268	0.612536455594217	0.253783071455765	0.422314826859236
ZZZ3	0.109584984835472	0.0764459789882451	0.151716216901768	193.009144418757	0.11493439015022	0.127170580650582	0.903781279933111	0.366111390020694	0.619122616551043	-0.0390336285678522	-0.0170960993739247
USP33	0.22723094416649	0.061625362446857	0.000226649781618416	155.20816715245	0.29478476796928	0.100426317169429	2.93533384752077	0.00333188997140161	0.0325302771763207	0.165487917497402	0.244147279091522
MIGA1	0.25085577335157	0.127063821704176	0.0483533022938475	92.4397043839317	0.329100246720899	0.202150340430599	1.62799748949166	0.10352541809798	0.302395761178183	0.206558487348977	0.293992554433402
NEXN	0.72523460886206	0.168958948774014	1.76774704204459e-05	19.7832903714206	0.940025410166113	0.339962534314405	2.76508531171484	0.00569079104903987	0.0470990601308948	1.03124208388675	1.18139771656517
FUBP1	-0.042553308704422	0.0510206998323348	0.404258397237966	142.228270118392	-0.12431244295571	0.105208394750698	-1.18158292644119	0.237371231400784	0.49240617319123	-0.303518351948443	-0.364616364416861
DNAJB4	0.412922371984383	0.293058782313291	0.158832597539742	43.5989045121247	0.543729323070501	0.457066018709614	1.18960784834881	0.234200559687684	0.488625195155273	0.488303066647763	0.605754062540426
GIPC2	0.438266477896302	0.289370854902157	0.129886534245543	17.6861926242925	0.575862720028779	0.43054896453066	1.33750808263243	0.181056845735613	0.421086492653684	0.532362512073873	0.652429734200106
ENSG00000273338	-0.552726831092198	0.475851012799907	0.245416519452379	2.45064806252301	-0.808591120744649	0.829111896116342	-0.975249691304859	0.329436418799069	0.586657722385566	-1.19042920000163	-1.35857187212949
IFI44L	-0.104191650210142	0.265879167236742	0.695149876643688	20.8573221480291	-0.0994818352919795	0.436173616108369	-0.228078525655854	0.81958519419145	0.918771016964393	-0.410673489050752	-0.328548428869074
IFI44	-0.0429885363485277	0.0986255374760989	0.662926466638629	25.036618308191	-0.0730285259232079	0.18792355242919	-0.388607627831669	0.697566423268815	0.853414095650132	-0.304274973180221	-0.290123422511611
LINC01725	0.0687138624605216	0.545935733044931	0.899839279176453	11.447643029556	0.0294653611801737	0.74074029326562	0.0397782616229408	0.968269907223762	0.986263019933054	-0.110086006270238	-0.141244951064186
TTLL7	1.77665004507183	0.342869363927561	2.1985937632392e-07	9.17857914420535	2.38156800887616	0.595299399397631	4.00062222687611	6.31761452367155e-05	0.00196655381348705	2.8590746060854	3.27532414171701
PRKACB-DT	-0.444266663946679	0.32828016694045	0.175954834519765	3.28541530901492	-0.595646695210094	0.57399916443072	-1.03771352315616	0.299403447201892	0.558018101940104	-1.00187668874467	-1.04925741960163
PRKACB	0.288540987070237	0.146075605147134	0.0482357870552587	155.595621093358	0.366244532303366	0.235432538214986	1.55562410820601	0.11979750253469	0.330056412466534	0.272072324095848	0.347946840067494
SAMD13	0.0348331087180275	0.367729127037555	0.924533331069464	4.7345813177315	0.0408974082425808	0.635976596528734	0.0643064673539964	0.948726203912106	0.977424541177641	-0.16898598189774	-0.124639222271312
RPF1	-0.0511956980373684	0.130470419760346	0.694767751969693	17.0837259716223	-0.101581529624022	0.243414939451718	-0.41731838585105	0.676445542044888	0.840888106977438	-0.318542708399978	-0.331598359860041
GNG5	-0.321925445750138	0.132235162440817	0.0149127092931921	31.0418145017262	-0.505298112244749	0.231574602788864	-2.18201005705902	0.0291087904940154	0.13929389392737	-0.789192672775533	-0.918020725302445
SPATA1	-0.679833580931939	0.144550130977368	2.56242053398402e-06	33.8504686259321	-1.02668540696411	0.288937219255079	-3.55331656340797	0.000380406395563055	0.0071761484585939	-1.41139785154204	-1.67536680382156
ENSG00000284882	-0.888964860180607	0.239233012763771	0.00020248531434453	2.38287704091812	-1.31585448916831	0.560232078353585	-2.34876677007742	0.0188357009980084	0.104443192182417	-1.77496199608011	-2.09540210704888
ENSG00000289881	-0.243681792617719	0.215536923397679	0.25823179647331	2.67247210391552	-0.575438118090735	0.435859880116815	-1.32023648961798	0.186756072555917	0.429770360315735	-0.653170041828985	-1.01990325852251
SSX2IP	0.574801183856146	0.26065226581049	0.0274371551023679	55.4960193677225	0.822471981811004	0.390859184502671	2.10426673958683	0.0353551856665781	0.157953463954965	0.769721188166624	1.01064436510666
LPAR3	-0.281412267998192	0.176802930088738	0.111458429664048	28.5281469726627	-0.392996631299893	0.314532282161129	-1.24946358001678	0.211495566273404	0.46033289147183	-0.718762563684148	-0.754896140052905
MCOLN2	-1.56207041550276	0.404447437906044	0.000112355132715083	5.54392690787387	-2.23166840337074	0.631941130256264	-3.53144984005987	0.000413288238419874	0.00756842803315584	-2.94512193716447	-3.42567632661491
DNAI3	-0.0665713169608316	0.203754617395692	0.743877413403312	8.68068132954032	-0.105166477029459	0.369303975672963	-0.284769414783092	0.775820805902451	0.897425232349858	-0.345272443716164	-0.336805709342284
SYDE2	0.383281872390963	0.0923867704877717	3.34418009777074e-05	23.4110724202007	0.585555254508604	0.223852345927148	2.6158102211677	0.00890160180356133	0.0648084048912596	0.436774558253047	0.666508717431099
C1orf52	0.0953261593702432	0.0887190835897638	0.282611247298522	88.621675465979	0.10164896783948	0.143396201506491	0.708867925172197	0.478406441126226	0.711450395611251	-0.063821874979425	-0.0363939660277807
BCL10	0.25792157838167	0.213324794721054	0.226641412123602	7.07001973549739	0.390350234489339	0.421766390749354	0.925512897781642	0.354699177831588	0.609574856444448	0.21884203178322	0.382961807262509
BCL10-AS1	-0.195456380743743	0.1540686912806	0.204572556898736	45.0667539384573	-0.303434641160796	0.264511696389501	-1.14715018391466	0.251319556143482	0.50889084253929	-0.569332604043743	-0.624802018651805
DDAH1	-0.145925280456587	0.063123267223459	0.0207914053328212	739.572534795324	-0.267770175344295	0.121070435795357	-2.21168920046594	0.0269881472163611	0.132899890103557	-0.483225293034964	-0.572997259306558
ENSG00000282057	-0.498096552377046	0.148174483471417	0.000775051531927174	6.22404857468814	-0.730402827184394	0.387496703727437	-1.88492655591248	0.0594397542148252	0.217358310560951	-1.09545722537256	-1.24499872197086
CCN1	0.482751718597015	0.314409487854559	0.124679833118748	50.3387510629132	0.617816787887939	0.44942959924636	1.37466866651405	0.169234189612017	0.404858106399132	0.609697851569854	0.713370514869036
ZNHIT6	0.569941924143332	0.10557959095057	6.73050756936891e-08	82.9055744004656	0.770982930855694	0.189715827091176	4.0638830332546	4.82630181136141e-05	0.00160024833989743	0.761273611090041	0.935853453968969
COL24A1	4.11959177974294	0.679430149772966	1.33352979501317e-09	5.34032480140075	4.37221305779432	0.818573894303881	5.34125640729414	9.23045882604931e-08	1.74734732195445e-05	6.93216023214995	6.16685455833969
ODF2L	0.543051776949297	0.24968955993349	0.0296370246523441	40.8212408310599	0.756540330932487	0.391203328580678	1.93388009677036	0.0531278717801945	0.202557787489828	0.714526451142352	0.914874717957866
CLCA4-AS1	-0.0754264032327555	0.341863101897908	0.825377927213394	4.18714592887661	-0.188439262693027	0.632006778113407	-0.298160192609855	0.765580902431	0.891403113293252	-0.360666563031213	-0.457764386909622
SH3GLB1	-0.0592425861709825	0.0834478737140485	0.477744296718385	111.016284890195	-0.128349770794176	0.159817327804629	-0.803102971106357	0.421915220585022	0.665926655520606	-0.332531816155649	-0.370480823403734
SELENOF	0.0395001349546948	0.0790280846995908	0.617198996107321	78.6062330709312	-0.0114444051322845	0.143881214719684	-0.0795406485452671	0.936602601150064	0.972252094409853	-0.160872592990224	-0.200668821579769
HS2ST1	-0.10305706201716	0.0561906118308138	0.0666448016447176	443.812449715087	-0.189040723686807	0.108889906479356	-1.73607205478357	0.0825510948410095	0.264501441450824	-0.408701064900398	-0.458638044802008
LMO4	0.2338547935635	0.240938706348997	0.3317481568957	54.6612538707622	0.260729475907962	0.355581360080274	0.733248435320403	0.463406918790416	0.699125626717447	0.17700314443153	0.1946799404036
PKN2-AS1	-0.455809881472446	0.143443872046059	0.00148490067190505	81.6418457263741	-0.694256583747324	0.236207274396252	-2.93918375512291	0.00329077907718534	0.0322345868691801	-1.02194398819433	-1.19249415195636
PKN2	0.00875939718590576	0.0490855691524959	0.858368347283181	317.839790711539	-0.0208401520023239	0.0803096208144392	-0.259497576890277	0.795251351369702	0.908221115419063	-0.214313809768178	-0.214316703142769
GTF2B	-0.0596474469263221	0.0710945349267899	0.401476159908243	33.684538674677	-0.0590541122087311	0.154250523915755	-0.382845456272056	0.701834355255462	0.856226658176934	-0.33323564608822	-0.269824754835101
KYAT3	-0.258372303693307	0.0845492063861535	0.00224400384205712	48.0563573664292	-0.393758089116947	0.158003598314508	-2.49208304948325	0.0126996338964833	0.0816225976449857	-0.678708751825936	-0.756002202854098
RBMXL1	-0.258909395333912	0.104626495314232	0.0133383081894761	20.4533904544352	-0.398833687018822	0.219310030559589	-1.81858388328688	0.0689749384914032	0.239150620918466	-0.679642458460144	-0.763374810905842
GBP3	-0.402847423243495	0.173872596779195	0.0205085518646147	3.82774303247903	-0.596523593704016	0.444464923740257	-1.34211624324402	0.179558307965693	0.418917921135209	-0.929871435069713	-1.05053116685699
GBP1	0.467759347620344	0.281864314764462	0.0970111396517852	29.7020691445945	0.602117522769136	0.444548883534048	1.35444614770474	0.175594083243708	0.413588457644114	0.583634373412435	0.690566397864694
GBP2	1.83353788960589	0.346081145716622	1.17078004499751e-07	30.5753479374477	2.53857407543771	0.550333134517176	4.61279526202775	3.97289594301233e-06	0.000268376539220916	2.95797124463198	3.50338479838894
ENSG00000286802	-0.440919237169933	0.288225574116294	0.12607332562991	8.23580999574122	-0.679322114327353	0.464238031476036	-1.46330560675406	0.143383774248055	0.36715602559051	-0.9960573567114	-1.17080094622517
GBP4	-0.583489321952137	0.32935580338394	0.0764596781155075	2.81614477774919	-0.94188097018967	0.595497067762103	-1.58167188585712	0.113724493997536	0.319830694985302	-1.24390823342759	-1.5521833118519
LRRC8B	0.0673352131042717	0.438373666858706	0.877923306030345	5.19309586597647	-0.115100969493268	0.696822729555879	-0.165179700103393	0.86880254275102	0.941702020418423	-0.112482718400645	-0.351236150946338
LRRC8C-DT	0.0230415837585098	0.247140128742487	0.925718560775129	20.8794635441149	-0.0355646368729471	0.412801154232119	-0.0861544026908147	0.931343677255241	0.969377582816479	-0.189484951253772	-0.235704893817769
LRRC8C	-0.537789067944679	0.256462277601861	0.0359978308600706	35.8157216852887	-0.846096036361887	0.405834113756738	-2.08483222006578	0.0370845329261582	0.162537986043186	-1.16446065479141	-1.41304999435376
LRRC8D	0.170146256366472	0.145099628358857	0.240949524535837	74.4293344549922	0.201019878038321	0.240386054067822	0.836237687821963	0.403021200256191	0.65026611894656	0.0662490768954718	0.107948195586408
ZNF326	-0.143545381192164	0.0633575808326667	0.0234735192551487	106.368422407791	-0.224480556946125	0.115696732401586	-1.94024975715778	0.0523493441617233	0.201026868844459	-0.4790879586139	-0.510116511987831
ENSG00000287406	0.21938045376441	0.366628067496696	0.549590864176336	2.54268591213891	0.373988768028009	0.64138485179484	0.583095729469514	0.559828858427791	0.765883513882725	0.151840237258031	0.359195803393965
ENSG00000287372	0.624160835361693	0.330066738985957	0.0586224709485668	22.3186421629499	0.887378679799076	0.508033095524721	1.74669462996805	0.0806903223835571	0.260879880187081	0.855530444145847	1.10492520717694
LINC02609	0.733085504835249	0.26462645693573	0.00560106413149551	5.03819113627555	0.990722066973835	0.472438962833967	2.09703717286758	0.0359902848265129	0.159728172292733	1.04489046919096	1.25503762804024
ZNF644	0.0796475079023145	0.0571650521541404	0.163532047879985	370.807326543233	0.0946345078553806	0.119053020052428	0.794893802893079	0.426675279404813	0.670036997078263	-0.0910784170372499	-0.0465828866549059
HFM1	-0.245341499987532	0.0944429342154475	0.00938299348622308	85.2356522594092	-0.385325468903973	0.16728797477658	-2.30336621277526	0.0212582470919042	0.11350746561371	-0.65605535909122	-0.743753320085725
CDC7	-0.146495404618425	0.360805362586272	0.684725438513056	16.4217173118026	-0.249529955612507	0.533008792231152	-0.468153545024999	0.639674790362171	0.818960804269908	-0.484216425035513	-0.546502254489395
TGFBR3	-0.0219677684089885	0.10787109215691	0.838628317984103	333.767339466144	-0.0632895641498299	0.175802969324815	-0.360002816749332	0.71884502714019	0.866614239828249	-0.267731432008723	-0.275977000873382
BTBD8	0.129069230439541	0.166010992523941	0.436879168160708	140.863229650931	0.169515345473355	0.246035683624801	0.688986828966902	0.490831556095639	0.719560053166544	-0.0051612537109571	0.0621859868879837
ENSG00000273487	0.762011256847933	0.316450182526739	0.0160402896892567	3.84208937992555	1.15350144661434	0.548756935774917	2.10202618211184	0.0355509823579883	0.158520787050631	1.09517642509098	1.49148436558659
GLMN	-0.153025216934693	0.0599406166606007	0.0106815751569717	61.8853861521194	-0.22783784130536	0.135380001845891	-1.68295049637181	0.0923846750088632	0.282723423309373	-0.495568173264124	-0.514993167344974
RPAP2	-0.0157731085659641	0.0611594785702391	0.79648308740218	182.21981991631	-0.0470905147770839	0.102794307073737	-0.458104306722985	0.646877504955968	0.823454983242096	-0.256962329392296	-0.252446917493061
EVI5	0.246978053150588	0.0698888873190286	0.000409526641514034	251.612481884875	0.304367025193456	0.12042184888683	2.52750666101708	0.0114875644855904	0.0763960579352171	0.199817267036583	0.258066078044989
RPL5	0.638302474891595	0.267515533392335	0.017030948476329	26.2843824726066	0.867395763624156	0.434707260023341	1.99535605542356	0.0460040601823434	0.185428596129871	0.880114968739804	1.07589883205095
DIPK1A	0.331149107318584	0.122084915559816	0.00667880575704067	151.226469307772	0.453976362330507	0.203353653346756	2.23244753590137	0.0255853990346109	0.12836064600415	0.346144384689165	0.475382544974964
ENSG00000287797	-0.360372786665383	0.269384346126328	0.180973252051358	3.71550339725074	-0.698681194915952	0.484294327089753	-1.44267887487864	0.149110952843834	0.376711097501182	-0.856031429081299	-1.19892116303138
MTF2	-0.170275056225325	0.0789380087721583	0.0309999682640924	137.81648213312	-0.294608172111701	0.131465738800446	-2.24095018823795	0.02502930175706	0.126169707483635	-0.525556145831635	-0.611981047007107
TMED5	0.203029020345331	0.100382524546234	0.0431192086478109	50.9697694916824	0.2256412080916	0.178137504259126	1.26666874014005	0.205273761948915	0.45195286604805	0.123414097828596	0.143712142948823
CCDC18	0.110357613929227	0.116009472379365	0.34146171861315	43.4696953373081	0.115761304390576	0.194776318430574	0.5943294612165	0.552291777465708	0.761008052233748	-0.0376904519922311	-0.0158949572219229
CCDC18-AS1	0.0549671410425103	0.0591533460096272	0.352769225930134	497.835704500978	0.0402519762853723	0.105078889322524	0.383064348556491	0.70167205286973	0.856120888909481	-0.133983985714048	-0.125576750605227
DR1	0.552285455397485	0.154548380205868	0.000352181869364829	20.6839935741596	0.747777615116049	0.258382693232435	2.89407005461997	0.00380283307792047	0.0355883982581644	0.73057873379474	0.90214635167819
FNBP1L	0.177345436168855	0.0989131276990436	0.0729823034882567	114.657512414292	0.236581907528693	0.167553635321013	1.41197716823888	0.157956683986638	0.388420832442332	0.0787644866210395	0.159604160070949
BCAR3	0.0172105210886615	0.0642363515268205	0.788757090436163	319.422128891183	-0.00780329759066093	0.109479933777418	-0.0712760532585421	0.943178053477988	0.975350232523765	-0.19962195858681	-0.195379896157067
BCAR3-AS1	0.145883663899017	0.184664480046891	0.429531801637197	3.6381215118529	0.219266816383462	0.40159143462978	0.54599475356241	0.585069543577641	0.784068825983915	0.0240697878556079	0.134452959589356
DNTTIP2	0.163548068580979	0.252570276553568	0.517285815191125	9.94481790799379	0.0643249005193659	0.461695253990299	0.139323287305694	0.88919468873144	0.950241895962138	0.0547784613741943	-0.0906093953364038
GCLM	0.173800769183403	0.112911858261998	0.123740700474189	58.4996018680202	0.212403547726687	0.226917958951051	0.936036745211975	0.349254269003129	0.603979126765555	0.0726022624675415	0.124483653364069
ABCA4	0.0685976274018033	0.242587303021051	0.777349310789014	2.68180711709719	0.15522776085833	0.49851916695897	0.311377718544381	0.755513490585797	0.886277534712262	-0.110288075036996	0.0414324198385144
ARHGAP29	-0.245611849325805	0.144118987041526	0.0883381939452693	113.993033203665	-0.38026703115044	0.243243587484097	-1.56331780452507	0.117977862531826	0.326600757943233	-0.656525347733039	-0.736405638170819
ABCD3	-0.0417569204591592	0.0676690126265818	0.537184628966988	142.865229946815	-0.109516588775106	0.12096547693784	-0.905354085706474	0.36527783167351	0.618355318669517	-0.302133871290411	-0.343124505571216
F3	-0.789262070973728	0.13267281788613	2.69891526938533e-09	597.349806222014	-1.16657582891237	0.230348240818565	-5.06440086004921	4.09686772184584e-07	5.17031058229847e-05	-1.60163374314595	-1.87856596797058
ENSG00000288736	-0.60397185315439	0.159814622872144	0.000157331318839861	8.0219726314058	-0.890100652802476	0.321309220275892	-2.77023065829916	0.00560166081158349	0.0466232300677808	-1.27951607727226	-1.47696931888574
SLC44A3	-0.502338379074542	0.0779469690877464	1.15892535648656e-10	142.527396972193	-0.720792207768039	0.153634283882494	-4.6916104241377	2.71062904920318e-06	0.000210138290100132	-1.10283142640119	-1.23103872524514
CNN3	-0.0455096363059884	0.101642000633661	0.654337676133331	550.723778845372	-0.110136964520698	0.175771720719243	-0.626590921850381	0.53092742057117	0.748173179102713	-0.308657777859761	-0.344025638266414
CNN3-DT	0.0083898906794833	0.16300242990294	0.958950245983977	60.0262715337587	-0.0155887169379763	0.268973742101643	-0.057956277873717	0.953783455154394	0.979502185794269	-0.214956178128336	-0.206688681146716
ALG14	-0.115866534691848	0.10581917597021	0.273539254462859	73.6787140476201	-0.191527910580172	0.184536478577218	-1.03788644964323	0.299322922755879	0.558018101940104	-0.430969684839452	-0.462250831801829
RWDD3-DT	-0.402456594938975	0.0880487992079214	4.85783042877127e-06	46.6197388211387	-0.600783665559773	0.157894040665937	-3.80497999180905	0.000141815653796751	0.00351630725302458	-0.929191999842689	-1.05671917478669
RWDD3	-0.380617290793496	0.108074967703082	0.000428644293857717	106.413266911845	-0.594972754678065	0.171868399734202	-3.46179260177091	0.000536590483332456	0.00911733797459293	-0.891225474904463	-1.04827848086596
PTBP2	0.18175926081352	0.0522764166157609	0.000507269120671189	336.841352519592	0.230135375833555	0.0912343096058891	2.52246525268494	0.0116535462703334	0.0770746491572863	0.0864376973757565	0.150240189086597
DPYD	1.36437652799773	0.282439391295837	1.36062193931831e-06	17.5080119603203	2.01050459328455	0.501698239618477	4.00739814198564	6.13913238731384e-05	0.0019220206781821	2.14235796240954	2.73633244489886
SNX7	0.681229669391058	0.136556626459856	6.08108612138586e-07	62.5393070246778	0.963180887295358	0.216256863241766	4.45387430880546	8.4334482591978e-06	0.000454624296886557	0.954741723769879	1.21503242530795
AGL	-0.0249716644705644	0.051928128791565	0.630595411060789	158.182610545086	-0.0639289163196188	0.106713382776534	-0.599071219150564	0.549125393173109	0.758957585606437	-0.272953553280259	-0.276905697954202
SLC35A3	0.426657982933324	0.161819507327227	0.00837343903782073	24.4885004372446	0.584635715381338	0.279131388722755	2.09448216503527	0.0362170501902902	0.16037729552487	0.512181731103412	0.665173032117834
ENSG00000241073	0.585097412736263	0.21597467613253	0.00674656086030512	2.65231845455008	0.636513071179488	0.514746930906881	1.23655534974843	0.216252205051937	0.465923083318769	0.787620660967709	0.740527979151625
SASS6	0.804579984642237	0.145185136586101	2.99460652791768e-08	16.1803712111235	1.13755868980361	0.273123020378011	4.1650047961142	3.11346019514424e-05	0.0011898387788016	1.16918000389665	1.46832656240711
TRMT13	0.160467315418441	0.110466018388878	0.146323838406783	67.1643428437763	0.184148078896999	0.194965107225498	0.944518132077919	0.344904940564897	0.600347742157225	0.0494227279224849	0.0834409031252055
LRRC39	-0.112533432975196	0.140147780966586	0.421996325438899	18.2342492831902	-0.220632492083936	0.258258091980394	-0.854310083343628	0.392933201697297	0.642736771751598	-0.425175256198138	-0.504526968738921
DBT	-0.0344526142111904	0.0902458207128461	0.702636352098626	86.3819003847654	-0.0846730307827	0.157075545763213	-0.539059281133056	0.589845950742394	0.78723496295181	-0.289435704559794	-0.307037758900225
ENSG00000285530	-0.268581154868603	0.184407460394825	0.145266900067578	11.6368785444002	-0.333089196996286	0.335195035599918	-0.993717572219222	0.320360385321763	0.579080013440881	-0.696456322909502	-0.667877026040166
RTCA-AS1	0.0763315546205764	0.141853297371947	0.590506575338034	31.7549684342578	0.105048635601295	0.241523051152382	0.434942483129767	0.6636041769164	0.832317103251077	-0.0968430339923723	-0.0314557462557322
RTCA	-0.0760529278697767	0.0924422966258041	0.41067461312934	40.3540428864173	-0.163230694460614	0.166499286324508	-0.980368733488	0.326904137693045	0.584644936037624	-0.361755744403358	-0.421147441139634
CDC14A	0.0333841778417447	0.0734802024693773	0.64959213504914	525.954878701101	-0.0049949357415428	0.130316487703957	-0.0383292692240901	0.969425154460957	0.98676870642807	-0.171504874893675	-0.191300583417701
ENSG00000228086	-0.063859524666275	0.251447045737662	0.799520214416602	2.12486162761054	-0.130019768726924	0.530950601068296	-0.244881102809411	0.80654849406064	0.913052602969698	-0.340558130059797	-0.372906594799223
VCAM1	0.966339994231462	0.514105044149675	0.0601551447368527	2.19054520840676	1.28046427342157	0.87342234994569	1.46603103699052	0.142639831608244	0.366216126570291	1.45039159366007	1.67590542834362
EXTL2	-0.150964038857683	0.110818859155258	0.173116017826238	52.302627901905	-0.264653531995214	0.198349792400049	-1.33427682879263	0.18211314855999	0.422758029168207	-0.491984919496437	-0.5684701493396
SLC30A7	0.192195452433156	0.0630915291876586	0.00231679884729107	89.1927031118309	0.181778590415465	0.122743481936603	1.48096328658294	0.138616356993143	0.360154190364753	0.104580488315781	0.079999080073971
DPH5	0.0904423369123779	0.0879342926487396	0.303704441854275	39.5014108517886	0.0922212686418225	0.164392941929208	0.560980706103159	0.574810690085905	0.776590708265439	-0.0723121531451238	-0.0500882602484463
DPH5-DT	0.00270722119297936	0.104120248830716	0.979256612821939	75.758696123588	-0.0613551231099368	0.186854738438603	-0.328357330526552	0.742641501314141	0.878712380361525	-0.224835211422522	-0.273167110125128
S1PR1-DT	-0.329454301826069	0.31938905364736	0.302299814820669	3.13004227271577	-0.547989813001573	0.564699661258049	-0.970409317726083	0.331842506038587	0.588941620866825	-0.802281208017272	-0.980032961659097
S1PR1	-0.406269995612896	0.106798417912313	0.000142330726451185	82.7596914090935	-0.660902490485178	0.202384031498169	-3.26558615120362	0.00109237770710367	0.0147706034687633	-0.935821403912592	-1.14404534625955
COL11A1	0.0830774654738318	0.185409204668117	0.654098150934098	112.688973589082	0.0839482530520109	0.297250849791158	0.282415519117914	0.777624916590737	0.898363159388106	-0.0851156093942679	-0.0621053078020192
RNPC3-DT	-0.051601047199005	0.21498292966872	0.810311706996042	14.5351469924133	-0.148047935576572	0.364753405604751	-0.405884998746241	0.684827100877056	0.846222785751687	-0.319247387402177	-0.399093580183702
RNPC3	-0.199310450580338	0.0690314037284316	0.0038863371407959	323.686445080905	-0.314724458161779	0.126203422418345	-2.49378703153165	0.0126388351061766	0.0814160519599463	-0.576032709394629	-0.641201149814936
AMY2B	-0.0774246488781565	0.102812875479418	0.451411610347861	63.1558790041368	-0.118504774194104	0.186921403133683	-0.633981835185306	0.526092676794821	0.744375871564373	-0.364140411951647	-0.356180379868546
PRMT6	0.894518229675856	0.423731300226293	0.0347679600018666	2.8382829165658	1.21770706812606	0.678945583588287	1.7935267531904	0.0728887367778549	0.247476899749963	1.32553309098327	1.58474685234695
NTNG1	0.5903397244716	0.343316833333246	0.0855199605579205	48.5019692672898	0.878328607257974	0.517032339941595	1.69878852714937	0.0893590360857226	0.276676513403493	0.796734154598634	1.09177943815124
ENSG00000289612	1.44732133260325	0.535925014602558	0.0069213657088573	1.65649705575819	1.35125282513616	0.944437220223238	1.43074922949009	0.152502098564417	0.381489576617809	2.28655330726001	1.77873001303923
VAV3	-0.0804705448907781	0.159053708485789	0.612903574727027	430.677272317841	-0.112623967998643	0.248270093532174	-0.453634855476654	0.650091661869204	0.825103624423418	-0.369435548012399	-0.347638158844422
VAV3-AS1	0.1623218729964	0.277643721437725	0.558789205776686	4.79936468067419	0.145056176005045	0.45860994196461	0.316295314889268	0.751778366939842	0.88353915238175	0.0526467824099314	0.0266575874270227
LINC02785	-0.552399020451701	0.218182203041187	0.0113470808471384	5.37877522925035	-0.860598658017165	0.411864068854568	-2.08952108983571	0.0366608415208281	0.161525981044406	-1.1898593177941	-1.43411591550319
SLC25A24	0.255045028917433	0.229196803971033	0.265804034041028	26.1445532571636	0.303121326303181	0.363914132585229	0.832947388302348	0.404874401893765	0.651925841946757	0.213841296125961	0.256256626262944
EEIG2	0.418386672899235	0.603417194463118	0.488082278365359	4.60022818087569	0.414027782491557	0.889763534002262	0.465323388371752	0.641699888277822	0.819717641018292	0.497802477232081	0.417354855021911
PRPF38B	-0.120851172705743	0.0730397230615427	0.0980066447309611	80.4800086518547	-0.234370018627222	0.142389712457203	-1.64597578422434	0.0997687447200357	0.296609781600106	-0.439635225746887	-0.524481543699766
FNDC7	-0.594570058629715	0.198555978634512	0.00274921467021105	3.82855962568133	-0.853895489447495	0.406814801374667	-2.09897842104589	0.0358188030057717	0.159368710831911	-1.26317153332949	-1.42437916418357
STXBP3	0.0885255298448157	0.0550374426379005	0.107734450646582	117.481100753553	0.0665505051118309	0.115584753831042	0.575772348047844	0.564769066373033	0.769606028467395	-0.0756444252197097	-0.0873765721980021
AKNAD1	-0.13633979673799	0.221483680317524	0.538175114348441	3.56235220378813	-0.229276549234551	0.437239349436774	-0.524373091145368	0.600019068686722	0.794429931540325	-0.466561414725342	-0.517082976243931
GPSM2	-0.167233339609452	0.0696381251949917	0.0163296869371985	133.564619185183	-0.270614153009484	0.136745979228599	-1.97895510007718	0.0478210617231571	0.1897457676951	-0.520268275440605	-0.577128306138618
CLCC1	-0.00111799982494683	0.0610649786738661	0.985392855500155	86.2959212885087	-0.0653210375899786	0.116532800533759	-0.560537782416506	0.575112676088433	0.776861935150889	-0.231485164562233	-0.278927836958371
WDR47	0.363590812674214	0.132744162867418	0.00616199479525967	66.3676776412941	0.521333746298873	0.21516899429668	2.42290367161379	0.0153970088310629	0.09251233472224	0.402542647528418	0.573223154296305
TAF13	0.216218069980266	0.202485376629665	0.285601413545279	10.1030408189506	0.186055441669871	0.418355588709955	0.444730384129905	0.656514608867141	0.828869513130227	0.146342593102102	0.0862114610789158
TMEM167B-DT	-0.150760804691822	0.259956208747167	0.561950407938615	4.36322711087715	0.0691747265198176	0.456570881681219	0.151509282118687	0.879573989290278	0.946178442291907	-0.491631607185062	-0.083564734409407
TMEM167B	0.678340018535744	0.292548332247409	0.0204097876088061	10.5471256339652	0.984068274636742	0.490717773598604	2.00536505417407	0.0449240347767239	0.182684674561445	0.949718212007313	1.2453725986373
CFAP276	0.0140169182592768	0.373832872805595	0.970090210115209	3.24810695326643	-0.0543401372230686	0.687120481877311	-0.0790838559703585	0.936965924360749	0.972252094409853	-0.205173875472848	-0.262977425592929
SARS1	0.927900609526185	0.220577595351178	2.59143186331338e-05	23.7157055532172	1.26108759717727	0.372075149002692	3.38933573112173	0.000700621726575686	0.0110097699890465	1.38356666882266	1.6477596528002
CELSR2	1.07613341575376	0.289758399346005	0.000204090312751886	10.5748513810383	1.61948259944898	0.499058834294549	3.24507350268276	0.00117420310888919	0.0154660409487994	1.64126190017313	2.16834972524804
PSRC1	0.431508445975354	0.247178945393105	0.0808573551263476	12.0819807131633	0.571800806314759	0.459750902352615	1.24371872548541	0.213603101758278	0.462764584065191	0.520614015613048	0.646529562765642
SORT1	0.423033069381286	0.0949325666350689	8.3447474078976e-06	178.253896093853	0.587556079995024	0.149740297525805	3.92383406272963	8.71507749924946e-05	0.00250231854828538	0.505880002355298	0.669415035539133
PSMA5	0.526839426324773	0.202785861702993	0.00937661271435448	17.0065803137942	0.740884083845848	0.336322676564858	2.20289660933099	0.027602036667982	0.134781390808263	0.686342100112071	0.892133087205673
SYPL2	-0.109758806146496	0.105555946197557	0.298425198700847	11.9127087544978	-0.183420852663909	0.236435366133283	-0.775775873396667	0.437881331731398	0.680220236697248	-0.42035170788431	-0.450474847646875
ATXN7L2	-0.199191755705639	0.139249012716695	0.152581715982013	7.62402683431946	-0.312003537048262	0.3065329390009	-1.01784668905467	0.308750819943579	0.566355147765929	-0.575826364362285	-0.637248849948498
CYB561D1	0.0406235933590498	0.117515806121506	0.729578550661365	12.6172361918744	-0.0233210207870797	0.287713109450308	-0.0810565108820929	0.935397011121298	0.971856914090032	-0.158919517414104	-0.217920312713782
AMIGO1	0.152674544297322	0.644934448098433	0.812867207207817	5.01732141994639	-0.0204927357036636	0.905069987001812	-0.022642155853106	0.981935716929003	0.99174349969627	0.0358753897318078	-0.213812060290768
GNAI3	0.0623534887942479	0.0838573958320991	0.457139220361625	55.4271411951128	0.00819988665790827	0.155130174167677	0.0528581025703303	0.957844967005436	0.98140420412377	-0.121143193981368	-0.172134318527493
ENSG00000225113	0.400664855693059	0.287666134732985	0.163676636865364	3.40397374883561	0.341066792205102	0.510984555034339	0.667469865468207	0.504472052004069	0.729897352170836	0.46699399494588	0.311374673997247
AMPD2	0.272395429012151	0.254118329887025	0.283754359702092	24.9815965332352	0.369668567579243	0.388394805933179	0.951785559261167	0.341205747158025	0.59692946081792	0.244004088561849	0.352920455104071
GSTM4	-0.0835968013815402	0.0944716488410905	0.376217195015719	23.3126994782121	-0.1828331118508	0.196421185037801	-0.930821753344036	0.35194577516633	0.606315049704534	-0.374870386697238	-0.449621119133538
GSTM2	0.232141871906166	0.111077725615034	0.036626352350862	58.057086949405	0.299739235881734	0.199426264612059	1.50300782329154	0.132837026605124	0.349989770696134	0.174025316823692	0.251343938623982
GSTM5	-0.365842944573578	0.19880190122421	0.0657332062796711	55.709748311148	-0.570572769451653	0.315546692590352	-1.80820392940192	0.0705747672951371	0.242293802523162	-0.865541021752111	-1.012836050039
GSTM3	-0.295123356315736	0.153042341189823	0.0538082297814704	48.1198926806946	-0.489990822785236	0.252584560631409	-1.9399080512299	0.0523908654427129	0.201066310562792	-0.742598596786238	-0.89578597627359
LINC01768	0.0776409559771503	0.315155207272561	0.805405239780088	4.96016429067742	0.0971022999695233	0.53436027115529	0.181716914993676	0.855804890739658	0.934788476690288	-0.0945667060046602	-0.042998271726281
CSF1	0.0600737554024486	0.128380072375539	0.639829813039844	71.2634312317094	0.0352255554779103	0.212524168630423	0.165748468538499	0.868354901185259	0.941575715418677	-0.125106395102415	-0.132877926000319
AHCYL1	-0.0912986538861762	0.0820603537462839	0.265889139310507	1851.44764644776	-0.166792914754109	0.142769052077887	-1.16827080047514	0.242697549630846	0.499445848564046	-0.388259667474681	-0.426321778139066
STRIP1	-0.23501891831997	0.0878150030184676	0.00744409263764871	54.0951056370505	-0.373474213260598	0.149457657448955	-2.49886302003732	0.0124592459976517	0.0805868188561722	-0.638110073302914	-0.726538665877726
ENSG00000258634	-0.089115584610682	0.167046793383399	0.593703583901012	5.48915359360356	-0.179439680413181	0.344977250053518	-0.520149315310918	0.602959508598648	0.795881545889071	-0.38446451202752	-0.44469195799357
KCNC4	0.515205744667852	0.299873828099579	0.0857829255430153	18.3484433053661	0.708718386558134	0.479644196034032	1.47759191587893	0.139517039464167	0.361215721294794	0.666117533348926	0.845410497394974
RBM15-AS1	-0.10632225520711	0.16371140527095	0.51604801629262	12.6033678036781	-0.226939717899967	0.298489369111848	-0.760294139034911	0.447078784446185	0.687423744879476	-0.414377438004988	-0.513688589642392
RBM15	0.369867949019189	0.160138345663105	0.0209060101437574	15.0762734396966	0.500194255726598	0.324481903493291	1.54151664651135	0.123191094677371	0.335701360511364	0.413455131369231	0.542516786018917
LAMTOR5-AS1	0.328819027258631	0.0971156379010853	0.000709580394812404	47.6683156022139	0.42040415669163	0.175808792075601	2.39125786445793	0.0167907553010676	0.0978473961733262	0.34209365843365	0.426616918068912
SLC16A4	0.816445940822896	0.126885824392732	1.23886198961418e-10	10.5855734072439	1.15216874885319	0.272563868227701	4.22715144287084	2.36668386094642e-05	0.000970591611651424	1.18980836816356	1.48954854276642
SLC16A4-AS1	0.445600624695438	0.238401221695274	0.0616060433591953	10.3010529198357	0.576153067739246	0.401552629526912	1.43481333547246	0.151340296784624	0.379802269677365	0.545112555092421	0.652851481531037
LAMTOR5	0.30726435178692	0.42217681595264	0.466730129348796	12.4048873780054	0.342463338214778	0.632045156870839	0.541833656174605	0.587933103683118	0.785729717320558	0.304621946039302	0.313403240198633
KCNA2	0.107386721495024	0.147070211429075	0.465284344437409	67.8578039294136	0.103256327138126	0.248195796055864	0.416027703849119	0.677389731101721	0.841503611013812	-0.0428551981279413	-0.0340591809765733
LRIF1	-0.225389080682215	0.141221502358438	0.110489484346224	51.6049177183522	-0.359523858317101	0.232918972616082	-1.54355763413786	0.122695535105427	0.335091983143155	-0.621369087949652	-0.706274944998042
DRAM2	-0.0565458697132823	0.0789187108072779	0.473677869735061	42.429190524765	-0.104934558379059	0.147589228745292	-0.710990627643662	0.477090043686666	0.711002005430832	-0.327843711078647	-0.336468833698794
CEPT1	0.0219135220685288	0.0729091263161617	0.763750507222757	68.6886768274902	-0.0155287160053792	0.144911891029819	-0.107159708530639	0.914662279251233	0.96367472859242	-0.191446029408975	-0.206601526220867
CHI3L2	0.0563136367696762	0.475322227490022	0.905691576267799	8.66232005806868	0.0812859826952451	0.725019395764658	0.112115597417246	0.910731750448016	0.961435674128393	-0.131643171040461	-0.065972413953387
PIFO	0.178961194464422	0.19573630185191	0.360560589442352	7.07796176493587	0.232981064111861	0.384532087977372	0.60588198331467	0.544593124094034	0.755708835684527	0.081573400642024	0.154373720686025
OVGP1	0.204984139160464	0.346059968007359	0.553624913363946	4.94381909267261	0.208633868684651	0.553264835795705	0.377095841243181	0.706102381672221	0.859015601077848	0.12681297293732	0.119007970184451
ENSG00000260948	0.968883494670002	0.311373215463462	0.00186046895614975	2.51795773095301	1.74094319571922	0.682998664541845	2.54897013142338	0.0108041553177613	0.0733532951731091	1.45481334044225	2.34477847065766
WDR77	-0.436177138036073	0.212372484928003	0.0399920765415955	8.21837682429875	-0.666547503613291	0.373129385315047	-1.78637097437529	0.0740392120512138	0.249164195350658	-0.987813457371662	-1.15224506381896
ATP5PB	-0.0160284007855825	0.245802530233031	0.948008037265247	28.94280726981	-0.119181603784462	0.399299115478683	-0.298477004241761	0.765339124654198	0.891403113293252	-0.257406141995395	-0.357163515133396
C1orf162	-0.069569168515828	0.270695940050603	0.797177883537214	7.29128621951899	-0.145103077975018	0.483997682212565	-0.299801183575278	0.764328812467636	0.890905209921466	-0.350484056918933	-0.394815999239705
RAP1A	0.481301328571226	0.131138683175475	0.000242388721558378	79.772523943055	0.630215312499375	0.21669565445711	2.90829695721522	0.00363403075745171	0.0345169315818633	0.607176421916352	0.731380109826558
INKA2	3.77757084281245	1.1818614389792	0.00139207550475767	2.84154377582325	5.82450451883463	1.14099255108652	5.10476997705919	3.3119712711758e-07	4.31351138357936e-05	6.3375741434693	8.27639434579786
DDX20	0.0149622274580513	0.111282414814607	0.893044566392497	7.51817059344905	-0.164372784368979	0.300922458242057	-0.546229700930997	0.584908052339375	0.78396365393762	-0.203530503274241	-0.422806394708654
KCND3	-0.43983228935678	0.303516311191087	0.14730339977452	146.310570583886	-0.684595435497586	0.437610353276343	-1.56439497002777	0.117724841237448	0.32632845575938	-0.994167752950229	-1.17846075909268
LINC01750	-0.244047410136819	0.378570464410183	0.519150668753882	5.25846257447235	-0.500180778636756	0.621871117008482	-0.804315821971088	0.421214602318898	0.665441409582888	-0.65380564938151	-0.910587493653458
LINC02884	0.0591245383309868	0.14093104118454	0.674830189620307	158.22623668551	0.0728873600104514	0.224828988279255	0.324190223726487	0.745794023083005	0.880575436095079	-0.126756560939906	-0.0781719132885477
CTTNBP2NL	-0.0914300937248718	0.115722958489864	0.429482569740055	50.4066036740905	-0.191675431107963	0.203728378060761	-0.940838153881523	0.346787805222527	0.601823416375946	-0.388488168981894	-0.462465114148859
WNT2B	0.502704221727237	0.426909623588045	0.238979048164841	6.90138336163919	0.672099780775155	0.648347224885248	1.03663554801844	0.299905739807836	0.558315087944147	0.644384268436778	0.792219792958066
ENSG00000273483	0.454479811573265	0.240580381961392	0.0588787578881392	2.03476081724216	0.453096778754436	0.528012603737054	0.858117354676015	0.390827665275925	0.640742570777647	0.560548572091064	0.474104897477961
ST7L	0.143181357858148	0.0438151197740013	0.00108366745734067	121.134068062825	0.142024449119578	0.101770696651321	1.39553382056695	0.162854923392496	0.395536051444105	0.0193719655711643	0.0222538236776866
CAPZA1	-0.269553298825255	0.059170195125781	5.22465154122646e-06	233.279267192559	-0.434344796363297	0.103777280400388	-4.18535535608111	2.84720326689367e-05	0.00110397042687832	-0.698146345976534	-0.814956810847703
MOV10	-0.300866748954313	0.11366935193801	0.008124321612117	81.8415931982135	-0.476956086818598	0.18357803211427	-2.59811090317011	0.00937382134237925	0.0668737122935733	-0.752583194207017	-0.876852246455376
RHOC	-0.12087350026074	0.0989033901375187	0.221655793547202	35.2916319994272	-0.309234080100454	0.200473859802149	-1.54251571953392	0.122948321004504	0.33550094970723	-0.439674041071221	-0.633226048893902
SLC16A1	0.778020919244921	0.308847666140529	0.011765224669522	15.5308742370003	1.07783453516939	0.477998275422017	2.25489210022314	0.0241401023003047	0.123127886049091	1.12300841289603	1.38157367302295
SLC16A1-AS1	0.229593906834136	0.0833843567518229	0.0058972398201206	178.171617268591	0.303545013544996	0.138748017528242	2.18774306799166	0.0286883230062243	0.138097545399566	0.169595808502154	0.256872057199519
ENSG00000287807	0.157099954057945	0.221101212437224	0.477372983983069	6.020772683498	0.235446979151382	0.405415692096568	0.580754479269884	0.561405938596336	0.767190817837141	0.0435687406242784	0.157955609052039
LRIG2-DT	0.00909203453095129	0.16515567843113	0.956097595534034	30.8493450222404	0.0135698556464567	0.274950466536209	0.04935381931665	0.960637330127384	0.982880318442288	-0.213735536579072	-0.164334118951407
LRIG2	0.103301466377267	0.0675261796477233	0.126066546867363	82.4896402702443	0.0934372211315872	0.138851959416465	0.672926918167116	0.500993786097244	0.727191408493503	-0.0499572073895066	-0.0483220168836467
MAGI3	0.0399079133908219	0.0650063127425724	0.539275940962192	314.945159204362	0.027301559132895	0.120331124354023	0.226886927878875	0.820511667050309	0.919019969074226	-0.160163690817272	-0.144388002327221
PHTF1	0.3339198029345	0.156160970970669	0.0324919877250141	58.9358285464789	0.451716123631531	0.252291452890827	1.79045353481316	0.0733810306317667	0.247954167431541	0.350961098788533	0.472099413735434
RSBN1	0.245319666103034	0.0595286861392684	3.77177771704959e-05	62.7892520618609	0.332548188711101	0.168436431598533	1.97432458972847	0.0483448466074335	0.190939859963372	0.196934245087771	0.299000895395463
PTPN22	0.0380506733902334	0.36526077470931	0.917031272233801	1.77368989199969	0.117585010492301	0.711948249332488	0.165159491019954	0.868818448813558	0.941702020418423	-0.163392408560699	-0.0132459155622943
BCL2L15	0.320455575695672	0.291615840952936	0.271813290176103	2.34299400074757	0.580070180589557	0.611163936579407	0.949123706212317	0.342557698692292	0.598244914443207	0.327554221177794	0.658541321092426
AP4B1	-0.462485248400088	0.224016383476196	0.0389688859229597	15.5582057717938	-0.748914264504731	0.36401820390595	-2.05735388084664	0.0396521979795753	0.169432489004589	-1.03354877574808	-1.27188768647825
DCLRE1B	0.239569144104888	0.186679076001979	0.199379702883869	2.78598122736246	0.310674143830013	0.442737941239705	0.701711136299046	0.482859326624818	0.71419665237934	0.186937253636208	0.267227543263896
HIPK1-AS1	-0.00976450669667785	0.170622406072787	0.954362978012386	5.83016118668647	-0.127541912804217	0.337413842564137	-0.377998459799329	0.705431738145841	0.858905743550541	-0.246516679146551	-0.369307361589661
HIPK1	0.225657119086524	0.0910001335913739	0.0131476400425398	61.9502382063843	0.273381257436004	0.17958065968354	1.52233129067329	0.127926091475342	0.3423948636332	0.162751902249439	0.213057406106328
TRIM33	-0.00627706470541658	0.0327846150263791	0.848162293493805	191.574851635798	-0.0505941916780083	0.0816734599786296	-0.619469184864296	0.535607316091978	0.75098502333799	-0.240453937749214	-0.257536216730284
DENND2C	0.0208284625427256	0.147947659161404	0.888041655046119	11.9371175243366	0.0531687202956822	0.268707501631602	0.197868388388265	0.843148037565194	0.929103592055208	-0.193332350478156	-0.106814411126455
NRAS	0.0394599109606835	0.146446604926373	0.787584079811524	8.23936076243437	0.00195949071227521	0.33916559675404	0.00577738641839967	0.995390338218678	0.997719166740554	-0.160942520368018	-0.181198865066502
CSDE1	0.356900099661944	0.102930224277843	0.000525522275385455	75.406214367693	0.486160582995817	0.175288792474312	2.77348355324577	0.00554596436673457	0.0463683469655111	0.390911181583224	0.522132041094132
SIKE1	-0.00392496459644268	0.0724658676934959	0.956805345240348	30.1060416823822	-0.0714965053821228	0.168315996081598	-0.424775464284821	0.671000365434419	0.837464424200578	-0.236364930752942	-0.287898071489918
VANGL1	0.31244418528723	0.119050546104531	0.00867847967827831	8.8134357012397	0.419229872618824	0.24817985547618	1.68921797385389	0.091177665768281	0.280070263907097	0.313626824420744	0.424911200559845
SLC22A15	0.516098526311813	0.181379966807637	0.00443557082332034	85.3675679783627	0.713994138910673	0.282633974583643	2.52621483302734	0.0115298950735771	0.0764880455880059	0.667669589051985	0.853073841699487
ATP1A1-AS1	-0.0395640401596919	0.0621647172253122	0.524490436061138	61.4357079586886	-0.0831967247650747	0.126121782794358	-0.659653891039006	0.509475962383898	0.733421935415143	-0.298321659874623	-0.304893336539983
LINC01762	0.98421921207761	0.36478879437409	0.00697465014372293	2.20340287139858	1.03057951643085	0.765424528804769	1.34641558722991	0.178168526809533	0.417150172843849	1.48147370899259	1.31293294568946
CD58	0.587886029792331	0.11224486910693	1.62738593272464e-07	23.0049989475999	0.736281234095127	0.228274087152707	3.22542625524807	0.00125785236560957	0.0162008200254144	0.792468530583752	0.885447173981421
PTGFRN	-0.139277398030312	0.0720610689064312	0.0532646643259295	31.9901903108203	-0.273000477560002	0.168989321693422	-1.61548951628598	0.106204728840778	0.30672573807484	-0.471668285895804	-0.580594584582133
TTF2	-0.0959883635138179	0.104502456722989	0.358342852698373	30.4856056409573	-0.170690810355963	0.20755166351294	-0.822401552784092	0.410848395907011	0.656905508285812	-0.396412490309366	-0.431983703503261
TRIM45	-0.616134144239055	0.16909511155771	0.000268732520648926	6.61256660944427	-0.827239831561046	0.318376258290749	-2.59830879350806	0.00936842039446807	0.0668644822542482	-1.30065960477185	-1.38566023456041
ENSG00000271427	-0.092887885118751	0.185421256202752	0.616402111155344	3.64729789496835	-0.230916852947129	0.40735703755001	-0.566865996316019	0.570805228030188	0.774263382130599	-0.391022465539227	-0.519465615017225
MAN1A2	0.319260864889888	0.127682026628043	0.0124040189333175	101.924947769257	0.416768194481651	0.210465152768392	1.98022422714456	0.0476783387044728	0.189541605450728	0.325477276907976	0.421335466546672
TENT5C	-0.23463000543001	0.211066804934119	0.266293573374212	2.55101186303245	-0.213961021693741	0.624884062614261	-0.342401150060725	0.732049023122902	0.872265102571971	-0.63743396792716	-0.494836260911661
GDAP2	0.0341195622729751	0.0781528932941628	0.662419940991883	66.7288265717699	-0.0158604394919381	0.150979660824824	-0.105050173018606	0.916335996619361	0.964439489589035	-0.170226446278848	-0.207083374329255
WDR3	-0.0940991444101709	0.304007853832274	0.756919412348881	9.557624375722	-0.20960092376488	0.479601070597149	-0.437031809591056	0.662088279146477	0.831161295688896	-0.39312817851378	-0.488502959157234
SPAG17	1.28354565165203	0.588472767981218	0.0291725405394651	3.39592058372381	1.87362931219877	0.962454873318342	1.94671912849159	0.0515684170512928	0.198894534374567	2.00183757484979	2.53751295231357
WARS2	-0.197480569253465	0.0569515566011487	0.000525287818713468	44.7362414164672	-0.305652109910016	0.125041494354186	-2.44440544707696	0.0145091107126957	0.0888001212040171	-0.572851553320795	-0.628023023993648
WARS2-AS1	0.14172434099905	0.0778327861059727	0.0686247533977555	154.065308981352	0.181742818532533	0.141344935048775	1.28581061974253	0.198509163041213	0.444529460015261	0.0168390155033481	0.0799471192848723
PHGDH	0.345729024513309	0.147591208391092	0.0191562099632416	79.9604608988063	0.453826709129084	0.23193016110545	1.95673864479724	0.0503782039160854	0.196209846831069	0.371490832821551	0.475165164792548
NOTCH2	0.0949218387118302	0.0530001511269737	0.0732976307506688	399.079321120803	0.0961289117306967	0.089518727166551	1.07384136005249	0.282893789062615	0.543102698813604	-0.0645247659808243	-0.0444121760791838
SEC22B	0.149142750041182	0.0898341348896466	0.0968739576013657	47.113581138956	0.18078380176147	0.167414565067475	1.07985707031289	0.280205832679846	0.540299769753392	0.0297355441667103	0.0785540903442848
ENSG00000290569	0.443635226552794	0.286631240014882	0.121681049484307	42.2808111920079	0.601311421285798	0.431635955228709	1.39309854520155	0.163589992991502	0.396757433205321	0.541695809893068	0.689395487481037
NBPF8	0.194092524803773	0.109510600985292	0.0763343384770705	16.4339210059648	0.292500990363173	0.218441733299333	1.33903437747565	0.180559481717985	0.420290014636659	0.107878452618528	0.240829956188351
ENSG00000290999	0.804179142799068	0.129966686632057	6.10952256142917e-10	58.6014027477194	1.12349850455038	0.218083509711123	5.15168939659209	2.58150335155611e-07	3.62300642787357e-05	1.16848316063948	1.44790330646544
NOTCH2NLR	0.698789514669154	0.40927437376647	0.0877502496677957	3.88150227040435	1.0157851419986	0.671906109688494	1.51179625747045	0.130585701799991	0.34653330006607	0.985268626056747	1.29144323626636
NBPF26	0.410426074933856	0.296686497444896	0.16655260648083	66.890199449986	0.55628292527995	0.438652575398974	1.26816290722558	0.204739780303845	0.451505806400692	0.483963380566618	0.623988916939271
LINC00623	-0.0320031260498251	0.151394339485638	0.832583595130906	30.9570434989116	-0.0544376908777863	0.271346641456	-0.200620470501064	0.840995350348153	0.928293735417176	-0.28517739336339	-0.263119128082794
SRGAP2C	0.987103586251198	0.219272240073841	6.74037804375891e-06	9.24305810773593	1.40491771572668	0.385631484580666	3.64316133900316	0.000269309913440351	0.00556391547056969	1.48648804751104	1.8566814607529
ENSG00000290735	0.388392775467915	0.259191986198272	0.134009819152811	3.14378393140201	0.474488003763513	0.48129223836679	0.985862571508808	0.324200555811915	0.582880734248257	0.44565960458215	0.505176925008023
H3-7	0.354438315420221	0.265927216139805	0.182584458316912	3.7500528966885	0.655862862762247	0.559445611685602	1.17234427987761	0.241058860588264	0.497520062167462	0.386631494273442	0.76863470312397
NBPF15	0.88136584172345	0.196517269046896	7.29384912769021e-06	17.6063413897235	1.27908754425593	0.348002939906967	3.67550786955384	0.000237376723156737	0.00508323481715966	1.30266833018934	1.67390564728768
SRGAP2B	1.21211765275757	0.452393589149334	0.00737667597292842	10.9185969722248	1.71772432330056	0.683999134672944	2.51129604735816	0.012028877163737	0.0786407461634046	1.87766361384585	2.31105167648372
LINC01145	0.408246046816678	0.326443116258083	0.211084604009638	2.78512193282904	0.348710471933111	0.64790049230124	0.538216093484582	0.590427870681454	0.787570539464989	0.480173512019271	0.32247757375352
NBPF20	-0.12404729119083	0.0837792941245187	0.138701521100212	19.473643734001	-0.311037313168379	0.197760752140787	-1.57279596583932	0.115766070074385	0.323160428808469	-0.445191515973043	-0.635845352253383
NBPF25P	-0.326344164533765	0.135018005749126	0.0156472198586165	5.5057524981361	-0.16364481662111	0.392684985727671	-0.416733062298946	0.676873668318192	0.841169292308979	-0.796874391743137	-0.42174897822628
GPR89A	0.0874187381466373	0.124988925391046	0.484294671304551	27.8694698917513	0.0984852270014507	0.2297913612849	0.428585419620482	0.66822495811273	0.835345336564174	-0.0775685265706684	-0.0409894879006758
PDZK1	0.161790633093638	0.190702150794099	0.396218371166867	3.8190502445667	0.366342120105656	0.418045484323317	0.876321199112215	0.380855443638212	0.631668665952446	0.0517232487257975	0.34808859215874
RNF115	0.0371617228901225	0.0471050638466443	0.430163779575986	270.817266809171	0.020513539680134	0.0939603229100782	0.218321298233147	0.827178781093175	0.922045228086058	-0.164937804014075	-0.154248004604851
POLR3C	0.110876573438553	0.123421426337408	0.368994946015895	27.6623564891658	0.169337530355478	0.245230731092866	0.690523286379437	0.489865171158981	0.719067263366139	-0.0367882671505573	0.0619276998457213
NUDT17	-0.256254294326392	0.211421881026475	0.225492511225016	4.28261885887169	-0.383068975061095	0.418472247397893	-0.915398756890237	0.359982330755017	0.613473499915386	-0.675026699737063	-0.740475628472572
PIAS3	-0.287488455490089	0.0893929653269275	0.00129987391630598	23.3506673039081	-0.492506471375758	0.18196104772092	-2.70665880167459	0.00679640686182091	0.0534328901625705	-0.729325708114196	-0.89944010558257
ANKRD35	-0.413151184658453	0.0935466958236223	1.00300980098899e-05	15.8502833358056	-0.581882831335359	0.185385893800501	-3.13876541200885	0.00169661211733778	0.0199840842226846	-0.947784002801388	-1.02926458809926
ITGA10	0.919762650172655	0.358351800868371	0.0102687027368554	1.90246782997481	1.07727005023063	0.707125609272377	1.52344935058869	0.127646323249481	0.342184493752052	1.36941923836041	1.38075372505129
PEX11B	0.0855323399828554	0.281445714755413	0.76120140523994	11.2800356304797	0.110778107260591	0.459959175555556	0.240843346861794	0.809676532330204	0.91417809462069	-0.0808479343050708	-0.0231333476528081
RBM8A	-0.0134451137168514	0.237864682946953	0.954924208134167	8.53151537794787	-0.297225755298211	0.533521880980502	-0.557101340908403	0.577458191450542	0.778418510598124	-0.252915228170292	-0.615783242383901
LIX1L-AS1	-0.402351901890526	0.164318226011913	0.0143407057103291	7.65887392808812	-0.584600036480052	0.357418823305865	-1.63561625286807	0.101919926652195	0.300742408099165	-0.929009996276627	-1.0332114902998
LIX1L	-0.14341965255114	0.0995257778867534	0.14957614843068	22.8384005358718	-0.293551096956016	0.205562682796036	-1.42803690321207	0.153281236929446	0.382615537750903	-0.478869385734787	-0.610445582426428
POLR3GL	-0.0871032324343007	0.124513948081232	0.484210885548143	20.2390969706	-0.0887280489937767	0.239748227437217	-0.370088446293151	0.711316590441559	0.862932839229681	-0.380966139616928	-0.312927914206245
TXNIP	-0.424342303221879	0.251597686433343	0.0916820928084615	174.249702260086	-0.657519845223071	0.367077737541922	-1.79122779176435	0.0732567481120776	0.247791369055604	-0.96723919602525	-1.1391318526815
LINC01719	0.553902264347686	0.125724602121527	1.05452932008029e-05	29.4526468348636	0.728933049670635	0.217399009380074	3.35297318855881	0.000799484507993096	0.012029212375349	0.733389474325632	0.874773498741367
NBPF10	-0.156824250889507	0.0678582413298889	0.0208297170572674	38.9345076119779	-0.314938081111211	0.159677892573024	-1.9723336526826	0.0485715303630866	0.191405024228522	-0.502172601519978	-0.64151144986381
NOTCH2NLA	-0.0850233357721285	0.0742814819088011	0.252370699104552	132.124168113605	-0.172158755822071	0.134424147668609	-1.28071301777184	0.200294485641238	0.446256223653942	-0.377350344536312	-0.434115981664805
ENSG00000276509	-0.538238307510245	0.376873282686695	0.153243550691552	3.37931460419162	-0.778038212983164	0.689004719715048	-1.12922044032577	0.258804853090528	0.517038042497706	-1.16524163503949	-1.31419195509876
ENSG00000290578	-0.250948341007332	0.141647144440954	0.0764536387493284	5.12784087967602	-0.222168544801472	0.349147498437671	-0.636317160499813	0.524569722182629	0.743808977435026	-0.66580256843383	-0.506758176736903
ENSG00000291242	-0.0378140220630482	0.139721552150416	0.786669132563007	61.9660365121381	-0.0985424047758922	0.238239596812029	-0.41362731508332	0.679147065698118	0.842144430616602	-0.295279341984548	-0.327183850129611
ENSG00000289321	0.211481763206655	0.220699217569189	0.337944161297744	11.8107564437928	0.27090309665165	0.365344900676545	0.741499597093027	0.458390575979508	0.69587827088273	0.138108763487498	0.209457730067078
ENSG00000290557	0.104382870195275	0.225332858575256	0.643193375688308	11.3920489937897	0.187260439240998	0.373165840169621	0.501815598008327	0.615797240039548	0.803685992291474	-0.0480772415833068	0.0879617917723581
ENSG00000291243	-0.0897017908223243	0.206595901142138	0.66415076765034	3.69640774051113	-0.17321513652895	0.418380689201225	-0.4140132204946	0.678864424758881	0.841926786322148	-0.385483601857718	-0.43565043751726
NBPF12	0.0296515142300549	0.0537233667570811	0.580996614236224	67.8727576710509	0.0185158719263434	0.119927996697839	0.154391571911223	0.87730099862553	0.945042198319725	-0.177993921667108	-0.157149735918292
PRKAB2	-0.0619056544791821	0.121224844420862	0.60958351907138	42.4913246541905	-0.119768079034955	0.202741763436269	-0.590742020810149	0.554693288091301	0.762249337708855	-0.337161425627725	-0.358015405341707
ENSG00000237188	-0.00487540235454998	0.106006849827378	0.963317112573382	73.126872230751	-0.038474198603814	0.176627526304125	-0.217826742008307	0.827564107715194	0.92213556462287	-0.238017218692386	-0.239931205408786
FMO5	-0.356907026137806	0.17301422866226	0.039124341589692	24.4728040348409	-0.543607545955674	0.282181202427064	-1.92644847098269	0.0540484000998444	0.204926199404028	-0.850006379811246	-0.973667457942668
CHD1L	-0.309105347099973	0.167181820972018	0.0644697672694964	3.66465318658977	-0.233890633095659	0.418590556174893	-0.558757548743973	0.576327197906879	0.777542618871632	-0.766905580115909	-0.523785207682174
LINC00624	-0.204598076918009	0.210637823116248	0.331385769919597	7.81097131784442	-0.326527200332279	0.358721829968551	-0.910251824821771	0.362689718612414	0.616281037366673	-0.585224980168273	-0.658345335316064
BCL9	0.103388149977078	0.0564662145741816	0.0671044788547541	118.049899798049	0.0912168849802729	0.119258360783508	0.76486784139068	0.444350245122595	0.685169728224649	-0.0498065123384187	-0.0515471872976999
ENSG00000289419	-0.235997965006343	0.104714775762842	0.0242136797959401	10.1563088744243	-0.272097446587051	0.228598910298219	-1.19028321802622	0.233935094508434	0.488389758732663	-0.639812096416209	-0.579282878345575
ACP6	-0.0492605275205654	0.0788385169463064	0.532083829531581	124.319262250421	-0.0974615857817526	0.142582096762766	-0.683547149288407	0.494261167568058	0.722604108502133	-0.315178512398288	-0.325613896210345
GPR89B	0.107053491526697	0.163881888470858	0.51360437217037	33.9193286585525	0.110946316841549	0.290579309597303	0.381810793739248	0.702601711999222	0.856677342072149	-0.0434345015626296	-0.0228890132246433
ENSG00000290705	-0.325631350141221	0.157520818437766	0.0387127325801292	5.41621484839187	-0.595504718913755	0.422652757533636	-1.40896920296649	0.158844274813851	0.389749026973548	-0.795635199998264	-1.04905119058077
NBPF11	0.0552522786703115	0.0866833285275117	0.523861886332943	44.598322881117	0.0415331498809405	0.162760771771416	0.255179116127996	0.798584760166845	0.909476033264514	-0.133488288379342	-0.123715769702292
ENSG00000227733	-0.0107720760925923	0.12585623476064	0.931792089412542	29.605047512392	-0.0422820115765487	0.226388872210972	-0.186767181459105	0.851843179505065	0.933045142259029	-0.248268287546808	-0.245462280392474
LINC01138	-0.171375022736385	0.1015191022255	0.0913908504694195	554.161384795821	-0.290433627618975	0.166411234618396	-1.74527656311775	0.0809367395300769	0.261151790034496	-0.52746838194022	-0.605917272662795
ENSG00000272824	-0.0840003451968307	0.242610159350223	0.729165442157322	4.29549835503136	-0.169943272835506	0.451899567305267	-0.376064252172002	0.706869129540982	0.859732446715822	-0.375571927196185	-0.430897860761411
ENSG00000291232	0.0628621112628453	0.0790174237134931	0.426295111153574	35.555303257146	0.0805965177388841	0.155165989022642	0.519421287142528	0.603466989964062	0.796146077521469	-0.120258979561828	-0.0669739028394124
NOTCH2NLB	0.170034480268429	0.141279449427779	0.228770127328008	10.2633332476036	0.25985524635363	0.265755411537829	0.977798513490066	0.328173986396989	0.585498356004711	0.0660547598061736	0.193410069941844
PDE4DIP	0.673672775451314	0.0916343496606761	1.9562932411178e-13	554.072118691077	0.933515540489236	0.150571872341028	6.19980030782198	5.65348460308018e-10	3.86851377725064e-07	0.941604446120938	1.17194174339247
NBPF9	-0.0101963687361611	0.0993288237391841	0.91823864081113	52.6431500513331	-0.0520223324334355	0.201134373356426	-0.258644664088558	0.795909418542998	0.908482469828902	-0.247267449445032	-0.259610676180391
ENSG00000274265	0.299907323679514	0.0789527518635788	0.000145535045922899	158.705447798869	0.398054528730295	0.142860590525246	2.78631445709972	0.00533111278732782	0.0452269495454387	0.291832125024382	0.394152753206611
ENSG00000289614	-0.956826638928235	0.154779720512086	6.33505001799708e-10	10.0658618896692	-1.35177562324852	0.309707825128042	-4.36468023592771	1.27308846231562e-05	0.000606019887909307	-1.89293626385034	-2.14757969232404
ENSG00000291233	0.514930968189961	0.168660306560531	0.00226516467756686	25.3335076856794	0.725882874885822	0.288631698014492	2.51491045467007	0.0119062619958399	0.0781273459460998	0.665639848348946	0.870342938320214
ENSG00000272755	0.19801546703389	0.180267493861368	0.272006493789169	5.86369865329577	0.327498448662321	0.354469083573428	0.923912588823788	0.355531828169245	0.610168475921918	0.114698289139822	0.291665847414397
NOTCH2NLC	0.0679542379497009	0.107076634445824	0.52566857892282	138.52632847491	0.063526088302101	0.176877849454845	0.35915231046677	0.719481150437152	0.867062930573457	-0.111406575036607	-0.0917697176272344
NBPF19	0.165095561649278	0.126292740355889	0.191129494634148	72.6691727478811	0.187312490005525	0.22326013988845	0.838987604769548	0.401476265329124	0.649438035494298	0.0574686997525759	0.088037398605892
LINC00869	-0.43218337245945	0.120004189792739	0.000316505290842655	56.3602494248256	-0.654925853088031	0.206057404460889	-3.17836602281544	0.00148107649408418	0.0180917156030277	-0.980870498046941	-1.13536392471111
H2BC18	0.602516052798936	0.406060450979736	0.137859663427742	8.49331874485563	0.831753587843642	0.614038689098747	1.35456218412629	0.175557088642054	0.413588457644114	0.817902085134164	1.02412645030967
ENSG00000290791	0.725772329939928	0.216269624047774	0.000791162951791495	14.0443612208296	1.0011552437571	0.356516380178687	2.80816057667622	0.00498253755629762	0.04314665500879	1.03217688476578	1.27019243829996
ENSG00000290792	0.848695686333534	0.249811281544694	0.000680425474583199	12.1899912452572	1.1474217426168	0.424154202990583	2.70519951123124	0.00682633767549216	0.0536355103074384	1.24587291852766	1.48265323366656
ENSG00000264207	0.320610134455001	0.419977683283272	0.445226056731538	2.18367334989624	0.523563298715668	0.757485553170819	0.691185853676077	0.489448752664112	0.71888914092114	0.327822913758447	0.576461711884521
H2BC21	0.191043919952297	0.259661281272841	0.46188723317127	9.60493584302813	0.239286274148856	0.436586420921977	0.548084554813992	0.583633845358511	0.783070184210271	0.102578607378528	0.163532413550468
BOLA1	-0.350850988947791	0.235809388883991	0.136788230514464	4.76041909302205	-0.643380582871532	0.437418609448945	-1.47085782125744	0.141329571449672	0.364230714453167	-0.839478265661184	-1.11859373254788
SF3B4	-0.0221478426792453	0.181730892799544	0.903000672971085	9.00623657188652	-0.0533192469030113	0.345098419170304	-0.154504465801968	0.877211990300131	0.945011328883413	-0.268044482013746	-0.261494521639718
MTMR11	0.857778374278289	0.252099461075932	0.000667627037539765	4.94759556424247	1.27329037524853	0.473241652645532	2.69057122958331	0.00713298058942857	0.0553502974241645	1.26166271183168	1.6654849142573
OTUD7B	-0.157263658941246	0.0815826650646834	0.053897401844126	368.59843071073	-0.275350506630345	0.134964436952383	-2.04017082461131	0.0413333145351837	0.173879097484543	-0.502936490178851	-0.58400814168039
ENSG00000285184	0.128060002733235	0.0938003764077639	0.172177707668547	76.107954048113	0.155303202983827	0.158651290451102	0.978896563288235	0.327631090454652	0.585042684282301	-0.0069157449999001	0.0415420040161098
VPS45	0.0569943091350649	0.0229275806504641	0.0129245869072316	251.494922062534	0.0549610069932532	0.0495185578042006	1.10990726366815	0.267038990141459	0.525746131273789	-0.130459856583044	-0.104211008021441
PLEKHO1	-0.0894555668973479	0.151263365413561	0.554259470272822	81.8009697700286	-0.160664254656076	0.255432118216384	-0.628990025913551	0.529355586048248	0.747174348956605	-0.385055554025895	-0.417419534569206
LINC02988	0.435450531512503	0.254289861252603	0.0868196672168584	3.3148046740789	0.656411069609849	0.461104764717388	1.42356167152635	0.154573397694918	0.384312836727087	0.527467131804746	0.76943100619935
ANP32E	-0.19196203863623	0.13420273960164	0.15260558282792	36.4323545986267	-0.333965559298685	0.234353635042729	-1.4250496231381	0.154142857301039	0.383787746524249	-0.563257867143528	-0.66914999444543
APH1A	-0.662406931684599	0.145468169044401	5.27302805496557e-06	38.4328447107766	-1.06273098955265	0.263415514724708	-4.03442823276108	5.47354157329247e-05	0.00176548837366908	-1.3811025038134	-1.72772515796224
C1orf54	-0.481843477212601	0.168125298405062	0.00415722582565835	81.5241235762744	-0.728068040023313	0.258647908704339	-2.814900161654	0.00487923895532799	0.0425235600603531	-1.06720207679075	-1.24160730465301
CIART	-0.201723534606286	0.238322138173766	0.397311675023119	11.0753325516607	-0.288192649036762	0.403864430115828	-0.713587599071571	0.475482227987771	0.709720143703765	-0.580227733844077	-0.602662117889225
MRPS21	0.022643290470559	0.20374811404938	0.911510291704646	44.6666636413264	0.0156927812864866	0.313253829273241	0.0500960557222694	0.960045842871284	0.982639696361557	-0.190177363976677	-0.161250443102862
PRPF3	-0.0859829094437412	0.0938987003855357	0.359824994167801	87.3279742228528	-0.158317542755516	0.157771426197768	-1.00346144147206	0.31563827204626	0.573311510533651	-0.379018514799003	-0.414010795857497
RPRD2	-0.0727268160056299	0.0457560725796157	0.111959689624251	324.59287720104	-0.119572719395662	0.0923450801351958	-1.29484666882744	0.195373129069764	0.440414641547459	-0.355973467266859	-0.35773163383784
TARS2	-0.041780310467478	0.158635829407541	0.792263506325815	15.9951448328845	-0.0284642263381784	0.299569551748697	-0.0950170875912534	0.924301254391927	0.966884560913742	-0.302174533636071	-0.225391124900026
ECM1	1.08429466363337	0.331910486588587	0.00108759513954781	5.5771224342518	1.52174729884169	0.574484984575284	2.64888959624718	0.00807567084083616	0.0605024948406869	1.6554498165593	2.02638338391695
FALEC	0.00588362328952669	0.178219393423699	0.973663923438732	7.5824016515835	0.0466035806850108	0.334491742566968	0.139326550567031	0.889192110174192	0.950241895962138	-0.219313197139967	-0.116350667167655
ADAMTSL4-AS2	-0.775471048946877	0.21320895535205	0.00027568095668233	3.53431740596344	-1.12467640069255	0.450862143277468	-2.49450173952708	0.0126134108239173	0.0813574992921446	-1.57765874933579	-1.81770455462995
ADAMTSL4	-0.635158280029711	0.238783821240742	0.0078147146380124	7.4785900486942	-1.01968375607953	0.433525980779507	-2.35207069769169	0.0186692262192849	0.10398050046184	-1.33373210200495	-1.66519648917388
MCL1	-0.239749787574034	0.0972059833999493	0.0136475106169218	140.198203908024	-0.376774429672863	0.172664876116585	-2.18211392002193	0.029101126113002	0.13929389392737	-0.646334450064986	-0.731332426645216
ENSA	0.169970283842247	0.102018427894012	0.0956986107578766	247.011624782414	0.216949291814357	0.164194364252065	1.3212956047706	0.186402818930953	0.429166722132076	0.0659431575683294	0.131086617213814
ENSG00000288880	-0.128702369030395	0.114211994538432	0.259796342940077	23.4599079570624	-0.175064296240372	0.205689834477481	-0.851108158480913	0.394709273826266	0.643938969625374	-0.453284133196923	-0.438336452059972
GOLPH3L	0.0601137598624107	0.0770357288184074	0.435193071741529	43.4075102331677	0.0392793031807797	0.141578800195506	0.277437745810382	0.781444001724254	0.900347370705652	-0.125036849373454	-0.126989616183091
CTSK	0.776900916365975	0.207937985326834	0.000186811327981671	6.32103084420808	1.09706816156641	0.370328258351446	2.9624208707435	0.0030523025271081	0.0305605689676014	1.12106134457594	1.40951166014887
ARNT	0.0431182977434307	0.0712384113674838	0.545001248002697	97.1034641083982	0.0227880723800711	0.12391417367307	0.183902064667712	0.854090285064482	0.933946120422472	-0.154582600102445	-0.150944110478148
SETDB1	0.0151421597511075	0.0646541139304655	0.81482771863667	50.1264442572162	0.00793769320550771	0.126074411330702	0.0629603828542701	0.949798051603274	0.977971809506122	-0.203217700089396	-0.172515170122843
CERS2	-0.109329719982319	0.209861666604219	0.602394018633455	21.2440199790852	-0.169419520394252	0.352140016685384	-0.481114080668707	0.630435421137898	0.812706784189285	-0.419605763304558	-0.430137079166776
MINDY1	0.091466154637019	0.1175682359676	0.436578705735394	18.2458202350534	0.121366168871517	0.220706229652594	0.54989915356062	0.58238854482824	0.782371923654268	-0.0705322978477273	-0.00775355796217233
PRUNE1	0.0948740442488168	0.136082745574547	0.485690725264427	18.95750865782	0.0759725980876839	0.242860009315358	0.312824652777775	0.754413884524164	0.885201554898784	-0.0646078542358264	-0.0736904213481897
BNIPL	0.715256269687426	0.198349132281096	0.000310896994412177	5.10348210620278	1.04628043851111	0.381457749048228	2.74284751357567	0.00609089626325354	0.0493332294357053	1.01389524624979	1.33573946952893
C1orf56	-0.268113675252764	0.11760362768552	0.02261908638974	22.1202991219955	-0.405060725858386	0.206658191513062	-1.96005163353413	0.0499897555768233	0.195304348641873	-0.695643633257185	-0.772419955453271
CDC42SE1	-0.286962232999682	0.0569815132276589	4.75215425772595e-07	57.894117673378	-0.402086923815027	0.144198007978099	-2.78843605021296	0.00529632027959483	0.0450680010142602	-0.728410896947502	-0.768100330984781
GABPB2	-0.0619566061829962	0.0720730829243406	0.38998980455205	111.310806005618	-0.142459819325997	0.144962076687324	-0.982738538116251	0.325736138276076	0.584157780473069	-0.337250002586067	-0.390976508725411
SEMA6C	0.226035716303707	0.172177557483876	0.189248355582259	6.88043354732111	0.190906498270587	0.410115536671872	0.465494430715335	0.64157742428275	0.819717641018292	0.163410074350159	0.0932579095260424
SCNM1	0.00334291799779047	0.236006566136389	0.988698731927349	8.01617634569802	-0.0327956699041308	0.417702216671493	-0.0785144741760454	0.937418817037431	0.972365036649376	-0.223730084700891	-0.231682804486822
LYSMD1	-0.258653716771925	0.196693124611527	0.188506044519352	4.55058497232467	-0.38685227091527	0.421603544212097	-0.917573574098457	0.358842158001781	0.612749143304908	-0.679197974220392	-0.745971090882295
VPS72	0.458607384569223	0.243086335379821	0.0592137568207932	11.7337657093805	0.644279981047038	0.415868998403986	1.5492378213323	0.121324560688022	0.332407244698923	0.567724148842115	0.751809878020233
PIP5K1A	-0.130125790081175	0.0732091770352257	0.0754939197444799	168.33674807856	-0.209269221137588	0.120274789298975	-1.73992590099155	0.0818720299999769	0.263102378286543	-0.45575867865231	-0.488021141348174
PSMD4	0.716957329579216	0.28743186486481	0.0126185998375997	32.0643836765617	1.00431844838377	0.441787815422033	2.27330499693469	0.0230078066262964	0.119595232307884	1.01685245277857	1.27478718129394
ZNF687	-0.177671157298042	0.152703733688221	0.244625733809036	11.2847718105289	-0.314323670679358	0.337089990717615	-0.932462189132965	0.351097718496033	0.605430659582186	-0.538413893219209	-0.640618982141873
PI4KB	0.03471135687662	0.0847979882876761	0.68228888112708	65.3844506937399	0.0271340370802324	0.146355094978413	0.185398650345822	0.85291636693927	0.933298443658161	-0.16919764131199	-0.144631338079616
RFX5	0.114528930572334	0.163567121347172	0.483805342692213	5.22362070594328	0.201415970104303	0.353121501050784	0.570387159957548	0.568415136362082	0.77224388049526	-0.0304388291245438	0.108523542887621
SELENBP1	-0.41350159453083	0.0988095988191349	2.85376780270417e-05	60.9066589969988	-0.638682505417503	0.164268637541179	-3.88803678521651	0.000101058313494229	0.00278380599608468	-0.948393172629766	-1.11176949541663
PSMB4	0.348329778317701	0.268338151112676	0.194252943135057	11.5057422871805	0.423559009138468	0.468623186753146	0.903837072324773	0.366081800784774	0.619122616551043	0.376012111682586	0.431199529024564
POGZ	-0.174966191298269	0.0471115805807757	0.000204115293808007	601.137248215137	-0.283977582308809	0.094426399624031	-3.00739606126567	0.00263496214617545	0.0275158330594845	-0.533711446730835	-0.596539482586366
CGN	-0.19985077335794	0.263688142717058	0.448507376481786	4.32233808102995	-0.268074506649316	0.510561480129664	-0.525058229189626	0.599542712572521	0.794186766532193	-0.576972033196975	-0.573439318640881
SNX27	0.489041348940516	0.102905914786376	2.01100488851813e-06	77.8697809379674	0.680085035692607	0.169384159454816	4.01504507789599	5.94344341766726e-05	0.00187840774891349	0.620632055594765	0.803818851007539
MRPL9	0.0426861792702143	0.284560657545264	0.880758846588535	4.42997088005653	0.0340212149173495	0.540049731487297	0.0629964481671994	0.949769332657122	0.977971809506122	-0.155333816197993	-0.134627302346808
TDRKH	0.321661233019825	0.219132414695541	0.142135403241549	7.1241862025914	0.489150650824394	0.3983158756665	1.2280470870158	0.219429292380284	0.469237998154606	0.329650195415779	0.526475292583791
THEM4	0.0183613668600327	0.125754472942275	0.883913768716581	43.1645205994901	-0.0103355507962337	0.219679370780468	-0.0470483448651273	0.962474696533513	0.983374423218626	-0.197621271459245	-0.199058144657714
ENSG00000285651	-0.15794635559645	0.373754623131101	0.672591711169963	3.20759001242121	-0.330245173379342	0.664475077744335	-0.497001594853506	0.619187926661347	0.806172380521971	-0.504123323761662	-0.663745912460447
S100A10	1.77468263082729	0.321670912171903	3.44687853419682e-08	9.3343020713903	2.42260542445438	0.534592434591299	4.53168669756145	5.85145900071144e-06	0.000350227031366111	2.85565435599494	3.33493343038879
FLG-AS1	-0.153620410973418	0.121837508667391	0.207358198187942	82.2356142059078	-0.257231465170719	0.227140487147528	-1.13247738613701	0.257433786422311	0.515437466849739	-0.496602887976817	-0.557689155516067
S100A6	0.816741804135995	0.418069709559318	0.0507483086306222	26.6171303268697	1.20148435145752	0.598934460286216	2.00603643824962	0.0448523604707725	0.182457878176956	1.19032271155932	1.56118239081081
S100A2	-0.241088562397167	0.205986281582327	0.24183570366552	4.10129312072065	-0.43716430500175	0.422516779950438	-1.03466732150385	0.300824302246945	0.559002355961678	-0.648661842337677	-0.819052314962035
ENSG00000285867	-0.049773509980328	0.131863245028382	0.705829477532815	28.8490699348145	-0.116319715506469	0.233596686611437	-0.49795105056415	0.618518543818703	0.805623001309584	-0.316070306441802	-0.3530064520702
S100A16	-0.333914757000425	0.110754025524299	0.00257045282872406	21.4120021710965	-0.575532230541336	0.211121330179656	-2.72607334394673	0.00640927546338346	0.0511234711141023	-0.810035483587818	-1.02003996245858
S100A14	-0.569571758011996	0.270715118017736	0.0353825878791479	2.84024125029731	-0.782530071123482	0.541861259089337	-1.44415209243528	0.14869619753961	0.375954976851195	-1.21971325290565	-1.32071664640269
S100A13	-0.515895495158386	0.155192645128022	0.000886641703591508	67.6457732127696	-0.752026757312773	0.254056489256601	-2.96007694789963	0.00307562212476117	0.0306388242305572	-1.12639978656774	-1.2764087675373
S100A1	-0.178886183368764	0.194224540651357	0.357035961477058	64.1969738540462	-0.268138194916264	0.303420549146507	-0.883717980441706	0.376848471637422	0.627992277061088	-0.540526154548936	-0.573531829639345
ENSG00000272030	0.080869136097644	0.198153245136351	0.683189898420892	4.28265863287704	0.155474591202355	0.381742242239538	0.40727636085083	0.68380502283177	0.845473211187151	-0.0889546782480348	0.0417909556045378
CHTOP	-0.121335401962472	0.147670652032718	0.411269142990332	48.3178147888661	-0.228114005172135	0.234695816331266	-0.971955992816503	0.331072442083716	0.588284147252007	-0.440477033802169	-0.515394311798722
SNAPIN	-0.0407598550627844	0.1465059393545	0.780848865758142	16.7840940402561	-0.120454510129282	0.275238589467351	-0.437636707710168	0.661649657120382	0.831011304287599	-0.300400523561732	-0.359012487362553
ILF2	-0.123515445482031	0.395814763419197	0.754999743395979	6.94774038618898	-0.288193311353807	0.618463451365436	-0.465982768613953	0.641227834646268	0.819717641018292	-0.444266929125775	-0.602663079944154
INTS3	0.0348843165622357	0.0900159790730401	0.698360391863265	125.084467254593	0.0227054237013045	0.153460466013768	0.147956175887459	0.882377354072579	0.947865119469654	-0.168896959652287	-0.1510641626033
SLC27A3	-0.524726109475805	0.206394342365853	0.0110110686637593	24.26136769021	-0.776752476104979	0.319638100919534	-2.43009977180574	0.0150946669573467	0.0913535977939051	-1.14175136262845	-1.31232434575622
GATAD2B	-0.0019224160392406	0.0643825426221362	0.976179285273184	167.774685354947	-0.0449638372052016	0.11638950788487	-0.386322083685404	0.699258147204947	0.854648846583824	-0.232883601438118	-0.249357791740186
ENSG00000284738	-0.322390366878991	0.205609498062775	0.116887177821013	2.99630601576654	-0.506487689725334	0.436944788859459	-1.15915718104203	0.246392121509996	0.503295324740619	-0.790000914627715	-0.919748657396572
DENND4B	0.37080449632679	0.106489480875526	0.00049754192436139	37.9900002412976	0.544621258738228	0.202988954528024	2.68300932927382	0.0072962954933151	0.0563489993506498	0.415083271463485	0.607049652185755
CRTC2	-0.172654036707743	0.164763891477376	0.294690401840809	13.4997480666788	-0.285322400542155	0.295985320274672	-0.9639748359053	0.33505854218871	0.591947153948068	-0.529691882996685	-0.598492911113797
SLC39A1	-0.056048216228514	0.143781266552308	0.696672724614749	22.2711430757251	-0.197732232290686	0.26166043828963	-0.755682569299289	0.449839537266507	0.688875018158068	-0.326978565682339	-0.471262978367192
CREB3L4	-0.468438753506014	0.108667352105482	1.62695230894825e-05	9.77467056539027	-0.643267617155838	0.246772879679457	-2.60671925533877	0.00914142772936007	0.0658483799934537	-1.04389864305925	-1.11842964312212
JTB	0.227556450691892	0.195040682842551	0.243326393655528	27.6717628012594	0.271149473507269	0.31520599767433	0.860229423005522	0.389662588646771	0.640002718237433	0.166053794117458	0.209815607114199
RAB13	-0.458756286668245	0.124004724028743	0.000216019079976108	14.7422317944023	-0.697649693506478	0.238685018063429	-2.92288849617316	0.00346800684492075	0.033325607311785	-1.02706616450541	-1.19742284583922
RPS27	-0.0927957321784059	0.488443695728688	0.849322879450642	86.5357737299012	-0.0432851463598634	0.759108565294131	-0.0570210222079259	0.954528449083763	0.979852187658111	-0.39086226231643	-0.246919393371758
NUP210L	1.16992934559643	0.303827117919308	0.00011780878336429	35.2220706365209	1.66897210149578	0.469487663071302	3.55487956931109	0.000378152253578492	0.00715851010262541	1.8043213770573	2.24023617258307
TPM3	0.423450183360665	0.22205054853841	0.0565207115353586	23.9099337814754	0.599869373873018	0.357753265106128	1.67676841103062	0.0935877771093313	0.284946514183638	0.506605133897709	0.687300827783402
C1orf43	0.29602086137257	0.132403870600918	0.0253686925267466	51.1500107017565	0.391759922516823	0.217321562004856	1.80267396802564	0.0714394328045626	0.244140700899519	0.285075707003223	0.385009463026974
UBAP2L	0.108244631867457	0.0609332494023602	0.0756594222181554	73.413962381886	0.147538261835191	0.125014926344779	1.18016517026371	0.23793452876431	0.49300930740524	-0.041363764365548	0.0302629648289031
HAX1	-0.199213486670072	0.247682232440051	0.421217520212755	11.9218301165093	-0.365057945193271	0.402347594061287	-0.907319816451204	0.364237697892338	0.617429167189427	-0.575864142544115	-0.714313535574184
ATP8B2	0.0214704929724051	0.112269039231793	0.848336436600462	85.0863991616972	-0.0129069406843465	0.186525747400477	-0.069196563285362	0.944833158653568	0.975933786528427	-0.192216213070244	-0.202793241519164
IL6R	-0.715224125629651	0.139217971307982	2.78504737866841e-07	92.2854423673893	-1.0603683272794	0.229035153720027	-4.62971867006755	3.66162868672765e-06	0.000260311419300988	-1.47292252233249	-1.72429325038483
SHE	0.0569631119731819	0.17193068937838	0.740407020706522	9.20537477898081	0.0454511917536265	0.31306576707143	0.145180970052392	0.884567990437695	0.948729618836924	-0.130514091270044	-0.118024580680608
TDRD10	0.00685962781099696	0.203496137006361	0.973109294066533	11.0882911649828	-0.0338608412186016	0.346697060126497	-0.097666940718352	0.922196767500499	0.96604873398804	-0.217616462676388	-0.233230029220021
UBE2Q1	0.571398910161094	0.116280964009145	8.92592597157932e-07	8.56688930590362	0.704856205823572	0.342454704669842	2.05824652490355	0.0395664745802311	0.169195551766043	0.763806507541755	0.839800450001266
ADAR	-0.0457353347809149	0.0560437913270286	0.414463386969024	99.332940947547	-0.126516990319352	0.119967463458483	-1.05459419305915	0.291610960737175	0.550802706457356	-0.309050143235495	-0.367818600677072
KCNN3	0.5377257297137	0.100591622105488	9.0102423862148e-08	638.77339176226	0.743227548860865	0.171697734079733	4.32869748016432	1.49993800703955e-05	0.000693721328255792	0.705267387582201	0.895537109622877
PMVK	-0.0993521613899072	0.209765372993721	0.635760419916226	26.4209001361347	-0.188736961441342	0.32485045640871	-0.580996448420818	0.561242847203481	0.767173262172349	-0.402260282670285	-0.458196812060561
ENSG00000270361	1.82394287262407	0.867205677546151	0.035444674101532	1.12974002511046	1.58041209829734	1.21286894549456	1.30303616410338	0.192562415374302	0.437165823775435	2.94129079322674	2.11159749685149
PBXIP1	-0.106173660100724	0.0781044337201159	0.174025982374743	218.140344031686	-0.208639092162532	0.143948162036539	-1.44940434952947	0.147224694726488	0.373394302873847	-0.414119112933149	-0.487105841506667
PYGO2	-0.0261890455066601	0.14879778649394	0.860290589334696	16.2643557982481	-0.189665634814004	0.307465553512007	-0.616867914625099	0.537321851550856	0.752028863759279	-0.275069908598101	-0.459545765408932
SHC1	-0.521135042058413	0.120498406504412	1.52650001964284e-05	35.4038665907935	-0.798199849881919	0.209155558884018	-3.81629756407546	0.000135469120517142	0.00339820844687069	-1.13550847367242	-1.34347793271358
CKS1B	0.576326943173751	0.30947423771546	0.0625639700497628	3.24211179410713	0.458565196657278	0.658824431023479	0.696035506674973	0.486406593828158	0.716425577726709	0.7723736435194	0.482048099961732
FLAD1	0.105291240139737	0.09428669842852	0.264116793259864	18.8292916159233	0.0591310904900051	0.198313421476578	0.298169887089507	0.765573503658802	0.891403113293252	-0.0464980864087744	-0.0981537135392992
ZBTB7B	0.205744607070634	0.108743493833023	0.0584886323717026	19.3353086496308	0.281691914117761	0.23495803800858	1.19890307437567	0.230565636184434	0.483899517478741	0.128135007910774	0.225129129586347
ADAM15	-0.0487526302831929	0.134886828728535	0.717775344109923	22.4063424580685	-0.0848160660578233	0.269913349530797	-0.314234424511655	0.753342998905314	0.884576131155656	-0.314295558756527	-0.307245526150793
EFNA4	-0.48332157069286	0.310800077467774	0.119925036015447	3.7053913064706	-0.689201390942358	0.568823065291036	-1.21162701197732	0.225655189762662	0.476728067653276	-1.06977166749774	-1.18515118352239
EFNA1	-1.3955599754145	0.250001657773256	2.37491100782753e-08	20.8347407759887	-2.11408110282128	0.438486560211997	-4.82131334150624	1.42616131891337e-06	0.000125370480885204	-2.65565196440463	-3.25487377377804
SLC50A1	-0.0737304913238923	0.206605469883601	0.721192038097603	5.51161813926177	-0.230806158689256	0.38997044887888	-0.591855509443848	0.553947348382335	0.761930971349417	-0.357718306010202	-0.519304825019149
DPM3	0.217148588148923	0.395791002896084	0.583249386520598	6.36702139718823	0.277039816273836	0.621543585423967	0.445728703136501	0.655793228313333	0.828584692040439	0.147960251843444	0.218371680575472
KRTCAP2	0.0435751412133543	0.267536424751797	0.870616425289849	17.2187204874074	0.038316276217136	0.421034621056995	0.0910050487557153	0.927488579379024	0.967595263096111	-0.15378840085149	-0.128388470167088
MUC1	-0.0484128076382668	0.109811921588577	0.659306943408091	25.5747225000808	-0.188639978421858	0.207021746119235	-0.911208517742915	0.362185516914735	0.615858177190911	-0.313704794287238	-0.458055938452337
THBS3-AS1	0.0314686906788114	0.127576864788884	0.805167839469789	81.1307429926246	-0.00876899583126296	0.222152409258585	-0.0394728819756164	0.968513373709721	0.986263019933054	-0.174834852380866	-0.196782630329841
THBS3	-0.0174422525905271	0.123229874758087	0.887441464484142	12.5520869257232	-0.0100917442544782	0.254461566223356	-0.0396592082814584	0.968364823148618	0.986263019933054	-0.259864051801212	-0.198704001144464
MTX1	0.0651641548031135	0.195569067671734	0.738981228379541	11.5378202032297	-0.0301246900334708	0.350261226372852	-0.0860063511608994	0.931461368440406	0.969377582816479	-0.116256993376816	-0.227803047248133
GBAP1	0.136710535105714	0.173885303477049	0.431743893642107	7.34520810524705	0.214908968988187	0.325121349575963	0.661011555434551	0.508604903048775	0.732960717252211	0.00812276771373265	0.128122926868915
GBA1	-0.0922312280379953	0.163871119381085	0.573552121370426	4.94074858484026	-0.229275594943478	0.417800937559793	-0.54876754533531	0.583164985436996	0.78270488811224	-0.389880900438695	-0.517081590079349
ENTREP3	0.15704096045488	0.143292217263912	0.273101099214377	13.9368178494997	0.240354244262404	0.267610387170146	0.898149906676034	0.369105635366961	0.621271827035999	0.043466183231101	0.165083703705911
SCAMP3	0.148829920246169	0.123578948103996	0.228461787957838	33.8992787201811	0.155910298223124	0.219529114949709	0.710203283326865	0.47757808510515	0.711087694803587	0.0291917054008481	0.0424238459854592
CLK2	-0.0299449171699138	0.0959652452147904	0.755010741608368	33.1090478983408	-0.107185944855325	0.17682874820221	-0.606156781321294	0.544410648723872	0.755686604372227	-0.281599301394585	-0.339739106557954
HCN3	0.415421013393089	0.341342190227103	0.223595780482544	3.15493934902314	0.485782913791444	0.733976874997639	0.661850434719767	0.508067079802859	0.732430006126852	0.492646828276953	0.521583454095932
FDPS	-0.142256258738835	0.240352363726545	0.553940694572711	50.8490883167681	-0.237735031001202	0.373720194846773	-0.636131079559867	0.524690989800477	0.743879588430877	-0.476846884473133	-0.529369424458299
RUSC1-AS1	-0.318977851037078	0.134033800443615	0.0173205593700058	8.30187176082496	-0.40129970162828	0.283405400698663	-1.41599172294875	0.156777927866663	0.386836111801952	-0.7840684285489	-0.766956843903116
RUSC1	1.24344711136021	0.747250639758007	0.0961065334852345	3.75346463649151	1.84811344666086	1.07222126225017	1.72363066442313	0.0847745391415894	0.268286235375105	1.93212829199743	2.50044963891704
ASH1L	-0.0347562565133742	0.0480085605630054	0.469090560953849	584.711600520107	-0.0881012808045014	0.0899745680248102	-0.979179814236038	0.327491140624019	0.584921093731107	-0.289963571334366	-0.312017496106119
ASH1L-AS1	0.540637477499539	0.242522704248676	0.0257989921953067	2.45723827717091	0.779921847915159	0.446903199646371	1.74516953231103	0.0809553630186675	0.261151790034496	0.710329313740126	0.948837763041628
MSTO1	-0.140316182222109	0.0940068506734594	0.135537585602385	77.0098636234126	-0.237953337273259	0.163062725635992	-1.45927486704991	0.144489469966438	0.368697268190222	-0.473474159638877	-0.529686527312037
ENSG00000287839	0.155937835145783	0.221204523899178	0.48084217969753	4.02456539274908	0.108549097515087	0.416851478903996	0.260402332745679	0.794553443738618	0.907678763880759	0.0415484557120005	-0.0263711169786748
YY1AP1	-0.0665670956128905	0.0640787141093813	0.29888231799185	124.916750764354	-0.137985958054987	0.123720550592305	-1.11530345924252	0.264720403548553	0.523599215615752	-0.345265105116417	-0.384477958945326
DAP3	0.0987411735575307	0.0799200631393332	0.216644776411024	108.491622853838	0.0983894508830445	0.141480974621048	0.695425311753595	0.486788802487288	0.716692417032967	-0.0578850456536204	-0.0411286084132494
GON4L	-0.0597194726985529	0.0782603515293084	0.445411391818378	163.538789840308	-0.115438042929112	0.134146742681915	-0.860535564421686	0.389493887840625	0.639854742083287	-0.333360859247915	-0.351725770174492
SYT11	-0.514891604361363	0.130060657621237	7.5309164127493e-05	170.637698448563	-0.81342474847575	0.240553012701785	-3.38147811719223	0.00072096975056415	0.0112534875735229	-1.12465457322548	-1.36559300410613
RIT1	-0.0666747379664929	0.0682395301465977	0.328534932121188	34.1228154674843	-0.0978823111955176	0.156469478238963	-0.62556808073476	0.531598280450539	0.748512089916083	-0.34545223590022	-0.326225024915389
ARHGEF2	0.777443606018444	0.718478127363679	0.279221438100378	4.09899388597388	0.95899701692358	1.01447433483927	0.945314222341094	0.344498479587054	0.5998968068967	1.12200478307045	1.20895510456924
SSR2	0.00433977279343196	0.270448452683307	0.987197230821695	11.3184939609968	-0.0215175852624018	0.43093873361572	-0.0499318895794353	0.960176664780754	0.982691651639572	-0.221997103090927	-0.215300715273817
UBQLN4	0.752176902423214	0.293566822611569	0.0104011413817398	15.6472384680389	1.12220587803706	0.466202255057549	2.407122372024	0.0160787811719491	0.0951863845379387	1.07807989765447	1.4460256895178
LAMTOR2	0.674513382990681	0.307111984310237	0.0280697017376203	5.66228203728499	0.816100336948557	0.58243094465578	1.40119673316959	0.161155250945653	0.393285487242578	0.943065799783766	1.00138917170405
MEX3A	0.156986276783335	0.334567062490032	0.638910853685411	2.9014010565338	0.182140066367719	0.58957563408875	0.308934182209269	0.757371594140708	0.887114868163948	0.0433711184357407	0.0805241454096463
LMNA	0.180050578511669	0.0844527381695965	0.033009435226154	74.955580283858	0.219935560267221	0.157341853709056	1.39781981133836	0.162167183572641	0.394454168319527	0.0834672396728651	0.13542434988411
SEMA4A	-0.48953422954284	0.13057849326761	0.000177565706902716	39.0387936895344	-0.732422934036475	0.226511243523413	-3.23349482632093	0.00122285551020278	0.015926470164881	-1.0805720604768	-1.24793304741014
SLC25A44	0.138032883556461	0.167217531712976	0.409105392790585	11.5500349600871	0.0966836504379444	0.31615489845163	0.305811015143061	0.759748541148548	0.888469651674686	0.0104216035693933	-0.0436063850888933
PMF1	-0.253847081973	0.120998686786754	0.0359111052688237	28.8770526458549	-0.40393371341256	0.224992709878444	-1.7953191178096	0.0726028707828282	0.246965051471885	-0.670841882893182	-0.770782902795999
BGLAP	0.353582062823789	0.394031659185973	0.369535225306332	5.31020684650388	0.500154133660368	0.625725501013716	0.799318763339653	0.424105601720491	0.66783388207489	0.385142942470724	0.542458506329655
PAQR6	-0.82647343630981	0.121907523897048	1.20583063419104e-11	63.731773169231	-1.2529992797403	0.192503438067831	-6.5089709166586	7.56673692618071e-11	8.21243181054813e-08	-1.66632381846185	-2.00410117421656
SMG5	0.0323303415792676	0.075432975995064	0.668216583490025	54.6429303401504	0.00914503361694957	0.133439310500098	0.0685332799058704	0.945361128809532	0.976117229640755	-0.173336915899818	-0.170761436314397
TMEM79	-0.0869775796335046	0.181630812215505	0.632030986678244	15.3876551992495	-0.188886121807558	0.307347164708426	-0.614569267254345	0.538839215627428	0.753123105789547	-0.380747698582213	-0.458413476370505
GLMP	-0.203640433029438	0.137761110210294	0.139350447089336	12.0075048497169	-0.353704960245221	0.276735771234666	-1.27813241731329	0.201202740450084	0.447422567207672	-0.583560164735732	-0.697822649208186
CCT3	0.594177275424595	0.172746246535479	0.000582583415020883	70.7559793998982	0.798362766871909	0.286173116143236	2.78978954288742	0.00527423132336261	0.0449450345798517	0.803405542706425	0.975624295428652
MIR9-1HG	-0.59105608610916	0.101561085864897	5.89497506588096e-09	607.91287429039	-0.887548200362354	0.159209275570668	-5.57472670597259	2.47918757880674e-08	5.84944547579329e-06	-1.25706266994973	-1.47326172979465
MEF2D	0.154778323884936	0.188456618363502	0.411478721882199	44.0726761037864	0.186605875420938	0.300932246398493	0.620092654257582	0.535196788099143	0.750720056348309	0.039532704069555	0.0870109988641236
NAXE	0.839879457110584	0.27434419549926	0.00220298835426884	22.8520535373268	1.18070100514387	0.413210478216581	2.85738399045392	0.00427148744727171	0.0385903527422772	1.23054635022564	1.53099334326675
GPATCH4	0.73769693077847	0.352120655920558	0.0361699431327812	5.95164195283568	1.10566965720975	0.577328008754775	1.9151498635837	0.0554733942539871	0.207897527268626	1.05290719980233	1.4220058445313
BCAN-AS1	0.289097742669598	0.158995352595597	0.0690216622596853	4.4979034006947	0.283685925335041	0.385871960874495	0.735181495675738	0.462228966962587	0.698335866636004	0.273040215527132	0.228025549562869
BCAN	0.0459470023145191	0.0836433106956859	0.582785381380709	188.961021208346	0.0213265684112196	0.142770213762112	0.149376875254628	0.881256257869195	0.947038946292855	-0.149665040370427	-0.15306703198153
ENSG00000272405	-0.506816943093629	0.135301687980483	0.000179799268833202	16.7997456797461	-0.770170036513317	0.275496890166507	-2.79556707898894	0.00518087490530752	0.0443452384113598	-1.11061718328178	-1.30276296046294
ISG20L2	-0.000845443581922897	0.104858782769412	0.993566975939254	14.9052886403867	-0.0211773578269532	0.212568338691855	-0.0996261153343843	0.920641159929042	0.965917423057581	-0.231011339328201	-0.214806514673512
METTL25B	-0.0202809942656878	0.116569467101689	0.861879573071102	26.5329961544608	-0.0352330766283447	0.21161844476648	-0.166493410662876	0.867768668331774	0.941270874906279	-0.264799060530668	-0.235223282828039
MRPL24	0.360394151715329	0.287623803738584	0.210203776328571	8.35439661538978	0.455698178727127	0.493871151484623	0.92270661559651	0.356160117328448	0.610860378224519	0.396985414239019	0.47788358577346
HDGF	0.167274949811395	0.162384075756267	0.302954065966781	33.4773941017408	0.206876908336642	0.274369298531946	0.754008955971269	0.450843844006975	0.689478944837588	0.0612574557704375	0.116455880704797
PRCC	-0.0147462901425766	0.0493180785548911	0.764937188747498	47.4533306904488	-0.0265269860998364	0.137696168434863	-0.192648687333555	0.847234112101704	0.93089243716071	-0.255177257531999	-0.222577168149416
NTRK1	0.336107652507117	0.30281843031184	0.267028633718678	2.02479499078346	0.270801196270213	0.637947671728972	0.424488101878773	0.671209880725878	0.837597490281871	0.354764564540305	0.209309713697937
ARHGEF11	-0.269819758733742	0.0808188913630214	0.000842099375039003	212.304166407549	-0.431191644801564	0.140203526792473	-3.07546931711502	0.0021017155197904	0.0233875110472917	-0.698609573041518	-0.810376670528902
ETV3	-0.105574380073178	0.131830519056926	0.423227673051259	9.08276293330155	-0.225864837178343	0.28013486365333	-0.80627178721265	0.420086154206719	0.66430331136332	-0.413077294935686	-0.5121272614174
IFI16	-0.268108321704209	0.204870562418483	0.190645557933958	33.5935758500497	-0.357164301082745	0.318910707794676	-1.1199507961103	0.262734730324805	0.521815470255926	-0.695634326383971	-0.702847547674441
AIM2	-0.560353577578592	0.212673436607408	0.00841849980570243	4.61761248798728	-0.924607675338613	0.405518287729982	-2.28006406447019	0.0226038891440598	0.118021589244802	-1.20368791276759	-1.52709282297531
CADM3	1.06250456797537	0.539072919062952	0.0487256062976542	18.1773316271068	1.07984847302387	0.709725728170209	1.52150109565268	0.128134136573325	0.342685386385054	1.61756883808605	1.38449903762604
SNHG28	-0.395936972304076	0.119659638094494	0.000936767163455081	9.52322981517727	-0.531177502510634	0.251558863262499	-2.11154357919147	0.0347256162685094	0.156428620047408	-0.917857965859426	-0.955612080003337
ENSG00000272668	-0.366984628754166	0.170345583671928	0.0312124490466145	10.7885216085341	-0.542194178440172	0.321771778350362	-1.68502713699709	0.0919833359541999	0.281747640514464	-0.86752578191778	-0.971614457502855
TAGLN2	0.978434971568756	0.551442730836833	0.07601050239594	3.7849270089914	1.38288740122032	0.847109073814756	1.63247856027892	0.102578711391427	0.301536767635995	1.47141809961671	1.82468111768947
KCNJ10	0.312268957449397	0.138758315053921	0.0244202536230079	223.157848058407	0.430238704404876	0.219802034950397	1.95739181624032	0.0503014199240751	0.196051500206833	0.313322199693205	0.440902183974068
PIGM	0.593160244955662	0.168423640070518	0.000428571043465751	56.0572208456415	0.809813505135026	0.272351767321371	2.97341013461997	0.00294510632859627	0.0298545025090581	0.801637486709564	0.992257174303056
ENSG00000225279	0.600158691140227	0.212902863322418	0.00481837267790701	11.2688161245388	0.836293353425749	0.358521170745228	2.33261916356966	0.0196681422385193	0.107629363241376	0.813803931199973	1.03072073002425
IGSF8	-0.0028641283031733	0.673511546163616	0.996606981901697	6.94050869615751	0.147248362861427	0.93924298779164	0.156773449230257	0.875423398515507	0.944526780028451	-0.234520720547548	0.0298418693147428
ATP1A2	-0.0504500704716616	0.0852266411388244	0.553882811477318	1478.40470615926	-0.109499943039235	0.145275569468161	-0.753739554696656	0.451005625634054	0.689489302781707	-0.317246472614283	-0.34310032664911
ATP1A4	0.536244733068294	0.232009184412719	0.0208158367829469	13.3597094599884	0.734524058685729	0.381415789882829	1.92578303827268	0.0541314702362609	0.205073301596208	0.702692749869539	0.882894772112299
CASQ1	1.40568779334244	0.276109633940062	3.56087182447188e-07	4.11635185583708	2.05082861431944	0.539281431610361	3.80289120690733	0.000143017171923931	0.00353311010458512	2.21417550638857	2.79490548553525
PEA15	0.742568350051693	0.488181368902762	0.128236970075348	37.6624362191585	1.0382144791486	0.61249115689142	1.69506852052829	0.090062423094531	0.278103039970188	1.06137591565927	1.32402318346949
DCAF8	-0.217029496786057	0.0618164889888017	0.000446647109216215	162.938743927064	-0.353912374292144	0.117436148514344	-3.0136578793617	0.00258118700212585	0.0271282920559127	-0.606836374436783	-0.698123930456613
PEX19	-0.0848474039352374	0.212833424436498	0.690146407848754	8.2630819783863	-0.294010772054921	0.448425960975969	-0.655650648359044	0.512048929408252	0.73485160179534	-0.377044495942041	-0.611113287867421
COPA	0.115420142634888	0.111568283659069	0.300890946482708	115.906157558199	0.118558402997229	0.197107722607598	0.601490400420562	0.547513403672461	0.757514083938181	-0.028889502059321	-0.0118320050126249
NCSTN	-0.541502107968757	0.13496839522157	6.0189668845564e-05	30.0789101295713	-0.901154368941711	0.258523459763075	-3.48577405612465	0.000490715286628209	0.00859940243951265	-1.17091558695096	-1.49302549949447
VANGL2	-0.127715588282028	0.135043327003886	0.344282302422228	31.7505007110805	-0.232871368130847	0.228298723937017	-1.02002921485926	0.307714605398701	0.565353095123671	-0.451568664808283	-0.522304664654198
USF1	0.140674465481344	0.139681857773338	0.31388374040508	10.3006323005455	0.193432391473724	0.268865981941663	0.719437952234859	0.471871119795251	0.706981746720222	0.0150138600515304	0.0969269197446045
ENSG00000289121	-0.411493115618303	0.267179729347318	0.123527209871515	2.52904465285654	-0.559424458044941	0.481793869350092	-1.16112822024815	0.245589759926209	0.502592770323695	-0.944901533692353	-0.996642464173948
KLHDC9	-0.731983690774909	0.507485296259729	0.149196842254157	5.64952477483408	-1.11317769993329	0.774888608204845	-1.43656480189087	0.150841690935837	0.379244015500303	-1.50205817811176	-1.80100200737516
PFDN2	0.15377818712863	0.347165905123344	0.657799714104299	6.04538677762564	0.177929642642438	0.636613490099536	0.279493987183053	0.779865751776277	0.899675059447122	0.0377940169370817	0.0744082543445187
NIT1	-0.364208511267413	0.154050307987388	0.0180681770102694	17.3163650314529	-0.517799094366467	0.27113648048841	-1.9097359876979	0.05616721488203	0.209437072441468	-0.862699642170372	-0.936179145891916
DEDD	-0.204466311051374	0.0915987669596957	0.0256020767060248	18.7995961356516	-0.375146321676972	0.194559555842739	-1.92818245319289	0.0538324359458643	0.204416041312975	-0.58499591187799	-0.728967502876299
UFC1	0.25189736024591	0.223179420691126	0.259034339765335	10.544762071877	0.356681125209027	0.418379189118622	0.852530753167788	0.393919577749054	0.643356189084572	0.208369233448572	0.334055422049574
USP21	0.587191869011211	0.152613499053041	0.0001192928104236	9.60118112656701	0.759079171108813	0.3347581841475	2.26754477427309	0.0233569669581512	0.120714737167842	0.791261767198254	0.918562534425587
PPOX	-0.119877604248984	0.128529515007775	0.350982416708417	21.0598699825816	-0.20117265702768	0.238728925400066	-0.842682371608516	0.399406108861475	0.648085626203058	-0.437942726258516	-0.476260400071542
B4GALT3	0.217288629968035	0.238164690519084	0.361586546162767	6.17410339226393	0.28643255974687	0.473701220031353	0.604669246424807	0.545398786094554	0.755981171063418	0.148203707458252	0.232015199525559
NDUFS2	0.397640528021629	0.215252414285682	0.0647004812188535	60.3616798147331	0.519496379573409	0.339081894613387	1.53206758551862	0.125505757620511	0.338927413697185	0.461736354354684	0.570554269767616
TOMM40L	0.366689730817308	0.25745116210548	0.154357354027193	4.13050699315571	0.551255826590398	0.5054156287364	1.09069802207859	0.275405781235513	0.534517243487611	0.40792995987947	0.616686756880096
SDHC	0.170842217815219	0.0908150688379214	0.059943354712075	45.3824538643225	0.226957068714644	0.166038190981519	1.36689678063227	0.171657661242499	0.40826686998216	0.0674589706505059	0.145623508823738
ENSG00000289106	0.233350315599258	0.326792652703859	0.47518865215623	2.41289979182372	0.256663134388508	0.633569160255169	0.405106735758945	0.685399055509366	0.846648280603376	0.176126135023052	0.188773337318199
ENSG00000288670	0.693296834848193	0.510611905068285	0.174534620407633	4.71738044870816	0.695447247445298	0.772054806698208	0.900774454626437	0.367708252429052	0.620469563592969	0.975719880180455	0.826133377936207
ENSG00000283696	0.0905886349862162	0.164161700131445	0.58106781973579	7.9558220115971	0.115998807978482	0.319943893034969	0.362559844096802	0.716933711728918	0.866108698942326	-0.0720578213481125	-0.0155499691242909
ENSG00000288093	-0.283020486232199	0.252117093630663	0.261617802286946	4.01828349183183	-0.437319672245067	0.452466843105833	-0.966523136243989	0.333782475523006	0.590631652517978	-0.721558369689723	-0.819277995130402
ENSG00000283360	-0.406754419466135	0.214941647242206	0.0584384206996101	3.40818701709163	-0.568189606467439	0.431136317118503	-1.31788852830801	0.187540966471282	0.430751542628736	-0.936663550264057	-1.00937436395871
HSPA6	-1.60156174969859	1.13533705860934	0.158348223282981	23.8324284415428	-2.57833913451594	1.53077131209344	-1.68433985804834	0.0921160065972443	0.281994845318378	-3.01377562295053	-3.9292361974236
ATF6-DT	0.103572546215492	0.193744605498553	0.592938335185702	2.51500596179037	0.120559771641603	0.433572184217852	0.278061591656504	0.780965078888715	0.900177816787615	-0.0494859488104944	-0.00892489793533565
DUSP12	0.254353586451969	0.203673238413715	0.211726655047608	15.8656764582098	0.317226570214744	0.362423972068146	0.875291356707212	0.381415395816133	0.632133018821811	0.212639258394653	0.276745332587728
ATF6	-0.017896332141259	0.0699303292663319	0.798015235987573	183.940966908923	-0.074554623468131	0.136634467465707	-0.545650192451206	0.585306415367476	0.784068825983915	-0.260653446118538	-0.292340170028842
NOS1AP	4.55912479494851	0.435894297302315	1.32911944033774e-25	10.1271825190589	3.35226807871823	0.833170495626402	4.02350790902394	5.73376577086786e-05	0.00183063220044518	7.69626613368485	4.68532376917018
UHMK1	0.239818526820412	0.129831706568481	0.0647255263371611	42.657401557016	0.300455852218513	0.221688027339934	1.35530933187383	0.175319023065825	0.413334022498658	0.187370792865527	0.252384866506113
UAP1	-0.200318749307792	0.201806281776574	0.320890831197836	23.4319353169563	-0.352247880893995	0.327711100777903	-1.0748732040442	0.282431500341558	0.542532070075058	-0.577785585700855	-0.695706154725259
DDR2	0.193240549335005	0.120878259304812	0.109901115126224	260.60133475532	0.236398324387513	0.221585456853347	1.06684945729074	0.286039821226311	0.545603783194417	0.106397336385784	0.159337494631528
HSD17B7	-0.496316380126382	0.246464039687189	0.0440360347284986	56.5539549489879	-0.767425310212168	0.393660223074212	-1.94946114753254	0.0512403783036861	0.198145690922568	-1.09236248601186	-1.29877608214458
CCDC190	0.476049701433439	0.252772869202963	0.0596583534017156	36.2308036471388	0.666306663189535	0.376123453817542	1.77151054109155	0.0764758413549593	0.253414756209798	0.598046733929734	0.783804944858956
RGS5	-0.133662031510079	0.20723620464456	0.518943823307445	33.3496002566871	-0.257888298174886	0.332320772943498	-0.776022202556482	0.437735876598026	0.680124076256524	-0.461906255402179	-0.558643244549278
RGS5-AS1	0.112823743624698	0.217802067139538	0.604450988496124	2.8345372408196	0.162645040613208	0.538219617753335	0.30219084412443	0.762506583504059	0.889927678328362	-0.0334032103310369	0.0522064601585034
ENSG00000232995	-0.251270756537264	0.123916076753992	0.0425858258737192	7.32361075037606	-0.499494308369571	0.280564480791939	-1.7803191158042	0.0750237504546307	0.250901121076702	-0.666363071514702	-0.909590354731704
NUF2	0.116481327287422	0.17697103766947	0.510413290543065	13.6451076813462	0.191878523949886	0.321254097691255	0.597279615509506	0.55032071176526	0.760015056722283	-0.0270446862489762	0.094669834680131
PBX1	0.150997105063011	0.0591699707070513	0.0107130732927663	950.668780058882	0.192098576334771	0.09236797958633	2.07970962659446	0.0375521745879767	0.163900644046182	0.0329592465205778	0.0949894738666812
ENSG00000269887	0.437213079151117	0.215959234202141	0.0429170140306706	1.95869104372539	0.608263894799631	0.486407909797429	1.25052221098327	0.211108846873374	0.459841052595469	0.530531231669399	0.699494369070669
ENSG00000271917	0.45683701860317	0.167989435949965	0.00653927612128845	3.73996519633178	0.719036023565773	0.362917055331808	1.98126820716203	0.0475612037625899	0.189221993464067	0.564646457210906	0.860397479253679
RXRG	-0.0405650639161921	0.143074783074959	0.776775566476622	34.1664340409449	-0.11562306421439	0.2620616927311	-0.441205515424301	0.659064220681479	0.830076242665518	-0.300061889012042	-0.351994524603813
MGST3	0.23850354414717	0.129664008998559	0.0658568660820507	95.9707920261398	0.32720592088579	0.208283815355009	1.57096181634701	0.116191518354806	0.32390375322196	0.185084762041266	0.291240933407751
ALDH9A1	0.0787007723915372	0.0781671085872204	0.314017813009693	48.6133001776422	0.010040395144634	0.149601279490189	0.0671143667945198	0.946490656635573	0.97648273893561	-0.0927242688070863	-0.169460870403574
TMCO1	-0.0715529711139847	0.0751352437073703	0.340933531329485	69.2603855354917	-0.197726498800467	0.15025627132921	-1.3159284271553	0.188198066432547	0.431347954599728	-0.353932797332717	-0.471254650131392
TMCO1-AS1	0.0947833015444585	0.140627827211759	0.500310653613945	7.52523827459944	0.00388124754741648	0.278016115656478	0.0139605128222575	0.988861484167951	0.994451783544126	-0.064765605834734	-0.178407398880612
UCK2	0.310520213940708	0.152588707967382	0.0418494267438847	24.4867926214526	0.394877335489625	0.284709041754574	1.38695045670527	0.165456870546802	0.399234897362077	0.310282097609781	0.389537690918194
FAM78B	2.6477251741477	0.358539616688309	1.52740940299768e-13	9.79890608886406	3.4722903193004	0.621946898902002	5.58293694434437	2.36490505211714e-08	5.77133360470427e-06	4.37339463161488	4.85966321733206
POGK	0.473761283214875	0.148293761133577	0.00139952701660292	31.2098391503221	0.649713945599227	0.26254485533233	2.47467787847839	0.0133356394078198	0.0840498717031567	0.594068434676909	0.759703034961518
TADA1	0.124799298203474	0.131236589636258	0.3416302870774	19.9078986471383	0.144870197120384	0.231012234379339	0.62711049702457	0.530586806786368	0.747988178624673	-0.0125843147959291	0.0263874420276009
ILDR2	0.165958573403164	0.096423806629526	0.0852259814010291	85.9617280381391	0.20723441772285	0.178923939802384	1.15822632763248	0.246771687010573	0.503601057023701	0.0589690020084365	0.1169751843672
MAEL	-0.377540156863002	0.280794168110028	0.178772488780725	12.4758721671955	-0.577267340215341	0.467734518859017	-1.23417733124234	0.217136832534854	0.466847626718052	-0.885876033304487	-1.02256031253369
POU2F1	-0.0573600263311426	0.0344692703177341	0.0960941072774555	696.397143898328	-0.104830770982086	0.0771780641213896	-1.35829749262955	0.174369305581246	0.412290202809592	-0.329259081153157	-0.336318076327273
ENSG00000272033	-0.0352617688568995	0.158897225074216	0.824379606751865	5.2322553632579	-0.152567295000354	0.308445970262597	-0.494632155091747	0.620859800111251	0.807844171668844	-0.290842378958875	-0.405658218738735
CD247	0.834491848830122	0.514822878126168	0.10503265164067	3.68039136496944	1.20993133607104	0.842242545990453	1.43655926886025	0.150843264100193	0.379244015500303	1.22118026590469	1.57345213872595
CREG1	-0.236244660375112	0.277538298617721	0.394650136914437	11.999095429337	-0.414724539476519	0.451050331985833	-0.91946399340982	0.357852930648354	0.612316820110205	-0.640240963829204	-0.786457219923194
MPZL1	-0.0536886296064542	0.0731841465683985	0.463186399168975	81.3016484454522	-0.127552480458743	0.137335384957102	-0.928766322667574	0.353010201018514	0.607698643605944	-0.322876543761971	-0.369322711736846
ADCY10	0.509610343549633	0.450034469525887	0.257474419180407	2.85791352640321	0.551705592598247	0.762737555088505	0.723322968585478	0.469481484749247	0.705023390067128	0.656390211696224	0.617340068776541
MPC2	0.641856347160728	0.558439900194708	0.250401762849609	7.79529462817986	0.6757589008062	0.737005238243572	0.916898368886314	0.359195898784712	0.613095956407539	0.886293195813088	0.797534882593755
DCAF6	0.169887997535377	0.0604852669088711	0.00497342404674838	243.00612562651	0.209993121411096	0.104970827855643	2.00049028573806	0.045447347844973	0.184096248548435	0.0658001069884653	0.120982365672249
GPR161	-0.0625210400814397	0.175183968244656	0.721175721794984	38.454986681515	-0.118574139423701	0.268942588043904	-0.44089015535295	0.659292521038446	0.830205677088571	-0.338231242351697	-0.35628113699315
TIPRL	0.23056933290256	0.235243902179404	0.327022524921774	24.472828647061	0.316331752341457	0.364024617747509	0.868984505220654	0.38485560591688	0.635698991916274	0.171291537354389	0.275445556367273
SFT2D2	0.215906286715284	0.092402897435729	0.0194613011638307	38.8868050636829	0.245165159289122	0.164185392069277	1.49322151136123	0.1353792130153	0.354279631552657	0.145800573675731	0.172071844127582
TBX19	0.444507900703587	0.2063598456486	0.0312368304348534	10.8220398528646	0.633442242124979	0.366222865960014	1.72966327611597	0.0836904536081791	0.266839127446368	0.543212909736924	0.736067417174397
NME7	0.142480209269922	0.0565034117338309	0.0116815376616382	153.196468599116	0.169998621704878	0.104964299805599	1.61958515437845	0.10532142073712	0.305384849243254	0.0181530542366745	0.0628879743788415
BLZF1	0.0548542331274157	0.0715374268972332	0.44320597096438	66.8158675611445	0.0361362353647598	0.124617606832767	0.289976964597415	0.771833860415366	0.895294281978066	-0.134180270410008	-0.13155510926106
CCDC181	0.385118525318971	0.238108064531982	0.105789663028518	7.17090030923853	0.511417779575672	0.420819313288472	1.21529065664602	0.224255254207754	0.475065131880578	0.439967486412734	0.558819622433136
SLC19A2	-0.1433820628319	0.12506254008187	0.251595401332097	38.6961293925669	-0.212523737377753	0.20115283618441	-1.05652866451715	0.290726752037814	0.550009576314198	-0.478804037910357	-0.492748519895616
ENSG00000213062	0.479158658814653	0.233502988426245	0.040165281433714	4.54830173486106	0.71040219626883	0.433402522378045	1.63912796900883	0.101186611232831	0.299493034699294	0.603451498988158	0.847856331220008
F5	2.02874711091189	0.646838467741955	0.00171033101989639	9.93154787767384	2.88644594291259	0.821058662033129	3.51551731488356	0.000438898139160143	0.00793917967280791	3.29733259605216	4.00868939120805
C1orf112	0.198357231334413	0.106313239393362	0.0620719994893021	20.1180051593609	0.249107008374081	0.210913654592098	1.18108525906418	0.237568855249181	0.49252151723117	0.115292429079096	0.177797614542095
SCYL3	0.0187281004740879	0.0811419737121939	0.817465078458734	40.9786128417772	-0.049830404842726	0.18629789277761	-0.267477018122852	0.789101906647805	0.904211563148617	-0.196983723632128	-0.256426770891492
KIFAP3	0.692676459944173	0.124687162070541	2.77111593147531e-08	110.056599396512	0.967579845905969	0.208525542184842	4.64010229043444	3.4823676158472e-06	0.000250853737991117	0.974641389807885	1.22142217451561
GORAB-AS1	0.474825543361033	0.197811335990254	0.0163773429714396	3.37044067045491	0.514709874470597	0.428402817316251	1.20146239395674	0.229571885670268	0.48237082480369	0.595918597077262	0.563601586213296
GORAB	0.140923403253957	0.0904617716882341	0.119275278536647	26.1692345791851	0.191090343478365	0.193968445618202	0.985162008538737	0.324544498715155	0.583241465844212	0.0154466257701187	0.0935249556327944
PRRX1	0.227140358957089	0.102243528409216	0.0263129061165647	351.911339402748	0.300044482659966	0.183440878360328	1.63564678354078	0.101913533066473	0.300742408099165	0.165330439695506	0.251787327737633
ENSG00000271811	0.276443599134276	0.210076969871922	0.188202312599691	20.8655788575505	0.376713749939706	0.346959226985545	1.085757981457	0.277586080832002	0.536837894505225	0.251041627435434	0.363154001811459
ENSG00000231424	-0.663036304372934	0.265099183826537	0.0123812518627098	15.0193064460516	-0.924983029082724	0.436019183012425	-2.12142737090621	0.0338858539303296	0.154095447482057	-1.38219663637861	-1.52763804662966
FMO4	-0.1894184884219	0.124081118955827	0.12686802248255	20.6602585478079	-0.295346094425393	0.237986427897667	-1.24102074657968	0.214598084856137	0.46384185096361	-0.55883603382866	-0.613052923088836
PRRC2C	0.1358795303467	0.0709581276335609	0.0555020011210866	196.189112669043	0.157255054276246	0.114056243213611	1.37875007843043	0.167971823398395	0.40303335076284	0.00667810799853566	0.0443771841924152
VAMP4	0.303695703075125	0.0913838162736346	0.000889596537308389	25.7361742320241	0.418677980749263	0.180924594132637	2.31410208632182	0.0206621230096854	0.11114681501452	0.298418030868305	0.424109544770738
METTL13	0.173462642305418	0.249753869305955	0.48734716422737	9.62431524748795	0.216137637840062	0.437409460655448	0.494131145485935	0.621213563149514	0.808098826054662	0.0720144460032523	0.129907641506556
DNM3	-0.134996333558974	0.0744191755270602	0.0696778309561942	966.014926493686	-0.231755725636815	0.137447982799239	-1.68613406262444	0.0917699805139246	0.281252877026862	-0.464225871983232	-0.520684127528645
DNM3-IT1	0.0472721158434848	0.234248812063703	0.840070726721205	2.09658925944518	0.129405965324897	0.495005363522016	0.261423359949395	0.793766044578246	0.906866867416928	-0.147361397566228	0.00392472491454534
PIGC	0.0123548579142393	0.0935661211627833	0.894949379460538	56.2661369830627	-0.0122947722470228	0.165357715855085	-0.0743525766756334	0.94072984263011	0.974303825817049	-0.208063283263424	-0.201904030427724
SUCO	-0.055113413764387	0.0557267006552385	0.322665715744005	105.723879669683	-0.145244413235616	0.124896071394605	-1.16292219293848	0.244861072241864	0.501931283819887	-0.325353458910155	-0.395021297117989
TNFSF4	0.425880776893246	0.196866304244372	0.0305181517809338	13.8868509604965	0.584566977283545	0.343247585337257	1.70304760253209	0.0885591604054268	0.275254711839678	0.510830597738256	0.665073185939502
PRDX6-AS1	0.267828519560818	0.0834901126044443	0.00133704710628341	282.471057056097	0.365506701013155	0.140848790812843	2.59502903009534	0.00945829299078853	0.0672699912145204	0.236064747618583	0.34687509620279
PRDX6	0.0936500711180574	0.110136967620567	0.39515525046472	223.74654432058	0.0951674717757552	0.173839757240331	0.54744365320407	0.584073971701581	0.783549103978439	-0.0667356695766057	-0.0458087248385824
SLC9C2	0.331511008769167	0.140570885946228	0.0183579036370543	52.0957650090224	0.443963759105727	0.235393173293648	1.88605197378384	0.0592879512212712	0.217084734824076	0.346773532044649	0.460838642841451
ENSG00000238272	0.789400683859828	0.363706206468797	0.0299739070057733	2.55455706289996	1.08912850034059	0.59618377980505	1.82683349871868	0.0677248075095414	0.236651613276526	1.14279155773274	1.39797882965021
ANKRD45	0.403188250224922	0.156380142973164	0.00993000184824061	29.878529282445	0.53816850946802	0.262921934818415	2.04687566231285	0.0406702942651743	0.172156107809942	0.471380788626885	0.597676649803544
KLHL20	0.0775569912111392	0.0598087213326594	0.194717036340207	75.6269645645718	0.0908750047548529	0.12062820458851	0.753347901221347	0.451240881103312	0.689654669955118	-0.0947126745007927	-0.0520437886738122
CENPL	0.0739951710919502	0.162077992732831	0.648001339909544	4.38518191840787	0.0529591364983129	0.360485895360953	0.146910426121625	0.883202722363581	0.948139816688368	-0.100904718509148	-0.107118844066548
DARS2	0.302756385750424	0.105024232382803	0.00394246630130563	12.4638326288422	0.310941113172936	0.243644868625921	1.27620628715287	0.201882606734688	0.448322034871194	0.296785075239518	0.26761533212449
GAS5	0.0817200395653884	0.116933566449165	0.48464034348654	29.5817794249177	0.0941752789232924	0.232495595930082	0.405062635903063	0.685431470414772	0.846648280603376	-0.0874754256348133	-0.0472499440120413
ZBTB37	0.114292680357688	0.0819304487130585	0.163016927545443	93.6567685396445	0.120267116357871	0.140810668026412	0.854105147312505	0.393046732161613	0.642772556463191	-0.0308495381657415	-0.00934999715378078
RC3H1	0.0184795281942053	0.048297194459662	0.702000684406664	150.257782480343	-0.025210162258631	0.0946177722895273	-0.266442145577986	0.789898710427459	0.904710215685875	-0.197415853960102	-0.220664403142792
RABGAP1L	0.203447025339247	0.0834618728549321	0.0147849457972032	331.484683634307	0.254264168475427	0.12975146186948	1.95962469179112	0.0500396731659268	0.195452466204724	0.124140778354684	0.185288696543148
RABGAP1L-AS1	-0.474933732193258	0.236178287525378	0.0443347617117045	4.41329205963326	-0.657096232023854	0.450760192711282	-1.4577512447838	0.144909121396343	0.369420685301043	-1.05518983478679	-1.13851652929621
CACYBP	1.06043093915751	0.9196892954998	0.24889736122426	24.8320229512823	1.52953419385637	1.08743695894333	1.40654976022024	0.159560939472309	0.390628393241401	1.61396393933555	2.03769431240128
MRPS14	0.170447208850222	0.10108668143621	0.0917671002436533	10.6243854597968	0.344015284235386	0.249168413607585	1.38065366815384	0.167385473407761	0.402308127599429	0.0667722675568318	0.315657534165296
TNR	0.394278367444682	0.451998637802096	0.383044791112251	6.01012827888723	0.443739604101306	0.720858269728157	0.615571219386363	0.538177551261468	0.752708808808994	0.455891408355458	0.460513044355839
LINC02803	0.642632154246193	0.357499087461134	0.0722440582630668	10.5816579180253	0.869670588590221	0.560406548799119	1.55185657707572	0.120696544893303	0.331299907412406	0.887641897166453	1.0792031507116
COP1-DT	-0.411764103758354	0.129545132164524	0.0014801989913691	67.4261170022249	-0.627490110887906	0.222960549647103	-2.81435487973583	0.00488752396348099	0.0425729749199949	-0.945372632858732	-1.09551187619176
PAPPA2	-0.634003664406386	0.154098004398265	3.883752742708e-05	47.9741124065146	-0.98756005176856	0.272897663949975	-3.61879261798881	0.000295980700366767	0.00596357153709277	-1.33172486118056	-1.61853489666132
ASTN1	0.0267315184987905	0.0635043475852634	0.67379891360515	462.338365221531	0.000718904806976589	0.111555587281495	0.00644436396684043	0.994858177076524	0.997509090871039	-0.183070186460715	-0.183000889933544
BRINP2	-0.398063334371328	0.0984234638950516	5.24584820938726e-05	191.509514968435	-0.5903238334138	0.17694136858051	-3.33626804262677	0.000849112530617463	0.0125474369416534	-0.92155453869509	-1.04152564602611
ENSG00000227579	0.129221300006741	0.540266185759191	0.81096538790001	2.70277158503943	0.064439087753133	0.884792680966727	0.0728295895064668	0.941941724452538	0.974890089175912	-0.0048968884648388	-0.0904435315829402
SEC16B	0.209244185816035	0.322416295238202	0.516346374775705	9.44542574117926	0.304499613725982	0.538171966829458	0.565803558144967	0.571527327415793	0.774790980958374	0.134218848440924	0.258258670780145
RASAL2	0.719621812803001	0.192297440922329	0.000182392343037301	85.6180851772554	0.980754941416884	0.298732257520074	3.28305670622457	0.00102688007212117	0.0142156526990924	1.02148452200978	1.24055978492607
C1orf220	-0.481966447580478	0.231808186860728	0.0376025922010031	2.11626582125567	-0.741937068505764	0.450399667839055	-1.64728600281936	0.0994992735554318	0.29602488550483	-1.0674158545516	-1.26175289400748
RALGPS2	0.966462156543082	0.189266695015268	3.28439554927603e-07	31.8511972621226	1.38381221436704	0.322675494328153	4.2885568897889	1.79837740049803e-05	0.000795586523915977	1.45060396665601	1.8260244638299
ANGPTL1	-0.142741427361441	0.234652805261135	0.542982513318571	11.8656030013447	-0.236861578063079	0.397878185949073	-0.595311797499239	0.551635071401623	0.760548743951593	-0.47769032556845	-0.528100682077811
FAM20B	0.182870555711313	0.077931230909717	0.0189474544332955	44.124334257385	0.203128331596286	0.149305513193999	1.36048781622921	0.173675605854353	0.411263834663107	0.0883696273113319	0.111010849874377
TOR3A	-0.441214712917758	0.129910193773787	0.00068302066236739	17.6008039980877	-0.763979384029666	0.26336546069315	-2.90083362495201	0.00372171422927927	0.035104002116261	-0.996571026344539	-1.29377066926319
ABL2	0.0181704483294356	0.0297011999549902	0.540686705313488	157.924936733378	-0.0431895176368849	0.0742579659875376	-0.581614606089981	0.560826302356424	0.76686143140959	-0.197953173662026	-0.246780486959816
SOAT1	-0.28644447632482	0.102656799202466	0.00526573066960784	50.1376233541226	-0.478952821727068	0.191896587228046	-2.49589025342015	0.0125641466634107	0.0812005985233533	-0.727510803172667	-0.879752622755466
AXDND1	-0.548235244381593	0.158445939343472	0.000540019754495215	16.3892598595465	-0.824358105202517	0.301914327777348	-2.73043717822645	0.00632503867462753	0.0506960493882128	-1.18262080383093	-1.38147435550447
LINC02818	0.568257488163296	0.237989305318798	0.0169521548017873	1.76782300322316	0.693240877912097	0.510705623551133	1.35741774897979	0.174648511780236	0.412504296958266	0.758345304390483	0.822928494866256
TOR1AIP2	0.0767762147308595	0.079817967427553	0.336104169705689	67.6296863000138	0.0541594624685795	0.154947147374028	0.349535073000367	0.726687644763801	0.87007978647898	-0.0960700148955347	-0.105375299151409
TOR1AIP1	0.0772670324788816	0.0720519181242282	0.283549409019385	69.5952060326292	0.0633628311106883	0.131218694811926	0.482879601885275	0.629181226023435	0.811975454590687	-0.0952167530815926	-0.0920068584148192
CEP350	0.0291349664633364	0.0841654839052992	0.729220308206146	471.463150454053	0.00835530510420546	0.134849921824917	0.0619600292764988	0.950594662827975	0.978235215602998	-0.17889191381632	-0.17190856398375
QSOX1	-0.18303382019763	0.249753453984999	0.463645033471055	23.7276497778992	-0.306472740007737	0.377611508733102	-0.811608578975683	0.417016267043485	0.662364173507108	-0.547736611258037	-0.62921503805444
ACBD6	0.264636193543095	0.0639767999405744	3.52735550593293e-05	210.892542365609	0.343679058081986	0.115818001096634	2.96740623070531	0.00300323873052583	0.0302741340761365	0.230515050404996	0.315169145665323
XPR1	0.0812435525942854	0.0742619964147738	0.273949494551488	287.495235749621	0.0639224057519043	0.133788675325677	0.477786371651413	0.632802262048255	0.814340444904056	-0.0883037741183828	-0.0911940429426053
KIAA1614	0.0656683226376992	0.0930584299676552	0.48039484961474	33.1616023059469	0.0561023869243378	0.163542018776518	0.34304570375276	0.731564077345577	0.872232131819609	-0.115380523113051	-0.102553085736678
ENSG00000243155	0.447050410456803	0.163328671194558	0.00619794052691776	6.06184837602415	0.659759417617742	0.348412816066599	1.89361408993528	0.0582762519180257	0.214355486042806	0.547632934262805	0.774294680974279
STX6	0.107783928407942	0.118204205098648	0.361850250964583	61.6449365733069	0.116453548910987	0.199972747406645	0.582347096898052	0.560332908097185	0.766251133458393	-0.0421646740130493	-0.0148894308536758
MR1	-0.166032862965995	0.0899574005753068	0.0649382179461903	27.6386771911361	-0.255068671187419	0.168877689354175	-1.5103751843293	0.130947717045558	0.347146854502798	-0.518181307553812	-0.55454756852596
IER5	0.766156938397591	0.914182920011883	0.401986685813796	6.43675069330913	1.12391638942111	1.0956374936767	1.0258104490834	0.30498093981267	0.56223414111089	1.10238348264613	1.44851030911266
LINC01344	-0.869833735499131	0.164076743567384	1.14928399525318e-07	18.107764596303	-1.28821627014857	0.298986668087424	-4.30860773287687	1.64285447876806e-05	0.000740877310646647	-1.74170350407519	-2.05525594889763
GLUL	-0.620855180254831	0.137473031346123	6.29603375403502e-06	1387.74069077078	-0.913108998492483	0.238387696758687	-3.83035287016845	0.000127959626119285	0.00326956142568047	-1.30886688694683	-1.51039031045577
RNASEL	-0.0971743265777374	0.119428919084376	0.415840751786615	13.0528871378526	-0.127054388602357	0.236768348102155	-0.536618976399409	0.591530833412058	0.788449481574284	-0.398474227072689	-0.36859920366905
RGS16	-0.215877425724644	0.271772072105203	0.427001810935153	12.7514891254345	-0.341536307061076	0.44617459885437	-0.765476806474481	0.443987672341092	0.684935023757507	-0.604833557204494	-0.680146956180737
NPL	-0.0495630217706815	0.100536542523306	0.622023085223724	601.871929278028	-0.0944191578605056	0.150286257989759	-0.628262085459204	0.52983226467551	0.747480938023735	-0.315704383342444	-0.321194588569613
DHX9-AS1	-0.117156571763587	0.189634330245278	0.536705505914999	10.864072979164	-0.205794599517055	0.331891822831992	-0.620065290434199	0.535214802680545	0.750720056348309	-0.433212348998033	-0.482974046635086
DHX9	0.159397974669796	0.0639023134417832	0.0126170027448244	136.401556999803	0.180554129092839	0.119178035419104	1.51499501110166	0.129773667527141	0.345327771713281	0.047563733151844	0.078220477122996
LAMC1	0.32594247679293	0.111841858513491	0.00356469294055526	101.69735407434	0.460819700908139	0.198375912992987	2.32296196627677	0.0201811957292567	0.109589681945397	0.337092921035398	0.485322901574059
SMG7	0.0632013168692966	0.0400386293038897	0.114448835889133	174.635054460474	0.0245598863443711	0.0868376410517396	0.282825351390394	0.777310719813039	0.898191391763523	-0.119669287782698	-0.148370445236745
ARPC5	1.47448094989507	0.234212881109829	3.06463223239533e-10	20.1237118589536	2.16341110383366	0.41160204739641	5.25607469039165	1.47162543145578e-07	2.28166848609889e-05	2.33376892733442	2.9584382524574
RGL1	-0.382929422383902	0.0649682420071171	3.7672522218e-09	606.422764436405	-0.581523457152109	0.11194924161177	-5.19452788406358	2.0524001143597e-07	2.98331016622999e-05	-0.895244998654069	-1.02874257570816
ENSG00000289581	-0.604225833645196	0.110516236303379	4.56932649258563e-08	36.6707970102655	-0.885076957273598	0.191668285676932	-4.61775381434488	3.87916069500648e-06	0.0002651733809382	-1.27995760950121	-1.46967210212
COLGALT2	0.7056870716012	0.260629888670714	0.00677672748103083	76.6662424141444	0.99830489844868	0.395014272737265	2.52726285440496	0.0114955429594038	0.0764179009306222	0.997259679687801	1.2660521420871
TSEN15	0.558819438320468	0.186130812682323	0.00267953180156247	98.5870580126983	0.768190261689328	0.290183518339774	2.64725669495074	0.00811477298373746	0.0606622586714951	0.741937732412044	0.931796935785328
C1orf21	0.136571375173628	0.0878902968201587	0.120211955379169	526.713717051706	0.170516787249325	0.145707735874765	1.1702658491371	0.241894000586632	0.498611588952946	0.00788084521488588	0.0636406406733321
ENSG00000285847	-0.20944356238834	0.137053582331135	0.126466007664496	34.6857582085502	-0.335928198061612	0.23161934337299	-1.45034604264743	0.14696204558195	0.373052625636053	-0.593648611421434	-0.672000844064719
EDEM3	0.0373421443196319	0.0801839060137585	0.641425794675492	140.63903477976	-0.0190097231012737	0.148363347457851	-0.128129510603515	0.898046482438604	0.954476118509615	-0.164624150490262	-0.211657896216979
NIBAN1	0.740295886789245	0.624482807073929	0.235837836766035	6.57562682202766	1.16411278029599	0.948036507772351	1.22791978025336	0.219477083345877	0.469278554881911	1.05742535329015	1.5068979593451
RNF2	-0.327838870026794	0.12373763521594	0.00806186737469379	21.3233244534242	-0.588250022224136	0.240409252800764	-2.44686930877673	0.0144103081038348	0.088448665007801	-0.799472861593566	-1.03851331184001
TRMT1L	0.184364979327815	0.0614235490246283	0.00268621480683587	63.0542166408812	0.219523532341963	0.135769908537145	1.61687913549638	0.105904372993693	0.30618419327603	0.0909676071336862	0.134825854798797
SWT1	0.296776450655907	0.0638604357567116	3.36362831362327e-06	128.259891950516	0.393254515049749	0.126192893469795	3.11629683920258	0.00183137822352294	0.021175310709484	0.286389260730842	0.387180447639103
IVNS1ABP	0.127982907438033	0.293588955657733	0.66289079515331	6.80779998297057	0.154541634765798	0.499310325164008	0.30951019231384	0.75693346020299	0.887027462974648	-0.00704977126870351	0.0404357808509302
TPR	0.0158872781781449	0.0669421773079562	0.812402050538304	103.099127790324	-0.0150115182262041	0.130322382953237	-0.115187567062755	0.908296453126504	0.960095506942632	-0.20192234941551	-0.205850265663036
ODR4	0.121916271720147	0.0714205499933758	0.087818427549805	94.180538822008	0.132637375801518	0.124524760640838	1.06514861075766	0.286808684426269	0.545982855760016	-0.0175963104230628	0.00861854096518746
PDC-AS1	0.506408654693812	0.273744329171023	0.0643232139403488	43.3065713548497	0.687140604846906	0.398622850131822	1.72378629228022	0.0847464301133045	0.268286235375105	0.650824237662472	0.814067485151195
LINC01036	-0.904418891030464	0.193763097240257	3.04659951066961e-06	17.9437455935926	-1.34756659872831	0.318506412714508	-4.23089314668274	2.32765231266487e-05	0.000964228489826568	-1.80182804656179	-2.14146583368757
BRINP3	-0.266634853082725	0.130195265574472	0.0405638007828395	528.721379500324	-0.416887348767775	0.204555170599471	-2.03801911995693	0.0415480207762033	0.174358977798988	-0.693072775759894	-0.789598829149017
ENSG00000225811	-0.0737451769918116	0.279308064257506	0.791758267588852	9.30095390894472	-0.15554864012303	0.479883860210686	-0.324138094693868	0.745833487107622	0.880575436095079	-0.357743836300617	-0.409988799978899
BRINP3-DT	0.188439583722154	0.117169516987397	0.107777245165934	8.50785503247486	0.173078830562981	0.296702476955976	0.583341373953752	0.559663515443218	0.765883513882725	0.0980511006516377	0.0673621610790747
ENSG00000241505	0.115804593585801	0.126769542905382	0.360977078543263	9.50233612885885	0.0382077004321423	0.270933955058347	0.141022192747727	0.887852410266469	0.949707646615106	-0.0282211535387769	-0.128546182957215
ENSG00000285280	0.341743217392659	0.440412222002157	0.437771330876182	4.86055511242836	0.502836494646227	0.653809199057979	0.769087518760402	0.441841357106597	0.683512637184026	0.364561708869751	0.546354795315573
RGS2	1.69012620059751	0.853827938522499	0.0477631916480259	4.58335611404243	2.3628045078339	1.13089417948129	2.08932413899032	0.0366785548851976	0.161560301280037	2.70865728156338	3.24806903965072
UCHL5	0.670303042105752	0.108259549161129	5.95453031058691e-10	24.8295692123213	0.894703879280456	0.231167727726602	3.8703667163204	0.000108671758412893	0.00292909971351308	0.935746335246744	1.11556549541906
RO60	0.00481951555146745	0.0895611801628732	0.957084509968309	66.9598030340664	-0.0567607826525708	0.168971013872194	-0.33592023478952	0.736931017679023	0.875199662081595	-0.221163094586556	-0.266493557155946
GLRX2	1.93524461834406	0.455281769776692	2.13148596813127e-05	3.55419465680214	1.91877511880676	0.678010025573073	2.83000995034692	0.00465465564911089	0.0409532627600789	3.13478324501902	2.60308992348728
CDC73	0.112278248364544	0.0522903549721927	0.0317767567774723	186.767880983842	0.124622591027685	0.101736518295867	1.22495435380697	0.220592419386542	0.470550915567728	-0.0343515262325126	-0.00302341095829459
KCNT2	4.02597435136539	1.48665638908357	0.00676750904873811	1.71523187107549	2.51289832292288	2.57072362552631	0.977506215748263	0.328318602045136	0.585692180724831	6.76941107102868	3.46608923964196
ZBTB41	0.424775481811052	0.10553554579162	5.69869937974017e-05	60.4598906833777	0.568431491114134	0.182770560853512	3.11008232649526	0.00187035205915399	0.0215341807093543	0.508909098178439	0.641635431895304
ENSG00000290127	-0.49120339471373	0.213686070544888	0.0215211231286644	18.0881773018821	-0.720927861373258	0.347163549282107	-2.07662314452094	0.03783635504131	0.164391742746871	-1.08347381964754	-1.23123577018081
CRB1	-0.0221001045698043	0.0649095083072626	0.733498385664713	993.061722969357	-0.0590233050314507	0.114275990784091	-0.516497862993523	0.605506731107055	0.797344709238885	-0.267961491726577	-0.26978000557646
DENND1B	0.415852473995224	0.106304836560844	9.15778836344173e-05	93.0070384488854	0.586605630638604	0.184725973716147	3.17554493738922	0.00149555355794232	0.0182158891932901	0.49339690069692	0.668034451278246
NEK7	-0.148539804874693	0.0509869452053284	0.00357641234395091	252.211089345589	-0.250629270835908	0.0892105189021319	-2.80941388885833	0.00496317944906075	0.0430887884804327	-0.487770511410989	-0.548099075282559
MIR181A1HG	0.104744839751271	0.483583665464498	0.828519090018456	7.85945757160643	0.0851974794936139	0.692044119592146	0.123109895860144	0.902020075130153	0.956109565930002	-0.0474479758300106	-0.060290732041711
LINC00862	1.52376680505269	0.304664309657656	5.68973401671618e-07	25.1900560308935	2.14485330568322	0.477182511287128	4.49482798499425	6.96262083502191e-06	0.000393581483313044	2.41944989209772	2.9314819460849
ENSG00000230623	1.56255727050934	0.278994759187798	2.13526243807464e-08	5.52004814861271	2.20992919424669	0.491631536406836	4.49509242307419	6.95397361844662e-06	0.000393581483313044	2.4868851530527	3.02600854753617
ZNF281	1.63766797287213	0.223816771210574	2.5357030003379e-13	11.1905789185866	2.37162909212496	0.411945939827914	5.7571367085586	8.55526251963556e-09	2.76798067755175e-06	2.6174613076494	3.26088727357219
KIF14	0.0784294199326719	0.210381580090548	0.709300250417279	2.56761323486125	-0.0699408450269317	0.43530670308328	-0.16067026887374	0.872353107161344	0.943372258230422	-0.0931960013232842	-0.285638382231195
DDX59	-0.432442436598505	0.101085522639019	1.8859199686989e-05	34.2932382262976	-0.718123175595608	0.191063625135688	-3.75855516760774	0.000170897360733027	0.00401473164896634	-0.981320867941077	-1.22716179715405
DDX59-AS1	0.057307595563806	0.102145631182929	0.574771532823901	26.8448287293234	0.0502167403513328	0.187559371079003	0.267737837157604	0.788901122871259	0.904203765160806	-0.129915223982555	-0.111102337697285
CAMSAP2	-0.0264485699123717	0.045233483983415	0.558741249706193	369.534374445696	-0.0863362358619352	0.098693494532828	-0.87479155815298	0.381687331340251	0.632473058236254	-0.275521078642527	-0.309453663271677
INAVA	-0.354510375874004	0.19905429220844	0.07491681579165	2.71198637919879	-0.376491865337345	0.408556510784697	-0.921517232987508	0.356780448245964	0.611280330187781	-0.845839924625554	-0.730921985129665
KIF21B	-0.275609364293471	0.148697471016881	0.0638120726881442	36.1036393998071	-0.407625463860789	0.243757400615597	-1.67225882304025	0.0944732955859817	0.286704948525556	-0.708674509286817	-0.776145390054807
TMEM9	-0.163351171853502	0.19750499203091	0.408195326259227	30.6934830663587	-0.229310991012443	0.325667339823202	-0.70412645964723	0.481354023520953	0.713117071882893	-0.513519323278997	-0.517133004976292
IGFN1	-1.39152022181848	0.417666199097645	0.00086330806871343	8.07145207620983	-2.00997397114375	0.640917010477213	-3.13609084840354	0.00171216156557551	0.0200966043890189	-2.6486290572357	-3.10365196856644
PHLDA3	0.669175307935015	0.391700071132023	0.0875645585177199	12.2717128532512	0.939485564932778	0.622640745571409	1.50887260690046	0.131331341393414	0.347937223414935	0.933785826467171	1.1806135592322
CSRP1	0.287223149290752	0.125075634326885	0.0216532664125909	391.206515668426	0.365654957629041	0.209755027499286	1.74324764459	0.0812903663016403	0.261853415787634	0.269781329813883	0.34709044776159
CSRP1-AS1	0.388911754072116	0.0883828906207014	1.08098388319703e-05	31.1960553248848	0.555295910535232	0.17934259959486	3.09628561083458	0.00195961510355542	0.0222153227530352	0.446561822619299	0.622555219275511
NAV1	-0.0877275850845358	0.106066582093349	0.408180838221971	454.472679445672	-0.134637634269347	0.160047511916305	-0.841235409768533	0.40021606701954	0.648632909017234	-0.382051545099973	-0.379614319354661
IPO9-AS1	-0.113531487644079	0.113093177274402	0.315438551339553	51.350279894241	-0.16043369555065	0.203407162127325	-0.788731792296602	0.430268782156927	0.672953768230836	-0.426910323727004	-0.417084633745711
IPO9	0.249242522409617	0.0777255213847705	0.00134266378102452	126.551742584553	0.337028427301441	0.135478296683157	2.48769312541366	0.0128574623471903	0.0823444087381029	0.203753932235349	0.305508708611452
SHISA4	-0.241372316560783	0.196343275895698	0.218944978628699	27.7400289385316	-0.403171017774372	0.330084393592563	-1.22141799370261	0.221927797759499	0.471962249779888	-0.649155134589917	-0.769675041985934
ENSG00000223774	-1.00113294053789	0.203017159455561	8.16956641286233e-07	42.0167497889524	-1.48291888947425	0.320961765524339	-4.62023533255331	3.83305024794007e-06	0.0002651733809382	-1.96996052679288	-2.33807309215593
LMOD1	0.08311363729249	0.201431751965246	0.679889164494165	85.9223781459932	0.0863252253892348	0.310947201677618	0.277620203441273	0.781303921475082	0.900339293344727	-0.0850527265182385	-0.0586526140049563
TIMM17A	-0.179992800800908	0.219058997465513	0.411268390740125	11.710443946753	-0.245071832695263	0.36505514672313	-0.671328249704515	0.502011442069548	0.728115105098933	-0.542449952947214	-0.540026565604902
RNPEP	0.0500591067053095	0.0939495824845854	0.594151628375547	23.8870158544869	-0.00399447758885405	0.18003339031423	-0.0221874263539785	0.982298447439078	0.991863717937616	-0.142516355006573	-0.189847358403714
GPR37L1	-0.391462926299849	0.118419517726078	0.000947293961435805	369.013575117474	-0.589398205524432	0.217561807645435	-2.7091069517357	0.00674645881842716	0.0531875784813531	-0.910080063318999	-1.04018111642349
ARL8A	0.397857364352976	0.3907518307316	0.308590397249653	16.0209827485754	0.494450412973567	0.609376601062996	0.81140367403515	0.417133889940258	0.662466074356395	0.462113313342331	0.534173512546976
PTPN7	-0.255982606349957	0.194159554247841	0.187365214261456	15.5436104053195	-0.383151616458916	0.331965080203738	-1.15419253200898	0.248421243615761	0.50563986021874	-0.674554383940552	-0.740595670021719
LGR6	0.862684444953459	0.487497854407119	0.0767909805522224	4.2153637542307	1.21412009524564	0.738281072212718	1.6445228530738	0.100068247714384	0.297120385334702	1.27019166739715	1.57953656074173
SYT2	0.628078909170058	0.547431769147637	0.251249774624268	2.88400379976541	0.786601354868342	0.889770713669587	0.88404950037549	0.376669492123313	0.627911051788606	0.862341817162322	0.958540144454963
ENSG00000226862	0.714941110141232	0.307195363302866	0.0199483790627701	2.02629962033896	1.06217400099163	0.614162202960036	1.72946820216604	0.0837253327342912	0.266898064796213	1.01334735732941	1.35882581501573
KDM5B	0.0224938044428888	0.0878342889017568	0.797878518040053	159.523710063164	0.00585840675787482	0.146861670207127	0.0398906450513085	0.968180309335864	0.986263019933054	-0.190437237870078	-0.175535457447029
PCAT6	-0.925274118253738	0.193784075103816	1.79914000839109e-06	4.35537036448523	-1.24934867854207	0.412616609788811	-3.02786811995164	0.00246285543089001	0.0262060695522153	-1.83808380357632	-1.99879845869256
ENSG00000291234	-0.111555776608243	0.220319818034168	0.612621045729086	3.34169928491477	-0.0132406882461518	0.467209277565477	-0.0283399514563283	0.977391016731148	0.989750112209606	-0.423475650084789	-0.20327802971732
RABIF	0.310385891975862	0.395009410146769	0.432003212632424	3.89545398095994	0.400777220213323	0.649430619834817	0.617120917882284	0.537154972391511	0.751924587320189	0.310048585672125	0.398107624640136
KLHL12	0.116454169079667	0.0925375502444491	0.208227930272484	28.4341816809932	0.129906155486992	0.195440107474107	0.664685243811602	0.506251833900943	0.73136745548916	-0.0270918994186431	0.0046512808962759
ADIPOR1	0.488255029356207	0.314240505272172	0.120241142143665	10.302566456029	0.661704368496401	0.523755065320393	1.26338514376299	0.20645080053746	0.453395256002947	0.619265078794213	0.777119837888886
CYB5R1	-0.149601896624654	0.149665074184322	0.317514835379095	26.2260101990112	-0.225819095226689	0.268375424173758	-0.841429858646388	0.400107164013208	0.648632909017234	-0.4896169041643	-0.512060818510065
TMEM183A	0.430995921710968	0.49267954038124	0.381682892104678	8.2954358184714	0.53792617310272	0.750977559360725	0.716301261465966	0.473805348048455	0.70838011444842	0.519723018119007	0.5973246418091
PPFIA4	0.71268187782903	0.795168795499138	0.37011130289042	4.37475860973483	0.942260997618354	1.20474782668008	0.782123010933281	0.434142284604047	0.676487065114458	1.00941979629765	1.18464504040158
ADORA1	0.377182123349625	0.333798884285792	0.258489625696374	40.0366131668269	0.50623904625868	0.483075587244435	1.04794996813309	0.294661658662076	0.553233975668158	0.426170453261779	0.55129720405232
CHI3L1	-0.300011546121844	0.285637493074884	0.293569766846229	191.630827788569	-0.354205370163413	0.4112801358031	-0.861226544461627	0.389113283071682	0.639552170460069	-0.751096467365819	-0.698549524398726
BTG2	-0.404928951948491	0.226347906106123	0.0736201179161533	25.7918738815491	-0.576734991801801	0.355995806216845	-1.62006119659314	0.105219131788358	0.305384849243254	-0.933490067374179	-1.02178704477768
PRELP	0.493900095739872	0.297776657703538	0.0971911866459968	18.4260044527393	0.709067068644521	0.469330717894781	1.51080473024458	0.130838209189947	0.347026074553982	0.629078740997261	0.845916978878986
ATP2B4	0.0822889990638865	0.0481688933870739	0.087572689159133	608.529338407269	0.083343495778967	0.0904213010152799	0.921724138484616	0.356672486338503	0.611196487490482	-0.0864863183425354	-0.0629837537362306
ZC3H11A	0.0827694947821054	0.188457088931424	0.660519926251437	3.68238761854346	0.102062109096733	0.421248538909588	0.24228477886457	0.808559507182519	0.914132040383	-0.0856510008549934	-0.0357938537614794
SNRPE	0.174496774698584	0.362056194969012	0.629834026332516	9.73628162843977	0.196084119220608	0.608649504026841	0.322162620561275	0.747329500544813	0.881281311560056	0.0738122328298394	0.100778712127622
ENSG00000286572	-0.543367836422983	0.249799849047874	0.0296141712233914	3.74396259755723	-0.775172946714704	0.453722027429032	-1.70847545380845	0.0875481571719837	0.273734358598609	-1.17415906144142	-1.31002998530336
SOX13	0.0779768863866369	0.126429267989555	0.537391103060047	89.6092496464917	0.0742059021148055	0.195830558627242	0.378929124417473	0.704740496014497	0.858447108560827	-0.0939827079896904	-0.0762566524024296
ETNK2	0.205856735751312	0.233422243863183	0.377827043571625	9.67154730681539	0.244429086581623	0.387797549022638	0.630300751507211	0.528497831402837	0.746514350855273	0.128329937947137	0.171002654708937
PLEKHA6	0.111451281902991	0.109539025967543	0.30893593413146	202.328903692944	0.137663508229247	0.17082888439846	0.805856156668129	0.420325793735997	0.664488630998449	-0.0357891655719572	0.0159192974715519
PPP1R15B-AS1	0.374967611950021	0.280327921603107	0.18102571957489	3.21121421724618	0.499878842729135	0.525428297529889	0.951374041099679	0.34141453314522	0.597017035403241	0.422320637273186	0.54205862986674
PPP1R15B	0.41041521519869	0.0677210746386274	1.35803215558794e-09	43.5946569260502	0.483953877993872	0.147339701334685	3.28461286136696	0.00102122587797478	0.0141807305865204	0.483944501466657	0.518926670735863
PIK3C2B	-0.321139059698585	0.373767584547974	0.390233207279347	24.3921860040069	-0.519829451685783	0.570295889558233	-0.911508326122528	0.362027600622593	0.615734364619288	-0.787825580425041	-0.939128360744964
MDM4	-0.0901864067690894	0.050520307927525	0.074236735814774	256.319717517163	-0.166569657415074	0.0975750052710637	-1.70709350158212	0.0878046747837103	0.274315890515986	-0.386326082154057	-0.425997483565854
LRRN2	0.48411997259515	0.297637994269449	0.103834924598735	37.2662843264589	0.682632287686303	0.470549193308963	1.45071396868401	0.146859524143193	0.373049313941517	0.612076491896302	0.807518886140663
NFASC	1.72149897141705	0.359770870494164	1.70998321763156e-06	73.3705279486533	2.4358242114733	0.529346393678785	4.60156948372712	4.19319224423049e-06	0.000282087478248233	2.76319725581196	3.35413450531514
TMEM81	1.11214251256832	0.263282509251162	2.39853569501968e-05	1.66402234521632	1.20807166804269	0.839942777162027	1.43827853621705	0.150355039399708	0.378561713799451	1.70386189251291	1.57075086022743
RBBP5	0.00888814651678238	0.0893286184135364	0.920741741320822	35.8338807644984	-0.0663178949926974	0.164355657686872	-0.403502355355758	0.686578702360845	0.847432370172361	-0.214089985572638	-0.28037583166871
DSTYK	-0.0637741588002961	0.08779689423239	0.467604097993347	79.0636121578053	-0.105131554562133	0.171572908129184	-0.612751486866299	0.54004067290999	0.753893563389372	-0.340409725822282	-0.336754982379909
TMCC2	-1.08433127903697	0.434966794921732	0.0126702428476224	28.1685520234293	-1.61396882565548	0.629597453344605	-2.56349325601876	0.0103624714010049	0.071513791610157	-2.1145966274856	-2.52843092454319
NUAK2	-0.213570296523254	0.319614881565216	0.503998681387526	6.15940662031506	-0.356398096005577	0.54903717316678	-0.649132906520547	0.516252473863027	0.737762488982626	-0.600822729855014	-0.701734589195375
CDK18	-0.422374085682222	0.392193627943422	0.281501284568248	28.8967575318604	-0.620168145551171	0.567969191745704	-1.09190455145116	0.274875056955488	0.533878063378113	-0.963817549446885	-1.08487628573723
ELK4	0.733984233492271	0.158026716689973	3.40596635383903e-06	17.2013157924265	1.00507703950297	0.303661848525671	3.30985615869358	0.000933439269158398	0.013377105019277	1.04645286347524	1.27588908004587
NUCKS1	0.243966292909467	0.0720510693984305	0.000709144629641622	225.09084792858	0.318301840510863	0.125167560322168	2.5430058690254	0.010990338305659	0.0741507111299252	0.194581474286924	0.278307226692861
RAB29	0.311935079256694	0.0775035651804782	5.70277279911319e-05	37.5925584049234	0.382794525483976	0.146278163281963	2.61689453090895	0.00887337539718139	0.0646636309158966	0.312741769353248	0.371986690216892
SLC41A1	0.122131673340539	0.0799606695524292	0.126662363802232	60.9155156703273	0.114487739190218	0.155778635945494	0.73493864222997	0.462376863084935	0.698413001579398	-0.017221845607798	-0.0177448864779641
ENSG00000286619	0.0717930482091343	0.294901473523082	0.807658693605062	149.304815267211	0.0573326855650938	0.422008161501238	0.135856816989369	0.891934473926267	0.951926919858373	-0.104732997688308	-0.100766003733682
PM20D1	0.0649165457014305	0.230697454544367	0.778409329321385	2.55050887000957	0.151508695456433	0.488692484895488	0.310028699313506	0.756539131982331	0.886915950269265	-0.116687449268238	0.0360302559837194
SRGAP2	0.763043809998511	0.369696630134634	0.0390202899746941	17.4448512692193	1.02243643907176	0.562241943204479	1.81849904908272	0.0689878919254241	0.239150620918466	1.09697146648425	1.30110464114993
IKBKE	0.216598813530218	0.156802326837664	0.167171529592505	6.72388888467263	0.355479724417428	0.345787580430081	1.02802918478244	0.303936099532223	0.56133374341808	0.147004496493712	0.332310315892477
EIF2D	-0.0377355618271415	0.0779209299070125	0.628187041356171	33.6822784041551	-0.103787538355623	0.149081023031695	-0.696182091087186	0.486314801715787	0.716425577726709	-0.29514294283541	-0.334802718844193
DYRK3	0.371516271256862	0.0914267147162842	4.83336747137941e-05	30.8610880365732	0.434680977793997	0.183294391884405	2.37149087500795	0.0177164841496613	0.100812429904399	0.416320656155459	0.4473548504756
MAPKAPK2	-0.0235461523275035	0.0871138529618718	0.786935842150859	68.016149529251	-0.0955755624863348	0.162448520473274	-0.588343693176689	0.556301623563429	0.763340605065348	-0.270475372566774	-0.322874335117761
PFKFB2	0.422280691723526	0.210092186319724	0.0444335076588498	194.843090643216	0.609839455148819	0.326227721632072	1.86936736123428	0.0615717222488096	0.221914464956967	0.504572031876201	0.701782964255118
YOD1	0.553779775931724	0.160748326750888	0.000571035863075159	42.5555286063426	0.795671465611248	0.282414189227741	2.81739195819801	0.0048415400763796	0.0422855538859763	0.733176534413797	0.971715020161459
CD46	-0.0141488046129918	0.0811894948550697	0.861654133113339	90.7168540148919	-0.0693956740758476	0.138178365107599	-0.5022180861802	0.615514122004062	0.803541916104628	-0.25413855917842	-0.284846488976205
MIR29B2CHG	0.0684178282494968	0.0763529121984819	0.370213460413547	216.600111481631	0.069917297017846	0.129925390626749	0.538134206721036	0.590484398323689	0.787570539464989	-0.110600646763386	-0.082486106563271
LINC02767	0.316674192004982	0.199391245568716	0.112239969503178	3.53884338772482	0.387049326014668	0.449314613429385	0.861421628512195	0.389005868102501	0.639506184599677	0.320980477012813	0.378167041233184
PLXNA2	0.0984153424391869	0.0884981032622764	0.266111665092944	288.221013247217	0.101580198729813	0.157786438762815	0.64378282142807	0.519716274839073	0.74035154115615	-0.0584514865620782	-0.0364938572527061
LINC01717	-0.12548531533352	0.201060703495528	0.532551036836774	3.61501106847886	-0.289617638354138	0.444255327427447	-0.651917085679602	0.514454662223799	0.736680614038478	-0.447691448164634	-0.60473199968799
HSD11B1-AS1	-0.0239817477845266	0.233161238918254	0.918078228120128	9.144042908726	-0.0224513120450674	0.409771757105696	-0.0547897986031193	0.956305927730993	0.980950192392449	-0.271232633222694	-0.216657009000999
G0S2	0.699074385933919	0.443509918163907	0.114972418746352	8.18337233308036	0.873583680602786	0.6859938014725	1.27345710519194	0.202855884578428	0.449135563842895	0.985763860332795	1.08488714976684
UTP25	0.148267388608625	0.112581796340666	0.187847072005862	8.37220537276046	0.225197950617805	0.315953447476857	0.712756744438752	0.475996296325331	0.710208479974653	0.0282137726195157	0.143068285085479
SYT14	0.331166181794508	0.394517833427785	0.401233633189705	31.2140384257287	0.471486310691583	0.595262971513313	0.792063899914592	0.428323418133211	0.671394689698505	0.346174067801395	0.50081678716046
HHAT	-0.343341499066671	0.119382589610018	0.00402779945229378	63.5042828503543	-0.521450191691509	0.20898000883653	-2.49521566486009	0.0125880595959955	0.0812906030237231	-0.826423397568973	-0.941482582069625
RCOR3	0.144149186343064	0.0447709137118163	0.00128322057959108	179.634297991231	0.183502394137041	0.0837467970501917	2.19115716183227	0.0284404213854691	0.137391709244937	0.0210544864089954	0.0825030075802507
TRAF5	0.352798566341103	0.173039167334572	0.0414663504267183	11.390651861374	0.389748378919272	0.365283498656724	1.06697504911258	0.285983103039825	0.545603783194417	0.383780873489461	0.382087576224582
LINC00467	-0.473792077003923	0.100065342012791	2.19242093045045e-06	55.713470383192	-0.726790884681302	0.160270765406309	-4.53476891333727	5.76665874807723e-06	0.000349653867153416	-1.05320512502094	-1.23975216050253
SLC30A1	0.382365025982003	0.126526898340923	0.00251105701807271	70.2398943352197	0.481312559556509	0.219109883875009	2.19667205807599	0.0280438758254802	0.136162928254941	0.435180667173989	0.515089998494484
LPGAT1	0.0831320058636529	0.200019095793557	0.677687835897925	32.7316873984861	0.0602403765725509	0.334354845195483	0.180168995419615	0.857019898171293	0.93534714742267	-0.0850207936869317	-0.0965424094797631
INTS7	0.890099829293282	0.141179500197524	2.88680889466613e-10	16.2211799456128	1.26313005374841	0.270979905409854	4.6613421457873	3.14153968515086e-06	0.000232473936701164	1.31785192553978	1.65072644253667
LINC02608	-1.78731946580404	0.432767279333184	3.62797501236392e-05	30.8717478801634	-2.56169888156848	0.599940542816253	-4.26992126510287	1.95541984509957e-05	0.000848912935419228	-3.33670601093387	-3.90506523959059
PPP2R5A	-0.0229788062243768	0.0809663201151937	0.776558310508851	207.77896437033	-0.0733528757185745	0.149631141743345	-0.490224660882379	0.623974931987414	0.809233610586413	-0.269489070080693	-0.29059455989466
ENSG00000234915	0.429030122356746	0.191968110427775	0.0254237119436086	14.204988210605	0.610256659446399	0.344900431972841	1.76937052805563	0.0768320606045673	0.254336304725977	0.516305575433633	0.702388978329327
PACC1	0.396521643684235	0.308622594153564	0.198858405605562	10.0215227818099	0.487569319514181	0.515964564312125	0.944966676469729	0.344675888989967	0.600077368490713	0.459791230562476	0.524178314734965
ATF3	0.59199207945242	0.544838721978396	0.277237707612208	15.6119232555083	0.818524806799893	0.754447187118958	1.08493320775127	0.27795123884607	0.537224999218096	0.79960669010472	1.00491085846741
NSL1	0.0398492184148563	0.130475529773791	0.760049897570827	76.6741651116765	0.0161402075463002	0.21496010106746	0.0750846667179179	0.940147347570576	0.973948381702131	-0.160265729062351	-0.1606005298297
TATDN3	-0.0143325005862497	0.218165794535146	0.947620292994051	31.5770980445655	-0.0583293229135379	0.33318549519151	-0.175065612865324	0.861028077914381	0.937439785223442	-0.254457905330811	-0.268771955244419
FLVCR1-DT	0.359510362317138	0.228062668957305	0.114941352947592	3.85993945768858	0.537434246359642	0.441826456067367	1.21639218063868	0.223835561228704	0.474608353321608	0.395448991100121	0.596610088935331
FLVCR1	-0.0462087267839501	0.139070636420459	0.73968687609395	35.2585717257088	-0.10805575907402	0.24132516900967	-0.447760005794051	0.654326410148542	0.827823590085349	-0.30987311127372	-0.341002563481896
ANGEL2	0.0385881259823101	0.104785973882552	0.712681913743929	52.5012756874228	0.0175595165118465	0.184088392108129	0.0953863321351215	0.924007971951856	0.966806194502724	-0.162458074430625	-0.158538899080063
SMYD2	0.567924813534522	0.476972307104096	0.233776410703684	2.06486207230726	1.00542103294799	0.931467519332936	1.07939462416039	0.280411846403646	0.540440968326194	0.757766966385502	1.27638875099923
PTPN14	0.0781696320810519	0.0654147639529239	0.232093067658212	111.546394356926	0.0936094111510143	0.136830317922582	0.684127703364528	0.493894529643954	0.722296347700644	-0.0936476293550875	-0.0480719006316898
KCTD3	-0.30302903323542	0.132557713482107	0.0222533316785043	141.49418006205	-0.483853140054953	0.216545979150275	-2.23441294986677	0.0254559144112089	0.127868647520667	-0.756342215993394	-0.88687062679336
ESRRG	-0.459552320788201	0.118780572132913	0.000109319293970809	695.957609649784	-0.700766084117722	0.194257461628906	-3.60740883897891	0.000309270144231391	0.00617024258344	-1.02845002953452	-1.20194958868942
GPATCH2	-0.0279339096912128	0.109814283537909	0.799206557175712	87.9034230247562	-0.0863380088296906	0.184012543701539	-0.469196322668782	0.638929313752483	0.81871461848803	-0.278103266672853	-0.309456238612869
SPATA17	0.451811277591244	0.105588378053261	1.8774598218485e-05	48.2683811471479	0.644603895864205	0.190379652057272	3.38588651097172	0.00070948718568951	0.0111168925726903	0.555909460821676	0.752280383571557
RRP15	0.359167306024862	0.255641163869326	0.160031199701734	15.6681437109431	0.465264037540779	0.424067744265427	1.09714554769242	0.272577772084993	0.532021288850094	0.394852605098573	0.491778565059607
TGFB2	-0.018694028217225	0.104475467866082	0.85799091700055	433.071330640942	-0.0515833081412203	0.181389983565696	-0.2843779305076	0.776120770033325	0.897580886278507	-0.262040200374056	-0.25897296726525
LINC02869	0.278629838397699	0.254611152457022	0.273808178658503	4.03830002419328	0.390987193434219	0.480452690273299	0.81378916457271	0.415765743478993	0.6615207772446	0.254842293746171	0.383887028041704
LYPLAL1-DT	-0.477548840882149	0.098042759813293	1.11134871899834e-06	87.6838130657755	-0.744861316473066	0.169146365511262	-4.40364955062231	1.0644484541282e-05	0.000533206794867912	-1.059736068888	-1.26600053823104
LYPLAL1	0.0786733831740824	0.065063224464898	0.226592321688861	214.915673144585	0.0760810965672329	0.111172216478702	0.684353510049952	0.493751965033835	0.722217609231881	-0.0927718835754235	-0.0735328208488221
ENSG00000277007	0.714596531060608	0.15872345420079	6.7270011377044e-06	4.99241481524049	1.02397129748097	0.390325257858746	2.62337954530101	0.00870622245886758	0.0637308010927897	1.01274832403739	1.30333411434398
ENSG00000287676	0.941796837294693	0.276091355984968	0.000646827833848125	2.42149825862997	1.04805265965772	0.571878703172389	1.8326485211704	0.0668548574565272	0.234922745390085	1.40772455749008	1.33831372622688
LYPLAL1-AS1	0.157904435119658	0.244743877144284	0.518809008609898	3.11307601081534	0.191698911686989	0.46704480944206	0.410450791469016	0.681475294024385	0.843617807521633	0.0449672902341203	0.0944089371777631
SLC30A10	-0.224437403644451	0.0896075607569732	0.0122565555703693	116.962960432629	-0.384181248704529	0.156698446606217	-2.45172340265744	0.0142173901549607	0.0877693120231046	-0.619714645585248	-0.742091272142118
EPRS1	0.297177283273983	0.0897307535492768	0.000926720434739912	107.261031940146	0.380524719079724	0.15966105411975	2.38332836506466	0.0171568829115079	0.0990826725077505	0.287086087950649	0.36868966131598
BPNT1	0.146902016949372	0.17084138919579	0.389858669040069	14.3099662570968	0.206747939574789	0.2992823363978	0.690812368224713	0.489683461983633	0.719067263366139	0.0258401430933333	0.116268545901993
IARS2	0.143700214352129	0.12930799626996	0.266438447097156	46.1161519049709	0.1826969949381	0.208296252276368	0.877101690220028	0.380431406725455	0.631209060486181	0.0202739713258747	0.0813331173064785
RAB3GAP2	0.0221700774611269	0.0606929016273173	0.714900261982888	177.590332639492	-0.00276141731366568	0.110575887942543	-0.0249730512234326	0.980076458911189	0.990910740968461	-0.191000020843581	-0.188056264962332
MARK1	0.0419276507864795	0.111190795918272	0.706115320223833	162.012842911677	0.0340353090171923	0.189479266584223	0.179625505369284	0.857446579966371	0.93534714742267	-0.156652479576745	-0.134606829827907
MTARC2	0.0942313412096674	0.0888389919122708	0.288827168340263	111.201053902307	0.102893071324062	0.168198450654525	0.611736142180057	0.540712345364273	0.754142005944556	-0.0657251609412596	-0.0345868316674641
MTARC1	0.321129035648601	0.184182566181128	0.0812399359502919	28.5926973963724	0.434023922493788	0.29332998415473	1.47964390256416	0.138968303650295	0.360702505990851	0.328724997221182	0.446400438544155
HLX-AS1	-0.905809175703213	0.324697953154132	0.00527572542296647	3.14950791875111	-1.30834419890927	0.594038254680128	-2.20245781917492	0.0276329855388981	0.134892055344306	-1.80424498610105	-2.08449296343561
ENSG00000236230	0.398625680382502	0.22725689907584	0.0794176302822945	4.58304063091356	0.552378164023854	0.52497466354555	1.0521996629194	0.292707954128981	0.551755765862229	0.46344899187408	0.618317018803645
TAF1A-AS1	-0.268393422747321	0.232371703905086	0.248083192810583	2.62491013582383	-0.402206301308277	0.473943706592345	-0.848637286905105	0.396083152251355	0.645210498164104	-0.696129960118047	-0.768273733899067
MIA3	0.273992101080917	0.0872352450201608	0.00168463023151346	56.5987551036241	0.369451106730122	0.163318334752182	2.26215328052863	0.0236879346783428	0.121652863269218	0.246779822143524	0.352604580277468
AIDA	0.539676303980458	0.197040949189059	0.00616443134100928	21.1202531106014	0.745469490408262	0.329432805030004	2.26288784549057	0.0236426038414776	0.121535077530551	0.708658362223583	0.898793663160692
BROX	-0.0455663018228436	0.142857581750099	0.749754469446386	27.5596972010949	-0.125671081448521	0.234952494929465	-0.53487868467304	0.592733748571894	0.789535708292459	-0.30875628799289	-0.366589867693747
DISP1	0.0993889845455966	0.0869291190432741	0.252900100449712	134.120522165617	0.0884970595531131	0.151820540561827	0.582905707130412	0.55995677846598	0.765994147838514	-0.0567588590375164	-0.0554978956144892
CAPN8	0.22678611587259	0.175434122195818	0.196110052982249	4.33785455326129	0.287213522053343	0.382846327458136	0.750205765222467	0.453130787095145	0.691209008292412	0.164714606021859	0.233149593758538
CAPN2	0.338175617598936	0.120943168596503	0.00517148933908514	202.392424135803	0.451910072996978	0.190574445590592	2.37130467097256	0.0177254130030981	0.100827995698965	0.358359617189735	0.472381136732601
TP53BP2	-0.251094511640975	0.0926090388365363	0.00670120474009753	271.942579551437	-0.409004216505986	0.164694254740383	-2.48341520565318	0.0130129311325039	0.0827200569639722	-0.666056678682511	-0.778148110335229
ENSG00000291068	-0.381065181495297	0.128035889814303	0.0029180903933983	35.1756458147814	-0.584042753716081	0.21275090582057	-2.74519514482656	0.00604749251773244	0.0490548969549996	-0.892004110221151	-1.0324020039157
ENSG00000290989	0.0620578127285402	0.0916207590091559	0.498194357280665	26.4661218192918	0.010985611431739	0.19260559489558	0.057036824074061	0.954515861504673	0.979852187658111	-0.121657211857008	-0.168087887487339
FBXO28	0.162997821048122	0.0734580726404811	0.0264919503838256	72.3828625720374	0.197770287026768	0.135232097802438	1.46245078084711	0.143617722561378	0.367336452992809	0.0538218838871445	0.103227971226672
DEGS1	-0.158256107409052	0.284498470897187	0.578030753866693	23.8162559080724	-0.308793742855687	0.440891829655135	-0.700384362071814	0.483687299603047	0.714755914444164	-0.504661811610884	-0.632586432837032
ENSG00000237101	0.443212195221849	0.254903382750329	0.0820794797865644	1.65178441772071	0.541771054303024	0.625665073452947	0.865912254479979	0.386538282344471	0.637110657843159	0.540960391334446	0.60290956059963
NVL	0.137516747039157	0.0781431245628768	0.0784406889782283	75.7157637436242	0.161333669906883	0.139214721804738	1.15888368568641	0.246503599715601	0.503459867440721	0.0095243263564737	0.0503016161548632
CNIH4	0.310195863121722	0.10475541849333	0.00306498749521649	22.8343480815069	0.399624081122411	0.222977629057528	1.79221602997361	0.0730983678591852	0.247664077995671	0.309718230126836	0.396432621475819
WDR26	0.290848815264221	0.0469543421215947	5.85483158209707e-10	131.497468017156	0.389665809600438	0.0951999044921877	4.09313235847221	4.25584621870896e-05	0.00147415269022515	0.276084366608574	0.381967639374454
CNIH3	-0.177584776175692	0.0656016810721339	0.00678910604376138	142.028627140685	-0.305486702962678	0.113509024944517	-2.69129880299827	0.00711744151065735	0.0552824178404111	-0.538263724009876	-0.627782760557628
LBR	0.0673823355598115	0.121286495002028	0.578509368758599	55.0891846694492	0.0383290977091308	0.21340081119939	0.179610834156194	0.857458098583239	0.93534714742267	-0.112400798396625	-0.128369846186831
ENAH	0.410200377486908	0.0979821359398767	2.83312293043361e-05	307.283275585056	0.550206425109566	0.162824801713352	3.37913155317817	0.000727152036314739	0.0113282633025875	0.483571016977972	0.615162438768877
SRP9	0.118174874153826	0.120748442275751	0.327734888914622	67.2665372971632	0.128337727621515	0.195850424976235	0.655284396942654	0.512284664771844	0.734943764800506	-0.0241005407345832	0.002373046068941
EPHX1	-0.0115543640312632	0.0653155575055947	0.859586434621337	195.881905153932	-0.0799103075345075	0.133785291641555	-0.597302637337801	0.550305343985033	0.760015056722283	-0.249628255535466	-0.300119619905235
ENSG00000242861	0.0640618473529623	0.151120838121065	0.671630423631416	16.0607753311122	0.0540031688605436	0.286958818815953	0.188191354715534	0.850726649348033	0.932836926745199	-0.118173299089534	-0.105602324919667
TMEM63A	0.228397527886634	0.0819118684821913	0.00529801308022306	78.7325601633577	0.314206899467436	0.149744236801312	2.0982904329356	0.0358794971390103	0.159391732523902	0.167515964252388	0.272359081096648
LEFTY1	0.532172001070661	0.371438482570938	0.151934286100019	5.1893473649366	0.666348998799555	0.60930114820119	1.09362833266733	0.274118017811593	0.533377623642952	0.695612511418497	0.783866439852323
PYCR2	-0.0358688255792813	0.226734427886485	0.874301153073685	9.36991929121378	-0.12345188789967	0.389880340988141	-0.316640453290834	0.751516436706693	0.88353915238175	-0.29189771634672	-0.363366356977779
H3-3A-DT	0.0307007052938987	0.149375087931411	0.837159926348353	12.4197372996473	0.00538087225357547	0.279149784148549	0.0192759319875098	0.984620983853167	0.992731133779003	-0.176169956103689	-0.176229104737348
H3-3A	0.653116159888225	0.21320517833292	0.00218894225258079	18.161289023677	0.885502371681284	0.387918267272964	2.28270346201095	0.0224478417301957	0.117508316195365	0.905867810364476	1.10219975795811
LINC01703	-0.123481741503616	0.17236702838081	0.473751549060458	4.83723861080906	-0.125212623199728	0.360755393109048	-0.347084549784899	0.728527800347187	0.870499541712138	-0.444208336465107	-0.365923929799969
ACBD3	-0.161425005021589	0.0743943422612702	0.0300177614666974	63.8422261440989	-0.245830550059546	0.141752883668711	-1.73421904159688	0.0828792256185687	0.26497914239401	-0.510170779727799	-0.541128647735333
LIN9	0.327383901048589	0.173485664656667	0.0591475718104815	7.26562694287929	0.44900604758287	0.346512822752325	1.29578479669655	0.195049637352802	0.440108860450149	0.3395987641513	0.468162866971198
PARP1	0.205071226869714	0.122323661301312	0.0936473222545588	33.9308540943012	0.19623077255824	0.218186507884767	0.899371709372041	0.368454702960056	0.620699768645459	0.126964370512217	0.100991734829331
STUM	0.0563235745401187	0.237597642237788	0.812614561477001	27.8412572544857	0.0610045312276801	0.374625252020809	0.162841481983952	0.870643246260335	0.942299697455009	-0.131625894729512	-0.0954324293607506
ITPKB	0.163884129222744	0.0993600017148747	0.0990662455355324	1091.85017818564	0.196908175035707	0.162018212056474	1.21534593263547	0.224234180040367	0.475065131880578	0.0553626857913896	0.101975702246806
ITPKB-IT1	0.443814006937679	0.311784337742061	0.154601480614908	1.76863028017631	0.517599959282541	0.604690328922395	0.855975256301757	0.392011466111424	0.641819254885105	0.542006610543858	0.567799606420312
ITPKB-AS1	0.106582955450473	0.153930064577518	0.488678911081027	20.7055209390947	0.149115788104143	0.26892048493406	0.554497691541447	0.579238285081546	0.779532055974834	-0.0442525047166352	0.0325544156288209
PSEN2	0.369168300922193	0.288870585752409	0.201259566801535	10.15119235473	0.482126752375058	0.491826433943754	0.980278242690377	0.326948791507711	0.584644936037624	0.412238828562803	0.516272662024132
COQ8A	-0.244920067242603	0.239627198975842	0.306739286370434	10.9193544465507	-0.454887336041446	0.395437423243023	-1.15033962216036	0.250004017548828	0.50739922586833	-0.65532271959348	-0.844796072420894
CDC42BPA	0.018083572188882	0.0616621785203719	0.769316958898722	759.564361762459	-0.0110255814090971	0.112130990521933	-0.0983276911920306	0.921672090328627	0.966020593913286	-0.198104203435452	-0.200060455193478
ENSG00000287532	0.509185350314638	0.172995549332527	0.00324687788927099	7.14622268679618	0.527324994509551	0.371034786059437	1.42122791264396	0.155250512547742	0.384650445718274	0.655651382466706	0.581925798921035
ZNF678	-0.114280498655351	0.111169052273822	0.303955273811347	72.0104434864764	-0.207114643781797	0.1844821175176	-1.12268140982303	0.261572826122383	0.520359829514388	-0.428212441461574	-0.484891489498576
SNAP47	0.417861188330077	0.209752561461219	0.0463532306857526	14.1329250866443	0.586631945249179	0.360388769479133	1.62777532190316	0.103572535084126	0.302395761178183	0.496888948904133	0.66807267481635
JMJD4	-0.410637099562319	0.124126453166018	0.000938924125312845	10.9347276979898	-0.660847523981644	0.291225054738328	-2.2691987287132	0.0232562435478582	0.120513803345804	-0.943413393103232	-1.14396550414156
ARF1	0.269082522613234	0.228683441258883	0.239331475648052	17.4050585447321	0.262433882722594	0.398880063312442	0.657926797702672	0.510585170177602	0.733887696139838	0.238244768458306	0.19715569274804
C1orf35	-0.112262504415444	0.191202718948711	0.557110598177068	26.5287830728725	-0.198506434129093	0.30863524970458	-0.643174861974127	0.520110642774826	0.740530133628052	-0.424704260609095	-0.472387552617924
MRPL55	0.315608020975171	0.286611450487719	0.270822539109307	6.67649383895495	0.432521690984321	0.466920002952233	0.926329324615738	0.354274860758131	0.609167166576084	0.319126992637942	0.444218357863929
GUK1	-0.0515084299912422	0.350092100977738	0.883030810646084	24.4141898197017	-0.130299870993858	0.529756392903546	-0.245961866131896	0.80571175221092	0.912618814976846	-0.319086377073972	-0.373313460013614
IBA57	0.0813389328749081	0.136469792150566	0.551160850852511	10.3754461980731	0.122353676702175	0.256093741705173	0.477769100828062	0.632814555803514	0.814340444904056	-0.0881379603278539	-0.00631914406173785
OBSCN	0.507759661769318	0.265236380066957	0.0555733326690961	3.10677466247951	0.657703927385999	0.534707265399995	1.23002616561418	0.21868730674963	0.468327986567217	0.653172895086821	0.771308959070022
TRIM11	0.685769934746326	0.572653633312927	0.231100021741973	2.91949083541744	1.04144902162085	0.860757110170614	1.20992206664947	0.226308798907343	0.477489275040376	0.962634745300632	1.3287215489302
ENSG00000231563	0.0825827557162741	0.183753464150352	0.653127631504146	10.300546714018	0.0706908741665143	0.32818165082989	0.215401665473236	0.829454171622569	0.922977544566634	-0.0859756372698074	-0.0813624397115667
RNF187	1.36325608132935	0.454981569265163	0.00273287668748417	8.78802651747397	1.4126540861151	0.558731311896082	2.52832453817773	0.011460835667483	0.0763080066234235	2.14041012258399	1.86791899921036
RHOU	-0.37304329824282	0.248372567651387	0.133109897195361	60.524702146695	-0.562008079587525	0.367864078478855	-1.52776014964948	0.12657209979537	0.340537726767249	-0.878058472185802	-1.00039532824154
RAB4A-AS1	0.294538259360483	0.0860180719761633	0.000616739463386839	16.4278583330005	0.282340944934494	0.197900022266719	1.42668475577011	0.153670781606741	0.383176646432493	0.282498278441838	0.226071885477924
RAB4A	-0.0395148126837808	0.0670565248064931	0.555676022116042	111.833489741329	-0.100544753996731	0.127350437630853	-0.789512434092897	0.429812565336396	0.672677975621627	-0.298236080399225	-0.33009238155258
CCSAP	0.198354890911195	0.362993985284533	0.584762654380613	8.54708043585682	0.140852074595849	0.583139524837154	0.241540949629822	0.809135882587988	0.91417809462069	0.115288360371785	0.0205508799023127
NUP133	0.130600427558108	0.126186034748011	0.300676751416324	55.9460807495664	0.155028633341381	0.207051701373662	0.74874358584286	0.454011767858893	0.692135179393462	-0.00249934501642267	0.0411431752680885
ABCB10	-0.0475005485839854	0.0958858464127226	0.620327361095917	59.7138279460223	-0.119133129410898	0.167876050590867	-0.70964934540448	0.477921611373754	0.711138271928043	-0.312118878092116	-0.357093103220602
TAF5L	0.116982345886381	0.0786837997445124	0.137083515746467	31.1179404301259	0.153588450838822	0.206567160012807	0.743527920068706	0.457162124322616	0.694993319568748	-0.0261736907719602	0.0390512244635489
URB2	0.15392879288078	0.217912630495227	0.479952799535625	10.0729483282603	0.199929012350919	0.391729517355044	0.510375152990356	0.609788660851098	0.799883925441614	0.0380558374148186	0.106363648247198
GALNT2	-0.148412028216691	0.0661211451681311	0.0247972185432843	251.032355670442	-0.262031018914112	0.134326855824002	-1.95069718044641	0.0510930789817946	0.197775569749272	-0.487548378158013	-0.564660792997485
ENSG00000227006	0.0370451472957567	0.195219287170363	0.849495855474365	3.33842411168692	0.0788592357996717	0.486489493436189	0.162098538331569	0.871228257217193	0.942682176491818	-0.165140464784821	-0.0694974082590311
PGBD5	0.198848473752443	0.287266879511583	0.488806624496584	10.1171138015398	0.200992433134424	0.499236761426348	0.402599425090767	0.687242932665274	0.847728060599383	0.116146429160354	0.107908330229979
AGT	-0.516897120183713	0.124950253574297	3.5214707457759e-05	321.092886491842	-0.845996048882656	0.219755592261189	-3.84971340286601	0.000118256113489342	0.00309967528251211	-1.12814106098059	-1.41290475658893
ENSG00000244137	0.0560148692323023	0.235637798809651	0.812101392071814	4.94037442875938	-0.0132664571422705	0.428758890779708	-0.0309415324732862	0.975316167642933	0.989171419507054	-0.13216256328313	-0.203315460572696
CAPN9	0.124765360698847	0.168075801241967	0.457895884739686	4.75913990966126	0.117011024107067	0.409085928418064	0.28603043023149	0.774854814807771	0.897192493952418	-0.0126433134300972	-0.0140796649504803
C1orf198	-0.0171450257994269	0.097504976061481	0.860421651610208	165.617998072806	-0.064837345839353	0.165829130523756	-0.390988878941656	0.695805456191577	0.852455381905584	-0.259347338067961	-0.278225245901284
ENSG00000223393	-0.0791622075467066	0.128264990467985	0.537117956143786	7.64797320500367	-0.158136506549106	0.277108201212711	-0.570667002481527	0.568225390596444	0.772100657961563	-0.367161069756571	-0.413747829992422
TTC13	0.246563730406471	0.0919073262724893	0.00730210948179846	67.7665431983065	0.307750399317127	0.161424967193926	1.90646096862708	0.0565904250461624	0.210388700559836	0.199096987915407	0.262980630337839
ARV1	0.164327698852254	0.170672664032736	0.33563596683055	22.5649897987446	0.207052111860063	0.277555191664442	0.745985368237624	0.455676253834751	0.693698280571325	0.0561338091425937	0.116710374250669
FAM89A	-0.0552095288220225	0.237251135536232	0.815990475466699	23.383800740598	-0.11154275394456	0.354987161508075	-0.314216304248012	0.753356760348475	0.884576131155656	-0.325520550073333	-0.346067631077072
C1orf131	-0.0671694858894634	0.107076945539097	0.530461881489967	16.4701563793643	-0.0319124181098086	0.277452196385036	-0.11501951876972	0.908429650978263	0.960095506942632	-0.346312330124398	-0.230399828684478
GNPAT	0.00151608122594873	0.0779143683089474	0.984475501770059	47.7697918595115	-0.0334115218963597	0.136046891269696	-0.245588279045094	0.806000963374249	0.912869064243555	-0.226905947969893	-0.232577366161007
EXOC8	0.576898329469358	0.399067266240614	0.148284722413903	4.4294308167153	0.795340564734853	0.646999013557957	1.22927631737975	0.218968223511251	0.468559763244369	0.773366969675627	0.971234366943296
SPRTN	0.295667168974951	0.135490130243114	0.0290944449485527	8.98042956774714	0.394293172374762	0.257167092345382	1.53321783428347	0.125222191479143	0.338472069945285	0.284460830670846	0.388689159224503
EGLN1	0.154117621160035	0.0794706112257415	0.0524644133908046	93.4701760615605	0.16433885275357	0.145140640858179	1.13227316471719	0.257519608523435	0.515482506671771	0.0383841058214322	0.0546668231079725
ENSG00000233461	0.751907760822499	0.228698174284669	0.00100983104925633	2.5603496275587	0.926612459602094	0.536438594589689	1.72734115134061	0.0841064127503459	0.267175546979073	1.07761200860327	1.16191460753295
TSNAX	0.180849459982799	0.133018906333897	0.173963786376876	42.1678580997259	0.213944215072288	0.220437567327832	0.970543350054813	0.33177572778249	0.588941620866825	0.0848560546778811	0.126721564383978
DISC1	-0.920171072756136	0.361790566322686	0.010978560182307	5.17289975291234	-1.29793198621005	0.599135966274084	-2.1663396278505	0.0302852436410447	0.14291123665977	-1.82921241725123	-2.06936860475575
SIPA1L2	-0.789507720103519	0.224723445435798	0.00044267503158577	66.9701256096673	-1.19755065980186	0.353138075409898	-3.39116833666783	0.000695953404455778	0.0109575642403676	-1.60206079172543	-1.92355875345757
NTPCR	-0.063157556383267	0.0824032114378527	0.443411370981924	45.1907695931469	-0.130373104763757	0.155222143520084	-0.839913054975228	0.4009571373002	0.649225437194428	-0.339337793727415	-0.373419836423261
PCNX2	-0.310574637819472	0.331820001685001	0.349286972428971	77.012664885967	-0.483543257112629	0.491813040914652	-0.983185106709159	0.325516343409446	0.583954975154722	-0.769459867668834	-0.886420503375421
COA6-AS1	-0.711909718921753	0.140501461035725	4.0430325130303e-07	16.9773087182533	-1.0558468170163	0.265906406293124	-3.97074606714205	7.16479132277308e-05	0.00216808183521832	-1.46716059401772	-1.71772548760767
COA6	1.39452258376644	0.50369405546212	0.00562993449837453	2.88738704241242	1.52461760721826	0.780607266039948	1.9531173658589	0.0508056896754789	0.197039067843181	2.19476535462806	2.03055267767449
TARBP1	-0.116167167191936	0.200590752773345	0.56250467263468	84.0191785757249	-0.19490312821461	0.313594418903487	-0.621513383101992	0.534261891726926	0.75045587552324	-0.43149231922541	-0.467153536308593
LINC01354	-0.29803344697719	0.157845468607008	0.0590079201094339	18.5344094188324	-0.411186798446675	0.288795914925587	-1.42379714253446	0.154505203126427	0.384312836727087	-0.747657642117289	-0.78131844051122
ENSG00000288760	0.403676257267292	0.550225737948337	0.463158595085457	3.32714930018719	0.378420127052147	0.864792908864362	0.437584678566669	0.661687379785153	0.831011304287599	0.472229164171305	0.365632616130738
IRF2BP2	0.0296769871053012	0.136685741566257	0.82811608857046	83.6105458595288	0.00611020703987614	0.222175170135082	0.0275017547467665	0.978059540292462	0.990039751039065	-0.177949638362711	-0.175169702550285
TOMM20	1.29444279717558	0.308581552052841	2.73093319800692e-05	10.6515102412848	1.70044620053695	0.463774622654026	3.66653567805385	0.000245858630122782	0.00523212875607699	2.02078171082223	2.28595417477679
ARID4B	0.102168562596644	0.0423129695391021	0.0157528392099714	395.628819370205	0.131933465299825	0.0846238302689795	1.5590580676917	0.118982637124324	0.328478435201627	-0.0519267032742259	0.0075960690647689
GGPS1	0.412276492751218	0.0954806917951029	1.57517673470158e-05	35.0120788505588	0.603797426870651	0.189125542371739	3.19257472734089	0.0014101045328541	0.0174574158135853	0.487180238289785	0.693006558559933
TBCE	0.137283707692246	0.0912348547011758	0.132393831716495	36.6719094802857	0.189506290823349	0.196119494635251	0.966279722348861	0.333904229941455	0.590691520748174	0.00911919924632672	0.0912240248686689
B3GALNT2	-0.202847246418932	0.0919417755827855	0.0273659642910739	104.359196911888	-0.327859709043999	0.153753780936098	-2.13236843379001	0.0329765702672433	0.151227764493161	-0.582181249957686	-0.660280883530673
LYST	0.318379235373533	0.0600242354544818	1.131817692132e-07	224.246551664184	0.43323294615994	0.115428787279015	3.7532487031396	0.000174557515447897	0.0040948074228988	0.323944608614335	0.445251498340379
NID1	-0.654975111324558	0.187904541905246	0.00049088776528735	43.7794292888694	-0.953880956610328	0.303476805615005	-3.14317581759588	0.00167125423643659	0.019797653585544	-1.36818266025262	-1.56961400636635
GPR137B	0.0513756683040692	0.0568189527087328	0.365889628316717	91.5923346766358	0.0364737378437125	0.110005929239283	0.331561563053348	0.740220347405323	0.877149695349525	-0.140227579300212	-0.131064866822254
ERO1B	-0.0696181845735915	0.102500715189761	0.497013008848812	60.8554871584831	-0.148646789118702	0.16911940959065	-0.878945766653859	0.379430682107706	0.630382117017938	-0.350569268854581	-0.399963450597371
EDARADD	-0.192590134874285	0.185790473991592	0.299922992032268	3.8691609314615	-0.404512864537659	0.410136586292607	-0.986288173396616	0.323991721598335	0.582762048319527	-0.56434978066453	-0.771624154276244
LGALS8	0.476968388268056	0.333879367797352	0.153129291923931	11.7667979364594	0.673284581379037	0.530215204645646	1.26983265564594	0.204144245827926	0.450639772485239	0.599643824495649	0.793940786354463
ENSG00000230325	-0.103117231380504	0.150824081612388	0.49416962021054	9.53616164775873	-0.205067093190577	0.292770053948749	-0.700437392502154	0.483654191208732	0.714755914444164	-0.408805666293313	-0.481917300394746
HEATR1	0.0442730141550252	0.126632775808166	0.726625896289238	31.6664847856936	0.0402312200433165	0.221475638871271	0.181650768673029	0.855856803955883	0.934788476690288	-0.152575184062751	-0.125606900282224
ACTN2	0.572732949885804	0.331028626090476	0.0836014433677671	17.3816728786001	0.821349197546225	0.524573877898047	1.56574551679422	0.117408205783139	0.325678239930056	0.766125668085489	1.00901345413401
MTR	-0.0595596911558491	0.0949047601572794	0.530283520447367	157.659238167229	-0.129937931193554	0.162508215807784	-0.799577612415891	0.423955562741778	0.66783388207489	-0.333083087122699	-0.372787720911038
FMN2	0.0460629509675896	0.0584010424264826	0.430266859219192	2770.82691314145	0.0306809526836233	0.111618798579496	0.274872629647345	0.783414095838978	0.901336288760753	-0.149463469505393	-0.139479232053495
RGS7	-0.23774007589346	0.241898987691419	0.325702319018384	291.354483294655	-0.412929215764477	0.361873376781932	-1.14108757996119	0.253833479230082	0.511959859964572	-0.642840668022715	-0.783849405373897
ENSG00000287738	-0.495833593872471	0.308700866528969	0.108231209961893	6.13145169583106	-0.827247900891152	0.521875367545496	-1.5851445619706	0.11293349287028	0.318420031854548	-1.09152318654395	-1.38567195574267
FH	0.657957323114659	0.413351982899108	0.111438548119537	7.4996625942182	0.826313044158067	0.627369324170747	1.31710782201582	0.187802485476364	0.430878840145781	0.914283927615377	1.01622373678556
CHML	1.08176579816597	0.504377586156088	0.0319725283571788	5.35982006799726	1.53812988248062	0.747153361485544	2.05865349976128	0.0395274437500236	0.169195551766043	1.65105351193376	2.05018006174285
WDR64	-1.06896852136264	0.307249705809873	0.000503002628486546	2.94856815626795	-1.51332895774008	0.640803697327376	-2.36161083971859	0.0181957316860344	0.102358849982253	-2.0878892508001	-2.38224552631742
ENSG00000288723	-0.537908027884044	0.144673430806437	0.00020073919924945	14.1004778743537	-0.820892701672781	0.28325962140045	-2.89802230764217	0.00375523878800736	0.0352567978481891	-1.16466746062527	-1.37644065061693
PLD5	-0.898985305147941	0.625175646771152	0.150441894499751	41.9080308644844	-1.30880138507533	0.923602585055321	-1.41706119737304	0.156465035985369	0.386474098898772	-1.79238203250665	-2.08515705355351
LINC01347	-0.212139406491903	0.267442412258543	0.427652409638938	5.53774912170647	-0.29091581740058	0.488162520699993	-0.595940501502299	0.551214975112712	0.760528749200974	-0.59833519995492	-0.606617682020482
CEP170	0.307059114366404	0.083369785543409	0.000230416266317772	214.229219581528	0.407705914012061	0.141802374323879	2.87516986902388	0.00403810182569739	0.0371204391430568	0.304265151171097	0.408171964778225
SDCCAG8	0.19614638704023	0.0759019895520482	0.00976034402584332	467.501919870478	0.256359743522187	0.127760588164279	2.00656358275801	0.0447961522211409	0.182285125658161	0.111448988167679	0.188332644027063
AKT3	-0.088559215126149	0.0640331671216376	0.166658425461664	1364.40361382584	-0.163040635927371	0.102048944603557	-1.59767096622857	0.110116223553524	0.3134077131908	-0.383497291837321	-0.420871369807827
AKT3-IT1	-0.165707473472681	0.164894702844092	0.314931025579959	3.7923739617756	-0.239316337977497	0.360997545908346	-0.662930650609624	0.5073749702872	0.732066567733798	-0.517615634388116	-0.53166636696066
LINC02774	-1.40709393969035	0.330644842292093	2.08484224503805e-05	12.7367357013173	-2.06378535664393	0.503890510971877	-4.09570196641214	4.20891111694169e-05	0.00146494459465057	-2.67570317754762	-3.18181620885577
ENSG00000289055	-0.199744511575796	0.282936125769498	0.480206585510632	1.71792559560984	-0.168345719542286	0.610363653757923	-0.275812162971707	0.782692341244478	0.900991020493088	-0.57678730246678	-0.428577319516737
ZBTB18	0.249811063605836	0.140355878642244	0.075102083342599	56.3986605689702	0.341318388420447	0.221499927770617	1.54094130799859	0.123331071082216	0.335701360511364	0.204742312330285	0.311740132475027
ENSG00000240963	0.950253524365731	0.509641183284378	0.0622439409302151	3.0421722036986	1.03401957671024	0.843554003509736	1.22578942475294	0.220277927834293	0.470335357479996	1.42242607995794	1.31792983799744
ADSS2	0.823658303463502	0.254512667319137	0.0012112512753919	14.8012952315492	1.09513043472898	0.445894551029617	2.45603009097153	0.0140481393785879	0.087125222507966	1.20234669558618	1.40669699658412
CATSPERE	-0.508988012014003	0.0892887085654894	1.19474359522951e-08	61.0847079442784	-0.792819983841409	0.174879091393744	-4.53353215368873	5.8005431468131e-06	0.000349653867153416	-1.11439147671892	-1.33566335708044
DESI2	0.0882176556064251	0.0991654707893046	0.373680420267954	49.3953154337709	0.0885460061076525	0.171320143304271	0.516845272247944	0.605264173949995	0.797344709238885	-0.0761796490011925	-0.0554267978307248
COX20	-0.201299312586876	0.0976268932126738	0.0392148956965989	74.4664991637651	-0.328041311849811	0.162798279684245	-2.01501706581951	0.0439028609700345	0.180216484264287	-0.57949024533382	-0.660544672415103
HNRNPU	0.179788036545166	0.0872185666598015	0.0392696130259927	259.431643835444	0.225604398586682	0.155838184217491	1.44768369651833	0.147705531586843	0.374205735174884	0.0830108237517276	0.143658674952031
EFCAB2	0.292514516019595	0.0626338097848455	3.00857576634497e-06	234.947923030268	0.372029673239812	0.112868328721228	3.29613876146497	0.000980235862447414	0.0138047057445016	0.278980103068274	0.356350101608909
KIF26B	0.522521258277493	0.474948323904294	0.271260479790813	17.8964781607898	0.743849097709913	0.70562505343188	1.05417047494576	0.291804874977721	0.550920023731567	0.67883518351059	0.896439946320668
SMYD3	-0.0671857625780532	0.0719815179979742	0.350626288868303	1026.90180294222	-0.130155725854822	0.121039186343014	-1.07531890941478	0.282231973052806	0.542279773551243	-0.346340626323724	-0.373104080619654
TFB2M	0.464960748808009	0.276571742918247	0.0927322637249788	6.37485378351923	0.662771958209333	0.462844156957848	1.43195489938894	0.152156729026289	0.380976860742537	0.578769151018314	0.778670575489793
CNST	0.460365899882995	0.195655512712934	0.0186255834574467	46.2437624563208	0.650175662190512	0.31357483695708	2.07343059953342	0.0381322236513724	0.165280245219474	0.570781238714109	0.760373705791702
SCCPDH	0.189763145772369	0.150427774313365	0.207132330088514	41.0207478743536	0.233243825791152	0.237233542032745	0.98318232654874	0.32551771146738	0.583954975154722	0.100352046288552	0.154755397664754
LINC01341	0.275129598036866	0.237054200887556	0.24579689501019	2.70229325031737	0.140757460027616	0.541367908029468	0.260003332188569	0.794861203258164	0.907966628476208	0.248757303031079	0.0204134466105009
AHCTF1	0.0290041773517509	0.0611059613208841	0.635033745630597	194.695404444389	-0.00082522312868896	0.119594084167084	-0.00690020024348401	0.994494480448144	0.99749677417878	-0.179119284067386	-0.185243827666496
ZNF670	-0.425497800537667	0.162382060107855	0.00878396120952385	15.8968089540264	-0.657777611270626	0.273297161695375	-2.40682196328041	0.0160920126035824	0.0952300854912111	-0.969247969627361	-1.1395062732078
ZNF669	0.15771698504305	0.167881629229546	0.347497953119889	3.420310741163	0.0465268455825778	0.41513018725714	0.112077721666043	0.910761781650205	0.961435674128393	0.0446414177630557	-0.116462129471207
ZNF124	0.634078996612747	0.262544102166776	0.0157294531855937	12.0374760655311	0.858486055396616	0.432945072256131	1.98289831761553	0.0473787886375659	0.188819260469907	0.872772665508355	1.06295695054517
ENSG00000259865	0.065498481748139	0.220217097677731	0.7661406332195	15.5517751152264	0.088814270911635	0.370096581832652	0.239975928639607	0.810348917576784	0.914556698658582	-0.115675782903659	-0.0550371272358359
ENSG00000290683	0.0708376204118329	0.127155356107041	0.577462484316645	5.91738793603603	0.0866299069996526	0.327059760963517	0.264874855728021	0.791105868926812	0.905266744874786	-0.106393960558337	-0.058210045831194
ENSG00000289566	-0.499865276497409	0.152601965728471	0.00105432208056371	16.9145917625875	-0.711431993593329	0.26025940444377	-2.73354961029674	0.00626556837518181	0.0502975607238461	-1.09853206273813	-1.21744245703701
ZNF496	-0.163624656142372	0.0935745084134341	0.0803596858547559	39.9009964698499	-0.280746486301052	0.162404768726314	-1.72868376035293	0.083865709392072	0.266983629032654	-0.513994761873764	-0.591846123320465
ZNF496-DT	-0.000901952574289887	0.236705496255509	0.996959714482801	38.5244488187131	-0.00784205989260217	0.368362839110076	-0.0212889549650223	0.983015154504961	0.992095140743957	-0.231109577351429	-0.195436200707767
ENSG00000286216	0.48568113839921	0.308695291851914	0.11564124558414	4.14665702959801	0.671860100178696	0.559940626396094	1.19987739504265	0.230186960292247	0.483354019548275	0.614790499633808	0.791871642625936
SH3BP5L	-0.255275507306113	0.290760966337484	0.379967275470806	9.42986438344929	-0.42190786708704	0.503906520537042	-0.837274077416956	0.402438526846919	0.650148039092804	-0.673325128040132	-0.796891430828687
ZNF672	-0.14696197156272	0.173705640008906	0.397530263657654	11.6799031057537	-0.310208492122049	0.334591658365639	-0.927125600313252	0.353861325727467	0.608777595143523	-0.485027528054543	-0.634641440352212
ZNF692	-0.032828480061738	0.11476588951899	0.774841845942461	52.1304474550062	-0.0661172740560409	0.185997698234288	-0.355473614371065	0.722234808538786	0.868045983938446	-0.286612229540743	-0.280084417817271
PGBD2	-0.0569221353755676	0.398103365245777	0.886303365433673	2.86670539594417	-0.178874869673024	0.672127536022331	-0.266132333651454	0.790137293991288	0.904730598608292	-0.328497829889182	-0.443871536775992
FAM110C	0.586634481154214	0.163090485867515	0.00032192362796198	4.62173932063415	0.768110481222899	0.425348655688024	1.80583733121347	0.0709437523849856	0.243150376595277	0.790292776619067	0.931681049909312
SH3YL1	0.443159848075871	0.106240021335501	3.02856213805396e-05	108.562405908012	0.599455067937635	0.177839532354582	3.37076385661217	0.000749600829991915	0.0115228427321306	0.540869388470528	0.686699023752795
ACP1	0.176030678771006	0.193038123298895	0.361823504826743	20.7776587270958	0.207441067398945	0.322258784225645	0.643709582338941	0.519763775011636	0.74035154115615	0.0764788474266481	0.117275355321504
ENSG00000228643	0.954901805047832	0.24298168652024	8.49694520490046e-05	2.102348986037	1.09092570552522	0.536916621383102	2.03183448244717	0.042170415057816	0.175944222742502	1.43050688066759	1.40058937715043
TMEM18	0.437250720239671	0.325685771025854	0.179416448153474	9.01939742533405	0.615650082940593	0.503611329070545	1.22247067808586	0.221529685738167	0.471561621838044	0.530596668796779	0.710223246970872
PXDN	-0.137428894370074	0.694312035010006	0.843095647454496	9.55662094344374	-0.151057541562529	0.947721075047082	-0.159390294823849	0.873361384772363	0.943861082321699	-0.468454755837918	-0.403465212009866
ENSG00000236760	2.46072018714462	0.488860609290232	4.81397605964138e-07	1.48479285304136	2.57387178519728	0.853901896673037	3.01424764978924	0.00257617424300471	0.0270930986279824	4.0482959263022	3.55465682273219
EIPR1	0.021841810753424	0.100070792088938	0.827223738266267	49.1626242523801	0.0170054878050362	0.19062930366233	0.0892071023621782	0.928917321015593	0.96835333201856	-0.191570695900871	-0.159343658752459
TRAPPC12	0.0415694608626405	0.066812086261848	0.533820395692598	140.294209076616	0.0213201462596475	0.120033284536453	0.177618619218679	0.85902250103429	0.936174491855916	-0.15727517463083	-0.153076360538934
ADI1	-0.219861450478607	0.0799693826109081	0.00597189902365627	50.6465605450226	-0.334752664307015	0.155813828453013	-2.14841434570079	0.0316808541570124	0.147276384952182	-0.611759582602018	-0.670293311318471
ENSG00000235078	0.117273894315933	0.239141559523771	0.623854209294374	5.4194832775433	0.0756086186476113	0.44373494328892	0.170391400972859	0.864702334288452	0.939994257626602	-0.0256668485828708	-0.0742191231489287
ENSG00000242282	-0.023646757235677	0.219512377467277	0.914214609778361	3.61750128309632	-0.0420156211832569	0.481395231359599	-0.0872788479117098	0.930449866772655	0.968958218579852	-0.270650269107874	-0.245075332490678
RNASEH1	0.420364130761871	0.170185272409038	0.0135098609535061	13.8779112561147	0.575910129712217	0.291964692196865	1.97253347786277	0.0485487384803407	0.191405024228522	0.501240187644278	0.652498599587121
RNASEH1-DT	0.322530698308143	0.114379837362835	0.00480504044319723	9.12767353512556	0.534624130221984	0.261720537344968	2.04272899500167	0.0410792728839955	0.173301519189284	0.331161716814627	0.592528227987444
ENSG00000287126	-0.108042508895524	0.210825615673956	0.608319769248706	4.07739930615717	-0.252033909442819	0.439905160218966	-0.572927831347483	0.566693559427949	0.771063264295217	-0.417368011977776	-0.5501393964631
RPS7	0.756090025463822	0.397277345353873	0.0570171514547251	11.9446111270259	1.12681731505884	0.607000867659243	1.85636854096131	0.0634010455950526	0.226501870153052	1.08488266401176	1.45272407626438
COLEC11	1.17326473640262	0.553349931317167	0.0339812293252805	1.57499839463967	1.32708514512977	0.960507094297366	1.38165053960436	0.167079027902329	0.40195752538051	1.81011978516491	1.74362501937114
SOX11	1.19128789356923	0.729389704847618	0.102412923678529	5.65789832100983	1.46412513216274	0.966702343583647	1.51455630772044	0.129884804065876	0.345447120759855	1.84145213172107	1.94268375714801
NRIR	0.197153715716748	0.376137380611998	0.600171796405129	6.19054825866241	0.335750616227626	0.604871288786728	0.555077786715727	0.578841455825133	0.779271011241752	0.113200178089448	0.303652611971501
RSAD2	-0.176759923873026	0.355254352524467	0.618795059823368	6.18741908530441	-0.309072346511279	0.613702242480939	-0.503619385944933	0.614528867047357	0.803252124864613	-0.536829760028657	-0.632991121229251
RNF144A	0.583338834749513	0.247901157773784	0.0186170972405392	34.5558185274419	0.819462619956462	0.428719851469654	1.9114174842787	0.055950951565058	0.208917773275033	0.784563462141914	1.0062730878959
LINC00298	0.191731237455737	0.183214567086221	0.295337314846528	80.8087372033325	0.241976133645608	0.279205594870179	0.86665932950992	0.38612869559363	0.636887516501568	0.103773474072128	0.16743959456977
LINC00299	-0.291253248106648	0.134426836443774	0.0302630601300828	1222.99120471112	-0.471589191931582	0.211647929248231	-2.2281776798226	0.0258686688635355	0.129383081136208	-0.735870609536497	-0.869056512194737
LINC01814	-0.272077535838088	0.178561710254746	0.127579389607598	19.056335283398	-0.424983167753724	0.303764333866712	-1.39905551894121	0.161796335007424	0.394141004626793	-0.702534604268067	-0.801358488088748
ID2-AS1	-0.10008931936643	0.168991526641557	0.553666996995704	12.7160066558995	-0.229007351123612	0.305797877240999	-0.748884698578634	0.453926703642977	0.692070306734189	-0.403541794503841	-0.516691949965137
ID2	0.261138001174473	0.173494219188646	0.132280809592864	182.297564520974	0.315888080193213	0.273281783789978	1.15590609740742	0.247719568333799	0.504677083277969	0.22443362002071	0.27480109616461
KIDINS220	0.0213070545700612	0.0396280032078006	0.590800257733677	339.575764333004	-0.00883231534985216	0.0723219755705188	-0.122124918189494	0.902800087723454	0.956687198342631	-0.192500342460866	-0.196874605699365
MBOAT2	-0.219527036925957	0.0840519160961236	0.00900661670662553	350.874536661133	-0.352880586622528	0.13923029805326	-2.53451002803672	0.0112604704034594	0.0752733234483172	-0.611178221565888	-0.696625197454558
ASAP2	-0.235408187477711	0.0749899233002254	0.00169411165912009	371.551089258789	-0.375210974319431	0.130677494809605	-2.87127462051601	0.00408820192340678	0.0374751842978955	-0.638786798032173	-0.729061414687591
ITGB1BP1	0.288004937092074	0.164969459294758	0.0808443885556858	55.3037594088611	0.361755370715227	0.274388889990566	1.31840385639398	0.187368490535974	0.430579922350703	0.271140428339073	0.341426065666104
CPSF3	0.456863971265219	0.294596141502016	0.120946141965024	19.0692798704942	0.617934553396508	0.459017709960489	1.34621070165179	0.178234574745118	0.417204727081312	0.564693313049766	0.713541576279629
IAH1	0.207512195955464	0.111796814422834	0.0634314937689451	19.7563041997037	0.297106766943786	0.207796407140613	1.42979742062017	0.15277516962115	0.381996584462038	0.131207871726827	0.247520120807226
ADAM17	0.269623551621588	0.0548020771092356	8.65657396027135e-07	93.4137708399209	0.376767760054741	0.114347250256079	3.2949437718089	0.000984413750725836	0.0138164738663826	0.23918532000707	0.363232454718226
ENSG00000239300	0.265367080136601	0.126918336953992	0.0365416004731414	9.83358438964862	0.436125101153978	0.300281234061578	1.4523887998427	0.146393528770349	0.372097837374128	0.231785659756582	0.449452525610105
ENSG00000271855	0.302041050446362	0.18667925236123	0.105669501213201	3.27519132399964	0.458023869887971	0.419961127406162	1.09063396585512	0.275433977617787	0.534517243487611	0.295541501017558	0.481261790609577
YWHAQ	0.970560520896972	0.156983520978465	6.30690961836607e-10	31.8148685728358	1.39874592551851	0.280785910313699	4.98153886694601	6.30806109077221e-07	6.93886719984943e-05	1.45772876566112	1.84771656813096
TAF1B	0.301855992708547	0.0743482376012964	4.90666441044339e-05	68.5392591124039	0.370818691510214	0.134416148705807	2.75873617181084	0.00580253598783741	0.0477097403444409	0.295219787506405	0.354591078569111
ENSG00000269973	0.317544532318731	0.198241483858491	0.109198366310235	3.69148455768145	0.522383683842744	0.462410613059172	1.12969657073139	0.258604102725694	0.516809474712065	0.322493519599088	0.574748251070995
GRHL1	1.40886752886466	0.284301407427354	7.21289865153753e-07	7.78262886118763	1.9296061169728	0.493252245106513	3.91200675945453	9.15323492803993e-05	0.0025794914613397	2.21970331566296	2.61882259298378
CYS1	0.478131769828089	0.189913149982334	0.011814607841041	12.9890159321866	0.657590654217283	0.368471850074203	1.78464285422308	0.0743192656274567	0.24936472473516	0.601666304457349	0.771144423050449
ENSG00000285872	0.0352128147062268	0.203062118702191	0.862329890281703	2.31790422421056	0.0903076087470508	0.446249554328515	0.202370193697872	0.839627328291009	0.927727223060786	-0.168325882254723	-0.0528679651465197
HPCAL1	0.511351128687279	0.307645849711215	0.096484279497263	59.0240474438651	0.704012000562817	0.464242378392262	1.51647508571042	0.129399265494327	0.344613025232966	0.659416478554376	0.838574191612975
ODC1	-0.345090159743572	0.230999998698482	0.135202593975313	8.29359928870812	-0.562417816982306	0.404174526193188	-1.39152217800456	0.164067139175486	0.397413037610016	-0.829463355653525	-1.00099049619501
ODC1-DT	-0.183391393295018	0.231788247788401	0.428825953256161	2.36369663369593	-0.309358989821282	0.473748644119013	-0.653002375123561	0.513754747315349	0.73612168323894	-0.548358233990555	-0.633407487698024
NOL10	-0.0348395112959607	0.0501718758096891	0.487429385194658	113.605059039399	-0.164569020463177	0.117866427992326	-1.39623320453804	0.162644280724204	0.395201326894035	-0.290108305560247	-0.423091439315437
ATP6V1C2	0.1802374215368	0.234659140285411	0.442438571922407	2.61864215468164	0.229525501933023	0.50665430485281	0.453021912050472	0.6505329632145	0.825461936175531	0.08379205681566	0.149354310946417
PDIA6	0.039089556016042	0.164600007276612	0.812282801231538	41.2020961563097	-0.0332571408540504	0.273680269504621	-0.12151822604621	0.903280579382557	0.956947213662265	-0.16158636369508	-0.232353118508303
LINC01954	-1.2155295068131	0.395410995876638	0.00211144796337921	16.3732576260618	-1.76022002983579	0.590071087884537	-2.98306435610385	0.0028537798079865	0.0292382223247452	-2.34267810634282	-2.74086950347763
SLC66A3	-0.43334731034886	0.104275759162633	3.24176990223643e-05	25.8457794550817	-0.666919347853974	0.197695593802747	-3.37346591810943	0.000742282349862735	0.0115048126980523	-0.982893945159105	-1.1527851897107
ROCK2	0.460604345894342	0.122195039138787	0.000163627765185813	186.831505244009	0.629327056002354	0.190374137551932	3.30573818531774	0.000947265547767507	0.0135039256722023	0.571195765036741	0.730089864395663
E2F6	0.397767383019811	0.125500158718075	0.00152723943561332	19.4999932191567	0.522034733688596	0.248416364184945	2.10145066490041	0.0356014244320042	0.158590822780778	0.461956885348709	0.574241380202603
GREB1	-0.392509737645983	0.0942761875965635	3.13539616957586e-05	106.390486680923	-0.602006241077974	0.152876331781247	-3.93786424663429	8.22100804521602e-05	0.00238145927003766	-0.91189989186362	-1.0584950384945
NTSR2	-0.413887515491757	0.143612174535952	0.00395183936589598	62.0555025387643	-0.707214350847335	0.239511420169471	-2.9527374951346	0.00314969680333443	0.0311525297437937	-0.949064076688322	-1.21131607991462
LPIN1	-0.097241529207882	0.115562670233732	0.400089486471904	510.188135416477	-0.171516315987258	0.195154103156423	-0.878876299361134	0.379468350539053	0.630382117017938	-0.398591055443973	-0.43318279956676
MIR3681HG	-0.973373834453616	0.391288008288856	0.0128602945827279	6.66416976875013	-1.50164103938933	0.636332353997047	-2.35983763823567	0.0182829349463701	0.102693080083656	-1.92170272579378	-2.36526812924879
ENSG00000286427	-0.921865868107263	0.276939630968452	0.000872331984785358	2.91539923215899	-1.39107231806884	0.521563823121025	-2.66711810981194	0.0076504780468623	0.0581193572575447	-1.83215873319313	-2.20466048048737
TRIB2	-0.397429880793951	0.12543618931806	0.00153289472058328	62.3611722447042	-0.606868230060389	0.194369282975348	-3.12224349840997	0.00179478426422159	0.0208558799582637	-0.920453311710821	-1.06555736687673
ENSG00000225649	-1.31774996109357	0.303371887566297	1.40116495552865e-05	9.67728513000569	-1.94761785704828	0.489042123953943	-3.98251553731536	6.81896653735652e-05	0.00208279128007813	-2.52038319258476	-3.01307600141076
LINC00276	0.110370912875597	0.541827310716214	0.83858694743628	6.37022268906931	0.108298805072354	0.827065542450525	0.130943437386442	0.895820052421669	0.953804590009023	-0.0376673324470458	-0.0267346816491346
ENSG00000287291	-0.0271946075826042	0.319388680763258	0.932145472260867	5.87000808397486	0.0542099204595546	0.566366178747214	0.0957153207479044	0.923746672571474	0.966806194502724	-0.276818027374183	-0.105302005916262
NBAS	0.0263772893447357	0.0349011621806927	0.449786453509422	305.501372586593	-0.0268458627013602	0.0843142587946106	-0.318402404114785	0.75017971487806	0.882775292347265	-0.18368599591699	-0.223040355392645
DDX1	0.16310532552224	0.155929991037033	0.29555346761718	41.5754524803713	0.176159209179001	0.266831164206993	0.660189785936498	0.509132046095796	0.733251035955374	0.0540087749744427	0.0718365943627869
CYRIA	0.209369268847502	0.217113428707623	0.334879867331055	138.636826076185	0.286834695054196	0.330128912203177	0.868856632822466	0.384925552373721	0.635740439923992	0.134436298960496	0.232599324994519
SMC6	0.439622191827578	0.105328352550592	2.99526857226301e-05	52.013002491075	0.595090111225525	0.18298953006616	3.2520445897116	0.00114578045491708	0.0152520897841784	0.534719352128758	0.680358664326504
GEN1	-0.0992764875750664	0.152063418406232	0.513844993988959	15.9507632272575	-0.162231280705139	0.302395442502969	-0.536487188306572	0.591621888011191	0.788506290366123	-0.402128727573145	-0.419695733174763
RDH14	0.169366188158011	0.208545904975994	0.41671758437805	9.50312026351338	0.214963401676926	0.395480600982042	0.543549800276264	0.586751312336491	0.785231529141235	0.0648929677954406	0.128201993589138
LINC01376	-0.657435095439343	0.095993695816097	7.45074320711471e-12	133.526321628499	-0.969532162361493	0.172301253215492	-5.62695943452556	1.83413838316999e-08	4.89504473409958e-06	-1.37245921813283	-1.5923483142787
TTC32	0.0760705904037697	0.118719940331422	0.521680806454968	18.047184937778	-0.00532923479953014	0.254535194969634	-0.0209371234503186	0.983295812876931	0.992316875380389	-0.0972967070755154	-0.191786172696887
WDR35	-0.0153925890942534	0.080889047822182	0.849079833912425	97.9190884855347	-0.05727490094664	0.139459722530994	-0.410691344476976	0.681298874500512	0.843529324195848	-0.256300815549367	-0.267240344578371
LAPTM4A	-0.152820462694018	0.0960541367151024	0.111613485785782	90.6870452093708	-0.341772380503554	0.190672920919234	-1.79245368904965	0.0730603211831983	0.247589931070456	-0.495212218379618	-0.680489866907014
PUM2	0.260119916790136	0.0497001761081607	1.66075776193931e-07	258.309199934552	0.348260054520864	0.0920687967669594	3.7826067761303	0.000155194484094164	0.00373752396605471	0.222663731845259	0.321823315653415
RHOB	-0.46015001084797	0.15746773669644	0.00347583933133689	232.688261736582	-0.707028531407234	0.240055974840712	-2.94526529438136	0.00322677857179747	0.0317413626277117	-1.02948908345347	-1.21104616611791
HS1BP3	0.273022887191575	0.170789265985211	0.109910594709353	15.5905910137491	0.304089517718021	0.309991076174839	0.980962166622211	0.326611398868256	0.584632608419484	0.245094892850215	0.257662981919692
LDAH	-0.137219614179215	0.0713997743223691	0.054624709005506	93.9362450939382	-0.23845292025101	0.127566717475755	-1.86924085662335	0.0615893123881583	0.221928730783359	-0.468090932818082	-0.530412201322367
ATAD2B	0.0587226662382915	0.0401465530005143	0.143547418975319	300.26607137138	0.0498114609096524	0.0824195719085382	0.604364470188327	0.545601352180849	0.755981171063418	-0.12745519523373	-0.111691030208532
UBXN2A	0.182162634993248	0.065933342765305	0.0057302556395135	143.163841706022	0.22652746459497	0.109990676447255	2.05951515084644	0.0394449151390126	0.169123839468824	0.0871389429718648	0.1449994832699
MFSD2B	0.159680227339219	0.20212550266688	0.429524647184531	4.32039470312367	0.178644251529395	0.38825980572784	0.460115234422745	0.645433509662027	0.822517224054622	0.0480544151324204	0.0754462662862991
WDCP	-0.139258427257772	0.155397942445136	0.370177600363552	4.52746246657212	-0.132058319652957	0.370762036269015	-0.356180802602829	0.721705167761213	0.868008283920845	-0.471635306167882	-0.37586771135371
SF3B6	0.36368963805802	0.364033849846911	0.317768314481544	9.44834779841236	0.366712308695327	0.601830952898101	0.609327763767272	0.542307207865236	0.754917601030016	0.40271445045647	0.348626313118839
FAM228B	0.0261378678216609	0.0777853311282155	0.736851510796146	125.286253026355	0.00193598433026082	0.13066725121534	0.0148161403278494	0.988178862875394	0.994286272411088	-0.184102218117387	-0.181233009485476
TP53I3	-0.266503129290062	0.221582859654777	0.229082958140584	7.00502166428735	-0.43280802565261	0.389466343626292	-1.11128479452876	0.266445782293522	0.525213383670969	-0.692843780613081	-0.812724559921934
PFN4	-0.431655167684202	0.264643882989669	0.102873581277457	2.42206160514661	-0.482154611484389	0.565632246412196	-0.852417121800771	0.393982620452324	0.643356189084572	-0.979952240778378	-0.884403412948301
FAM228A	0.109983758776849	0.233883213036445	0.638175872188024	10.039184818814	0.19068469392739	0.417920539730122	0.456270213592583	0.648195680469192	0.823908938010498	-0.0383403802532919	0.0929357255157681
ITSN2	0.295284365591052	0.0584681052884268	4.41002473922019e-07	179.372154099799	0.408078260813796	0.115689970376009	3.52734346363373	0.000419751878274918	0.00765236346955842	0.283795346362168	0.408712820669804
ENSG00000242628	0.44433174486292	0.317290243068697	0.161394995802228	8.61658331520922	0.596295752491602	0.520367182208791	1.14591344896217	0.251830965903413	0.509356208834336	0.542906671723426	0.682109930025174
NCOA1	-0.0207064250505464	0.0417585644735486	0.619992796030901	1694.78113882314	-0.062033619009394	0.0822866281773625	-0.753872413822636	0.45092583658383	0.689478944837588	-0.265538650418478	-0.274152665803123
PTRHD1	-0.178573509073332	0.300686808758351	0.552588757211104	4.81775861010631	-0.407655519901985	0.521223628149106	-0.782112509652702	0.434148455547657	0.676487065114458	-0.539982586111225	-0.776189048243578
CENPO	0.13308412191352	0.0918925284445464	0.147544810360776	13.3348982134003	0.104410312894509	0.215098509898482	0.485406955835198	0.627387699202859	0.811461964171172	0.00181843191710699	-0.032382947980266
ADCY3	-0.252034873598756	0.126791667701093	0.0468352129733418	81.6617025365222	-0.382766568144288	0.217300516636085	-1.76146184127721	0.0781602660722859	0.256424117236927	-0.667691450353039	-0.74003636442667
DNAJC27	-0.0573754593994997	0.0884654023547991	0.516620346515817	47.2481843337587	-0.109178905990505	0.160728709021751	-0.679274453549742	0.496963979935057	0.724405787375695	-0.329285910761405	-0.342634001227725
DNAJC27-AS1	-0.269761672046105	0.075417332503908	0.00034766815493339	92.6422910135381	-0.434716699023768	0.130345666690343	-3.33510664421632	0.000852666923514428	0.0125722568296231	-0.698508592274912	-0.815497021597662
ENSG00000286645	-0.263163473434046	0.20397267355058	0.19698474881622	2.83925585300904	-0.345521674090891	0.437708847247909	-0.789387000658899	0.429885851251069	0.672677975621627	-0.687037957932198	-0.68593593900034
EFR3B	-0.14660275867046	0.0566655986972979	0.0096771694584287	318.986999993042	-0.2473955062414	0.104361941982121	-2.3705529194137	0.0177615010960478	0.100927482667944	-0.484403054621633	-0.543401839735569
DNMT3A	0.377600407830487	0.0875651224322794	1.61620692067281e-05	130.547909590879	0.513502382970262	0.150006466718978	3.42320164058166	0.000618881501876595	0.0101565783854662	0.426897619661777	0.56184763293924
ENSG00000289567	0.194499395047024	0.221437005426748	0.379753316250782	2.90529726187013	0.0806837311576137	0.496399484157352	0.162537902904101	0.870882282892251	0.942433100603952	0.10858577594413	-0.0668472201577705
DTNB	0.357281030166427	0.137249654313819	0.00923723293856321	137.83359252634	0.464247275082517	0.210403184684272	2.20646505792752	0.027351454189903	0.133999901959561	0.391573409985827	0.490301657071345
ASXL2	0.34917954617607	0.078778933385977	9.319101479652e-06	182.628994776542	0.462261430403179	0.13389062426105	3.45253024963044	0.000555355203887833	0.0093788202482302	0.377489390096382	0.487417099477255
KIF3C	0.894440234052219	0.511153596625193	0.0801448375020111	20.7380000684884	1.15080468274248	0.689834910541444	1.66823201487328	0.0952696778484323	0.287913561420545	1.32539749953905	1.48756715555149
RAB10	0.188704270261596	0.0600402042363807	0.00167245743683654	262.440796045087	0.232624569911339	0.103808466059021	2.24090171777587	0.0250324419638908	0.126169707483635	0.0985112448042894	0.153855891641254
GAREM2	0.0681870246493122	0.102795198913051	0.507119941063206	74.8709358752901	0.044180937642508	0.179445696928035	0.246207841139965	0.805521346007094	0.912597172881889	-0.111001887141004	-0.119869700382453
HADHA	-0.101988244335836	0.0554175063044164	0.0657151836753485	115.689947605132	-0.200261885844919	0.102169632852343	-1.96009205723916	0.0499850314431288	0.195304348641873	-0.406842979455821	-0.474937450719537
HADHB	-0.0357028918128366	0.081315886561146	0.660615043974494	150.23152417557	-0.0831617444975953	0.139303147993557	-0.596983956898389	0.550518091785612	0.760119778848772	-0.291609248891903	-0.304842525619446
ENSG00000286707	-0.141208620567978	0.274675048962647	0.607186715123662	2.18221111881753	-0.251789624648538	0.578057514471387	-0.435578845262121	0.663142322141061	0.832006268211568	-0.475025618535578	-0.549784558259591
ADGRF3	-0.0704121105009566	0.124438973540609	0.571504946575435	30.9117017533191	-0.134116480471061	0.221922451213524	-0.604339397558382	0.545618018082722	0.755981171063418	-0.351949468897569	-0.378857312443608
SELENOI	0.111771753795767	0.0696210195492365	0.108398952770512	58.454863530447	0.139367297752251	0.131162054782233	1.06255805448947	0.287982417529096	0.54728127347564	-0.0352320414059099	0.0183941531631607
DRC1	1.03948714874991	0.298724264812358	0.00050187316704755	18.3978836180776	1.47206948437825	0.473758739521265	3.10721335898896	0.00188860038613693	0.0216982457913262	1.57755421970739	1.95422340158838
SLC35F6	-0.531304373421627	0.102242620394546	2.0306923060247e-07	24.6184313268163	-0.829157313776262	0.200446069533176	-4.13656060060099	3.52550279515723e-05	0.00128688756738026	-1.15318734156283	-1.38844549160643
CENPA	0.263118045267393	0.168836303344672	0.119133475301199	5.87985345857491	0.16846928985999	0.360830023914281	0.466893769072864	0.640575883459645	0.819304358088157	0.227875826463363	0.060666528848406
DPYSL5	-1.40244071086109	0.699843748949234	0.0450771266202213	17.5980396476834	-1.9437618924535	1.12626686750552	-1.72584486726365	0.0843753255477447	0.267764191017014	-2.66761377473458	-3.00747498333007
MAPRE3	0.56431086169739	0.226129727763051	0.0125773286522752	61.7518120688625	0.807678736892099	0.342110198545182	2.36087301789523	0.0182319722626345	0.102499197806581	0.751484294023963	0.989156296368932
TMEM214	0.416467397676522	0.175774605711535	0.0178205232196537	10.6228795790779	0.608489364934817	0.344265431129564	1.76750062571868	0.0771444243141599	0.25495558827335	0.494465914394682	0.699821877861994
AGBL5	0.272329669770637	0.117913156634568	0.0209115112281824	16.0340295883527	0.406243820028774	0.246224111864696	1.64989454912528	0.0989645057952004	0.294649260121774	0.243889769448648	0.406048186243759
OST4	-0.079072806325571	0.292831919007272	0.787138741738241	15.0446945484167	-0.150221062718947	0.483980380616876	-0.31038667833493	0.756266923399045	0.886905742179545	-0.367005650258351	-0.402250176702394
EMILIN1	0.207397677584257	0.117487900520612	0.0775186685621851	22.5376534603036	0.221397096506753	0.206604967662821	1.07159619156918	0.283901444677773	0.544010772052041	0.131008787334424	0.137547318262577
KHK	-0.00756523510696901	0.501257190541206	0.987958366973072	3.06246431474386	-0.0775803430397176	0.775512713740776	-0.100037487026486	0.92031456436041	0.965854043467431	-0.24269335679615	-0.296735207797212
ABHD1	-0.596702232334406	0.190152046351077	0.00170089279348663	9.47643094723026	-0.846764379814773	0.321193835426009	-2.63630333593322	0.00838147691162847	0.0621074843510779	-1.26687820940271	-1.41402080299884
PREB	-0.324769290943922	0.169245868862966	0.0549944529084775	8.16710115735488	-0.53378910219107	0.330941550778052	-1.61294071698195	0.106757388035261	0.307586910486285	-0.794136553713819	-0.95940558398142
SLC5A6	0.150843038849277	0.105901245234903	0.154338076478513	15.4301371582888	0.117165493865039	0.248129621199835	0.472194707340797	0.636787817168706	0.817321480881941	0.0326914102055142	-0.0138552884329961
ATRAID	0.0628876421145765	0.294677142323424	0.831005611346587	8.05483901119786	-0.00352377168468991	0.505477876362785	-0.00697116896598037	0.994437856962093	0.99749677417878	-0.120214595468247	-0.189163630061529
CAD	0.0295911037223246	0.0821361381541823	0.718645985175723	31.0379698272793	0.017491350524433	0.147659793187599	0.118457097540497	0.905705486893249	0.958835634059728	-0.178098942277334	-0.158637914234016
UCN	0.18251286827373	0.364800483568451	0.616857704818617	10.7692010144151	0.193668869147328	0.569895380756346	0.339832319557138	0.733982807363099	0.873391016003992	0.0877478058041711	0.0972704176406496
MPV17	0.390747468367848	0.162475231863749	0.0161739541754265	27.0799770612345	0.524114048895801	0.259663952419154	2.0184320696535	0.0435462822455861	0.179522277781246	0.44975311901428	0.57726170930178
GTF3C2	-0.121468800629278	0.131129830283082	0.354277263653527	35.7183676814828	-0.203442575421694	0.236312391088583	-0.860905238546856	0.389290236235491	0.639584725594288	-0.440708940632913	-0.479557591644248
GTF3C2-AS2	-0.0414412546232571	0.178842912378336	0.816756473735084	10.1490444484328	-0.107613211476935	0.33456926985625	-0.321647028500768	0.747720111924465	0.881390444003352	-0.301585102210999	-0.340359736756724
EIF2B4	-0.0902021847450115	0.0902963128761079	0.317815248815099	41.7525573721831	-0.166629239340261	0.166348632002321	-1.00168686291292	0.316494853509445	0.57445484470716	-0.386353511366651	-0.426084029858501
SNX17	0.74864707553628	0.291460289257433	0.0102108045934993	10.3881616166193	1.0203776768623	0.502711902628276	2.02974640450637	0.0423823233460761	0.176602053768651	1.07194347226116	1.29811416650328
ZNF513	-0.3878883927722	0.100689203508361	0.000116997523213786	12.0143995151023	-0.630392081025325	0.229576184586971	-2.74589492877695	0.00603460870558188	0.0489747904919606	-0.90386591769348	-1.09972716054145
PPM1G	0.0178521567290589	0.108864807813238	0.869743232651241	30.8378752531512	-0.07375086615429	0.190322125565887	-0.38750547754238	0.698382030593507	0.853898569888268	-0.198506507500084	-0.291172664690903
NRBP1	-0.0168887763152361	0.154882151600396	0.913168579912955	49.0598933717173	-0.0543610989978741	0.248837348250542	-0.218460369313776	0.827070433280271	0.922014397951685	-0.258901861308851	-0.263007873818478
KRTCAP3	0.0385578786611622	0.195749653114507	0.843846738861836	2.70755175873383	-0.0490915555615608	0.400768995680512	-0.122493396671573	0.902508275304955	0.956440224057067	-0.16251065786758	-0.255353548334337
IFT172	0.253942583815944	0.0662372997668478	0.000126163064630292	144.070633937343	0.348684363808668	0.113629205170616	3.0686157074241	0.00215053030862202	0.0237843977067707	0.211924751113361	0.322439650148812
FNDC4	0.32539949063938	0.450179769378623	0.469789727890511	8.30208980594288	0.373072654701981	0.662126940473389	0.56344581665149	0.573131346066983	0.77558086603929	0.336148967088764	0.357865094260902
GCKR	0.0826280264507207	0.138489567871635	0.550749636617971	6.36130537055789	0.105107778558151	0.379692207722765	0.276823638779798	0.781915529095782	0.900685077751882	-0.0858969363891892	-0.0313698375907134
C2orf16	0.261576804047271	0.320049310869369	0.413756110152273	5.31833962878541	0.263630520224932	0.523771598901319	0.503331071745647	0.614731524240318	0.803252124864613	0.225196456606623	0.198893879943975
ZNF512	-0.171803862178443	0.0935450636811285	0.0662705494379138	53.243959400371	-0.303165665708316	0.161754120772119	-1.87423766554559	0.0608976748060737	0.220657499631177	-0.528213897606055	-0.624411315797675
CCDC121	0.232396124680514	0.149042858653079	0.118935558319518	3.88036601930944	0.0816536561139938	0.387966673059755	0.210465645077245	0.833304262398227	0.924957852359902	0.174467322403796	-0.0654383464287556
GPN1	-0.220047463428773	0.21851960861949	0.313938694053377	15.7643834088983	-0.391741633304185	0.363099352441251	-1.0788827649247	0.280639992944394	0.540560705766059	-0.612082956701498	-0.753073180766738
SUPT7L	-0.0563842798310591	0.102161040541723	0.581006127175115	37.5538895555216	-0.100021977162379	0.172346262882879	-0.580354778161627	0.561675394254451	0.767282118255542	-0.327562795246699	-0.329333017085039
SLC4A1AP	0.21117576788859	0.139010347145114	0.128728003947263	38.14024297901	0.293393106618412	0.232159995730683	1.26375392838464	0.206318362160599	0.453287845610601	0.137576806113906	0.242125808147789
MRPL33	-0.0842953013221157	0.11158402685847	0.449983600823367	45.4829829066886	-0.158946217676124	0.196027088718034	-0.810838026089103	0.417458693967489	0.662674473861124	-0.376084693491838	-0.414923983598371
RBKS	-0.376532449220575	0.110363667035038	0.000645489807660813	32.2379880668562	-0.573852176702422	0.192741242565105	-2.97731906812101	0.00290781218727326	0.0296611418601558	-0.884124184569665	-1.01759958426085
BABAM2	-0.180649899048881	0.0365107942129884	7.50380573563888e-07	369.048619261159	-0.290453200794947	0.0721897949302306	-4.02346621258118	5.73478146331107e-05	0.00183063220044518	-0.543592284994625	-0.605945703865888
ENSG00000223522	0.088757032138724	0.192155971918973	0.6441523297256	5.30995276410374	0.0950920658109338	0.380997242781143	0.249587280781341	0.802906535817738	0.91178281271713	-0.0752419701984152	-0.0459182564906439
FOSL2-AS1	0.600415736973323	0.486155102030044	0.216819644437584	1.36038346798924	0.39375095231116	0.871995865545498	0.451551398199394	0.651592189650925	0.826290765502186	0.814250792371351	0.387901552309217
FOSL2	-0.561832288120784	0.325985864589612	0.0848005559680226	27.1857886053475	-0.866944041152709	0.50060485903861	-1.73179310088527	0.0833104069687035	0.265887752489805	-1.20625857620551	-1.44333296218437
ENSG00000270640	0.290179654047065	0.304243742374697	0.34019824780275	6.11458765960891	0.414502962802421	0.536024867866044	0.77329054611326	0.439350449484025	0.68136960469243	0.274921063699762	0.418045082706143
PLB1	-0.300590245491656	0.388922278660593	0.439593410086671	4.22057503720365	-0.391694200240852	0.64170759941262	-0.610393582060405	0.541601118555231	0.754450775227103	-0.752102506931426	-0.753004281419034
PPP1CB-DT	-0.208167127413702	0.0745536721307464	0.00523545375916717	27.3597090942414	-0.336480611517147	0.15583531475722	-2.15920641634638	0.0308341565016153	0.144537883053929	-0.591429593820242	-0.672803257488497
PPP1CB	0.114281210975804	0.0997830082584451	0.252086019775839	157.867128844212	0.123339618299224	0.16767315447453	0.735595502367434	0.461976900533808	0.698262365675461	-0.0308694771056645	-0.00488700520884112
SPDYA	0.226381790311135	0.132709264250792	0.0880364434381141	16.0041168071455	0.243553331460956	0.259367711577153	0.939027182604832	0.347716788295829	0.602600523041953	0.164011706496768	0.169730568271279
TRMT61B	0.0396580427255447	0.1186814291192	0.73826228243363	41.2242969478389	0.0612728453328894	0.21085496449922	0.290592376984873	0.771363090896668	0.894970589480958	-0.160598078322542	-0.0950426871528952
WDR43	-0.0279300841122801	0.0541785808205133	0.606190443683245	54.822438595421	-0.0838194019486814	0.137758104392221	-0.608453508550273	0.542886731859618	0.755223129265852	-0.278096616097496	-0.305797812210878
CLIP4	-0.00506460174238928	0.0978963312207497	0.958740377284614	436.489792201616	-0.0380395721742335	0.157011397505122	-0.242272680701366	0.808568880928452	0.914132040383	-0.23834613225249	-0.239299884650882
ALK	-0.530463607800918	0.125419956960769	2.34212109995878e-05	147.50050787492	-0.843119497990526	0.20753511844543	-4.06253892982559	4.85418491036572e-05	0.00160622216139744	-1.15172571308359	-1.40872639520598
ENSG00000288553	-0.328826200531138	0.156194672054533	0.0352710184870235	9.82596500625891	-0.532577463296929	0.299065433738828	-1.78080581442931	0.0749441792390141	0.250831441140394	-0.801189285705147	-0.957645606371008
ENSG00000233862	-0.262399697524028	0.0997864749667044	0.00854824053572038	40.3038325673465	-0.412136484454226	0.185858573164172	-2.21747362759629	0.0265907432626863	0.131699817559031	-0.685710172168432	-0.782697915962439
YPEL5	1.09194898316213	0.29309820161769	0.000194897781879675	19.4870731289054	1.5540071119381	0.445925027091	3.48490669401468	0.000492308681341204	0.00860879197876993	1.66875646366391	2.07324268254155
LCLAT1	-0.258258651844669	0.0883341686152994	0.00345947712369839	79.529858651209	-0.387689616613043	0.166003279361808	-2.33543348121494	0.0195207870692709	0.107055359062052	-0.678511173839162	-0.747187385347073
MEMO1	0.186233751951061	0.142866075563356	0.192385436203119	29.0616615759247	0.230214696790839	0.241181018518674	0.954530742944907	0.339815055280951	0.596126815774154	0.0942163737579203	0.15035540749823
DPY30	0.0997042233996242	0.205572706929238	0.627671305769081	24.84157445867	0.0997151264727751	0.325997276503687	0.30587717646668	0.759698164164827	0.888469651674686	-0.0562108322444827	-0.0392029857150373
SPAST	0.0278388540531171	0.0536947640236068	0.604133896863977	98.2153287518304	0.0108540728152937	0.107545374299505	0.100925519911865	0.919609584578718	0.965677470777098	-0.181145139643368	-0.168278955156896
SLC30A6	0.259710770758492	0.0865379511877425	0.00268988592621778	54.5511593818176	0.347406862147868	0.156837471072534	2.21507564341688	0.0267548729173647	0.132157304168998	0.221952452176717	0.320584002949683
ENSG00000289727	0.194406648956603	0.230967596458048	0.39995293356015	9.33355452202651	0.177098603559083	0.396512361860214	0.446640812730871	0.655134422809496	0.828461760497137	0.108424541559948	0.0732011206125513
YIPF4	0.145409460521886	0.104541907364334	0.164249598125209	73.9003478593326	0.144988444914758	0.178059418389196	0.814270012933815	0.415490284555004	0.661404305520237	0.0232454092845832	0.026559203987031
BIRC6	0.00333059209771808	0.0433512731983209	0.938760366968422	645.277895062903	-0.0313695354873262	0.0888816425964376	-0.352936045857725	0.724136386840032	0.868903851569956	-0.223751512654335	-0.229611259362982
ENSG00000276334	-0.144907410779477	0.121826762363521	0.234260800725756	16.164260045299	-0.231473086028821	0.233252964294471	-0.99236932198897	0.3210173983889	0.579722981084334	-0.48145577811716	-0.520273576675342
ENSG00000276517	-0.067940930576428	0.102630477848954	0.507974005256363	12.1478241976073	-0.174456893673381	0.227012918875643	-0.768488835514017	0.442196820995165	0.683763967768088	-0.347653447668757	-0.437454163678855
BIRC6-AS2	0.22207101152571	0.206915247853769	0.283160649427373	23.9906725230447	0.330168234071515	0.360044333969286	0.917021052467612	0.359131608429533	0.613050496511775	0.156517635753041	0.295543869626712
TTC27	0.175025273748914	0.0991958317020825	0.0776576226422728	57.1120004913991	0.182654059619735	0.185646038335121	0.983883422763996	0.32517283533333	0.583661935967652	0.0747310016807395	0.081270751201046
LINC00486	0.0751231209532998	0.113251838854403	0.507120478219865	51.9836317564213	0.0785237211202719	0.223694949157846	0.351030371565803	0.725565563234095	0.86944108525702	-0.0989438347623615	-0.0699847633006721
LTBP1	0.390443569292821	0.132750774349961	0.00326967284247744	259.098307766203	0.513924775569127	0.215287698836201	2.38715346184336	0.0169794019318822	0.0984067865614248	0.449224805853115	0.562461183329873
FAM98A	0.807586910209877	0.159995522210116	4.47489546591626e-07	15.5888945521535	1.05898032379994	0.295481149577306	3.58391838299953	0.00033847789103301	0.00659930546828431	1.17440739181115	1.35418680880734
ENSG00000286415	0.757924914828372	0.212415462647864	0.000359545027651376	9.65328015150981	1.09786060267501	0.404036553463547	2.71723088731392	0.00658306663565249	0.0520254004021469	1.08807252630564	1.41066272802515
LINC01320	0.109876382744234	0.356413002696943	0.7578663323176	4.12042415696974	0.227737957636596	0.621228233062176	0.366593057939469	0.713922587210798	0.864395338375115	-0.0385270480515369	0.146757796461332
ENSG00000226994	-0.400541551718015	0.140120497230415	0.00425581034151716	228.955809962404	-0.627944032404959	0.237498006985266	-2.64399706075814	0.00819333676320167	0.0611588823956548	-0.925862794126151	-1.09617122421266
ENSG00000288535	-1.09823263097705	0.340006507596347	0.00123775432457264	3.04887760796375	-1.53939230857035	0.64602899654726	-2.38285327252758	0.0171790399977512	0.0991393134194608	-2.13876342426595	-2.42010409468739
CRIM1-DT	-1.36285321050404	0.649728860312483	0.0359429508928281	2.75825997066613	-1.9266126702997	0.953278279938873	-2.02103909303718	0.0432757184283818	0.178950646688863	-2.59879290894435	-2.98256471743104
CRIM1	-0.343444737586042	0.114820897938667	0.00277943135114816	336.535954243723	-0.531340601287995	0.201373800196309	-2.63857860739589	0.00832543963400576	0.0619178425041634	-0.826602872509849	-0.955848990685083
FEZ2	-0.0806815036787435	0.126933620401491	0.525024357155774	89.3699813667372	-0.149215289107577	0.201688461776249	-0.739830567368377	0.459402808863912	0.696647385595277	-0.369802289188348	-0.400789230668297
STRN	0.201626472716062	0.0913922076726158	0.0273723088607307	100.026815017056	0.240356176336315	0.173535444242163	1.38505523978667	0.166035577033383	0.400156801495703	0.120975839760071	0.165086510158264
HEATR5B	0.236001216367147	0.0716894703648934	0.000994801778199401	83.212947960657	0.301446473506834	0.120856927605819	2.49424240280224	0.0126226309615078	0.0813847255656817	0.180734591842115	0.253823802889117
GPATCH11	0.884546721203842	0.2549681718969	0.000521925811539433	10.0206080490924	1.33361150036854	0.4660660602622	2.8614216182536	0.00421745774468055	0.0382931160884685	1.3081981281771	1.75310493880372
EIF2AK2	0.150343570059834	0.0833441918718398	0.0712488995222657	92.0529122788669	0.174377971165978	0.159947702368993	1.09021866887275	0.275616831569546	0.534744609456824	0.0318231089939041	0.0692492401296953
CEBPZOS	0.134846833582734	0.145808453327687	0.355058618544404	49.7119876265723	0.148556797697126	0.244897919770275	0.606607021556076	0.54411173934935	0.755686604372227	0.00488281694065417	0.0317424487915544
CEBPZ	-0.0190929782546245	0.109213783212587	0.861219456107426	31.1208703304499	-0.0609581793230218	0.204975399319998	-0.297392660413149	0.766166746496056	0.891791421705414	-0.262733754822638	-0.272590525648564
ENSG00000272054	0.317659780211589	0.18317457998733	0.082884129436083	3.00018592903705	0.490204849026991	0.384349149097315	1.27541546580313	0.202162227438622	0.448729552503941	0.322693872227959	0.528006578218874
NDUFAF7	-0.00454233925742391	0.0939326716659284	0.961431413842106	22.060344185298	-0.0851459834449112	0.225093518606069	-0.378269369869877	0.705230497197364	0.858724943483403	-0.237438205354836	-0.3077247507922
PRKD3	0.281884803314347	0.0568163087532644	7.00099328648736e-07	64.4572609154751	0.383366905942647	0.118378406445339	3.23848679378587	0.00120165584025301	0.0157424289646829	0.260500885515294	0.372818106901161
RMDN2	-0.192935901581172	0.0946755431271751	0.0415635140067217	40.1128807538959	-0.329687945314305	0.229952830901494	-1.43371988081997	0.151652216464257	0.380239963659034	-0.564950878584701	-0.662936505529801
RMDN2-AS1	-0.0221816138011598	0.500956593386213	0.964682397792678	2.28081259033496	-0.180625869059859	0.842953621850214	-0.214277350945358	0.830330779180971	0.923353358909022	-0.268103191399989	-0.446414967604743
CYP1B1-AS1	0.44576596174989	0.687034385392176	0.516450671546714	4.90883084433324	0.602332013535971	0.987477804272916	0.609970179511499	0.541881561712801	0.75469943771792	0.545399985193638	0.69087795847
ATL2	-0.322668117714465	0.0612652181353264	1.38865901655202e-07	218.968794720932	-0.508446730102995	0.11418055097589	-4.45300645125067	8.46762093945457e-06	0.000454959963347592	-0.790483770397817	-0.922594280147086
HNRNPLL	0.152219128802001	0.0664376804315058	0.021954359110352	79.3038726876535	0.125304832684432	0.138629019034217	0.903886022979815	0.366055841260938	0.619122616551043	0.0350836729424283	-0.0020324143448894
GALM	0.209028536920321	0.0816766423303711	0.0104907178932845	39.4022591282244	0.260489439627755	0.1596266450349	1.63186690775092	0.102707526629286	0.301536767635995	0.133843953750028	0.194331273419655
SRSF7	0.0677349254206129	0.206970444650652	0.743464747694625	35.3849364999188	0.0540653980578239	0.330222112943473	0.163724341704151	0.869948154211052	0.941934235601245	-0.111787838768703	-0.10551193330674
GEMIN6	-0.309375536493072	0.388740397763685	0.4261244732463	4.87187194842753	-0.602456079122044	0.642667232418938	-0.937430833145882	0.348536986900965	0.603443810140137	-0.767375290701137	-1.05914845502784
DHX57	-0.175752794110743	0.0881363600368353	0.0461410298602247	62.8624207635048	-0.290206480947053	0.152464941173004	-1.90343090493015	0.0569843415873119	0.211178028919062	-0.535078915909218	-0.605587328602072
MORN2	0.265211840176099	0.26986533333832	0.325727424040229	6.58909599917192	0.407037642906905	0.479328843022023	0.849182453408512	0.395779775353779	0.644909893179813	0.231515782942167	0.407201261222531
ARHGEF33	0.759066713141793	0.126261666878367	1.83413419669821e-09	11.8510504625715	1.1006015031195	0.32161170596241	3.42214379239087	0.000621294468609673	0.0101565783854662	1.09005748488546	1.414644049059
SOS1	0.285348976755466	0.0723937916994253	8.09323830605671e-05	386.608082093865	0.379849589943168	0.119099428884227	3.18934854265681	0.00142593838291303	0.0176266339208991	0.266523175715865	0.367708996061489
CDKL4	0.972530326910922	0.26535316934519	0.00024729866461113	1.76448784743183	1.06098769021	0.735647938056606	1.44224925446383	0.149232070135573	0.376900108874826	1.46115317372165	1.35710262799627
MAP4K3	0.0462076394612899	0.0299102985077665	0.122376768062454	392.867254121882	0.0216559907163841	0.0629802910740141	0.34385345553475	0.730956496875597	0.871920557527456	-0.149211935881988	-0.152588526476083
MAP4K3-DT	0.0634995021671385	0.149993578735981	0.672041278020723	90.5219284578714	0.051083865935404	0.242230813048801	0.210889214681009	0.832973720307889	0.924957852359902	-0.119150907733988	-0.109842786175161
ENSG00000289003	0.121054765101846	0.248253768245714	0.625815423338605	3.47261955396721	0.15975057572399	0.527409850894442	0.302896457950239	0.761968770783226	0.889850923505343	-0.0190939960768874	0.0480020776285445
TMEM178A	2.76505176348987	1.28961870738319	0.0320260992585588	2.43145114405194	-0.76413004365616	3.05328060620949	-0.250265253086185	0.8023822256152	0.911442590513403	4.57736096911831	-1.29398951133792
THUMPD2	0.185775118634041	0.0478357503148388	0.000102919414893002	50.5912793472373	0.208458953575122	0.137441777204476	1.51670734921444	0.129340587973103	0.344569591262005	0.0934190629483753	0.118753895576923
PKDCC	0.843629976567486	0.219888718514968	0.000124738054198226	9.05344395992703	1.19751165128086	0.400626259799083	2.98909924646832	0.00279801230223272	0.0288028381753788	1.23706643848227	1.55541180734934
EML4	-0.0824560606135821	0.0722981665410888	0.254078043062851	89.5567838710712	-0.177632473680087	0.140977177272267	-1.2600087270653	0.207666214038072	0.454807877488402	-0.372887266606678	-0.442066882648919
COX7A2L	0.710041533452065	0.301992025588302	0.0187133252056227	14.7102376697291	1.00214028151058	0.502387982972657	1.99475368734112	0.0460697507542868	0.185555552271101	1.00482969122993	1.27162326426627
MTA3	0.10243181027047	0.0427210465257628	0.0164988384455433	183.594337436356	0.0788499420693121	0.0731957235000672	1.0772479360661	0.281369515013345	0.541133574059924	-0.0514690605166235	-0.0695109079555406
HAAO	0.625025735841746	0.218726018835338	0.00426893381296187	7.20072659099301	0.924931898981299	0.373730461319382	2.4748635573242	0.013328708559991	0.0840498717031567	0.857034029856559	1.15947349320438
LINC01819	0.0675951724088239	0.167885867497878	0.687223567601874	10.8025687303064	-0.0496056250046019	0.369573709600055	-0.134223900986583	0.893225526667845	0.952436918890011	-0.112030792306597	-0.256100264797735
LINC02580	-0.395567041982685	0.0954453347822336	3.40651690468361e-05	29.0175783410683	-0.564658612346238	0.181849039387823	-3.10509538157092	0.00190217674066563	0.0218234230712026	-0.917214860718394	-1.00424538483312
THADA	0.0430345955410117	0.0569670330043316	0.449991125900315	226.756659643373	-0.0018161065831386	0.108581002651498	-0.0167258225544995	0.986655346621385	0.993730251842906	-0.154728112145061	-0.186683144861406
PLEKHH2	0.00478125527636797	0.127484250152193	0.970082613242952	39.9357229545542	0.024184041982934	0.231967939137756	0.104255967754976	0.916966220066848	0.964666239915236	-0.221229608138408	-0.148916381541966
DYNC2LI1	0.0180793556411264	0.0734614752079062	0.80559969571684	135.665143011097	-0.00116833472631334	0.128105877699514	-0.00912007120433456	0.992723336866369	0.996456990208057	-0.19811153369032	-0.185742217684027
LRPPRC	-0.118975826561785	0.116488905402478	0.307089120854782	150.383102737817	-0.223589149056029	0.192774383917225	-1.15984885809328	0.246110347832746	0.503068490405262	-0.43637503138959	-0.508821688970924
PPM1B	-0.0025393220103613	0.0791449917754986	0.974404719454836	244.874736560688	-0.0353161672511103	0.134184019803308	-0.26319205001369	0.792402558032443	0.905984524528982	-0.23395606124641	-0.235343976903155
ENSG00000289272	-0.0102449109480689	0.244395765622207	0.966562993135246	5.77273620376149	-0.0898129162456451	0.441867177236958	-0.203257722846161	0.838933598018244	0.927557050495121	-0.247351837623642	-0.314503748460815
SLC3A1	-0.224495621345319	0.204929406558749	0.273307353581291	3.63175951500516	-0.188296809402478	0.497008194877817	-0.378860572809605	0.704791403748404	0.858447108560827	-0.619815854111724	-0.457557465026288
PREPL	0.352516076912639	0.119721588742429	0.00323513106229568	97.9989496204316	0.497024805013004	0.228072684893579	2.17923862844391	0.0293139457007659	0.139786478034115	0.383289779915273	0.537912970211912
CAMKMT	-0.00951572958473645	0.0341471673444448	0.78049947051009	401.816122427693	-0.0427873942588879	0.0688600681861583	-0.621367294368854	0.534357985911307	0.750526098752143	-0.246084192728409	-0.246196378818917
LINC01833	-0.780536155741956	0.400802792207304	0.0514829729723682	22.6106872558219	-1.21638542868444	0.581469235314063	-2.0919170865978	0.0364459333319053	0.160971186826755	-1.58646418114667	-1.95091737630379
SIX3	-0.43634390119294	0.393045119046521	0.266929064561509	5.72575125794604	-0.779041318220715	0.602218028762494	-1.29362005289277	0.195796692414618	0.441064086413446	-0.988103366679751	-1.31564902516107
SRBD1	0.167637255864319	0.0832682787566581	0.044091626864431	94.9298522138531	0.191155538839513	0.149969515393447	1.27462930274872	0.202440480736569	0.448851181284824	0.0618873065066133	0.0936196557752859
PRKCE	0.312109868720539	0.185642584752714	0.0927161714098406	226.273120244069	0.405198290292947	0.279373896700958	1.45037992123749	0.146952603131662	0.373052625636053	0.313045631989795	0.404529492072604
EPAS1	-0.713010844755633	0.198490251517502	0.000327935048547544	74.1385659658764	-1.08656707643139	0.325178191178209	-3.34145125936787	0.000833416477962318	0.0124061677825028	-1.46907484555035	-1.76234849287601
ATP6V1E2	0.418702418416395	0.174649735967495	0.0165126250495851	14.4123045664433	0.59836736095275	0.304393072940291	1.9657719381483	0.0493249607015258	0.193496472342371	0.498351384833328	0.685119064616998
RHOQ	0.503112901701462	0.108570714442812	3.58727496269529e-06	200.331598903234	0.70213984410099	0.193595150522939	3.62684624178019	0.000286904019944055	0.00582483715155434	0.645094737888084	0.835854772921536
RHOQ-AS1	0.64889565864517	0.168960463951781	0.000122775100707187	38.9541732760425	0.927238497361321	0.287990714082744	3.21968192729615	0.00128332901490213	0.0164511544458145	0.898530682559082	1.16282396463996
PIGF	-0.0408200264216396	0.0595090282240925	0.492746667971875	51.2098349196691	-0.107964317630662	0.125747593206196	-0.85857959486848	0.390572499803536	0.640656956856582	-0.300505128423742	-0.34086973934283
CRIPT	0.557766502197703	0.106205378897906	1.50642349196397e-07	56.9780528629374	0.772931765734078	0.195219502145826	3.95929585537367	7.51710684493336e-05	0.00223364284349398	0.740107256253233	0.938684252624353
LINC01118	-0.148471287070879	0.172956487962498	0.390654272949075	14.9603591284588	-0.227384790421656	0.298716645639458	-0.761205623258448	0.446534260060047	0.686910871565488	-0.487651396676843	-0.514335083970835
SOCS5	0.544770958627105	0.330771646902119	0.0995642251478131	11.2118713560641	0.762339533217824	0.521372887704299	1.46217716953896	0.143692666180496	0.367435849486437	0.717515161478958	0.923298404445475
LINC01119	0.381755232136543	0.23321953503261	0.101653001072665	2.19547087368757	0.472378146490437	0.534171166208852	0.884319814270442	0.376523595071241	0.627860711641894	0.434120571436203	0.502112231740307
MCFD2	0.125821210835368	0.0863401825233766	0.145041055846781	42.7006044286659	0.151817472172654	0.15409939908346	0.985191850686126	0.324529842806252	0.583241465844212	-0.010807771405854	0.0364787725424
TTC7A	0.148633272474302	0.0598580439305792	0.0130245962944662	128.649436709559	0.184522132150186	0.103381628610577	1.78486385473045	0.0742834027975331	0.24936472473516	0.0288498432020853	0.0839842377390861
STPG4	0.246269743511228	0.105930181010734	0.0200810113775971	28.8078149411622	0.211930900662463	0.243345179332359	0.870906509197824	0.38380520239489	0.634638212735902	0.198585906577129	0.12379710537136
CALM2	-0.102946636232351	0.130466872054315	0.43007494057115	508.724717593969	-0.195356730922174	0.202484070790804	-0.964800491017417	0.33464474994993	0.591661221675159	-0.408509095262316	-0.467812421239734
EPCAM-DT	0.48940877009773	0.10168186214587	1.48579085878608e-06	36.2870417881084	0.663931569325399	0.206734042180089	3.21152511857258	0.00132032427560645	0.0167536081113585	0.621270798680867	0.78035497965586
EPCAM	-0.187820654149066	0.158933365535385	0.23730204203474	5.64065540236087	-0.300317928064283	0.391635983681927	-0.76682925108381	0.443183042425343	0.684379846842932	-0.556058279814036	-0.620274807372551
MSH2	0.90027884807267	0.2896242682148	0.00188079615381317	28.9034850551121	1.27444274256485	0.44994644285913	2.83243208784263	0.0046195377893954	0.0407842056460722	1.33554763451292	1.66715879637309
MSH6	0.33153192054942	0.19739123488467	0.0930414780544628	16.7027231691262	0.395120989186258	0.316550298865052	1.24820918066706	0.211954462758891	0.460961328060547	0.346809886116243	0.389891612414807
FBXO11	-0.0016673772879821	0.0473819737684335	0.971928141372754	344.966351881313	-0.0103254820362507	0.0940423668431003	-0.10979606727123	0.912571110051531	0.962405757053762	-0.232440229476934	-0.199043519184547
ENSG00000233230	0.059582173662371	0.228228706062656	0.794043576281678	6.48329634643978	-0.0249276583158806	0.398507810558836	-0.0625524962256674	0.950122857810758	0.978127001464793	-0.125960985077879	-0.22025404935133
ENSG00000230773	-0.736537464255888	0.1482093921724	6.71003403512681e-07	13.3971894542257	-1.07933731794543	0.293759115644184	-3.67422578726978	0.000238571700493384	0.0050970436798324	-1.50997468283539	-1.75184683836037
FOXN2	-0.158033899556526	0.069271601336782	0.0225267781486648	134.975928943424	-0.255347011446708	0.13323721297566	-1.91648418443993	0.0553034944066427	0.207599729630723	-0.504275514505526	-0.554951874319373
PPP1R21-DT	0.0543185001931017	0.233366827986902	0.815947651066151	2.01009037590751	0.170291814572508	0.533899892627542	0.318958323318687	0.749758116556691	0.882514795571031	-0.135111615002096	0.0633138544698953
PPP1R21	0.375960932414871	0.105807606389061	0.000380501918384864	80.4970734041412	0.504562229995751	0.181510505399708	2.77979629269747	0.00543930074469612	0.0457632124670041	0.424047474627946	0.548861528626417
STON1	0.468701817419641	0.305405261578509	0.124860462875879	9.50121970364978	0.585272563093759	0.48868363407687	1.19765124567625	0.231052816991104	0.484672060380773	0.585272809458756	0.666098091325261
GTF2A1L	1.11622350112823	0.522415044405496	0.0326256287986699	4.12660196213761	1.54588189474664	0.819172840636735	1.88712542464791	0.0591434577745967	0.216957073585046	1.71095648457959	2.06144032095852
ENSG00000282890	1.00154572896449	0.498227258087847	0.0444080517668761	4.37747020796141	1.23610838596434	0.750655345094866	1.64670563400587	0.0996185656241688	0.296325643771509	1.51159498168041	1.61147586175233
NRXN1	-0.392137660496222	0.0837115742676943	2.80794928770628e-06	7891.43966650858	-0.592408584859887	0.147228968279495	-4.02372299271483	5.72852920755558e-05	0.00183063220044518	-0.911253054570123	-1.04455387158583
ENSG00000285548	0.0668719980790723	0.287008102801125	0.815763813375673	3.89332403589525	0.0689138540686413	0.586702180267434	0.117459686339036	0.90649578848876	0.959354575609244	-0.113287994277974	-0.0839436671718525
ENSG00000286412	-0.625175530390927	0.386401039315077	0.105674506490925	1.8402165143512	-0.971659642825216	0.710974919915964	-1.36665811353805	0.171732492675515	0.408324376863893	-1.31637759699929	-1.59543860627976
ENSG00000231918	-0.603780155089894	0.111508937958573	6.14139862609376e-08	66.7182527204946	-0.92050482477649	0.216114114050027	-4.25934617376914	2.0502573714318e-05	0.000880691029206062	-1.27918281988925	-1.52113318833241
ASB3	0.140467561989807	0.0630573184177699	0.0259060581020285	1228.72002200079	0.167380113758044	0.100018647844734	1.67348906793742	0.0942310568689499	0.286331214381647	0.0146541688031776	0.0590844357326358
CHAC2	0.259771123983197	0.1993674081166	0.192582653892402	7.38645145255406	0.333306909079257	0.359987702225271	0.925884153872242	0.354506187158491	0.609371843199265	0.222057373203304	0.300102981889198
ERLEC1	0.340354331959201	0.159388836296456	0.0327307005556653	54.2469784821835	0.465616310461211	0.264438335018718	1.7607746260702	0.0782765561188349	0.256510131564942	0.362147201837179	0.492290262443797
GPR75	0.113055634017243	0.177002016966104	0.523001770016191	4.22186181057487	-0.0176318245369121	0.394646991021699	-0.0446774584325733	0.964364401317938	0.984316768241757	-0.0330000806199054	-0.209656416539807
PSME4	0.109002651358446	0.0739050871729832	0.14023929104705	249.455891195072	0.132571581656746	0.121291035870947	1.09300395288735	0.274392064191416	0.533456780858658	-0.0400459858449238	0.00852297105384277
ACYP2	-0.0861648356079105	0.0606087646126389	0.155126035075529	541.845037908952	-0.169956034615411	0.101620951043162	-1.67245073846263	0.0944354740694793	0.286669684477181	-0.379334784227865	-0.430916398006303
ENSG00000272156	0.225541631438479	0.141915642343125	0.112000468746133	6.71794919438295	0.0858304349727904	0.340115443449321	0.25235677069624	0.800765310965743	0.910610520445769	0.162551132818309	-0.0593713265347365
ENSG00000289065	-0.0577774992744147	0.184721329070581	0.754446322387963	4.23103726627593	0.0347311519305118	0.371340206036131	0.0935291987400162	0.925483154116553	0.967171336665225	-0.329984836736127	-0.133596076579783
C2orf73	-0.37092568341409	0.155227429457357	0.0168684419379224	29.3691537019082	-0.577352610068404	0.267508379006945	-2.15825991025655	0.0309076297779989	0.144604825046154	-0.874377105981598	-1.02268417207052
SPTBN1	-0.00475823490596017	0.0441012304771547	0.914080194937745	745.180180704049	-0.0468202655816531	0.0762724297073767	-0.613855698071788	0.539310687545533	0.753351827263269	-0.237813529013026	-0.252054364451483
SPTBN1-AS1	0.277713982049405	0.182622316784886	0.128334829519108	17.5534221184014	0.343886950029246	0.31267429086051	1.09982483396008	0.271408449851953	0.530690555319457	0.253250123837475	0.315471121092434
ENSG00000289627	-0.0740280223557424	0.142556166033531	0.603558374669485	8.4980140972362	-0.0118636717244103	0.283869056712251	-0.0417927612886532	0.966663905627789	0.985613351513772	-0.358235548650599	-0.201277831259553
SPTBN1-AS2	0.235739498884604	0.30837224915909	0.444590751578793	3.49103749239131	0.281310074971471	0.537150357416005	0.523708252424387	0.600481474924631	0.794701229865133	0.180279609244614	0.224574485499318
EML6	0.445964472934717	0.131543224376632	0.000698288027092313	263.148327436676	0.603420623723402	0.197045719117206	3.06233815394121	0.00219615201588826	0.0241241982586509	0.545745086841523	0.692459229561253
ENSG00000285519	0.6645063677074	0.198009289244607	0.000790970647293121	16.9456637908674	1.00829191466321	0.348222311074114	2.89554081573082	0.00378505803541467	0.0354549740026184	0.925669110183263	1.28055887756529
RTN4	0.0500746036355065	0.108889597232849	0.645612537153018	457.246377842498	0.0269399015272993	0.189750323298024	0.141975523725391	0.887099339057039	0.949302834593036	-0.142489414377748	-0.144913331525187
CLHC1	-0.0426778452870573	0.0936650643864569	0.648646606426227	79.5303127895808	-0.0788229462044361	0.156787842355618	-0.502736341161287	0.61514965561851	0.803484948128157	-0.303734852494378	-0.298540162853628
RPS27A	-0.21416759457871	0.396515919329726	0.589111815791275	17.3905807290132	-0.315577822485589	0.598840223233735	-0.526981672642946	0.598206315706446	0.792997216814668	-0.601861102294308	-0.642440712287461
MTIF2	0.119425358170439	0.0667256622617848	0.0734866287007228	32.2860595442344	0.0419346655707301	0.150244200365514	0.279110045304321	0.780160374317925	0.899829963209356	-0.0219266375605016	-0.123132544264684
ENSG00000240401	0.115768147697872	0.0882152356406728	0.189406338595743	27.6898035632047	0.0812211169024507	0.206599666406722	0.393132855996752	0.694221358184544	0.851753991351599	-0.0282845128703624	-0.0660666353782288
CCDC88A	0.0360263139512434	0.0867011760858177	0.67775924057302	450.360395169241	0.00554438042313855	0.155146596796057	0.0357363973018804	0.971492548227256	0.987487967712386	-0.166911654989632	-0.175991599389061
CFAP36	0.489902948337525	0.159806116447427	0.00217227730191194	43.9347231992594	0.710674934124027	0.268460736365158	2.64722113090449	0.00811562649794326	0.0606622586714951	0.622129902539677	0.848252499188022
PPP4R3B	0.270367381022298	0.0788728519089916	0.000608294133635931	132.019992565098	0.365942219602869	0.131965445110611	2.77301546094997	0.00555394819304341	0.0463683469655111	0.240478429773924	0.34750771287639
PNPT1	0.465877972685816	0.0849065730010916	4.08936854192616e-08	50.8564855547371	0.633241852013554	0.166402837052799	3.80547509422948	0.000141532256330105	0.00351630725302458	0.580363698307857	0.735776338610346
EFEMP1	0.0486833921772443	0.149534510807559	0.744752539312572	709.325017225634	0.036325854737638	0.235903471111996	0.153986096798008	0.877620697981294	0.945208985910486	-0.144907965086718	-0.131279675835821
CCDC85A	1.50997440240704	0.86484072059256	0.0808184858383843	75.3734909879011	2.31806579299716	1.11105580320147	2.08636306683944	0.0369457478506161	0.162307494794989	2.39547249815166	3.18308339350484
ENSG00000285755	1.27432164949127	0.600035313648483	0.0336915207836294	4.98238907784983	1.96921878719851	0.849562739070843	2.31792038025611	0.0204536486059737	0.110442918509204	1.98580211393338	2.67636235423029
VRK2	1.11404536166111	0.401621400567118	0.00553938907155023	6.85246586766806	1.55124539820656	0.624776851157721	2.48287911969222	0.0130325304220241	0.0827775173851373	1.70716989935478	2.06923112896945
FANCL	0.886736520987719	0.2417935166124	0.00024509677673215	54.7342149568721	1.28523956312808	0.381961746675537	3.36483842770739	0.000765884941250489	0.0116856671448528	1.31200498427244	1.68284182086727
PAPOLG	0.393862393904753	0.141705028288435	0.00544506177876297	23.6685256271535	0.569542384989299	0.240764571873383	2.36555727679411	0.0180029583125857	0.101740913177704	0.455168259409314	0.643249071369314
REL-DT	-0.49540757488461	0.178259916178976	0.00545046187666218	21.8682033022749	-0.764964721940677	0.312070830376308	-2.45125352157473	0.0142359646703465	0.0877884488004699	-1.09078257409499	-1.29520193122618
REL	0.0911002871425257	0.0910105873073642	0.316833771283628	20.3578357725492	0.137205701617871	0.175926453534277	0.779903754446672	0.435447528398753	0.677792466660991	-0.0711683399698222	0.0152543061199067
PUS10	0.13548824656701	0.106453666089883	0.203108959424547	48.9073617899324	0.14688391303976	0.185630426773478	0.791270674710023	0.428786057230492	0.671796459600848	0.00599788095098174	0.0293124842567399
PEX13	0.242153740366926	0.0796533828415893	0.00236504625695056	27.5196878694814	0.331141975335582	0.164111771888824	2.01778319449205	0.0436138458766935	0.17975529389179	0.191430443427616	0.296958286769788
SANBR	0.436703498694852	0.107014594777827	4.48839561283439e-05	63.7940903609214	0.608288923443726	0.174086908342433	3.49416810968465	0.000475541472093565	0.00843334985368544	0.529645351836784	0.69953072466592
C2orf74-DT	0.148901359114274	0.160404092016915	0.353257662518505	4.49669978388332	0.263156764272643	0.376020422127434	0.699846999755399	0.484022859419024	0.714807004086901	0.029315898257425	0.198205721225351
C2orf74	0.140380684209959	0.21476498228746	0.513338662847186	17.3477090266596	0.185896158756734	0.339768431931532	0.547126046113063	0.584292139251904	0.783677379059235	0.0145031361799223	0.0859800931670757
USP34	0.246884703713454	0.0510234620594713	1.30723643772557e-06	591.974211044037	0.321548385608851	0.0878398573433232	3.66062053530068	0.000251605155529137	0.00529805105659676	0.199654983764676	0.28302302668185
ENSG00000273302	0.981293479140206	0.262489451738189	0.000185186956132867	1.46600695581121	1.02818509000304	0.565068931348852	1.81957462702595	0.0688238085529725	0.23886970765641	1.47638747035648	1.30945489878695
USP34-DT	0.189600978011178	0.106655786565993	0.0754547016355865	12.7263850367711	0.246852255750981	0.235081916293201	1.05006909779951	0.293686345204106	0.552549832419144	0.100070125843265	0.174522452154307
XPO1	-0.13371684707943	0.0906666344503569	0.140261294931322	536.961730308648	-0.232397219412317	0.148770808091019	-1.56211572951957	0.118260727998248	0.327262391944837	-0.462001549495201	-0.52161593541923
ENSG00000289410	-0.0247881280092271	0.140909255976218	0.86036029573089	24.1388188091252	-0.0608140367835989	0.255791870259018	-0.237748122025997	0.812076457589986	0.915135721233895	-0.27263448443127	-0.272381150030697
FAM161A	-0.0548436295952476	0.246289618681117	0.823785019190188	28.572775821563	-0.108766246987429	0.393299097159881	-0.276548427832303	0.78212686925182	0.900815382484586	-0.324884452786272	-0.34203458946432
CCT4	0.686008017710989	0.210901666790565	0.00114298542453682	66.1010867815733	0.942419145251187	0.339297178931116	2.77756257278672	0.00547682936859433	0.0460551560540887	0.963048640484976	1.1848747592512
ENSG00000236498	0.708575762193159	0.231368390074308	0.00219464565323955	1.89273104897364	0.547820258682605	0.521052802582868	1.05137186858424	0.293087830833362	0.552107205036493	1.00228152208112	0.611696390009239
COMMD1	0.0761439657781015	0.0519953706129886	0.143074473331768	243.172164444015	0.0698437838355444	0.0935312354551747	0.746742876811644	0.455218782699112	0.693205030379649	-0.097169147700873	-0.0825928888360641
ENSG00000229839	0.260383285989083	0.142750625368662	0.0681455642682075	9.07160638239496	0.400420402456723	0.295454004617344	1.35527153532857	0.175331060487506	0.413334022498658	0.223121585868134	0.397589325610904
B3GNT2	0.507793661896824	0.193188386476579	0.00857649815689343	7.30201954724555	0.693408856640774	0.367484651929119	1.88690562449536	0.0591730204793854	0.217016619374723	0.653232002587696	0.823172493967743
ENSG00000228541	1.01469487604932	0.453567122273812	0.0252769429923225	2.94974872222217	1.27810411146016	0.818349230120709	1.56180767869926	0.118333302325548	0.327351939143572	1.53445410839009	1.67247715261796
TMEM17	0.00314454355697169	0.246933613542925	0.989839718824169	2.74413763324104	0.0607379987903112	0.511691083165186	0.118700522226422	0.905512622797362	0.958750357644449	-0.224074948626238	-0.0958195835900228
ENSG00000226622	0.499026868703356	0.247425135160685	0.0437080114922641	5.1476383043847	0.72328655363338	0.457221910133133	1.58191577788294	0.113668798550763	0.319830694985302	0.637991376320901	0.866571627168163
EHBP1	0.287447152143577	0.0659285040900674	1.30072592927045e-05	595.780143496323	0.372271887848784	0.107958717401415	3.44828001674559	0.000564168822729997	0.00949810592972529	0.270170747436413	0.35670193274504
ENSG00000226605	-0.3557683296042	0.132701805612174	0.00734111303389698	6.75356553582782	-0.482866419460834	0.308063563514411	-1.56742463779962	0.117015468797382	0.325208710114093	-0.848026813518645	-0.885437356400855
EHBP1-AS1	-0.225958634286715	0.10927568550586	0.0386602353998589	53.1377179569649	-0.375674575675044	0.20162804230272	-1.86320598754321	0.0624332908070528	0.224126565455087	-0.622359228065145	-0.729734823250143
OTX1	-0.271046513860365	0.102632699440736	0.00826770429877172	16.9886221503245	-0.459705333793417	0.211775899574357	-2.17071600081675	0.0299526469121689	0.14212911256998	-0.700742224741306	-0.851794500922557
ENSG00000286480	0.0191897153520886	0.165979012518942	0.907957426905269	12.0764952359466	-0.0492624197821002	0.312382416375449	-0.157699080356982	0.874693925194944	0.944418546784458	-0.196181229529719	-0.255601738784498
WDPCP	-0.0841107329504919	0.052564865298671	0.109569261574498	279.586792885722	-0.164639749641401	0.101179752367377	-1.62720055929378	0.103694509006878	0.302426837447506	-0.375763830719042	-0.423194177656604
MDH1	0.296232398688962	0.345641766217692	0.391417055728866	26.4850073268713	0.345223444889198	0.531125978324822	0.649984107307343	0.515702487465652	0.737170646759224	0.285443453921562	0.317412459424605
UGP2	-0.373797494826786	0.0588264277686153	2.09453701075017e-10	323.681689031609	-0.607337517228617	0.112307212420372	-5.40782291840101	6.37954525399998e-08	1.32707933806429e-05	-0.879369604776051	-1.06623903442053
VPS54	0.0109561314709569	0.0550876366660087	0.842352322071987	160.40227395597	-0.0308057850121386	0.10070653382827	-0.30589658725292	0.759683384471614	0.888469651674686	-0.210494898393508	-0.228792378243379
PELI1	0.0185950255415027	0.36905969400276	0.959815691256241	5.16721904797903	0.129350128357771	0.641446327876328	0.20165386055918	0.840187335430955	0.927953912770054	-0.197215067667313	0.00384361839638155
LGALSL-DT	-0.133388346908932	0.596564943653851	0.823073226397218	4.2838649460822	-0.423352901445777	0.886279010169432	-0.477674520763888	0.632881881790496	0.814362712262826	-0.461430468574659	-0.798990429243107
AFTPH	0.113185420818252	0.0753258579947272	0.132939528966258	99.0458980791172	0.134845988579395	0.148876805991002	0.905755518341419	0.365065269690141	0.618059753593541	-0.0327744528350482	0.0118266824815473
SERTAD2	-0.109908333771665	0.134034521385205	0.412215995586115	48.6044220772889	-0.184781944339654	0.218384902422064	-0.846129665055935	0.397480413443643	0.645999913233754	-0.420611654092857	-0.452451914317987
LINC02245	0.112654851394032	0.110324802323428	0.30719763475434	61.6589960946312	0.155611129607763	0.205900052531825	0.75576051435786	0.449792794695973	0.688875018158068	-0.0336968209261697	0.0419892857651498
SLC1A4	-0.30511603531198	0.096102649240786	0.00149889574791108	229.426498261258	-0.474635947640366	0.167281148888374	-2.83735466186383	0.00454890514829227	0.040335607741938	-0.759970363477308	-0.873482106204455
LINC02576	0.244607522893576	0.171601035580373	0.15402913871968	4.78740419291128	0.44094876482889	0.342740924728868	1.28653666082541	0.198255832798062	0.4442065727983	0.195696220160723	0.456459184202075
CEP68	0.00561041940500535	0.165999884096196	0.97303844542705	39.2404464842044	-0.025320293040473	0.272730098589185	-0.0928401125194951	0.92603058342674	0.967184112737769	-0.219788148265965	-0.220824374658395
RAB1A	0.0278692638609402	0.0886165517044687	0.753146814983025	219.591559813281	-0.000382201923527725	0.148529045513005	-0.00257324701850493	0.997946848198662	0.99892859620476	-0.181092273731551	-0.184600312997405
ACTR2	0.473071243501356	0.100442622406246	2.47880298167588e-06	64.6413361824632	0.624729829301937	0.185348312621962	3.37057198128446	0.000750123060281605	0.0115228427321306	0.592868835558861	0.723412118986662
SPRED2	-0.285677220424846	0.113060638250433	0.0115119787999145	275.831584751798	-0.441385580354716	0.184633552308202	-2.39060330496121	0.0168207163055762	0.0979754066027839	-0.726176967622491	-0.825183968662263
LINC02934	-0.612559300857048	0.151225419479425	5.10783628180087e-05	458.028118326348	-0.927656547184358	0.242399559098937	-3.8269729146072	0.000129728783218416	0.00329482775475166	-1.29444492048021	-1.53152149079991
ENSG00000234255	-0.600590734794446	0.224611899192995	0.00749738315301053	5.24729833035151	-0.819815501447282	0.410464005119619	-1.99728963129999	0.0457937290691942	0.184739017277694	-1.27363817412677	-1.3748759531745
LINC03050	-0.839427088755103	0.231380754738444	0.000285731825533751	5.03597123857272	-1.18556646923574	0.418660265564052	-2.83181034063133	0.0046285293557996	0.0407972640996232	-1.68884308763495	-1.90615100336201
MEIS1	-0.208080283675089	0.0846994922970959	0.0140224146378544	130.51903372792	-0.35840000670209	0.144047801367941	-2.48806301310098	0.0128440973459153	0.0822911864586783	-0.591278620375951	-0.704642483635661
ETAA1	0.18385192698551	0.111897565438871	0.100375117753841	23.3771514165582	0.206629180210899	0.21580557977278	0.957478395268823	0.338325846023722	0.594668527678703	0.0900756916029074	0.116096040857393
C1D	0.171481676513958	0.124150425513748	0.167204826165432	59.7862661562744	0.200002098619505	0.220260909914203	0.908023573939702	0.363865766833707	0.617184276313059	0.0685706372343355	0.106469810402411
DNAAF10	0.370391995036668	0.0899146709555253	3.79906078020399e-05	37.6117488242698	0.497640423723048	0.173451867677282	2.86904044555427	0.00411719147034848	0.0376561107512771	0.414366158847894	0.538807193029838
PNO1	0.0298841708190089	0.198206538999848	0.880154879899559	9.01739621493391	-0.00362816220184785	0.380028694893717	-0.00954707434095876	0.992382652498611	0.996176444856172	-0.177589459962297	-0.189315263501018
PPP3R1	0.146423986161987	0.0630680688966068	0.020250076981565	298.841645998841	0.185066235073599	0.118696869844837	1.55915008808169	0.118960860958347	0.328478435201627	0.0250091107632926	0.0847745796203156
ENSG00000289156	-0.0768346112111298	0.103210086227488	0.456605085133025	64.5674923709748	-0.142586778807014	0.181044908439156	-0.787576850607396	0.430944259857578	0.673621944357308	-0.363114661330179	-0.39116092492821
ENSG00000273064	-0.107550233449624	0.0931542660486126	0.248279257737746	12.7041326803607	-0.204613015489079	0.198421362708586	-1.03120456737104	0.302444899267773	0.56009588898639	-0.416512216029848	-0.481257725506645
CNRIP1	0.0853211337743457	0.2717179274121	0.753516274175126	17.0258588471038	0.0376868911649028	0.428696519975004	0.0879104200964827	0.929947874632246	0.968677502866265	-0.0812151056091139	-0.129302689416416
FBXO48	0.0927329480560627	0.228087552003232	0.684325792887712	2.04946752631731	0.318959237785683	0.514097641636896	0.62042540551268	0.534977750534841	0.750720056348309	-0.0683300416029624	0.279262135362782
APLF	0.2230342419705	0.0972004322906337	0.0217571618310669	63.5590109105961	0.289392472248357	0.184136230746345	1.57162157102589	0.116038340767763	0.323642999434501	0.158192163130825	0.236314648607776
ANTXR1	-0.127204320705307	0.0968681985831189	0.189125989161712	272.899579293749	-0.211503535886328	0.16864980340434	-1.25409891750212	0.209806053789433	0.457738214378446	-0.450679852002144	-0.491266616506992
GFPT1	0.593235488246835	0.205919934338073	0.00396536851790188	39.379498297748	0.814252579512856	0.318340918689498	2.55780055817159	0.0105336486241407	0.0723577213506377	0.801768293363097	0.998705194050284
NFU1	0.416925676907311	0.115812238300315	0.000318200072273153	33.6574413616786	0.597115612017181	0.210217719091988	2.84046280492604	0.00450481259840478	0.0401414061861137	0.495262609643237	0.683300824784064
AAK1	0.139863334707413	0.0875519817663343	0.110156730161849	213.812368798049	0.161173122301237	0.141256929486235	1.140992678288	0.253872969870638	0.511959859964572	0.0136037502535497	0.0500684112018796
ANXA4	-0.023514417158642	0.067091752203991	0.725977380507207	127.952454663923	-0.0582138593221302	0.143589177469111	-0.40541954726813	0.685169144955034	0.846462860301135	-0.270420202581871	-0.268604237505514
SMANTIS	-0.663466861426821	0.211114410054848	0.00167403797480318	2.46337385800399	-0.841334426244566	0.446185844397228	-1.88561433942657	0.0593469436483726	0.217116459010226	-1.38294513802568	-1.40613347224761
GMCL1	0.328279125507392	0.153728262373303	0.032724213091404	33.4172835058764	0.470527613543951	0.257529296864271	1.8270838280273	0.0676871663936698	0.236570860645973	0.341155066564328	0.49942422249193
SNRNP27	1.62008132817888	0.374056009438487	1.48353043097793e-05	8.8987623602142	2.22753560007591	0.588788220632528	3.78325435533152	0.000154791086189659	0.00373333167876688	2.58688781593564	3.05158289993529
MXD1	0.428909449598127	0.247022831331983	0.0825081508160049	87.3988730674643	0.608531710935019	0.373128300802952	1.63089133047665	0.102913251391585	0.301771971551695	0.516095791950196	0.69988338794772
PCBP1-AS1	0.171829568547349	0.079327530286352	0.0303052748023556	237.165432247402	0.212373728596536	0.143644417114751	1.47846837950466	0.139282454620163	0.361045076284574	0.0691754299270697	0.124440339302692
PCBP1	0.663359179346623	0.460789678387653	0.14997669347368	24.6169230304858	0.916302026731487	0.633246087748248	1.44699200588787	0.147899162537518	0.374464069600804	0.923674781278909	1.14693809011207
LINC01816	-0.187297526673488	0.115758390030982	0.105661756912536	13.1315486692048	-0.380688325021674	0.264803452444208	-1.43762598828609	0.150540203026988	0.378910715101943	-0.55514884917398	-0.737017592594172
C2orf42	0.00951909114768593	0.090282973191754	0.91602971440042	29.6832545739267	-0.0193478230137916	0.169205529750532	-0.114345098782037	0.908964233258143	0.960392510888993	-0.21299312026483	-0.212149006463597
TIA1	-0.273431555576775	0.0862541874366629	0.0015240377703306	104.10705185764	-0.453898679585907	0.147200038474111	-3.08355000644743	0.002045467304582	0.0229340273544042	-0.704888499054882	-0.843359990074453
PCYOX1	0.242681151577678	0.18223494620007	0.18296082097764	40.305033844366	0.321006065759852	0.293785143404517	1.09265588463694	0.274544915959404	0.533618819462642	0.192347321124467	0.282235274822335
SNRPG	0.204598562554965	0.166285196656341	0.218544524955489	21.7287477509428	0.266783941160593	0.279413457342144	0.954799900113308	0.339678897933005	0.596094907658652	0.126142667523249	0.20347441154444
FAM136A	-0.138287252739835	0.301477679380166	0.646450945260013	8.41591762315973	-0.188652279033921	0.493033445695965	-0.382635865134097	0.701989773853604	0.856251855723134	-0.469946968420993	-0.458073805823489
TEX261	-0.207463633133345	0.106500190773945	0.0514135458432967	30.5613809240147	-0.367420837720517	0.200155783607886	-1.83567434873783	0.0664058338897741	0.233637222988816	-0.590206604618702	-0.717745777609224
ANKRD53	0.163858831727005	0.216377921814655	0.448881689999451	2.92399345428873	0.358525374532062	0.436220109422904	0.821890982986483	0.411138945347612	0.65699959054538	0.0553187073753898	0.336734303960886
NAGK	0.254197858832675	0.213875610928132	0.234624154172408	31.1075750988671	0.356386035919008	0.32402915219875	1.09985794025228	0.271394022779545	0.530690555319457	0.212368533810111	0.333626787292125
MCEE	-0.110635495563642	0.102206757441156	0.279044838838295	26.7724974007371	-0.154623778818449	0.181515345589477	-0.851849623602361	0.394297559958339	0.643525240713962	-0.421875788065502	-0.408645383886307
MPHOSPH10	0.16173919589272	0.186906669928787	0.386848156541198	14.0563635751357	0.210102501105187	0.322807864116007	0.650859301958279	0.515137315102672	0.737009885743168	0.0516338277553128	0.121141246188189
PAIP2B	-0.158331076374508	0.332550499322572	0.633995031674213	9.80637401511799	-0.227264634276057	0.529153980408103	-0.429486770752026	0.667569019288345	0.835038312256186	-0.504792141363041	-0.514160550017665
ZNF638	0.134984722271262	0.0650757462728846	0.0380541652528942	578.691905477156	0.160948679677458	0.116722125138709	1.37890463771278	0.16792415808581	0.402978374651679	0.00512252944691506	0.0497423949320292
ENSG00000281195	0.209198734183407	0.13559891601698	0.122885168669089	5.59856842266346	0.256639324635225	0.367061476735463	0.69917259342413	0.484444175970362	0.715032430898875	0.134139833077972	0.1887387522344
ENSG00000289463	0.0030935618817803	0.13873918282654	0.982210499632158	23.6797389160576	0.00573017879261674	0.238987303224173	0.0239769172475316	0.980871020781413	0.991344687007785	-0.224163577688302	-0.175721716198687
EXOC6B	0.128697491069036	0.051154958558422	0.0118750394362303	543.109043931208	0.146465724791748	0.0936020422250651	1.56477061087591	0.117636705112159	0.326145360903602	-0.00580750379231296	0.0287050409359648
SPR	0.691132178491134	0.324516304332729	0.0331938929910435	3.31796288960164	0.910289049005326	0.612711244167924	1.48567381073856	0.137365421099411	0.35775220852638	0.971956734660089	1.13820388207277
SFXN5	-0.00213575876591765	0.0569667073576496	0.970093236971362	1121.95232710229	-0.0341368062484883	0.106099236577862	-0.32174412700356	0.747646545364031	0.881367542253904	-0.233254486970863	-0.233630884851353
[truncated: 14,082 more rows]
