# Supplementary material for: Integrative analysis reveals generalizable human neurodegenerative disease-associated glial states
Source: bioRxiv. 2025 Sep 25:2025.09.25.678630. Preprint. [Version 1] doi: 10.1101/2025.09.25.678630 (PMC12485690; doi:10.1101/2025.09.25.678630)
Supplement: Supplement 7 [file media-7.zip › astrocytes_diffexp/Pineda_2024_FTLD_M1.csv]

gene	nebula_logFC	nebula_SE	nebula_pval	DESeq_basemean	DESeq_logFC	DESeq_lfcSE	DESeq_stat	DESeq_pval	DESeq_padj	nebula_zscore	DESeq_zscore
ENSG00000241860	0.114439214949137	0.181154592363676	0.527569005910061	4.24148081116688	0.218869885485773	0.36398158129225	0.601321321558953	0.547625991024689	0.714251693023279	0.343966187203857	0.368761071449013
ENSG00000291215	-0.309495217109755	0.118146163329611	0.00880339899721311	11.3229752849844	-0.279147957318204	0.242886162774694	-1.14929543177454	0.250434181149513	0.434928262571838	-0.561265866803173	-0.40684328945186
LINC01409	0.419409998108918	0.110235467515925	0.000141991170167436	17.4958339748152	0.653361752959027	0.204210326514237	3.19945501342449	0.00137687673506649	0.00986025013360901	0.995173797567315	1.04543117887097
ENSG00000290784	-0.211762496746172	0.2365949850314	0.370764527916933	3.81483433665359	-0.390725939541935	0.42885244405045	-0.911096450451778	0.362244556533747	0.551645905499936	-0.352576068315348	-0.580612906030254
LINC00115	-0.146936209525623	0.130324161969488	0.259545028232174	8.48038696405418	-0.222214339646428	0.267640714592067	-0.830271059413075	0.406385546895439	0.59460394402911	-0.214151753854014	-0.318175859587358
LINC01128	-0.247721791348222	0.109425807878423	0.0235843675496192	11.588981729732	-0.290233759277621	0.239070314530113	-1.21401002817129	0.224743894776018	0.40530285384771	-0.429360362422262	-0.424108125377008
ENSG00000272438	0.496862184354814	0.249826397525238	0.0467199922855383	2.18302236288247	0.444446534189806	0.466326510067322	0.953080137188947	0.340549469162926	0.53071393089817	1.16055833899793	0.72007023633192
LINC02593	-0.917248438585099	0.335570034417512	0.0062683413668293	4.19388556608933	-1.32857836525697	0.520801366169192	-2.55102703556533	0.0107405993743201	0.0464772139014931	-1.85900828969061	-2.04120802682064
SAMD11	0.153784851809978	0.1751928712285	0.380050562204425	30.6109264635279	0.299451235151324	0.273038641654479	1.09673573431511	0.272756930630447	0.458689664793682	0.427981376766958	0.494257069455815
NOC2L	0.395838763350897	0.133656069353449	0.00306023169623548	23.667618909711	0.645882766679058	0.225309799165576	2.86664303581581	0.00414850644512634	0.0225937198976844	0.944841869698524	1.03378353520182
KLHL17	0.678297546942988	0.120775968261496	1.95244275805618e-08	11.2903646993095	1.05837150958275	0.260562648435911	4.06186963456148	4.86812616803923e-05	0.000671658178873345	1.5479793492413	1.67618635759335
HES4	-0.765882879790153	0.200519602675885	0.000133727170734778	27.3477209688326	-0.933334803011635	0.32037888817264	-2.91322193024372	0.00357720270943966	0.0202923234457133	-1.53579567629563	-1.42566255003711
ISG15	0.182145892018786	0.299497693117292	0.543073888073289	10.1358156228871	0.292136828292931	0.481974422628205	0.606125168841761	0.544431638955544	0.711542854596749	0.488541031139238	0.482865738926708
AGRN	0.471348040027586	0.108956780393212	1.51835047879848e-05	19.7419332295501	0.749557374933283	0.207229047139522	3.61704782838009	0.000297982258751412	0.00295535045509977	1.10607769404678	1.19524457407531
C1orf159	-0.13783158352379	0.121287532230193	0.255787706170869	44.9956627283217	-0.141928086458647	0.205767083387799	-0.689751169729913	0.490350681009328	0.669191606172247	-0.194710541550078	-0.193139439722889
ENSG00000285812	0.319679681477202	0.165284254163211	0.0530983012072999	4.98412262336877	0.363806882729366	0.364925971089339	0.996933382525138	0.318796846691008	0.508321326887028	0.782218508861825	0.594483440119758
SDF4	-0.28315717634287	0.0968744583636654	0.00346755430467679	44.2471044094158	-0.272306909153498	0.167724035460461	-1.62354136308443	0.104473728656693	0.240937580979528	-0.505025946336849	-0.396189159552005
B3GALT6	-0.00440465754565823	0.239438437170068	0.985323116507762	5.0119528600692	0.14926168439544	0.419012106386332	0.356222844448843	0.721673685185725	0.83802971784366	0.09019750348989	0.260354464938376
C1QTNF12	-0.924618072177682	0.41995070930981	0.0276843867890806	2.15017038796375	-1.25018511938321	0.650923486743895	-1.92063298504865	0.0547779936605981	0.153702811697879	-1.87474475280801	-1.91911974375325
UBE2J2	-0.178198862324803	0.0539177087383005	0.000949711525038702	47.3856105140724	-0.197012090619244	0.117129889643024	-1.68199672363456	0.092569475240884	0.221920384752378	-0.280907254863138	-0.278926313547122
LINC01786	-0.189297666274018	0.191984352489104	0.324130314738213	3.69449219495262	-0.36580077015951	0.35943231649045	-1.01771808871067	0.308811948408901	0.497848959197684	-0.304606658205241	-0.541794879028737
SCNN1D	-0.394415601172915	0.103567018298723	0.000139918212591212	20.7838965388376	-0.509169421298704	0.206519291486554	-2.46548115497411	0.0136829372596003	0.0559640368785504	-0.742597336670386	-0.765074732645955
ACAP3	0.181015157618766	0.111840702733429	0.105552999506599	60.3439962484212	0.305014273792738	0.181541969280069	1.68013090858448	0.092931848359743	0.222380298098046	0.48612656100881	0.502920849463872
PUSL1	-0.106537911989816	0.199472269051866	0.593273136746034	5.09431367261822	-0.0262450301280399	0.360025291437191	-0.0728977401095128	0.941887492292167	0.971659164373516	-0.127888805880857	-0.0129766518452747
INTS11	-0.136120768489525	0.0821867493937072	0.0976737511916516	66.4701997616365	-0.110737393769494	0.144550239788108	-0.766082394133831	0.443627278020397	0.627688435118135	-0.191057418589595	-0.144563595265147
CPTP	-0.0511333300536236	0.119265483598581	0.668115824608594	10.7554881832555	0.0934297944061896	0.222494741176061	0.419919113199436	0.674544544558068	0.80581393976082	-0.00958276675136058	0.173402846680705
DVL1	-0.0243830552028124	0.101695157732952	0.810511559437751	33.1426807205243	0.118684060071332	0.179451907076775	0.661369734123555	0.508375230612625	0.682675993559921	0.0475374018814352	0.212733402531779
MXRA8	-0.742382478440573	0.112219538957582	3.70429212873343e-11	16.9696458984527	-1.01715475673967	0.23247957460526	-4.37524353899369	1.21296976974186e-05	0.000217249788840757	-1.48561499981612	-1.55620229390641
AURKAIP1	-0.463868721604749	0.195587090523721	0.017707730240925	17.43230308493	-0.542712989856258	0.329962733992739	-1.64477055723572	0.100017136067329	0.233780106903263	-0.890901381143406	-0.817314905220769
CCNL2	0.0265456295044498	0.0592687755296424	0.654235780699535	184.708813875834	0.10994377519684	0.102477309233271	1.07285969957088	0.283334070203913	0.470328685435976	0.156286006333142	0.199121434281797
MRPL20-AS1	0.0319519437959413	0.210481477403335	0.879341476193562	3.20125364682431	0.031166808479345	0.442027650739773	0.0705087304542703	0.943788751948796	0.972829026158908	0.167830171233658	0.0764355510198175
MRPL20	-0.116755371841912	0.106502077418976	0.272959239650675	31.4461142758128	-0.0463120845354561	0.203088846513163	-0.228038542394569	0.819616277289441	0.899738601924538	-0.14970626506606	-0.0442287347449495
MRPL20-DT	-0.391109487364053	0.191101039190057	0.0406962947445473	4.06950486291271	-0.482434754275008	0.34994563900386	-1.37859913227747	0.168018384244925	0.334367209116142	-0.735537753943304	-0.72343862536501
ANKRD65	-2.49735563020961	0.251367769476064	2.92978942159924e-23	11.7308244804289	-3.09240239845824	0.48105500338948	-6.42837591682736	1.28974469771478e-10	1.27699216587221e-08	-5.23302929496445	-4.78815702027494
VWA1	-0.0927543449027047	0.187490156652569	0.620800739187566	27.363304424412	0.144074846460042	0.302015036272002	0.477045276415589	0.633329881261023	0.77712217693687	-0.09845659702438	0.252276573392702
ATAD3C	0.601524375125251	0.271000844345211	0.0264431994437732	3.86131244347604	0.881307371127072	0.458737312848588	1.92115911752301	0.0547116504855986	0.153614485926109	1.38404471510535	1.40042973575796
ATAD3B	-0.196600723035395	0.0671085241235936	0.0033940524707594	31.8809256317356	-0.217895535515136	0.134644240823986	-1.61830564888386	0.105596743915319	0.242891805633461	-0.320200959051541	-0.311449828850692
ATAD3A	-0.0386337771990153	0.107237821606884	0.718650759639233	18.1697831332165	-0.029695258625647	0.211663936187897	-0.140294370219431	0.888427412248792	0.941813667019056	0.017107671790736	-0.01834997793693
TMEM240	-0.205358328435361	0.162090967925438	0.205179397463084	14.4754892079448	-0.188242334451115	0.295731796632369	-0.636530588170481	0.524430650574273	0.694616397544039	-0.338901174285044	-0.265268447214979
SSU72	-0.319884222274786	0.133266598672787	0.0163801604706414	22.6155525154275	-0.334962969634163	0.232258316261052	-1.44220011161053	0.149245929124741	0.308034928550701	-0.583449628662187	-0.49376862271353
ENSG00000215014	-0.263462291957805	0.159747391204064	0.0990978295192174	4.85450933430397	-0.259986903815885	0.311886893484847	-0.833593553454392	0.404510059551035	0.592904631530892	-0.462971233869317	-0.377002196666549
FNDC10	0.134455455838936	0.347865822158229	0.699115088002733	5.7604009919034	0.411815648402041	0.545699174398095	0.754656902049142	0.450454872133757	0.633989511778097	0.386707095900924	0.669251460091787
ENSG00000272106	-0.673319368628158	0.284227204762768	0.0178387782352266	3.04405071283746	-0.864625061024476	0.52168652480741	-1.65736514153527	0.0974456745077557	0.229934739258895	-1.33814374949098	-1.31865518816918
MIB2	-0.237838743963609	0.0927035948937002	0.0103002649012653	54.5460304784435	-0.26141793799751	0.15525883077137	-1.68375567881525	0.0922288959400836	0.221268998372997	-0.408256978013564	-0.379230864510291
MMP23B	0.262365826646929	0.246951231304056	0.288045242951353	1.98310477145114	0.236602174568292	0.47600917233168	0.497053813919848	0.619151103093839	0.767688207312724	0.659835577428075	0.396377031278328
CDK11B	0.55371753426745	0.0897437014460649	6.82953044379349e-10	32.4378812096575	0.804803921668667	0.185818375728343	4.33113204500963	1.48344682853097e-05	0.000256979691970739	1.2819622196234	1.28128458888969
SLC35E2B	0.50384250598898	0.0897154991862506	1.95425351683445e-08	104.856871303928	0.794857941947665	0.148022811188868	5.36983411923906	7.88090984578065e-08	3.15666261640996e-06	1.17546349982631	1.26579489237278
CDK11A	0.830546878712909	0.114795547826713	4.65496563668401e-13	49.2488763525702	1.22379822807908	0.194329856337113	6.29753065816143	3.02424559804339e-10	2.66496522099584e-08	1.87307909320391	1.93381906318655
ENSG00000290854	0.219777951443401	0.134511410144894	0.102280226950123	32.8689477668109	0.367987042884604	0.221157612227403	1.66391307619213	0.0961298014824851	0.227959044850285	0.568897199153274	0.600993549129935
NADK	0.200692282149024	0.073369833542551	0.00623137010408019	46.9163247724339	0.354104401408613	0.130875595942751	2.70565645839358	0.00681695273642413	0.0330347195365649	0.528143350654722	0.579372963793116
GNB1	0.0374742852031685	0.0820229865324202	0.64776060291837	158.990726182463	0.122356472751191	0.140231749479246	0.872530459083375	0.382919059051386	0.57220328105152	0.179622090164881	0.218452754419835
CFAP74	0.790799307147363	0.257750547606253	0.00215438914835253	3.41464759330193	1.04736613553529	0.484463140276335	2.16191088332928	0.0306250459539052	0.101339806588739	1.78820564785689	1.65904677870499
PRKCZ-AS1	0.033126002630766	0.252409490528841	0.895586140211813	2.18310811557664	0.213077445432018	0.440354989200553	0.483876532928245	0.628473495757601	0.774085643956221	0.170337152526524	0.359740025655444
FAAP20	0.312519993408955	0.10227917747197	0.0022464189694635	40.5292325536665	0.576085389556626	0.178421731578238	3.22878488209275	0.00124317369606276	0.00909115901220338	0.766930344829967	0.925082309216008
SKI	0.116319077783089	0.0855625952406365	0.174000306633364	102.021701947738	0.223335867529345	0.147710910693933	1.51197949075077	0.130539080091782	0.280597725032023	0.347980279869473	0.375716314516605
MORN1	-0.294769464481594	0.0755878549289996	9.63145475103983e-05	26.9417673648543	-0.456980641995131	0.158732144495492	-2.87894202807869	0.00399011673718869	0.0219824374417673	-0.529821798356905	-0.683796831858218
RER1	-0.132470686028034	0.087119089414625	0.128367744729606	39.8358643549542	-0.0351847107216441	0.16457487671985	-0.213791505865975	0.830709649157388	0.906977255405142	-0.183263355654289	-0.0268991555339416
PEX10	-0.0657673055916122	0.102832527693963	0.522460375484592	15.8415866015449	0.00702077905436634	0.209919230624454	0.0334451447515379	0.973319609476645	0.987154560477435	-0.0408308625245811	0.0388309430904876
PANK4	-0.0788754252182095	0.18489133486179	0.669667617510988	11.192227649134	-0.0380024512287142	0.302126645072267	-0.125783183471369	0.899903553684328	0.948229211041584	-0.0688207806733059	-0.0312874557861292
HES5	-0.419872368071635	0.222914443514822	0.0596247360808782	33.4122438812748	-0.382944877717272	0.347329353120386	-1.10254107312531	0.270226512367634	0.456044436844507	-0.7969554629405	-0.56849481514084
ENSG00000272449	-0.145858290424337	0.264651514828075	0.581542227644628	5.19233010896597	0.0766162348479932	0.466480566006953	0.164243144154587	0.869539738123089	0.931476192512402	-0.211850060836602	0.14721770029683
TNFRSF14	-0.520183415222513	0.147348074610672	0.000415083306654986	7.4821988273046	-0.776198999150466	0.320768437139967	-2.41981102028368	0.0155285748702344	0.061334738573064	-1.01115079218276	-1.1809419712679
PRXL2B	0.196542226330392	0.206693863975724	0.341662434172349	7.63166678245642	0.404139242105148	0.339339270597602	1.19095924675452	0.233669583907407	0.415937051488147	0.519281688876746	0.65729635790831
MMEL1	0.285967478738741	0.218648889332078	0.190912510164718	2.63856454156228	0.378208988010765	0.438466234766638	0.862572663575923	0.388372465675853	0.577658564863806	0.710232455778504	0.616913029388115
TTC34	-0.356881123202824	0.124625248970714	0.00418811382278292	9.08590885456648	-0.604167746299327	0.242532977481212	-2.49107462652632	0.0127357366550058	0.0531127834377241	-0.662449535455156	-0.913023478285101
PRDM16-DT	-0.27702087983551	0.110588694462888	0.0122463289460412	220.043166349927	-0.261874663849286	0.174158576630634	-1.50365643148706	0.132669852844156	0.283965689400706	-0.491923042040126	-0.379942161439692
PRDM16	0.111606680830786	0.0363989448155681	0.00216793539383428	554.362539352717	0.189723891296353	0.0734438069164554	2.58325241108716	0.00978736880938186	0.0434378762210324	0.337917844620437	0.323369605013135
ENSG00000287828	0.0123963091667483	0.206232084537028	0.952069189624623	3.98753609773083	-0.129941941689056	0.424856687333056	-0.305848879312076	0.759719710242877	0.8625459107982	0.126072800366608	-0.174472425502391
ARHGEF16	-0.236494482092644	0.264233492842144	0.370775949035889	3.9171526253373	-0.187175046213275	0.451912384666656	-0.414184369723217	0.67873908782298	0.80863230472468	-0.405386560225919	-0.263606271002686
MEGF6	-0.417848071656361	0.152267852449366	0.00606650855013601	6.98739153885675	-0.476527134752929	0.312526119888513	-1.5247593862648	0.127319123339855	0.276134903980015	-0.792632959592473	-0.714238201062801
ENSG00000238260	-0.159374276880189	0.161681982913497	0.324267154365357	8.30378130649764	-0.148801957792078	0.301584733696008	-0.493400166409179	0.621729864808755	0.769111588283835	-0.24071090170282	-0.2038446878571
TPRG1L	-0.635609099119327	0.285993724230481	0.0262523555315456	8.63988617245867	-0.769896003989725	0.444100014095263	-1.73360950136015	0.0829873934797506	0.205734958881295	-1.25762057858729	-1.17112579579538
WRAP73	0.0555043836432386	0.0868571353053341	0.522802903056327	17.5988628964327	0.143283284965639	0.17989315412021	0.796491037507148	0.425746682779653	0.61224061706235	0.218121966114061	0.251043809234046
LRRC47	-0.594886676703743	0.144364308563264	3.77669967188395e-05	13.5139549174115	-0.690048700156376	0.259348859599202	-2.66069687456031	0.00779791244854574	0.03653120919542	-1.17066552304162	-1.0467729880513
CEP104	0.215550329362877	0.0521263545886742	3.54721848641463e-05	47.4580358474656	0.380591145734542	0.117305470308958	3.24444499248113	0.00117679744273386	0.00872890493718079	0.559869909246831	0.620622960559482
DFFB	0.647165835774508	0.135917683492394	1.92202845687007e-06	11.944032070805	0.902577693704488	0.263932175958296	3.41973346155076	0.0006268251995748	0.00530297873204758	1.4815034493977	1.4335557676606
C1orf174	-0.146091950534841	0.257877229485129	0.571042073804962	6.07054202757494	-0.10203584697851	0.41874612978303	-0.243669946350021	0.807486451203118	0.892850317836988	-0.212348997949929	-0.131011957035337
AJAP1	5.93435126491623	0.834889858632609	1.17783404990045e-12	24.131470947218	6.69407252839506	0.657283603204346	10.1844508150828	2.32669897387596e-24	3.41714522629916e-21	12.7712911240944	10.4531294934336
ENSG00000236948	-0.813188980306976	0.340412480099218	0.0169019273196788	4.99394257900762	-0.991409069735667	0.582283960219506	-1.70262129384765	0.0886389625020838	0.215293973971434	-1.63680893518553	-1.51610640697541
NPHP4	-0.12806091265257	0.0759124212216376	0.0916118173826069	49.277262027802	-0.192753996675532	0.141790429636962	-1.35942882159999	0.174010743270942	0.342330155518043	-0.173847115999044	-0.272294831804873
KCNAB2	-0.42098690734902	0.481646053674567	0.382086305648808	4.70522325250988	-0.789263682493044	0.742935739031025	-1.06235794164707	0.288073219552379	0.475463796721401	-0.799335351439856	-1.20128868277775
RPL22	0.114456544822029	0.2643448459702	0.665027888609438	32.2946426067489	0.393762284810825	0.396331099844759	0.993518512589753	0.320457333313365	0.51026446180902	0.344003191880163	0.641135464384808
RNF207	0.433253220664367	0.214642390503732	0.0435403991133633	4.71910282193048	0.722065653656085	0.410725267465278	1.75802588945207	0.0787431043232605	0.198731655429833	1.0247333894294	1.1524294436149
ICMT	0.0699508396192368	0.282166525177246	0.804206959148959	8.3748523363143	0.149398768827237	0.443639861906863	0.336756864419459	0.736300192804891	0.846039548702138	0.248969649216287	0.260567957857656
ACOT7	-0.562308997550036	0.350732680885792	0.108881467152247	15.0795237744673	-0.79766195177947	0.52183938544069	-1.52855835345937	0.12637396703767	0.274727370799544	-1.10110203117834	-1.21436800187583
NOL9	-0.350263088002001	0.110922284636442	0.00159000478736055	32.3308568341562	-0.45478181539924	0.189903965532377	-2.3947989402133	0.0166294813472728	0.064554620983334	-0.64831796900221	-0.680372417409459
TAS1R1	-0.624593369939763	0.240472912575233	0.00939449478603788	4.18516490322588	-0.769376971217807	0.41775499944162	-1.8416942280671	0.0655198889720073	0.174719703925353	-1.23409856575343	-1.17031746314793
ZBTB48	-0.264973138554265	0.089618827390566	0.00310982547782717	19.515417087897	-0.321823484766562	0.187727912093438	-1.7143081238041	0.0864721519392314	0.211495989510381	-0.466197361931529	-0.473305416604439
KLHL21	0.151731521529905	0.040208700782404	0.000160909188255678	85.6980390395061	0.345151952047114	0.0994984879967654	3.46891655336848	0.000522561736041478	0.0046071175767859	0.4235968770745	0.565430574246531
PHF13	-0.0657883826549634	0.0850521234437415	0.439222597648621	21.5589244030617	0.0138400488546889	0.170006350520314	0.0814090109712414	0.935116683180029	0.968012557621079	-0.0408758686196443	0.0494511557429319
THAP3	0.451380082820217	0.162105060729425	0.00536118087288207	13.840303285946	0.746821754297118	0.270503480137188	2.76085821120808	0.00576496987067816	0.0290456915382595	1.06343988605047	1.19098416588746
DNAJC11	-0.0390161783727137	0.0880046171924474	0.657518090328321	51.8602587604166	0.00592905661161877	0.14772373746741	0.0401361129447919	0.967984611020096	0.984511537208879	0.0162911261795655	0.0371307134707596
CAMTA1-DT	0.16395213933156	0.149134143125527	0.271610989722858	7.58321776909724	0.316521645073027	0.304352023557946	1.0399853477983	0.298346708038965	0.486992903813904	0.449691702399492	0.520842230146231
CAMTA1	-0.107762764301746	0.058796385911653	0.066830426076955	1093.95139742903	-0.146806723055717	0.10025445706951	-1.46434111107829	0.143100769650819	0.299917702976101	-0.130504247067833	-0.20073734384342
CAMTA1-AS3	0.0400333463159901	0.209010287770513	0.848104359969528	11.6566152484904	0.1153628066407	0.37846490398168	0.304817713418108	0.760504989796149	0.862992720376494	0.185086482703695	0.207560939975113
VAMP3	-0.271807094190885	0.129770734940278	0.0362138928702445	19.2515865079774	-0.291368373864424	0.252811946792139	-1.15251030483929	0.249111437693262	0.433338213149337	-0.480789985766978	-0.42587515447884
PER3	-0.175860838164927	0.0536501625638697	0.00104575738012679	381.345075867089	-0.20251408260472	0.0937051931488604	-2.16118312976534	0.0306811960547661	0.10144941824938	-0.275914845064569	-0.287495020550771
ENSG00000236266	0.603606064318286	0.171230944123334	0.00042332423275207	7.30400634483762	0.828695261856906	0.325417670419562	2.54655889088158	0.0108790853381988	0.0468899486428017	1.38848976990985	1.31849254821387
PARK7	0.0996986912502561	0.195593789357695	0.610245400508561	42.0976422160251	0.313111790095956	0.303343622436803	1.03220165824053	0.301977658399652	0.490733176370362	0.312490577920901	0.515531781076043
ENSG00000284747	1.08114371248083	0.185549931743096	5.65342425551882e-09	4.73687096882658	1.47669325920495	0.360535077517981	4.0958379677531	4.20644072262674e-05	0.000601251510913007	2.408181385928	2.3276734035994
ENSG00000284716	1.13794341194623	0.198303729756294	9.5582882704823e-09	4.53200653394182	1.5901432370824	0.382197362689546	4.16052906773733	3.17511200467351e-05	0.000479504489891739	2.52946643551534	2.50435843377912
ERRFI1	-0.0283522116590219	0.091155663391676	0.755777267535793	94.3546042131169	0.0282292937765779	0.15109049341736	0.186836995088762	0.851788439740914	0.92018631004008	0.0390620165864029	0.0718607165101766
ERRFI1-DT	-0.111156979378791	0.103202023892649	0.281443906147963	19.3725426140384	-0.0352762608804586	0.201254205916488	-0.175282105135714	0.860857972122404	0.926010797160965	-0.137751953443116	-0.0270417341652973
SLC45A1	-0.0331558280105819	0.11277136050618	0.768750802010324	10.4170378652552	0.020640546793846	0.221696950500648	0.093102529138242	0.925822108203673	0.962636509438439	0.0288047995081253	0.0600421334239941
RERE	0.0278600518871191	0.0407479978746494	0.494154614619297	829.177379262935	0.0557173918944591	0.0741624996953705	0.751287943682097	0.452479383385897	0.636026212537331	0.159092707519261	0.114670204325037
RERE-AS1	0.560854568339479	0.127495687155196	1.08746737387263e-05	8.18698191983269	0.831797376490674	0.259456079606697	3.20592748395633	0.0013462791114095	0.00969232968116058	1.29720201031736	1.32332372780458
ENO1	0.0432186144866833	0.0658449373180171	0.51158635211168	276.82591397627	0.220169457412969	0.116821216885502	1.88467012485207	0.0594743882238996	0.162836199791519	0.191888022353862	0.370785002255111
SLC2A5	-1.49802603309704	0.343287961472615	1.27846243349139e-05	3.89772527362241	-2.2013594110738	0.549796027697853	-4.00395655874687	6.22918081664328e-05	0.000826679839702719	-3.09914934699512	-3.40046210783075
GPR157	-0.00760409204606814	0.175298108781076	0.965400166067206	4.23761237456223	-0.010652668420297	0.353818678818766	-0.0301077050422018	0.975981155783007	0.988488701196467	0.0833657143134338	0.0113066221618963
MIR34AHG	0.153265223010444	0.339790854563781	0.651948087172853	15.6158204817286	0.185751989247778	0.49251733801626	0.377148122329951	0.706063530710598	0.827552034208544	0.426871807432761	0.317183833570487
LNCTAM34A	0.273785557483563	0.326838765248066	0.402211719838252	3.02745244564658	0.209939210567574	0.545014909091329	0.385199023119557	0.700089967050688	0.823766341381802	0.684220259632935	0.354852593043211
H6PD	-0.151452080671983	0.0564693719801279	0.00731787141791993	55.9312511233651	-0.12181615257925	0.126161215732827	-0.965559438149534	0.334264680277653	0.52421077818236	-0.22379454529607	-0.161817462311028
SPSB1	-0.757743693605925	0.206465602458626	0.000242481851026041	12.4716876868327	-1.06987920885494	0.37198979530813	-2.87609827567644	0.00402624334728739	0.0221324709356064	-1.51841597870487	-1.63831444225129
SLC25A33	-0.416809079672014	0.105063586347263	7.27195837172241e-05	172.488359900215	-0.545215051191565	0.169874477932301	-3.20951715541899	0.00132958112133217	0.00958385999278453	-0.790414388094237	-0.821211572199565
TMEM201	-0.328555334243187	0.102741939489763	0.00138446826058296	12.6163988022607	-0.352957034842158	0.21690465318654	-1.62724510358296	0.103685051909237	0.239714725809837	-0.601965153479455	-0.521792268145746
PIK3CD	-0.021239699142211	0.168541645977651	0.899715713043699	11.9142811603979	0.0593004325165993	0.284959534892471	0.208101239844373	0.83514991909641	0.909633629087838	0.0542494461223199	0.12025036971865
CLSTN1	-0.17586289808394	0.0965161599733557	0.0684385515897632	178.298378403702	-0.113571255944177	0.162509605414787	-0.698858726869099	0.484640323113976	0.664513380158636	-0.275919243633257	-0.14897700312319
CTNNBIP1	-0.276607464569462	0.0832255083703395	0.000888667531113252	71.8794235428676	-0.324345572958101	0.146756910732809	-2.21008722068712	0.02709910959674	0.0924854197391451	-0.491040271681925	-0.477233273062194
LZIC	0.0799575644204014	0.0894809771153771	0.371551718270269	33.1080460834521	0.20324543407684	0.167713688052798	1.21185954728308	0.225566149395832	0.406314167717922	0.27033712343075	0.344427821497119
NMNAT1	0.303465492563741	0.0855889616098398	0.000391698266909109	21.99457623984	0.568128889433443	0.170746764736081	3.3273186189594	0.000876860519648101	0.00693305957751375	0.747596165347742	0.91269099375971
UBE4B	-0.0119170400221697	0.0551783739665909	0.82900877877816	177.902379129965	0.0116512828229271	0.0925713210856842	0.125862769227876	0.899840554103372	0.948229211041584	0.0741562270437385	0.0460424094424617
KIF1B	0.0308358049707519	0.0503829483212827	0.540518840037224	1266.20456009439	0.0674192434678938	0.0895403171572476	0.752948455046172	0.451480888941282	0.63497719150117	0.165446867201531	0.132894465246835
ENSG00000284735	0.468338686676703	0.200627475081495	0.0195763751119358	4.73135256872519	0.599537676935713	0.372121218102076	1.611135425154	0.107150208638912	0.245376205438174	1.09965178732856	0.961606495301204
ENSG00000284642	0.18018743120077	0.235100353264948	0.443421835442755	9.95273088915435	0.297507968739714	0.376298442060189	0.790617062114033	0.429167487233018	0.615446987314598	0.484359107296972	0.491230660010822
PGD	0.20991716480972	0.135984678465452	0.122665274252117	55.1933681580299	0.398474877544606	0.220604863061442	1.80628328865817	0.0708741008125285	0.184693945397014	0.547841348381303	0.648474774669137
CENPS	-0.0698926700418491	0.144797107641043	0.629313146882433	6.16928817552485	-0.100414037119063	0.303471524701538	-0.330884544168746	0.740731696972997	0.849580595304705	-0.049639800540488	-0.128486178455885
DFFA	0.342309750004474	0.0873757160507251	8.94067468741053e-05	36.8200031614875	0.571480809012474	0.152955889007384	3.73624587272272	0.00018678803574613	0.00202457093603308	0.8305407536858	0.917911215244644
PEX14	0.188957539773644	0.0406056967428371	3.26389332254392e-06	105.693217078465	0.337492670114582	0.0924694770350258	3.64977375168615	0.000262471387918599	0.00266309484207103	0.503086020698959	0.553502141251452
CASZ1	0.208560433578095	0.256562233713969	0.416273173519844	7.47067298796347	0.423986541055938	0.419095512695465	1.01167043839008	0.311695654453861	0.501078556425691	0.544944304624856	0.6882061974668
TARDBP	-0.238780740636133	0.105739366670036	0.0239331326719397	78.1382467676724	-0.260443490359981	0.173281068036992	-1.50301180221478	0.132836000571376	0.284266410813838	-0.410268434310226	-0.377713276640584
MASP2	0.21063798343764	0.285948871185536	0.461348521052775	1.6736565645664	0.372084204675511	0.552113525005131	0.673926987519556	0.5003577334598	0.676402042131814	0.549380520663086	0.607374397925336
SRM	-0.181762415683062	0.1311928543551	0.165911939980015	24.0502615222449	-0.182408366792435	0.228301807516057	-0.798979074134598	0.424302545882157	0.611139920613529	-0.28851655121209	-0.256182727048909
EXOSC10	-0.180102571545051	0.0764605289631913	0.0184979301526903	82.5975601679579	-0.208890497396902	0.13395067833273	-1.55945830209253	0.118887946405349	0.263588753498104	-0.284972266990859	-0.297425538485398
ENSG00000226849	0.209952844707298	0.113313378982272	0.0639036709813097	20.3416803960073	0.379917066942823	0.201325879949371	1.88707515913187	0.0591502173100521	0.162074538226424	0.54791753607574	0.619573161926757
MTOR	0.155494844633525	0.0525460474207897	0.00308427783462479	103.774368229328	0.309944617617109	0.0946226208894502	3.27558690198641	0.00105442668678243	0.00800655576383177	0.431632744051468	0.510599281524443
ANGPTL7	0.352971795865651	0.272044603503668	0.19446688650286	1.8921049661601	0.51745598437821	0.523103872058459	0.989203123926375	0.322563770306121	0.512519283075647	0.853307542474235	0.833773889265878
UBIAD1	0.11792706295833	0.111069539386916	0.28835336614951	18.5350076891037	0.198500067208376	0.198426076720682	1.00037288691545	0.317130086073457	0.506718099452277	0.351413829052838	0.337037469343203
DISP3	-0.0739717317075469	0.132440753366487	0.576484598232747	66.5123955631953	-0.128078131050726	0.221284356925238	-0.578794329750102	0.562727957600911	0.725662900939632	-0.0583498676896174	-0.17156975910224
ENSG00000284708	1.48296237896686	0.175827880875942	3.33559269004342e-17	16.5362146368338	2.11965809668587	0.34325384950525	6.17519104225938	6.60835142785261e-10	5.17624824730997e-08	3.26618939210709	3.32901570300052
FBXO2	0.798053248517235	0.108785622936528	2.20043036697377e-13	120.302220253271	1.32425899757801	0.178306635123694	7.42686326091765	1.11203212903943e-13	2.40584593221857e-11	1.80369507204451	2.09027492525794
FBXO44	0.11207673582633	0.196543634678179	0.568515986806449	42.4706240510466	0.31010432328339	0.309049829854581	1.00341204986039	0.315662092547385	0.505196941432538	0.338921558442515	0.510848004362426
MAD2L2	0.484263516993733	0.090787104310673	9.604277410843e-08	18.1930293242101	0.830257843888406	0.183297307557838	4.52956922799547	5.91040665057228e-06	0.000122547066834925	1.13365626011362	1.32092608640011
FBXO6	0.279163379755491	0.145710147644402	0.0553801777076297	10.1430572419321	0.543137291230737	0.272771359342269	1.9911815248507	0.0464609342384982	0.136403049311893	0.695703585197359	0.873769511664278
DRAXIN	0.878233085984496	0.26042839484692	0.000745531718729873	3.15926961995216	1.34990192839367	0.520009793361725	2.59591635701111	0.00943390275055365	0.0422631169485911	1.97490399840592	2.13021078148134
AGTRAP	-0.400447676674938	0.0815703277926343	9.1433683138824e-07	22.8449848339182	-0.52590452393496	0.172887034212316	-3.04189684513367	0.00235092445019728	0.0147762812090859	-0.755477696659315	-0.79113769157876
MTHFR	-0.137188392573468	0.0785593275245039	0.0807583076972068	24.0186026643144	-0.126486694176131	0.15497268357647	-0.816187028946409	0.414393174343752	0.602132517489841	-0.193337128538423	-0.169091282883227
CLCN6	0.00454145334944286	0.0438416573446203	0.91749660522445	68.6143493601394	0.0919517801925818	0.0957377795263722	0.960454489831284	0.336826525246745	0.526549194140783	0.109300236668737	0.171101012949018
ENSG00000285646	0.893375327112356	0.245188487518668	0.000268823196470977	2.73538714766084	1.37761170326095	0.474122135870891	2.90560511529478	0.00366543709484053	0.0206785093980376	2.00723739952145	2.17336550482545
KIAA2013	-0.276282415306407	0.140129143528017	0.0486521924831917	25.1967355287385	-0.269132843170537	0.229099125969129	-1.17474408526029	0.240097116219761	0.423442253545581	-0.490346190263202	-0.39124592417652
PLOD1	0.659867702725865	0.107737857861082	9.08247361937894e-10	39.6124647026301	1.05379785314116	0.185195214647776	5.6902002308504	1.26890489627827e-08	6.8809784283102e-07	1.50862589155051	1.66906342428362
MFN2	-0.245410260117069	0.101371986219086	0.0154826319264432	32.5033710099945	-0.240924349173585	0.168692010327549	-1.42819063395939	0.153236995712772	0.313992420932669	-0.424424523278185	-0.347314504299474
MIIP	-0.270269084945368	0.150560871993865	0.0726406639794885	29.4987021460504	-0.385783378315634	0.245303363416832	-1.57267871480462	0.11579323086765	0.259174485752027	-0.477505856988763	-0.572915446799566
VPS13D	-0.119641691691761	0.0423395681413509	0.00471677781095839	332.244462463689	-0.131113838817129	0.0766335775870473	-1.71091893326001	0.08709607896633	0.212365978929524	-0.155869456938706	-0.176297517788128
DHRS3	0.0873684254358457	0.0785783197649576	0.266196517070321	107.963058396034	0.180417190629634	0.1353194536911	1.3332686890791	0.182443644983513	0.353067618226576	0.286161619936944	0.308875510620722
ENSG00000288927	-0.873482005769765	0.311357361485632	0.00502541403227674	1.96985937921169	-1.16582089271593	0.520012736993365	-2.24190834143126	0.0249672968268532	0.0872716460286515	-1.76555332383286	-1.78773235863715
PDPN	-0.508966532695552	0.207681527652002	0.0142576035314843	10.4637660381817	-0.703366482970739	0.345398188980145	-2.0363930831472	0.0417108994469454	0.12637319784304	-0.987199254299596	-1.06751387229391
ENSG00000289380	0.115677433820279	0.16394767535268	0.480452275500656	4.62073069034756	0.134897309615513	0.369557031387554	0.365024334969413	0.715093241074819	0.833684149017835	0.346610170157991	0.237983636499381
KAZN	-0.407404858978531	0.162636399318473	0.0122449948662538	335.221417909653	-0.510032242173354	0.243229317368526	-2.09691926816777	0.0360007225498774	0.113685134244587	-0.770333447809787	-0.766418474928937
TMEM51-AS1	-0.596846504519926	0.152348670331432	8.94219162230192e-05	18.9162740267714	-0.817399205225018	0.274432153270736	-2.97851106542399	0.00289652570640963	0.0172952993889519	-1.17485036585075	-1.24510645847085
TMEM51	0.0238142458870034	0.157604576855828	0.879895859887509	47.0444441393418	0.0802679905228904	0.255279735853525	0.314431501014035	0.753193334119737	0.858509851282256	0.15045365157419	0.152904881323212
TMEM51-AS2	-0.711312089758945	0.269970376145776	0.00841922527894406	2.58715346249432	-1.25428188736028	0.534775832646746	-2.34543487343567	0.01900489848287	0.0710225468325064	-1.41927004258189	-1.9254999792298
FHAD1	0.128704744349507	0.218617972203037	0.55604920586635	6.32418641018811	0.13844297628499	0.414401460196225	0.334079364053002	0.738319671460419	0.847586365933978	0.374427535714469	0.243505596346571
CELA2B	0.188913120966078	0.198728063272987	0.341801785425434	4.60227556599647	0.316709586685047	0.393104801189977	0.805661965273198	0.420437785917312	0.607311690737691	0.502991172709815	0.521134927156958
CASP9	-0.238619666217353	0.0878185174968181	0.00658386443678411	41.4136699377298	-0.32036719192518	0.155746929584091	-2.05697276203578	0.0396888459982963	0.122053471235732	-0.409924490256774	-0.471037411361564
DNAJC16	-0.0298120979553231	0.0454244402804628	0.511630582251571	67.2426494277462	0.0239771734074216	0.095233831136612	0.251771593363986	0.801217615359828	0.889374277038748	0.0359447046374791	0.065238537909457
ENSG00000237301	0.253502287770977	0.179560002444445	0.158009717462083	3.42648663535464	0.412278014527138	0.363469396683884	1.1342853574154	0.256674869227161	0.441632128796201	0.640909161228567	0.66997154108515
DDI2	0.0142854053587596	0.0568004310798509	0.801426242823928	42.7822344524533	0.0244816126488057	0.119807314190908	0.204341553052389	0.838086600311081	0.911811731828045	0.130106609127567	0.0660241428452645
PLEKHM2	-0.0663541031560514	0.0658710263108822	0.313774451233706	80.3329509455938	-0.00970918808924831	0.127118382227379	-0.0763791036286265	0.939117493924117	0.970221391225666	-0.0420838580927019	0.0127759820849575
ENSG00000237938	0.728163511530772	0.242939603764553	0.00272380176612558	2.78521896078922	0.797125498888784	0.472549678632105	1.68686073641238	0.0916301334233367	0.220314418287403	1.65445871523573	1.26932634627053
SLC25A34	-0.626495621915507	0.194391160063931	0.00126917277822216	8.3423794025723	-0.661393543542343	0.341863580420767	-1.93467096649575	0.0530306853532938	0.150283453717069	-1.23816046621025	-1.00214594355224
FBLIM1	0.211289859318934	0.219983462823393	0.336813365138025	2.67986926363589	0.324925658539792	0.437057824994981	0.743438602302851	0.457216180583976	0.640080861594407	0.550772478707437	0.533930495131264
UQCRHL	-0.211785798005605	0.147275107515217	0.150425975445918	7.23556268786347	-0.193330942621172	0.293775970495735	-0.658089707932661	0.51048048887417	0.68431643233577	-0.352625823761809	-0.273193357425808
SPEN-AS1	0.423914912246488	0.111164091270184	0.000137059183245959	25.6389475215837	0.581418799332319	0.212415499244285	2.7371769075272	0.00619689584913575	0.0307818749845458	1.00479319238286	0.933388469206599
SPEN	0.130476398967459	0.0374365915570319	0.000491651994022189	276.934391865399	0.236960403251547	0.0739773107432091	3.20314973430282	0.00135933284485125	0.00976456579245389	0.378210570135645	0.396934930423805
ZBTB17	0.172591866250097	0.0874057737885769	0.0483130064147509	21.3500992864721	0.271993298869507	0.196036374127935	1.38746342396642	0.165300496771874	0.330600993543748	0.468140210359895	0.451494555161929
FAM131C	-0.082422037589442	0.202181330609382	0.683520415716535	10.6741674790616	0.0107902345763786	0.325527211376284	0.0331469511588876	0.973557401691519	0.987180171268766	-0.0763939027383982	0.0447014278197774
EPHA2	0.125202963739492	0.202277314802829	0.535938160502353	13.225319800924	0.313947632816179	0.333377818572206	0.941717220901971	0.346337435909265	0.536411254037536	0.366950143423189	0.51683350804868
ARHGEF19	0.291602070892699	0.239609245902778	0.223607997251601	2.68987187409465	0.45151932827563	0.454716065575832	0.992969816678559	0.320724663902516	0.510490398239088	0.722264065016395	0.731085283314641
ENSG00000288398	-0.273685874204446	0.227049236885305	0.228047690994058	3.02860147545372	-0.30041013373764	0.419287853677315	-0.716477072023259	0.473696819966003	0.654298576373643	-0.484801766273797	-0.43995663466919
CPLANE2	0.439992524480199	0.270061313114385	0.103263922045556	1.8952863951809	0.946070213994471	0.519719534245434	1.82034761377219	0.0687060847335739	0.180709286715877	1.03912390214655	1.50129026531144
FBXO42	0.201978687543546	0.0666647103881109	0.00244740671041072	208.831698104268	0.29524033357419	0.112840368564084	2.61644247826537	0.00888513335540364	0.0402457710764574	0.530890226844781	0.48769908428773
SZRD1	-0.00234199269902259	0.0589305989965214	0.968299184477421	40.3936472842036	0.106797149017058	0.127400758021085	0.838277186697607	0.401875045423879	0.590331876954406	0.0946019353893699	0.194220933180425
NECAP2	-0.183033127354438	0.0877038374624029	0.0368930629260782	26.5710673191161	-0.209687822024719	0.171394142078777	-1.22342467182071	0.221169339528627	0.400852369380144	-0.291229916415157	-0.298667278048195
LINC01772	0.42104727856213	0.131551513793942	0.00137129097659828	7.57234916396634	0.657164461618836	0.2665468197238	2.46547477962709	0.0136831807583109	0.0559640368785504	0.998669901293661	1.051353451461
CROCCP3	0.0827975845966231	0.0919951835294909	0.368109147404039	85.54765048102	0.143714711475887	0.154672347572946	0.929155816996374	0.352808341174139	0.54309496068242	0.276401451079384	0.251715705407229
ENSG00000261135	-0.728157014808622	0.327748321936164	0.0263038820383895	3.41706542467091	-0.785126875564161	0.538740316001791	-1.45733826157824	0.145023030093937	0.30275833716839	-1.45523920420025	-1.19484609133126
NBPF1	0.371937244691895	0.102416356742627	0.000281648115849765	45.8399414794124	0.595761983791506	0.173797267390124	3.42791341163147	0.000608239426382713	0.00519361029581828	0.893804682828621	0.955726296207167
CROCCP2	0.170394863093807	0.0789570730707784	0.0309224169614933	63.1822822396982	0.347207438074681	0.142783258811184	2.4317097183909	0.0150277457098079	0.0599884462943725	0.46344892432736	0.568631752577362
CROCC	0.290027728898709	0.105891731652097	0.00616435888367311	47.906819850572	0.453350948969469	0.17771431195495	2.55100978633839	0.0107411309703121	0.0464772139014931	0.718902354503738	0.733937817652888
ENSG00000290851	-0.0971560351044035	0.138957978816549	0.484442266269343	12.9125926732772	-0.0578916661003448	0.249027666661033	-0.232470820919447	0.81617234800106	0.897723363987435	-0.107855576585995	-0.0622625744735997
ENSG00000238142	-0.255212098213754	0.250219201329674	0.307750233913075	4.26504086081946	-0.213497192164738	0.453683627316697	-0.470586063304649	0.637936361941808	0.780638066757488	-0.445354500563149	-0.304599925112102
ENSG00000272426	0.51507008658401	0.300145470457393	0.086149567171148	3.27152383841353	0.816467671062337	0.500087316402737	1.63265022783503	0.102542580970616	0.237857178644837	1.1994378814169	1.29944951013679
ENSG00000290122	1.17881220367928	0.30567136341971	0.000115036576724923	21.5709160962546	1.81051960924351	0.438379871967337	4.13002449477974	3.62724585843426e-05	0.000532277943455831	2.616734035143	2.84756877806179
ENSG00000226526	0.430133722268256	0.14943127391601	0.00399606885253081	8.80516959157594	0.543695057859466	0.294136709018012	1.8484433978833	0.0645382255183549	0.172781662849079	1.01807228873308	0.874638167749312
ATP13A2	-0.0538332820802911	0.151900252424531	0.723039960236949	39.0382405660761	-0.0321354473175373	0.255509293964328	-0.125770169918061	0.899913855190736	0.948229211041584	-0.0153480052740978	-0.0221502855327285
SDHB	0.145705000019737	0.0702232195625425	0.0379973327118547	70.4868853205945	0.271554164189611	0.120215051911138	2.25890318951359	0.0238894075590311	0.0843065516260241	0.410728376588063	0.45081065441887
PADI2	0.0551662285533204	0.0973666722839433	0.570998035169614	148.979467009755	0.132061508911771	0.161621987788502	0.8171011303523	0.413870637042101	0.601670882391321	0.217399899672954	0.233567209609765
RCC2	0.368315119242031	0.138462619926	0.00781330276230062	35.1279941964575	0.621255546468131	0.220600489210785	2.81620203423266	0.00485950967001285	0.025398576045168	0.886070316820823	0.99542952907843
ARHGEF10L	0.313545199055012	0.0629324981156683	6.28503996116531e-07	291.434829093983	0.502706735135021	0.107371032927119	4.68195863847418	2.84146822501226e-06	6.88831306707237e-05	0.769119478201967	0.810803664005226
ALDH4A1	-0.205553844191686	0.0843515816062719	0.0148150017036123	73.8495184176528	-0.13033587244841	0.142268228454646	-0.916127752936489	0.359599893047925	0.549279642492341	-0.339318661321494	-0.175085926442693
IFFO2	0.164351606165435	0.148306015756807	0.267778713059784	54.855887202257	0.309987782012072	0.244539612377608	1.26763831429242	0.20492714280915	0.380974257897517	0.450544688510528	0.510666505005394
UBR4	0.0628633045971372	0.0498718424421684	0.207490152468064	155.353900010032	0.134120569667705	0.0957422286696041	1.4008507168821	0.161258718777474	0.324876961560837	0.233835554411243	0.236773955160629
EMC1-AS1	0.238919705585872	0.0663575665431353	0.00031761895039337	46.3858482286069	0.427093575015587	0.119890031802198	3.56237769392064	0.000367511138086469	0.00344522143491273	0.609770806271082	0.693045038330418
EMC1	0.119588037586641	0.0758207288246694	0.114738640054264	37.8322855238774	0.261358312338656	0.144288949156792	1.81135363356656	0.0700861283905159	0.183290981859987	0.354960527222971	0.434931811375464
MRTO4	0.174639370919124	0.204979581280772	0.394222844316283	16.6644306423862	0.387765891100369	0.31911938916587	1.21511228795571	0.224323267559888	0.404944511674226	0.472512270558285	0.631796784699512
AKR7L	0.191923622420388	0.173779991697846	0.269417166746713	8.08047814368205	0.214287894080608	0.314854724628098	0.680592912600318	0.496129112752455	0.673634782985306	0.509419530986449	0.361625157411382
AKR7A3	0.15049179369189	0.214817436714774	0.483579711210528	2.9526705782024	0.288636432943511	0.454467806677467	0.635108645106638	0.525357559092433	0.695398677572662	0.420949672006099	0.477414283849112
AKR7A2	0.207532065521698	0.0930856238389083	0.0257823209630187	23.9620534280271	0.437096361315527	0.192611029913137	2.26932155189995	0.0232487788595758	0.0825748646959218	0.542748418521793	0.708623204429271
SLC66A1	0.0200220164109145	0.106365471133731	0.850690137854653	12.9208888679788	0.137952863122975	0.236675407310282	0.582877894626874	0.559975502593028	0.723269201736865	0.142356060488621	0.242742302598592
CAPZB	-0.0586283799831184	0.0460815484015916	0.203275597578094	159.352315194156	-0.0212433861606507	0.0817340946021954	-0.259908502859712	0.79493435228656	0.885582997768542	-0.025587032811116	-0.00518717817714442
MICOS10	-0.144534872034174	0.192598165567964	0.452985043861121	47.8473720235776	-0.0235935874991019	0.288371632297143	-0.0818166034958344	0.934792552659293	0.968012557621079	-0.209024150372524	-0.00884734102760534
MICOS10-DT	-0.466771288526985	0.176568494331108	0.00820366442501932	5.09481962795616	-0.615364711269984	0.338370657167813	-1.81861133119707	0.0689707478657117	0.181126577318626	-0.897099265576023	-0.930461437558207
NBL1	-0.700994864230022	0.251810320954272	0.00537226703371266	19.0028355784525	-0.912750267154374	0.383574419979141	-2.3795910770171	0.0173318594100542	0.0666208702819621	-1.39723955260295	-1.39360455049211
TMCO4	-0.150551281818245	0.0924018111089723	0.103247211147184	31.6102779113727	-0.228069829949934	0.178509478992935	-1.27763428158883	0.20137840712476	0.376202358190245	-0.221871059174274	-0.327295098747629
OTUD3	-0.170465413862349	0.0783183949505178	0.0295127180385756	37.3167351762763	-0.194572152494056	0.144277401060473	-1.34859757012467	0.177466261584219	0.346747826403579	-0.264393933682255	-0.275126396179564
PLA2G5	-0.18427733360298	0.162308940674872	0.256229015670571	35.205058642501	-0.158503706318361	0.250143754183706	-0.633650465651667	0.526308958415264	0.696221391302769	-0.293886684284909	-0.21895402294233
VWA5B1	-0.665905717487713	0.340850976581379	0.0507418568910073	3.80085316647803	-0.911279748978125	0.602863688614273	-1.51158506672175	0.130639453004068	0.280744996920337	-1.32231329519888	-1.39131439095915
LINC01141	-0.36095404117281	0.526986980181033	0.493382287652471	2.38075298874439	-0.551359114562411	0.850885624664433	-0.64798264135659	0.516996177631193	0.68927609006522	-0.671146483900382	-0.830780230055777
CAMK2N1	0.427617184378416	0.408585288311828	0.295293337660679	37.3120726342701	0.714880631457589	0.651535598036176	1.09722420940981	0.272543392672251	0.458437799710261	1.01269869651991	1.1412396145137
MUL1	-0.0319740941949907	0.0879337504813579	0.716144984653806	25.7922932460572	0.169857598254436	0.189888977671575	0.894510046540013	0.371049056872094	0.560545840242797	0.0313281692754307	0.29243018438617
FAM43B	0.617409242079024	0.191560545309037	0.00126833350843511	18.1123128311199	1.04868807948013	0.319295875895409	3.28437715187918	0.00102208045811778	0.00781142497565817	1.41796385366259	1.6611055513038
PINK1	-0.743144022399574	0.227669772342658	0.00109800281461706	22.1428592549183	-0.922649822796225	0.348052121271648	-2.65089555962257	0.00802786613751356	0.0372814526502079	-1.48724113336436	-1.40902194695239
PINK1-AS	0.345460176023363	0.177959358145658	0.0522302964172841	4.10207339605594	0.508905083057107	0.370163985039603	1.37480982382082	0.169190411692429	0.335940943630843	0.837267894489687	0.820456863681132
DDOST	-0.0708158902582839	0.0855851316368146	0.407992159203709	18.6437005697549	0.0242280698067503	0.194194000614206	0.124762195176579	0.900711817358656	0.948662336959656	-0.0516111632551542	0.0656292796153324
HP1BP3	0.583838608856909	0.0700403070161914	7.70073669510473e-17	309.38187848209	0.89654796112187	0.116738324036313	7.67997971979613	1.591137766857e-14	4.06408869609967e-12	1.3462800955909	1.42416516659336
ECE1	0.039705897317582	0.072142119396139	0.582055744134693	219.580889935385	0.14754017311322	0.121258043119099	1.21674545719253	0.223701077933359	0.404318305558149	0.184387277102555	0.257673413090288
NBPF3	-0.134545732176626	0.0845586551476744	0.111575215497214	31.3210820571291	-0.171075944622851	0.155152215737493	-1.1026329453928	0.270186597103665	0.456020741941677	-0.187694225489811	-0.238533809080807
ALPL	0.172440531582474	0.187576236357068	0.357933945708556	4.80762490978584	0.0548604679082356	0.357818519752861	0.153319252301772	0.87814651902656	0.936667613593868	0.467817063708774	0.113335645753935
RAP1GAP	-0.999040043467111	0.502780743840726	0.0469191557394894	3.81214008339602	-1.46922354884219	0.788491167458248	-1.86333545571389	0.0624150847412822	0.168841665921774	-2.03365884149478	-2.26024639924967
USP48	-0.0836841216840736	0.0447540934762279	0.0615025402606517	121.470332812808	-0.0920936831577979	0.0915920504284764	-1.00547681514908	0.314667308001189	0.503949595851365	-0.0790888453779104	-0.115528203335431
HSPG2	-0.222912219742608	0.116469524034367	0.0556316202273283	11.0408688540316	-0.230056817558539	0.238896812670757	-0.9629965966754	0.335549231192308	0.525383764262015	-0.376384199682869	-0.330389598827412
LINC00339	-0.269969394578395	0.121049222724484	0.0257311982805579	8.44950972922792	-0.369083123128655	0.266307720863804	-1.3859272345972	0.165769123687752	0.331199981393599	-0.476865924711634	-0.54690675868058
CDC42-AS1	0.551202434609045	0.208210162138956	0.00811284962791616	2.52214751246572	0.799779060885274	0.443339988460602	1.80398583863893	0.0712335270039878	0.185247112279516	1.27659169848231	1.27345895775451
CDC42	-0.0598156064555363	0.125164073617891	0.632723112036725	48.6499517204036	-0.0353514396190057	0.202869944152501	-0.174256663630919	0.861663755521872	0.926594790854687	-0.0281221311115276	-0.0271588162303411
CDC42-IT1	0.204368412918927	0.252632163575351	0.418540208843606	1.99196623596993	0.224993011371021	0.528144919711727	0.426006202036038	0.670103326755454	0.803134194060298	0.535993034841676	0.378297121627867
ZBTB40	0.401968455025992	0.0764663248042687	1.46580667799208e-07	42.1012258368841	0.57781591202368	0.145271937800301	3.97747783070107	6.96501141335513e-05	0.000901858001419063	0.957930670621177	0.927777394927249
EPHB2	0.161631040420105	0.405165021400669	0.689947405120794	11.9103440233827	0.241234796466057	0.581445459361755	0.414888090674673	0.678223828461199	0.808492583788537	0.444735433277956	0.403591796368031
TEX46	-0.476095622588812	0.165256394519442	0.00396476911121107	5.26308630577309	-0.6374645911107	0.336594718959546	-1.89386391171311	0.0582430757188216	0.160141937301402	-0.917009623019843	-0.964879407571765
ENSG00000240553	0.357594542182676	0.14126832176811	0.0113635927944375	19.6449634872976	0.632086829535081	0.25531629742525	2.47570106534284	0.0132974863913788	0.0547558177947804	0.863178545693744	1.01229798168964
LUZP1	-0.157248202914955	0.0522299447351796	0.00260654312762376	187.416304123965	-0.196510270446763	0.0932745047530854	-2.10679510941346	0.0351353436105064	0.111592232076332	-0.236171071585288	-0.278144787503852
LINC01355	0.575360180055274	0.097149476244342	3.17234590424497e-09	25.5563312511539	0.854491387296075	0.180138158138798	4.74353349742635	2.10022195481709e-06	5.33347431292455e-05	1.32817600934911	1.35866698709002
ENSG00000284726	1.23488177963115	0.221938146699544	2.6353783244448e-08	3.9289812023274	1.67753893879951	0.443808878621527	3.77986791073211	0.000156911579087145	0.00173706637552251	2.73646004361961	2.64046698562163
HNRNPR	-0.0504792169592085	0.0510075100083421	0.322348723824068	86.874933732654	-0.107817539949085	0.116780830290758	-0.923246903457048	0.355878551105877	0.545866282392513	-0.0081860315601789	-0.14001626550774
ZNF436	-0.457169848775759	0.190583825126506	0.0164495162679627	11.6162776526186	-0.562631833747828	0.329242480645142	-1.70886767905941	0.0874754626745313	0.213173057823001	-0.876597201176076	-0.848336167630611
ZNF436-AS1	-0.443103647764722	0.167435975479596	0.00813520000300804	21.3973256838803	-0.599516316901237	0.281969093664583	-2.12617740869995	0.0334884904196464	0.107996551721107	-0.846561480860891	-0.905779422720206
TCEA3	0.376001285879009	0.121919263122071	0.00204224766626454	32.0672099151023	0.616697464272475	0.216670773197742	2.84624204349727	0.0044238555117053	0.0236465433308357	0.902482676577592	0.988330850829492
ASAP3	-0.267913744500166	0.0876346483403013	0.00223439841672771	151.559267245899	-0.355363461771699	0.140214884816986	-2.53442038080004	0.0112633519700149	0.0481925989608016	-0.472476471527571	-0.525539995757737
ID3	0.234959603495219	0.18609160558337	0.206732306546606	132.071436300426	0.452381782267095	0.287266311312297	1.57478188166414	0.115306799941753	0.258315373353688	0.601314754866649	0.732428454220106
RPL11	0.314412525113676	0.232389332899955	0.176069711026461	61.1219065003361	0.695599847599604	0.347047200303728	2.00433787389966	0.0450338793957797	0.133256731106652	0.77097148948061	1.11121205574664
ELOA-AS1	0.192775315182171	0.0433616603914077	8.75837515515838e-06	68.9841772630738	0.336877815823849	0.0948665692538291	3.55106987080438	0.000383668547969257	0.00356821872792095	0.511238160306997	0.552544577830579
ELOA	0.389719046477273	0.093793980813654	3.25210858241057e-05	25.469428817813	0.616398920937864	0.186433546484128	3.30626613376334	0.000945482396344473	0.00733737637744386	0.931774368083834	0.987865904612025
PITHD1	-0.859649385154232	0.233211378847956	0.000227682692629209	13.4439403735207	-1.15775987378426	0.376802084391422	-3.07259413294958	0.00212206892119829	0.0136993929183878	-1.73601637041466	-1.77517826739917
LYPLA2	-0.126813028362529	0.145176008260459	0.382383906880834	14.6369701047599	-0.0796906984656963	0.242412948819632	-0.328739445865948	0.742352636410069	0.850332956199861	-0.1711824943651	-0.0962120098407995
GALE	-0.160007498160675	0.141698483869903	0.258808800293891	12.7416104481902	-0.150754758452701	0.253213014462159	-0.595367338337304	0.551597953008515	0.716806330337875	-0.242063026364154	-0.206885945776337
HMGCL	0.143670981243451	0.0634268725819243	0.0235038623056721	38.5542808076651	0.320437466316443	0.141323963090345	2.26739654980943	0.02336601207304	0.0828743402646926	0.406385112971084	0.526940662314448
FUCA1	-0.504881085388794	0.131355952129362	0.000121237491124967	7.01695747809879	-0.862486796645136	0.316740480697713	-2.72300779093742	0.00646905322843265	0.0317489819264542	-0.978475551817885	-1.31532509226732
PNRC2	0.129172051334699	0.105750929166883	0.221906457697192	23.9313545440423	0.23485120361614	0.210308661018033	1.11669772647168	0.264123590282018	0.44983708495654	0.375425381678532	0.393650099450637
SRSF10	0.0350457680399142	0.0732189761672041	0.632192451012427	107.126577131745	0.129839960354133	0.129562386056682	1.00214239877714	0.316274822908219	0.505752169768023	0.174436449618517	0.230107408371408
IFNLR1	-0.762629157455844	0.177284060002121	1.69465432801522e-05	10.7110983441224	-1.14075310565774	0.318052172220255	-3.58668547268326	0.000334907879367054	0.00322889303389768	-1.52884796568493	-1.74869222133807
GRHL3	-0.291392909806804	0.366090704125406	0.426056312533384	3.6475861615542	-0.524526239135601	0.590195106130333	-0.888733630095146	0.374146252634166	0.563778518846147	-0.522611802441069	-0.788991174709147
STPG1	0.0139560128228794	0.316193793802245	0.964794777904667	15.8489027675116	0.0577465134620414	0.476862147160424	0.121096870040755	0.903614308278461	0.950043669838923	0.129403253468576	0.117830323102617
NIPAL3	0.193705446149161	0.313106649455513	0.536142709776017	19.4706395903507	0.350763386736489	0.460468640481619	0.761753040054181	0.446207412549112	0.629872602223912	0.513224279626568	0.574169725421286
SRRM1	-0.313802193054498	0.0530735375772721	3.3676488685912e-09	140.572280292232	-0.386057447152029	0.096380200027361	-4.00556802167284	6.18686259965495e-05	0.000822302160304063	-0.570462601925827	-0.573342276857497
CLIC4	-0.0553298957941321	0.120597842912001	0.646380144269259	234.999079363209	-0.0598734913079908	0.191884177043356	-0.312029330560499	0.755018232800557	0.859978112510632	-0.0185437416988457	-0.0653490347195602
SYF2	-0.231164081196038	0.126218387566886	0.067031731922768	18.9993167300286	-0.199169391189957	0.243102409267085	-0.819281848297683	0.412625626396479	0.600604066700656	-0.394004494067997	-0.28228605608365
ENSG00000284602	0.116659844303251	0.121822812294334	0.338254895626758	8.07989019013094	0.212797873053042	0.233773556707983	0.910273497352216	0.362678291770155	0.552020227494362	0.348707922527524	0.359304624475638
RSRP1	-0.299871452809723	0.0749525786237264	6.31245106500073e-05	280.821157680002	-0.354758495021288	0.123777261370164	-2.86610392809031	0.00415557796674369	0.0226182538869336	-0.540716132538166	-0.524597831020874
RHD	-0.105456761522678	0.281872831124922	0.708308446651442	23.3700536693686	-0.0782518254323594	0.417720905175964	-0.18733040281859	0.851401586904601	0.919957915472759	-0.125580212890887	-0.0939711339051997
TMEM50A	-0.494231705189054	0.0987689957906071	5.61774009192625e-07	28.8041139068021	-0.617144197593884	0.22318677608824	-2.76514679055128	0.00568971857490709	0.028748738579175	-0.955735808161553	-0.933232778731868
RHCE	-0.576507134381465	0.118744753703955	1.2037981055867e-06	12.2324575341094	-0.728741198820761	0.228639328254818	-3.18729592316061	0.00143609761630126	0.0101442021601978	-1.13141947556371	-1.10703201517628
MACO1	0.110047680195369	0.111331958574367	0.322925249920781	57.7319205368364	0.212919971456457	0.183227789790159	1.16205064581253	0.245214893285509	0.428874676639708	0.33458889268666	0.359494778413928
LDLRAP1	0.679388791934316	0.199964171078518	0.000679915123770803	8.61045281733172	1.05895363572887	0.345643597883658	3.06371546359529	0.00218606720879045	0.0140099085409901	1.55030949718452	1.67709295076879
MAN1C1	-0.3248281227204	0.124781742305286	0.00923660660541414	162.251373976378	-0.417569739867879	0.190768712007313	-2.1888795886606	0.0286055929935805	0.0962292366709033	-0.594006395975128	-0.622418975625533
ENSG00000233478	0.101358696064956	0.175705054446573	0.56402834944994	23.3085912937553	0.246093663419243	0.280895150886336	0.876105061417825	0.38097292146419	0.570552920452488	0.31603520523691	0.411158911587659
SELENON	-0.323008120958817	0.122585824996384	0.00841484616700927	30.6893359655783	-0.254145961164927	0.222204438214328	-1.14374835717633	0.252728012532931	0.437388597346028	-0.590120125343765	-0.367905613768338
MTFR1L	-0.195585333004454	0.125036216614309	0.117763692191006	34.6025416361011	-0.0954400938863099	0.204799342858139	-0.466017578740082	0.641202917930567	0.78294399518347	-0.318032785075055	-0.120739845432
PAQR7	-0.321150531015866	0.0941162433011551	0.000644230182670009	20.1647298417064	-0.348733329128294	0.17881686314677	-1.95022618667715	0.0511491659308853	0.146363516864089	-0.586153592237705	-0.515214342036933
PAFAH2	-0.152806708151293	0.0818260568488438	0.0618376845892988	25.481380931284	-0.153831277998528	0.167249247800465	-0.919772614954032	0.3576915968526	0.547408536204431	-0.226687096886075	-0.21167726402049
PDIK1L	0.115668340519449	0.109746141192018	0.291899989516305	15.4463602252018	0.21937432884767	0.210233418245256	1.043479817237	0.296726123578372	0.485167491670281	0.346590753128455	0.369546682802036
CNKSR1	0.157042163395416	0.206693216088495	0.447383809867292	5.69510087961016	0.232574009244476	0.378286159710421	0.614809723471015	0.538680387115362	0.706744818173241	0.434936751546749	0.390103636385505
CEP85	0.401611475714308	0.222550016604524	0.0711389054071069	8.15644268975428	0.538072904970387	0.372320833687535	1.44518613057779	0.148405611061937	0.306767591995729	0.957168408603476	0.865882324236014
SH3BGRL3	0.11842482833179	0.327355536299028	0.717529811624543	14.8007308688128	0.495970754097259	0.501075732153417	0.989811963085463	0.322266036391419	0.512247574549473	0.352476713162635	0.800313163828729
UBXN11	-0.534380102063227	0.107138342679171	6.10840862978785e-07	13.6465058270437	-0.731112326701623	0.21020995745814	-3.47800996461936	0.000505151145786514	0.00447600995140348	-1.04146514038632	-1.11072476866137
DHDDS	0.0335730360488073	0.0730005537139752	0.645587199846443	27.4845241508768	0.0423433288542236	0.160929414783642	0.263117397842719	0.792460094734932	0.883944095544838	0.171291708110174	0.0938416702336332
DHDDS-AS1	0.643894335532115	0.158676231107779	4.95132123441992e-05	5.36583137236394	0.774558983327576	0.302799937921791	2.55798924082882	0.0105279349513442	0.0457682105531551	1.47451777741602	1.23418164586971
HMGN2	-1.131476405576	0.10393325300251	1.33580032359228e-27	39.5794778495883	-1.54182400417665	0.192992898153547	-7.98901938324156	1.36016310636766e-15	4.43916936789326e-13	-2.31645172414603	-2.37331309068338
ARID1A	-0.0651146367048414	0.0436464904730938	0.135734748775768	388.241829983467	-0.0505568406888597	0.079904517928525	-0.632715671147444	0.526919334286673	0.696708406292169	-0.0394372111665428	-0.0508394444436309
PIGV	0.0331086391886397	0.0849464870484178	0.696714926467673	16.5043284408203	0.145077836754046	0.170871681681401	0.849045525428555	0.39585596049583	0.585085998639593	0.170300076169446	0.253838613101141
ZDHHC18	-0.0789006728015502	0.116415922783509	0.497931410441845	25.7801144910732	-0.0126896371911507	0.212116076413897	-0.0598240237406133	0.952295791663016	0.977191326478544	-0.0688746921275259	0.00813428228588329
GPN2	-0.139703561860966	0.0838727688808749	0.0957810447979713	20.5369230665956	-0.184265393607678	0.18573650747328	-0.992079565371314	0.321158713933524	0.510998862867469	-0.198707798359317	-0.259074828440504
GPATCH3	-0.171978008535392	0.18708195098278	0.357956647698956	6.12195676978602	-0.255667727284518	0.366371410042807	-0.697837550300788	0.485278792867763	0.664879106449976	-0.267623794432439	-0.37027558596046
NUDC	0.0480299444916723	0.196936070515617	0.807319135831971	46.4826535065192	0.0829995370075606	0.312297367433414	0.265770850678904	0.790415693859723	0.882947020499044	0.202161710484759	0.157158944498109
SLC9A1	-0.269743501773931	0.133369397591063	0.0431217095326329	13.586671555051	-0.2830757723479	0.246246698872475	-1.14956169420366	0.250324442893925	0.434823376854182	-0.476383573215962	-0.412960400535053
WDTC1	0.0761709906898538	0.0466441336069718	0.102463944405486	63.281866803952	0.153211307051992	0.102305285222897	1.49758936420717	0.13423997176928	0.286272752311142	0.262251609123489	0.266505538841847
TMEM222	-0.196971027048725	0.122094926597811	0.10668773806009	26.6342860845372	-0.147586907404928	0.211638053282941	-0.697355249283159	0.485580499977327	0.66520565344737	-0.320991673457459	-0.201952389433248
MAP3K6	0.0867723926068014	0.165071904024955	0.599121532448244	23.7920560626104	0.195485658642772	0.262312263094268	0.745240258067992	0.456126489654623	0.639317103043827	0.284888904202412	0.332342881663661
GPR3	-0.0573103575716447	0.273192526281329	0.833839299405751	4.01778960422196	-0.00332767307985532	0.461373587977253	-0.00721253484501455	0.99424527969701	0.997441633377924	-0.0227726444422092	0.0227144430095147
WASF2	-0.238620452439931	0.0472623445210666	4.44479306497018e-07	233.612271600488	-0.272891951922559	0.0932742287822243	-2.92569507660797	0.00343687622201857	0.0196919953055636	-0.409926169086861	-0.39710029502547
ENSG00000241169	0.21115997909566	0.202640141398159	0.297391198365077	3.45838934570895	0.28539130319305	0.403310316874003	0.707622124336106	0.479179949852528	0.659564779459618	0.550495143977351	0.472360374993205
AHDC1	0.0751343580606534	0.0555650379205795	0.176315293381061	146.801305188372	0.179938600579691	0.09775948878539	1.84062542485986	0.0656764692460074	0.175110755520671	0.260038075583351	0.308130162767863
IFI6	-0.797338514237049	0.358452624087935	0.0261222007522724	7.34755390066581	-1.05080728534066	0.545547863812727	-1.92615049025538	0.0540855857383041	0.152512698088299	-1.60296325323003	-1.60861215896529
FAM76A	-0.162719088551158	0.0758678793297976	0.0319713073704304	27.6872831259378	-0.184179895480589	0.153828199093897	-1.19730905364214	0.231186116877877	0.4127671080798	-0.247853116418602	-0.258941675138515
STX12	-0.194240022723938	0.0829990146189307	0.0192698538366785	79.8822582462985	-0.228791536768787	0.150098433088008	-1.52427665007428	0.127439617511226	0.27632822576499	-0.315160128606474	-0.328419072444721
PPP1R8	0.0431724072320627	0.0898541402033762	0.630891738887156	20.5551366146599	0.189436072502073	0.17309630355489	1.09439698371145	0.273780906259122	0.459709224474947	0.191789355473215	0.322921361008992
RPA2	0.0101214472625198	0.100014798347925	0.919392096186902	19.9562783961916	0.087667334583034	0.17803797613831	0.492408060822535	0.622430901988281	0.769535055534301	0.121215261656798	0.164428491578904
XKR8	-0.0538262240021104	0.120824762969381	0.655965682815061	9.80058180613602	0.0794970640327775	0.240980506448366	0.329890019754817	0.74148306484863	0.849942317677241	-0.015332934078824	0.151704253762764
EYA3	-0.041111877185832	0.0461699230053986	0.373225824862452	120.921419844126	-0.0108620549000322	0.087736420779013	-0.123803259850218	0.901471050686858	0.949189018837686	0.0118161564726567	0.0109805272856927
DNAJC8	-0.000563610882810092	0.135242002462481	0.996674885672857	23.439032716832	0.0796699131141417	0.238952175819955	0.333413633254259	0.738822073488033	0.847953773834936	0.0983993344741301	0.151973445927705
ATP5IF1	-0.703520435451407	0.202254374681412	0.00050442759778261	19.6529757368083	-0.932776879771332	0.319958781321172	-2.9153032647509	0.00355343064060343	0.0202083451468199	-1.40263243379255	-1.42479365004793
ENSG00000270605	-0.525048280853427	0.265366883574672	0.0478638770340015	3.84221540847596	-0.572881756412653	0.504301762491277	-1.13598999452746	0.255960751780347	0.440704600368976	-1.02153879554958	-0.864299219622835
SESN2	0.408288957615348	0.145997601401436	0.00516521129490702	28.6470822962523	0.705878911902303	0.255522993288439	2.76248686201595	0.00573628703150137	0.028925706604288	0.971426912277066	1.12722049242085
MED18	0.739296951151058	0.256169925828742	0.00390217915403086	1.6508397799139	0.810323002847805	0.574815195152915	1.40971047682941	0.158625189893157	0.321186850491382	1.67823207652344	1.2898799103075
PHACTR4	0.0660675630045981	0.0624206085417436	0.289861504831265	211.531483264034	0.103434610116846	0.109387669348125	0.945578333766912	0.344363699374536	0.534436935344912	0.24067764413174	0.188984173348651
RCC1	0.672922804002186	0.200835128310029	0.000806299864406359	9.34479967717929	0.943855531968856	0.349250840559388	2.70251470392198	0.00688171405567738	0.0332647637183922	1.53650259900793	1.4978411578911
SNHG3	0.18050782885475	0.212475648592241	0.395577567483047	13.0086247177856	0.25193075016668	0.352059769694662	0.715590850909142	0.474244024580041	0.654807257244234	0.485043256081497	0.420249489368525
TRNAU1AP	0.106946998937377	0.0522483599617634	0.0406682218872295	71.5472660677477	0.173035182663135	0.109214770035894	1.58435697485116	0.113112507078795	0.25482485296647	0.327967972441137	0.297378899296947
SNHG12	0.247787626569261	0.148091938672856	0.0942876715244911	21.0577493540667	0.407567702319273	0.252587756484652	1.61356871762721	0.106621006757499	0.244513809120905	0.628706579634853	0.662635782452375
TAF12	0.46764872710359	0.0873902499554157	8.73396234330492e-08	35.1236711559211	0.695655165882444	0.163336793426687	4.2590230363172	2.05322312139309e-05	0.000334745645619166	1.09817850874036	1.11129820748202
TAF12-DT	-0.0628964382165799	0.176353596328416	0.721354146488579	4.27150924569007	-0.055184321677852	0.311132114338543	-0.177366202763004	0.859220752686045	0.925229982433422	-0.0347006664986039	-0.0580462031710707
GMEB1	0.251287685105112	0.0788117909128659	0.00143036298705273	24.0821799176103	0.434186746272335	0.154558401579273	2.80920831113566	0.00496635004132998	0.0258655760359488	0.636180294761423	0.704091820366128
YTHDF2	-0.148997409918499	0.0703326078776212	0.0341354152106219	59.4262029234352	-0.154179741696353	0.122958164770219	-1.25392032309916	0.209870967308865	0.3872948939129	-0.218553058688589	-0.212219955346823
SRSF4	-0.156266474240392	0.0594034495287493	0.00852353032201593	154.282363498549	-0.167187412404546	0.105354638798236	-1.58690129178579	0.11253500232185	0.253848314465671	-0.234074775089068	-0.232477876367553
MECR	-0.0540470233390544	0.0751047086381548	0.471757576640483	29.459274572986	-0.0481918484666934	0.149662129967809	-0.322004293785336	0.747449441654428	0.854283330720988	-0.0158044094348939	-0.0471562465271039
PTPRU	-0.0685796235889082	0.565243358662164	0.903431554999591	2.22892613221622	-0.238718985278214	0.893991526648244	-0.267026004343933	0.789449139238406	0.882267206529055	-0.0468360373928955	-0.343879908773754
SDC3	0.0288066518149452	0.101909690417903	0.777431021701141	108.602150960494	0.211594309757234	0.163043407605661	1.29777899557276	0.194363289344314	0.367254425821994	0.161113993199755	0.357430215848845
PUM1	-0.193209081280282	0.0439240231948305	1.08895752769721e-05	293.725184051728	-0.2189374175929	0.0780330557606611	-2.80570093608039	0.00502072668036504	0.0261249740226612	-0.312958747520088	-0.313072437949412
SNRNP40	-0.107058421069811	0.0875062556009462	0.221164555195001	38.4985346777254	-0.141856930067747	0.172382342260294	-0.822920307310511	0.410553313713988	0.598774544926789	-0.129000254888018	-0.193028621992389
ZCCHC17	-0.625779699276798	0.109200090809861	1.00088658188426e-08	52.2251364728245	-0.93288084005121	0.20106122901587	-4.63978482881738	3.48772128856213e-06	8.04549738084018e-05	-1.23663174839037	-1.42495555598684
ENSG00000229044	0.330009303307476	0.227962311191283	0.147715373076963	5.06084477407705	0.378391633633371	0.517616808574358	0.731026557417163	0.464762931599625	0.646894795965234	0.804275468805186	0.617197478516676
SERINC2	-0.417112430734902	0.241486858228907	0.0841196117098055	2.50201917277897	-0.434794804296955	0.459818891630219	-0.945578383601108	0.344363673946537	0.534436935344912	-0.791062137097331	-0.649244992566555
PEF1	-0.648161786521057	0.174195487208914	0.000198523978007505	12.5972234590601	-0.907263367830322	0.345984559237266	-2.6222654844205	0.00873473594145124	0.0397612936475932	-1.28442447593714	-1.38505934853791
PEF1-AS1	0.641038642891742	0.2287289703167	0.00506905532606028	3.08418128563941	0.782223805179464	0.477798954774254	1.6371400509845	0.101601209722994	0.236444881104817	1.46841998417497	1.24611870663922
COL16A1	-0.403514590153512	0.15630997455887	0.00983712787977663	214.789455143602	-0.473206104466749	0.243587924495139	-1.94265009420117	0.0520584498979481	0.148243354500152	-0.762026512178235	-0.709066086027439
ADGRB2	0.0551637394710222	0.124892865174636	0.658714648848886	42.7754511718722	0.18946780885019	0.215251626223409	0.88021545841211	0.378742600776345	0.568420301122566	0.21739458470698	0.32297078664776
ENSG00000269967	0.544919616983197	0.244146810941128	0.0256193121722404	4.44861215331635	0.780711617210149	0.425382733983387	1.83531571650635	0.0664589237042058	0.176422966013394	1.26317592596112	1.24376365129241
PTP4A2	-0.398735215269837	0.192321483766684	0.0381467466614354	22.9943833672746	-0.549907730022156	0.318675939896578	-1.72560165728426	0.0844191010103604	0.207909759112156	-0.751821058184308	-0.828519868916047
KHDRBS1	-0.0165871278955827	0.0755190788316182	0.826150325480639	103.170024968786	0.0389924518535391	0.138582957811837	0.281365418008192	0.778430139560722	0.874772223402294	0.0641841348560114	0.0886230724421554
TMEM39B	-0.0941581146325558	0.121603161013651	0.4387495770839	14.2150892926621	-0.132167907195443	0.241484140785382	-0.547315060796919	0.584162298568886	0.741948425337132	-0.101454082625477	-0.177939105620212
KPNA6	0.167994837927423	0.0512438150979634	0.00104418175808276	111.040456625144	0.325108276623445	0.104185245866111	3.12048288527574	0.001805547896692	0.0121038326859261	0.45832412306863	0.534214901371135
TXLNA	0.208872100531146	0.0608963315330676	0.000603665877953472	43.9660360125902	0.386877561195502	0.126193914296446	3.06573865588064	0.00217133014030122	0.0139458900847918	0.545609810643572	0.63041331509478
CCDC28B	-0.109082514623066	0.162682960888613	0.50252504638328	12.1529282622276	-0.0568535656029585	0.278512063727203	-0.204133224400094	0.838249391622418	0.911932548021821	-0.133322325062447	-0.06064585474265
IQCC	0.546108950134012	0.185572784696667	0.00325228133148399	4.22362011315977	0.852261611451334	0.367292722834276	2.32038795888662	0.0203198996788354	0.0746891890817723	1.26571552267607	1.35519437281726
DCDC2B	0.0815887626078013	0.15331899243352	0.594621835159275	5.95693131436885	0.0853985388241084	0.306497248790339	0.278627423773469	0.780530764693782	0.875959895374632	0.273820239625161	0.160895108367755
TMEM234	-0.469920189763542	0.099026735027602	2.08107975827688e-06	14.1855038136796	-0.632245443363271	0.208731329400811	-3.02899159976708	0.00245371505514358	0.015259094612509	-0.903823150494713	-0.956751197284559
EIF3I	-0.432657946490853	0.173369758293449	0.0125751712528525	15.6173909259576	-0.432063300604358	0.294025284227261	-1.46947668714913	0.141703540529692	0.297839379641657	-0.824256655150547	-0.644990996035291
HDAC1	-0.0321593581132478	0.0602751067010565	0.593657789455799	61.2192626370171	0.0257067212369671	0.109570680489169	0.23461313849838	0.814509011106261	0.896638023689119	0.0309325731063657	0.0679321057371264
MARCKSL1	-0.101195821599528	0.257459006233584	0.694278079508257	51.9802860989835	0.136434358780819	0.384756652717222	0.354599089625338	0.722889958268795	0.838392512801346	-0.116481779013032	0.240377410242142
TSSK3	0.0471369398791831	0.109717987786181	0.667472762695481	10.8518662789624	0.104404807233687	0.210476816581166	0.496039463773556	0.619866568157008	0.768034898565742	0.200254867495678	0.190495141531073
FAM229A	-0.0972346904830777	0.2039087204538	0.633466084652664	7.70958281455716	0.0383265744508938	0.349106799670506	0.109784669009791	0.912580149901006	0.955009355849138	-0.108023530318015	0.0875860465106964
BSDC1	0.0182293750661262	0.0713740617209036	0.798409413123299	61.6060389997115	0.11932575968579	0.131630146258149	0.906523035017923	0.364659078217401	0.554364381347541	0.13852821286898	0.213732774394763
ZBTB8B	0.147640299631576	0.219696121465931	0.501570639233779	4.43841735959211	0.274668379784886	0.40994392065489	0.67001452136697	0.502848533237743	0.678731910069846	0.414860844041191	0.455660679837399
ZBTB8A	0.194722764479914	0.0833833996597826	0.0195293123542726	36.9243173157968	0.293079393210177	0.15107847509391	1.93991495497952	0.0523900262836331	0.148970929852009	0.515396571123756	0.484333673200171
ZBTB8OS	0.184883112309649	0.065940411156805	0.00505056776887743	153.541205903616	0.29307515740424	0.109750165220199	2.67038465788388	0.00757643967735279	0.0357311139613769	0.494385849013865	0.484327076429384
RBBP4	0.106707102817911	0.0371896398780243	0.00411420962552791	108.235845962834	0.218800771726037	0.0797533484994552	2.74346815328427	0.0060793944806001	0.0302835636874212	0.327455719506365	0.368653434876903
SYNC	0.348709504176516	0.0539528463796475	1.02493226440658e-10	48.45174819078	0.559467911541967	0.126889535459764	4.40909417403748	1.03803881777473e-05	0.000192370095945971	0.844206222154973	0.899202536831192
KIAA1522	0.0798308009986358	0.1396823239814	0.567649345583011	12.7787879764208	0.158023873300908	0.250224416419472	0.63152859166229	0.527694960540911	0.697263156738118	0.270066444042665	0.274000546146741
YARS1	0.371986933161588	0.0785313728958706	2.17125707131492e-06	104.679253931794	0.622673725571539	0.148502811075866	4.19300968823703	2.75277681993533e-05	0.000425196657971431	0.893910783187732	0.997638176646052
S100PBP	0.00524087873631309	0.0553058480888716	0.924504072253397	110.943862688996	0.0303345958917645	0.105955002634365	0.286296966991212	0.774650680942142	0.872583638049618	0.110793727717591	0.0751394775528713
FNDC5	-0.352119413116215	0.22854105818136	0.123383206262341	7.50704660212838	-0.412800593460142	0.379157653343621	-1.08873074252844	0.276272640716304	0.462308110518814	-0.652281801304964	-0.614991589629102
TMEM54	-0.154820112137457	0.128840538648537	0.229502533559005	8.68942869840135	-0.157921603324353	0.270151952022519	-0.58456584208279	0.558839681037033	0.722495767527061	-0.23098634150532	-0.218047465823605
RNF19B	-0.737597339292945	0.0994447463026976	1.19660679633311e-13	17.1635356482767	-1.01860522418167	0.202492970945338	-5.03032386470659	4.89652028634406e-07	1.53279349070209e-05	-1.47539723732328	-1.55846122677321
ENSG00000236065	0.538573103046837	0.188508705271294	0.00427639163720181	10.4890834251175	0.805586225634988	0.323403423868764	2.4909638123123	0.0127397094716515	0.053116782523867	1.24962414197771	1.28250293553448
AK2	-0.222495989738697	0.0582852269546353	0.000134884508466791	39.1189226265611	-0.244242137581524	0.133353909231921	-1.83153339102157	0.0670209685058038	0.177438503206198	-0.375495418982633	-0.352481570489824
AZIN2	-0.0227550259349839	0.230994037666064	0.921528007924449	19.0853565414266	-0.0568406517334356	0.370114665070756	-0.1535757890668	0.877944227964486	0.936558868933243	0.051013751445547	-0.0606257429059702
TRIM62	0.364713701021444	0.153212712322577	0.0172919669716021	14.8171840455197	0.58153519151481	0.259197090047795	2.24360231593486	0.0248580001248285	0.0870104059980095	0.878380167197148	0.933569736375274
ENSG00000284721	-0.330616413489548	0.153797708577219	0.0315802497166776	6.16724685627	-0.448867590768217	0.292138281208118	-1.53649014744646	0.124418212383235	0.271931566576349	-0.606366199628486	-0.671161706425005
ZNF362	-0.0807659079465591	0.0597692426710162	0.176600796784525	41.1384032366731	-0.0486592732523904	0.115362319454241	-0.421795205597362	0.673174505492612	0.805105013898059	-0.0728575501212071	-0.0478842057908496
ENSG00000225313	0.556974901588108	0.181002337757144	0.00208976323683567	9.30168987763513	0.865627075892444	0.323026831769739	2.67973738017368	0.00736799407858075	0.0349444369324292	1.28891771341524	1.37600951559935
PHC2	0.058240654008506	0.135426492055962	0.66715663239662	56.2344102823097	0.192874180948588	0.232638262731993	0.829073337651189	0.407062909781273	0.595359064065158	0.223964755601671	0.328275811543039
PHC2-AS1	0.585302098122383	0.178283784086533	0.00102715951421253	4.16464610820332	0.733815013880351	0.352624360474561	2.08101054871191	0.0374329405284632	0.116942045916085	1.34940510100121	1.17072769368648
ZSCAN20	-0.436372593958213	0.148827965252745	0.00336721174932907	6.02377443344435	-0.61166948803636	0.329995459609207	-1.85356940595704	0.0638007879469697	0.171327912048971	-0.832188584483248	-0.92470656090888
SMIM12	0.00469579203429947	0.0875716991493957	0.957236124621895	66.0193308365238	0.054053617791169	0.158154506717478	0.341777284208085	0.73251850583795	0.843895028558506	0.109629797832304	0.112079071359197
TMEM35B	-0.286810304553019	0.139149681166403	0.0392874028248842	6.41729022081498	-0.408940968922954	0.30659334559856	-1.33382206363475	0.182262178293646	0.352816878335422	-0.512826512894192	-0.608980677237633
ZMYM6	-0.164480186689768	0.0444799404678462	0.000217432557546555	90.3706908068008	-0.172570342506766	0.0922003259224071	-1.87168907246593	0.0612496322209171	0.166429774631736	-0.251613609468386	-0.240861158456804
ENSG00000284640	0.442385774500157	0.237859863455872	0.0629054971730643	2.69659196341025	0.634712704002288	0.411048729606485	1.54413007092839	0.122556825293692	0.269017497692866	1.04423423635743	1.01638747309517
SFPQ	-0.403020295721126	0.0638681918803394	2.78696778196144e-10	437.478027608605	-0.55013399297071	0.106721016894762	-5.15487960083063	2.53793942162909e-07	8.73606335288889e-06	-0.760971039608715	-0.828872246912427
ZMYM4	-0.0995870381742654	0.0349055101958172	0.0043302306306104	249.936910478437	-0.131809731943886	0.0719116885600463	-1.83293890858681	0.0668116566914551	0.177092590995669	-0.113046525317243	-0.177381289688336
ZMYM4-AS1	0.311258993090703	0.155455217807742	0.0452586919867949	11.6268946811248	0.522149401282977	0.282532617763891	1.84810308068335	0.0645874322186572	0.172887136303404	0.764237716390586	0.841083335446296
KIAA0319L	-0.0926968335757241	0.0339653310123011	0.00634958269186565	288.606157355532	-0.10124444760367	0.0653443015130441	-1.54939979859544	0.121285642167791	0.267225672904756	-0.0983337924283992	-0.12977944535888
NCDN	-0.324583977855587	0.431280915618698	0.451687584829152	15.6780635016288	-0.370525808734273	0.610349299370972	-0.607071735997957	0.543803306318672	0.71097844737094	-0.593485070645698	-0.549153572250203
TFAP2E-AS1	-0.16992011184248	0.271846346746484	0.531932079447212	4.09231635448936	-0.205588691090172	0.469970122213651	-0.437450555626407	0.661784626836149	0.797306445987221	-0.26322954402628	-0.292283362542602
TFAP2E	-0.309103790666326	0.16079573321657	0.0545632082339935	18.0017930714025	-0.368231823843733	0.270410037986846	-1.3617535302504	0.173275681407555	0.341398614771017	-0.560430049430054	-0.545580959921846
PSMB2	-0.275587750511757	0.111711710435319	0.0136267522582526	28.9482780682989	-0.340468890292127	0.21279745718197	-1.59996691126333	0.109605924054007	0.249186636419997	-0.488862864561506	-0.502343448163654
C1orf216	-0.653237943409679	0.397415581753549	0.100235091030721	4.20120589833255	-0.934494657569218	0.55209374439153	-1.69263764906291	0.0905244601390923	0.21824939610005	-1.29526365194941	-1.42746888743219
AGO4	-0.262059888450018	0.0668623329265554	8.87715515849942e-05	134.864673818525	-0.33739794502973	0.115022229017326	-2.93332817414718	0.00335349218547657	0.0192765643433917	-0.459976665577859	-0.497560811211948
AGO1	-0.0952651109362049	0.0827854257310997	0.249836182360118	48.463622448373	-0.174431322064373	0.153191255222277	-1.13865064824541	0.254848894515727	0.439685638074879	-0.103817864526522	-0.243759415780881
AGO3	0.141273726440061	0.0456621889028927	0.00197551638266464	330.331366132726	0.236385568080839	0.0900063271176407	2.62632167816243	0.00863132046840631	0.0393987029099178	0.401266227300223	0.396039692087182
ENSG00000271554	0.532136602227397	0.147811806383488	0.000318100466022184	12.6727441271745	0.854556071676579	0.270628580407428	3.15767119049309	0.00159034828205599	0.0109656878415316	1.23588020797097	1.35876772542365
ADPRS	0.174961030336975	0.103410007230796	0.0906620193503328	12.9324115049742	0.228508880005711	0.236693672676124	0.965420314882638	0.334334330343723	0.524260358413121	0.473199113601674	0.38377267453189
TRAPPC3	-0.215824326830696	0.124516369604739	0.0830422132663649	21.050776450027	-0.157970887512102	0.21925135086863	-0.720501319085391	0.471216387846047	0.652349079527838	-0.361249340671604	-0.218124220163823
MAP7D1	0.158440035525325	0.165732082783144	0.339071733374764	23.0441908672707	0.306645795683108	0.265079059392742	1.15680882671604	0.247350474793645	0.431315401975185	0.437921643935062	0.505461753392035
THRAP3	-0.0211554816306405	0.0400122921681887	0.596996536232438	113.421533426922	-0.0182326018546764	0.0818253016100583	-0.222823521525953	0.823672860667261	0.902256852284157	0.0544292767404938	-0.00049823485676486
SH3D21	-0.401798905291588	0.179053591813235	0.0248314508135459	3.77461470066865	-0.674366796030151	0.375672232576935	-1.79509353513916	0.0726387986225979	0.1876280502601	-0.758362990618909	-1.02235026223279
EVA1B	0.369062595108718	0.148944818618354	0.0132177505302807	6.04840366454703	0.681381568708822	0.289601684902127	2.35282321972367	0.0186314894216824	0.069997875742972	0.887666410610222	1.08906875451449
STK40	0.280391487602572	0.0614879417233322	5.11279817530008e-06	49.6346498594218	0.511579591872782	0.132622599747714	3.85740886429578	0.000114595385155124	0.00134641937864927	0.698325977965875	0.824622097378435
LSM10	-0.118329790923584	0.220958390441431	0.592283593473066	9.82320568453945	-0.0515685376195336	0.350163212237834	-0.147270003864677	0.882918907742185	0.938737150245058	-0.153068140184928	-0.0524150437171885
OSCP1	0.0138859099868026	0.0860136998771397	0.871748162016197	17.7589782610681	0.0732812928928836	0.182587167925159	0.401349633304577	0.688162726062969	0.815230213358457	0.129253562078836	0.142023919469277
MRPS15	0.447486920996701	0.208538010443158	0.0318866199791735	13.7288316513188	0.77085758449328	0.338121276690064	2.27982572418795	0.0226180266845653	0.0807413616140932	1.05512677296605	1.22841715144688
ENSG00000223944	-1.15060688847702	0.390065886317985	0.00318004663477724	2.44452467432176	-1.79003300675337	0.655733875028442	-2.72981627901369	0.00633696301289836	0.0312748911059425	-2.35730126365271	-2.75986949141285
ZC3H12A-DT	-0.178407095698008	0.145979888523109	0.221656670956588	24.9502552540448	-0.251566554709382	0.240799934183223	-1.04471189148236	0.296156147163315	0.484674151509542	-0.281351897972743	-0.363888490839183
ZC3H12A	-0.000918084900076836	0.270921070525627	0.997296170564192	2.18798281642681	0.105121908808859	0.539142594967835	0.194979787889197	0.845408770866722	0.916197149866651	0.0976424220403273	0.191611943101437
MEAF6	-0.443870170284877	0.0988505267951297	7.11173565545622e-06	57.3318050237559	-0.526295180760769	0.152932967796507	-3.44134550152103	0.000578828920639568	0.00498053218347638	-0.848198245187849	-0.791746093751676
SNIP1	-0.500942182687355	0.0926875154060605	6.49405249939399e-08	16.3313223949077	-0.643334216871136	0.178092390031448	-3.61236219446285	0.000303420360294582	0.00299416048478375	-0.970064767712335	-0.974020661047783
DNALI1	0.195707457715649	0.121344456206502	0.106782380602317	22.4652095228254	0.325540130431068	0.213970165678841	1.52142766912509	0.128152549758541	0.277396283093163	0.517499197881442	0.534887463009847
GNL2	-0.129351962923434	0.0982986828779914	0.188205129118013	13.5235777267651	-0.174352215651766	0.208755736725048	-0.835197242418328	0.403606662072965	0.592057170390712	-0.176603910446817	-0.243636216824298
C1orf109	0.440588312982631	0.163803912477162	0.00715098300302539	7.68338159181612	0.645176995896311	0.288454180554605	2.23667063745043	0.025307874439537	0.088077799984676	1.04039609616767	1.03268438001129
MANEAL	-1.13326727314611	0.431761902197156	0.00867124790842456	2.87226587548485	-1.2864958470015	0.651013250981079	-1.97614387274414	0.0481384846569057	0.140035789212365	-2.32027578420424	-1.97566944191199
YRDC	-0.52162336317329	0.407142581257228	0.200130077649608	4.45661285600539	-0.649716448489199	0.63395495309283	-1.02486216933786	0.305428227026472	0.493978979509989	-1.01422552955385	-0.983960238006269
C1orf122	0.404769990207827	0.118884519486566	0.000662288889591999	58.6097362828945	0.776106739301597	0.205468040387466	3.77726257493884	0.000158561540010182	0.00175203045839463	0.96391282081999	1.23659209421088
MTF1	0.226353036695088	0.103067919735452	0.0280809139119842	30.154656432618	0.419649554854572	0.175583246771724	2.39003186562645	0.0168469110280689	0.065244391820277	0.582937054087325	0.681451850289182
INPP5B	0.0961823283594832	0.0865618970064132	0.266508380433149	118.469117403076	0.187361820695742	0.144207215094658	1.29925413629795	0.193856728347401	0.366721157263845	0.304982047918304	0.319690957179404
SF3A3	0.0667619676959241	0.0790807909648182	0.398543779243643	42.0306414915748	0.17110700173632	0.141566846418712	1.20866577214157	0.226791276551509	0.40756548412998	0.242160414431827	0.294375983724639
FHL3	0.224926457249702	0.162414198508863	0.166084866477502	5.95369120140418	0.445061491427714	0.292243326837521	1.52291412859242	0.127780190543262	0.276828282499625	0.579890862639086	0.72102796008094
UTP11	-0.632299079403885	0.192217689818452	0.00100367432858524	9.93179419586049	-0.907067926656099	0.337626671159113	-2.68660033149048	0.00721832658733617	0.0343826453446521	-1.2505526555331	-1.38475497183892
POU3F1	-0.0574858575516227	0.217217575770658	0.791281843339623	8.84114235734603	0.00967836207268208	0.35732921649737	0.0270852805363966	0.978391714885021	0.990076687134452	-0.0231473915619044	0.0429698168441999
MIR3659HG	0.00429536083419427	0.119138720655433	0.971239746881164	34.1927236565448	-0.0371932001100531	0.206539885806454	-0.18007756693013	0.857091673699116	0.923763677670819	0.108774752498998	-0.0300271421131018
ENSG00000287987	-0.459370161750121	0.260522925439961	0.0778563194758798	2.355637493214	-0.542764827400773	0.508620815161372	-1.06713058377009	0.285912872983258	0.472961185794719	-0.881295554701091	-0.817395636114581
RRAGC	-0.152862934889815	0.0916218983377262	0.0952342703455863	26.1151144053199	-0.142284039359724	0.169358027166017	-0.840137557933686	0.400831263946252	0.589325952764557	-0.22680715848559	-0.193693794604627
RRAGC-DT	0.430031585940991	0.0786534790285444	4.56633788571109e-08	298.10188749493	0.593834361032601	0.129605145183982	4.58187335224706	4.60828967684762e-06	0.000100764884943874	1.01785419586228	0.952724249915892
MYCBP	0.549749003940786	0.166414491026583	0.000954885626098246	36.5806366673995	0.865733662090703	0.261286509541619	3.31335002181888	0.000921855330749487	0.00720477975571129	1.27348817130996	1.37617551109805
GJA9	0.877542379822682	0.204118665095166	1.71433107159942e-05	8.9373245806524	1.27223561268498	0.355430980642519	3.57941676998761	0.000344361900307828	0.00328944939350957	1.97342912561831	2.00925460685994
RHBDL2	0.741426546746098	0.180692882618517	4.07401481904951e-05	49.4219242436315	1.14261375171032	0.279880502403965	4.08250571903407	4.45527153012103e-05	0.000629668848811973	1.68277942641747	1.80738376610052
AKIRIN1	-0.00347193328310365	0.0920900931487221	0.969925691828874	69.5494982530917	0.0999117993282909	0.156883584747077	0.636853113022408	0.524220525996571	0.694442464684574	0.0921891603032181	0.183497808854463
NDUFS5	-0.199173289781648	0.195070018164713	0.307237920371629	27.7165306813776	-0.172893658087164	0.312050199945013	-0.554057193738797	0.579539704393136	0.738813459578628	-0.325694190324291	-0.241364684540713
MACF1	-0.143896194753897	0.0390643605113934	0.00022999266876053	4153.530974926	-0.19823640270341	0.0698463300875241	-2.83817922079802	0.00453716990151031	0.0240997837083236	-0.207660375452273	-0.28083303597746
ENSG00000287422	0.458131505466027	0.141728258652077	0.00122727563383256	12.0407384001083	0.775368563193984	0.299480804889066	2.58904260485475	0.0096243186038608	0.042941516727707	1.07785627624424	1.23544247152878
ENSG00000226438	0.145789487656897	0.179721210749698	0.417251970992798	26.6387395411191	0.324538251333322	0.279777043259757	1.1599888523806	0.246053344804747	0.429719696798418	0.410908784008506	0.533327153859211
PPIEL	-0.112037609102974	0.10500570095998	0.285986774977449	41.7164775508956	-0.0897229237197668	0.17625473887071	-0.509052546868439	0.610715392363451	0.761409356956057	-0.139632372191293	-0.111836023656826
PABPC4	-0.306266857184501	0.111761783674888	0.00613730318241367	32.6040856060073	-0.366117629228701	0.19585586530398	-1.86932175179163	0.0615780636444892	0.167064623409864	-0.554372312835361	-0.542288349853942
HEYL	-0.630804533167886	0.28544866969063	0.0271141660173089	3.18361354814498	-0.808588202097774	0.514794178738631	-1.57070191446028	0.116251904305766	0.259805168841596	-1.24736133381749	-1.23138435483913
NT5C1A	-0.733490385950193	0.438001239275616	0.0940066832617619	4.3146475410896	-0.967388129196655	0.676678944938846	-1.42961168872202	0.152828498890188	0.313373992372388	-1.4666276127563	-1.47869661031009
PPIE	-0.415811175056395	0.0848247957133825	9.48656857210724e-07	62.730038079845	-0.526441731524277	0.146340119079005	-3.59738487871577	0.000321432684511906	0.00313152550129233	-0.788283550925592	-0.791974329371971
TRIT1	0.131128066356959	0.0768897852461348	0.0881192990910319	39.889346935452	0.206961048262111	0.144003649671928	1.43719307624226	0.1506631397959	0.310304473258997	0.379602082985075	0.350214454661296
MFSD2A	-0.60560573551542	0.277647245449791	0.029168210443849	12.0031992192172	-0.687416698528162	0.443701896461092	-1.54927599816658	0.121315387003013	0.267257797567638	-1.19355405223702	-1.04267395431137
CAP1	-0.467537849707998	0.185706976669631	0.0118153873385641	34.2328266312569	-0.555052222892852	0.292917269931546	-1.89491122535236	0.0581041637573575	0.159900463044289	-0.898736112455953	-0.836531812991524
PPT1	-0.165624021943337	0.155382446508887	0.286463401728065	29.706471465384	-0.051047928202538	0.247667942705801	-0.20611439512451	0.836701554507117	0.910754628907012	-0.254056054001625	-0.05160425563001
RLF	0.0447301617064213	0.0451824297935939	0.32217891992923	173.543874645461	0.105549986708656	0.0875127582131146	1.20610970176048	0.227775194540506	0.408789208613227	0.195115646464994	0.192278624206713
ZMPSTE24-DT	-0.129787113495664	0.182494749550245	0.476971011387241	10.8323805950363	-0.141539809948885	0.321217856355732	-0.440634937156597	0.659477305797902	0.795743395685488	-0.177533092453547	-0.192534744612948
ZMPSTE24	0.0492013057867423	0.0864897906806758	0.569445475618582	44.5296664546046	0.173271395364252	0.153225975335482	1.1308225970491	0.258129766939916	0.443313098085079	0.204662931690054	0.297746772865604
COL9A2	-0.151379759675002	0.197412160887508	0.443188042060477	32.0478957581885	-0.168154739142129	0.313388402850741	-0.536569756929446	0.591564839214369	0.747097006543464	-0.223640117441916	-0.233984374271044
SMAP2	-0.575004360023498	0.248721662211916	0.0207865747970469	13.58048649172	-0.821388869988447	0.408168770152974	-2.01237559081408	0.0441803595562537	0.131581564597932	-1.12821058424491	-1.25131989325789
ENSG00000284677	-0.216872476162185	0.34647246188072	0.53135145060151	2.03698218677903	-0.284959838983008	0.614945240404355	-0.463390591974716	0.643084420978872	0.784340473033331	-0.363487465958199	-0.415894613273677
ZFP69B	0.133653288721415	0.281041669421134	0.634385057631054	1.73710009007256	-0.0385086590985819	0.578501833531777	-0.0665661833143812	0.946927067815598	0.97474695655523	0.384994219256477	-0.0320758151532981
ZFP69	0.259847880099595	0.203114403140814	0.200785151787437	5.44710687087941	0.414110526524667	0.359298683903543	1.15255230557938	0.249094189081167	0.433338213149337	0.654458977292405	0.672825463524322
EXO5-DT	0.312901451873522	0.110650283510749	0.00468630181938078	35.8613686477674	0.461683612545014	0.189299865077249	2.43890090654112	0.0147320073994781	0.0591024125673575	0.767744877463518	0.746914963553374
ZNF684	-0.0343596788334902	0.0875064800325551	0.694575814602294	28.6566622922561	0.0086812131340796	0.15899396424739	0.0546008974313758	0.95645642378021	0.979464730546335	0.0262342030414813	0.0414168743614701
ENSG00000286838	0.646386316143221	0.356057999392236	0.0694630545337605	2.33588833057272	0.98138828746068	0.551935030006697	1.77808661184048	0.0753896309519306	0.192504615458827	1.47983893219031	1.55629402109011
NFYC-AS1	0.0230801031205921	0.171286796002331	0.892813198274894	4.25635037791926	-0.0158067228725807	0.320228988808111	-0.0493606869615807	0.960631857209979	0.981368472570027	0.1488860281067	0.00327978704489577
NFYC	0.0221865880323651	0.0510103891831146	0.663604138557569	152.495152887435	0.0711620043691843	0.0914812343864154	0.777886359388167	0.436636010478912	0.622242504138461	0.146978095092922	0.13872337623626
CITED4	-0.444528329284722	0.286073538817775	0.120209391469843	3.81780760428932	-0.663184118864243	0.50218768947011	-1.320590155374	0.186638057140483	0.358390620946161	-0.849603619647289	-1.00493455453928
CTPS1	0.610319433729818	0.188785515805089	0.0012255240205113	14.4388041303109	0.927623587292299	0.319766897671997	2.9009368826032	0.00372048809255056	0.0208721168960531	1.40282490459611	1.47256180844821
SLFNL1-AS1	0.277642884333655	0.158875185240711	0.0805413750699183	8.81257105152916	0.483430229817225	0.312673659415662	1.54611754223455	0.122076182915958	0.268389490512672	0.692456853887681	0.780782768562538
SLFNL1	0.652197426245524	0.208920035179005	0.00179775715428006	4.44321046124577	0.911198434670644	0.396498724247957	2.29811189531296	0.0215554214052174	0.0779747017334874	1.49224746222742	1.44698156029868
SCMH1	-0.19186356345385	0.0496175474040583	0.000110250645741348	363.380253053743	-0.219576152529973	0.0944254304245545	-2.32539212734024	0.0200510020641555	0.0740370543429031	-0.310085647876333	-0.314067192675195
ENSG00000287400	0.109241652828233	0.951367569170037	0.908583106716943	5.28109488097178	0.208366886907245	1.41612229903795	0.147139047982509	0.883022269448625	0.938737150245058	0.332867773206946	0.352403883412984
FOXO6	0.623564723080704	0.30299953002195	0.0395927660819644	2.59964586441571	0.983702911881288	0.525010393729691	1.87368273777026	0.0609741665820612	0.165809089930913	1.43110772283003	1.55989877706504
HIVEP3	0.120117341097607	0.063311205766283	0.0577946256573944	199.63590794844	0.184298821191647	0.106103648253525	1.73696969166678	0.0823925207447617	0.204829894169027	0.356090755079431	0.314920694814028
FOXJ3	-0.119014399663368	0.0399820728573125	0.00291374592325108	232.470641943162	-0.152450428671345	0.0727938665152197	-2.09427574010609	0.0362354241395832	0.1141399669412	-0.154529993077357	-0.209526753199673
RIMKLA	-0.0725457773772053	0.491823438160618	0.882734458692242	4.23452963863215	-0.0845651369314659	0.73430209898155	-0.115163959150811	0.908315164991733	0.953036046187671	-0.0553050110567029	-0.10380337586437
ZMYND12	-0.377123001552616	0.12585175974315	0.00273039857386493	8.27061718242072	-0.469750303534963	0.253944465160205	-1.84981508944727	0.0643402052615537	0.172428064846145	-0.705672250407917	-0.703684081523327
CCDC30	0.241503899149556	0.0655350834090292	0.000228605147692038	145.326839290511	0.343203045478013	0.118395108852573	2.89879412083969	0.0037460077981018	0.0209519649107414	0.615288864420416	0.56239538091797
PPIH	-0.18302948370189	0.124413763770461	0.141254521509588	12.6623166956681	-0.326604652745676	0.254348612195084	-1.28408270022394	0.199113020480401	0.37343491251959	-0.291222136082091	-0.480751524787877
ENSG00000285728	-0.348451457277016	0.181719381867998	0.0551712683483	4.33108860991525	-0.499588225350786	0.358971175416442	-1.39172239880044	0.164006476834759	0.328796513222136	-0.644449573141284	-0.750153144057861
YBX1	-0.0100306008529234	0.152301406914893	0.947489128946399	30.3760271259898	0.112002957644879	0.248673807652458	0.450401104572351	0.652421248657327	0.791610341627174	0.0781843622335192	0.202328369353838
P3H1	-0.291634362048355	0.0931308050955584	0.00173946023236066	16.5151895184665	-0.370919575432032	0.190771828213414	-1.94431001110441	0.0518580781400826	0.147816071347374	-0.52312737818117	-0.54976681768382
C1orf50	-0.176841065803163	0.117648516045485	0.132805410347608	11.6808066589664	-0.194381844166782	0.237967358478136	-0.816842467008523	0.414018459888308	0.601815230103069	-0.278007936380707	-0.274830013287501
TMEM269	-0.0761047759657153	0.243722727437479	0.754843195079086	2.25742550604574	0.0426869601003859	0.494265079029528	0.0863645074505369	0.931176660429399	0.966345861309641	-0.0629045815535799	0.0943768355834622
SVBP	0.158043762449047	0.272370739997779	0.561744454311171	6.37368205619729	0.409111134679311	0.442039240891598	0.925508635509665	0.35470139388064	0.544819362537249	0.437075477491246	0.665039497272031
ERMAP	-0.0976477480237458	0.0689160075554256	0.156509379232197	34.1766941803031	-0.104433250272506	0.148698228883061	-0.702316705834032	0.482481677220933	0.662608671342766	-0.10890553682111	-0.134745631393654
ZNF691-DT	0.095812515112534	0.192118836902017	0.617980288169056	4.11544572082126	0.282518737885725	0.378828534519408	0.745769423742421	0.455806713422917	0.639021360064076	0.304192381451466	0.467886691546865
ZNF691	0.0615663105692244	0.133200840804969	0.643933155515293	7.83209336823641	0.132807869871567	0.273838707592414	0.484985745949545	0.627686456683411	0.773590637243947	0.231066068190885	0.234729579238862
SLC2A1	0.113814783937002	0.110599495471582	0.303446097713265	58.8385762896139	0.35753433367724	0.178498426063751	2.00301112766981	0.0451760940969777	0.133543019517802	0.34263283250333	0.584714680889362
SLC2A1-DT	-0.22860339952382	0.0936941291543516	0.0146917214059771	28.8365346152696	-0.25923707959353	0.187545858148396	-1.38225968919243	0.166891978538655	0.332613844822488	-0.388536641130121	-0.375834433412339
EBNA1BP2	-0.712504918251407	0.27755588799025	0.0102562412108716	6.76682990753462	-1.00330307003453	0.463363382751192	-2.16526188167368	0.0303676357475561	0.100601657297363	-1.42181710293994	-1.53462991699347
CFAP57	0.865641307080561	0.241198910408307	0.000332062781354379	2.44427076817747	1.15443310182456	0.438791411952314	2.63093823256052	0.008514951014342	0.0390265545996207	1.94801662852315	1.82579101721427
CDC20-DT	0.147411201297184	0.229179291971378	0.520085612095637	3.28830520006806	0.387722665217066	0.473545081574068	0.818766111830942	0.412919868943001	0.60093309415784	0.414371647740706	0.631729465457686
ELOVL1	0.133814164936257	0.172654313489319	0.438315456384925	19.7208218943471	0.382109551228766	0.297218675292204	1.28561757047434	0.198576561605283	0.372706424039565	0.385337740082789	0.622987698971876
ENSG00000288772	0.818510318057046	0.305028153885718	0.00728793599449174	3.0068683313999	1.08097983272795	0.532736288449465	2.02910869066974	0.0424472209215762	0.127944214387183	1.8473772872129	1.71139616840124
MED8	-0.274779407698155	0.122968103346044	0.025446354798585	13.0322340346107	-0.26380325129695	0.274667759161318	-0.960444910252509	0.336831344458874	0.526549194140783	-0.487136800882401	-0.382945710120528
SZT2	-0.055075400325981	0.0498318940542818	0.269062582909791	52.8815221849537	-0.038250416984356	0.10133441914128	-0.377467175600299	0.705826453423644	0.827423534331402	-0.0180003146074179	-0.0316736333582961
HYI	-0.107564210531842	0.0866234038811802	0.214330525326287	19.9148632183645	-0.0460212506052181	0.192413243638988	-0.239179225581606	0.810966610810974	0.894780146190653	-0.130080272926152	-0.0437757950202993
PTPRF	-0.0828800812933706	0.0681326465592839	0.223812857440131	148.578294869176	0.00639374559137458	0.11951538061142	0.0534972616801728	0.95733571238962	0.980080429576222	-0.0773719687117576	0.0378544120377265
KDM4A	-0.17264438462876	0.0607403610861441	0.00447845670039777	40.6868656258136	-0.264945318959867	0.126395262969658	-2.09616494111387	0.0360675617918028	0.113835012360088	-0.269046714945903	-0.384724346513985
KDM4A-AS1	0.149561253077512	0.152002586965585	0.325145572310648	12.9657761189796	0.240279721422416	0.2718255447768	0.883948275058967	0.376724135637002	0.566274251656841	0.41896267796176	0.402104379040442
ST3GAL3	0.0192645188918072	0.0502909228777091	0.701674127489557	235.182949665082	0.0581528648310536	0.0929041060144223	0.625945045120245	0.531350987487119	0.700530000152317	0.140738567349891	0.118463167685231
ST3GAL3-AS1	0.741342978371583	0.211316615939391	0.000451133483106919	7.27577115773807	1.05959516431083	0.364897598232295	2.90381512359608	0.0036864577485103	0.0207309845335617	1.6826009819091	1.67809205626871
LINC02918	-0.107665297593556	0.128992432919733	0.403907101787534	8.25546325392481	-0.201554384014576	0.262227925918335	-0.768622881444537	0.442117217969776	0.626431737686788	-0.130296125288188	-0.286000402591953
ENSG00000288573	0.631401291144452	0.190150254113727	0.000898438790497641	5.54004023898135	0.839126153143936	0.376863268174356	2.22660636895956	0.0259735929323386	0.089791801066994	1.44784123647802	1.33473743760328
IPO13	-0.0255948658207383	0.143804492007482	0.858735720853553	22.0532277982356	0.118649865324316	0.256722608985923	0.462171469014723	0.643958361615221	0.784882546716758	0.0449498087732156	0.212680148225155
DPH2	-0.232250001487838	0.174658194194416	0.183603923704502	8.45428749425309	-0.290377357537557	0.304903499490012	-0.952358231451093	0.340915334852123	0.531049307179937	-0.396323272119262	-0.424331762819388
ATP6V0B	-0.182922340466122	0.18575774452751	0.32475375894116	30.0166412552418	-0.0967009661388493	0.288755735034365	-0.334888469409416	0.737709220467374	0.847255823099817	-0.29099335190215	-0.122703506035207
B4GALT2	0.0963582376588366	0.0840167105809227	0.251425548896317	20.836430454772	0.301552791939429	0.174626567127467	1.72684372658665	0.0841957330532583	0.207636353434073	0.305357669062355	0.497529997590996
CCDC24	-0.237874779491962	0.0580938973631135	4.22787680250239e-05	48.0130003665369	-0.246693403597968	0.122168532345352	-2.01928760919057	0.0434573349933103	0.130032609833973	-0.408333925090474	-0.356299129718983
SLC6A9	1.4374620781189	0.130621900818098	3.62498011764552e-28	23.607294699256	2.10397385505049	0.233864793018692	8.99653952992544	2.3294418447636e-19	1.64216332288455e-16	3.1690320779571	3.30458933678575
ENSG00000230615	0.411320783918869	0.178761729579899	0.0213947792877605	10.6063658970994	0.65035198908145	0.30877498267372	2.10623277653511	0.0351841373580941	0.111727069693523	0.977900805748752	1.0407438247481
DMAP1	-0.266315422023174	0.144672013080309	0.0656476502213872	22.1191446707038	-0.273695292641125	0.254561905659286	-1.07516201975424	0.282302196367803	0.469234547655018	-0.469063555214577	-0.39835140394378
ERI3	0.00901326145224996	0.0390833303920484	0.817612736256159	314.677652756846	0.0210121911804614	0.0781319407110617	0.268932154881013	0.787981892179408	0.881403456954169	0.118848939788626	0.0606209259534751
RNF220	0.745915125959693	0.221408224356948	0.000754527803349096	155.452504334244	1.10645602846878	0.334886003572968	3.3039781199088	0.000953232715959238	0.00737155479862466	1.69236394108254	1.75107235430756
TMEM53	-0.345236521875949	0.084405111477891	4.30941159770101e-05	18.5083961571581	-0.454408126960799	0.172047337308423	-2.64118081726658	0.00826176131160658	0.0380567907359525	-0.637584684713908	-0.679790441509075
ARMH1	-0.673320815343694	0.0762076467428961	9.97902213525997e-19	192.244918210514	-0.952882056129941	0.131601889113254	-7.24064116822754	4.46568490380328e-13	8.55469899398142e-11	-1.33814683867925	-1.45610510341398
KIF2C	-0.0651911131465061	0.206842791482133	0.752630855007871	3.63404588750185	-0.298740528450265	0.425047926210832	-0.702839632964317	0.482155695038864	0.662341743860564	-0.0396005121893804	-0.437356420318275
ENSG00000225721	-0.111001817325177	0.16675089934481	0.505619192185761	6.67687802848969	-0.202614469278804	0.308686955315837	-0.656375223473555	0.511582728076616	0.685220702205676	-0.137420634130798	-0.287651361017926
RPS8	0.169833309534714	0.305269027135168	0.57797858403005	17.0848325700104	0.458164602014895	0.473265694567503	0.96809172368513	0.332998562884971	0.523109606229141	0.462249832573326	0.741434517515839
PLK3	-0.427508473389641	0.173349015209125	0.0136565770441631	7.85137118030958	-0.566696807383143	0.308924809282348	-1.83441662940447	0.0665921729906533	0.176617074008619	-0.813260926188816	-0.854666887150109
BTBD19	-0.246956714346072	0.279992561470784	0.377770481757908	4.00337449918305	-0.266661364837165	0.472924770588016	-0.563855778807291	0.572852287302732	0.733787825578135	-0.427726684726477	-0.387396886635128
PTCH2	0.798656280548804	0.129645255126171	7.25980128170563e-10	56.6500996797683	1.22121286910669	0.2156891275594	5.66191204408471	1.4969555246448e-08	7.87532661681791e-07	1.80498273325645	1.92979266991078
EIF2B3	0.169289441529469	0.063896868748277	0.00806308077411007	91.2339124520171	0.281111847714572	0.114068229549327	2.46441843469666	0.0137235794760312	0.0560738944144626	0.461088504985225	0.465695625166771
HECTD3	-0.296972414721069	0.146715155423603	0.0429554685088966	15.4201635449877	-0.253630800423017	0.294689227140905	-0.860672115108384	0.389418655211148	0.578872670330742	-0.534525783264359	-0.367103311353347
UROD	-0.6910150637601	0.129108388620104	8.68870194632069e-08	14.3957683757217	-0.935571686949821	0.250963120813094	-3.72792497925061	0.000193062825927183	0.00208163556476851	-1.37592957022173	-1.42914623433147
ZSWIM5	0.227599403314349	0.0436898647495573	1.89419056587518e-07	339.396132229825	0.341614189940686	0.080911302716329	4.22208243437098	2.42055545067086e-05	0.000381923011760692	0.585598435021447	0.559920924828899
HPDL	-0.0853840971813865	0.280750157371777	0.761030068147547	2.2013862600169	0.11349502861139	0.487237636305846	0.232935676873999	0.815811354187853	0.897606399438551	-0.0827188225508436	0.20465209482898
MUTYH	-0.022503735350365	0.0830680885296984	0.786462480593047	42.2863062595699	0.0362871573474063	0.149533388192732	0.242669264610229	0.808261619114768	0.893371136737452	0.0515503351124185	0.0844098936438535
TOE1	0.138709052025227	0.162802046880681	0.394208268888737	6.73282635116756	0.32854213628655	0.326423950195892	1.00648906457197	0.314180369372993	0.503511396729073	0.395789848613254	0.539562734923504
TESK2	-0.0175313073690157	0.0922462750385202	0.849270775821863	241.105985524681	-0.0167531907010959	0.157025698593505	-0.106690757316515	0.915034315345645	0.956326636598529	0.0621680175995385	0.00180577444503454
CCDC163	-0.653144613405975	0.252304289741345	0.00963339966337159	12.2428510025545	-0.865159686452204	0.398795096902419	-2.16943411083085	0.0300497416175892	0.0998862026156907	-1.2950643633223	-1.31948780454866
MMACHC	0.111838711783512	0.162233747663138	0.490591879938419	5.75596330364569	0.182403862618063	0.308706645481741	0.590864710195723	0.554611072892975	0.719133721944217	0.338413302974479	0.31196951915911
PRDX1	0.0956713876179796	0.142412628448471	0.50171736026322	84.4271003581496	0.40185593157319	0.239992218012358	1.67445400897331	0.0940414059036046	0.224274118761181	0.303891030294043	0.653740369641089
AKR1A1	-0.172771079200033	0.185117283266837	0.350661975766996	15.6657682225835	-0.164548910108243	0.306644835054531	-0.536610734301072	0.591536527827001	0.747097006543464	-0.269317247316742	-0.228368718599754
NASP	0.12521018273208	0.0888485971965564	0.158760269253803	158.678041665072	0.223157098002965	0.142720689575598	1.56359318797126	0.117913135651009	0.26222095933292	0.366965558220842	0.37543790195316
CCDC17	0.261131143331552	0.253497465221062	0.302956761640515	2.18186575786467	0.531332239785155	0.509147028971168	1.04357328934791	0.296682856244927	0.485167491670281	0.657199143986708	0.855384529049395
GPBP1L1	0.0274798930828542	0.0439835388148984	0.532117582511946	208.082499051116	0.0968298020793442	0.0846432937363417	1.14397488336126	0.252634053441516	0.437380479556108	0.158280950065255	0.178697959730365
TMEM69	0.0243212742256889	0.109005848456923	0.823442903169301	19.3142702514732	0.0685375308646647	0.208613455370993	0.328538400089195	0.742504614976743	0.850341239479506	0.15153631499985	0.134636066665757
IPP	-0.376267680502755	0.0676553702980105	2.67412697838204e-08	28.6148954738079	-0.529200044140818	0.134705639627577	-3.92856635849774	8.54537719515903e-05	0.00106058963160199	-0.703845873562232	-0.796270077656956
MAST2	-0.118390857804636	0.0479602930650008	0.013567374076186	108.842642548429	-0.134125731699358	0.0965632071026586	-1.38899416997165	0.164834522872708	0.329931133572812	-0.153198536996288	-0.180988187585961
PIK3R3	0.707932487358764	0.187201218055329	0.000155782267394915	54.063580966888	1.03710741104634	0.291898797399171	3.55296911219576	0.00038090918739455	0.00354817310710441	1.61125917733325	1.64307001890436
POMGNT1	-0.0879029789291158	0.100564829546021	0.382067796765411	41.8573255711653	-0.0250138620881462	0.173566234347442	-0.144117098479384	0.885408003036399	0.940215206148323	-0.0880974196306418	-0.0110592520682566
LURAP1	-0.113132533381068	0.245478384319897	0.644895061139545	11.0301801213881	-0.156413467868947	0.415127256071783	-0.376784384983626	0.706333845967379	0.827577961795578	-0.141970376557741	-0.215698721791752
RAD54L	0.482582910671814	0.351344402171268	0.169586904120652	2.39397232288781	0.782162922899445	0.617524407380459	1.26661053968277	0.205294581944902	0.381335551454148	1.13006764216301	1.24602388963102
LRRC41	-0.0160869487686357	0.0821692772269519	0.844783815873048	55.424275354179	0.0971191930470826	0.152325131707733	0.637578264061019	0.523748248523396	0.694182081069139	0.0652521730813066	0.179148652210216
UQCRH	-0.407591701988378	0.281841696637155	0.148128833875598	44.5482739670018	-0.497320814211007	0.400232839696152	-1.24257873139186	0.214023111395447	0.392297796696136	-0.770732415831231	-0.746621917228585
NSUN4	-0.147481236163116	0.0904691672238978	0.103062971187734	31.939257604587	-0.13441157537735	0.158931138740866	-0.845722093494247	0.397707795092346	0.586722776672087	-0.215315555482841	-0.181433355578213
FAAH	0.0195911917516609	0.191471617569543	0.918503444318329	6.75655395547757	0.0435493475103467	0.421112198690193	0.103415070011746	0.917633552133978	0.958171012151011	0.141436115653475	0.0957199027960457
MKNK1-AS1	0.303616655093509	0.247529791845706	0.219978115546706	4.41363458375793	0.505941959952455	0.432030599895786	1.17107899318821	0.241567026808913	0.424866332291548	0.747918944430928	0.815842147090026
MKNK1	-0.255979553810277	0.051753278493351	7.56950727314703e-07	96.9192235395674	-0.325460253034834	0.0964303540999503	-3.37508096981054	0.000737939757940232	0.00605186146763083	-0.446993257298775	-0.478969256503381
MOB3C	-0.0575138499943556	0.144542117229281	0.69070113817151	11.4592649446932	0.0362499225995889	0.282156329639741	0.128474603585442	0.89777339505591	0.946932349265428	-0.0232071641458598	0.0843519048926441
ATPAF1	-0.151185256483018	0.0682646780747238	0.0267811921544179	104.506250322308	-0.154090220784535	0.116599649454856	-1.32153245318456	0.186323888924612	0.358018112960741	-0.223224792545715	-0.212080537029586
EFCAB14-AS1	0.490232770851553	0.24895786023861	0.0489370673560614	1.8990519947315	0.58496977386648	0.506408946519381	1.15513317425977	0.248035895009687	0.432040384824148	1.14640247632531	0.938918695430295
EFCAB14	-0.0961625843292439	0.073875061791328	0.193021661213546	67.1423153838934	-0.0304388728965722	0.137142576106272	-0.221950569697518	0.824352363221867	0.902664557280036	-0.105734249753954	-0.0195080699203627
CYP4A22-AS1	-1.43042884357304	0.236353900652036	1.43001968141615e-09	11.4322345602292	-2.11368689946009	0.392310823387889	-5.38778635064633	7.133077300682e-08	2.91003135063008e-06	-2.95480829307146	-3.26392245705063
STIL	-0.275944939909748	0.113443042414177	0.0149969117859416	11.3001357171519	-0.315275545566021	0.191449095845478	-1.64678524165236	0.099602195900206	0.233153357119012	-0.489625575178906	-0.463107769527661
CMPK1	0.0905645086868533	0.138828092713314	0.514175400501968	41.2185731812751	0.186455041606652	0.230111260713397	0.810282126257526	0.417778045648351	0.60528977322157	0.292986253152123	0.31827875513477
LINC01389	0.322795400131642	0.247767033416147	0.192636836223585	1.9866342340248	0.418393466770437	0.51007469301214	0.820259213998055	0.412068352048767	0.600139875754688	0.788871538632417	0.679495640466968
ENSG00000290466	-0.554708750097966	0.264571759764552	0.0360264548359009	6.87108801242267	-0.705912593262423	0.434419270546767	-1.62495690482135	0.104171741723367	0.240335485813931	-1.08487313564234	-1.07147914035428
ENSG00000291246	-1.4048654243164	0.412009812383988	0.000650137938999815	1.86888744883565	-1.676009833547	0.670986531320085	-2.49782932341377	0.0124956339847366	0.0523095138591444	-2.9002224307985	-2.5822917767577
ENSG00000223720	-0.00752347224834336	0.291267455172378	0.97939284050589	2.37892898945335	-0.014625007606341	0.67605619150767	-0.0216328284394908	0.982740846346475	0.991971630928424	0.0835378626919781	0.00512016992892718
SLC5A9	0.259847357849164	0.225093815078378	0.248337930623523	8.07469105042535	0.368681011696173	0.379472675118572	0.971561421598994	0.331268782663746	0.521368193040352	0.654457862125072	0.602074324135006
SPATA6	-0.40478215141062	0.0489450845645776	1.33814418979511e-16	402.840217903957	-0.563937275523315	0.0888544686087669	-6.34675199067786	2.19908211365415e-10	2.00811519020936e-08	-0.764733150265589	-0.85036924003675
AGBL4	-1.49903833214219	0.334260786869511	7.30381262777985e-06	276.966554044388	-2.17312371955633	0.563849346745425	-3.85408572715344	0.00011616289137547	0.00136392724690292	-3.10131092075422	-3.35648833100642
BEND5	-0.81021910347844	0.228355776361552	0.000388085563824671	3.405268614831	-1.14571894316372	0.496676954102601	-2.30676888408043	0.0210677077662938	0.076619331752613	-1.63046732313815	-1.7564259306435
ENSG00000229846	-0.789097747628788	0.222852371253262	0.000398766132158324	5.05479277956957	-1.12158983389458	0.406651773563006	-2.7581087967905	0.0058136844987126	0.0292576743590265	-1.58536664979502	-1.71884767387175
FAF1	0.072496257137248	0.0225928583728573	0.00133284158758011	650.932633811546	0.128380087868468	0.050481112946709	2.54313109150335	0.0109864001914474	0.0472484912088994	0.254404908430652	0.22783382825254
FAF1-AS1	0.853120554542172	0.235667932404253	0.000294590265375724	2.52914939710025	1.13705140727228	0.491890676599135	2.31159373691264	0.020800082109948	0.0758024497737228	1.92128092205318	1.79872106723278
CDKN2C	0.415584959752984	0.125214740121814	0.000903475676966681	7.31780525942052	0.689324145008327	0.277735383864804	2.48194571183582	0.013066718103357	0.0541089849279988	0.987006149304395	1.101438385249
C1orf185	-0.786990507406887	0.269269121396979	0.00347020422462343	3.13438195387388	-1.25253169778385	0.486409358884666	-2.57505673956582	0.0100223643962257	0.0441806278436923	-1.58086703558559	-1.92277426430313
LINC01562	-0.590352328645865	0.23683404996463	0.01267818008773	2.57452127311993	-0.998206397807956	0.478250203634678	-2.08720537957252	0.0368695734153146	0.115497575874779	-1.16098327763853	-1.52669244796072
RNF11	-0.0254805476860424	0.136970179678649	0.852421320312195	55.9179304467478	0.0322265710181701	0.221889540970422	0.145236998901476	0.884523754720551	0.939766497057813	0.0451939135971111	0.0780860068388387
EPS15	-0.034004978710838	0.0297129432553106	0.252437051272666	509.125007231257	-0.00893956268730641	0.0614941777110771	-0.145372505496502	0.884416771476771	0.939709482155098	0.0269915982807062	0.0139745833532281
ENSG00000238140	0.768139363659292	0.281583159945351	0.00637329840967682	1.75619061862116	0.874827135148597	0.53815414327319	1.62560698655533	0.104033288009433	0.240078914217395	1.73981961068655	1.39033752850636
EPS15-AS1	-0.388251972466062	0.147132869354595	0.00832037908099931	14.8080097953832	-0.435616401869446	0.257557732013674	-1.69133498134049	0.0907728425327618	0.2185791196608	-0.729436069614667	-0.650524534392891
OSBPL9	-0.213738182864756	0.0554632198847188	0.000116349806448701	252.996338212128	-0.28255166340746	0.107090983995979	-2.63842625087905	0.00832918149993589	0.0383072794245485	-0.35679477353944	-0.412144162350687
NRDC	0.0442603213426638	0.0440421341530013	0.314918973508822	219.025694842515	0.121736690318549	0.0757046744915351	1.60804720628132	0.107824840374292	0.246408841643739	0.19411239094863	0.217487515996127
TXNDC12	-0.210511891729488	0.0694507438415913	0.00243667530661543	27.6817058249352	-0.189295788421639	0.148789922139517	-1.27223528112435	0.203289535606861	0.378929114281896	-0.349905637082607	-0.266909078179016
BTF3L4	-0.19210734828799	0.0816940211744573	0.0186955165878552	42.2630084949399	-0.246025825884281	0.150858987269861	-1.63083307356547	0.102925546673675	0.238459292043756	-0.310606204428137	-0.355259455752564
ZFYVE9	0.00164952562770552	0.0288537372220692	0.954410949723451	189.99641251031	0.0183689602930454	0.0672734082122958	0.273049348638294	0.784815281582425	0.879256533126226	0.103125070242943	0.056504403959795
CC2D1B	-0.0832885061828775	0.116302868056388	0.473908250090856	14.2765719895096	-0.0241988926566995	0.223608285170254	-0.108220018047518	0.913821166104486	0.95575906227058	-0.0782440830617063	-0.00979003279395897
PRPF38A	0.00618389162247798	0.0653558361144917	0.924617606425877	40.1743070759321	0.0962963149846993	0.1277337954359	0.753882828393861	0.450919582411471	0.634470535691169	0.112807353946894	0.177867116171104
TUT4	0.00578371902030903	0.0251326727046441	0.817992700013349	444.709796591094	0.0348873366417585	0.0572975407083696	0.608880175491763	0.542603865462083	0.71014781857298	0.111952860800726	0.0822298371268682
GPX7	0.0243494786328149	0.136203898949376	0.85811652884388	6.48836297114401	0.0908326173065085	0.263863171485061	0.344241361139143	0.730664779233706	0.843064638488006	0.151596540193805	0.169358048058223
COA7	0.355916291342749	0.242719396297983	0.142547682721905	3.91693815084546	0.393346114404594	0.449409159188519	0.875251664017805	0.381436987874173	0.57098680429933	0.859594957430843	0.640487327803731
ZYG11B	0.0132496013268424	0.0532403126264412	0.803465922645913	89.214941153473	0.056047155752175	0.112528336981475	0.498071483642397	0.61843365899968	0.767419491363033	0.127894844900709	0.115183772844333
ECHDC2	-0.322580840764423	0.0667878694063683	1.36579961930879e-06	423.08093098002	-0.403150165005259	0.106237914384362	-3.79478613959504	0.000147770773307882	0.00164934269080311	-0.589207749045078	-0.59996217953402
PODN	-0.0274388003224079	0.224856291837625	0.902876713774912	4.00355827616236	0.102122420098141	0.407875951619387	0.250376173669187	0.802296453591099	0.889959258439673	0.04101243428751	0.186940591345427
CPT2	-0.225876295482189	0.0903153542980746	0.0123852492986284	16.2495825796206	-0.279278030629588	0.186947675008711	-1.49388341211825	0.135206094776439	0.28785602975839	-0.382713424598482	-0.407045863373666
ENSG00000236723	0.582341329823427	0.123777414297771	2.54181858285386e-06	8.39046269306262	0.87630177414583	0.246601190609135	3.55351801822716	0.000380115157255458	0.00354424141346888	1.34308293850149	1.39263410573453
CZIB	-0.156464022272284	0.103310691015919	0.129899121100047	30.5395652732204	-0.137362571699791	0.180812626728549	-0.759695681574337	0.447436510669661	0.630963214437761	-0.234496601666839	-0.186029186128783
MAGOH	0.0236395902248713	0.115600287542073	0.837967311094265	24.3564519534905	0.085628924387912	0.208962198597398	0.409781888603168	0.68196595321903	0.810668282714973	0.150080707336073	0.161253906853706
MAGOH-DT	-0.0797777211407215	0.275216596021781	0.771913785039651	2.02921227987213	0.00871942293598245	0.49548562819236	0.0175977312758653	0.985959766577159	0.993582074019827	-0.0707474635032211	0.0414763816450207
LRP8	0.4867529291425	0.0887462261538079	4.14000048965237e-08	80.9017956940439	0.764164667273676	0.164177508791815	4.65450275678547	3.24763492313439e-06	7.6724286709545e-05	1.13897193042083	1.21799371811476
LRP8-DT	-0.346059432719159	0.291702792727642	0.235487052536028	1.47582184999485	-0.609136588030014	0.757677127085555	-0.803952721092545	0.421424280394265	0.60798800897745	-0.639341855673685	-0.920761866318045
NDC1	0.00739076218883608	0.0887721565718635	0.933648455737281	26.6427287492501	0.0492113178473992	0.160881727499119	0.305885066081656	0.759692156871101	0.8625459107982	0.115384398506353	0.104537757313033
YIPF1	0.0177018433616926	0.0811472731890456	0.827316410749599	37.564473253532	0.0210699217801417	0.157414313991689	0.133850100704654	0.893521108974649	0.944712701695915	0.137401768371327	0.060710834589313
DIO1	0.717551759631728	0.263282177157235	0.00642217703661589	2.13333828180505	0.928336468965096	0.50961720292591	1.82163487346023	0.0685104058008674	0.18032069770527	1.63179931972135	1.47367203801572
IFT25	0.0266354995999575	0.0686432498897649	0.697995349163143	47.3810635662328	0.0871735605705148	0.12849079836454	0.678442049392485	0.497491455455644	0.674232502906577	0.156477906978615	0.16365949648577
LRRC42	-0.00793035949703111	0.087088704732753	0.927444349842624	17.1132230335307	0.00346029230931959	0.171657493926609	0.0201581196961842	0.983917236731553	0.992590738641944	0.0826690316841026	0.033285902714344
TMEM59	-0.106613026472905	0.102903681465606	0.300180325075678	89.9894843653966	0.0383228611976357	0.17029950677968	0.225032132636853	0.821954277038751	0.901131911697793	-0.128049198697932	0.0875802635543992
TCEANC2	0.156544051444722	0.0713768071075241	0.0282925305299315	28.9778728822722	0.275156594134561	0.147415055699383	1.86654336512056	0.0619653828333805	0.167805455908958	0.433873127386612	0.456421016407934
CYB5RL	0.0764908758165121	0.13600074398407	0.573823197339514	8.55904559610968	0.113794111513702	0.268138330694459	0.424385843004926	0.671284443610046	0.803881024270127	0.262934663502547	0.205117881359837
MRPL37	-0.233866559504274	0.195717434227451	0.232118521558505	8.49295319258185	-0.288613383554798	0.346692860684042	-0.832475704822273	0.405140486027817	0.593483162310219	-0.399775126988735	-0.42158458029709
SSBP3	0.365664740782895	0.131798592153275	0.00553001161544388	142.206080234268	0.572528104090724	0.205755724137442	2.78256221784762	0.00539315234794391	0.0275663912355462	0.880410933305293	0.919542254456546
ACOT11	0.0687523346017072	0.0731358200213521	0.347184851937175	573.834797592508	0.122169655338971	0.121188680844886	1.00809460493543	0.313409047406239	0.502756812159541	0.246410467709168	0.218161808218401
FAM151A	0.875239661444343	0.157517524157745	2.75302381794752e-08	22.9711222090772	1.30923973902813	0.270541232586613	4.83933530763736	1.30274094345789e-06	3.58182626950108e-05	1.9685121046599	2.06688419218059
ENSG00000230728	0.70376231581401	0.198238488516353	0.000385115411439823	3.51923893867122	1.06572936946524	0.353633817035256	3.01365230961208	0.00258123438474671	0.0158562826060565	1.60235456221462	1.68764536110943
MROH7	-0.212402215365609	0.10167351390729	0.0367021946307585	380.750014722326	-0.290462478135841	0.165842351138067	-1.75143729055086	0.0798706143073858	0.200575620768505	-0.353942066819049	-0.424464328164558
TTC4	-0.222205811640867	0.0832339539347089	0.00759295710766788	76.9997378947865	-0.270035356059085	0.141920739695637	-1.90271948017044	0.0570771586763087	0.158015684026275	-0.37487579836288	-0.392651482114336
PARS2	-0.139011218861615	0.235285020954722	0.554640683198401	3.09802480449913	0.193351378705835	0.41927004120009	0.461161923595588	0.644682437335658	0.785268939950388	-0.197229430413746	0.329018991063374
DHCR24	-1.96482573700799	0.382527253656953	2.80001612666315e-07	15.9125005706545	-2.35334136763261	0.484513954152424	-4.85711783420022	1.19106720313732e-06	3.3372604750544e-05	-4.09591210752146	-3.63715617409467
ENSG00000287724	-1.65322189631692	0.416313369904921	7.15416312978561e-05	2.79537221412594	-2.17470512152238	0.621234124962407	-3.50062083542815	0.000464175749892627	0.00416741386454797	-3.43054085335056	-3.3589511790327
USP24	-0.0749186257885976	0.0378625438190879	0.0478497622252094	284.983749208422	-0.0649087059308351	0.0749208538527453	-0.866363670366214	0.386290760158748	0.575425741757928	-0.0603717814788647	-0.0731907907449303
ENSG00000234810	0.331565556770152	0.208563585248322	0.111889441552787	19.7481156617395	0.50495550210267	0.313268124578786	1.61189556959114	0.10698466645488	0.245028948875997	0.807598554669506	0.814305854723812
ENSG00000260971	1.22453464336275	0.151450455182833	6.1970125004742e-16	169.317958370085	1.74116701255627	0.245627339046769	7.08865315772013	1.35423453132941e-12	2.13098476608477e-10	2.71436568489569	2.73956024542054
PLPP3	-0.032285863776268	0.0645714953516032	0.61707381141562	1190.8273975635	0.0867655417905625	0.0995578655478428	0.871508657935892	0.383476480593401	0.572686146834476	0.0306624441134854	0.163024055106243
PRKAA2	-0.722248107546878	0.0865649311091928	7.21685336221035e-17	63.2379630692523	-1.07694559099299	0.172484136955646	-6.24373701837823	4.27238092603524e-10	3.56855172703532e-08	-1.44262184676715	-1.64931950337762
FYB2	-0.536455705649592	0.302348884850236	0.0760145908291374	25.052977095701	-0.576095428644704	0.475966005401633	-1.21037095529245	0.226136581752603	0.406842702818281	-1.04589720052512	-0.869304137084529
DAB1	0.615789661754884	0.277603276904555	0.0265387258884266	177.305607520301	0.877376831241344	0.45920334105111	1.91064992957812	0.0560495833474175	0.156176736271128	1.41450554522482	1.39430838103118
OMA1	0.0291668036441035	0.137617125720623	0.832152539889424	31.6569516544497	0.0683510460370255	0.230814715615631	0.296129498739797	0.767131186994771	0.867607010177491	0.161883029530397	0.134345638425788
JUN	-0.467936843059887	0.208223445814797	0.0246219978267258	207.944391215726	-0.59169937003167	0.321192888429129	-1.8421932469474	0.0654468878918722	0.174617136910055	-0.899588087535475	-0.89360544508352
LINC01135	0.2971512975954	0.137836291339727	0.0310971201654677	65.3945004969487	0.391602435500393	0.240160425000942	1.63058686916821	0.102977521693767	0.238548349412585	0.734113392427335	0.637771752485194
ENSG00000231740	0.660185533980695	0.298694629629248	0.0270888084892129	1.72669203333354	0.906094883063789	0.577777826547897	1.56824101138931	0.116824896643079	0.260656029679405	1.5093045602735	1.43903337743826
LINC02777	0.305398398086215	0.19519187622181	0.117675300259858	3.20335657552785	0.516894898094726	0.380447482091868	1.35864980693947	0.174257584320461	0.342521641428517	0.751723520674398	0.832900063208036
LINC01358	-0.312503191784265	0.166510195715137	0.0605480989908762	16.8570297601832	-0.365643245112992	0.309537784244994	-1.18125561312279	0.237501194528334	0.420337522832633	-0.567688829617926	-0.541549552250197
FGGY-DT	-1.08604030392273	0.241223818159173	6.72504600189562e-06	4.27702706045629	-1.6101798156428	0.41669452777311	-3.86417317320649	0.000111466124100556	0.00132021436233078	-2.21943149527264	-2.47976924728926
FGGY	-0.361925588070785	0.0580378797460145	4.48833403591049e-10	289.887210462638	-0.507583292199073	0.106774815050793	-4.75377355566118	1.99654648837044e-06	5.12185375706559e-05	-0.673221039132301	-0.762604522663721
ENSG00000226883	-0.0430617034144792	0.233881048497191	0.853920910977465	3.81031993654686	0.0314021966838937	0.45082769280071	0.0696545424900842	0.944468623691946	0.973296399482333	0.00765267016808148	0.0768021405318011
CYP2J2	0.197669292811869	0.161118451208123	0.219876358740527	86.5647198735814	0.379521104730009	0.250616098197731	1.5143524596356	0.129936469948016	0.279814314071827	0.521688326858651	0.618956497236029
C1orf87	-0.0696710252963621	0.209029745831623	0.738902744444412	14.6416727597903	-0.203728237791222	0.345575954938812	-0.589532445413611	0.555504153672388	0.719693860797256	-0.0491665199738621	-0.289385924804641
LINC01748	-0.346172990514487	0.0631346861893423	4.17966834273089e-08	585.039614473453	-0.477246839210543	0.11494618116333	-4.15191556936034	3.29703906401321e-05	0.000495827665873182	-0.639584336936209	-0.715359056317187
ENSG00000231252	-0.318784456004972	0.0574669674554238	2.90173967295485e-08	416.155211897236	-0.48229022970795	0.104796913672862	-4.6021415402889	4.18168858710777e-06	9.25855272100343e-05	-0.581101285135296	-0.723213545307965
NFIA	-0.119937096027661	0.0325857137387713	0.000232626469453004	3782.77882957083	-0.179971703133186	0.0593257340398997	-3.0336194915371	0.00241638995592923	0.0150801900082496	-0.156500237204538	-0.25238790927788
NFIA-AS2	-0.0170932085202951	0.0743002272637617	0.818048302516505	73.5051807465676	-0.0261665274867999	0.124943115519676	-0.209427525301939	0.834114507071361	0.909061534390307	0.0631034950948658	-0.0128543931917591
NFIA-AS1	0.64711589114706	0.296385027277044	0.029009140878922	1.59861521859029	0.69991790616378	0.536783845797347	1.30391015237076	0.192264218331936	0.365057593609356	1.481396802062	1.11793692535
ENSG00000284808	-0.541917710533315	0.33514416350252	0.105884980640987	1.80666489206208	-0.47290634045166	0.550521245705572	-0.859015604103638	0.390331907115747	0.57979009953712	-1.05756028218583	-0.708599238743342
TM2D1	-0.0446657028770141	0.0439909650008555	0.309944688075146	131.767700749464	0.0108186539472805	0.093823700563405	0.11530832702521	0.90820073837823	0.952972720479752	0.00422763172276129	0.0447456876556931
PATJ-DT	-0.2870340790793	0.105364558003423	0.00644575524029123	21.6174756590357	-0.356293041135501	0.19208714273817	-1.85485106424409	0.0636174976769011	0.170992035848361	-0.513304341206168	-0.526987706555224
PATJ	-0.0638871893994587	0.0418758594965043	0.127101311229498	155.220314733457	-0.0208871486986954	0.0864240918545965	-0.241682015401872	0.809026566142872	0.89382423531231	-0.0368162288602917	-0.00463238012522493
USP1	-0.381926342915266	0.118269378408869	0.00124097170060974	16.2446339416563	-0.512858296107151	0.210886620448495	-2.4319148128812	0.0150192392656749	0.0599680726819787	-0.715928880299222	-0.77081972236789
DOCK7	0.199238308734441	0.0274394738065907	3.84208981880717e-13	1274.58792021124	0.307191809428378	0.0558681256940493	5.49851647271385	3.82999766708656e-08	1.70024883840639e-06	0.525038664549933	0.506312105739973
DOCK7-DT	0.336598114577704	0.0759671031052191	9.38665161495841e-06	144.448471309374	0.490387051213512	0.132989141750885	3.68742173050567	0.000226537740534527	0.00236382542284221	0.818344633064024	0.791617201687643
ATG4C	0.21438151222459	0.134334708470843	0.110516522386203	135.168276697372	0.347179174168603	0.211216170702486	1.64371493439123	0.100235099622021	0.234015037443544	0.55737412060869	0.568587734859671
LINC01739	0.0771388488366707	0.141503919205507	0.585660138529492	7.65078962435408	0.131289403603994	0.270887651087738	0.484663671735522	0.627914939987957	0.773632699824721	0.264318287722761	0.232364746179108
LINC00466	-0.337797413153727	0.272877890942386	0.215750598388918	2.44182004964827	-0.458787519793423	0.495862874831276	-0.925230629434663	0.354845954240339	0.544946418397677	-0.621699870555517	-0.686610832039578
ALG6	-0.458004948263721	0.0972050269533063	2.45608946979991e-06	38.895849666546	-0.629228324054575	0.176118442014819	-3.57275658844194	0.000353243080820332	0.00334627773474131	-0.878380398688757	-0.952052387940686
ITGB3BP	0.0309216686997087	0.104835501007476	0.768028886247711	120.998407846198	0.103635728246977	0.177672577847074	0.583296136650743	0.559693962833835	0.723011537124056	0.165630213006567	0.189297391240418
ENSG00000286429	0.721503494225107	0.275048155852181	0.0087110750622059	1.94357881257465	1.1590259732331	0.611943520625762	1.89400808108549	0.0582239372444129	0.160141937301402	1.64023750391291	1.83294387558068
EFCAB7	0.354805980040236	0.0698912710265354	3.84365656523933e-07	56.003716547245	0.580890302462232	0.134242090583574	4.32718456586156	1.51027404734563e-05	0.00026038441533042	0.85722409697471	0.932565397336615
DLEU2L	0.0792433748900773	0.112272595396376	0.480304893488304	10.7390135042174	0.125412745697471	0.23656941393998	0.53013085507871	0.596021207472101	0.750305554320594	0.268812106337079	0.223212540960597
PGM1	0.00180866250548135	0.0520117874278247	0.972259882414501	123.236077545436	0.0628928439566425	0.0905837665096925	0.694305904688926	0.487490388799282	0.666837209888121	0.103464877042871	0.12584512906173
ROR1-AS1	0.574473876291264	0.157200286785672	0.000257776772199664	6.02657632223903	0.809862010692235	0.296882233064455	2.7278897842176	0.00637409013190184	0.031404662939014	1.32628347475863	1.28916196911048
CACHD1	-0.21171865675052	0.0505856311584836	2.84724924886747e-05	897.54903793267	-0.298038096783167	0.0927313089344836	-3.21399643990506	0.00130901296293564	0.00947500529929018	-0.352482456269921	-0.436262465408609
RAVER2	0.200719932182969	0.0500085144850759	5.97704713272724e-05	208.895840381843	0.283142756071852	0.11125259831611	2.54504398420735	0.0109263974254204	0.0470593421861215	0.528202392089265	0.468858526659673
JAK1	-0.372302525926819	0.0714456170288861	1.8783373474886e-07	648.89286912394	-0.516713051733337	0.119140992076348	-4.33698798984496	1.44448514218828e-05	0.000251806193332605	-0.695379033528038	-0.776823052001711
LINC01359	-0.725599247937087	0.113460891424078	1.60391415466752e-10	14.2922809409129	-0.955465719856071	0.220456973005739	-4.33402358214905	1.46408481093907e-05	0.000254970659169864	-1.44977757526969	-1.46012885654259
ENSG00000272506	-0.693849609456719	0.305281483534859	0.0230370790489	2.18518142255001	-0.971499982122023	0.556377483484061	-1.74611664016028	0.0807906858829905	0.20219773133193	-1.38198220815129	-1.48510033882379
AK4	0.319227240351694	0.0759200575540974	2.61334697960211e-05	191.487303713143	0.542483106265537	0.125579606792359	4.31983440721002	1.56146325372962e-05	0.000267730976936996	0.781252406138412	0.87275069533234
DNAJC6	-0.267614810383765	0.36405894388635	0.462286823028694	62.0514487384971	-0.358911634333445	0.537441301189686	-0.66781550569142	0.504251367591494	0.679688420836136	-0.47183815408096	-0.531065858238136
ENSG00000229294	0.192446271371175	0.367661425794826	0.600672684044138	5.2614314098334	0.474611969375695	0.589130936490195	0.805613726896167	0.420465608204196	0.607311690737691	0.510535549284251	0.767049362515272
LEPROT	-0.192677162105986	0.104784447370429	0.0659452818907305	84.2349476682477	-0.105727051435698	0.183101548922138	-0.577423031416613	0.563653719460622	0.72642289958128	-0.311822934407728	-0.136760574911863
LEPR	-0.197712381798754	0.150295332491366	0.188344438269146	117.709969409382	-0.273097702192517	0.231916569054547	-1.17756874080128	0.238968577930984	0.422002226197962	-0.322574696756269	-0.397420726931559
PDE4B	-0.040961310566314	0.055812413249929	0.463003347822187	1499.83091351312	-0.0750967196579668	0.105025689614896	-0.715031912033411	0.474589324570305	0.655139207035879	0.0121376631018522	-0.0890574268300786
SGIP1	-0.0558200642169318	0.057804703669794	0.334211102038798	1078.36145817775	-0.0798686675840676	0.101363887680919	-0.787940058450446	0.430731768313558	0.617030680875145	-0.019590403952783	-0.0964891758626779
ENSG00000248458	0.656448836380591	0.138081015583989	1.99347508945957e-06	15.9044919245116	0.98345892642332	0.255403668447947	3.85060611070963	0.000117825866828747	0.00138069353523261	1.50132554703951	1.55951879833952
DYNLT5	-0.419147372426436	0.413089590734108	0.310265747913094	5.45208703158838	-0.662455536931886	0.66031880561763	-1.0032359086188	0.31574705125332	0.505287027266731	-0.795407371425823	-1.00379987365952
DNAI4	0.157497473219332	0.0849974027919888	0.0638869356771378	81.5420723165304	0.266051500059321	0.155708243260487	1.7086539189466	0.0875150746441236	0.213240104455694	0.435908979834769	0.44224090062853
MIER1	-0.0134982437340208	0.0346640003875842	0.696978522757717	131.729657108826	-0.000623727827713175	0.0835614778317237	-0.0074642986684515	0.994044406638669	0.997326575350102	0.0707798646262512	0.0269255205030255
SLC35D1	-0.069791013733875	0.046621921480448	0.134404435838519	95.969457438304	-0.0752922682995525	0.0872648297469365	-0.862801984692988	0.388246347771731	0.577519719204	-0.0494227326603839	-0.0893619708968699
C1orf141	-0.107933556155338	0.254540917479878	0.671542298901585	1.74064701862898	-0.0245412929812819	0.498170603199229	-0.0492628284842156	0.960709842104555	0.981368472570027	-0.130868940871267	-0.0103232811278435
IL12RB2	1.10212119628759	0.423701861670564	0.00929060026584124	4.12338890355355	1.60381240010492	0.67912355682202	2.36159147182291	0.0181966821979999	0.0688193834887446	2.45297484764817	2.52564655147072
SERBP1	-0.282674693214518	0.0951009027444598	0.00295514141322843	56.9677766322118	-0.334995989174426	0.165339032957467	-2.02611557103157	0.0427529428052656	0.128557902064494	-0.503995694580273	-0.493820046773517
GADD45A	-1.70028599507794	0.217638911798516	5.6101463877656e-15	43.0813103300642	-2.34746172312299	0.400489095203295	-5.86148724456874	4.58739720911852e-09	2.76966692279048e-07	-3.53103736311626	-3.62799931759224
GNG12	0.0852539261196696	0.0624430052165909	0.172156308127433	181.145519363884	0.178390114211137	0.117280044902604	1.52106110088277	0.128244504923357	0.277527155546322	0.281646505300272	0.305718576922897
GNG12-AS1	-0.0638055078784769	0.080887056537289	0.430215918001349	194.510739893748	0.0149808534842759	0.14479255855176	0.103464250056197	0.917594521504613	0.958171012151011	-0.0366418133719019	0.0512278251101614
DIRAS3	-0.987743810805547	0.153852147711864	1.36198594723038e-10	8.10806644140592	-1.30338551433803	0.304854731389457	-4.27543147648553	1.90767470691589e-05	0.000313627416368337	-2.0095378663593	-2.00197311723137
WLS	-0.171597562998421	0.0654782834097925	0.0087754844746352	550.284985598606	-0.1783685764284	0.11007689093766	-1.62039983968494	0.105146414299663	0.242108754326791	-0.266811424714797	-0.249891227519837
RPE65	-1.4684623241616	0.276017140369135	1.03661633402023e-07	7.30453587382455	-2.19936188323847	0.438236519638809	-5.01866408817586	5.20320394561093e-07	1.61445891439167e-05	-3.03602162029993	-3.39735119258446
LRRC7	-1.31563656095668	0.515410194021892	0.0106921913627968	32.7506472274784	-1.79871164351436	0.803413656122799	-2.23883628291157	0.0251665705400257	0.0877291038619304	-2.70969101568426	-2.77338544995883
ENSG00000287283	-1.21245910429926	0.353733924743899	0.000608937518468432	2.86129673192812	-1.70609758892354	0.58731370408395	-2.90491704358336	0.00367350449192858	0.0207041391639748	-2.48937500935374	-2.62914992575167
LRRC7-AS1	-1.07725281490464	0.18598535109992	6.94960117512856e-09	52.739835183669	-1.49954021315187	0.284493092671958	-5.2709195821529	1.35741938390084e-07	5.03645457302494e-06	-2.20066746920669	-2.30746104705057
LRRC40	-0.170087764283165	0.053572256911061	0.00149876520539763	55.4581295841519	-0.157920202514995	0.116608280378577	-1.35427949029259	0.175647226945907	0.344262314022984	-0.263587534205335	-0.218045284227378
SRSF11	-0.257036014345098	0.0526832074787707	1.06680020544775e-06	263.913407352093	-0.302826173276878	0.0946680196903297	-3.19882230839367	0.00137990191037489	0.00987389008057124	-0.449249129593149	-0.443719332792999
ANKRD13C	-0.12708821010759	0.0678835474215696	0.0611857996235937	147.200551762768	-0.179770155342542	0.111420215896802	-1.6134428918092	0.106648320957439	0.244544627706727	-0.171770093100824	-0.252074022240272
HHLA3	-0.0670130445487152	0.152173523726547	0.659667293876202	23.2061788801044	-0.00421517775697813	0.246893618598892	-0.0170728501647756	0.986378498185421	0.993848398033419	-0.0434909032044999	0.0213322586001755
CTH	-0.628304268088638	0.0972132924265282	1.0254431511096e-10	58.2581456612846	-0.837333184333703	0.167477899211566	-4.99966376623785	5.74303755193641e-07	1.75112965078421e-05	-1.24202248912338	-1.27615129220563
ENSG00000271992	0.197645556101295	0.212100557340902	0.351414899209801	3.07273901578732	0.092648347848513	0.465873575629716	0.198870149961352	0.842364319985061	0.914152018190684	0.521637641588374	0.172185835349278
ZRANB2	-0.0432069605469829	0.040219586616106	0.282698731944894	337.938870203005	-0.0112906453414889	0.0713817968255976	-0.158172613237442	0.874320783538358	0.934646522640009	0.00734250094739125	0.0103130479569148
ZRANB2-DT	-0.59159494776636	0.0779692521133564	3.26031834726065e-14	171.39967183575	-0.861398383611702	0.133169804154327	-6.46842119414283	9.90321408662537e-11	1.02066809978179e-08	-1.16363665649556	-1.31363001666432
NEGR1	-0.873399988374071	0.176673591868367	7.67009584992951e-07	141.072811006851	-1.25553702022195	0.278487221243684	-4.50841878709874	6.53125602549287e-06	0.000132917847798252	-1.76537819114735	-1.9274547014051
ENSG00000286863	-0.455253933117899	0.096427247168409	2.34437958916076e-06	152.947591149899	-0.603818213191839	0.154377006759739	-3.91132219665056	9.17922202152306e-05	0.0011203227763665	-0.872506124502153	-0.912479121478685
ENSG00000225087	0.259833967156967	0.264138019861355	0.325260438563574	4.09404465712957	0.243932515813165	0.489145441799291	0.498691176423671	0.617996961601998	0.767066585764744	0.654429268826472	0.407793177744897
LRRIQ3	-0.13449496619168	0.30250081635206	0.656601432590445	6.4806159336461	-0.0764707114642834	0.481752391746572	-0.158734471845676	0.873878077887836	0.934483281029153	-0.187585824300025	-0.0911972578666961
TNNI3K	-0.474454099272363	0.0864019853932493	3.99119956792889e-08	136.585724884475	-0.642845001475224	0.147482567139462	-4.35878635654165	1.30785710637373e-05	0.000230958653734775	-0.913504459458977	-0.973258765465181
ENSG00000237324	0.417754782666888	0.218930280146955	0.0563700798490968	3.03972652254391	0.282325235105452	0.546586908178259	0.516523961480206	0.605488507930569	0.757838893812112	0.991639397053689	0.46758533366904
ENSG00000272864	0.409181931389751	0.288501583138879	0.156103059109628	4.31636517207912	0.582451325341849	0.494079939762862	1.17886050103836	0.238453728279091	0.421473122775118	0.973333689417227	0.934996507326731
CRYZ	0.659379446426098	0.118227590947915	2.4441454936728e-08	30.9388184332524	0.983096734629044	0.206980672026889	4.74970307614679	2.03715535369844e-06	5.19577799617673e-05	1.50758331227481	1.5589547271136
TYW3	0.112138400372296	0.0820461471822079	0.171696691233543	35.3956455894693	0.182944000097992	0.152194356568751	1.20204194309498	0.229347278050051	0.410558551788578	0.33905323145462	0.312810719913204
SLC44A5	0.0523528881367978	0.34586984612728	0.879687115638148	3.89325305797728	0.339394486258495	0.720479230676828	0.471067689126394	0.637592397881768	0.78045064733076	0.211392541621141	0.556463996767603
ACADM	-0.151963322644345	0.0567196931723749	0.00737986080746442	76.2753779327305	-0.166684852466535	0.104810149408773	-1.59035029915321	0.111755866649721	0.252543325276917	-0.224886206142036	-0.231695198226261
RABGGTB	-0.362361418899121	0.151180936591418	0.0165356795827107	17.9569062829993	-0.391061143450969	0.26783999489075	-1.46005507359153	0.144274938495595	0.301804334248828	-0.674151673697694	-0.581134946791232
MSH4	0.438424836184752	0.206559862762255	0.0337951523765635	12.1206055153056	0.585908256913552	0.349930579860313	1.67435568834092	0.0940607159740905	0.224275967289527	1.0357763993527	0.940380272669862
ST6GALNAC3	-0.259622497662064	0.105638500553173	0.0139849259073501	293.052417697198	-0.399033274010804	0.178976875076211	-2.22952419881557	0.0257790470531498	0.0892768569983714	-0.454772077078923	-0.593550604818794
ST6GALNAC5	0.219265523034855	0.626766717212371	0.72646182581444	30.3945469170473	0.310068242509986	0.897047566259761	0.345654181754057	0.7296026217157	0.842558946475291	0.567803004896518	0.510791812790977
PIGK	-0.275436123228341	0.110394249854467	0.012594918865145	36.5437804757391	-0.331009471748688	0.197544125792705	-1.6756229547217	0.0938120696359563	0.223878661511726	-0.488539093084525	-0.487611513595667
ENSG00000289212	0.515827162681033	0.230918310227726	0.0254957106674466	2.48752819328543	0.794165509895909	0.471071885580879	1.68586904505376	0.0918210253385648	0.220659770701029	1.20105447468822	1.26471651069082
ZZZ3	-0.0887600057683115	0.0415900083853916	0.0328291477109673	199.188047241595	-0.0957348950668038	0.0842584070192403	-1.13620585118519	0.255870422291853	0.440693556244711	-0.0899274388678537	-0.121198963683471
USP33	-0.0570032974037323	0.0393812419452717	0.147764400898927	186.206866449324	-0.0273845445880853	0.0722000800654985	-0.37928690055804	0.704474826081376	0.826718892985628	-0.0221169753446247	-0.0147513119248106
MIGA1	-0.278661398365909	0.0606826720211099	4.38790668953646e-06	103.123334082102	-0.377129258044451	0.111815665101052	-3.37277659354462	0.000744143040215286	0.00609706040946267	-0.495426060069819	-0.559437669810094
NEXN-AS1	-0.188370688051442	0.253805048444765	0.457974328977871	1.96544091044072	-0.133787085683485	0.455259034547958	-0.293870248651577	0.768857052953008	0.868921080772029	-0.30262727097697	-0.180460786147423
NEXN	0.1661567842681	0.12345385211525	0.178334129506685	16.2865385421171	0.335060764327733	0.219829651011182	1.52418367033977	0.127462836058671	0.276344571619883	0.454399306013023	0.549714733308474
FUBP1	-0.0877079820896021	0.0601563850263211	0.144840668007171	151.666889226231	-0.0577885882322038	0.107912004685359	-0.53551584367929	0.59229320479464	0.747481234608002	-0.0876810406432107	-0.0621020427874408
DNAJB4	0.127297567237798	0.131140362363714	0.33169914477655	47.4260371247839	0.217410953452345	0.238337011828815	0.912199711593683	0.361663595739823	0.55109451939466	0.371422774291818	0.366488955974167
GIPC2	0.486542815387739	0.248899704873112	0.0506096831083627	25.518732925694	0.754890657538253	0.390633442310639	1.93247831796733	0.0533004956785965	0.150878242184321	1.13852327211092	1.20355053601242
ENSG00000273338	0.239985214958506	0.32365223602967	0.458395796450936	2.28703020836404	0.276316097159168	0.563460339945632	0.490391386172503	0.62385697085827	0.770412134328676	0.612046000652603	0.458226806331643
IFI44L	-0.751962950282818	0.236672158252673	0.00148686750543136	33.928952242105	-1.07873475834648	0.364650960622402	-2.95826660241138	0.0030937442556546	0.0181423578566897	-1.50607229119959	-1.65210592161905
IFI44	-0.491496272615229	0.160652551730904	0.00221799914327772	33.8110317621594	-0.685215768111577	0.276575166123855	-2.47750287097261	0.0132305344374793	0.0546290616942668	-0.949894807619618	-1.03924626340871
LINC01725	-1.43619435903153	0.424362286944885	0.00071344631445922	18.5765870243243	-1.98998571245291	0.584081517540266	-3.40703421130891	0.000656728948209425	0.0054853985702573	-2.96711946434281	-3.07127237136054
TTLL7	-0.818825569038573	0.766622716780108	0.285477850295719	5.6843754310066	-1.14178278896888	0.930655572779965	-1.22685859555781	0.219875742882975	0.399411471095605	-1.64884480773854	-1.75029583228897
PRKACB-DT	0.0680596292329685	0.259532868014297	0.793137218832842	7.6569324837336	0.281351434231012	0.421010790195808	0.668276065086498	0.503957388724527	0.67965603144177	0.244931325992088	0.466068753056963
SAMD13	-1.02863721480842	0.276264391804839	0.000196573585166959	4.74993472636771	-1.52016837819526	0.497154967928089	-3.05773546733449	0.0022301635207531	0.014209834378074	-2.09685802084894	-2.33958699393424
RPF1	0.0978276393641563	0.127069620798952	0.441374441539014	18.8094382265564	0.313409071253387	0.231672181996824	1.35281270522882	0.1761154727853	0.344988228561534	0.308495299373269	0.515994761600633
GNG5	-0.00305100420184182	0.0761184311644182	0.968027487790046	39.5401968907723	0.203115178686248	0.150963827254808	1.34545594384948	0.178478039431394	0.348184300081789	0.093087974997206	0.344224964008308
CTBS	-0.321949787481494	0.0945759137136939	0.000663723747883423	40.5223232790718	-0.374828325353722	0.168076708378191	-2.23010272494341	0.0257406239710343	0.0892139148211424	-0.587860253733788	-0.555854237098082
ENSG00000284882	-0.410794472075961	0.218551919153734	0.0601599393292478	2.71407343114913	-0.489504254540385	0.407244288763326	-1.20199169895509	0.229366744264091	0.410558551788578	-0.777571327525228	-0.734448542608828
ENSG00000289881	-0.716898357867291	0.225209035011762	0.00145628023198187	2.86094233785102	-0.930650157492651	0.425725432158048	-2.18603373722609	0.0288131371614563	0.096687496065024	-1.43119846493105	-1.42148152961368
SSX2IP	0.178919505950123	0.0792404031768124	0.0239498489114957	105.385698455627	0.317531253335798	0.142605442441494	2.22664190019304	0.0259712162791963	0.089791801066994	0.481651691970039	0.52241457656458
LPAR3	-0.535784600427005	0.191503839938232	0.00514559894609925	23.5106290038456	-0.777452246468942	0.302391125889202	-2.5710154164835	0.010140081292269	0.0446297671698326	-1.0444641818478	-1.18289375693089
MCOLN2	-0.626579056002253	0.280595999557091	0.0255470198782112	4.21771770012518	-0.902097743236521	0.50494033373867	-1.78654324671833	0.0740113414960648	0.190253191733758	-1.23833862397241	-1.37701449428294
DNAI3	-0.739204048079558	0.208813512924492	0.000400096448622482	8.62036608711202	-1.2120011474054	0.383437266549297	-3.16088511247922	0.00157290524465339	0.0108837385283751	-1.47882806101937	-1.85965268728041
SYDE2	-0.0144782092532059	0.0797319061693054	0.855907524945311	21.4196356520743	-0.0585392782878054	0.165054822597049	-0.354665664212177	0.722840076802764	0.838392512801346	0.068687333015927	-0.0632711544753501
C1orf52	-0.0933132713326326	0.0495607696932484	0.0597267818474794	85.6043561734848	-0.0640979692983301	0.100929003491306	-0.635079779657705	0.52537638401498	0.695398677572662	-0.0996500790393822	-0.0719281635583769
BCL10	-0.391343567828567	0.131126962715708	0.00284076560828241	7.78298585360614	-0.519311690210597	0.251763295729978	-2.06269817331741	0.0391413135834385	0.120861542547101	-0.736037588643369	-0.780870126548317
BCL10-AS1	0.203655771809487	0.0984980375439621	0.0386764774717733	89.3348579471955	0.320273003137104	0.165233126614636	1.93830988796852	0.0525854267718548	0.149375763417111	0.534471324108874	0.526684530208046
DDAH1	0.0207366722028803	0.0354898553758112	0.559019445437206	855.150650181417	0.084655031208173	0.0690287982699964	1.2263726637259	0.220058468204759	0.399578656876229	0.143882073196122	0.159737182486956
ENSG00000273264	-2.13847307822507	0.497452251924798	1.71685889711363e-05	1.53590107217401	-2.09433762569306	0.717405288406934	-2.91932281450522	0.00350792750709562	0.0200141516299946	-4.46670326642634	-3.23378823328572
ENSG00000282057	-0.703022358975111	0.245023447609872	0.00411505748837486	4.92540505936546	-0.852672325821428	0.42041730923679	-2.02815704084434	0.0425442227908867	0.128105139666254	-1.4015688853813	-1.30004020542884
CCN1	-0.317008768446611	0.132059486661082	0.0163727006709428	52.1557868672755	-0.25146153351391	0.224808486354786	-1.11855890136221	0.263328365047696	0.448873112061185	-0.577309639130221	-0.363724932648704
ZNHIT6	0.332407360815381	0.108495009232007	0.00218542594130943	85.8975669824392	0.498356042296082	0.175709675344573	2.83624701553166	0.00456471261065489	0.0241804914488073	0.809396068500203	0.8040279703477
COL24A1	3.93491146859006	0.721426885510592	4.91535570147451e-08	3.96387298880389	3.71024954351173	0.789090499772782	4.7019315839946	2.57711858089461e-06	6.37909239742789e-05	8.50186439953827	5.8061752674528
ODF2L	-0.246888748968209	0.168572885403636	0.143035100655998	48.5336233942374	-0.375532811459654	0.280693331669125	-1.33787578503049	0.180936931988899	0.351251861539275	-0.427581557475772	-0.556951391555197
CLCA4-AS1	-0.787408508663904	0.261848170148526	0.00263736825620144	6.20893017384459	-1.19924110167454	0.426712802702613	-2.81041743786235	0.00494772813705413	0.0257908194875605	-1.58175959846289	-1.83978041310961
SH3GLB1	-0.239510387663064	0.071943096560248	0.000871070067941643	133.565759797846	-0.303350032750455	0.125511804273562	-2.4169044059735	0.0156531274003165	0.0616884430463277	-0.411826457973652	-0.444535182461995
SELENOF	-0.165022617176717	0.0508213021339679	0.00116581235572272	87.2076274412123	-0.15575906170919	0.107705202539294	-1.44616098421396	0.148132054060142	0.306453729399688	-0.252771867507187	-0.214679560975243
HS2ST1	0.018866646607824	0.0388933678693921	0.6276150076712	517.135177340975	0.0347165797345883	0.0821908972726762	0.422389594061891	0.672740672033991	0.804749990085322	0.139888986099523	0.0819639032777727
ENSG00000267734	0.428467976534677	0.21558409866754	0.0468697990340805	4.41554560282559	0.596232503009931	0.454716091729284	1.31121927254094	0.189783692925169	0.362069403621458	1.01451540276716	0.956459074686836
LMO4	-0.887164669436146	0.242381080996791	0.000252012632305964	75.7926240698339	-1.20957145428092	0.359539577669032	-3.3642233829244	0.000767593875254456	0.00624926602184511	-1.794770072458	-1.85586872529948
PKN2-AS1	-1.13578916284864	0.167408938013903	1.16473704050684e-11	81.0550290761439	-1.61161192688005	0.269574964896144	-5.97834419639425	2.25417061481889e-09	1.50482965589273e-07	-2.32566080420443	-2.48199959252077
PKN2	-0.0745754978742674	0.0377883415564827	0.048438004654644	356.960742548086	-0.0825586520870033	0.0738188759142	-1.11839486939576	0.263398384612645	0.448905631023427	-0.0596390965087676	-0.100678511127226
GTF2B	-0.435419133848075	0.0838727588927202	2.08690697208166e-07	34.3980487730819	-0.57067522897286	0.169253506701324	-3.3717187909135	0.000747006787274936	0.00611768012032225	-0.830152650176799	-0.860862812013189
KYAT3	-0.451124414938327	0.0876727548246605	2.66740226689242e-07	55.0853130667045	-0.592565493340507	0.159787023874117	-3.70847068162019	0.00020851479756408	0.00221510837388147	-0.863688316980366	-0.894954330520292
RBMXL1	-0.422079392605676	0.111703529810918	0.000157732729937545	15.9879606486399	-0.497165936883713	0.223764936671985	-2.22182234749541	0.0262953138447285	0.0904603964863351	-0.80166814773586	-0.746380713962096
GBP3	-0.0862332054785092	0.158725034289247	0.586932396705324	6.12457243102573	-0.199767055974871	0.328733896227311	-0.60768621145395	0.543395609822626	0.710709033581741	-0.0845319332343656	-0.283216848865945
GBP1	-0.459308809744993	0.216741656805159	0.0340775086317851	22.9633242742158	-0.617213720723947	0.340617433839325	-1.81204383394861	0.0699794237652272	0.183137303357327	-0.881164549061022	-0.933341052850234
GBP2	0.261936089416046	0.325399601701952	0.420838460235957	19.0615797770267	0.410470790150176	0.469137979401485	0.874946834775229	0.381602834108149	0.57098680429933	0.658917954591199	0.667157001148175
ENSG00000286802	-0.452871130081918	0.233449318594743	0.052390387781539	12.3919972536699	-0.666311000842835	0.381396218532525	-1.74703095748185	0.0806319683037632	0.201998267147906	-0.867418097855958	-1.00980430636376
GBP7	0.209684770035684	0.345731764419186	0.544185749077889	4.50078855279668	0.353418106671343	0.567126704136307	0.623173100638195	0.533170776354333	0.702182167274605	0.547345113155446	0.578304140258414
GBP4	-0.265617057379213	0.160089142296593	0.0970790806995703	4.90694670698518	-0.358899536728577	0.326531225416033	-1.09912776724892	0.271712339823996	0.457719200636409	-0.46757232918222	-0.531047017637889
ENSG00000286548	-1.48797673693093	0.279929272247101	1.06338369943057e-07	3.04744569531927	-2.02260872908507	0.48853280847926	-4.14016969583107	3.47048993787968e-05	0.000515281505182743	-3.07769096965694	-3.12207889231406
LRRC8B	-0.384245951271414	0.311747001441759	0.21774108525015	14.5469650805078	-0.595100909824188	0.473469778926184	-1.2568931245704	0.208792338510978	0.385961419542425	-0.72088196662092	-0.898902944229334
LRRC8C-DT	-0.286503894398678	0.132496792920095	0.0305915257126295	23.1370690380869	-0.381045314268555	0.22605390844758	-1.68563913309606	0.0918653269773832	0.220697181386232	-0.51217223177804	-0.565536467933162
LRRC8C	-0.232513396615093	0.219085759723705	0.288558397074743	63.0066564529318	-0.2842148542186	0.323540286694402	-0.878452748875302	0.379698069278952	0.569474281936243	-0.396885702754827	-0.414734386907437
LRRC8D	-0.124759683451349	0.115881691544212	0.28165339506668	79.1234838180229	-0.194615756093928	0.187318846304008	-1.03895448821032	0.298825903263048	0.487684759617368	-0.166797963430671	-0.275194303670632
ENSG00000287406	0.545801731602615	0.243301913401438	0.0248768001774693	12.2809522342105	0.693728691607994	0.416274747941289	1.66651639341293	0.0956106057964631	0.226903705931471	1.26505951542312	1.10829794982054
ENSG00000287372	-0.0682664497389465	0.171532779961467	0.690645641858955	55.9414706684833	-0.0254021540361113	0.265324885094651	-0.0957398098073215	0.923727222451714	0.961572603111942	-0.0461673136799257	-0.0116639712213875
LINC02609	0.39583666885073	0.222434536311241	0.0751472128584596	6.96683279864333	0.572034096397161	0.443198036535195	1.29069636875915	0.19680898432228	0.370321543219319	0.944837397288301	0.918772895432603
ZNF644	-0.0524722289468574	0.0406056000590076	0.1962736312458	368.190957829625	-0.0849157182406528	0.081002943514691	-1.04830410545824	0.294498518737212	0.482858116496849	-0.0124417329111592	-0.104349365121953
HFM1	-0.553117639031424	0.10152842376847	5.09653485193223e-08	89.0323054999573	-0.811663116073478	0.174356978188643	-4.65517999053249	3.23697803243972e-06	7.65751689177418e-05	-1.08147561793677	-1.23617317259619
CDC7	-0.538582031067509	0.171709094428523	0.00170921563911236	24.0699564099328	-0.833274072523115	0.276749184224037	-3.01093596665692	0.0026044376936843	0.015943247625388	-1.05043756757245	-1.26982970179041
TGFBR3	-0.00697862826267292	0.0804838948386764	0.930903313995811	371.178705610886	0.0548965791963387	0.13048685663346	0.420705813693897	0.673969915364213	0.805509683194011	0.0847012743022748	0.113391884848448
BTBD8	-0.4680388072143	0.124565810835728	0.000171714209668683	139.725303755416	-0.623143278821568	0.200882487971775	-3.10202887824211	0.00192199207883845	0.0126865874147749	-0.899805812763612	-0.942575643909937
ENSG00000273487	0.511651059527889	0.184553470893623	0.00556492297537279	6.17641151005452	0.738084662610781	0.342601315301912	2.15435443369607	0.0312123870865611	0.102858472328637	1.19213719373817	1.17737717065339
C1orf146	-0.359996673003429	0.239028794825579	0.132046438723684	2.6496833172564	-0.283573287823334	0.459594108289948	-0.617008100644392	0.537229382625673	0.705576469140387	-0.669102204670217	-0.413735222517714
GLMN	-0.319891188930386	0.0698220906715035	4.61612113440173e-06	70.6298199652319	-0.447121982246736	0.143675135458992	-3.11203452718757	0.00185802766782977	0.0123569357048422	-0.583464504641777	-0.668443125953945
RPAP2	-0.0411574173874746	0.0386836342344254	0.287351763581228	226.194640736191	-0.0191954245585925	0.0749329114899069	-0.256168139965815	0.797821008615651	0.887391501437838	0.0117189139578823	-0.00199771825624945
RPL5	-0.406599514372368	0.132774391884846	0.00219618361364443	47.9843073790583	-0.486572551036679	0.216063822758533	-2.25198529223682	0.0243232014761276	0.0855120891313131	-0.768613786237406	-0.729882758359933
DIPK1A	-0.0492359614346894	0.0398617341422428	0.216767771348861	185.01053448278	-0.0783447735251642	0.0837443983866653	-0.935522554755605	0.349519065237638	0.539492380955346	-0.00553129378233397	-0.0941158896547346
ENSG00000287797	-0.293227267635039	0.189256493825431	0.121294154690056	5.26986517005924	-0.447854298082448	0.35386448403831	-1.26560962821565	0.205652877289485	0.381624213468779	-0.526528727746175	-0.669583621950106
MTF2	-0.52498211652372	0.0698049285928242	5.44826032606597e-14	123.183431285068	-0.68159994633892	0.122898171803508	-5.54605439882928	2.92187952879181e-08	1.35871252811153e-06	-1.02139751409766	-1.03361504521917
TMED5	0.0699056586097223	0.0674491550888534	0.300006207208225	78.4241300319544	0.211686329578796	0.121808369126031	1.73786358932178	0.0822348527202394	0.204617682386206	0.248873173688583	0.357573525924826
CCDC18	0.176848768146283	0.0983980237248135	0.072291231158082	60.6471254355967	0.280244384384693	0.173678602687154	1.61358037230122	0.106618477047822	0.244513809120905	0.477230021792469	0.464344652804441
CCDC18-AS1	-0.0332485629589467	0.0442058002214177	0.451972143887486	477.94468101341	-0.0162038460692519	0.0846947393704037	-0.191320573033303	0.848274443842966	0.918191180339543	0.0286067815094957	0.0026613142580195
DR1	-0.0192842250042285	0.0720190459321899	0.78887973036156	29.3014397540968	0.0759613870543702	0.15361236838199	0.494500461482867	0.62095278051977	0.768678218998414	0.0584249924724632	0.146197851687389
FNBP1L	0.0158280477469607	0.0747076247866691	0.832211136706468	130.488343638866	0.0417913084390215	0.136821859108526	0.305443214346861	0.760028612991587	0.862618770953357	0.133400631108484	0.0929819632020006
BCAR3-AS1	0.343718199264248	0.264038190203211	0.19299346229487	4.73341950304287	0.560211267360082	0.484497345909162	1.15627313976064	0.247569451438681	0.431569140668181	0.833548231540802	0.900360226304696
DNTTIP2	0.0256522991087444	0.133909592835869	0.848083499106513	14.4761024136317	0.125372006526109	0.247086868201615	0.507400524514355	0.61187381775714	0.762311901891123	0.154378467695424	0.223149094480869
GCLM	0.202965091186318	0.15779393463234	0.198349983079839	67.4462751900001	0.348958072027598	0.253005432800615	1.37925129972446	0.167817286187465	0.33408018205895	0.532996505854226	0.571358159568283
ABCA4	-0.309877535152614	0.195338977227516	0.112658138532085	3.91727899771428	-0.293251201559329	0.335149880997106	-0.874985247456676	0.38158193276313	0.57098680429933	-0.56208223490411	-0.428807437713455
ARHGAP29	-0.0189838391587975	0.119908959174808	0.874205616832218	151.27730002274	0.029795495767566	0.192722698468252	0.15460293989436	0.877134352166783	0.936084034072287	0.0590664098127192	0.0742998923586214
ABCD3	-0.0459843583494645	0.0442179774111166	0.298364468138315	169.808033607172	-0.00925356397540603	0.0862452782265029	-0.107293572073636	0.914556083848864	0.956115023700405	0.00141189157149178	0.0134855631867871
F3	-0.896468327902508	0.13235032668864	1.25746997121227e-11	553.67936341	-1.14281893433318	0.204605458644565	-5.5854762717668	2.33060609216182e-08	1.11615765674619e-06	-1.81463628106574	-1.75190950712952
ENSG00000288736	-0.381233297055566	0.145859387786727	0.00895665386926463	8.63157762854595	-0.523910167764013	0.289726638585526	-1.80829132703087	0.0705611710038082	0.184205314438026	-0.714449011527889	-0.788031715827635
SLC44A3	-0.610857359843572	0.0953336726300391	1.47855387585851e-10	128.241726094863	-0.864807176760736	0.157734109424594	-5.48268969797025	4.18907420426979e-08	1.83541435351271e-06	-1.204767905885	-1.31893881206192
CNN3	-0.16834095042251	0.0603426676185917	0.00527487725287609	526.427472999431	-0.183388312351089	0.1066802700394	-1.71904619554636	0.0856059606609806	0.20998183029772	-0.259857542538066	-0.257708877285733
CNN3-DT	-0.463628808628357	0.162998988204431	0.00444998746718575	51.0759597403724	-0.638540763005617	0.251913285221837	-2.53476414490531	0.0112523057820678	0.0481570269798842	-0.890389092213847	-0.966555419037695
ALG14	-0.143579999130411	0.0868503602491675	0.0982925475681319	75.7115300406889	-0.250609918344178	0.160919352103074	-1.55736345609727	0.119384217328473	0.264424713610281	-0.206985199311645	-0.362398641936437
TLCD4	-0.202105517309952	0.0886290963183667	0.022586833222661	129.371316394213	-0.233922672351906	0.149062111558564	-1.56929665027589	0.116578832478087	0.260205843920187	-0.331955409389162	-0.336410214111923
RWDD3-DT	-0.101253551013909	0.0719444907944446	0.159313446829396	60.8188018981171	-0.0853928284674301	0.126622182881575	-0.674390746740599	0.500062924058343	0.676235968278812	-0.11660504929354	-0.10509240832385
RWDD3	-0.289876436398648	0.0855345993772966	0.000701489702481178	101.200989342984	-0.38863090098631	0.141999548825423	-2.73684602663139	0.00620313192596081	0.0308041693612661	-0.519373659383319	-0.577350129277418
ENSG00000228852	0.576258263760388	0.174188651671501	0.000938835476287725	6.0234111524486	0.831830064495375	0.333885933456821	2.49136001592877	0.0127255101654791	0.0530826961316933	1.33009369778291	1.32337463553682
PTBP2	0.182642613916929	0.0432670817762418	2.4291530611034e-05	355.878496915722	0.297439433730335	0.0931766420109039	3.19221027192123	0.00141188509299532	0.0100390710003687	0.489601687104225	0.49112392477449
DPYD	-0.560289730299841	0.333186687282605	0.0926446852489174	23.0983736212644	-0.889259172003156	0.478807196328696	-1.85723852695123	0.0632772259352379	0.170419002533784	-1.09679026666418	-1.35701992585489
SNX7	0.017779410484632	0.0724533015647039	0.806153458041923	78.9480947556949	0.0768829914015316	0.124508557575855	0.617491623856389	0.536910504408001	0.705315349559229	0.137567398338397	0.147633142332116
FRRS1	-0.476439574363693	0.234487359511284	0.0421703841307884	3.41475176558964	-0.585643216455147	0.448403071205655	-1.30606424010541	0.191530712476794	0.364040919697768	-0.917744067188822	-0.884173696418069
AGL	0.103340684572369	0.0562368995606553	0.0661220035474039	215.455552125632	0.209461399891833	0.0981942800840973	2.13313239541491	0.0329138669641678	0.106807952748388	0.320267368024137	0.354108458974233
SLC35A3	-0.234293908838782	0.0783684779088968	0.00279302072269414	31.2630819255204	-0.263515683872008	0.170312920943458	-1.54724422793203	0.12180436472376	0.2680636193244	-0.400687650923102	-0.382497857594639
ENSG00000288826	0.358774951002151	0.341130037823169	0.292925788730311	2.31262739321017	0.428807296359397	0.587211230951825	0.73024369044225	0.465241240894332	0.647356042122351	0.865699086181649	0.695713958263375
MFSD14A	-0.123960494932266	0.0408535899739782	0.00241124938414493	76.2495202799074	-0.111222584325478	0.103534696148344	-1.07425422069254	0.282708756944178	0.469661251799579	-0.165091447021624	-0.145319222631771
ENSG00000241073	0.741202795120468	0.160854455519895	4.0673735198911e-06	5.18441925652043	1.13076890631693	0.313703194696794	3.604582055372	0.000312655658670359	0.00306124629355911	1.68230164700552	1.7889368090807
SASS6	0.318087527735284	0.0830162761764815	0.000127297870540526	20.8017808533987	0.506178986932238	0.165256889016683	3.06298266864467	0.00219142751449181	0.0140340546930973	0.778818764719572	0.816211288802169
TRMT13	0.153783300275465	0.0900713764868343	0.0877571506030533	76.1434167651097	0.290247127774176	0.154326908016237	1.88072923578329	0.0600087605733758	0.163711293852659	0.427978063757523	0.479922752075291
LRRC39	-0.324405870708681	0.236343533008403	0.169875761559653	20.6620495550516	-0.414910867026876	0.37482369765364	-1.10694939947548	0.268315806166959	0.454168053004848	-0.593104756412565	-0.618278093124313
DBT	-0.356656173721943	0.0771308887063681	3.76340560678483e-06	92.0716694964463	-0.458932645374142	0.133666405472406	-3.43341802117126	0.000596022410388655	0.00510661106499254	-0.661969198249148	-0.686836848104886
ENSG00000285530	-0.0222018114834317	0.106221326599657	0.834436816249746	19.5365330028651	0.101141408473572	0.205875656251082	0.491274249298429	0.623232490190014	0.769985938107873	0.0521950366076248	0.185412780836016
RTCA-AS1	0.0277780887418496	0.0647042220167037	0.667698549175115	54.4073794691022	0.036286409238645	0.129311754930416	0.280611838097558	0.779008135235787	0.875087257124674	0.158917690675301	0.0844087285522286
RTCA	-0.504457035192837	0.12252468512771	3.83524951202514e-05	37.9949934623629	-0.675802615326429	0.206461046175686	-3.27326935441063	0.00106311115237722	0.00805168498044527	-0.9775700725719	-1.0245863823312
CDC14A	-0.135589282360998	0.0826872427211205	0.101049923239329	452.906063019427	-0.201889870353753	0.140589339585634	-1.43602545505082	0.150995098111333	0.310720833716163	-0.189922530164831	-0.286522883204744
ENSG00000228086	0.547089057828017	0.175213656811722	0.00179376301608818	4.27995894839237	0.790669187486985	0.3337694987912	2.36890785512313	0.0178406976556485	0.0679395971225473	1.26780835787392	1.25927139874019
EXTL2	-0.196251346873262	0.0612666752331735	0.00135894671312885	64.3434880631992	-0.288134811935974	0.123126241593355	-2.34015761552754	0.0192756032050059	0.0718209790454595	-0.319454932126262	-0.420839261148536
SLC30A7	-0.148808392778192	0.0427603135805348	0.000501304306630262	97.884372153282	-0.172952854938629	0.0854007132260737	-2.02519216064141	0.0428476363400718	0.128798693988986	-0.218149448221441	-0.24145687669168
DPH5	0.103680391135692	0.0596743701101637	0.0823102644692423	50.0760098350788	0.190094319469081	0.124284670497497	1.52950736971949	0.126138713484049	0.274492599546168	0.320992747344195	0.323946503432176
DPH5-DT	0.133797666003851	0.0924057833762911	0.14763493324308	89.8560422249347	0.223326166556453	0.156802730238942	1.42424922203931	0.154374340816089	0.315552468399762	0.38530250972323	0.375701206389479
S1PR1-DT	0.0386088700407258	0.22123618099955	0.861461319079814	2.58498446327784	0.208781038117933	0.474639662973975	0.439872716935965	0.660029297177295	0.795919010157553	0.182044782178736	0.353048875333904
S1PR1	-0.163705905575822	0.0734220925941279	0.0257703829013164	97.8029533339925	-0.0330137828796293	0.124840200230665	-0.264448333298331	0.791434472052001	0.883493510852771	-0.249960278127141	-0.0235181901211611
COL11A1	-0.177537491903102	0.129592080949108	0.170695715549948	138.561943064863	-0.223119018252432	0.212762228037742	-1.04867776724378	0.29432645016076	0.48269045701274	-0.279495023017784	-0.319584790376021
RNPC3-DT	-0.239925166005103	0.130147998524538	0.0652590335060399	15.9608497162907	-0.37638527226257	0.234524669022423	-1.6048856345538	0.108518975530267	0.247470719128082	-0.412712138923647	-0.558278999241935
RNPC3	0.185505563425906	0.0507685811072169	0.000258242395125342	443.864642734779	0.31362014895076	0.0826075262033676	3.79650817988029	0.000146748522671837	0.00164001012274474	0.495714976020021	0.516323490349889
AMY2B	0.00366849598772159	0.087631595057017	0.96660814400495	106.315876203045	0.039825816467076	0.146043230454217	0.272698818994975	0.785084742614661	0.879293727702743	0.107436200804102	0.089920940054369
ENSG00000237480	-1.26296252739369	0.418863038096774	0.00256796318455705	2.4139380944981	-2.02085920514848	0.692450420161213	-2.91841718382955	0.00351813313627615	0.0200529037495895	-2.59721554780712	-3.11935421404332
PRMT6	0.68622927229073	0.171635939600658	6.38347154778002e-05	5.27627821090879	0.993273092537508	0.360827572607428	2.75276383498044	0.00590945086375018	0.0296549436283409	1.56491605332896	1.57480321062867
NTNG1	0.501310854169932	0.192164628651021	0.00908716996244218	71.6755855671408	0.677407551189841	0.282142098131644	2.40094461505625	0.0163528113564701	0.0638264261539946	1.17005763466679	1.08287968847488
ENSG00000289612	1.05499631170738	0.373117483268794	0.00469104128040833	4.28740911057034	1.45956150936964	0.601080670076314	2.42822899159997	0.0151727599562832	0.0603758684735913	2.3523485412257	2.30099271319016
VAV3	0.432957238844456	0.0920162258033714	2.53583516975044e-06	848.622538230386	0.64194239154741	0.146868262058107	4.370872117309	1.23751259209616e-05	0.000220302241647503	1.02410137605534	1.02764686323343
VAV3-AS1	0.729513599215222	0.213647771151977	0.000638846098955757	12.0213601590394	1.09698314624364	0.34612003113535	3.16937203156169	0.00152768713789648	0.0106502998885631	1.65734157294971	1.73631945163492
LINC02785	-0.11208917970898	0.154000268803995	0.466705079135294	11.0712614736994	-0.055027571623067	0.287018708719364	-0.191721201271486	0.847960597840916	0.917907842045839	-0.139742491497655	-0.0578020833512301
SLC25A24	-0.048303035786776	0.16518577857617	0.769968247015812	22.3384616010881	-0.0159426337101985	0.273782721270953	-0.0582309710276444	0.953564651257561	0.978037793968646	-0.00353920694853989	0.00306812186086027
EEIG2	-0.79566537322734	0.166506903027285	1.76543761140453e-06	11.3795219335598	-1.04177678288344	0.321160480130229	-3.24378884494445	0.001179511506874	0.00874535582547221	-1.59939057604619	-1.5945482108796
ENSG00000290126	-0.349332809211915	0.228649362346692	0.126559689456709	2.51882163893734	-0.505976175693687	0.424385483965208	-1.19225608511899	0.233160848111915	0.41532512503784	-0.646331534034286	-0.760101627259341
PRPF38B	-0.199499591773426	0.0711436818511424	0.00504449496876469	73.6012030753367	-0.227351623550245	0.123763924187114	-1.83697814240699	0.066213122192403	0.175929453568357	-0.32639094670902	-0.326176576542703
FNDC7	-0.196279339032056	0.250696856920915	0.433665293950463	4.76369856929308	-0.387594901295319	0.447256873114248	-0.866604684231003	0.386158646091654	0.575315243814004	-0.31951470410392	-0.575736681305955
STXBP3	-0.0303911210402279	0.0557089781293689	0.585386557683312	128.596592716954	0.00558507115397688	0.111847930174266	0.0499345061216153	0.960174579683179	0.981230374248059	0.0347083100046574	0.0365949964781085
AKNAD1	0.316573973110318	0.141751399919037	0.0255289017563753	9.68674830574363	0.445496853531576	0.269805940117595	1.65117511251756	0.0987028233933974	0.231801417409578	0.775586854173039	0.721705985479438
GPSM2	0.102438744198379	0.0873362229096594	0.240826319668537	179.103810999807	0.217979251794447	0.153832552856684	1.4169904077294	0.156485731982347	0.31835444308633	0.318341444401058	0.36737401396716
CLCC1	-0.14492557999601	0.056634721677857	0.0104987992941586	88.5205176618135	-0.108208883379743	0.113989811660853	-0.949285570377911	0.342475390435838	0.532867156444001	-0.209858433563658	-0.140625736987155
WDR47	0.0161758207415139	0.11219596111117	0.885362506658952	65.5118943102277	0.0790687200345786	0.192447552252104	0.410858538387642	0.681176266178491	0.810166723925613	0.134143234771646	0.151037158240446
TAF13	-0.0626720498047334	0.141234977455564	0.6572283149641	15.266289394975	-0.0793397271515486	0.248194059246268	-0.319668115314656	0.749219932762788	0.855419285761297	-0.0342215273497391	-0.0956654131962467
TMEM167B-DT	0.207785694383139	0.138074206426017	0.132353846066701	6.89363652288303	0.340691927362357	0.275997701785548	1.23440131985982	0.217053397457343	0.396203943737774	0.543289995137977	0.558484609066354
TMEM167B	0.082249926263121	0.108170264007656	0.447030673721823	19.8747648492527	0.218671595981303	0.195878679273383	1.11636241776017	0.264267033689131	0.449994415626787	0.27523202995989	0.368452258809847
CFAP276	0.425641645257021	0.302428525564694	0.159305147875836	3.03441589057142	0.635267820257941	0.549732726330188	1.15559396381357	0.247847278179932	0.431954844638459	1.0084803051806	1.01725200153509
ELAPOR1	-1.30199348892586	0.511483689405352	0.0109114179434274	3.2331144724374	-1.60894921883882	0.736397896816756	-2.18489111089788	0.0288968314332403	0.0969129889970364	-2.68055880753254	-2.47785273714516
SARS1	-0.221202482679704	0.183083731782839	0.226968833800826	26.4989712242566	-0.298268310956215	0.315848521713867	-0.944339740258217	0.344996064272257	0.535041414707344	-0.372733378526992	-0.436620996973566
CELSR2	0.163287633277199	0.261469964161423	0.532300172606826	14.5461347270276	0.359941758759203	0.407902026948664	0.88242208907803	0.377548594850248	0.567035882904597	0.448272775001764	0.588463963006644
PSRC1	-0.974418397693349	0.359247724581763	0.00668008110216014	12.0719187284232	-1.29055298367854	0.524917269595605	-2.45858358722466	0.013948630154509	0.0566691235230673	-1.98108395893908	-1.98198795628843
PSMA5	-0.288119785914838	0.140954645448758	0.0409475967518209	18.6108039731042	-0.399749715365719	0.241413179377693	-1.65587362047168	0.0977474147881176	0.230245982120527	-0.515622663461832	-0.594666378173568
SYPL2	0.391719509990574	0.129368706021609	0.00246234337144106	15.3036055566907	0.601544295122892	0.222904679475465	2.69866158278253	0.00696189317831647	0.0335236080258605	0.936045980762985	0.964731567703984
ATXN7L2	0.176467301879784	0.119884544859979	0.141027067910165	12.2172320536075	0.270336276891843	0.228220906281749	1.18453774150778	0.236200265480028	0.418928578714206	0.476415472499362	0.448913937839567
CYB561D1	0.407569234977684	0.175145720690254	0.0199637024629925	16.6348403606368	0.669640851073895	0.288285965461315	2.32283541795847	0.0201879956005288	0.0743559528659812	0.969890080275845	1.07078396426183
AMIGO1	-0.409203513672736	0.296492020648974	0.167540411784832	7.05587470605321	-0.480793869965153	0.476948273434558	-1.00806292158876	0.313424256422882	0.502756812159541	-0.774174135803392	-0.720883140566932
GNAI3	-0.0295779235619337	0.0467423547441685	0.526873178575254	58.3393815023171	0.0266612927878245	0.110734211281988	0.240768345023298	0.809734664984726	0.894214157258651	0.0364447399049477	0.0694187389337774
AMPD2	0.666208012167111	0.0947482478636488	2.04545931470925e-12	49.6254296810538	1.0969470601157	0.160071314898644	6.85286467978527	7.23855538289929e-12	1.01247857196998e-09	1.52216442700437	1.73626325172441
GSTM4	0.250701348985449	0.0911055054527053	0.00592742298072267	24.6827962210254	0.470958225124697	0.186889210606019	2.51998616505221	0.0117359446986553	0.0496958888440895	0.634928284521624	0.761359084514919
GSTM2	0.0874140843130757	0.0819697044573281	0.286234088831213	46.8208663640104	0.150205935439402	0.143762910886169	1.04481701513636	0.296107549299265	0.484639621921457	0.286259115861061	0.261825025156376
GSTM5	-0.407516806472804	0.1751582572884	0.0199885095992269	49.9669715701328	-0.524403845066846	0.272341182357408	-1.92554001758956	0.054161834580992	0.152654433496786	-0.770572490578004	-0.78880056030678
GSTM3	-0.190197765620506	0.125911534667202	0.130898895252263	46.6573737695292	-0.125447919054713	0.199615210697299	-0.628448696952985	0.529710044726779	0.699296616349419	-0.306528650661186	-0.167473512504498
LINC01768	-0.766179464304647	0.325355440711697	0.0185277006078115	5.9565102602511	-1.21208971107895	0.54722702501364	-2.2149668340096	0.0267623410642935	0.0916555575042963	-1.53642897661035	-1.85979061481136
CSF1	0.376489016761715	0.0888100210827462	2.24255029019378e-05	90.8144013374158	0.684223473457054	0.155311140054182	4.40550158358475	1.05539381068974e-05	0.000194144244745227	0.903524133924217	1.09349468773725
AHCYL1	-0.458939927954743	0.0821694044772716	2.33310970041565e-08	1432.21791396979	-0.60215844410197	0.139892535219074	-4.30443585255626	1.67411789837412e-05	0.00028207126042969	-0.880376871544355	-0.909894225851366
STRIP1	-0.133457551274004	0.0676402470720308	0.0484899303886155	50.6639397433422	-0.102446280784509	0.130015393743308	-0.787955009287365	0.430723022761204	0.617030680875145	-0.185370620330335	-0.131651159534592
ENSG00000258634	-0.185574308855078	0.141971996284532	0.191172263377401	6.30744995232211	-0.123192400928254	0.277099772662532	-0.444577776966583	0.656624910318061	0.793824063638226	-0.296656130413055	-0.163960807648135
KCNC4	-0.0901038507952286	0.10290199568339	0.381232393011391	23.8377175383437	-0.0219716245257365	0.18558633905356	-0.118390311688812	0.905758401944297	0.951457091182166	-0.0927969665636231	-0.00632132399118944
RBM15-AS1	0.0915232206674995	0.145141629510788	0.528316026786059	14.1888765150009	0.246964133806654	0.242696522301229	1.01758414774534	0.308875623973888	0.497848959197684	0.295033401837892	0.412514567089297
RBM15	0.164520252029279	0.08454024570479	0.0516477295344485	19.0874057445931	0.303378655993266	0.181412686128374	1.67231224269831	0.0944627667476238	0.225004973801882	0.450904799957448	0.500373566637829
LAMTOR5-AS1	0.380100252023878	0.084201757681612	6.35680512619589e-06	58.4913711657496	0.596322732705064	0.153044133247273	3.89641027102676	9.76289539256195e-05	0.00118011843894727	0.911235245989339	0.956599596850929
SLC16A4	0.837395917208588	0.123153412892989	1.04898370471658e-11	18.5401378382604	1.25387122278125	0.212663610321305	5.89603092361136	3.72349221803342e-09	2.34367238752218e-07	1.88770392364126	1.98065422416197
SLC16A4-AS1	0.519713610360989	0.118271460650732	1.11159107915149e-05	15.9810488374644	0.840460902747738	0.230073827718347	3.65300525958398	0.000259188920172312	0.00263586008604549	1.2093532509849	1.33681615351351
LAMTOR5	-0.260207025187334	0.134925947147495	0.053790812771418	19.4389505424499	-0.233005763616252	0.240191140180802	-0.970084756002484	0.332004246784633	0.522166411247792	-0.456020225406374	-0.334982236331212
KCNA2	0.4166571961405	0.0990550513314405	2.59563186847507e-05	116.503507334027	0.667697569860089	0.162855241596864	4.09994522321194	4.13247938570242e-05	0.000594810403932003	0.989295707957932	1.06775753176415
LRIF1	-0.070800830712528	0.112550950204781	0.52931251017466	51.3691714688062	-0.0460741499082734	0.198489808652648	-0.232123504078246	0.816442089774614	0.897886854650167	-0.0515790064344149	-0.043858179478469
DRAM2	-0.18611976339835	0.0969702226293381	0.0549400977536235	50.5482648040457	-0.225561494655863	0.16695345996957	-1.35104414545812	0.176681291835093	0.345753084753379	-0.297820845754	-0.323388660814142
CEPT1	-0.194997356631191	0.100044944918732	0.0512837766893399	80.6921827655209	-0.259712279120369	0.16957115647714	-1.53158287362027	0.125625401431131	0.273775451319681	-0.316777272382936	-0.376574500923252
DENND2D	-0.029067481043006	0.640936890589417	0.96382709921358	2.45803552208409	-0.836755962577511	0.935112961917865	-0.894818055843618	0.370884356688262	0.560396596559836	0.037534693668829	-1.27525233704212
CHI3L2	-1.52163313344289	0.528973850745425	0.00402016216633917	17.6595967716556	-1.99487427403485	0.769332265458595	-2.59299442334674	0.00951443133359687	0.0425589689906882	-3.14955785906489	-3.07888573248056
PIFO	-0.667479770230856	0.170347055242236	8.91563457727568e-05	8.302409503583	-0.9948042308621	0.341441200692629	-2.91354478851438	0.00357350571263028	0.0202832414426396	-1.32567438807088	-1.52139397209716
OVGP1	-0.38422217011788	0.227044478075517	0.0905931526805639	7.59888768335991	-0.455638221238062	0.381202584298078	-1.19526529988522	0.231983392697032	0.413771411081114	-0.720831186451082	-0.681706169026774
ENSG00000260948	-0.264843542864463	0.19311333151932	0.170237520009853	4.54478169828735	-0.427101820048546	0.355139014584775	-1.2026327790201	0.229118457185785	0.410408331939248	-0.465920634769029	-0.637264072168576
ENSG00000243960	0.0079703228379673	0.227836354363806	0.97209356381391	2.87570921521703	-0.197724420681513	0.480356560986897	-0.411620110434813	0.680617889092026	0.80972118788699	0.116621941006232	-0.28003568404595
WDR77	-0.318648518057003	0.155146319731208	0.0399894323169701	8.54016898385798	-0.344087692355549	0.281187394678998	-1.22369529668411	0.221067194594723	0.400832123203437	-0.580811015276205	-0.507979307806401
ATP5PB	-0.471939986376124	0.123838354365167	0.000138441864127368	39.6325405229705	-0.568359534425495	0.19855879520721	-2.86242437073801	0.00420413581776941	0.0227931634824332	-0.908136045362451	-0.857256389441383
C1orf162	0.332092502545247	0.202148637353056	0.100421534264561	8.41463342656914	0.595113560283973	0.344887467551242	1.725529676417	0.0844320603996063	0.20791262155689	0.808723748025525	0.95471645266959
RAP1A	0.179649641276938	0.096410896306017	0.0624095432366609	94.8311675393819	0.281251900428277	0.165027247930051	1.70427552998696	0.0883296242787512	0.214631366095231	0.483210758305808	0.465913740836872
INKA2	1.55262734020346	0.363076182520288	1.90014161889143e-05	17.4665334686346	2.09883212387965	0.50751197351274	4.13553223060453	3.54132904378384e-05	0.000522856620510866	3.41494578267968	3.29658169373378
DDX20	0.413651498785741	0.205648410519989	0.0442779448050188	10.4296532500225	0.7231878168976	0.355068459718149	2.03675600325543	0.041674499276684	0.126349797910249	0.982877607930156	1.15417708120728
KCND3	-0.280866518777761	0.15031166089889	0.061683905425875	140.772231410948	-0.355718193638008	0.235987379515285	-1.5073610901085	0.131718126584807	0.282520818207923	-0.500134678971234	-0.52609244902108
LINC01750	-0.402865487933386	0.335749258235226	0.230178234384314	5.70273001599893	-0.578713263471033	0.554646577626872	-1.04339102919761	0.296767226608954	0.485167491670281	-0.760640476764382	-0.873381107692623
LINC02884	-0.0527951181646476	0.133112303322091	0.691647056796159	168.575574207592	-0.0694528840326635	0.210665837752112	-0.329682708756927	0.741639720359108	0.849958280115029	-0.0131312019604586	-0.0802678149990103
CTTNBP2NL	-0.322192724767001	0.0864406563615467	0.000193520132765717	50.814615651146	-0.444145789536597	0.162207473642292	-2.73813394391463	0.00617889044948789	0.0307097476823955	-0.588379000505278	-0.663808054985667
WNT2B	0.271181155372166	0.159829686676067	0.0897556105651793	15.1134861262663	0.390624136322385	0.281585601792513	1.38723050410162	0.16537148665081	0.330672395960339	0.678659049939941	0.636248166293067
ENSG00000273483	0.141399635016091	0.222920605708925	0.525881851991714	2.81981389579603	0.268906386622761	0.402586442150812	0.667946951184279	0.504167455624105	0.679669601156772	0.401535081326404	0.446687051505403
CAPZA1	-0.345568393662895	0.055175118455773	3.77349749968988e-10	199.81106257821	-0.439615150900689	0.104802411917203	-4.19470451928146	2.73227527078886e-05	0.000422400169933183	-0.638293334346129	-0.656752116861258
MOV10	-0.423883739294652	0.0825862294632448	2.85736318981156e-07	76.2604434394292	-0.57709222595651	0.138058129799548	-4.18006695291623	2.9142328039656e-05	0.000445064462193152	-0.805520989911169	-0.870856531949777
ENSG00000225075	0.28486030400471	0.281548276119396	0.31165108673987	1.48061106200891	0.408948864647361	0.614685234471895	0.665298012239888	0.505859901725639	0.680971196762349	0.707868292873019	0.66478678073538
RHOC	-0.19481548787007	0.114403266564899	0.0885897858941638	28.65083014888	-0.116458319206251	0.217992391208695	-0.534231119538297	0.593181641205205	0.748334520014355	-0.316388925931834	-0.153473265433098
SLC16A1	0.0315930930305503	0.117465460251925	0.787963197035972	25.4583169734151	0.071650984875253	0.200818209828585	0.356795257444099	0.721245086921028	0.837775941479848	0.167063913079397	0.139484906005489
SLC16A1-AS1	0.0519524309577357	0.0713729942308822	0.466674559102349	178.485990872164	0.0895966283874533	0.12086280356323	0.741308539484443	0.458506385137738	0.641251300571638	0.21053744081467	0.167433140327515
ENSG00000287807	0.369072083187837	0.165454910860772	0.0257042874751026	9.85070034171857	0.547322819880671	0.309353447148944	1.76924752229172	0.0768525767601039	0.195362730826492	0.887686670614364	0.880287981475091
LRIG2-DT	0.228063031903465	0.0999765170473547	0.0225386255958977	42.4804600061912	0.374451720378186	0.177353894091012	2.11132505602629	0.0347443818279191	0.110661839415065	0.586588426464188	0.611061525866691
LRIG2	-0.0914120277309877	0.0473182876874673	0.0533775173474958	72.8084379348749	-0.0860677444337892	0.091216556111279	-0.943553978608789	0.345397619191532	0.535522797627479	-0.0955903317753389	-0.106143510757856
MAGI3	-0.12307315265029	0.0568110592973241	0.0302837603391569	344.125914264635	-0.16060587726992	0.102518060390367	-1.56661057240418	0.117205745111652	0.261236936428226	-0.163196694871818	-0.222227907565033
PHTF1	-0.0587133657411134	0.0437045516731212	0.179137518049161	78.6295549092574	-0.0730088435390354	0.0968482602619925	-0.753847754637336	0.450940645146821	0.634470535691169	-0.0257685038746895	-0.08580580473207
RSBN1	0.110737062752512	0.0444301205566587	0.0126887635546367	70.0096712016521	0.236804763792113	0.104505767917592	2.26594922472457	0.0234544922362389	0.0831212489787804	0.336060939166037	0.396692540225925
PTPN22	-0.230707122820181	0.228588442208512	0.312845864651124	3.80655289150601	-0.288051046947607	0.452195176043279	-0.637006014677251	0.524120925818939	0.694414914797247	-0.393028745608115	-0.420708807006769
AP4B1-AS1	0.288296227554105	0.210410005923284	0.170635695161788	3.89528408434453	0.226405996690775	0.425617997157521	0.53194648300312	0.594763061877606	0.74965797051905	0.71520505982758	0.380497680486802
BCL2L15	-0.122039291677727	0.20917893213389	0.559610214186741	2.98739159596601	-0.157304524783305	0.419610389253599	-0.374882340408963	0.707747973221374	0.828392634381277	-0.160989079681881	-0.217086438393823
AP4B1	-0.53777427850409	0.142449670657627	0.000159887071704547	16.0227371844221	-0.782892313487637	0.24838639018843	-3.15191308547028	0.00162204547127948	0.0111493484344109	-1.04871276426133	-1.19136602306404
DCLRE1B	-0.0902954407051256	0.2029370656234	0.656360897230781	3.99405587640682	0.00593288011555751	0.401558678261647	0.0147746280599414	0.988211981247979	0.994588998773021	-0.0932060706951767	0.0371366681295568
HIPK1-AS1	-0.185900678323353	0.148500537058499	0.210623837243376	8.55197883178204	-0.131304039817123	0.280025806943175	-0.468899781953911	0.63914127217476	0.781750182020497	-0.297353030881122	-0.176593733530544
HIPK1	0.0124096218509248	0.0776672064723722	0.87305482967837	63.6633238412394	0.0905840751566133	0.139931823422358	0.647344349134949	0.517409104639536	0.689600450529521	0.126101227093786	0.168970972819631
TRIM33	-0.198145254202026	0.0572385709501416	0.000536688268914268	218.405911316084	-0.251180795126816	0.101025378271709	-2.48631382949403	0.0129074084437322	0.0536256875088016	-0.323499014162698	-0.363287715548054
BCAS2	-0.320725299707705	0.148743323824801	0.0310654568860551	33.4595921169338	-0.395052237471596	0.248885321822955	-1.58728620305145	0.11244783860056	0.253700725772136	-0.585245590949285	-0.587350607478678
DENND2C	-0.328827414671765	0.136217781091701	0.0157791963916319	11.0397843120146	-0.362340051562268	0.238977798378149	-1.51620800769499	0.1294667638756	0.27914390097181	-0.602546129938528	-0.536405215837636
NRAS	-0.14352149650321	0.117829204575259	0.223206153478105	9.44752107871613	-0.181156764260548	0.248260738190453	-0.729703639733699	0.465571355837251	0.647559748660383	-0.206860277980938	-0.254233502948061
CSDE1	-0.216606149510938	0.0961429941253055	0.024261783009018	94.1511545964343	-0.242471835487653	0.163900856598232	-1.4793811363782	0.139038478825094	0.293744204125324	-0.362918775605841	-0.349724532676907
SIKE1	-0.0140587334081779	0.0769666379344164	0.855064728361514	35.954425906408	0.0308790604147095	0.150084840415844	0.205744033369074	0.83699086065615	0.910957014031	0.0695830445979207	0.0759874171687982
VANGL1	-0.0745169150359308	0.124975778264226	0.551007654660594	8.69499191090535	-0.0917639824641785	0.247520762935824	-0.370732464524483	0.710836807539154	0.830303534184245	-0.0595140039023014	-0.115014733186805
LINC01649	0.256594802176072	0.278371276380239	0.356647601655431	1.79211361169854	0.404304014306399	0.537322286876122	0.752442294282891	0.451785120102754	0.635303568128833	0.647512642699449	0.657552971280083
SLC22A15	0.113180580393821	0.136301724832069	0.406330794805292	124.722878402548	0.165747614000198	0.199621511200873	0.830309384009278	0.406363883811525	0.59460394402911	0.3412786104052	0.286029366108509
MAB21L3	-0.326614175214275	0.249872206029455	0.191170305551358	1.88429323711889	-0.480534360806453	0.498121900876588	-0.964692297128105	0.334698954547662	0.524658398554478	-0.597820174345859	-0.720478985498816
ATP1A1	-0.0930143990652824	0.458238072481469	0.839148557769124	5.42768123451155	0.0158605115498876	0.6499963671913	0.0244009233750373	0.980532811799289	0.990877614445342	-0.0990118936597582	0.052597789342665
ATP1A1-AS1	-0.0470981016930956	0.0725921545978263	0.516464880918149	75.7575819771845	-0.0540358675117998	0.127082927410757	-0.425201627100903	0.670689698160778	0.803551002065639	-0.000966297361394263	-0.056257620548268
LINC01762	0.235403651990458	0.270813933438529	0.384713150066533	3.86183316189228	0.286299308839177	0.495778160859565	0.577474627649592	0.563618873621455	0.72642289958128	0.602262936710412	0.473774487256519
CD58	0.548740197241001	0.0761189534501013	5.63715382282795e-13	31.857323473847	0.807825423636486	0.149120160895969	5.41727837995059	6.05130853634282e-08	2.52720999157597e-06	1.27133405479599	1.28599022371096
PTGFRN	-0.0671166476957971	0.0904327291294288	0.457983075602464	41.1871558106341	-0.0620788752642024	0.163797456774617	-0.378997796953721	0.704689499802738	0.826793087517133	-0.0437121281924752	-0.0687836614876855
CD101	-0.505763683649351	0.282311539758837	0.0732116406537895	2.58908888389469	-0.703553354526168	0.50052483903109	-1.40563124876699	0.159833651883857	0.322891824942813	-0.980360174004357	-1.06780490281704
TRIM45	-0.686987369171296	0.123833316732876	2.89488354282489e-08	9.79411864141218	-0.911623400060633	0.237499012939492	-3.83843026873079	0.000123823367420951	0.00143193112035882	-1.36732918778091	-1.39184958720176
ENSG00000271427	-0.0393276239180026	0.17622710938731	0.823407527968213	3.95567947850126	0.00970910886474805	0.310516574912429	0.0312676025989472	0.975056127149336	0.987835662501719	0.0156260929353822	0.0430177013655171
MAN1A2	0.108382910915424	0.0471584668382331	0.0215464010645711	149.573733349763	0.135901306262195	0.0979817008315663	1.38700701364445	0.165439624179235	0.330729121657763	0.33103409175338	0.239547243484047
GDAP2	-0.180744131479126	0.0490203454756309	0.000226802142885273	81.2147940201069	-0.27284822757501	0.114025394351764	-2.39287247482157	0.0167170503321331	0.064837432890298	-0.286342197274819	-0.397032199484063
WDR3	-0.521663729752979	0.145574719094566	0.000339049988209308	11.9276402809196	-0.776440488381392	0.283443209491878	-2.73931589249677	0.00615671864012898	0.0306081831632252	-1.01431172477434	-1.18131806241267
SPAG17	0.205065160586131	0.279173871217712	0.462617977219685	4.75824728892382	0.292962167786491	0.543594988162142	0.53893463730594	0.589931956141353	0.74615765717204	0.53748080812502	0.484151108356093
WARS2	-0.592922712433383	0.068073303772314	3.03708002253326e-18	52.8960701886017	-0.886657411839982	0.136101280594137	-6.51468823782823	7.2840784959209e-11	7.97357760323664e-09	-1.16647184761446	-1.35296798964872
WARS2-IT1	-0.163963912542956	0.280138020565753	0.558348104855903	3.94119496651898	-0.228815257021396	0.495308565915502	-0.46196507140648	0.644106368612027	0.784935046357237	-0.250511203362613	-0.328456013955214
WARS2-AS1	0.193976252921502	0.0653500357288166	0.00299485575315264	181.276912628185	0.286279330802909	0.111390980250698	2.57004050201018	0.0101686625626719	0.0447136998514296	0.513802536432873	0.473743373808928
ENSG00000227712	-0.0201786448053866	0.22164625032107	0.92746091452161	4.93910602909664	-0.0859686185740569	0.405907659557123	-0.211793536164987	0.832268111528286	0.907835192026645	0.05651512761479	-0.10598913386113
ZNF697	0.212768581282203	0.266353490452939	0.424394604536035	1.56476894208196	-0.108666375624155	0.702432646254784	-0.15470006441691	0.877057779207975	0.936084034072287	0.553930010672024	-0.141338227483171
PHGDH	0.275478398272031	0.11422794261032	0.0158802966838362	66.7656814103507	0.533660603950715	0.197655319986377	2.69995568036063	0.00693487136549563	0.0334117476614256	0.687835001980258	0.859010683065095
NOTCH2	0.0263974195634875	0.044009813296298	0.548634481755415	465.694796934123	0.118223936836076	0.0785750809766883	1.50459834551301	0.132427371907285	0.283756839208996	0.15596953194669	0.212016814576202
SEC22B	-0.0337017343898023	0.0519740717593956	0.516704545115498	56.100478465788	0.00452067652342467	0.115127320228002	0.0392667571387205	0.968677710125723	0.984940631353819	0.027639119356699	0.0349373267196763
ENSG00000290569	0.465915407032998	0.167422167499348	0.00538791210453101	73.2631860620494	0.75616094279141	0.264055501330547	2.86364396492858	0.00418798452293417	0.022752478185016	1.09447733051775	1.20552885625972
NBPF8	-0.065872539040938	0.109484679135788	0.547400560185671	20.1852091953912	-0.119518446123737	0.206582293740847	-0.578551258965449	0.562892000871823	0.725812746807508	-0.0410555687156323	-0.158239054081853
ENSG00000290999	0.624130072176691	0.0870720297804285	7.61155835280879e-13	82.2572201718472	0.938508411869621	0.147405494803477	6.36684821770623	1.92951943651e-10	1.79813156462498e-08	1.43231491923751	1.48951364568014
NOTCH2NLR	0.483675426303214	0.304872648638261	0.112629672431224	3.24819499407865	0.628310045867672	0.521264406857111	1.20535766033974	0.228065259009873	0.409143131595074	1.13240050331855	1.00641608423366
NBPF26	0.184352818629737	0.187677018792343	0.325958154724407	89.7418997279403	0.329679980261923	0.288771971871259	1.14166197683791	0.253594551519644	0.43848476084211	0.493253506838302	0.54133479341915
LINC00623	0.0493780333621364	0.154519780228772	0.749303410199103	22.8829572597068	0.0716976318856491	0.255504968503697	0.280611497715794	0.77900839633619	0.875087257124674	0.205040300108318	0.139557553251384
H2BP1	0.816342607146049	0.238139022502134	0.000608026292023344	2.37883838842418	0.869588940118755	0.468594701343506	1.8557378852675	0.063490927980281	0.170697357867699	1.84274854924763	1.38217965431149
SRGAP2C	0.431743293952281	0.268529276067405	0.107877418834178	11.4818816521433	0.609174732074489	0.421281158335316	1.44600516785899	0.14817575233477	0.306508152482158	1.02150922560684	0.976615078025456
LINC02798	-0.1162304666272	0.403048103461506	0.773056911244105	5.7903604334584	-0.0018402539431733	0.621347917557182	-0.00296171257869217	0.997636898714679	0.998713587216558	-0.148585428942029	0.0250309238054689
ENSG00000290735	0.0121221394205614	0.207054755381776	0.953314062239927	3.55514748741603	-0.0514387644211688	0.433321661422617	-0.118708038394141	0.905506667865917	0.951335291473558	0.125487362563686	-0.0522129371861995
H3-7	0.403436405272773	0.255473025341814	0.114296110627979	4.00114428401185	0.509743125860994	0.445411561810475	1.14443173362862	0.252444634015961	0.437213465988335	0.961065201616028	0.821762017025953
NBPF15	0.12920665863307	0.105344638596506	0.220005365270602	20.9016237277892	0.119684860983678	0.221320034170157	0.540777347303593	0.588661058298225	0.745178809869153	0.375499279039583	0.214292032535152
SRGAP2B	0.197246203953994	0.208733061155294	0.34467486931877	11.219648102455	0.322125372652281	0.348301128598366	0.924847341002248	0.355045321346012	0.545205083506327	0.520784900368895	0.529569378401199
LINC01145	-0.146147830126665	0.235263119032116	0.534461382521493	3.3561183340357	-0.326763801703232	0.46109283309632	-0.70867248035272	0.478527746259353	0.659027350166041	-0.212468318283118	-0.480999380617335
NBPF25P	0.123001248960208	0.188770582888316	0.514664931859184	4.09552706584676	0.236319129364063	0.397866133250619	0.593966436482804	0.552534561844678	0.717444125687071	0.362248796608047	0.395936221580634
GPR89A	-0.0201400374589745	0.0944725380634548	0.831183415340831	27.8874381420839	0.0082752621333491	0.189604974112523	0.0436447523177217	0.965187578473433	0.982923025714537	0.056597566324292	0.0407846533054816
PDZK1	0.421032400038727	0.15050995126075	0.00515200954756494	6.29565881548624	0.620316314537615	0.277045958098096	2.23903759071618	0.0251534703798993	0.0877136450287586	0.998638131012026	0.99396678554076
CD160	0.81176131686864	0.212883336572341	0.00013719315794977	2.8695716192312	1.14714224647245	0.462769099986525	2.47886526240809	0.0131801083951875	0.0545272841213108	1.83296606758489	1.81443636539306
RNF115	-0.0484413504732791	0.0401885668643642	0.228067625397751	251.817575103251	-0.0511490018585516	0.0891377428518144	-0.573819800929707	0.566089748032526	0.728390575989285	-0.00383455188467655	-0.0517616659909219
POLR3C	-0.0582139142395398	0.073835972196732	0.430449832340693	29.7801226223016	-0.0732691905515973	0.152402614918121	-0.480760717858819	0.630686571941912	0.77559169779423	-0.0247020193561979	-0.0862112646592758
NUDT17	-0.226891227498579	0.147869502835406	0.124930841411916	7.79343425932363	-0.223961989839237	0.322924004432135	-0.693543950791382	0.487968254046944	0.667076676180836	-0.384880620571246	-0.320897619721974
PIAS3	-0.303406640061061	0.09823232145868	0.00201058653176922	20.4741111131158	-0.377398034560705	0.188199237409855	-2.00531117848697	0.0449297905158687	0.133038075949541	-0.548264858413736	-0.55985625770032
ANKRD35	0.0261915019758239	0.159336770521662	0.869433372418227	16.3794529771655	0.199874257809818	0.272066233979391	0.734652936846836	0.462550889547368	0.644819591896877	0.155529833760507	0.339177609979905
ITGA10	1.36751844163417	0.336686826272296	4.87181694569177e-05	2.12801954782255	1.72979428399454	0.594371249956855	2.91029265651747	0.00361090466450767	0.0204362825328463	3.01968062893163	2.72184855497556
PEX11B	-0.158992266547207	0.155613094227549	0.30691570616564	13.1441279622319	-0.130115929603107	0.270183953764411	-0.481582743128271	0.63010238756633	0.775212878078115	-0.239895190658312	-0.17474339126563
RBM8A	-0.196469258597276	0.140621181365759	0.162367666888006	14.3485945612701	-0.176094756282009	0.252889610948161	-0.696330527860656	0.486221859187907	0.665877227937499	-0.31992024152933	-0.24635001941469
LIX1L-AS1	0.292047927941837	0.178478070794346	0.101771822429473	9.20321145895442	0.458128793033668	0.302701904725399	1.51346518103105	0.130161539114635	0.280127850208368	0.723216108686036	0.741378749228818
LIX1L	-0.148286838245272	0.0743537387943177	0.0461146128071644	29.6779869026147	-0.0993629458814838	0.14934381536527	-0.665330168768347	0.505839338532839	0.680971196762349	-0.217035766846663	-0.126849227171206
POLR3GL	0.00651923113513841	0.0921406697748491	0.943594318495909	22.1678828158349	0.164879309048933	0.182386597737163	0.904010004542881	0.365990096465503	0.555484661092273	0.113523408253596	0.284677083019612
TXNIP	-0.811453126226293	0.288283853589495	0.00488119526245534	127.951638338939	-1.05598061286749	0.453084034853224	-2.33065067765977	0.0197717869292698	0.0733207064467364	-1.63310234606211	-1.61666900963471
LINC01719	0.379142616233448	0.101644281441566	0.000191409154570211	32.6145617442434	0.630331515526817	0.180749959615422	3.48731206838419	0.000487901687181416	0.00434940785780742	0.90919039530488	1.0095642860616
NBPF10	0.0195787343247333	0.109807252663001	0.85848665524684	34.0270255068702	0.0144237895187045	0.198742003485295	0.0725754458833951	0.942143966527138	0.971866118103685	0.141409515166908	0.0503602633405564
NOTCH2NLA	-0.0677135747988083	0.0628608271837004	0.281391694409416	117.079194909582	-0.0282127175988962	0.115195535757107	-0.244911553329493	0.80652491581209	0.892202355360524	-0.0449867534804637	-0.0160410942248761
ENSG00000276509	-1.60367192970238	0.242946822176238	4.08620917403024e-11	3.97226550585697	-1.86879947288078	0.436543014619865	-4.28090568465081	1.86134236935225e-05	0.000307741018983936	-3.32473624145193	-2.88253902123774
ENSG00000290578	-0.060365597332153	0.143690117843629	0.67440539300722	6.11536745279399	0.0219610064420567	0.303170715143191	0.0724377565019243	0.942253538358923	0.971866118103685	-0.0292965329370808	0.0620985944049493
ENSG00000287978	1.19412010795366	0.272629548081667	1.18673940530271e-05	3.33239204725729	1.62924608878027	0.471180178109941	3.45779844838913	0.000544608654148275	0.00475392913358553	2.64942117867494	2.56525653760963
ENSG00000291242	-0.383008245823847	0.12038739451251	0.00146532379621187	63.3289889303523	-0.535846043967394	0.20606397790633	-2.60038677992993	0.00931187408933822	0.0418227494777005	-0.718239079986035	-0.806620442653953
ENSG00000289321	-0.649274588891753	0.136650527108665	2.02062244671703e-06	11.4626553280893	-0.885231097815945	0.267316344290718	-3.31154872016811	0.00092781082620778	0.00724413661378429	-1.28680065559973	-1.35074667289664
ENSG00000290557	-0.184151684257987	0.130421983296285	0.157959344467284	8.04826499503389	-0.219647041434799	0.28493069992436	-0.770878818930738	0.440778762923184	0.625838698999525	-0.293618383797733	-0.314177593827517
ENSG00000291243	-0.279685611304573	0.209090384330173	0.181017016765241	4.70188369843096	-0.375639950211256	0.398961046607392	-0.94154543007532	0.346425419601629	0.536455636153159	-0.497613073702338	-0.55711824759091
NBPF12	-0.0630686139160245	0.0848887250936748	0.457508132396425	64.1335691523572	-0.0347000019523302	0.143562451012952	-0.241706669867316	0.809007460979967	0.89382423531231	-0.0350683152439569	-0.0261442784935326
PRKAB2	-0.455803034262162	0.0970361778520079	2.63689652349618e-06	34.6458114820065	-0.599897044814323	0.193626226221276	-3.09822205659662	0.00194685493069308	0.0128123119113274	-0.873678626472008	-0.906372361776453
ENSG00000237188	0.192139130860941	0.0788970194002871	0.0148788119734634	87.7922632405812	0.336387341935223	0.134996506972725	2.49182256251406	0.0127089509562762	0.0530291068205364	0.509879708630786	0.551780722293227
FMO5	-0.125533889034577	0.144629738245331	0.385412212857831	37.0180615629084	-0.0836971436020346	0.26392289849061	-0.317127252241861	0.751147047016905	0.857064324525828	-0.16845113349031	-0.102451578089918
CHD1L	-0.10331562597158	0.225097515288644	0.646247353052188	2.72541840571634	-0.111647434980084	0.453313239097266	-0.246292023595914	0.805456184059652	0.891550959564838	-0.121008221596351	-0.145980877681294
LINC00624	0.174307826747928	0.197097157847942	0.376493737805156	13.5203855043122	0.321367947180352	0.325308049773197	0.987888087627738	0.323207460140287	0.513079470141634	0.471804320487733	0.528389777092585
BCL9	0.128751706639643	0.0544403227843149	0.018029763972716	125.667744854117	0.174497604642288	0.102903020296238	1.69574813392205	0.0899335886656011	0.217330257321069	0.37452781483111	0.299656449952809
ENSG00000289419	-0.0466276211301775	0.110011473214954	0.671680128598531	9.85955179922941	-0.141832338849666	0.214291018673715	-0.661867864213309	0.508055908550969	0.682571835058872	3.83251795782244e-05	-0.19299032405536
ACP6	-0.0110429316014387	0.0743682362948733	0.881956160145008	159.691112559654	0.0328598408385324	0.131557586202726	0.249775340115289	0.802761091140851	0.890098389754712	0.0760227207778763	0.0790722502865321
GPR89B	0.0693464211079351	0.067443048658922	0.303845448754184	33.9548990316836	0.140712420930106	0.144542944015449	0.973499065544603	0.330305324414506	0.520316503171367	0.247679027438272	0.247039990121831
ENSG00000290705	0.0216641393603982	0.15346609062366	0.887739087153318	9.95683552723097	0.0507772930675715	0.285222087077116	0.17802721236607	0.858701604721695	0.924933203863535	0.145862504452783	0.106976579992538
NBPF11	0.00643985691272301	0.112514929150254	0.954357538098074	43.9677646436741	0.0720506316820133	0.192063096626378	0.375140424931157	0.707556033952685	0.828239076938239	0.113353919566293	0.140107309019
ENSG00000227733	-0.705110725897855	0.147534404264144	1.75909238342662e-06	27.9454818859763	-1.04077518235114	0.247652852113009	-4.20255681883371	2.63916974738586e-05	0.000410889820034703	-1.40602819921862	-1.59298833556196
LINC01138	-0.15635153209818	0.0866494793275036	0.0711664326500449	461.967983323532	-0.202073976595526	0.139788510016349	-1.44556928585828	0.148298046565621	0.306689130799402	-0.234256400108156	-0.28680960707629
ENSG00000224481	0.0821620086550997	0.246702888463656	0.739103848603034	2.25052198845156	0.213974017001305	0.458318677100428	0.466867329856641	0.64059480059785	0.782495340015007	0.275044298483336	0.361136330685568
ENSG00000272824	-0.370281328646613	0.217751359864559	0.0890411100513227	3.54385527926046	-0.496659789171468	0.404290095951822	-1.22847379677254	0.219269159999963	0.398597181623451	-0.69106314779866	-0.745592448283367
ENSG00000291232	0.0508836633803875	0.0954391021345269	0.593927530003056	39.4924463948138	0.119762442705616	0.165248345733322	0.724742158078175	0.468610226666781	0.650154589937967	0.208255289151262	0.2144128569649
NBPF14	-0.0583675183349558	0.100079834638998	0.559752222779485	72.7562109248114	-0.00863972767047318	0.163265049259173	-0.0529184152375329	0.95779691171584	0.98023338799115	-0.0250300119425089	0.0144415412142101
NOTCH2NLB	-0.156092741781763	0.152310190034378	0.305441271280833	10.3436042578691	-0.18292085633033	0.271505097724316	-0.673728993906648	0.500483625074763	0.676472383489349	-0.233703802177976	-0.256980869377042
PDE4DIP	0.556116257708799	0.0597288578052205	1.27017003435551e-20	655.02505556827	0.871003716074487	0.103711921911728	8.39829886496386	4.52993062334473e-17	2.04706403348276e-14	1.28708424129374	1.38438300187588
NBPF9	-0.0785371039914631	0.0791558228437597	0.321108003648743	48.5139419988931	-0.101553822075953	0.139928938548564	-0.725752822320649	0.467990313307211	0.649865741314461	-0.0680983594783242	-0.130261259802521
ENSG00000274265	0.419993743406443	0.0791278191332878	1.10963174227813e-07	161.671778528817	0.651335826423988	0.1362434391662	4.78067663595484	1.74706180141161e-06	4.59555480419077e-05	0.996420275594895	1.04227603598173
ENSG00000289614	-0.32486971774677	0.205715176566514	0.11428538491888	9.98749518027805	-0.356137461302113	0.355397090779598	-1.00208322054885	0.316303401197527	0.505752169768023	-0.594095214311904	-0.526745409217914
ENSG00000291233	0.630581972437636	0.092379296371224	8.73090334376952e-12	33.5151715185504	0.913171584185655	0.166825668514422	5.47380743213815	4.40467699273171e-08	1.90732253857257e-06	1.44609173584828	1.45005450917123
ENSG00000272755	0.162064869474471	0.16566916690938	0.327953656526861	7.57293041958178	0.411784446337899	0.312648106864693	1.31708600594889	0.187809797230584	0.359660965597285	0.445661793432435	0.669202866537627
NOTCH2NLC	0.198221866334098	0.0951343025031448	0.037196534827986	136.76307142556	0.323014660811348	0.152360853484548	2.12006334582595	0.0340007035602114	0.109149070955404	0.522868243436995	0.530954340374423
NBPF19	0.0843735359054578	0.115190505595	0.463882031661276	78.6481879900125	0.169594196026682	0.183275119595095	0.925353077937486	0.354782277669099	0.544896109946859	0.279766597980481	0.292019966319751
H2BC18	0.896439093508221	0.302159035883908	0.00300937149006649	11.4059442338389	1.25911833522469	0.443366055944741	2.83990693094832	0.00451266975909691	0.0240058230710304	2.01377949503857	1.98882598618229
ENSG00000290791	0.538090619661246	0.145615571481099	0.00021964275253234	15.9463465824278	0.82576699871579	0.256542844209044	3.21882686403412	0.00128716177408644	0.00934305564518101	1.24859388967184	1.31393212192607
ENSG00000290792	0.855051919916571	0.164318586329352	1.95440645689651e-07	12.6027611306654	1.24212126887888	0.303292299603094	4.09545929950875	4.21332245583167e-05	0.000601747122865295	1.92540498868399	1.9623550495064
H2BC21	0.122233261560838	0.109425356771629	0.263974249217881	14.1006916920184	0.337110406775793	0.237486704873219	1.41949170146496	0.155755714532489	0.317235492074492	0.360608904307705	0.552906810949814
BOLA1	0.189987945444566	0.134641724049379	0.158226059675309	6.73219571663896	0.384822186098376	0.298576432806658	1.28885653325347	0.197447967764277	0.371220715156563	0.505286257743681	0.627212309525096
SV2A	-0.61693681923948	0.500113706017858	0.217354563751703	3.83593155983264	0.427108224898553	0.879561265311029	0.485592353532667	0.627256218917033	0.773168527220156	-1.21774944524589	0.693067853804359
SF3B4	-0.331861216111625	0.173254989276837	0.0554351788958243	9.9358755584003	-0.372771994820324	0.301763755164586	-1.23531069732682	0.216714894019751	0.395709002507676	-0.609024240941486	-0.5526517435485
MTMR11	0.432842963691545	0.195740897475931	0.0270146744165937	6.48721260964252	0.755422727545811	0.350787698606957	2.15350404402929	0.0312790866127945	0.103001237381145	1.02385736301094	1.2043791726248
OTUD7B	-0.127380854089849	0.0939161422133855	0.174995640613633	302.866838938581	-0.147424187118611	0.151040030302013	-0.976060365082207	0.329034551069	0.519196430122667	-0.172394979151873	-0.201698971678245
ENSG00000285184	0.0601192409876969	0.0702412855423682	0.392055263138752	67.8984167974826	0.145190407341124	0.120417583896588	1.20572430240596	0.227923811287343	0.408987825539313	0.227976123919986	0.254013928583324
VPS45	0.0118666665439067	0.0339586199958164	0.726755330477201	251.21087170172	0.059684681789974	0.0710963186539719	0.839490467579079	0.401194136176889	0.589704491259591	0.124941848400673	0.120848792880408
PLEKHO1	-0.419499342879262	0.0868140148038702	1.35058599734571e-06	67.4857396292712	-0.505026482402841	0.153664260216337	-3.28655786122185	0.00101419935637514	0.00775792077116122	-0.796158937969767	-0.758622591380322
LINC02988	-0.128550572973103	0.213043427878168	0.546242095919428	3.50698165278582	-0.29137548392435	0.421500183520017	-0.691281985908109	0.489388350125026	0.6685512970005	-0.174892693296383	-0.425886227562997
ANP32E	-0.274394526412313	0.0575557710670104	1.86568004564812e-06	41.357617498394	-0.3771246847038	0.12177818157069	-3.09681652197184	0.00195610905669481	0.0128588086591531	-0.48631495945933	-0.55943054736859
APH1A	-0.410044298478989	0.126537666410274	0.0011932361119617	31.0831517518559	-0.387511540155685	0.213555079973616	-1.81457420822563	0.0695893690747978	0.182452103626039	-0.775969473241415	-0.575606856111206
C1orf54	-0.276975638327594	0.132387059270561	0.0364237133284343	84.7165999289887	-0.36334519806032	0.210249556444535	-1.72816154385645	0.0839592661682539	0.207327743722756	-0.491826437329491	-0.537970613580907
ENSG00000289041	0.613258931143958	0.295488249515288	0.0379486577221895	2.01821379748213	0.791072404885652	0.656141936037899	1.20564219635545	0.227955481744931	0.408987825539313	1.40910164713157	1.25989936253168
CIART	-0.310280415707406	0.143004498523887	0.0300276955098006	16.6970434848646	-0.328108057412928	0.251682119000977	-1.30366058071712	0.1923493353141	0.365160678274257	-0.562942510372565	-0.483092901172213
MRPS21	-0.175530329515501	0.142483963015798	0.217975073923759	62.4544195992789	-0.132619196311773	0.235205127963902	-0.563844833910794	0.57285973658984	0.733787825578135	-0.275209106155526	-0.178641935472014
PRPF3	-0.268123337980111	0.0506575229206056	1.20416010033533e-07	83.4708702271229	-0.344538996921345	0.0976590484764095	-3.52797822932477	0.00041874659511206	0.00384716462854674	-0.472924018888694	-0.508682161718934
RPRD2	-0.224009995380547	0.0561304220793735	6.58275128434108e-05	278.601333161774	-0.289951188295003	0.0982890819816271	-2.94998368536195	0.00317790709941832	0.0185209770899962	-0.378728292590689	-0.423668054223838
TARS2	0.0289947911537674	0.121356501448224	0.811165726592295	16.6139313788597	0.123138166807975	0.229242048876442	0.537153490869141	0.59116159445056	0.747097006543464	0.161515729287325	0.219670151202084
ECM1	0.141903101469172	0.313367538411828	0.650669139381737	4.71506046743895	0.134787309493789	0.547542900007427	0.246167577904782	0.805552512489246	0.891550959564838	0.402610139016889	0.23781232421541
FALEC	0.321716363425547	0.169061977941852	0.057047168216315	8.24778167764151	0.487347502234055	0.30693447384252	1.58779004565027	0.112333823154535	0.253589253141479	0.78656745918064	0.78688346076309
ADAMTSL4-AS2	-1.19859735713138	0.227866411161224	1.43986537472474e-07	4.38600808131472	-1.52891537847254	0.399511863205093	-3.82695864449877	0.00012973630119791	0.00148733376875718	-2.45977586167431	-2.35320942063618
ADAMTSL4	-0.706536045354686	0.158965823969066	8.80644475538031e-06	5.24265749966033	-1.00784273048703	0.311129955734681	-3.23929828006173	0.00119824191083588	0.00886013126454345	-1.40907170019885	-1.54169990553875
MCL1	-0.515977147048638	0.103801220525282	6.66704437320697e-07	127.459943211829	-0.667044017013346	0.168948935321176	-3.94819899720162	7.87413400271149e-05	0.000995507443786136	-1.00216909951805	-1.01094589304921
ENSA	0.166202535281042	0.0806866471721692	0.0394127109326294	282.437586568202	0.247098580741911	0.12867333867402	1.92035571073436	0.0548129838145512	0.153727566318849	0.454496998675582	0.412723952417156
ENSG00000288880	-0.104306736348628	0.0873823031470974	0.232602142525525	24.171121925081	-0.111694320656876	0.162983203663138	-0.685311848991086	0.493147156313243	0.671188932185079	-0.123124550949466	-0.146053896622099
GOLPH3L	-0.0288488736225306	0.0775943489533707	0.710048531967352	39.5632261393672	0.0123118653894528	0.15142233776957	0.0813081185431742	0.935196917705911	0.968012557621079	0.0380014886005287	0.047071189287874
CTSS	-0.699051016901504	0.402491057613609	0.0824204838776262	3.14574878648484	-0.87319245502773	0.648197595569424	-1.34710844501152	0.177945308679183	0.347591278068325	-1.39308883311238	-1.33199789917139
CTSK	0.17222313983822	0.165062269321439	0.296771016468058	7.84031381212893	0.336592073277319	0.298411276691073	1.12794689600746	0.259342346883537	0.444745501749096	0.467352864624449	0.552099567338714
ARNT	-0.0389783938681274	0.0452093384139072	0.388590828894496	100.75366911421	0.00523855286186554	0.089454137236866	0.0585613256544452	0.953301515446204	0.977824811327197	0.0163718078654815	0.0360553348929326
SETDB1	-0.0807549071793721	0.0632258704808337	0.201515874748905	53.7627896281237	-0.0786682749093999	0.119288615294264	-0.659478481792579	0.509588559563142	0.683328674864249	-0.0728340600568877	-0.0946197051063216
CERS2	-0.120142868205576	0.094677042229584	0.204449722486347	27.73365734584	-0.0162691448029868	0.16456025970267	-0.0988643602798281	0.921245966608027	0.960184972856069	-0.156939624895617	0.00255961914131252
MINDY1	-0.00816747275955451	0.165637644493728	0.960672825258006	16.9893860536829	0.0794122315120081	0.290223709770336	0.273624203807641	0.784373431666505	0.878873250663773	0.0821627210156722	0.151572137064526
PRUNE1	0.0433805750943228	0.0839148347964715	0.605184397219567	18.503479833741	0.117751063278093	0.188121290224046	0.625931616447323	0.531359795848625	0.700530000152317	0.192233858696548	0.21128036948889
BNIPL	0.884484159628951	0.159714583479519	3.06111554861705e-08	5.36432486801355	1.4481085282132	0.31188954873567	4.64301716451707	3.43357813423054e-06	7.97277747532003e-05	1.98825198763962	2.28315603874445
C1orf56	0.0843417587203419	0.136870093701341	0.537750923297153	32.9416669754743	0.249500980598388	0.218629596883371	1.14120404627323	0.253785020920681	0.438715763482695	0.279698743792716	0.416465408335322
CDC42SE1	-0.297857410314421	0.0938772678077188	0.00150956466524652	51.214639574609	-0.37319465484082	0.165847002030731	-2.25023455516952	0.0244340598396351	0.0857649612853473	-0.536415524503038	-0.55330998694241
GABPB2	0.0222995544754354	0.0951959822024107	0.814791751226676	90.1142303585285	0.0246117404160971	0.156638891060132	0.15712407212235	0.875147066402581	0.935031394793993	0.14721931363419	0.0662268015757575
SEMA6C	-0.0345641729521526	0.115333524065219	0.764414492701463	10.4071250620412	0.0207148737590574	0.224754201015006	0.0921667922802222	0.926565521633685	0.963317935967024	0.0257975444049791	0.0601578889520007
SCNM1	0.0854862159330332	0.121591983412779	0.482019608702456	10.4444038165254	0.209342752784151	0.257313763230161	0.81356997836489	0.415891342323817	0.603712133853467	0.282142516402401	0.353923680024128
LYSMD1	0.149889527454738	0.20689345548221	0.468773009215736	5.2747868473235	0.231246263071437	0.401812977352974	0.57550720386091	0.564948320024346	0.727458579723025	0.419663646003754	0.388035827497012
VPS72	-0.0876509548321489	0.0969782016291887	0.366090217014911	14.7151125627609	-0.0363798333279388	0.205981959908532	-0.176616599551211	0.859809554508271	0.925334855193807	-0.0875592696864425	-0.0287604187771107
PIP5K1A	-0.320358952587806	0.0678439402826882	2.3353894137467e-06	154.560199673021	-0.449199971003231	0.113937703423072	-3.94250504887982	8.06349522288902e-05	0.00101290833790589	-0.584463325743283	-0.671679349644979
PSMD4	0.556169827304539	0.146860969580489	0.00015244646405273	38.523366098126	0.870383332861483	0.244920060003867	3.55374456811639	0.000379787888587049	0.00354352993416933	1.2871986290658	1.38341682780724
ZNF687	-0.416122445500317	0.13669123330825	0.00233260312462583	9.96359708641672	-0.465017197546661	0.249544406056859	-1.86346472315114	0.0623969112843768	0.168818416407101	-0.788948210273818	-0.696312824251772
RFX5	-0.0743176262842493	0.156789431965923	0.635502474514921	7.03650215692348	-0.10416348950961	0.30615000636504	-0.340236770681004	0.73367822918595	0.844494305602851	-0.0590884603456033	-0.134325510654758
SELENBP1	-0.256057352699801	0.0768565692749883	0.000863401714431262	69.2567270943711	-0.250258483268772	0.145353302422839	-1.72172547233058	0.0851192607640033	0.209017956531378	-0.447159382159691	-0.361851323038136
PSMB4	-0.561338969977821	0.150483045306358	0.000191291935963209	20.4757550398584	-0.691163212598829	0.256194516787368	-2.69780642172163	0.00697980149635488	0.0335914859562421	-1.09903072018014	-1.04850871042177
POGZ	-0.178670193070984	0.0313119199251183	1.15567078231354e-08	509.209036286058	-0.215610340440226	0.0648538118050474	-3.32455925780211	0.000885584114405218	0.00697849050533948	-0.281913692810182	-0.307890905628927
CGN	0.103908219629685	0.159646777107128	0.515134768620333	5.65214495707483	0.0716942525511226	0.332896788109251	0.215364807087276	0.829482906075144	0.906367830409098	0.321479232139915	0.139552290334335
SNX27	0.364927494912772	0.0688084731268542	1.13587300864524e-07	87.5142730170475	0.557860743823447	0.12618387303727	4.42101459081603	9.82385392601788e-06	0.000183991075018214	0.878836683744865	0.896699561668364
MRPL9	-0.441146683396489	0.18234961335191	0.0155531613059567	10.9078640016103	-0.547478091512841	0.312515155355984	-1.75184493337359	0.0798004754660258	0.200456610549207	-0.842382752405006	-0.824735991991823
TDRKH	-0.33340967953331	0.277226401677611	0.229107115507198	4.83423740992619	-0.570858236343502	0.474650681885561	-1.20269128040806	0.22909580942131	0.410408331939248	-0.612330692641952	-0.861147824521873
THEM4	-0.041780732314327	0.107977989309096	0.698802484703855	42.6076023941309	0.0041772926927047	0.181167808926462	0.0230575879757993	0.981604336575519	0.991392253742519	0.0103879424470581	0.0344025466903711
ENSG00000285651	0.692607889964152	0.161135162571178	1.72110115469299e-05	6.08755433439367	1.0566757479786	0.348051631349821	3.03597412797803	0.00239759936386029	0.0149760036641783	1.57853638879026	1.67354540784783
S100A10	0.607527889029034	0.210776583706922	0.00394744778926004	18.0480797454865	1.09570432187215	0.373184544947665	2.93609244194667	0.00332375257499322	0.0191681333055237	1.39686408718604	1.73432783271265
FLG-AS1	-0.321539513572727	0.162431390031611	0.0477551854986954	94.3697450318383	-0.45092590030859	0.260154563055741	-1.7332999852552	0.0830423633987293	0.205820861191886	-0.58698419115181	-0.674367282045767
HRNR	-0.543252596816379	0.388601544572052	0.162122620585571	1.61818476772493	-0.372362263046897	0.714758347657596	-0.520962454327678	0.602392926779123	0.755520419979737	-1.06041068017312	-0.55201363438261
FLG	0.559121175827417	0.388709205465422	0.150319239611888	2.16231628216229	0.790836247994716	0.692294838321669	1.1423402345624	0.25331262323444	0.438156999890448	1.29350067740964	1.25953157588083
S100A6	0.206785817049121	0.22959659814845	0.3677752728439	55.838382335867	0.671462511223724	0.362201029593821	1.85383932225901	0.0637621509364744	0.171254929941983	0.541154945601111	1.07362098622139
S100A2	-0.722878182017011	0.19563054090133	0.000219783589910511	4.69684289504259	-1.04439324559484	0.366154096315791	-2.85233254551412	0.00433996719119779	0.023319384688314	-1.44396725200825	-1.59862304457967
ENSG00000285867	-0.455838988028653	0.0985866976968439	3.76887189081263e-06	26.470622266461	-0.617864154389902	0.179648391612923	-3.43929688900959	0.000583227244810733	0.00501404729880213	-0.873755398961876	-0.934354026973713
S100A16	-0.496661272729674	0.0962150353489531	2.44335328163891e-07	23.6264305352743	-0.483867868906845	0.216000637621889	-2.24012240998038	0.0250829770403684	0.0875197757591474	-0.960923691590749	-0.72567053326587
S100A14	-0.802351621851628	0.240007165952333	0.000828683608332249	3.63214753879827	-1.08721164110662	0.436207999622881	-2.49241564126874	0.0126877465901014	0.0529627773339524	-1.61366779940446	-1.66530767197923
S100A13	-0.151055711657522	0.0992900430498255	0.128169996473402	76.7091272552297	-0.0224063015069106	0.182496991743362	-0.122776278627209	0.902284259034517	0.949478014164337	-0.222948173994351	-0.00699828239148225
S100A1	0.0764175320521694	0.16361736009973	0.640463913240638	84.4138658476344	0.45586155837235	0.288962713307347	1.57757917329453	0.114662320092044	0.257198514611453	0.262778051721517	0.737847797244041
ENSG00000272030	0.21848753229094	0.190842624835499	0.252268361230244	3.48811706539102	0.364278892782771	0.356975738188922	1.02045840602754	0.307511106139486	0.496389057941225	0.566141752339861	0.595218540399999
CHTOP	-0.444728792777751	0.0704387689661977	2.72453410393797e-10	48.3526114405659	-0.57728401350249	0.124562661523228	-4.63448682328324	3.57824024435075e-06	8.17936524856518e-05	-0.850031671642658	-0.871155218551428
SNAPIN	0.0587996615761475	0.106517961472196	0.580937117480295	19.9834566594087	0.263858252979383	0.210680993016881	1.25240653749074	0.210421765359784	0.388011907584604	0.225158410870963	0.438825175621259
ILF2	-0.449407981293594	0.104169645492095	1.60186781856346e-05	13.8147007525156	-0.546856696712011	0.217459315061745	-2.51475406586624	0.0119115443044713	0.0503065077455072	-0.860023196536521	-0.823768242493831
INTS3	-0.232207345823094	0.0342274384618378	1.16694736488881e-11	115.96724217752	-0.250409799279426	0.0783618003624869	-3.19555954714002	0.00139559981044342	0.00995388549544917	-0.396232188989205	-0.362086979971783
SLC27A3	-0.666192515107853	0.131141873098746	3.77559120872382e-07	23.8452879783337	-0.87197377207876	0.22600571442699	-3.85819347218517	0.000114228212038368	0.00134389720224579	-1.32292569744585	-1.33009994345869
GATAD2B	-0.112997197496003	0.0473700421581443	0.0170598756297351	165.160074574956	-0.146311634006421	0.0886023381942319	-1.65132926498712	0.0986713597113954	0.231771830408321	-0.141681392290473	-0.199966300734791
ENSG00000284738	0.271102395661308	0.184020353362877	0.140691825437645	3.44014144187964	0.346686266962198	0.364809203317367	0.95032215144144	0.341948586683045	0.532313431800156	0.678490873426211	0.567820089715362
DENND4B	0.542041464799183	0.0897179818663954	1.52579620630426e-09	45.9230300241258	0.832986808122028	0.155223942631972	5.36635517690074	8.03436550578744e-08	3.20356691570131e-06	1.25703017459899	1.32517612802196
CRTC2	-0.451597805188722	0.0879167122186771	2.79671934491707e-07	17.238097092842	-0.525885255048596	0.180856776694171	-2.90774426405855	0.00364045911958689	0.0205573378800383	-0.864699152610373	-0.791107682548943
SLC39A1	0.0756549683657658	0.0837920313592475	0.366584397754717	20.2087417514202	0.264525155273141	0.193782286044137	1.36506365299505	0.172233044682432	0.339914353805508	0.261149740737666	0.439863797700382
CREB3L4	-0.855491087165329	0.167423266733077	3.22584869376787e-07	8.34493335251297	-1.08755284870281	0.31943583200342	-3.40460505598874	0.000662598078352607	0.00551872804011642	-1.72713710903599	-1.66583906277858
JTB	0.422762574908253	0.109699304462576	0.000116283898502922	38.460742988839	0.782756712118081	0.189715139496252	4.12595807691744	3.69194523823421e-05	0.000539973799822737	1.00233259325074	1.24694864667354
RAB13	0.00598916143103272	0.120130591738335	0.960237600625127	14.6957227571848	0.0372150148478545	0.224993147826914	0.16540510325445	0.868625137186295	0.930730144562942	0.112391544336141	0.0858549228411818
RPS27	-0.0662778256756833	0.211746172170489	0.754276091826083	112.546173553849	0.237387902189312	0.327534615948077	0.724771949682853	0.468591946825463	0.650154589937967	-0.0419209819142023	0.397600709863642
NUP210L	1.24450486964828	0.193656412500219	1.30699907804839e-10	71.5742401047123	1.88479465210655	0.300195177829896	6.27856405200006	3.41714250552581e-10	2.90935843079163e-08	2.75700833808062	2.96324344310256
TPM3	-0.685960779828101	0.110397621649843	5.18018208759001e-10	29.0513904731157	-0.984231015303087	0.199768545793675	-4.92685678514985	8.35629561428572e-07	2.41824883261366e-05	-1.36513709978455	-1.50492742935214
UBAP2L	-0.166938439425024	0.0560260813607197	0.00288572419614689	75.1334040461132	-0.213545006158583	0.100179525082667	-2.13162326316049	0.0330378297590375	0.10705253018446	-0.25686274472262	-0.304674389797804
HAX1	-0.240312798735529	0.194414220896085	0.216426403082349	16.735429216207	-0.221866449499614	0.333204375852707	-0.66585695020311	0.505502539309818	0.680641613959176	-0.413539855537889	-0.317634061499433
ATP8B2	0.0182603320451656	0.0420606535366367	0.664184709906905	84.1484656054447	0.135705500765516	0.0871128626619838	1.55781243571436	0.119277717215579	0.264288469726849	0.138594315661304	0.239242299395583
IL6R-AS1	-1.05324934655685	0.380015804758145	0.00557826439039618	2.86895790071444	-0.976662321754226	0.605376569227705	-1.61331371480099	0.106676368401139	0.244545306542883	-2.14941258799726	-1.49314007713647
IL6R	-0.764429988766111	0.0899197936455679	1.8757175245063e-17	79.5597719035078	-1.02505472090008	0.159967791978325	-6.40788191312269	1.47555119473701e-10	1.41332142695897e-08	-1.53269330143178	-1.5685055612337
SHE	-0.0762985045017571	0.172434582712235	0.658143366831552	7.68329345818195	-0.246362658512296	0.35474548838821	-0.694477214161756	0.487382985539729	0.666742042781354	-0.063318252318064	-0.355784033052267
TDRD10	-0.0235626175347196	0.196592994300428	0.904598156464314	7.96840676172672	-0.140437637764049	0.355737008204724	-0.394779386246001	0.693005709253598	0.818502885841038	0.0492892918420252	-0.190818240745921
UBE2Q1	-0.290347235548378	0.196293305138368	0.139100238582742	18.0668855540298	-0.337365932031544	0.313535888121401	-1.07600419860363	0.281925378658238	0.468873537177766	-0.520378962206366	-0.497510954723155
ADAR	-0.0921947623555752	0.0594193030913	0.120758883163	108.793069648615	-0.0532268691780004	0.104146532423823	-0.511076729481443	0.60929732983316	0.760465203351649	-0.0972617139947936	-0.0549977005580051
KCNN3	0.25852907734268	0.0808284763450829	0.00138149300323371	708.250879713464	0.437522904489329	0.132833985930845	3.29375725213207	0.000988578334086308	0.00759159240084405	0.65164292264293	0.70928749537887
PMVK	0.000901531159395726	0.160286210636204	0.995512315141066	32.2637295694356	0.144156462814215	0.272268206148126	0.529464915693415	0.5964829762974	0.750725985450645	0.101527869077551	0.252403681288799
PBXIP1	0.128399918315494	0.0656899126517517	0.0506259587406608	221.938569740223	0.360640652151183	0.119013681429189	3.03024532827141	0.00244355166198937	0.0152121237716403	0.373776637188618	0.589552407467937
PYGO2	-0.214256053382792	0.122486513501617	0.0802527242272691	17.0272179343919	-0.238576228441152	0.254448830691295	-0.937619669121605	0.348439899595129	0.53825092387278	-0.357900588394992	-0.343657581748781
ENSG00000271380	-0.232050411978991	0.235490878922771	0.324432425494576	2.50735992947438	-0.277591892661929	0.435134680644377	-0.637944767470272	0.523509634664545	0.694022401183086	-0.39589708635234	-0.404419901312881
SHC1	-0.469944791156701	0.126523649371568	0.000203779683699119	39.6858501801314	-0.581042983966335	0.211106626810512	-2.75236733562076	0.00591661132547711	0.0296805790041	-0.903875682131628	-0.877009374032767
CKS1B	0.49137426156792	0.17475423295057	0.00492648542525294	4.73735396041676	0.863213596589117	0.383728141990023	2.24954467012107	0.0244778641437765	0.0858845068026911	1.14883991454138	1.37225080474259
FLAD1	0.199688488234364	0.0856010512186661	0.0196596531904441	23.2589978761616	0.339076108190111	0.158711600849497	2.13642926147314	0.0326444410955187	0.106305548755991	0.525999937998301	0.555968160279369
ZBTB7B	0.210068151052637	0.132965331025308	0.114136272945368	25.7530855337618	0.453061807169536	0.214513028861632	2.11204797011083	0.0346823350153776	0.110571901648158	0.548163751037155	0.733487513222661
DCST2	-0.189048067060051	0.215815218257482	0.381045309385884	3.78996738382048	-0.334791395823228	0.410958485201983	-0.81465989358677	0.415267016578269	0.603103906071315	-0.30407368614152	-0.493501416632662
ADAM15	-0.356105531934612	0.127671818972682	0.00528342139023952	22.9266074686798	-0.38953488959733	0.216257011322033	-1.80125900758549	0.0716620656708898	0.18593152880338	-0.660793406526482	-0.578757985479847
EFNA4	0.352149273301631	0.159687161972521	0.0274369255357446	5.12811005567553	0.576657873818951	0.30202313451708	1.90931689633974	0.0562212239514701	0.156471836431915	0.851551200611465	0.925973886288642
EFNA1	-1.32947667985944	0.257134009648697	2.33637224169867e-07	18.1267624799016	-1.71102948072858	0.406808632599343	-4.2059812492075	2.59951786790221e-05	0.000405432769061138	-2.73924398028118	-2.63683076861052
SLC50A1	0.20169555363041	0.137118681915683	0.141303005185921	8.78397661638273	0.279700055946406	0.256645275301465	1.08983130750356	0.275787460199292	0.461803154256753	0.530285647753382	0.463496925124402
DPM3	-0.647113641704329	0.213998499277905	0.00249525109842426	8.19774891929028	-0.697447655295899	0.391632595349522	-1.78087233692447	0.0749333087150302	0.191617039000826	-1.28218636029097	-1.05829599260876
KRTCAP2	-0.191035392373382	0.171908990090731	0.266456932064298	29.697382501899	-0.0881890105864473	0.266595478883228	-0.330797097369663	0.740797753538015	0.8496010677656	-0.308317244671619	-0.109447133915954
MUC1	0.00574617722492721	0.170751128392608	0.973154374335356	17.7426421153746	0.0973710335022688	0.282892602561851	0.344197877994988	0.730697478035876	0.843064638488006	0.111872697374558	0.179540864172329
THBS3-AS1	-0.150922997004354	0.0982278904881398	0.124426168847649	83.1978442140566	-0.165928002249695	0.172386431631901	-0.962535164043554	0.335780848307626	0.525606330098019	-0.222664786873609	-0.230516492809956
THBS3	-0.120874902101607	0.127724247873391	0.34395788279263	21.4612314477574	-0.163868131336761	0.22268676637549	-0.735868296100046	0.461810853035209	0.644210422185572	-0.158502745268003	-0.227308485534616
MTX1	0.0420685141739003	0.105043591018528	0.688798406663314	11.7188071465649	0.197744554722796	0.221545283151614	0.892569464399155	0.372087777685607	0.561540931146697	0.189432199967843	0.335860847286387
GBAP1	0.310730541889659	0.118525928358101	0.00875116529774348	9.20475052373017	0.417168566530531	0.246277499268063	1.69389638830327	0.090284973394666	0.217845166862553	0.763109308481276	0.67758800205307
GBA1	0.130268635795443	0.16587080420921	0.432241321223792	4.85386735362103	0.271145350616755	0.310231636755304	0.874009348152399	0.382113162876206	0.571289649010032	0.37776693105203	0.450173975242642
ENTREP3	0.228562523124918	0.0848437635220614	0.00706165834084201	19.2503432874763	0.446980105049854	0.182505532035988	2.44913181569594	0.0143201030847323	0.0577799234252446	0.587654995796994	0.724015975698688
SCAMP3	0.217233500085778	0.102610517027341	0.0342540290710325	38.1118237916864	0.457600440642799	0.17178421691259	2.663809567998	0.00772612865849031	0.0362334463749955	0.563464002992264	0.740555902368267
CLK2	0.04060830972695	0.0918719386960151	0.658482016071012	24.7263585029784	0.108601138497391	0.166188553114293	0.653481461040839	0.513445937349814	0.686896536290962	0.186314208668189	0.197030435145432
HCN3	0.284260691353205	0.204608420470984	0.164744198915299	4.48347254693555	0.566364114081496	0.3913399664919	1.4472432222003	0.147828814961546	0.305970056944485	0.706587933102537	0.909942563198921
FDPS	-0.381957566607426	0.119317517306288	0.00136863151146602	60.4354169700895	-0.476979874897269	0.2001532993544	-2.38307275691073	0.0171688006965563	0.0661672738850008	-0.715995552607133	-0.714943290720489
RUSC1-AS1	-0.528061168684438	0.167510552632236	0.00161931288511162	8.70909973009106	-0.695197607625241	0.311396948673586	-2.23251258750761	0.0255811042305582	0.0888532481197	-1.02797224948375	-1.05479180734549
RUSC1	-0.642248179946915	0.34899683850038	0.0657287050495453	7.86391781238892	-0.833284518911611	0.530958166140134	-1.56939768902939	0.116555302211795	0.260190170252738	-1.27179708400839	-1.26984597081488
ASH1L	0.0179294473470304	0.0577347349400304	0.756143725316313	592.456611493535	0.0660748527139992	0.0993488652299493	0.665079088332461	0.505999909080688	0.681107645126255	0.137887773771141	0.130800734376461
ASH1L-AS1	-0.00112197358646039	0.186398759682178	0.995197392954026	3.09878542870429	0.0246948047996476	0.391581580730812	0.0630642655703046	0.949715329577272	0.976077849805799	0.0972070561903127	0.0663561646077215
MSTO1	-0.0818198263386603	0.0710493100972237	0.2494887169535	67.1689305091519	-0.0841203850777612	0.129762280348839	-0.648265311395739	0.516813365946237	0.689121258271756	-0.0751079941490823	-0.103110727032131
ENSG00000287839	-0.589282053900836	0.298064945571726	0.0480387266913185	4.85708115476933	-0.940286838009171	0.511824568226771	-1.83712720408639	0.0661911189997514	0.175909187058281	-1.15869790770269	-1.43648952890772
YY1AP1	-0.125887630446695	0.0640474690253265	0.0493521892580024	113.62078690323	-0.127807765840347	0.115564998310425	-1.10593836982575	0.268753195695484	0.454515528350178	-0.169206481583936	-0.171148697007307
DAP3	0.00705784316703794	0.0762424552876843	0.926244353861606	111.66642678065	0.100011268967958	0.133787120075103	0.74754033805209	0.454737463061326	0.638070775019242	0.114673512701545	0.183652721148104
GON4L	-0.167373992869254	0.0531984451671709	0.00165395748454347	165.280041792432	-0.187968688428333	0.0896247197662994	-2.09728620539591	0.0359682472591443	0.113623299819889	-0.257792786986551	-0.264842275639645
SYT11	-0.209994392395973	0.0857807216241816	0.0143636848893799	229.216862739314	-0.101769542611214	0.142833679399551	-0.712503822901131	0.476152845002539	0.656474829095263	-0.348800614821617	-0.130597219227072
RIT1	-0.0243799805133229	0.0835072006130203	0.770324365485455	36.4826412485537	-0.0583399705442824	0.164513526552968	-0.354621116978481	0.722873453992934	0.838392512801346	0.0475439673011595	-0.0629607560483231
KHDC4	-0.462243381975669	0.0554664520103281	7.8323155278388e-17	68.4273122059233	-0.606855667404068	0.101880325708017	-5.95655405679877	2.57611928223968e-09	1.66917375846295e-07	-0.887430774795754	-0.917209600049046
ARHGEF2	1.80806337391474	0.68871162812624	0.00865768109424874	4.58417244405413	2.79962983321149	0.875974852491724	3.19601621581703	0.00139339280461518	0.00994216793058218	3.96038127453364	4.38799190587964
SSR2	0.0338105686139158	0.143245113493736	0.813407091701488	17.2134712311676	0.192697028033552	0.246323595974578	0.782292200920284	0.43404286925244	0.620252292848861	0.171798914120222	0.327999916662095
UBQLN4	0.0891334955783983	0.15143873207065	0.55614444192946	19.6527621783779	0.247572451153458	0.260741789574545	0.949492797289704	0.342370033589882	0.532750262404033	0.289930594452294	0.413461949986938
LAMTOR2	-0.307987475931855	0.181429013761294	0.0895899639621948	10.8943845651665	-0.31258662277668	0.313789246809735	-0.996167414768727	0.319168808942284	0.508733166765032	-0.558046369776824	-0.458920087757473
MEX3A	0.906458371811742	0.303468437437525	0.00281735342874784	4.52842992279657	1.31766447266607	0.471616680102674	2.79393102122512	0.00520715845101503	0.0268763141315305	2.03517377489056	2.08000472640126
LMNA	0.0915034666108012	0.076791910392625	0.233427186698688	72.0727495783938	0.225386504351898	0.137104724679114	1.64390034609969	0.100196788675155	0.234015037443544	0.294991220774105	0.378909940779554
SEMA4A	-0.222306512982772	0.123820788569397	0.0725917036821594	36.8567350152574	-0.16578208083349	0.194378341841645	-0.852883501643144	0.393723911735762	0.583059425294603	-0.375090827092986	-0.230289237324249
SLC25A44	-0.221644481092122	0.106455261242563	0.0373384996648087	15.7523997440947	-0.257967695667938	0.201777519155391	-1.2784759013182	0.201081676558706	0.375966843589077	-0.373677182805399	-0.373857516876973
PMF1	-0.00944044703053856	0.0685061643061855	0.890395051121262	28.0854681094357	0.0762049773700839	0.153547854221584	0.496294642190916	0.619686545853877	0.767919820287493	0.0794445244577175	0.14657721502521
BGLAP	-0.443273159148803	0.433411253417183	0.306424100290421	4.13355534083936	-0.519924204833281	0.609591668231806	-0.852905693972792	0.393711603842715	0.583059425294603	-0.846923440463098	-0.781824046210702
PAQR6	-0.888953750574867	0.113400950117087	4.5403049182978e-15	51.3990671023455	-1.13905307637037	0.18006530447977	-6.3257776375145	2.51960432231377e-10	2.25408662824659e-08	-1.7985903179288	-1.74604462517661
SMG5	0.238271354418122	0.0539188331363645	9.91243579235446e-06	57.2154797959841	0.448577667929597	0.108957824287722	4.11698444661533	3.83861966985471e-05	0.000558644368798673	0.60838637458798	0.726503992451995
TMEM79	0.4238774504329	0.110760501528892	0.000129728730548493	14.7031807637393	0.65269556196095	0.222490512307373	2.93358829188745	0.00335068339363272	0.0192667028154594	1.00471319974273	1.04439366455142
GLMP	-0.168425140189171	0.192724419506795	0.382163473904942	11.3837688592185	-0.10890650484753	0.34656504157862	-0.314245500213916	0.753334587496354	0.858615324971593	-0.260037313912215	-0.141712200575742
CCT3	0.132371355309293	0.102155747211422	0.195051353845869	75.6379270450407	0.274754394415922	0.171932049062562	1.59804059751504	0.110033942317067	0.250030711629189	0.382256892141717	0.455794637533688
TSACC	0.359660741810618	0.262592807375886	0.170795585171574	1.76597236624397	0.510072737884123	0.531816007373707	0.959115052596932	0.337500788129279	0.527213220442574	0.86759052545228	0.822275349080694
MIR9-1HG	-0.304668068093942	0.0688863084622168	9.74449680343906e-06	761.217531548518	-0.31069724596518	0.11182035565299	-2.77853923957602	0.00546039177449521	0.0278248505129852	-0.550958400157068	-0.455977605042127
MEF2D	-0.120379818276914	0.115475918089425	0.297195280182544	49.4457604782297	-0.102571639476945	0.198700441987115	-0.516212437431802	0.605706044532883	0.758003502722967	-0.157445587100039	-0.131846390990523
NAXE	-0.137183247084792	0.169823938446467	0.419207523353435	27.0175638476503	-0.152272657301149	0.278353521999402	-0.547047711871512	0.584345953670789	0.742128204042227	-0.19332614131745	-0.209249895147377
GPATCH4	0.737332609685657	0.163611019172498	6.58685957351193e-06	6.74705195896558	0.975132798886076	0.354015234105092	2.75449388880424	0.00587829877452629	0.0295322513119303	1.67403759566738	1.54655183155186
BCAN-AS1	0.132383530209703	0.231097632604104	0.566748454931747	4.5263855413183	0.21482493900063	0.418524096923938	0.513291685185027	0.607747299391751	0.759587150165252	0.382282889346172	0.36246154186625
BCAN	0.199050945382748	0.0802905630746432	0.0131702366502655	215.580951307869	0.483626226927165	0.135019994831996	3.5818859831015	0.000341122674633879	0.00326736196616711	0.524638585436579	0.781088011066175
ENSG00000272405	-0.399231684322629	0.151303273096561	0.00832444895524113	11.9156882899159	-0.52462069327752	0.278851530680584	-1.88136207105299	0.0599226826935856	0.163606097566499	-0.752881174245716	-0.789138275953483
ISG20L2	-0.0545952405615947	0.0996760501328837	0.583879530782973	13.7738809304853	0.0146352172529816	0.187242357592352	0.0781618937144774	0.937699273658007	0.969438141546824	-0.0169750239565594	0.0506895372312215
METTL25B	0.14545895323372	0.0733116536702854	0.047242714961523	29.0792293705661	0.27588093544929	0.146264304685489	1.88618088358957	0.0592705836623304	0.16235386485311	0.410202990064476	0.457549093023264
MRPL24	-0.365050346315307	0.190095934606732	0.0548139581295836	9.87475591722542	-0.496280177598426	0.336320148943523	-1.47561833317862	0.140046380705013	0.295357592474191	-0.679893371243251	-0.745001247795766
HDGF	0.0432480829111768	0.0748708378500299	0.56350997208781	34.9247266476369	0.260820889022009	0.164978504167567	1.58093862190129	0.113892072392015	0.255959434307175	0.191950946618596	0.434094837612246
PRCC	-0.209573951656626	0.0874190416887815	0.0165141863002898	46.3356246784455	-0.245339528441152	0.146894597244754	-1.67017394133543	0.0948849541469994	0.225796979730856	-0.347902842889719	-0.354190628003804
ARHGEF11	-0.133848945875145	0.0654926708049438	0.040980816752596	255.197193623232	-0.183229696065533	0.10686825954466	-1.71453803819984	0.0864299573308889	0.211443860077677	-0.186206369710251	-0.257461851030419
ETV3	-0.0242278713168073	0.119344958483226	0.839129499822527	8.89123223460185	-0.0148814410846376	0.225467505511304	-0.0660025978062346	0.947375757216381	0.974867188952035	0.0478687678127065	0.0047208048721894
IFI16	-0.65273826896394	0.187062481137843	0.000484082454685872	41.730919660812	-0.993951416971531	0.289094733018151	-3.43815124749825	0.000585700456689149	0.0050304019730456	-1.29419669137569	-1.52006581451783
AIM2	-0.552283487100494	0.195325294293077	0.00469121021503307	4.36672237962143	-1.02658253113326	0.380221143241574	-2.69996171801792	0.00693474551539663	0.0334117476614256	-1.07969444375349	-1.57088494642361
CADM3	0.379307044423234	0.525984350718802	0.470824915306597	17.3464181136509	0.272792851367002	0.736266531823804	0.370508286844531	0.711003803206094	0.830399670490669	0.909541500704019	0.452739764370367
DUSP23	0.223275497783644	0.236560775410755	0.345251469493261	2.47864854706149	0.376748072355093	0.500904069547006	0.752136177882935	0.451969169561668	0.635461080522922	0.576365549959757	0.61463782465435
SNHG28	-0.536374044968922	0.135627242873187	7.6609509853369e-05	8.55626116067793	-0.770967896282652	0.255194201869594	-3.02110271563545	0.0025185590694462	0.0155853528932303	-1.04572282953728	-1.17279514228331
VSIG8	-0.390407756478869	0.273467655506868	0.153401409003497	1.76797271990231	-0.658891271970102	0.510271988053043	-1.29125503142769	0.196615258211253	0.370154788252456	-0.734039339937464	-0.998248949154084
ENSG00000272668	-0.663908821798556	0.116739116088618	1.29203172688453e-08	12.4953561266397	-0.939323720533862	0.238316045387793	-3.9415043120801	8.09721790926076e-05	0.00101503150468196	-1.31804930093553	-1.43498958643638
TAGLN2	-0.271947973922341	0.217631336773353	0.21145266333055	3.72584629446328	-0.0318505281889833	0.434037906735748	-0.0733819044251695	0.941502216945389	0.971595993672993	-0.481090807873017	-0.0217065574177551
KCNJ10	0.615533398054571	0.0674302645532884	6.94908107629603e-20	296.797369035258	1.05147505025584	0.101880857584519	10.3206340738107	5.68464909548116e-25	9.39711135654335e-22	1.41395834240698	1.66544593130942
PIGM	0.651914579402786	0.0641976621367611	3.15448246801961e-24	69.0676214775112	1.040302473158	0.13180053084808	7.8930067008387	2.94991769853405e-15	8.96368095154555e-13	1.49164349612073	1.64804595328694
ENSG00000225279	1.35647978023685	0.123876483305268	6.62566854787079e-28	24.475880596681	1.91752560207785	0.223958136241943	8.56198231622333	1.10943219697485e-17	5.43128695541241e-15	2.99610964867023	3.01421805756865
KCNJ9	0.435038373241483	1.22654173891397	0.722824113368143	1.72588936971558	1.57204401030064	1.86807620294167	0.841530986704467	0.400050533292204	0.588767482149629	1.02854524619756	2.47617101153369
IGSF8	-0.285485928396803	0.343621858469579	0.406078584806901	14.3584670908652	-0.246951414337848	0.534253108512689	-0.46223673836047	0.643911560135552	0.784882546716758	-0.509998557301278	-0.356700951175587
ATP1A2	0.190906060448963	0.0561570775057563	0.000675088480924507	2157.82336056103	0.437197982282164	0.10355043947906	4.22207751586196	2.42060828493358e-05	0.000381923011760692	0.507246719240542	0.708781467162266
ATP1A4	0.222975447701983	0.137096501463908	0.103861958256881	13.0403404920104	0.385362751845899	0.239404772014227	1.60967030274149	0.107469851455352	0.245927825430374	0.575724849579728	0.628054177255721
CASQ1	-0.212027897586739	0.273077263681395	0.437489695013656	4.33970716216818	-0.380494040371188	0.442554739254731	-0.859767180466638	0.389917393974979	0.579381394609379	-0.353142781773546	-0.564677923515475
PEA15	-0.107273612034465	0.131625654327777	0.415077947146573	56.3410585739117	0.0614437650599921	0.240213065211686	0.255788605860573	0.798114072505615	0.887610425559346	-0.129459754622426	0.123588358691408
DCAF8	-0.253493909039226	0.0494745412631579	2.99558916091085e-07	146.941141192647	-0.318272795429798	0.0973055741561665	-3.27085881964994	0.00107221423582771	0.00811017325846677	-0.441685631516404	-0.467775634542229
PEX19	-0.578710403862163	0.0978510565303442	3.33498980713317e-09	14.7890858670632	-0.785958473289169	0.222828573121315	-3.52718891603398	0.000419996977392091	0.003853215371972	-1.13612414215061	-1.19614120722189
COPA	-0.34129057085221	0.0563542107087976	1.39402363354028e-09	113.969450520294	-0.461932959844304	0.110408645587364	-4.18384771760275	2.86616144062422e-05	0.000439932319893483	-0.629158850244925	-0.691509485884347
NCSTN	-0.261566730304329	0.117424076255298	0.0259112604437288	32.9003057985153	-0.212430023548083	0.207878705065461	-1.02189410637895	0.306831022196026	0.49569987489071	-0.458923619334355	-0.302937935195768
VANGL2	-0.28709812770524	0.129932625655712	0.0271334709705398	33.2344504663446	-0.349529688004232	0.212555079822174	-1.64441935848653	0.100089609110082	0.233884190659091	-0.513441104971579	-0.516454577554484
USF1	-0.371536260993096	0.131008125491051	0.00456854845156307	10.5697743332236	-0.523252870200014	0.267306781777472	-1.95749941965787	0.0502887799494149	0.144582293283603	-0.693742819228343	-0.787008051988251
ENSG00000289121	0.171152067116421	0.19374735929472	0.377032317565767	3.79254673920931	0.31202506453512	0.385073377217925	0.810300277805328	0.417767615728686	0.60528977322157	0.465065790759663	0.51383933351364
ARHGAP30	0.126896021926541	0.2989650697705	0.671236935687924	1.60052947091337	0.124364050885336	0.598362373521614	0.207840693848113	0.835353357260729	0.909680398440626	0.370565349984194	0.22157932182739
KLHDC9	-1.07656668225858	0.232852113617106	3.77514686537754e-06	7.40313566842825	-1.38184619654539	0.406629747081055	-3.39829096731073	0.000678082595502104	0.0056264254534506	-2.1992023622997	-2.12416642447648
PFDN2	-0.0603272047151333	0.245990001682903	0.806268665247843	7.79639654166684	0.0351219698336332	0.417715239929546	0.0840811310584623	0.93299192674716	0.967151568769821	-0.0292145527417127	0.0825952507951928
NIT1	-0.336101125411974	0.107487736794238	0.00176672744283734	19.7930720018167	-0.320779245200372	0.205454099844763	-1.56131829660613	0.118448668678238	0.263079941623851	-0.618077767889319	-0.471679135994086
DEDD	-0.334242913569006	0.117640818067434	0.00449419342547556	17.2103368319638	-0.426895642973849	0.2267654143626	-1.88254299789843	0.0597623275511932	0.163420459220887	-0.61410990683302	-0.636942975564179
UFC1	-0.0364058758801159	0.158384752533573	0.818202734614689	17.7550622176211	0.186064692971244	0.285450858671629	0.65182740678067	0.514512519280874	0.687629380435742	0.0218649350241979	0.317670832932245
USP21	0.647422888967257	0.115203841364385	1.91175362633747e-08	10.3964531889255	0.960678902162728	0.231495728622031	4.14987744215036	3.32653337428401e-05	0.000498962723627007	1.4820523380278	1.52404158318902
PPOX	0.0338387662171461	0.101788942170336	0.739556665753898	25.3811961707042	0.168148250542052	0.187158010070741	0.898429356448577	0.368956691561923	0.558681392910673	0.17185912478574	0.289768075871028
B4GALT3	-0.281167268730516	0.283732455604684	0.32170553500159	6.58571678407642	-0.190522163912757	0.482189695281687	-0.395118696598145	0.692755291270966	0.818498494675723	-0.500776873794035	-0.268819014123595
NDUFS2	0.0497161831256125	0.154733789490975	0.747981995890217	75.6551612545385	0.203015049894674	0.25149489900901	0.80723327071298	0.419532100726405	0.606610208474312	0.205762355175812	0.344069025162906
TOMM40L	-0.0591365597437712	0.12813106827638	0.644417127775056	7.23452899974841	-0.0974719609418451	0.273721299428658	-0.356099292036461	0.721766207398272	0.838081936960545	-0.026672154881306	-0.123904239984956
SDHC	-0.123721777216819	0.0762304646968532	0.10459015356742	46.2564063256418	-0.137595803221992	0.142489587371844	-0.965655145473324	0.334216771211908	0.524182288496812	-0.164581710346468	-0.18639241686104
ENSG00000289106	0.53256250700336	0.219769697782804	0.015381260282861	3.32897570948186	0.699671729825551	0.422558538960778	1.65579834582516	0.0977626628990911	0.230251125341919	1.23678964732291	1.11755353458551
ENSG00000288670	-0.189276038616983	0.232609126593696	0.415811926297106	6.3325077179447	-0.250301971609161	0.381122821044307	-0.656748842599648	0.511342423138694	0.685055025875815	-0.304560476421173	-0.361919051026081
ENSG00000283696	-0.298835354024216	0.127440072232629	0.0190317313353227	8.50272589182814	-0.384868370384225	0.26977738301937	-1.42661466308535	0.153690995342981	0.314647964402735	-0.538503738920586	-0.571490429298458
ENSG00000288093	-0.308409155406511	0.205593024265953	0.133589685504192	3.08475405835516	-0.38595331813125	0.404888799038825	-0.953232885294615	0.340472087860842	0.530687191691826	-0.558946786794429	-0.573180108124431
ENSG00000283360	0.0405983178007504	0.156137735760857	0.794851390754217	6.42698383063741	-0.0728399953286171	0.370448284770904	-0.196626623264468	0.844119734956005	0.915436970578096	0.186292872793599	-0.0855428434542303
HSPA6	1.95744704085102	1.01492170403221	0.0537720878870325	25.9510643235356	3.11193170636328	1.42108183443878	2.18983286602369	0.0285363602205472	0.0960329983820744	4.27936193151657	4.87436543292088
ATF6-DT	0.617337070644514	0.194192562473298	0.00147786941047353	3.74269553162717	0.93846231453423	0.40082461456637	2.34132905123479	0.0192152234055558	0.0716566012059914	1.4178097451709	1.48944185448858
DUSP12	0.456121767778118	0.083351568949378	4.44322926954921e-08	19.1506227759858	0.701571122817973	0.177291200427814	3.95716832603671	7.58434881502109e-05	0.000963015587290574	1.0735648603137	1.12051161632751
NOS1AP	1.21119485142418	0.321780972443267	0.000167193449006672	7.92840613690672	1.58725140104396	0.576351742761414	2.7539630459676	0.00588784157984337	0.0295701289212835	2.68588107420263	2.49985473842998
UHMK1	-0.0526255870964491	0.104673781222289	0.615134384330441	50.9555127510594	0.0230072848745958	0.178712056370003	0.128739410993972	0.897563849416505	0.946885267695228	-0.0127692003265313	0.0637280503104343
UAP1	-0.553680106301156	0.115722966047168	1.71387135386878e-06	30.8365302154477	-0.701403649590788	0.196169621776768	-3.57549575330758	0.000349564850501032	0.00332114874675482	-1.08267666074761	-1.0644569895914
DDR2	0.279264988916975	0.0694756302331848	5.82943784117878e-05	324.691964909576	0.458296237512392	0.127411129836052	3.59698746963559	0.000321923985032048	0.00313284832258686	0.695920552405024	0.741639524359236
HSD17B7	-0.620225113811221	0.188319759271625	0.000989595813815683	67.2597492680734	-0.884808700019939	0.302587917141584	-2.92413758083383	0.00345412042768064	0.0197840163852595	-1.22477097835162	-1.35008883788661
CCDC190	-0.0982769174954131	0.160927502820633	0.541404412780092	34.5249541491825	-0.0928482656672951	0.261312910454752	-0.355314498260783	0.722353995143036	0.838333742180026	-0.110249009608612	-0.116703377063606
RGS5	-0.111557370235888	0.0866937026828058	0.198164354316188	38.5873124457685	-0.112717898861587	0.156057152060024	-0.722286017485651	0.470118647749419	0.651570544820364	-0.138606912631533	-0.147647999586016
RGS5-AS1	0.441430221579459	0.190469005604694	0.0204712832159073	5.06056436977221	0.784979993855393	0.391834652445953	2.00334500523449	0.0451402699618676	0.133481898961066	1.04219383324859	1.25041114713589
ENSG00000232995	-0.0392151835414458	0.13688459418753	0.77450779619914	6.65851617300707	-0.0133705955586284	0.294997536202776	-0.0453244312841912	0.963848714097037	0.982489141618443	0.0158661881607913	0.0070737695210514
NUF2	0.261900491683742	0.114322196025695	0.0219693129584408	20.3741156494895	0.489190852863466	0.207661601957473	2.35571163976501	0.0184872625447181	0.0695857381278849	0.658841942345213	0.78975426309979
PBX1	0.0630533730077327	0.0685943257419797	0.357979773364626	977.510819205876	0.100550653278691	0.11864541815729	0.847488717561675	0.396722773115944	0.585974032299312	0.234241409667891	0.184492748929539
ENSG00000269887	-0.144183643313805	0.207475384707068	0.487090790866453	4.08900796861418	-0.295165775108162	0.393707888355425	-0.749707546732457	0.453430861321632	0.636551338213513	-0.2082741676584	-0.431789161391024
ENSG00000271917	0.564258265761296	0.167138652536158	0.000735508385056674	4.40050203460632	0.833288096851987	0.337645233501594	2.46793976094454	0.0135893186226939	0.0556713508615427	1.30446996445217	1.32564534987058
MGST3	-0.207495262689482	0.0857054800661718	0.0154767369454509	116.766851836649	-0.224491711223777	0.144842845487109	-1.54989851565542	0.121165875989507	0.267095359404512	-0.343464194501972	-0.321722598629554
ALDH9A1	-0.153938182012328	0.0700469080178354	0.0279744699464153	41.6100745021102	-0.0655627195386109	0.151017625851576	-0.434139519601821	0.664187128990785	0.798963440745785	-0.22910314599609	-0.0742093402077837
TMCO1	-0.028864542097299	0.0459823734703478	0.530180447303062	75.5539168873385	0.0997462300844062	0.096877633312667	1.02961051662442	0.303192876468691	0.492157558306986	0.0379680315266862	0.183239954182298
TMCO1-AS1	-0.20793699504357	0.131395762753467	0.113529916305378	7.66046193175156	-0.277684447918173	0.27541187842343	-1.00825153042691	0.313333725327942	0.502756812159541	-0.344407430662974	-0.404564045265562
UCK2	0.12915773642489	0.112375973580086	0.250417516082299	30.3085606627519	0.249039436344537	0.20039509806923	1.24274215658959	0.213962863867727	0.392297796696136	0.375394814887468	0.415746607310001
FAM78B	0.712797530770857	0.249161885592864	0.00422599169518591	21.9202910897591	1.05534845933045	0.386543375381071	2.7302200129288	0.00632920702491907	0.0312541172897657	1.62164756031827	1.67147831150066
POGK	0.446246973559807	0.0724974453804069	7.49130226299474e-10	41.7320727509452	0.731268301632002	0.143539592281454	5.09454074662635	3.49587644525589e-07	1.1581076404359e-05	1.05247909898565	1.16676148814923
TADA1	0.220169222321108	0.0735002164425079	0.00274003564734928	22.9594083602706	0.379203571201939	0.147086092986349	2.57810621998868	0.00993434552183585	0.0438804274378033	0.569732684345121	0.618461976020248
ILDR2	0.433652035672759	0.184940031487341	0.0190360047473938	79.9725698063285	0.701821366839485	0.283201647288923	2.47816837775483	0.0132058808388101	0.0545826556996223	1.02558498369001	1.12090134203147
MAEL	-1.19306330278001	0.293387511858781	4.77224021403312e-05	9.56638342553104	-1.53416494636315	0.497496833624741	-3.08376826277524	0.00204396739920713	0.0133018859863925	-2.44795893195914	-2.36138500672739
POU2F1	-0.11169213353694	0.0445168237716019	0.0121077929373234	745.480646044654	-0.136365884498133	0.0853881885735255	-1.59701109458145	0.110263234174225	0.250375673708666	-0.138894674253592	-0.184476962747172
ENSG00000272033	-0.707578638559355	0.171722217909565	3.78077445711442e-05	4.49882338302113	-1.18809316478891	0.35278650499054	-3.3677398312636	0.000757870773826202	0.00619278907141825	-1.41129796142413	-1.82241880932679
CD247	-0.173230765311379	0.222895109063187	0.437049551370223	7.20678501312967	-0.175986418452115	0.386730376527489	-0.455062309902636	0.649064412208007	0.78890422074165	-0.270298820341493	-0.246181295955219
CREG1	-0.652158214891237	0.160774791939607	4.98463612806864e-05	15.6356101544076	-0.899041383320404	0.274938610420465	-3.26997136540952	0.00107558371601956	0.00812519820451297	-1.2929580952628	-1.37225457229686
MPZL1	-0.194706459004043	0.063377059556515	0.00212493406339187	89.4760183960156	-0.234944834163084	0.110132726322854	-2.13328809707611	0.0329011000445392	0.106786185485259	-0.316156115343979	-0.338002111209088
ADCY10	0.370949066256833	0.160371488104861	0.0207192747295376	7.48704155873635	0.731178205040449	0.301392975943874	2.4259961691231	0.0152664314274834	0.0605844601391505	0.891694614084849	1.16662117327834
MPC2	-0.294230020062864	0.255455888474623	0.249409820125146	14.959787416603	-0.351768404769787	0.397658137362789	-0.884600041388979	0.376372384348825	0.565826742451906	-0.528669916503813	-0.519941116262436
DCAF6	0.0852612615590985	0.0310829497277999	0.0060876328649058	276.739195892677	0.149234644809916	0.0730960615652225	2.04162360617414	0.0411888818545841	0.125373549879998	0.281662168748199	0.260312353956305
GPR161	-0.321532576173207	0.131094833462063	0.0141799724081117	41.3331102557499	-0.452265823744052	0.230079061556125	-1.96569744628295	0.0493335699939758	0.142744186106358	-0.586969377643065	-0.676454055591804
TIPRL	-0.350227575495617	0.142008498729704	0.0136538376349393	29.8466889128918	-0.45552243294158	0.238777415342518	-1.90772830122207	0.056426341864855	0.156755650855329	-0.648242138740109	-0.681525842339707
SFT2D2	-0.0564021648510593	0.101876428562902	0.579829955724459	30.470492727965	-0.0702075688615584	0.18993724470096	-0.369635607656067	0.711654016207374	0.830883761618997	-0.0208333701117498	-0.0814431480776425
TBX19	-0.526476528877371	0.134099703368736	8.6367228837574e-05	9.89103547466145	-0.699760602993095	0.263220086338295	-2.65846202213364	0.00784981972422048	0.0366671674581664	-1.02458854993275	-1.0618981372837
ATP1B1	1.33811172555172	0.28290861949983	2.24699901144855e-06	3.09234889119827	1.82764623173933	0.549258466263879	3.32747939994661	0.00087635468240472	0.00693217007302549	2.95688813087564	2.87424148324133
NME7	-0.153410898829741	0.0468748533929672	0.00106496811139198	174.033792248675	-0.230312076467348	0.0917993913519937	-2.50886278302483	0.0121120523949384	0.051006645497824	-0.227977232169985	-0.330787134629977
ENSG00000235575	0.491538114125123	0.287969725289013	0.0878389688389011	1.81897658336489	0.846358751937737	0.589441642574922	1.4358652168525	0.151040697786464	0.310720833716163	1.14918979078566	1.3460013616698
BLZF1	-0.0276411698345774	0.0710012652831753	0.697050306197146	79.8358800628831	-0.00391427731242007	0.124938992813464	-0.031329509101007	0.975006757094503	0.987835662501719	0.0405803123476147	0.0218008757398391
CCDC181	-0.341485026289433	0.171555633271257	0.0465336143408299	13.3061463838663	-0.430318517877789	0.299262534274115	-1.43792980608669	0.150453971643222	0.309911266507731	-0.629574073169836	-0.642273701642921
SLC19A2	-0.492438226061614	0.121213996644885	4.85390247459133e-05	42.2634921535184	-0.685222628982886	0.200324349157424	-3.42056585664685	0.000624910033553481	0.00529236637738902	-0.95190617161501	-1.03925694841083
ENSG00000213062	-0.160033826100064	0.162192993930679	0.323795780005245	7.26659519751485	-0.171834979449569	0.30089958511244	-0.571070842072972	0.567951622679832	0.729920148864981	-0.242119244715032	-0.239715916770691
F5	1.14383956786774	0.264818651483291	1.56502481980152e-05	12.8611597984641	1.59036501087133	0.433459145072454	3.66900786141102	0.00024349359249885	0.00250369374224021	2.54205656486541	2.50470382043607
C1orf112	-0.386346957842521	0.110606656626402	0.000477660368079644	25.0991713063023	-0.477781430893077	0.202823257310808	-2.35565406663853	0.018490127760604	0.0695857381278849	-0.725368270044327	-0.716191620142491
METTL18	0.168700730738742	0.24765894586337	0.495756554111182	2.48914357119033	0.156101260011159	0.522109445117033	0.298981873381294	0.764953876275814	0.86631198531583	0.459831424083071	0.271006301515947
SCYL3	-0.318794670033887	0.0649673655193111	9.24814301568336e-07	40.1141524716737	-0.370503324747411	0.127386982882572	-2.90848653734854	0.00363182813387888	0.0205283319536502	-0.581123095268364	-0.549118556078569
KIFAP3	-0.0184726353946311	0.0988970841644829	0.851828070258838	147.98605908193	0.0117506501243824	0.166714419665051	0.0704837058965315	0.943808669104205	0.972829026158908	0.0601579890722877	0.0461971623563448
GORAB-AS1	0.261626035425941	0.167931090553433	0.119248217046196	4.78148507019231	0.337423628684651	0.352662194810886	0.956789907309441	0.338673307425128	0.528491089964623	0.658255892750756	0.553394617324526
GORAB	-0.173391456524816	0.112616462378141	0.123642398472968	21.161002771624	-0.233709258011588	0.215072012978266	-1.08665583576049	0.277188938895755	0.463357475016483	-0.270641946132183	-0.336077846315424
PRRX1	0.113573006425006	0.108748301072843	0.296316180430599	332.974570330573	0.0957277468603376	0.1808773568587	0.529241185977299	0.596638149203507	0.750814047951633	0.342116562209517	0.176981638023893
ENSG00000271811	0.0237172306456042	0.161871191737258	0.883511567577008	15.4842976870599	-0.0713276009207058	0.277429397383417	-0.257101812545585	0.797100178362039	0.88691488976682	0.150246493816762	-0.0831874666035261
ENSG00000231424	-0.267634320512195	0.179083277543296	0.135053204309767	16.1224843115755	-0.385267966393331	0.309105345179871	-1.24639697242744	0.212618692206587	0.391021912030297	-0.471879814281916	-0.572112753200582
MROH9	0.359265418361626	0.478791252999236	0.453038400796733	2.49294126418624	0.696292347539721	0.754290930024632	0.923108471577383	0.355950680272089	0.545929404674553	0.866746386758496	1.11229054315676
FMO2	-0.279861939326442	0.418087096483227	0.503248837291668	1.69657544745589	-0.418255725307718	0.678766760595745	-0.616199480570645	0.537762871222041	0.706171883050238	-0.497989588949378	-0.623487317465774
FMO4	-0.547638798753415	0.174092672377947	0.00165704576120184	16.2113551922711	-0.799110928005982	0.28319152020823	-2.82180387116958	0.00477543723455612	0.025018521350124	-1.06977658746559	-1.21662461234946
PRRC2C	-0.0662372684245178	0.0371803634400506	0.0748288252479635	246.026271077822	-0.0721617692569823	0.0706399202614861	-1.02154375302043	0.306996890828245	0.495876931899642	-0.0418343795507211	-0.0844865859196109
VAMP4	-0.420315729582724	0.064973362783147	9.86230004851136e-11	36.0223297497165	-0.557266919414438	0.131643957155468	-4.23313710295355	2.30453915266921e-05	0.000367558353182281	-0.797902177859128	-0.839980942987635
METTL13	0.0968893000897818	0.151983791489295	0.523800782274164	11.7326907898907	0.187899678471736	0.290981509603809	0.645744393613101	0.518444905186656	0.69031849148306	0.306491652760814	0.320528607562083
DNM3	0.377221105409324	0.111022506544004	0.000679550410934871	905.435655328229	0.574555953727408	0.180860100347807	3.17679771614909	0.00148910861061233	0.0104430520465451	0.905087371208274	0.922700392350981
DNM3OS	1.24362508076248	0.268265756944627	3.55568058394937e-06	2.87800059341748	1.5716902874269	0.56348466932136	2.78923344856885	0.00528329667342077	0.0271093882443542	2.75512971478427	2.4756201296579
PIGC	0.35043661578383	0.0915179942933175	0.000128583831880005	78.2130608917061	0.594621033279714	0.149664274791292	3.97303253638129	7.09633514301115e-05	0.000914892542504963	0.847894143374758	0.953949399645518
C1orf105	0.246063682979586	0.25816584281487	0.340527988713919	2.06499450647762	0.337351717911223	0.492259815874471	0.68531232294868	0.493146857296319	0.671188932185079	0.625025423119457	0.553282624731746
SUCO	-0.0952824011351369	0.0418965364059429	0.0229521023718385	115.256824619705	-0.103061367844789	0.0977715876187251	-1.05410345024459	0.291835556712068	0.480055054274172	-0.103854784486567	-0.132609085466726
ENSG00000224228	0.379334520863033	0.358074060068014	0.289429267693193	4.02562454462756	0.650610698600743	0.576842493311189	1.12788275160887	0.259369439181851	0.444748686139419	0.909600171460991	1.04114673447166
TNFSF4	0.0412963074892878	0.122593649627433	0.736226064098512	12.8060395984691	0.0651539820188249	0.228251186560717	0.285448601606692	0.77530047690894	0.873036585843917	0.18778329817934	0.12936658630863
PRDX6-AS1	0.0601379935551247	0.051743638211836	0.245142170144149	262.759854608161	0.0773077165514857	0.0983434164750714	0.78609956133751	0.431809161285695	0.618162997197554	0.228016166492249	0.148294601922869
PRDX6	-0.0227252552686989	0.0745495908952872	0.760492530983626	228.921458042442	0.0618927681411549	0.1259423002474	0.491437491768636	0.6231170526051	0.769979288583048	0.051077321090644	0.124287628311643
SLC9C2	0.147415530056468	0.115416727886273	0.201515484790187	54.0467420531086	0.215231760200558	0.197237430471761	1.0912318198719	0.275170889778297	0.461077368459089	0.414380890990043	0.363095118155394
ENSG00000238272	0.71619562349583	0.24920591242258	0.00405423137863798	7.90547384352735	1.12295931054343	0.413948937093261	2.71279670006842	0.00667180244632545	0.0324548292337951	1.62890354667964	1.77677427991368
ANKRD45	0.404570520491853	0.138782239473047	0.00355521933521555	29.7710933269903	0.498354664802509	0.244822936900784	2.03557179368561	0.0417933725412302	0.126601305889763	0.963486890848162	0.804025825063072
ENSG00000289426	0.675009029165152	0.285837053155113	0.0182003427717575	1.70528969809031	0.689235323782329	0.629170749679769	1.09546625321207	0.273312422227579	0.459285943079278	1.54095733952104	1.10130005661034
CENPL	-0.104629322206497	0.172071017447806	0.543148376747755	4.60712147840135	-0.150943137880319	0.307365259547412	-0.491087177850155	0.62336478991862	0.770095405686651	-0.123813372230846	-0.207179324633492
DARS2	0.0398151524450535	0.10273485163098	0.69834719836865	15.7412506214242	0.00798062140327803	0.204233866698688	0.0390758963353128	0.968829878226178	0.984967108228639	0.184620570829067	0.0403257849367189
GAS5	-0.206472676266725	0.0740208121372209	0.00528079536894205	34.6655008944165	-0.21733626342433	0.140410683818745	-1.54786129882316	0.121655694170568	0.267773192714137	-0.341280653987519	-0.3105788281851
ZBTB37	0.167143799400644	0.0410891009035638	4.74513836159983e-05	116.905483607594	0.291836621713375	0.0809796614918159	3.6038261501361	0.000313566835172177	0.00306505929177728	0.456506890743589	0.482398202400379
RC3H1	0.0353116505830463	0.0483450584121411	0.465140410662474	158.592551096716	0.126158994145961	0.0999922552827599	1.26168765560099	0.207061200564359	0.383525654098398	0.175004191661727	0.224374735366536
RABGAP1L	0.0725015050462828	0.041764358242051	0.0825698502213872	392.484664917348	0.0963150077062576	0.0805045205293528	1.19639253886544	0.231543411580348	0.413158079894538	0.254416114350992	0.177896227891833
RABGAP1L-AS1	-0.512544835349074	0.183031898777295	0.00510546073705553	4.34272238349872	-0.826295442903344	0.394523175101262	-2.09441547430327	0.0362229854851692	0.114121182729822	-0.994840044987852	-1.25896130491585
ENSG00000287697	0.178166147291137	0.209449207111196	0.394968636113845	2.91677903042822	0.0407187587972114	0.482836772859485	0.0843323480853876	0.932792193947442	0.967151568769821	0.480043036586787	0.0913115929703098
CACYBP	1.12579129977099	0.335805386799114	0.000800820188553657	29.8649485883727	1.72083614033413	0.476988701317375	3.60770839137579	0.000308913401907137	0.00303303052658016	2.50351789103998	2.7078972972265
MRPS14	0.166646578608018	0.175648885225105	0.342748649852038	17.7386580357217	0.350059914339806	0.289896988235621	1.20753208396662	0.227227296776756	0.408221598205254	0.455445169483493	0.573074149697396
TNR	-0.137648318287663	0.515926147449818	0.789624315147552	7.44321186829545	-0.394515614421485	0.770080631319407	-0.512304294351031	0.608438060241632	0.760309454602669	-0.194319213189885	-0.5865148800367
LINC02803	0.388740687690219	0.105557069378467	0.000230728060595019	13.2742827768702	0.583867512928192	0.209745522254276	2.78369476808361	0.00537435841468869	0.0275022336528669	0.929685267347053	0.937202053340178
COP1	0.0759406978360976	0.0313769271132322	0.0155089019830446	353.145881993781	0.122570588154524	0.0678704405194257	1.80594950049635	0.0709262280178837	0.184758857769716	0.261759862152109	0.218786214039727
COP1-DT	-0.844551728824151	0.116207620853672	3.65901923690873e-13	72.0793110738351	-1.19402306083514	0.19647536471721	-6.07721513867001	1.22287649999249e-09	8.72549612788166e-08	-1.70377817172908	-1.8316539267018
PAPPA2	-0.973001569511481	0.171011155690243	1.27265383361963e-08	45.4120003673256	-1.31662007825704	0.28407584966954	-4.63474835959706	3.57371940797091e-06	8.17936524856518e-05	-1.97805858947565	-2.02258439780802
ASTN1	0.00914386357826286	0.0318183287537922	0.773823484477493	540.432346857315	0.0273500884963077	0.073146318219608	0.373909297993567	0.708471798599125	0.828707086941548	0.119127816005909	0.0704914574377199
BRINP2	-0.211802825936391	0.0878645108404573	0.0159279763023831	253.14997836402	-0.211920628950387	0.146362794813384	-1.44791324339351	0.147641315374805	0.30578913880322	-0.352662183697674	-0.302144612873886
ENSG00000227579	0.106071785525054	0.194130787962565	0.584795530889569	5.54920445291638	0.191805506621075	0.325712113843783	0.588880482084458	0.555941451645782	0.720117017771958	0.326099119205783	0.3266114766587
SEC16B	-0.218162348639933	0.146201114762435	0.135644848801329	11.9824677451709	-0.243220266457067	0.272527371818495	-0.892461791394124	0.372145463741421	0.561579900075247	-0.366241745450828	-0.350890126103123
RASAL2	0.301261262882912	0.0968470037759153	0.00186649099115218	139.221936254807	0.401779403111469	0.163361740628713	2.45944614427578	0.0139151573587589	0.056575001151765	0.742889448434494	0.653621185540556
C1orf220	-0.41201606422073	0.240953418758336	0.0872768341289145	2.54300367410763	-0.595257134349067	0.454651090505214	-1.30926142437624	0.190445811827399	0.362825818184049	-0.780179807239878	-0.899146245598004
RALGPS2	0.0634376770113154	0.0772411464319612	0.411478921136788	56.8476003545444	0.060638467577723	0.149819417910517	0.404743713621559	0.685665906453518	0.813311073854946	0.235062018413533	0.122334202343206
ANGPTL1	0.163413979146848	0.126949650180849	0.198012539138031	17.5472511068404	0.230585418552629	0.237844060201416	0.969481509680586	0.332305001367066	0.522439192158177	0.448542562786025	0.387006639691653
FAM20B	-0.244797056799496	0.0570800491333751	1.79752399090237e-05	43.1982957520829	-0.271323519264902	0.125168132718549	-2.1676725007554	0.0301836131854468	0.100104629051621	-0.423115143202606	-0.394657645175398
TOR3A	-0.0262159742057701	0.104514134670754	0.801940413581596	18.2851338873915	0.115241788132856	0.212121148485512	0.54328287846663	0.586935050873774	0.743948221141385	0.0436235489164431	0.207372467847479
ABL2	-0.0687199021218264	0.0481864641818337	0.153832378075709	157.773419532442	-0.0662905744365065	0.0891450355107984	-0.743626092655227	0.457102713151079	0.639972848472721	-0.0471355757528015	-0.0753428888166698
SOAT1	-0.33084886836259	0.0983044393089761	0.000763901993403988	47.9219505763816	-0.369830197290453	0.172480651817631	-2.14418367157776	0.032018172879113	0.104750005350193	-0.606862563184439	-0.548070239038121
AXDND1	-0.901360223094118	0.152517404719158	3.42347999966515e-09	14.806764316369	-1.09961633955514	0.299455552177383	-3.67205193411735	0.000240610768981887	0.00247983870908583	-1.82508200096347	-1.68462653444842
LINC02818	1.28781470956384	0.343821541144501	0.000179969929236415	2.18001145222728	1.78986118576862	0.571003571410184	3.13458842533729	0.00172095378012739	0.0116699074339996	2.84948833588374	2.8153957072211
TOR1AIP2	0.069378103748523	0.0403754416536193	0.0857374738789602	81.3947037831184	0.131560076971225	0.0929799398185902	1.41492968513324	0.157089113305603	0.3191766812195	0.247746679744023	0.232786288192186
ENSG00000272906	0.161955348793461	0.231901840791604	0.484940278276269	3.05645430787918	0.146707418592555	0.475597594523005	0.308469639632415	0.757724998685522	0.861609662727582	0.445427932666408	0.256376495626145
TOR1AIP1	-0.154096324054029	0.0513139232399309	0.00267321945335186	72.7864763742947	-0.156428316233194	0.0986678436091854	-1.58540321254808	0.112874751747976	0.25438678066577	-0.229440828511139	-0.215721846377003
CEP350	-0.119054099369382	0.0760922634041595	0.117676284746652	556.962558014694	-0.107896192293787	0.12177454278407	-0.886032415536215	0.375600059842968	0.565099492459662	-0.154614764314843	-0.140138757306835
QSOX1	-0.228961901379819	0.140334331792098	0.102775186399045	25.0155859535805	-0.228333507122389	0.23112024726519	-0.987942466418345	0.3231808259817	0.513079470141634	-0.389302154254156	-0.327705745008162
ACBD6	0.0800345122284426	0.033054645930774	0.0154660120237382	234.141895743709	0.146837230159884	0.0695379382340303	2.11161322709487	0.0347196371116204	0.110646596729152	0.270501430967617	0.256578661912295
XPR1	-0.0419426225763625	0.0627714595458203	0.504018814917246	312.652889153524	-0.0601528343324774	0.109710220446065	-0.548288337111211	0.583493934330008	0.741590017975435	0.0100422563141475	-0.0657840787066575
KIAA1614	-0.147596488085242	0.06574389082253	0.0247667136099827	32.8452295275487	-0.188409994050324	0.142493259784356	-1.32223793838008	0.186088931526253	0.357736400014511	-0.215561654233744	-0.265529557370313
ENSG00000243155	0.29555072597637	0.153662866376886	0.0544334532408596	7.96334158161328	0.351728921241048	0.301455296560362	1.16676975078664	0.243303365939519	0.426919406742143	0.730695673495557	0.575673432132114
STX6	0.0885037806828992	0.0556279776925447	0.111610918219231	68.0410768661901	0.216653830083951	0.118291704112216	1.83152175978821	0.0670227028962586	0.177438503206198	0.288585957015031	0.365309825156363
MR1	-0.252640977612609	0.0740663728507542	0.000647232332113072	26.9607849880648	-0.279144750874489	0.146823070653312	-1.90123220848325	0.0572716040892539	0.158454434924491	-0.439864357260633	-0.406838295791965
IER5	-0.776051504985887	0.539049326863275	0.14996164569045	7.86836634342567	-1.12952015723711	0.762586809336784	-1.4811692825102	0.138561469452416	0.292982284058714	-1.55750885827912	-1.73119822206333
LINC01344	-1.05034619779307	0.190281952737616	3.39102902573861e-08	19.2203591589898	-1.45971967087548	0.307834504301611	-4.74189751466349	2.11725729666944e-06	5.36128485581929e-05	-2.14321346115172	-2.24544522434608
GLUL	-0.319055949250289	0.0897585801874491	0.000378552919152184	1713.49428782805	-0.270928338050058	0.156658546989181	-1.7294194492227	0.0837340515746811	0.206914812299935	-0.58168100777522	-0.394042196797378
RNASEL	0.00879685823620267	0.0957221786332238	0.926777574301603	13.4287848751517	0.13063408375905	0.205438109726397	0.635880479688158	0.524854326628859	0.694916433964917	0.118386851519918	0.231344162405118
RGS16	-0.327902064419604	0.248586907645917	0.18714768538313	17.7612593366183	-0.20517942073049	0.405254792270838	-0.506297333538663	0.612647934612081	0.763091326816444	-0.600570218934151	-0.291645971974486
NPL	-0.108448199558161	0.0927677990214178	0.242392154964257	582.325015388719	-0.134206183633712	0.14350587688279	-0.93519642922587	0.349687078400207	0.539657186490828	-0.131967864830703	-0.181113482034804
DHX9-AS1	0.117740606184139	0.12611477014383	0.350510851352423	13.7105503148677	0.287762187241853	0.245386419722594	1.17268994578903	0.240920164767703	0.424269500833143	0.351015685764819	0.476052748738467
DHX9	-0.00504262280746369	0.0601993128048973	0.933242914641841	153.604407400917	0.0393643855291278	0.103929606483248	0.37876007483462	0.704866037854885	0.82684764717482	0.0888352489508459	0.0892023155052721
LAMC1	0.376733052958201	0.0715017001842171	1.37267281372541e-07	123.901890544256	0.566161360102539	0.128941381348639	4.39084298757217	1.12912054918272e-05	0.000204518196904381	0.904045227212921	0.909626797664531
SMG7	-0.0645315713377772	0.0341738795565501	0.0589816255432929	166.559538962879	-0.0606678352781025	0.0801714780582991	-0.756725917339158	0.449214084202449	0.632445200509982	-0.0381921850022738	-0.066586132257683
ARPC5	-0.267960919481002	0.126670702187325	0.0343947161430348	21.9835681686663	-0.237491409408222	0.227886642088458	-1.04214712732498	0.297343471868196	0.485805260795873	-0.472577204805102	-0.341968103379911
RGL1	-0.391005234109154	0.0636041918747077	7.8725677128618e-10	592.234397277821	-0.557682964859809	0.107409454201753	-5.192121764368	2.07910948764766e-07	7.29924812954231e-06	-0.735315140772653	-0.840628884956835
ENSG00000289581	-0.676153671546726	0.120119351221073	1.81241272987207e-08	25.4092697378941	-0.929406329510362	0.204488512102055	-4.54502954692399	5.4927548493039e-06	0.000114969491050038	-1.34419586901378	-1.41954441346169
COLGALT2	0.120553999318087	0.187362956071046	0.519948402896369	113.137061916138	0.250206183131169	0.280403657582903	0.892307130684249	0.37222833326643	0.561656861771195	0.357023156384755	0.417563678543199
TSEN15	0.574820072814032	0.125764100973624	4.8628045817477e-06	114.947030077178	0.85414646190433	0.206541528605494	4.13547080662793	3.54227646896263e-05	0.000522856620510866	1.32702271216351	1.35812980626028
ENSG00000286655	0.69133099172033	0.202992076618559	0.000659936115749672	4.06345503695548	0.810734479895018	0.433738914365163	1.86917625567824	0.0615982965872283	0.167086558935284	1.57580981332811	1.29052073753255
C1orf21-DT	-0.701241491009512	0.244535627850775	0.00413538615392862	2.29071290402552	-0.918909593334182	0.484814374595387	-1.89538438108622	0.0580414964025617	0.159881733760354	-1.39776617759325	-1.4031969783826
C1orf21	0.171940285594092	0.0414643467031971	3.37298739944219e-05	723.152446620681	0.271349050098079	0.0770735422645108	3.5206510836991	0.000430488670818863	0.00393309089399256	0.46674888271349	0.45049121328604
ENSG00000285847	-0.120396061818272	0.0758961509648353	0.112665304859908	43.2784123685628	-0.0957535146939753	0.142429985721803	-0.67228480160774	0.501402403454146	0.67750639871777	-0.157480272120163	-0.121227961568269
ENSG00000286378	-0.250536845374539	0.235707854394657	0.287821594185427	2.38526815009453	-0.157401905157959	0.461875955812509	-0.340788263985435	0.733262986162757	0.844397031188041	-0.435371379564719	-0.217238096902326
EDEM3	-0.140204070341567	0.057889385506626	0.0154383013868817	143.425173643378	-0.157644984683985	0.101557153580928	-1.55227848679673	0.120595603184886	0.266334774491324	-0.199776539857247	-0.217616664745138
NIBAN1	-0.300183465575979	0.355256238248949	0.398123499798957	3.64487860166241	-0.201051057050612	0.566509095003488	-0.354894667753524	0.722668503322672	0.838356352195812	-0.541382376975784	-0.285216529897732
RNF2	-0.094260020549326	0.109105642410921	0.387624417459143	21.6538761565541	-0.130755248130857	0.206618280741666	-0.632834847243449	0.52684149793398	0.696708406292169	-0.101671683498106	-0.175739054865422
TRMT1L	-0.0649827244202295	0.0691789379748136	0.347554866216635	65.6731409165913	-0.0245293579670515	0.130069013655098	-0.18858725285713	0.850416324285738	0.919436678683016	-0.0391555373525805	-0.010304693743439
SWT1	0.240863643110856	0.0555341824350408	1.44300001785953e-05	132.61813239459	0.348757978369639	0.104229819680335	3.3460479874114	0.000819722079565752	0.00657269423579018	0.613921718359201	0.571046537171728
IVNS1ABP	-0.0325106777403813	0.207978180369873	0.87578257897584	19.927391066923	0.000470506096480049	0.332930158624014	0.00141322762234767	0.998872407874569	0.999496242342667	0.0301823962779855	0.028629661460449
TPR	-0.214679862189653	0.0381670582122557	1.85785241717036e-08	119.095819693878	-0.243315810588714	0.0779330635261833	-3.12211274110848	0.00179558162621552	0.0120507732598714	-0.358805552200074	-0.351038924878578
ODR4	-0.00758155416168332	0.0406392951575246	0.852007806747021	114.775165968232	0.0374186091923173	0.0816810665619028	0.458106275631933	0.646876090481624	0.786841342994557	0.0834138397164014	0.086171997146253
PDC-AS1	0.342395084864993	0.122431757692313	0.00516402527606289	70.1355510974092	0.495577230871466	0.206919333476023	2.39502622856116	0.0166191763909039	0.0645373947716754	0.830722970191996	0.799700297574134
PDC	0.625818381798096	0.363377206781031	0.0850282336560438	2.06533111602329	1.01390313164097	0.654793560279779	1.5484317396276	0.12151838443097	0.26757121529378	1.43591998613185	1.60693207614102
LINC01036	-1.16215171177878	0.171248401653266	1.15005392188803e-11	16.1719019336366	-1.67583957455437	0.296986810113174	-5.64280808940892	1.67298794349692e-08	8.57114520819467e-07	-2.38195305723279	-2.58202661835208
BRINP3	0.457122875757972	0.086760845184454	1.37341457253043e-07	750.492670982888	0.6631504242797	0.143974002501147	4.60604284634246	4.10403863487383e-06	9.14406787623469e-05	1.07570253766273	1.06067588601037
ENSG00000225811	1.27578419237428	0.175651801140553	3.78197055813724e-13	36.5180339527233	1.88344754159076	0.276632631563271	6.80847928513443	9.86357874101426e-12	1.33719778255104e-09	2.82379943457564	2.96114547652212
BRINP3-DT	0.523679471603458	0.121752371872163	1.69887173581609e-05	16.7676571689569	0.849637123207111	0.222202890914816	3.82369968144486	0.000131464029490759	0.00150039233171348	1.21782159997224	1.3511070402914
ENSG00000241505	0.590735764559908	0.119151303355415	7.12730183887976e-07	15.6909250214322	0.945321385810673	0.238257566927641	3.96764475521471	7.25864239084026e-05	0.000930373189063046	1.3610076712528	1.50012405327043
ENSG00000285280	-0.344697714451501	0.241599061111635	0.153656438739657	8.22280781066766	-0.526892288350304	0.397473009672	-1.32560519967155	0.184970503016936	0.356275425701692	-0.63643416304201	-0.792676018767541
RGS2	-0.0297653008530861	0.526462237173338	0.954912953619192	3.62730800836614	-0.0365153901255568	0.807028161587373	-0.0452467359425641	0.963910642477116	0.982489141618443	0.0360446310265054	-0.0289715325853838
UCHL5	0.114992438454112	0.101748597425881	0.258407802614732	34.6986051106702	0.20278023553853	0.181667427667136	1.11621680420377	0.264329343172697	0.450013557194321	0.345147491697812	0.343703329352488
RO60	-0.234399533278227	0.0826443800204467	0.0045647719177253	74.3412665833147	-0.246203411719756	0.137597899147215	-1.7892962991851	0.0735671097633506	0.189375424782889	-0.400913191999837	-0.355536024856299
GLRX2	0.727619955449967	0.29676322040449	0.014212249182353	5.27919561477752	0.968268565394878	0.485228205794177	1.99549109848242	0.0459893440444715	0.135356746733428	1.65329805370346	1.53586159322618
CDC73	-0.0208472862855035	0.0269170803591992	0.438635002444968	201.822994366136	-0.00872941131373397	0.0751997183148336	-0.116083032082476	0.907586736330506	0.952555302589854	0.055087369795023	0.014301869461843
ENSG00000227240	-0.32179100543493	0.451226597706604	0.475754646396826	4.01062815958083	-0.516893178002848	0.720254634530975	-0.717653387040606	0.472971030985491	0.653649901674267	-0.587521204609015	-0.777103577533405
ZBTB41	0.0195311367371515	0.0722348215170161	0.786864882546502	73.2595641005075	0.0702144563647024	0.129450785548309	0.542402705918688	0.587541115995281	0.744291163721687	0.141307879492346	0.137247681389061
ENSG00000290127	-0.474624135442233	0.0944594528563827	5.04394718664242e-07	18.5177389188577	-0.549626261943994	0.188160589586628	-2.92104878684465	0.00348855193945949	0.019935875285679	-0.913867539642296	-0.828081515407169
CRB1	-0.137466709182614	0.0562846019051925	0.014591983709011	1021.26302375407	-0.159798861244738	0.102959481835377	-1.55205580288605	0.120648871972027	0.266334774491324	-0.193931421185372	-0.220971074787871
DENND1B	-0.135663255891132	0.0684110354161964	0.0473606169059252	116.606211155884	-0.214762888392497	0.13124534405799	-1.63634672097477	0.101767043098822	0.23664630789994	-0.190080486691976	-0.306571098490747
C1orf53	0.216697867911111	0.277298556130275	0.434531700832777	2.8313830540809	0.293286529795819	0.497208145732776	0.589866703337249	0.555280018622441	0.719647028192867	0.562320261467635	0.48465626413029
NEK7	-0.223017356624696	0.0410187515626005	5.41969645525623e-08	260.856242170244	-0.308648302753918	0.0782751202145629	-3.94312141467009	8.04279112645748e-05	0.00101174982735679	-0.376608699672789	-0.452786616380064
MIR181A1HG	0.541267579970401	0.284589038132369	0.057180696773345	46.3037243795255	0.728470759471788	0.414057362768188	1.75934743582769	0.0785185141615859	0.198338869655122	1.25537768945	1.16240464445252
LINC00862	1.72776592220084	0.144625244830521	6.77150243920652e-33	61.5589884172047	2.42352761323796	0.244035057999137	9.9310633197896	3.04985668642834e-23	3.35941714010082e-20	3.7889212051227	3.80225682395251
ENSG00000230623	1.52834793093785	0.263003503402101	6.2052013227755e-09	14.522079986438	2.24058422800789	0.409862081068984	5.46667850356905	4.58546634006997e-08	1.97107948237544e-06	3.36310168166424	3.51734396504062
ZNF281	1.00264815369628	0.206827796275629	1.24873563613963e-06	20.9283057727211	1.50724036236346	0.367634043216533	4.09983892997556	4.13437780762995e-05	0.000594810403932003	2.24056891915129	2.37524693287143
KIF14	0.542505302673234	0.240359483048475	0.0240044485975784	2.71869887191165	1.00355328606902	0.480805119315439	2.0872350267357	0.0368668947169193	0.115497575874779	1.25802061293026	1.59081340594428
DDX59	-0.35701930903868	0.0811286440906647	1.07923769718519e-05	33.9011815809629	-0.500693286911889	0.164329941397349	-3.04687802268009	0.00231231522013307	0.0146013054244447	-0.662744605255028	-0.751874147789434
DDX59-AS1	-0.539625024164442	0.166173454782753	0.0011648096848758	23.8285385141514	-0.737725702681652	0.278817173477269	-2.64591199129201	0.0081471009827358	0.037745664489941	-1.05266468269227	-1.12102432584492
CAMSAP2	-0.0816315590038355	0.0506206829930234	0.106828665870537	416.586710452643	-0.0897285209745877	0.0971514897013391	-0.923593876433898	0.355697803260821	0.545731529961583	-0.0747059847501802	-0.111844740724519
INAVA	-0.601205217166991	0.207479368360654	0.00375954735224457	3.4298582418522	-0.630538520439548	0.386207325175917	-1.63264257132445	0.102544192200606	0.237857178644837	-1.18415757494713	-0.954092865093272
KIF21B	-0.0950059190900199	0.104085336663397	0.361363790686336	43.7077437089342	-0.0594477068707955	0.175805773633347	-0.338144223834064	0.735254505496999	0.845554675685423	-0.103264409205225	-0.0646859254132087
TMEM9	-0.0659221638292645	0.0748695190520476	0.378591743119261	39.4577220042829	0.102199537743759	0.15536830077014	0.657788861931098	0.510673812403843	0.684378635550958	-0.0411615330951905	0.187060693030755
IGFN1	-1.50826382711588	0.282663944027234	9.50768185179318e-08	8.523709953463	-2.06279707584151	0.464294898526455	-4.44285966179741	8.87710701251858e-06	0.000170424982558418	-3.12101022595975	-3.18466752734406
PHLDA3	-0.214258271565945	0.260845308736753	0.411418605523158	12.0010976927973	-0.211324344950403	0.412937959549769	-0.511758098433992	0.608820319245306	0.760309454602669	-0.357905324906915	-0.30121597050212
CSRP1	0.30978126342228	0.062387311557118	6.85408908808643e-07	406.597198321623	0.621570142436406	0.124757255754945	4.98223641322576	6.28535765802472e-07	1.89032667858409e-05	0.761082303284561	0.995919475389473
CSRP1-AS1	0.618011652520657	0.143032911661251	1.55488932887734e-05	38.2618311289194	0.920719365992441	0.231374219863252	3.97935157398525	6.91034865211837e-05	0.000896840915652325	1.41925018758642	1.46180929380206
NAV1	-0.465422677370311	0.0920491662238144	4.27603128731552e-07	575.298572555251	-0.654785187149908	0.146187647347571	-4.47907329401854	7.49677911923167e-06	0.000149969619974278	-0.894219560708731	-0.99185420378745
IPO9-AS1	-0.0799308550856014	0.130165161803068	0.539167375075331	91.0900217430927	-0.0381230413246907	0.205490584299699	-0.185522083430791	0.852819560834315	0.920848666838865	-0.0710744521717011	-0.0314752607125435
IPO9	0.0692842896954664	0.036660012109462	0.0587693914381921	128.765305661281	0.157956638811402	0.0874801008766673	1.80562936288899	0.0709762529662114	0.184796200661325	0.247546357520771	0.273895836317531
SHISA4	-0.262593082789001	0.154942517837629	0.0901176498470558	39.6131920923977	-0.164884161842137	0.256622886639509	-0.642515420200063	0.520538580369996	0.691713508732317	-0.461115201563999	-0.228890833842341
ENSG00000223774	-1.51625254928563	0.188156075312093	7.72470119046069e-16	44.324077210403	-2.1273778541363	0.295559092942352	-7.19780884748906	6.11878403267649e-13	1.11172628651434e-10	-3.13806863601504	-3.28524451268618
LMOD1	-1.08490229956138	0.209554876616459	2.25270713693861e-07	45.1480301393032	-1.55657953031316	0.32310338621736	-4.81758965307162	1.45302809332624e-06	3.92763299337141e-05	-2.2170015015104	-2.39629309146894
TIMM17A	-0.690003529447355	0.183463311383246	0.000169242750016057	15.6719004479822	-0.929080117151292	0.316276500608364	-2.93755658534285	0.00330809795854211	0.0190903465688756	-1.37376962940452	-1.41903637598486
RNPEP	-0.201976553515682	0.0781494904433056	0.00975232159002219	20.3894211071529	-0.155889035179352	0.158969106096757	-0.980624720154554	0.326777839327156	0.51711705488927	-0.331680031520436	-0.21488197940606
ELF3-AS1	0.516224470297775	0.250634453989089	0.0394300212270382	2.50661073595823	0.798586921354939	0.488061283942829	1.63624312689487	0.101788713737618	0.236665425746071	1.20190285019815	1.27160234030217
GPR37L1	-0.0923758654529468	0.0725274483928102	0.202781222502345	448.05925724048	0.104523766900242	0.129097998717184	0.809646686539447	0.418143267397278	0.605541231910637	-0.0976484255153099	0.190680407254951
ARL8A	-0.431754127331844	0.203657641991528	0.0340060758095135	23.854362165955	-0.52513312894498	0.306838422428944	-1.71143211071158	0.0870013737075267	0.212264989735131	-0.822326719736272	-0.789936334384734
PTPN7	-0.939459555424485	0.164483047560388	1.1192617512712e-08	16.8183003163274	-1.30282796367949	0.287388626978573	-4.53333166791121	5.80605391937019e-06	0.000120809792532444	-1.90643594217135	-2.00110479749457
LGR6	1.3200864356917	0.450458411400321	0.00338373323993907	22.9697974061064	1.80372832735949	0.656765253140459	2.74638208817319	0.00602565415605602	0.0300838891915953	2.91839852274258	2.83699215330534
PPP1R12B	-0.0939215770531293	0.0507260263426666	0.0640910267687606	487.363586106898	-0.131621843289115	0.0902139218380422	-1.45899702182786	0.144565927387791	0.30232632212896	-0.100949001219765	-0.177088675152311
SYT2	-0.0591598920874461	0.599234648712821	0.921356020589116	5.48745245400277	0.122242739897539	0.820495405747758	0.148986501376121	0.881564284423897	0.9383758500143	-0.0267219767023057	0.218275628843824
ENSG00000226862	0.0105903344949052	0.21155883592583	0.960075708277146	3.61355454157298	0.098700950536402	0.430666008396739	0.229182123994046	0.818727365839836	0.89935496731247	0.122216481940814	0.181612053922284
KDM5B	-0.0415070128319552	0.0577511126442451	0.472312036953334	154.812992050871	-0.00414702204422964	0.106637354509344	-0.0388890184242733	0.968978871975083	0.984967108228639	0.0109724187964922	0.0214384031265049
PCAT6	-0.225799358089239	0.238524388121103	0.343816630729152	3.97008075487464	-0.0934494528537858	0.460669261139471	-0.202855846345462	0.839247706195851	0.912294755031402	-0.382549139301079	-0.117639655573096
ENSG00000291234	0.666465698160273	0.28306690506903	0.0185503465608067	3.66414232342976	0.963013339906692	0.519473102030599	1.85382714936021	0.0637638930026834	0.171254929941983	1.52271466686043	1.52767719609051
RABIF	0.326800312471465	0.20069899517055	0.103459031139688	5.82370345398821	0.544130426792024	0.361757755719343	1.50412926382197	0.132548086662198	0.283879554924327	0.797423273875738	0.875316203782702
KLHL12	0.0668456141100541	0.0789077114032142	0.396918960273319	30.1224605944082	0.164902923148256	0.153185139740263	1.07649425673966	0.281706268090495	0.46873029350707	0.242339025579088	0.284713859208815
ADIPOR1	-0.512238724626902	0.176668780378447	0.00373842061434572	15.9781736196624	-0.634438766399666	0.287463436763175	-2.20702421686535	0.0273123675191097	0.0930330817852316	-0.994186403252642	-0.960167040585101
CYB5R1	-0.265181431044421	0.0957187506126459	0.00559835302365888	28.3397596261064	-0.124861914465189	0.202715734424658	-0.615945845642263	0.53793026212708	0.70618122456072	-0.466642131274237	-0.166560879108505
PPFIA4	0.504542593156587	0.32954820499454	0.125766174384179	17.5413007665643	0.680300907379843	0.500719360707936	1.35864710008019	0.174258442480102	0.342521641428517	1.17695840398316	1.08738575128173
ADORA1	0.899116913184518	0.135411826403867	3.13960100005951e-11	51.5717159373872	1.38318431137848	0.214049559225352	6.4619815914793	1.03340673081285e-10	1.04671035769228e-08	2.01949747409977	2.18204418816985
CHI3L1	0.320605060876443	0.277379530926729	0.247748520029064	318.319869839638	0.732514208254263	0.424465026615273	1.72573513086674	0.0843950747714788	0.207879636306435	0.784194482104297	1.1687018415391
BTG2	-0.742578716745032	0.177181821753452	2.77660634075594e-05	31.4813083258023	-0.945017078413187	0.29017178179955	-3.25675044124725	0.00112695466142709	0.00844808547553849	-1.48603402971789	-1.44385632336795
PRELP	0.70494011136783	0.246937992309427	0.00430740803230013	18.7361051641288	1.226622866186	0.360942812772323	3.39838562448322	0.000677847997364525	0.0056264254534506	1.60486952256641	1.93821810564126
ATP2B4	0.12693893655896	0.0667062434195985	0.0570465012164757	508.254137382427	0.244356300000059	0.110812876269011	2.2051255073179	0.0274452886336454	0.0932515455714992	0.370656986090899	0.408453171896081
ZC3H11A	0.127659926603165	0.247327548260748	0.60574453054865	3.77791028006681	0.300776189038409	0.420307775108167	0.715609386385973	0.474232576140401	0.654807257244234	0.372196524399841	0.496320529686536
SNRPE	-0.209458850236539	0.198044772853225	0.290222416247869	13.146102637172	-0.037117105727732	0.335664213308005	-0.110578084455114	0.911950926961516	0.954695039452436	-0.347657065507547	-0.0299086340403067
ENSG00000286572	-0.588848927736149	0.235245797036594	0.0123103104570346	2.38127804166196	-0.854749636353029	0.442708403860163	-1.93072828277056	0.0535166633839325	0.15129220124839	-1.1577730484366	-1.30327537286417
SOX13	0.169646119757727	0.0761901538231666	0.0259730327975343	88.8102181623464	0.29542873208913	0.143876753456103	2.05334583240554	0.0400390487520717	0.122806856109731	0.461850124096033	0.48799249287115
ETNK2	-0.203604146682452	0.121830582086587	0.0946807574393055	9.4754344312689	-0.188681494587119	0.239995962111803	-0.786186121328248	0.431758455700212	0.618140619273805	-0.335155449872956	-0.265952387602941
REN	0.0709301722882054	0.271199718654949	0.79367440724839	2.27622014968533	0.146653027639023	0.554038407959593	0.264698305265723	0.791241883144272	0.883423943524527	0.251060829494287	0.256291788097364
GOLT1A	-0.120477241576301	0.241099678193394	0.617287114180229	2.00084076655379	-0.593876900215082	0.490150505206668	-1.21162152013835	0.225657292952439	0.406436804393846	-0.157653616188366	-0.896996692868415
PPP1R15B-AS1	1.29437588004313	0.257916908114115	5.2055610493124e-07	6.19360910348479	1.73887527057423	0.430913399134147	4.03532420683188	5.4526952464182e-05	0.00073978676691974	2.86349847844474	2.73599112615902
PPP1R15B	0.308698516661101	0.0998522891239698	0.00199113288943053	60.3898999869875	0.549434975909013	0.154903657656754	3.54694643251413	0.000389723824601957	0.00360929725947708	0.758770301709621	0.883577416683399
PIK3C2B	0.743866512234676	0.287142722022158	0.00958140389719682	37.3240021988346	1.15092970356716	0.402666868574366	2.85826769816449	0.00425960869873722	0.0230280195418849	1.68798951270418	1.8203348854598
MDM4	-0.0884675215885784	0.0542987959929029	0.103255397677396	235.7782621079	-0.0749166455536359	0.0956892091744689	-0.782916341350898	0.433676240665628	0.619916677997106	-0.0893028940449704	-0.0887769825395327
ENSG00000240710	0.558280639211171	0.193719872295306	0.00395289440260125	3.46975070627439	0.57072523105018	0.481955792758758	1.18418585194982	0.236339501375892	0.419055219219185	1.29170586993459	0.916734491215527
LRRN2	0.585989181955952	0.160241019962121	0.000255260331432257	51.776554441773	0.937544450490634	0.260745905651596	3.59562482159687	0.000323613912816652	0.00314408577700147	1.35087223898978	1.48801238892783
NFASC	-0.383363181885216	0.236914135102646	0.105629753097514	102.977646660347	-0.419787080658982	0.356153862402328	-1.17866777529081	0.238530492171787	0.421481992584276	-0.718996979027907	-0.625872223761182
TMEM81	-0.0259624949340816	0.279164205286492	0.925902924215994	3.00028725070239	-0.0473008864085777	0.48103099927328	-0.0983323039056481	0.921668427665277	0.960300583456863	0.0441648061119118	-0.045768677652501
RBBP5	0.127177301437481	0.0962424521501817	0.186359282351641	35.8319332791078	0.251613602207356	0.167626159349919	1.50104019076231	0.133345166670267	0.284995781881735	0.371165969349321	0.419755568630832
DSTYK	-0.26016053556167	0.0630649708408914	3.70287239795391e-05	77.5980370520707	-0.28924575618979	0.113013630691475	-2.55938822972093	0.0104856568136763	0.0456658581009286	-0.4559209555756	-0.422569426483831
TMCC2	-1.49669451249471	0.286203593415681	1.69992163915927e-07	24.5573891455323	-2.06869874236947	0.43683677999283	-4.73563316349743	2.1837226517678e-06	5.50585522385633e-05	-3.0963061357845	-3.19385868055636
NUAK2	0.0476386739794445	0.265526295381265	0.857614001833657	4.70874831367245	0.287692155853371	0.463283418857784	0.620985220154588	0.534609347762766	0.703110640844807	0.201326226073322	0.475943683067245
KLHDC8A	0.167025024356377	0.406770255323587	0.681356565027831	6.40251118210412	0.213169935168593	0.610033648079598	0.349439634747456	0.726759282173099	0.840446560959233	0.456253269029579	0.359884067568927
CDK18	0.855575984622066	0.343021699794393	0.0126229714575008	21.8695595835673	1.33447233208679	0.500082375451351	2.66850502556176	0.00761896386907617	0.0358951979568975	1.92652403005905	2.10618099548978
MFSD4A	-1.49855409080639	0.652028356820315	0.0215449543821046	2.39977705262687	-1.76306138020378	0.858224689654032	-2.05431211832709	0.0399454925995288	0.122583904157077	-3.10027691467712	-2.71786434747128
ELK4	0.148502078684632	0.0865030181197526	0.0860290393292723	25.2489190532197	0.282375983187405	0.161675773231587	1.74655718382076	0.0807141796729127	0.202146753240786	0.416701010735152	0.467664367852732
NUCKS1	-0.191060672865438	0.0621509636057182	0.00211111367875906	229.322583140108	-0.212571053879393	0.1038257631599	-2.0473825321372	0.0406205401028423	0.124115187027131	-0.308371226396196	-0.303157573390592
RAB29	0.405643330755686	0.074068086904392	4.33508147080838e-08	47.4709693923786	0.664279683803005	0.134352267609786	4.94431315243853	7.64127894760731e-07	2.24076372999386e-05	0.965777674906379	1.06243457522908
SLC41A1	0.0946879476837496	0.0534559110270199	0.0765061872069708	73.4620381212558	0.24002280680896	0.104108358837477	2.30550946618665	0.0211380572109371	0.0768198125704273	0.301791079725433	0.401704264672141
ENSG00000286619	0.0643938996396135	0.204788422827841	0.753186034642347	208.668428859048	0.109929951376802	0.309291307920648	0.355425285359153	0.722271008879566	0.838333742180026	0.237103851556687	0.19909990530395
PM20D1	0.498334602453448	0.16650938559524	0.00276401935925181	6.57945583645572	0.855638871472101	0.350066949478745	2.44421495015785	0.0145167745936168	0.0584384731470768	1.16370241024808	1.36045405906716
RAB7B	-0.989148861021371	0.341077245125019	0.00373075931482574	1.97250905807793	-1.29469384423919	0.626572971139697	-2.06630975779919	0.0387992406472505	0.120196487461266	-2.01253808619678	-1.9884368607908
SRGAP2	0.298403632465027	0.194440621853277	0.124863084242876	25.6340488474969	0.343462666485228	0.299574003392069	1.1465035770668	0.251586848001275	0.436275303599932	0.736787517434902	0.562799710177025
IKBKE	-0.239757897399285	0.242033800485508	0.321882522778677	7.31123395288896	-0.3414061289622	0.394149897128521	-0.866183478543132	0.386389552063072	0.575486306562967	-0.412354968351585	-0.50380308743204
RASSF5	-0.331097495794759	0.218291676397686	0.129325654977051	3.3021226652036	-0.492286174664191	0.46031579952262	-1.06945313451054	0.28486553575531	0.471671383140886	-0.607393460191346	-0.738781056816659
EIF2D	-0.0493251021040925	0.0586346046878803	0.400219922382567	43.7300386744666	0.0134979308240711	0.118269275722744	0.114128802612387	0.909135690210644	0.953613105836948	-0.00572163687588119	0.0489183470487775
DYRK3	0.0856927312497879	0.112946449486249	0.448030659427274	25.4719265652353	0.0860829213264157	0.207537193290762	0.414783104471364	0.678300689054545	0.808492583788537	0.282583490926366	0.161960953820852
MAPKAPK2	-0.105973473623392	0.072005664560965	0.141091638551124	64.2017483128404	-0.0586638603122063	0.132571995636919	-0.442505674221514	0.658123325168607	0.794846873625027	-0.126683554164651	-0.063465176361938
PFKFB2	-0.4255099633859	0.103060914489879	3.64783615269334e-05	212.993010483146	-0.547956227298743	0.171748375981757	-3.19045943908632	0.00142046778484647	0.0100741747445208	-0.80899348486103	-0.825480632381736
YOD1	0.115844522903773	0.0987481454203274	0.240743226715218	50.5517422334331	0.179132197372857	0.170684106219865	1.04949547641014	0.293950136119412	0.482362867687944	0.346966957393976	0.306874284383378
LINC02942	-0.136475789262767	0.424607647184525	0.747894985208244	1.94741927969238	-0.105805944645185	0.743946459393252	-0.142222525975159	0.886904239490987	0.940934283457089	-0.191815498517701	-0.1368834418296
CD46	-0.207993249313844	0.051244269118649	4.9313132770259e-05	111.714436652554	-0.236990364134116	0.101678743549326	-2.3307758914148	0.019765180001504	0.0733196237311107	-0.344527551051355	-0.341187784149947
MIR29B2CHG	0.286419812426806	0.0573314022766811	5.85733334570981e-07	249.978566897412	0.442806367972899	0.0994580048031756	4.45219435930974	8.49971762659934e-06	0.000164433615204376	0.711198329089515	0.71751586987936
CD34	3.18370129095145	0.623420987946185	3.27618554923393e-07	3.51673161663591	3.63150627051326	0.725524747555933	5.00535134431551	5.57602311252431e-07	1.70610818290153e-05	6.89779669314277	5.68354185820514
LINC02767	0.683772824490269	0.249088304836048	0.00604920775394616	5.43273697532085	1.05770108256527	0.412800583556785	2.5622567522843	0.0103994407057105	0.0454224889708656	1.5596707721727	1.67514224617058
PLXNA2	0.237593597338776	0.0566934730587987	2.77916628924987e-05	341.751003925022	0.386046208629245	0.0964354587671754	4.00315624112162	6.25029945512902e-05	0.000828168041788263	0.606939152124652	0.629118581010145
LINC01717	-0.813050404822614	0.190921026402692	2.05739521733332e-05	5.66925378562997	-1.28320117093109	0.382471726412246	-3.35502229921172	0.000793585871875666	0.0064009873711381	-1.63651303336473	-1.97053837047571
LAMB3	-0.0479768835421892	0.360891957960609	0.894241036783217	1.98339570706095	-0.201310804424102	0.664492738428608	-0.302954107369422	0.761924835972734	0.864103173049129	-0.00284277032070478	-0.285621055957434
HSD11B1-AS1	-0.466520296112335	0.156086915524775	0.00280030048051813	10.4835364411044	-0.607543796412334	0.300311001542978	-2.02304875043143	0.0430681215961221	0.129197034044265	-0.896563318594907	-0.918281280245621
G0S2	1.86805222630714	0.395832434380492	2.36656948219017e-06	31.3863073175068	2.81133039355839	0.584511237141252	4.80971145620424	1.51148324158738e-06	4.06692834347115e-05	4.08847615893584	4.40621415586762
HSD11B1	-1.01507138190538	0.466666207778178	0.0296184955646929	3.93977423198951	-1.04980680830866	0.70454087851058	-1.49005805103599	0.136208972836459	0.289466651063517	-2.06789074229246	-1.60705403336756
UTP25	-0.250688842808853	0.161191158616596	0.119892014944387	11.9949958134277	-0.331358385633094	0.301446558207374	-1.09922762961235	0.271668789997757	0.457719200636409	-0.435695941429155	-0.488154906034783
SYT14	-1.16751507392852	0.215359144530359	5.91847809244587e-08	43.9501140831538	-1.76435895985914	0.343788251973385	-5.13210951721448	2.86512697270945e-07	9.76692413288808e-06	-2.39340550593248	-2.71988517554772
HHAT	-0.712678424481302	0.0647781169611008	3.74416493549276e-28	63.543175632139	-0.990061285439009	0.130146418752284	-7.607287967896	2.79907191066651e-14	6.85150602133147e-12	-1.42218759278222	-1.51400739106032
ENSG00000284376	-1.45220735459753	0.485784727121016	0.00279521237386295	2.13549678184245	-2.15462608061695	0.774881394346277	-2.78058822464654	0.00542605137752195	0.0277020510870001	-3.00131219739497	-3.32768042856867
RCOR3	-0.159616959923597	0.0470003424866171	0.000683581813758397	197.099315935645	-0.217080369010137	0.0897344355231206	-2.41914230300367	0.0155571528490453	0.0614200855312665	-0.241229105588241	-0.310180302657458
TRAF5	-0.630479603398704	0.174610241728441	0.000305274601577544	13.1076802283908	-0.91492919420831	0.319571027830682	-2.86299168112657	0.0041966158135472	0.0227771235726461	-1.24666750755541	-1.39699797373897
ENSG00000287033	-0.320759554367154	0.250228710230255	0.199889827151685	1.83094343766297	-0.466443563463586	0.498227500524184	-0.936205976131068	0.349167146848183	0.539043605120216	-0.585318735316404	-0.698534221820941
LINC00467	-0.643864554302027	0.0616602384677253	1.59189006889752e-25	56.0554141698684	-0.90114006236099	0.118768442437763	-7.58736953911983	3.26465038380018e-14	7.88167100878005e-12	-1.27524854670373	-1.37552301867791
SLC30A1	0.524751047952049	0.0915982770440782	1.01125084122824e-08	103.512432991436	0.94709899186779	0.149565721793716	6.3323265552387	2.41491690260062e-10	2.17145385160374e-08	1.22010974923709	1.50289246614917
LPGAT1	0.00136304956715748	0.140106309016897	0.992237758189325	42.4741749763957	0.0534390467247404	0.227426058553265	0.23497327907226	0.814229472850591	0.896638023689119	0.10251335462585	0.111121949026949
INTS7	0.493339505856183	0.156875072156208	0.00166204830656666	26.6696069225614	0.721444966223507	0.258442774392552	2.79150758971383	0.0052463127234462	0.0269880371973193	1.15303632320545	1.15146279575997
LINC02608	-1.47730201724954	0.517004201403067	0.00427090203404262	32.0505766944707	-2.01723900138184	0.740341482875874	-2.7247412822875	0.00643518911066846	0.0316213414190349	-3.05489711831488	-3.11371617141226
PPP2R5A	-0.039336498201557	0.052019651807588	0.449538079754543	211.110993833901	-0.026684119393113	0.100059248450121	-0.266683188275345	0.789713099090235	0.882499756411534	0.0156071435759475	-0.0136604818600751
ENSG00000234915	0.635693680582984	0.10683627422308	2.67868922201674e-09	34.0312317065825	0.960924056019605	0.208037294132853	4.61899901181159	3.85595693586759e-06	8.7013297103368e-05	1.4570068248667	1.52442338155877
PACC1	0.992519807266057	0.220205446786625	6.56749145193943e-06	18.6830425999199	1.55771142487933	0.335005421203973	4.6498096039195	3.32241594960051e-06	7.79683870782415e-05	2.21894174487768	2.45384969129111
NENF	0.191193768659475	0.332654902818998	0.565459647977902	11.9736266720865	0.446838213849305	0.505044521109516	0.884750146121099	0.376291403159189	0.565780418688365	0.507861065881581	0.723794996801025
ENSG00000260805	-0.0991566807360942	0.289019857413972	0.731538932508213	2.22323358277078	-0.158977364121982	0.570729979056257	-0.278550925929741	0.780589477932712	0.875970006945948	-0.112127578144632	-0.219691689400211
ATF3	0.300619126663767	0.28844755755907	0.297320437996113	16.1229858884566	0.344260787398916	0.455519737410023	0.755753832657837	0.449796801510905	0.633164443277012	0.741518287602413	0.564042689861643
NSL1	-0.0382535751128119	0.0647764694423238	0.554823722518664	85.8625026049769	-0.0298148899040481	0.113021871332376	-0.263797524784987	0.791935941972595	0.883750968234345	0.0179195216651616	-0.0185362896174627
TATDN3	-0.766720799070075	0.147997820484219	2.21146957234705e-07	38.357329722551	-1.05476204704584	0.247140756096691	-4.2678595942839	1.97357475684199e-05	0.000322655672677024	-1.53758489494242	-1.61477123633407
SPATA45	0.245611571559331	0.274956780634362	0.371710792303948	2.2091823165955	0.390082062291198	0.52765254606465	0.7392782716591	0.459738040545606	0.642284837619957	0.624060024419452	0.635403949587593
FLVCR1-DT	-0.211877272106252	0.161500314091113	0.189543409338847	5.51291489162154	-0.207561546709301	0.334363477732702	-0.620766203643899	0.534753462884918	0.703110640844807	-0.352821149457849	-0.295355853706792
FLVCR1	-0.391255121955927	0.0679852653378476	8.6642398775331e-09	40.363808271963	-0.501572089394861	0.139160504301278	-3.60427042078672	0.000313031005704482	0.00306321956942576	-0.735848729157317	-0.753242779552356
ANGEL2	-0.288563407392245	0.0450498141402414	1.49946684819672e-10	63.5333062415385	-0.368836916836341	0.0952427172463777	-3.87259968530947	0.000107680611163871	0.00128227235888652	-0.516569933489521	-0.546523321266121
RPS6KC1	-0.138726699724666	0.0374378288983078	0.000210955792364273	222.413571223421	-0.207413552924132	0.0870411222535487	-2.38293748465169	0.017175110732856	0.0661771210222679	-0.196621893438056	-0.295125370749561
SMYD2	-0.658860064139216	0.673894063423063	0.328227245319702	3.80189139518024	-0.797772901990835	0.95239204040229	-0.837651794794354	0.402226294256469	0.590706999670997	-1.30726863081173	-1.21454079381295
PTPN14	-0.0628304587613014	0.0411845505680619	0.127113696761985	114.247903324504	-0.0977804353856581	0.0900700259318499	-1.0856046101246	0.277653959288379	0.463914806456047	-0.0345597798111653	-0.12438465273985
KCTD3	-0.507581294172752	0.0976431198435498	2.01085413283044e-07	144.242717351434	-0.725294546197052	0.152169696932578	-4.76635335955495	1.87590145659744e-06	4.87623706063029e-05	-0.984241338597411	-1.10166425808869
USH2A	-0.00467272111019604	0.338327750430256	0.98898058613042	3.02676798799605	-0.0995158085056304	0.570540795140278	-0.174423650952361	0.861532528437491	0.926510207541026	0.089625104286663	-0.127087292773915
ESRRG	0.0716054093729661	0.0699397127290915	0.305922107579729	902.711279104211	0.114751909686942	0.109566984009357	1.04732197134442	0.29495110593222	0.483510212161607	0.252502670984281	0.20660953964229
GPATCH2	-0.219494217207801	0.0809311922414554	0.00668565984223214	105.988356878447	-0.282563729506803	0.147819677248165	-1.91154340725846	0.0559347841087777	0.156048021577538	-0.369085699676258	-0.412162953884775
SPATA17	-0.0579379079058891	0.149844934564226	0.699013538301797	41.415725980793	-0.133151281957603	0.263062833366115	-0.506157712413488	0.612745938583212	0.763091326816444	-0.0241126598670048	-0.179470596439169
RRP15	0.057043142909391	0.124707755697683	0.647373102718715	16.8388886600356	0.122510553215286	0.222305819709429	0.551090175576228	0.581571859820999	0.740250006700889	0.22140769641994	0.218692716665382
TGFB2	0.0164258820859127	0.0756462359459803	0.828098640293339	465.397675906352	0.0783110781514675	0.128261744150435	0.610556785034969	0.541493039458018	0.709399703274344	0.13467719362778	0.149857219896805
LINC02869	0.151830240616464	0.208018134395333	0.465457764744224	3.53597986879396	0.245844927950943	0.362439601586957	0.678305921523203	0.497577744934252	0.674251128457732	0.423807673072034	0.410771535278333
LYPLAL1-DT	-0.57658140019001	0.0692175202705768	8.08477184788443e-17	96.8470888281474	-0.775561885759943	0.119679183954901	-6.48034069193017	9.15157361709521e-11	9.80975492857687e-09	-1.1315780561963	-1.17994974191062
LYPLAL1	0.100059986529385	0.0438127296305045	0.0223826507725306	264.447836364542	0.178353556371004	0.0840522023505563	2.12193793122927	0.0338429506260952	0.108821047588816	0.313262055873377	0.305661642375989
ENSG00000277007	1.05834764382035	0.144112035067445	2.0742296862364e-13	8.14739612697459	1.43543930323366	0.278083160910003	5.16190659850207	2.44447257029135e-07	8.49731451258675e-06	2.35950467911606	2.26342520723841
ENSG00000287676	1.41848957794697	0.243850086785407	5.98931292232925e-09	3.09479659167088	1.67968108395998	0.470108750905802	3.57296281067642	0.000352964904508952	0.00334623640509186	3.12851988078341	2.64380312538479
LYPLAL1-AS1	1.216259135024	0.238102941483569	3.2537465879784e-07	8.10188205616681	1.74910144232022	0.401068668879875	4.36110217037198	1.29408917163654e-05	0.000228756545244959	2.69669489704518	2.75191718888171
SLC30A10	-0.369556199827692	0.0846268518087891	1.26027836872509e-05	99.9746473983075	-0.468380771466577	0.147839798215456	-3.16816430433689	0.00153404796802023	0.0106735339077728	-0.689514771916608	-0.701551196005304
EPRS1	0.183956119361787	0.0606894400954114	0.0024365977981299	120.227204788678	0.307442259706718	0.120117130451981	2.55952051593194	0.0104816668858241	0.0456658581009286	0.492406430342521	0.506702152664749
BPNT1	-0.136578032482821	0.116467443748998	0.240927631677294	17.0070456378751	-0.185806577107153	0.220301422082327	-0.843419780729863	0.398993712908966	0.58780115324815	-0.1920338196379	-0.261475040923677
IARS2	-0.106386232144565	0.0651537523436342	0.102500781861891	46.8751877234953	-0.0989696213889266	0.127993923491391	-0.773236874761349	0.439382206689369	0.624741590213266	-0.127564922167989	-0.12623667042031
RAB3GAP2	-0.0482115236047462	0.035701337930526	0.176883787908029	198.873935194865	0.00443542450360958	0.0807284365615217	0.0549425294546541	0.956184249424468	0.979255737039276	-0.00334379993688678	0.0348045567008917
MARK1	-0.186978452113635	0.0796073463886235	0.0188361062227521	212.596893026589	-0.251899943068859	0.127155988654309	-1.98103090333938	0.0475878080702907	0.138865844024087	-0.299654413614281	-0.364407704094731
MTARC2	0.0621154069361148	0.082478022750415	0.451381023868398	126.961776464416	0.214331131087374	0.135973647260658	1.57626963316286	0.114963676841439	0.257776061151848	0.232238559959562	0.361692493976696
MTARC1	0.481098898643695	0.115482260009797	3.09993013561773e-05	44.5929277415323	0.843520360767804	0.18722371068271	4.50541417906905	6.6243608028334e-06	0.000134657133551483	1.12689881426229	1.34158090043301
HLX-AS1	-0.0653106732543138	0.185227700689901	0.724390823080229	6.77282101000368	0.0154555894458958	0.342252904795053	0.0451583879328969	0.963981062010106	0.982489141618443	-0.039855810258571	0.0519671706726333
DUSP10	0.626339163701827	0.457791163300793	0.171256799924672	2.52600742668624	0.847400212303921	0.766880634840941	1.10499623253582	0.269161221608859	0.454899485051599	1.43703201770266	1.34762331400221
ENSG00000236230	-0.541015952093426	0.285404999772047	0.0580119212177956	5.97138045249249	-0.91041881619093	0.515029737941896	-1.76770145318025	0.0771108269346608	0.19573688807381	-1.05563474704872	-1.38997358915086
TAF1A	-0.100213744997207	0.120438726126969	0.4053680556727	8.49870561304786	-0.176106418758114	0.276498893859296	-0.636915454886886	0.5241799153187	0.694440865036215	-0.114384739582681	-0.246368182352941
TAF1A-AS1	-0.21464505333306	0.227505349937477	0.345439247877195	3.26082339323702	-0.180352019115725	0.425702312881954	-0.423657597476423	0.671815543263741	0.804203266823406	-0.358731224449439	-0.25298020680063
MIA3	0.0938591478675435	0.0564864224612815	0.0965883563729322	82.6685830066225	0.178784801738157	0.103019416644486	1.73544762299647	0.0826615511077471	0.205214418069103	0.300021333974088	0.306333256440054
ENSG00000272750	-0.0475240551507962	0.246316260397649	0.847006607113617	2.66871169028681	-0.0682688504860418	0.474209251908673	-0.143963556618228	0.885529247404414	0.940267951334823	-0.0018758406640061	-0.078423821665273
BROX	-0.308314537754815	0.0712690136936531	1.51795177182846e-05	35.2387401733305	-0.402233005783168	0.144486174059735	-2.78388578284919	0.00537119448369299	0.0274940260181834	-0.558744748637787	-0.598533811650072
DISP1	0.0953825298581018	0.060566824477578	0.115295393657293	155.039585019347	0.152609124419507	0.109382126801417	1.39519251345851	0.162957794019605	0.32747641525673	0.303274229007061	0.26556771004201
SUSD4	1.03265654636443	0.576802450324097	0.0734037130822283	3.28225895617122	1.57720678217647	0.908070678878786	1.7368766758595	0.0824089411868007	0.204829894169027	2.3046461841201	2.48421142301511
CAPN8	-0.00350889741023438	0.205247519451356	0.986360085109344	3.6264528849141	-0.34311818394288	0.466864858467595	-0.734941124224059	0.462375351433624	0.644793732684459	0.0921102303786903	-0.506469412199926
CAPN2	0.282315046544673	0.068793173029194	4.06377375190259e-05	275.241139361917	0.477781389344296	0.110793567922581	4.31235673968143	1.61523539966046e-05	0.000274777110845714	0.702433375432281	0.771985362268478
TP53BP2	-0.238068622222307	0.0664115824482869	0.000337407040049594	287.320531104106	-0.254058345583767	0.112264243256512	-2.26303886450533	0.0236332936204427	0.0835868285704759	-0.408747839695363	-0.367769162780059
ENSG00000288999	-0.573508314907449	0.204903643665506	0.0051274297421065	4.14918684534898	-1.07947232204992	0.455639624556733	-2.36913618542303	0.0178296869366194	0.0679123411651135	-1.12501606195355	-1.65325459055351
ENSG00000291068	-0.625691098910587	0.0757016433456095	1.39431759912946e-16	31.1233748640782	-0.882865530096246	0.150652147862701	-5.86029168930838	4.62054826372073e-09	2.77926766552267e-07	-1.23644255901243	-1.34706257871023
ENSG00000290989	0.127300671028771	0.0878547452546806	0.147340299910612	31.305437757871	0.235197753672463	0.168831125713789	1.39309474291596	0.163591142634981	0.328478629176325	0.371429401852274	0.394189810504846
FBXO28	0.132414732681581	0.04452037987949	0.00293705830784907	80.7742480990606	0.275388090480862	0.0851662906652395	3.23353392909081	0.00122268811631966	0.0089711304587917	0.38234951634217	0.456781544807303
DEGS1	-0.0939643678918437	0.125080365709183	0.452513070988537	29.4185820061864	0.0112985850754604	0.202577940414544	0.055774014941309	0.955521835785193	0.979019640362667	-0.101040372988352	0.0454931240805661
NVL	0.0436348475822854	0.0429852917235908	0.310052861965824	71.7781281451414	0.106850351393274	0.0948532995377588	1.12648006884294	0.259962372323714	0.44520229810836	0.192776809655822	0.194303789639487
CNIH4	-0.0967579650285869	0.0811478118786919	0.23311741241532	28.7699221367419	-0.0194969408409864	0.162843324309782	-0.119728216822059	0.90469844734441	0.950656501751013	-0.107005572988457	-0.0024672944910901
WDR26	0.0757954002253328	0.0326201626864726	0.0201482742341112	141.75833430911	0.189220618390554	0.073703716015576	2.56731449402857	0.010248961137804	0.0449658180464668	0.261449606497723	0.322585816508161
CNIH3	-0.289971465549074	0.0779686531967964	0.000199951682853941	156.077547492878	-0.402857990054882	0.13126570358962	-3.06902701191736	0.00214757172621343	0.0138336272305503	-0.519576576217919	-0.599507151327837
DNAH14	0.846880213160332	0.917283093275342	0.355877734501458	4.24232784851557	1.16061726601974	1.3262038979903	0.875142402897858	0.38149642769207	0.57098680429933	1.9079558495429	1.8354221273996
LBR	0.0966480319473118	0.0714397622581713	0.176100202894677	50.3301657015144	0.190010936422183	0.130887674021914	1.451709932521	0.146582276374287	0.304570388920118	0.30597647012959	0.323816644119435
ENAH	0.334461691368749	0.0596437529717406	2.05084298078333e-08	332.153377006762	0.496302700642852	0.115804372370067	4.28569915354194	1.82165371918724e-05	0.000302875708933546	0.8137827040877	0.800830131628313
ENSG00000227496	-0.690784281010241	0.314889948276052	0.0282546533517965	1.76662497782275	-0.759524936275059	0.613173327415039	-1.23867901997139	0.215464391299467	0.394119816529507	-1.37543677716958	-1.15497407460121
SRP9	0.0306003243420221	0.0841646206131461	0.716173868204545	91.3011237005289	0.170917390841067	0.155602280012353	1.09842471991733	0.272019073005002	0.457953356625977	0.164944042714762	0.294080687001124
EPHX1	0.228467701112013	0.0773186062123847	0.00312784157586747	213.215177912392	0.494607584161437	0.140196822384583	3.52795145958906	0.000418788945091674	0.00384716462854674	0.58745252126552	0.798190186585746
ENSG00000242861	0.399172576951214	0.126040304335464	0.00154007993553606	16.3632086605742	0.639601230288518	0.232500365096125	2.75096871363656	0.00594193180303427	0.0297882005386066	0.951960600107929	1.02400077924627
TMEM63A	0.360263306206924	0.0901036387433002	6.37932924296828e-05	75.2042512527373	0.581619839159724	0.152150965340855	3.8226496812344	0.000132025285908337	0.00150505410016076	0.868877188117284	0.933701565151058
LEFTY1	-0.0595623110541035	0.196727711460206	0.762068781938059	5.53245501761164	-0.157911569268506	0.392830622608375	-0.401983858131988	0.687695905918003	0.814833087170827	-0.0275812665363242	-0.218031838958854
PYCR2	-0.438891932165771	0.229334420231477	0.055650331377903	11.276823733206	-0.515096969398688	0.383243549812204	-1.34404602413033	0.178933504558789	0.348725432306105	-0.837568156246953	-0.774306193370159
SDE2	-0.484940277853266	0.172362816287828	0.00490076020934379	9.83443182638689	-0.533297499761751	0.310738398953268	-1.71622658016576	0.0861205801018464	0.210921220638541	-0.935895716827185	-0.802651384058149
H3-3A-DT	-0.211893730513453	0.166635098942846	0.20351412756028	12.1395282821522	-0.350144861924228	0.290784488834803	-1.20413871911561	0.228535966794573	0.409734835499182	-0.352856293283474	-0.517412638760434
H3-3A	-0.030778017271293	0.151539651372082	0.839055251809738	30.10446905936	0.109694390272441	0.242121758762128	0.45305465660445	0.650509384993162	0.79027899642376	0.0338821660459473	0.198733046520794
LINC01703	-0.290179886006067	0.166440718644864	0.0812562835054136	5.7427553228025	-0.312130454443226	0.341519332669484	-0.913946662999896	0.360744872615453	0.550464453957606	-0.52002161880968	-0.458209659097448
ACBD3	-0.218883403131849	0.0678164791276567	0.00124840251469472	57.7988330714377	-0.245308036357797	0.132499027826934	-1.85139499044635	0.0641127492513743	0.171929868047203	-0.367781421375707	-0.354141582778746
LIN9	-0.0547288549229438	0.131144345208024	0.676446052491027	8.62065470911066	-0.100399670130379	0.263391167139022	-0.381180854395876	0.703069054612392	0.825618937799093	-0.0172603322344964	-0.128463803556598
PARP1	-0.122360986837287	0.0830927749391891	0.140863579572172	46.0922936526351	-0.0613334394454744	0.162071749168363	-0.378433871172452	0.705108310258155	0.82702015112763	-0.161675999044948	-0.0676227326572606
STUM	-0.270360663248766	0.149905193915331	0.0713027692419123	50.791391388822	-0.31369370549886	0.242625286395958	-1.29291431308986	0.196040696575135	0.36937368904192	-0.477701405190131	-0.460644239210293
ITPKB	0.0511587075100461	0.0616867925201519	0.406917700780069	1140.37871050744	0.112883553152653	0.102162850097234	1.10493739206782	0.269186718656555	0.454899485051599	0.208842594035237	0.203699793542524
ITPKB-IT1	0.468085831096338	0.230556404542272	0.0423317107044296	2.47002314440458	0.512062157788339	0.459741744979664	1.11380392009212	0.265363314877934	0.450989687696114	1.09911186190832	0.825373637175525
ITPKB-AS1	0.304770071770707	0.16017236990078	0.0570714668362758	47.6406448600896	0.549337618836864	0.262693310422381	2.09117475414045	0.0365124015396868	0.114725363654027	0.750381848287911	0.883425794465813
PSEN2	0.211206868699725	0.124250308032507	0.0891591701999748	17.2827500813218	0.336626685198809	0.226639665996288	1.48529465801596	0.137465786349752	0.291224548458713	0.55059526788659	0.552153471345638
COQ8A	-0.488164513695652	0.220887257884165	0.0271040080299464	12.3020193524176	-0.659386247444701	0.37524304652328	-1.75722442708553	0.0788795632439422	0.198908774161001	-0.942780464593556	-0.999019815383447
CDC42BPA	-0.00356225425012073	0.0489306395991238	0.941963584662125	868.676453623189	0.0130445710390254	0.092700976953197	0.140716651191404	0.888093790239419	0.941742777327288	0.0919962969066412	0.0482122923733891
ENSG00000287532	1.04332414428823	0.24399088852244	1.90214344646062e-05	8.4860892220987	1.53482393014125	0.398815825671912	3.84845292323952	0.000118866133539865	0.00139011064200835	2.32742482829153	2.41820510348075
ENSG00000228625	1.046653499085	0.280655527975662	0.000191999303536908	1.87979273521613	1.31652997611332	0.531393416114361	2.47750524600024	0.0132304463826377	0.0546290616942668	2.33453403776659	2.07823788112362
ZNF678	-0.12931592821415	0.0727739875821223	0.0755760349352892	81.2250947655844	-0.186963244597809	0.133292301386689	-1.40265598727579	0.160719447786637	0.324103346689569	-0.176526965118875	-0.263276414835933
SNAP47	0.227039752902267	0.135053321027066	0.0927411701924267	21.1294972188158	0.416999233618137	0.219158035065813	1.90273303688324	0.057075388804934	0.158015684026275	0.584403407079049	0.677324285908769
JMJD4	-0.367237855601743	0.107440142930875	0.000630670435871942	12.5975593832321	-0.455929174801039	0.213533634321789	-2.13516327883956	0.0327476752669186	0.106484322676047	-0.684564384906621	-0.682159295065379
ARF1	-0.242197827890609	0.170874644370087	0.156365829786925	33.2349374583496	-0.223694563962116	0.280632223791904	-0.797109330281298	0.425387538046065	0.611874822267377	-0.417564979908251	-0.320481135293735
C1orf35	0.197566150926481	0.141218592826937	0.161810138556953	24.0194363565302	0.366072623528643	0.237746464700597	1.539760534356	0.123618735153114	0.270775116621736	0.521468086808059	0.598012065589673
MRPL55	-1.60091278729019	0.36865511043217	1.40821829988072e-05	8.48241422320609	-2.13434203011168	0.563132324231495	-3.79012523037887	0.00015057135325164	0.00167529642026951	-3.31884461302025	-3.29609039970536
GUK1	-0.513906328372667	0.184924563249381	0.00545256472503792	47.5672510229578	-0.548259606873372	0.289954689522333	-1.89084579999919	0.0586449313232914	0.160929204357967	-0.997747256653291	-0.825953110475624
IBA57	0.171206554801963	0.136159352330569	0.208609400249583	10.9055861340685	0.282305566538434	0.271365656214751	1.04031427733443	0.298193913156663	0.486878777605432	0.465182138939408	0.467554702183498
OBSCN	0.0975425144296965	0.208811421727669	0.64040538132503	3.63252532272867	0.130076848798999	0.399974302713197	0.325213014727776	0.745019859280097	0.852723080916511	0.307886468831205	0.230476334331672
ENSG00000287315	-1.9083051274992	0.348589933118157	4.39107415295061e-08	2.86259704153926	-2.21321139497919	0.5450192984688	-4.06079454653639	4.89059947450694e-05	0.000673374415146175	-3.97522300191877	-3.4189201822455
TRIM11	-0.579433011260305	0.28780312956086	0.0440834544588077	3.52170546848414	-0.891481091696795	0.533481838553413	-1.67106174432129	0.0947094826580831	0.225440292053762	-1.13766713401396	-1.36048030509403
ENSG00000231563	0.426881767991152	0.117122155883967	0.000267644827792565	10.1096982116244	0.710444668681186	0.2421521916601	2.93387668230735	0.00334757181340939	0.0192602981394434	1.0111283534752	1.13433112293276
RNF187	0.0633451625315083	0.424739370342613	0.881444031260238	14.2944278169276	0.168795143375728	0.58661697884201	0.287743364859524	0.773543192799559	0.87178189217927	0.234864471183943	0.290775535563656
RHOU	0.0888035430836166	0.186479918236153	0.633925000478069	79.44533765239	0.215238957480028	0.288256372217655	0.746692799274899	0.455249017312951	0.638439383873189	0.289226043106641	0.363106327073758
LINC02814	-0.456037318721065	0.185683608763005	0.0140496577589886	38.0277069680072	-0.69660858915991	0.319331299003131	-2.1814604184887	0.0291493790148331	0.097667044820802	-0.874178896763629	-1.05698924554425
RAB4A-AS1	-0.0557491194899429	0.0823749511734728	0.498550171283317	20.6472401320948	-0.0203091210195954	0.167658950767945	-0.121133532844931	0.903585269360406	0.950043669838923	-0.0194389148637244	-0.00373216983133837
RAB4A	-0.0360113561348029	0.0761230478355251	0.636164870843324	137.404413723063	0.0248381676198922	0.131636158353476	0.188688031697153	0.850337332412237	0.919430660702339	0.0227073575602999	0.0665794353804044
ENSG00000237481	-0.0988386380394426	0.188119360229715	0.599302470626211	3.61698998894144	-0.195144879447208	0.37225490046973	-0.524223802563686	0.600122887317158	0.753799855040809	-0.111448457927495	-0.276018351214688
CCSAP	-0.525569285000864	0.236082002433861	0.025999786554073	18.5602187962599	-0.752719895201823	0.368044313419798	-2.04518822260204	0.0408363051513852	0.124601634693216	-1.02265130167993	-1.14437602152183
NUP133	-0.166204404118955	0.0903939617067914	0.0659641641798933	69.8567804557468	-0.18312315106357	0.156445821841664	-1.17052119965789	0.241791287930843	0.425155109098391	-0.255295350716432	-0.257295919690109
ABCB10	0.103572621837774	0.0677426133335407	0.126285794693635	52.9584645327712	0.214111872085698	0.129417402460811	1.65442875544139	0.0980404278719416	0.230751135258427	0.320762626326567	0.361351023805849
TAF5L	-0.0588519408113505	0.0814482290365721	0.469944905057285	26.702758822794	-0.0504904609692456	0.169728287497093	-0.297478173578523	0.766101469148469	0.866998798707546	-0.0260644048111993	-0.0507360658182423
URB2	-0.0361878695876651	0.121533885089293	0.765886722885756	13.4624617705765	-0.0070027987619271	0.222432013905516	-0.031482872626877	0.974884451038235	0.987835662501719	0.0223304463603337	0.016990865938812
GALNT2	0.132372674215088	0.0550437837579668	0.0161785977550012	273.883684649898	0.23767709618052	0.10142387854101	2.34340373883864	0.0191086924978016	0.0713348012245829	0.382259708416385	0.398051095575657
ENSG00000227006	0.537912237521242	0.215005634658591	0.0123545623533248	4.78440492261012	0.845851005427968	0.372448953723174	2.27105217231098	0.0231438198159273	0.0822849869751668	1.2482129882428	1.3452106060515
PGBD5	-0.225121742330224	0.153304449423736	0.141978799478503	25.6887045895273	-0.260930764176265	0.25893397542311	-1.00771157492906	0.313592946583879	0.502871771125155	-0.381102218600673	-0.378472148440708
COG2	0.244051374722274	0.0503491430849527	1.25228605086209e-06	55.514101269143	0.393092911119017	0.101286061632547	3.8810168426245	0.000104020636063956	0.00124626763425639	0.620728518222596	0.640092993393175
AGT	-0.48150743474025	0.0916641929593914	1.49682071751824e-07	376.380400703628	-0.488530883776861	0.165158608571681	-2.95794986408373	0.00309692489582542	0.0181503943785999	-0.928565527563748	-0.73293263184404
ENSG00000244137	-0.866595707227155	0.259483966999587	0.000838723081273567	5.73096515256911	-1.11431621079744	0.425273065910704	-2.62023697271113	0.00878686842855956	0.039943195559694	-1.75084893159004	-1.7075198592659
CAPN9	-0.308301050551036	0.161490367202269	0.0562493600559852	6.58625724087779	-0.309198590135469	0.38162470958022	-0.810216378482363	0.417815825750071	0.60528977322157	-0.558715949256903	-0.453643624415111
C1orf198	-0.0870438351080012	0.0602820241858772	0.148754877811813	154.848635933791	-0.0952932082183974	0.108997880773193	-0.87426661456554	0.381973076078172	0.571128658081082	-0.0862628799776632	-0.120511088237387
ENSG00000223393	-0.203634958305553	0.150406997410552	0.175770565137815	5.42206910864207	-0.296596963193204	0.319041776621683	-0.929649296508607	0.352552694724843	0.542796640231611	-0.335221242285079	-0.43401806892128
TTC13	0.18187525478996	0.0517007228356004	0.000435062426145631	85.7451844159872	0.281485628694562	0.102854639360033	2.73673244538098	0.00620527388196699	0.030806125886137	0.487963136361145	0.46627774518976
ARV1	-0.167058514146672	0.11490248886385	0.145969723838788	25.3371259322147	-0.112384638996869	0.197783077867801	-0.568221711424612	0.569884430723966	0.731404253355606	-0.257119141652646	-0.147128986445978
FAM89A	-0.0839391420358363	0.235943215355662	0.722020358754911	18.2564801584055	-0.079100863448327	0.37045593293925	-0.213523003453419	0.830919048641016	0.907149681797018	-0.079633393259333	-0.0952934110028383
C1orf131	0.0141932161953205	0.111593687529264	0.898792749927106	21.6676676569324	0.0205888225101655	0.203046620099189	0.101399484020506	0.919233346056129	0.959067516628773	0.129909756549747	0.0599615789206429
GNPAT	-0.246320506445768	0.0844895030005218	0.00355235495805391	50.0413244581884	-0.263717744232968	0.154406001328761	-1.70795009237666	0.0876456033005278	0.213481478502659	-0.426368182701598	-0.382812542900376
EXOC8	0.275056359955839	0.147777893836347	0.0627043387347517	6.48602399427169	0.371064018142722	0.306877655240056	1.20915945428629	0.226601591385419	0.407388192040868	0.686933818724205	0.605785577092515
SPRTN	0.171034603539838	0.107003995446335	0.109955195966938	10.7160086320445	0.297396726582059	0.231563755784295	1.28429738745078	0.199037920610661	0.37341327579756	0.464814969437637	0.491057413401609
EGLN1	0.0388214342995677	0.0684450673664466	0.570584341682878	116.434637809424	0.112950183745726	0.118996304259647	0.949190686622259	0.342523637484228	0.532895178939092	0.182498673078103	0.203803562873892
ENSG00000233461	1.06031735322502	0.285024878508762	0.000199154140861522	2.28802405941976	1.34510024236228	0.569480538289482	2.36197754255568	0.0181777433313915	0.0687969148532636	2.3637106221944	2.12273271883873
TSNAX	-0.0592876805917558	0.0552061980715548	0.282853339407615	45.1183291024348	-0.0325435822131939	0.115346287761407	-0.282138097764447	0.777837621547979	0.874273612382754	-0.0269948449609016	-0.0227859077488419
DISC1	-0.103021365877363	0.272833560637886	0.705729362178169	6.80145385092124	-0.117597286338799	0.467061220234545	-0.251781310980485	0.8012101037235	0.889374277038748	-0.120379884642905	-0.155247073114271
SIPA1L2	-0.536766781395801	0.12674526161013	2.28546903387335e-05	119.369476385467	-0.795227845825576	0.188799372316274	-4.21202589854707	2.53090517866968e-05	0.000397192100346166	-1.04656144413309	-1.21057716743081
MAP10	-0.748620503015942	0.247100231317412	0.00244859311024187	3.19119965400557	-1.03741271270205	0.469069022608823	-2.21164191771238	0.0269914166670506	0.0921977746930372	-1.49893512522298	-1.58775168358068
NTPCR	0.073471833713187	0.0637273896298151	0.248948042531045	60.2983035049745	0.132681287470349	0.112730882389504	1.17697373299991	0.239205990491026	0.422336843960512	0.256488068280135	0.234532442000073
PCNX2	-1.28464639664102	0.173592513514237	1.35819895790822e-13	111.858823189246	-1.81909147359553	0.280836000223272	-6.47741554554723	9.33069666087395e-11	9.90627698501461e-09	-2.6435173624586	-2.80512464427439
COA6-AS1	-0.241545957955588	0.163870423182407	0.140480023406645	28.4852296868467	-0.23492710929571	0.268567473737955	-0.874741479397953	0.381714585258042	0.57103283682096	-0.416173034561046	-0.337974506807698
COA6	-0.0457109639476036	0.218234838751996	0.834090965750784	8.3911552868394	0.116161230504125	0.374766332066614	0.309956419680403	0.756594097351934	0.860989354030625	0.00199567377278328	0.208804391468403
TARBP1	-0.58915110414999	0.0806662838315102	2.80250260389218e-13	106.218650278264	-0.812475761449328	0.14576973888022	-5.57369291933044	2.49395187172859e-08	1.18154322008991e-06	-1.15841828919811	-1.23743877242656
LINC01354	-0.297221416226887	0.161082973513365	0.0650164729911326	20.0177235732815	-0.434374216312834	0.269431580090871	-1.61218746579868	0.106921151968548	0.244945576787662	-0.535057479035019	-0.6485899761262
ENSG00000288760	0.961726366817119	0.446852883886486	0.0313799160989833	4.21200320855388	1.12660717658298	0.757871781503658	1.48654060499222	0.137136184877454	0.290666039961545	2.15318815838046	1.78245540328935
IRF2BP2	-0.0985111099551563	0.0959660186008801	0.304646185206916	101.575055465928	-0.022767683422484	0.158593498104852	-0.143560005262204	0.885847924602391	0.940476300282612	-0.110749083453373	-0.00756109232634592
TOMM20	-0.246542671812939	0.287744043144806	0.391548556965136	18.7214449531753	-0.383120552699462	0.433043221926552	-0.884716659448009	0.376309468217489	0.565780418688365	-0.426842574957677	-0.568768408314772
RBM34	-0.317211119459995	0.253415984198325	0.210664338516129	2.00992763292012	-0.314728580463083	0.517193982890597	-0.608531017132227	0.542835340713899	0.710398013272574	-0.577741721569448	-0.462255935551772
ARID4B	-0.0192239651004563	0.0481654972717041	0.689802463662029	376.911039688813	0.00871513472067323	0.0859189990026961	0.101434313968203	0.919205698328635	0.959067516628773	0.0585536661359847	0.0414697032527856
GGPS1	0.23249853083694	0.0648099901754925	0.000334008117227159	45.8524150659405	0.39174587013026	0.140202147881177	2.79415027551696	0.00520362911662615	0.0268763141315305	0.596059598198449	0.637995135092939
TBCE	0.109561718802319	0.0761354143865509	0.150139889245193	36.453085466111	0.183209608641391	0.141532084659933	1.29447403450319	0.195501732503586	0.368809031068573	0.333551213751589	0.313224374057387
B3GALNT2	-0.270885045104968	0.0760430716858698	0.000367678697282518	101.313522031372	-0.337440451896098	0.133336762596523	-2.53073829996303	0.0113822737498002	0.0485717173284454	-0.478821123780736	-0.497627010669256
GNG4	0.374842602935838	0.517578969107492	0.468928829516593	2.31808080881237	0.0346521399986493	0.815801138007679	0.0424762094390742	0.966119076747164	0.983530649756933	0.900008527602488	0.081863545949352
LYST	-0.113182899592698	0.0263525252797611	1.74729092392123e-05	239.774260329822	-0.113741005340344	0.0622885722556914	-1.82603327097373	0.0678452503904731	0.179104956992465	-0.142077924106981	-0.149241367892102
NID1	-0.69639296693458	0.115115796675468	1.45296417851429e-09	49.1847880815771	-0.919667939210584	0.188866711716838	-4.86940197587288	1.11936494051016e-06	3.16148841531268e-05	-1.3874130685383	-1.40437801311319
GPR137B	0.048501893214419	0.0594212754426297	0.414364121369327	97.594036195465	0.110727868420464	0.108711695806581	1.0185460506243	0.308418527777636	0.497489303821441	0.203169468004249	0.20034256748492
ERO1B	-0.0604587820911277	0.080779891077134	0.454195695662699	76.9362158497744	-0.0489444075925701	0.146399854345973	-0.334320056609513	0.73813805731762	0.847433074207917	-0.0294955114214638	-0.0483282690726807
EDARADD	-0.376996117881005	0.175307304255463	0.0315166955909366	4.66665497192175	-0.579800039484856	0.367305430017385	-1.57852291880742	0.11444552715373	0.256941142746159	-0.70540131424896	-0.875073633829635
LGALS8	-0.435544779411593	0.128848131887723	0.000724078969875422	16.5760107803347	-0.603346206628204	0.235561608585586	-2.5613095879713	0.0104278385982777	0.0455014180381395	-0.830420942589349	-0.911744026633352
ENSG00000230325	-0.0289998953009432	0.110404748881676	0.792805779989313	10.5399921298038	0.109111634824559	0.229906794258139	0.474590736548869	0.635078710192978	0.778552985772766	0.0376790102788574	0.197825473281709
HEATR1	-0.248532963143359	0.0905311331247018	0.00604599933628189	36.951098382248	-0.32085686234817	0.158557126212809	-2.02360417353635	0.0430108952793654	0.129100916425366	-0.431092466858078	-0.471800015595455
ACTN2	-0.451319189254602	0.204688828077574	0.0274608408682457	34.0113415535432	-0.654554566376772	0.321948579312968	-2.03310282584125	0.0420421355733451	0.12711453033876	-0.864104220811372	-0.99149503899056
MTR	-0.384840234959664	0.0760921003338873	4.24658586147176e-07	180.128497053905	-0.467320529714512	0.131747974594909	-3.54707942305301	0.00038952714194148	0.00360929725947708	-0.722150947395058	-0.699899993867885
FMN2	0.0774916533181943	0.0489425877325813	0.113349127047766	2990.16629466924	0.103120427836886	0.0892390662670978	1.15555251920993	0.247864238755603	0.431954844638459	0.265071635177747	0.188494871308623
ENSG00000233735	0.730597879422348	0.174754585114619	2.90602939381346e-05	5.48970844066374	1.03279852050057	0.346239651117511	2.9829007658919	0.00285530554986549	0.0170930383868307	1.65965684890937	1.63635942741404
RGS7	-0.270630666405103	0.109372417352313	0.0133461691088194	478.649574212182	-0.409340476385836	0.172869872439634	-2.36791102237191	0.0178888375003936	0.0680662968993277	-0.47827794602597	-0.609602863239401
ENSG00000287738	-0.543216041386447	0.270675081191821	0.0447610118526	5.78265432627983	-0.67937381787184	0.464074978546965	-1.46393115181298	0.143212760722561	0.300081048029297	-1.0603326229444	-1.03014811130919
FH	-0.776506670867839	0.14847277565687	1.69546763168273e-07	14.2301121599616	-1.03961704718098	0.269403097659015	-3.85896471204213	0.000113868376392047	0.00134055862761084	-1.55848077920621	-1.59118467591107
OPN3	-1.06083665394119	0.272084687130427	9.66223579019473e-05	4.74296302812888	-1.58976669817679	0.47531882720284	-3.34463229140797	0.000823917257431996	0.00659433140099069	-2.16561385245824	-2.44797821177719
CHML	-0.61066200634189	0.186157229044573	0.00103676128977877	10.8411827019384	-0.895596606732941	0.315588275272958	-2.83786400479651	0.00454165286114973	0.0241163272144932	-1.20435076531275	-1.36688973691562
WDR64	-1.43691114091421	0.323495773429287	8.91996993067672e-06	5.1535518075996	-1.80221130626079	0.504442676992179	-3.5726781029051	0.000353349005013254	0.00334627773474131	-2.9686500169162	-2.77883576409322
ENSG00000288723	-1.23631046685598	0.182457355058978	1.23645075159786e-11	16.8930248309806	-1.77949072636642	0.291289683495967	-6.10900703728855	1.00252908296415e-09	7.27101751364616e-08	-2.54030509732329	-2.74345112656888
PLD5	0.342989188325577	0.642562710091607	0.593491528940821	77.0996453228905	0.544447889832289	0.998213245096603	0.545422426026414	0.585463019999947	0.742797513820391	0.831991566123931	0.875810615221996
ENSG00000272865	-0.904480945016896	0.465742801791017	0.0521349107182394	131.447108557689	-1.26349884814205	0.727881551068308	-1.73585777285826	0.0825889858599295	0.205093460165619	-1.83174571427031	-1.93985431428002
ENSG00000224525	-0.732061864174486	0.442632185272498	0.0981512792642604	2.25367098494258	-0.836065112458682	0.708841570520852	-1.17948092666793	0.238206727223757	0.421205514256195	-1.46357727382786	-1.27417641903509
LINC01347	-0.296208048001979	0.228071520179662	0.194029496229033	3.58394611927024	-0.637549238336736	0.486067352383994	-1.31164793358323	0.189638951901677	0.361944648940347	-0.532893622244139	-0.965011235695196
CEP170	0.060778115900395	0.0437948672283589	0.165200742667651	241.266447304319	0.109854405618463	0.0826078149129737	1.32983066716137	0.183574069270543	0.35459331398773	0.22938302707635	0.19898225164864
SDCCAG8	0.0722509067574134	0.0354731919029778	0.0416726050845143	481.657329526419	0.114687259268718	0.0768457052037873	1.49243551041114	0.135585011651945	0.288488499982359	0.253881008951173	0.206508854200929
AKT3	-0.118553498442783	0.0530767648175926	0.0255078696887503	1431.47736573523	-0.165043160364448	0.0890073945267853	-1.85426347150046	0.0637014753903535	0.171165543875528	-0.153545825415914	-0.229138455386554
AKT3-IT1	-0.344324711847013	0.200758359697012	0.0863231971824953	3.95946114256132	-0.491541305638935	0.390569772782913	-1.25852367462175	0.208202430745904	0.385113312286503	-0.635637686303448	-0.737621010700568
LINC02774	-2.18089367488125	0.226650286975288	6.43846736629477e-22	15.2188341050929	-3.15954790149716	0.36384214512197	-8.68384255055993	3.82618335934266e-18	2.04341380378954e-15	-4.5572844529008	-4.89272826350322
ENSG00000289055	0.16273863307504	0.238567822704764	0.495145186242114	2.3027140307189	0.280054903758612	0.48942746855939	0.572209207184351	0.567180250599694	0.729367729775192	0.447100488574739	0.464049558959876
ZBTB18	-0.086623438085961	0.115541924471915	0.453426766735938	76.6482033069045	-0.0264261150420494	0.18778784904516	-0.140723242618825	0.888088582855906	0.941742777327288	-0.0853652013958323	-0.0132586703533031
ENSG00000240963	-0.268467647031409	0.206781592251107	0.194179107244477	3.93755030794433	-0.489373257043384	0.459947948582582	-1.06397530101282	0.287339888598206	0.474386716314265	-0.473659225954103	-0.734244529376351
ADSS2	-0.551984178700066	0.149169987827647	0.000215285169213405	19.100420942252	-0.804320333398892	0.278604757199496	-2.88695836167275	0.00388985704422842	0.0215581259583276	-1.0790553270939	-1.22473765006251
CATSPERE	-0.85342185520022	0.0697822745198652	2.1552193238798e-34	61.4483845464236	-1.23699725679137	0.145057822257169	-8.52761497134802	1.4939582043935e-17	7.11608632276515e-15	-1.72271865429313	-1.89858119501452
DESI2	0.0644710646158424	0.079005157386172	0.414479459246477	54.2787821755086	0.142738432369657	0.135829587778071	1.05086406212816	0.29332102805561	0.481779105167948	0.237268622815275	0.250195265239894
COX20	0.0753570655633553	0.0649768659857171	0.246149696247038	93.5712552752262	0.221416001686883	0.112741833204288	1.96392053769143	0.0495393077282835	0.143104533585194	0.260513625467644	0.37272634871262
HNRNPU	0.107801631519995	0.089617000079133	0.229009224285678	331.983048053597	0.2074151225435	0.152540381941	1.35973910583051	0.173912498392298	0.342270672436166	0.329792879194825	0.350921622080912
EFCAB2	0.292294166100323	0.0573768660227488	3.50057963129259e-07	267.437302476421	0.446595378909302	0.0960139337284145	4.65136008459506	3.29752967151065e-06	7.75910052479355e-05	0.72374190384945	0.723416809872251
KIF26B	0.240069065167527	0.18325597560895	0.19018893689848	33.947899987008	0.365317985067348	0.287359144869898	1.27129409865396	0.203624040995463	0.379311922471624	0.612225046965431	0.596836804723138
ENSG00000235096	0.850599315302976	0.233471101754805	0.000269191474139244	2.61170430621195	1.0891200035218	0.56970653923488	1.91172108535826	0.055911978347006	0.156015311334331	1.91589729099482	1.72407352937819
TFB2M	-0.340277557275453	0.182991262944775	0.0629521948646625	7.46869867760944	-0.43548704123754	0.334348217943264	-1.30249547587371	0.19274706351879	0.365619873797777	-0.626995750738308	-0.650323070385757
CNST	-0.195004399202154	0.0757911699621281	0.0100845352205206	54.4773795835082	-0.216785539397704	0.142658622226958	-1.51961049401428	0.128608898876664	0.278042594921778	-0.316792310465468	-0.309721140126577
SCCPDH	-0.264205139807774	0.123355525509824	0.0322080945811612	41.2764652023697	-0.381143042401661	0.210116906624059	-1.81395704194143	0.0696843396678174	0.182639327249571	-0.464557445401549	-0.565688668034656
LINC01341	-0.495938217330858	0.242313670415526	0.0406896462567051	2.49511655870489	-0.753532188108906	0.492762445944514	-1.52919970730431	0.126214943146429	0.274565175432168	-0.959379743106423	-1.14564107242346
AHCTF1	-0.123332471492669	0.0704167191666602	0.079865716828975	216.549202866014	-0.156444488884687	0.114545132167175	-1.36578906431713	0.172005179777611	0.339615509101642	-0.163750421369544	-0.215747033384268
ZNF670	-0.302977739163532	0.134998046137645	0.0248123319809839	16.0879734959561	-0.382868486159289	0.231898426565082	-1.65101804195225	0.0987348909191852	0.231801417409578	-0.547349021409059	-0.568375844251818
ZNF669	0.464757098070277	0.121461953050444	0.000130052321151486	8.83122351882601	0.650592946931427	0.289340255400477	2.24853934006155	0.0245418194840744	0.0860575062847845	1.09200398010739	1.04111908832939
ZNF124	0.235366632703661	0.134761048891381	0.0807157839027863	20.4292728586483	0.342314550910117	0.230052584953833	1.48798393627619	0.136755130025109	0.290172455040034	0.602183889002816	0.561011654869888
ENSG00000259865	0.0862306563400453	0.0944559712709326	0.361285113281865	22.6556650738477	0.20797334083864	0.182846203936326	1.13742225083909	0.255361809886752	0.440318612410147	0.283732128539949	0.35179098158339
ENSG00000290683	0.0690115001066175	0.152728562464634	0.65137186173214	6.7732825578758	0.131188275151053	0.305307620156295	0.429692108843843	0.667419624415835	0.801064661394058	0.246963866783639	0.232207250478411
ENSG00000289566	-0.174860025696717	0.173100597655164	0.312416630899631	13.8480325508739	-0.149995085043841	0.300125238173303	-0.499774980460754	0.617233529519398	0.766388877289691	-0.27377779872494	-0.205702843569688
ZNF496	-0.347930096926159	0.0676063913167302	2.65521093524571e-07	34.4996946106035	-0.464915027686251	0.135822390933632	-3.42296306588672	0.000619424931386107	0.0052534865210533	-0.64333630640569	-0.696153706681124
ZNF496-DT	-0.796823853328358	0.172447864133089	3.825115289791e-06	40.6564499105553	-1.09261221800814	0.274796204068966	-3.97608191754323	7.00600005626309e-05	0.00090523273454238	-1.60186429189012	-1.673718436888
ENSG00000286216	0.0979338545119859	0.235182787730192	0.677105688498959	5.26169498383898	0.337480475196813	0.425219349026287	0.793662085155844	0.427392178362038	0.613884250322131	0.308722101796392	0.553483149097779
SH3BP5L	-0.40831929041212	0.212036102146993	0.0541410375486708	7.02265027621871	-0.596979762139536	0.37630857141447	-1.58641021621061	0.112646284426289	0.254034307962752	-0.772286043735663	-0.901829036276695
ZNF672	-0.0277729778309172	0.0863610634638237	0.747762237662191	18.8353210671163	0.0846656699438336	0.16626796286575	0.509212168625626	0.610603514500525	0.761409356956057	0.0402988612215957	0.159753751069572
ZNF692	0.182162420598844	0.103314412026803	0.0778692944056826	62.0561686782206	0.33948473486628	0.166633338985491	2.03731580326695	0.0416184051759613	0.12624488344598	0.488576324805769	0.556604548385932
PGBD2	0.277036971713224	0.228801352786791	0.22596487123555	2.49257785643616	0.428857820437967	0.450805583844527	0.951314348816652	0.341444825140887	0.531639155250727	0.69116304172131	0.695792643588078
FAM110C	-0.162596054139802	0.22051136029559	0.460904011906262	6.48137413631773	-0.380082870146392	0.385827785978836	-0.985110155252636	0.324569965636481	0.514547186685017	-0.247590399629204	-0.564037574130343
SH3YL1	0.175226801918259	0.0499618128638416	0.000452823722976184	124.24920670247	0.274229567215235	0.104508698677026	2.62398796164053	0.00869068568167496	0.0396122532382058	0.473766618706777	0.454977280743257
ACP1	-0.0951838139943957	0.111245978003762	0.392210339840842	32.6616151180516	-0.0650959534653599	0.186976446265123	-0.348150554605455	0.727727119238547	0.841124262162917	-0.10364427023445	-0.0734824068113902
ENSG00000228643	1.07568974499683	0.327724409403137	0.0010296409105949	3.86296562383452	1.40537253633833	0.50794380712871	2.76678742139328	0.00566116567556211	0.0286537575721156	2.39653546661908	2.21659974534148
TMEM18	0.0256735712244151	0.26300127096657	0.922235893053786	9.70626470326102	0.115804330319998	0.419399542558535	0.276119352952883	0.782456396774338	0.877506302052238	0.154423890287942	0.208248561304454
PXDN	-0.801859144026281	0.412944855049649	0.0521604885441235	13.9562660785819	-1.26649588890088	0.625130440501945	-2.0259705924478	0.0427677982938541	0.128580634106258	-1.61261620585678	-1.94452185363817
ENSG00000290112	-0.20834094643153	0.324228874281288	0.520500754944183	2.15441228413881	0.00860896968708352	0.623108439011917	0.0138161660925906	0.988976645087856	0.994721266661931	-0.345269992693773	0.0413043636686379
ENSG00000236760	1.16527238854149	0.284500411215067	4.20613419709565e-05	3.94919496999293	1.69576094143825	0.540023403947263	3.14016194306247	0.0016885446475691	0.0114988063635077	2.587822312619	2.66884561685978
EIPR1	0.153979516644632	0.0680695443719313	0.0236917697970666	57.0892273457265	0.226584675375847	0.138020296035867	1.64167649167312	0.100657066051745	0.23479822830867	0.428397046820605	0.380775951575568
TRAPPC12	0.0706380754594651	0.0351399912043169	0.044411033592522	159.240344828219	0.16263345007571	0.0781470215706218	2.08112154253681	0.0374227824908596	0.116942045916085	0.25043711178642	0.281179421161168
ADI1	-0.167997973217697	0.0521515198336948	0.00127591006770693	62.0757224882936	-0.189754367687623	0.105887416924699	-1.7920388767493	0.0731267387394923	0.188584378628155	-0.259125179379728	-0.267623261583597
ENSG00000235078	0.653161665504921	0.213756672607579	0.00224586942283196	7.22638835720217	1.00742068433687	0.355606483925424	2.83296489202415	0.00461184508552473	0.024378871561874	1.49430641337489	1.59683642500921
ENSG00000242282	-0.129542027632967	0.237089478556838	0.584801629265116	3.01122046034067	0.20889701769601	0.474725259153609	0.440037713747218	0.659909792620997	0.7959072440098	-0.177009757800545	0.353229499919612
RNASEH1	0.300414636088074	0.160971052587622	0.0620043036740417	16.5808277694059	0.453280167634851	0.27072485456689	1.67432047700244	0.0940676322176681	0.224275967289527	0.741081636531256	0.733827584028544
RNASEH1-DT	0.504773614343858	0.177088931203353	0.00436648017534434	11.6530241035946	0.792259532346138	0.310139890475231	2.554523157702	0.0106333356213726	0.0461353783828337	1.17745170617345	1.26174817427327
ENSG00000287126	-0.0746215116603276	0.194966787722301	0.701912844543406	3.62506614462002	0.0138126670637371	0.402661278689543	0.0343034401238935	0.972635181663499	0.986801130714265	-0.0597373502737793	0.0494085118160559
RPS7	-0.339586213254727	0.243429035116579	0.163012483406622	26.5548950466014	-0.237883700234376	0.347862312746392	-0.683844416361956	0.494073415997468	0.671775180029269	-0.625519515923249	-0.342579050316659
ENSG00000291325	-0.902177071139611	0.517207254600159	0.0811025941738239	4.49340560910893	-1.29238945413121	0.793544560365296	-1.62862871057459	0.103391642591637	0.239193267135076	-1.82682622596176	-1.98484804355707
SOX11	0.0568479917839015	0.345462690450371	0.869293390028113	3.21675983068315	0.0646904222966498	0.61466400874298	0.10524517683888	0.916181263816241	0.957195803624055	0.220990987983895	0.128644646427856
NRIR	-1.05065676163313	0.286593081883118	0.000246352007560745	9.28439799825784	-1.59601986592374	0.447568112607774	-3.56598207281672	0.000362496152198991	0.00341273086877939	-2.14387661168062	-2.45771678689867
CMPK2	-1.85159249029524	0.43526655338791	2.1005305766869e-05	2.30681541344321	-2.28333903592319	0.607371292506186	-3.75937925301257	0.00017033546223508	0.001868072300206	-3.85412385737661	-3.52813575538564
RSAD2	-1.78033917731428	0.319257607299092	2.45409756031992e-08	8.92573338286048	-2.46878504824026	0.47075058899833	-5.24435891518133	1.56826654188014e-07	5.67538594129272e-06	-3.70197584111074	-3.81694616236821
RNF144A	-0.508116157231997	0.193153350470453	0.00852252625903457	46.5680829153	-0.690212500039942	0.301556654959475	-2.28883192822489	0.022089119603473	0.0794000905346945	-0.98538343782106	-1.04702808715236
ENSG00000229727	-1.73036677917186	0.614947401821828	0.0048952799258155	2.41440230872567	-2.23157274063012	0.858993871466817	-2.59789134097021	0.0093798170229613	0.0420528860881888	-3.59526920632663	-3.44751582387691
LINC00298	0.163810039833326	0.0880139176792483	0.0627182861306057	92.5242550798442	0.273597061742376	0.158736608484778	1.72359145350275	0.0847816224875916	0.208390011125836	0.449388275711466	0.453992227677123
LINC00299	0.0727257932512356	0.135320876221	0.590969121235139	1539.60163070422	0.106179735085363	0.21323903942916	0.497937597963329	0.618528025928361	0.767455500490104	0.254895039526928	0.193259383419062
ENSG00000229740	1.894629363783	0.310973395968408	1.11107362438012e-09	2.05311967655957	2.42450314633356	0.559618726201995	4.33241961502631	1.47479516902779e-05	0.000256329290522147	4.14522662534656	3.80377610229581
LINC01814	-0.107971273146789	0.144967321432091	0.456394252551956	25.271250786572	-0.138017500438035	0.245641456813838	-0.561865664811756	0.574207548714881	0.73481221598541	-0.130949478395611	-0.187049160799975
ENSG00000285591	-0.307590544138291	0.259204220977433	0.235356790968201	1.81847793427563	-0.600243649306824	0.512342467939634	-1.17156723650234	0.241370848574065	0.424754851250057	-0.557198796766432	-0.906912157608622
ID2-AS1	-0.912109100080233	0.162561790819509	2.01340407651886e-08	13.0608779322343	-1.2463670008967	0.27888598148721	-4.46909161317548	7.8552483215684e-06	0.000155028999349744	-1.84803420124867	-1.91317347216607
ID2	-0.237214599235586	0.0771818700727353	0.00211599320899034	280.698012827158	-0.190654026050301	0.127207583043416	-1.49876305711454	0.133935111625087	0.285819508146881	-0.406924234618786	-0.269024373932274
KIDINS220	-0.0579121239652627	0.0521777986339641	0.267042242243182	331.968938515178	-0.0244723544866317	0.0872987480486148	-0.280328813799295	0.779225246420865	0.875219281302743	-0.0240576031229223	-0.0102159175105411
MBOAT2	-0.170406895017469	0.0756745577372612	0.0243324693419329	397.888429329521	-0.240826369157054	0.113109783574968	-2.12913827208798	0.0332428221366882	0.107519085582124	-0.264268977721748	-0.347161911919099
ASAP2	0.0473212593540611	0.0650768669738367	0.467128278335605	409.634055619308	0.102001787525857	0.10540106645221	0.967749103108991	0.333169688405701	0.523268912366197	0.200648446983966	0.186752720267149
ITGB1BP1	0.163620629562648	0.108263480765133	0.130707256372861	68.6604006980801	0.273230065254987	0.181691890620793	1.50380990764878	0.132630319392825	0.283915553137269	0.448983825788531	0.453420673705379
CPSF3	-0.266295363190949	0.110147623371528	0.0156222782470808	20.941914409723	-0.300767414794179	0.196667199306781	-1.52932169601405	0.126184713654594	0.27455301153686	-0.469020723360115	-0.440513057997235
IAH1	0.164513546853997	0.0865398102756206	0.0572999428344835	31.6616461924888	0.317759577134826	0.166212749559812	1.91176415754124	0.0559064510102274	0.156015311334331	0.45089048231978	0.522770164093788
ADAM17	0.0594845773127588	0.0353546155953378	0.092469532458662	111.310782368688	0.181445230207617	0.114836203032726	1.58003508837635	0.1140988311232	0.256358720004497	0.226620919297239	0.310476561650085
ENSG00000239300	0.26038780523819	0.153135167993396	0.0890596820854938	14.5362249181488	0.365726530441503	0.272817434118873	1.34055410213318	0.180065267594105	0.350211305721084	0.655611885632137	0.597473066211354
ENSG00000271855	0.263853871409347	0.137612046893456	0.0551903328508084	6.74979272230819	0.460807418944085	0.298051064355806	1.54606869108169	0.122087979201095	0.268389490512672	0.66301301647259	0.74555039481815
YWHAQ	-0.032014730201645	0.16731464737405	0.848255733530189	37.4201532844048	0.0453904495630155	0.26970442952433	0.168297011817971	0.866349624559113	0.929565004042583	0.031241398744451	0.0985872032382822
TAF1B	0.179588002608961	0.0871329477995439	0.0392953794499647	58.9322081242461	0.239998254163121	0.161218345250787	1.4886535014969	0.136578635308271	0.28997251760908	0.483079140551269	0.401666026806853
ENSG00000269973	0.224922773379148	0.191104433281892	0.239210428561404	3.76134845603153	0.509659538727137	0.43169359633884	1.18060481565981	0.237759749685652	0.420695738529508	0.57988299642805	0.821631839871718
GRHL1	0.720598955012339	0.187653323893354	0.000123007095881533	7.40372676448945	0.980702005726425	0.359288582611186	2.72956629625973	0.00634176962904427	0.0312898510476697	1.63830603095959	1.55522521780608
CYS1	0.168479939801834	0.139617707071716	0.227538723957422	9.35492590343584	0.23016079792599	0.290059236686574	0.793495840901949	0.427488991526113	0.613923238808362	0.459359966663694	0.3863453428837
ENSG00000285872	-0.217988799708094	0.286834572604717	0.447265995488592	2.24259889941079	-0.116551088081776	0.527013613919712	-0.221153846890057	0.824972644317344	0.903063222574464	-0.365871164426598	-0.153617742072745
HPCAL1	0.333769190349273	0.10632021703977	0.00169362123098996	57.0493500500883	0.491791357164946	0.181730125297914	2.70616308858392	0.00680656094515262	0.0330283122514785	0.812303998719944	0.793804243448715
ODC1	-0.432352870895919	0.177337041175706	0.0147675842318356	11.7974450482962	-0.604238965372886	0.302430735304884	-1.9979416601416	0.0457229853779492	0.134739461035827	-0.823605223734399	-0.913134393636488
ODC1-DT	-0.612184393791615	0.28457164825766	0.0314565734999257	2.12680651195019	-0.66266138518186	0.47647431580257	-1.39075992808905	0.164298238230984	0.329194196291822	-1.20760153669128	-1.00412045815799
NOL10	-0.202311484989227	0.0507651060574354	6.74099769388683e-05	105.930945427175	-0.272176812915752	0.0955878717839741	-2.84739902496066	0.00440780749660221	0.0236047399939585	-0.332395214536537	-0.39598654992508
RN7SL832P	-0.141772117281311	0.225313966583421	0.529204853341195	2.46467451405438	-0.243529901215869	0.490515691684828	-0.496477289807774	0.619557706303039	0.767814149207845	-0.203124808468387	-0.351372345912481
ATP6V1C2	0.0784237062724719	0.346298785446839	0.820841682821944	3.16045421088221	0.0307965495854129	0.607225182421848	0.0507168517988408	0.959551148136493	0.980875216250246	0.267061858538813	0.0758589162326397
PDIA6	-0.080457522688017	0.0778385214304287	0.301301407729843	53.3731656752364	-0.0100323856685736	0.128264026056771	-0.0782166752206352	0.937655697745892	0.969438141546824	-0.0721990515424062	0.012272639773875
LINC01954	-1.49553408665066	0.441359045089635	0.000702824376175266	10.3044862361398	-1.9577590320559	0.642322473287188	-3.047937933787	0.00230417512664861	0.0145727329586428	-3.09382826517317	-3.02108309759366
SLC66A3	-0.758968657255836	0.122176622598921	5.22940496031486e-10	20.79931018693	-1.03319773060631	0.233623826457925	-4.42248441124811	9.75723912511592e-06	0.000183176089194043	-1.52103165763311	-1.58118734348361
ROCK2	0.217561685096975	0.0447735538248976	1.17887188300642e-06	264.777315056352	0.327670968083986	0.0959713198901755	3.41425926473612	0.000639556846120125	0.0053719873679941	0.564164780209952	0.538205992656636
E2F6	0.175188241931893	0.105683299176887	0.0973836959414372	20.5019922899808	0.328293051708354	0.195231088003788	1.68156134898958	0.0926539307783077	0.221986524746723	0.473684281125724	0.539174814916474
GREB1	-0.199129442266203	0.108845367391533	0.0673290810259461	114.263030661213	-0.222020696388421	0.17596853600734	-1.26170678819059	0.207054313383407	0.383525654098398	-0.325600562221764	-0.317874282931944
NTSR2	-0.429966016164042	0.115354023319867	0.00019349568872122	53.8047692259682	-0.44159251863407	0.209076631715527	-2.11210844086539	0.0346771491780067	0.110571901648158	-0.818508545455496	-0.659831635114017
LPIN1	-0.149258362001403	0.0924183939691382	0.106304472034311	552.331393488924	-0.148249018642623	0.154075016686153	-0.962187263264125	0.335955545896714	0.525739703505921	-0.219110272663535	-0.202983550004658
MIR3681HG	-1.18291473406427	0.262609565335396	6.6541391048013e-06	8.46562648643427	-1.8241602057973	0.478963523808254	-3.80855767740589	0.000139779744085327	0.00157410748227463	-2.42628857680736	-2.81301859999655
ENSG00000286427	-1.06857468884904	0.256423888820358	3.08337255336845e-05	2.66689388951271	-1.55125524459126	0.464214867936239	-3.34167505553556	0.000832744868206145	0.0066414062888744	-2.18213696712858	-2.38800114112168
TRIB2	-0.0665360076287696	0.0733253403191567	0.364191028411489	70.6187670080549	0.0141050526806293	0.123961574348778	0.11378568523939	0.909407686411771	0.953784876536601	-0.0424722807991853	0.0498638681106204
ENSG00000225649	-0.6380723831144	0.246020893229829	0.00949852290899348	15.6311533704102	-0.709546550627582	0.381371324596704	-1.86051363819217	0.0628128907312595	0.169530348948291	-1.2628804571483	-1.07713860260141
LINC00276	-0.395019539757917	0.337915199095166	0.242407599367439	9.59303344292387	-0.645289975830105	0.514391417955304	-1.25447267062721	0.209670253179002	0.387071533789599	-0.743886933656268	-0.977066526169616
ENSG00000287291	-0.317952120609181	0.196056818556483	0.104860193109496	9.53218408975934	-0.485304497118652	0.34002272623045	-1.42727076657146	0.153501863483699	0.314425481408265	-0.579323989820324	-0.727907913155308
NBAS	-0.0584189886551206	0.030740847747014	0.0573845646884455	336.858204777051	-0.0488756483827911	0.0679724766828237	-0.719050574114827	0.472109759227155	0.652841302206307	-0.0251399171073641	-0.0482211846705306
DDX1	-0.441185015628769	0.0792844614317883	2.62779094188829e-08	51.4897595152177	-0.60559675312055	0.153693439263969	-3.94029020380262	8.13830973790507e-05	0.00101655019712067	-0.842464603660148	-0.915248988752874
CYRIA	-0.131035429608055	0.0677517955814652	0.0531068547316077	193.015506586968	-0.153229680400181	0.116210641331942	-1.31855119844402	0.187319197938965	0.359176800080834	-0.180198636162705	-0.210740346342685
SMC6	-0.0317662816489867	0.055201299817889	0.564978500519671	76.5261219195748	-0.0114527637863259	0.107181518925403	-0.106853904489793	0.914904882629727	0.956249771762917	0.0317719137878874	0.0100605674994072
GEN1	-0.554542551622622	0.101244632347574	4.31977315871267e-08	18.7419855971738	-0.793869493484295	0.208216673991345	-3.8127085514645	0.000137452161538882	0.001554850381875	-1.08451825013215	-1.20846169302611
RDH14	-0.0186969532179696	0.144982981093993	0.897389583775123	16.7046686028941	0.0373752716639974	0.251067290444828	0.148865555516125	0.881659721025856	0.938386227059923	0.0596790006518735	0.0861045040304114
ENSG00000287284	-0.0743876939375406	0.278469864142719	0.789368961758594	1.66547316218236	-0.241177110655625	0.495509508354511	-0.48672549484777	0.626452875462737	0.772502482308653	-0.059238076609138	-0.347708150652853
LINC01376	-1.15467647484549	0.097227559867613	1.5769814628912e-32	152.313754094608	-1.6720729970566	0.164777076620067	-10.1474855080235	3.40010953081722e-24	4.60950233624021e-21	-2.36599109809103	-2.5761606158079
TTC32	-0.197751211004793	0.112821084316647	0.0796387564110868	23.2636501259381	-0.287113283893417	0.216794112696331	-1.32435922877474	0.185383768459263	0.356720551951747	-0.322657609205177	-0.419248351071644
WDR35	-0.178200363413248	0.0900004887259445	0.0477042831163112	85.0884066412538	-0.227329002457066	0.151160375243565	-1.50389281642606	0.13260896697196	0.283915553137269	-0.280910460154508	-0.326141346844065
WDR35-DT	-0.389523550224849	0.203358466515224	0.0554347792253504	4.15220786680814	-0.518230314029877	0.379906446170033	-1.36409981787447	0.17253615210349	0.340322008357237	-0.732151284184114	-0.779186010017837
LAPTM4A	-0.0718993821703172	0.0722556805926999	0.319702744689365	101.378574416099	0.114376646260637	0.135425959747143	0.844569582332604	0.398351198137315	0.58739470515161	-0.0539247559592583	0.206025110883091
PUM2	0.0206835247051953	0.0359474997853514	0.565033343960672	279.968705421519	0.0575246377837696	0.0747939418970752	0.769108250276874	0.441829050848189	0.626420146150844	0.143768586734876	0.117484777764971
RHOB	-0.444249786634268	0.125032615590443	0.000380761380190774	262.03863379932	-0.420439149943943	0.212972784023937	-1.97414496819785	0.048365261388481	0.140588712965626	-0.849008844331742	-0.626887745169367
HS1BP3	0.179137557417782	0.0999674510312519	0.0731395597571614	20.5045726089179	0.309893580108575	0.194379444264694	1.59427135559963	0.110875270480072	0.251327155772071	0.482117299769316	0.510519796592808
LDAH	-0.29407873831605	0.064825616313172	5.72066557024518e-06	99.1646951852648	-0.410642507752554	0.111057695500842	-3.69756013665385	0.000217681660874311	0.0022931390264488	-0.528346882855102	-0.611630624334005
KLHL29	2.243310636273	0.437502590666647	2.9355760300226e-07	6.07106956367277	3.12382020617402	0.701930719595218	4.45032553636551	8.57402224975346e-06	0.00016550774165351	4.88976974480249	4.89288037657404
ENSG00000283031	-0.164569426998461	0.286771053229463	0.566055485854024	1.77795477763113	-0.414270645759671	0.542857957085853	-0.763128992312355	0.445386471104772	0.629131579275652	-0.251804165322853	-0.617281023613731
ATAD2B	-0.0226124319101637	0.0450042652251527	0.61535040821867	302.612882969572	-0.0262720835856898	0.085634804577326	-0.306792124012694	0.759001603496734	0.862293329298599	0.0513182341018631	-0.0130187844315543
UBXN2A	0.252331181809509	0.05498968591644	4.46014472191742e-06	143.063335396811	0.438107512849201	0.10411027680001	4.20811015314829	2.57515335302525e-05	0.000402344882036498	0.638408485240038	0.710197954310989
MFSD2B	0.185484959191815	0.144364696507948	0.198849599375465	6.37924286231254	0.471697017387901	0.292221132908754	1.61417832000257	0.106488753102711	0.244390318716905	0.495670979562697	0.762509666787062
WDCP	-0.0587902390873543	0.152630289686506	0.700103554740768	5.45830295445923	-0.0455147854266392	0.273170848955175	-0.166616553708876	0.867671767798624	0.930200397839753	-0.0259326524124201	-0.0429870349250011
SF3B6	-0.228611159492059	0.242103443325262	0.345031394556306	14.582572672222	-0.149073420256021	0.366075924222075	-0.407219951906991	0.683846448920356	0.811972634627255	-0.388553211079284	-0.204267458795726
FAM228B	-0.15559614177363	0.0586511613081287	0.00798015912556929	143.725388996937	-0.208852321937102	0.10347337728661	-2.01841601592461	0.0435479527606352	0.130193234852152	-0.232643406486126	-0.297366084685644
TP53I3	-0.13009122854432	0.163536045224381	0.426328739239253	8.32393416056328	-0.171466524824888	0.316543185103704	-0.541684461691106	0.588035895723409	0.744775036020795	-0.178182472804212	-0.239142091921188
PFN4	-0.269419856972293	0.187792049962792	0.151380797638157	4.28616387734168	-0.154879710929683	0.375426136210787	-0.412543762916719	0.67994091110586	0.809228253892513	-0.475692490759808	-0.213310075304795
FAM228A	-0.369184881885519	0.147293348562287	0.0121946865364649	8.91935324319501	-0.368035741729625	0.296002067859118	-1.24335530623655	0.213736932197373	0.392087148598167	-0.688721892456805	-0.545275585034191
ITSN2	0.00415094398448067	0.0475565868566455	0.930445523307592	210.941384163286	0.0413536661823455	0.0897441043230906	0.460795352455319	0.644945436433056	0.785344879414699	0.108466377543785	0.0923003867330105
ENSG00000242628	0.14851965477405	0.160777604343063	0.355612143780241	9.2471860240297	0.219791928256357	0.294148002165958	0.747215437935733	0.454933526758592	0.638191101357791	0.416738541160431	0.370197044886783
NCOA1	-0.0101450253418785	0.0283081937984787	0.720060678850006	1814.1689509085	0.0076173595013367	0.0531092105822613	0.143428219282946	0.885951997605307	0.940476300282612	0.0779400303101545	0.0397600471436541
PTRHD1	0.0767087330879042	0.173472405177582	0.658347674793663	7.01251743852679	0.325335117966742	0.328872700907199	0.98924330620724	0.322544114879056	0.512519283075647	0.263399856632307	0.534568180149468
CENPO	0.0448535757475472	0.0992290475043685	0.651254126529782	12.43391437832	-0.00844424710262709	0.21678235495821	-0.0389526495560716	0.968928140117102	0.984967108228639	0.195379173882191	0.0147459792641386
ADCY3	-0.20376266829937	0.104537081559501	0.0512726995788379	82.1673601160187	-0.2200145379556	0.178435654172888	-1.23301892200549	0.217568704644928	0.39678805531341	-0.335493942899321	-0.314749926542634
DNAJC27	-0.168866203135636	0.0502475544627137	0.00077749439075572	50.2376698895992	-0.21340998654876	0.110468535431635	-1.93186218786102	0.0533765179164064	0.151020669731698	-0.260979120679446	-0.304464112596497
DNAJC27-AS1	-0.448349025746605	0.0467756982555073	9.23818885700248e-22	81.5555839425202	-0.597506999582952	0.10625381998472	-5.62339311347936	1.87242636736855e-08	9.40160749245107e-07	-0.857761996614054	-0.902650146737399
ENSG00000286645	-0.0666379276073791	0.165632566651125	0.687445723518699	4.64613422767514	-0.172700082313753	0.342575141142759	-0.504123217282089	0.614174792647998	0.764044366882778	-0.0426899116982206	-0.24106321298464
EFR3B	0.052758251916295	0.0523795974931303	0.313824718816105	355.773480810437	0.108701673714567	0.0903957267028886	1.20250898664542	0.229166386439749	0.410408331939248	0.212258119547784	0.197187006951026
DNMT3A	0.291905573559279	0.0654809919828098	8.27791144979158e-06	117.335565644705	0.427408099817086	0.120517875936801	3.54642907946053	0.000390489832566044	0.00361259465046927	0.722912137740591	0.693534873807557
ENSG00000289567	0.897617171777745	0.266730550227874	0.000764720606478098	1.80071016663675	1.28155494495414	0.512284271169709	2.50164804402045	0.012361674712013	0.051859594173891	2.01629505907644	2.02376837349119
DTNB	0.183010018704169	0.0617693000269022	0.00304855593925653	171.164439684378	0.273126764361289	0.106573526074015	2.56280123613067	0.0103831471517336	0.0453738123982526	0.490386210759428	0.453259794683081
DTNB-AS1	0.556855049728488	0.239743280547674	0.0201945271516507	2.07812681643602	0.530539896224233	0.585453978007958	0.906202564426033	0.364828645941532	0.554383519233795	1.28866179236506	0.85415054691389
ASXL2	0.359493525355208	0.0360255318217958	1.88632621890842e-23	203.678823069095	0.513546192160338	0.0850419144606044	6.03874213577633	1.55320223336469e-09	1.08625540320711e-07	0.867233466237582	0.827684846597598
KIF3C	-0.433306239277767	0.251088971348964	0.0843999633079887	22.3730385696867	-0.606240443117224	0.399421039313315	-1.51779797118217	0.129065336722382	0.27864017870917	-0.82564096217238	-0.91625146040264
RAB10	0.046138172219885	0.0442028903925875	0.296586356818149	279.706091016464	0.102126011142154	0.0772800861648661	1.32150488192111	0.186333075809434	0.358018112960741	0.198122187459968	0.186946183975164
GAREM2	0.544367233914432	0.0763118476441285	9.78793615530206e-13	94.1202895225093	0.941703601929204	0.122448906349982	7.69058401581506	1.46464912739118e-14	3.85099662474809e-12	1.26199641606024	1.49448977932661
HADHA	-0.100877575002033	0.0365674238483691	0.00580365275328712	137.888366191177	-0.062033263336803	0.0764688395324274	-0.811222763626446	0.417237755358582	0.604919233336594	-0.115802223404086	-0.0687126262621184
HADHB	-0.202689254957204	0.0490292530174147	3.5642994500257e-05	172.461619510359	-0.215606637812499	0.0936985500846619	-2.30106696013638	0.0213878465235677	0.0775276444120438	-0.333201871081025	-0.307885139220647
ADGRF3	0.0555115922827258	0.09524867681433	0.560023255503812	33.2299248388763	0.106816680969294	0.167956048259356	0.635979960687981	0.524789483451807	0.694916433964917	0.218137358804619	0.194251351904474
SELENOI	-0.111191498480652	0.0822961948122387	0.176659082771736	69.202550497681	-0.0970682216568617	0.147961376549285	-0.656037568186108	0.511799952438064	0.685407474298514	-0.137825662477148	-0.123275463416757
DRC1	0.242131529157871	0.376367176341751	0.520004420314685	10.7233780532499	0.306983440152548	0.593683280193806	0.517082846012329	0.605098327744076	0.757511928410399	0.616629049974167	0.50598759503951
SLC35F6	-0.291153538546222	0.0820107066339658	0.000384954140429969	23.7944708708555	-0.19959528828069	0.157492585421356	-1.26733133338749	0.205036841266762	0.381057607348457	-0.522100670243492	-0.28294934083467
CENPA	0.115286605847584	0.144722999934363	0.425682317252093	6.04771952326773	0.36826208774329	0.290712877233373	1.2667553334683	0.205242787837899	0.381333607252682	0.345775630706292	0.601421899228073
DPYSL5	-1.09264810174374	0.687639142753226	0.112063838847478	17.5078228213587	-1.53484721599685	1.04695725319346	-1.46600752926179	0.142646235664803	0.299142938762077	-2.23354120173107	-2.36244756163553
ENSG00000230286	0.909226184077205	0.236939157184968	0.000124352682978247	2.57615409291839	1.21793486766136	0.471504848102468	2.58308026431294	0.00979225387120754	0.0434378762210324	2.04108391615935	1.92468756724674
MAPRE3	0.149387163251529	0.0685101514010027	0.0292195778598693	76.2375766463529	0.286018879018582	0.121568135237368	2.35274546623682	0.0186353854395157	0.069997875742972	0.418590941960061	0.47333775071199
MAPRE3-AS1	0.669124695408583	0.312301058880785	0.0321482043840249	2.30718448233068	0.86109847771687	0.577292086628288	1.49161663161914	0.135799675618911	0.288832085463418	1.52839245417532	1.36895675525251
TMEM214	-0.101307036617145	0.10335615255207	0.32700012575349	12.7419225845099	-0.143466056542649	0.218652011856035	-0.656138744504716	0.511734857451413	0.685372378427213	-0.116719257715446	-0.195534647688473
AGBL5	0.448917508747336	0.0907474986224803	7.5410202305405e-07	29.0913295990491	0.687806139911419	0.163729532266189	4.20086792157444	2.6589368382504e-05	0.000413237238424383	1.05818152339445	1.09907427040845
OST4	-0.0415368796826939	0.22051980089967	0.850595271388519	21.0729428002711	0.206740009601579	0.366476894827075	0.564128359849618	0.572666778730767	0.733746223798694	0.0109086437676283	0.349870212880578
EMILIN1	-0.268669800098979	0.105498767220491	0.0108758426464869	18.7134042746671	-0.26969661824683	0.202890825526636	-1.32926965793938	0.183759020873261	0.354756159915691	-0.474090885717362	-0.392123937713701
KHK	-0.250686582412713	0.227984238731345	0.27151578485842	3.22916276017994	-0.232635995019009	0.452824745784118	-0.513743997396107	0.607430986771772	0.75942444912367	-0.435691114779358	-0.334406365123604
ABHD1	-0.44783830630953	0.165315712522291	0.00674887500714299	9.93104947896029	-0.4891208249224	0.302512655181941	-1.61686070497853	0.105908352199875	0.243513215808297	-0.856671451543677	-0.733851395964175
PREB	-0.246378523931392	0.100806093144675	0.0145220590650752	13.4713259362837	-0.223702143217195	0.189294290886616	-1.18176909704683	0.237297332863285	0.420018900711312	-0.426492068103935	-0.320492939094296
SLC5A6	0.405879796436677	0.0940936528687911	1.60637405003982e-05	20.6143707880585	0.748973639170142	0.18861556403138	3.97090050874877	7.16014778683895e-05	0.000921403287241946	0.966282602786537	1.19433547411023
CAD	-0.0325474229797333	0.065167491745858	0.617467598703377	30.6924719331684	0.0650632705582222	0.138453740225173	0.469927865093475	0.638406555269601	0.781013267393548	0.0301039337470417	0.12922531385134
UCN	-0.458152550072058	0.156819236458565	0.00348313547026798	9.95469920370708	-0.548167238386386	0.290963669439433	-1.88397142310749	0.0595688410270391	0.163044145715257	-0.87869557452264	-0.82580925739415
MPV17	0.160928090966114	0.11866905256073	0.175064702140514	25.7037701919216	0.322327935853334	0.206664572621794	1.55966710580439	0.118838569373729	0.263547369654284	0.443234417248166	0.529884846821387
GTF3C2	-0.353817919727347	0.0938966936277564	0.000164454200645064	33.3421525474146	-0.403249442594285	0.168076316957786	-2.39920442030846	0.0164307391530228	0.0639239176231508	-0.655908641948391	-0.600116792731319
GTF3C2-AS2	0.113398739685538	0.131390188886689	0.388099778843315	11.2383320392127	0.169894334336613	0.240733136321978	0.705737219779254	0.48035157017349	0.660764601368841	0.341744448442424	0.29248739652415
EIF2B4	-0.138968576544112	0.082338470635803	0.0914549781458933	28.9999340152074	-0.119103762490729	0.158550954247188	-0.751201801693615	0.452531216083684	0.636048341355678	-0.197138375784205	-0.157593232975636
SNX17	-0.551771165497726	0.152527538643344	0.000297441282236454	13.7997920034784	-0.630496949029704	0.264143508600301	-2.38694849012461	0.0169888714165362	0.0656640996906701	-1.07860047756033	-0.954028122499749
ZNF513	-0.278082980726098	0.123167836221467	0.0239608456531868	12.6671326939737	-0.30901362572386	0.233976158710755	-1.32070561131772	0.186599542353332	0.358383716692815	-0.494190958250848	-0.453355564044727
PPM1G	-0.12754840985374	0.107543503198627	0.235615634463082	38.0793701314636	-0.149303196827118	0.191154015314787	-0.781062310311661	0.434765847738478	0.620782087056869	-0.172752762895862	-0.204625308846986
NRBP1	0.1371602987859	0.0601093702662774	0.0224984607347691	41.8280923950977	0.178955023836337	0.135275181571742	1.32289620133631	0.185869898764698	0.357460835424381	0.392482778061854	0.306598357386893
KRTCAP3	0.221078625793047	0.164573149679946	0.179160074761788	5.53759512678003	0.316525104984921	0.320345412917192	0.988074410376342	0.323116207169303	0.513073253009443	0.571674544006831	0.520847618553076
IFT172	0.214109851961828	0.0595960173930941	0.000327285308752093	157.896302551656	0.357105541700052	0.101285202070501	3.52574250137235	0.000422297353358284	0.00387029046052334	0.5567940413345	0.584046887692328
FNDC4	-0.962443300531978	0.236384032080089	4.67065143744059e-05	14.4930991174985	-1.2942883226414	0.368902816350406	-3.50848045955823	0.00045067433983354	0.00406483345200937	-1.95551339665266	-1.98780530847952
GCKR	-0.505302610749178	0.180025996938225	0.00500314289686917	5.71082726161344	-0.793584990583772	0.346525828497022	-2.29011786516973	0.0220144850069621	0.0791955029741211	-0.979375639753522	-1.20801861313746
C2orf16	-0.654261477772115	0.229558045679434	0.004370662781938	4.51071471965415	-0.967841085653682	0.413044885929425	-2.3431862217005	0.0191198372710099	0.0713461808308868	-1.29744921661033	-1.47940203684941
ZNF512	-0.285003495254149	0.0804066788276734	0.000393320980021058	48.3451273214787	-0.40314683597286	0.144621239834022	-2.7876046176588	0.00530993062687811	0.0272278781984579	-0.508968412279736	-0.599956994956632
CCDC121	-0.130346888889155	0.148485987248056	0.380030737135719	6.5312727902364	-0.042489420573965	0.322037728498751	-0.131939263054794	0.8950323326531	0.945686440688144	-0.17872838727018	-0.0382753841137792
GPN1	-0.467733812648296	0.19917106194707	0.0188541364953568	14.0430698326059	-0.61813360426784	0.342406802201361	-1.80526087768645	0.0710338685552348	0.184836985001839	-0.899154554369468	-0.934773663545761
SUPT7L	-0.143272892050804	0.0691630321161624	0.0383098389974907	49.1238015732604	-0.142038489675611	0.133386897287674	-1.06486088636785	0.28693888734316	0.474116013546446	-0.206329430042983	-0.193311379780403
SLC4A1AP	-0.0601422642719552	0.0733014654398438	0.411943475271651	42.7301316027674	-0.061536769230992	0.141619258093031	-0.434522607021199	0.663908981888604	0.798793821464006	-0.0288196472926932	-0.0679393949428136
MRPL33	-0.41119817627037	0.0596440658581852	5.41684029539161e-12	54.6535828591343	-0.532388175501225	0.112064749884487	-4.7507193479662	2.02694290225135e-06	5.17722343612721e-05	-0.778433361720801	-0.801235218207612
RBKS	-0.246995244222966	0.0853220555117152	0.00379329955793475	33.7252073496549	-0.392392069491965	0.158034642375601	-2.48294971022471	0.0130299481421336	0.0540166643676089	-0.427808958014428	-0.583207707950994
BABAM2	-0.255223841341392	0.0444634354957188	9.4629768783349e-09	382.792807773698	-0.346822720465153	0.0880009025776375	-3.94112685559302	8.10997197305717e-05	0.00101585036285117	-0.445379575798253	-0.512238793203654
ENSG00000223522	0.466639540567863	0.141800718279907	0.000998985640286634	5.88094549081357	0.636898410801648	0.335109542921727	1.90056781209126	0.0573586449104815	0.158570785553306	1.09602358115834	1.01979145500009
FOSL2-AS1	0.649299789433728	0.340890167926161	0.0568166804642424	2.888654948026	1.10336046764152	0.577336553090673	1.91112179150076	0.0559889313425043	0.156081766210107	1.48606010511616	1.74625138150156
FOSL2	-0.443970619329645	0.205534043535817	0.0307662350271664	26.9266542190304	-0.545983628508832	0.335132010237433	-1.62915988873165	0.103279175818919	0.23902720875018	-0.848412735184985	-0.82240854119892
ENSG00000270640	-0.469182662130986	0.24859704101722	0.0591170305070493	5.66527762040358	-0.677577755058251	0.430536249083848	-1.57379954998003	0.115533798142907	0.258725242499441	-0.902248299283728	-1.02735095419765
PLB1	-0.276952408961509	0.191955674070199	0.149078635895732	4.32678615004988	-0.542173787974506	0.393431047265451	-1.3780655892383	0.168183038582122	0.334538590030683	-0.49177683539772	-0.816475161551068
PPP1CB-DT	-0.722239695396772	0.0812607310454008	6.22578398351851e-19	26.01817329862	-1.0226523732827	0.185558078725281	-5.5112252740919	3.56344290831968e-08	1.60619227151473e-06	-1.44260388420656	-1.5647641866718
PPP1CB	-0.0582785356535158	0.0648593219939189	0.36889904071076	194.574439022763	0.00601373955093597	0.118132934468391	0.0509065450545043	0.959399990074851	0.980838399091365	-0.024840006202471	0.0372625972134354
SPDYA	0.544885480715161	0.115530474079994	2.40079251202608e-06	25.7273067955014	0.851933093663258	0.196412379746027	4.33747147081493	1.4413123560965e-05	0.000251501870929156	1.26310303439655	1.35468274490523
TRMT61B	-0.190564518820055	0.0556441280449582	0.000615475650062457	45.0847394476158	-0.240942108586333	0.123193682872812	-1.95579921768462	0.050488811086666	0.144987968770937	-0.307311782973721	-0.34734216250123
WDR43	-0.473977251100555	0.0623963337735372	3.04869291538274e-14	58.5067709135419	-0.641253170744977	0.136345033328782	-4.70316486848964	2.561594047614e-06	6.34958277006317e-05	-0.912486240089725	-0.970779675862197
CLIP4	-0.21455543824044	0.0757459126665233	0.00461757629451043	355.568041292481	-0.27325694379315	0.12468481895276	-2.19158150998863	0.0284097382511018	0.0956799592848113	-0.358539868314557	-0.39766872704174
ALK	-0.218424239589844	0.0833252956424512	0.00875839107267954	219.742450434753	-0.277839471482638	0.145281155573403	-1.91242608434691	0.0558215649572064	0.155837044322162	-0.366800964199263	-0.404805476279287
ENSG00000286963	0.434657195123125	0.293937856661234	0.139210245723687	1.84006308845068	0.784941203010832	0.539502702672178	1.45493470027673	0.145687340144159	0.303641637027041	1.02773131219048	1.25035073494657
ENSG00000288553	-0.577081211659333	0.114828845401778	5.01920958800589e-07	13.1616413559627	-0.860939388991673	0.22740921225586	-3.78585977433062	0.000153178038906397	0.00170000614463875	-1.13264530935805	-1.31291518639455
ENSG00000233862	-0.449558321353689	0.0889750903689901	4.35764726002369e-07	41.8437289647148	-0.623759184268556	0.154739751490284	-4.03102097722912	5.55350863037347e-05	0.000752306196016157	-0.860344219390783	-0.943534844383351
YPEL5	-0.146853644383358	0.128941699522397	0.254738580559581	27.4822311767183	-0.176465163498496	0.238174721906228	-0.740906348441007	0.458750225980994	0.641413247337488	-0.213975451558965	-0.246926885196846
LCLAT1	-0.300092983421282	0.0729553231982336	3.89907392740887e-05	83.2309508678407	-0.387899817581435	0.129687980057352	-2.9910236662634	0.00278043943791098	0.0167644422352867	-0.541189169393306	-0.576211552647691
EHD3	-0.24305452116408	0.507838127471569	0.632218744077106	3.4957760115954	-0.37990282902364	0.793168202104905	-0.478968808905168	0.631960818354541	0.776361178215561	-0.419394286878746	-0.563757181204735
ENSG00000273165	-0.349484995033082	0.284489197656341	0.219272496164058	1.55884718116089	-0.740066263362785	0.571946534815905	-1.29394308438462	0.195685081026024	0.369008545688278	-0.646656498163331	-1.12466947450269
MEMO1	0.107219879572395	0.0679469236573124	0.114566847144912	29.8232488000481	0.244685185717826	0.139899147096669	1.74901127559235	0.0802890703664744	0.201339581123896	0.328550657590198	0.408965372815433
DPY30	0.150841317585211	0.112375042671918	0.179497884513686	25.048936527766	0.232321482797961	0.213331385988889	1.08901689135448	0.276146436974482	0.462140803839928	0.421696014383476	0.38971035607238
ENSG00000288937	-0.116410999482047	0.178110468597648	0.513376790672476	4.20610313121717	-0.0849562728050171	0.357633240866522	-0.2375513881181	0.812229057882719	0.895397817984927	-0.148970922817143	-0.104412524097941
SPAST	0.0221835634484913	0.0624570458027488	0.722453908271909	93.2172848509735	0.0603729409112915	0.117302554452844	0.51467712014372	0.606778664236393	0.758860855698424	0.146971636664294	0.121920675712794
SLC30A6-DT	-0.197496184321039	0.254119373450173	0.437053300617232	2.21840436594924	-0.188399084720679	0.488509177148606	-0.385661300818035	0.699747527131338	0.823518968586074	-0.32211304780298	-0.265512567369314
SLC30A6	0.0122977229584977	0.0570432350439291	0.829310468368731	63.0702841090323	0.110518404155939	0.1171685102082	0.943243231134	0.345556505481232	0.535674892479657	0.125862288105648	0.200016351468034
NLRC4	0.481687594717233	0.280932887840041	0.0864185461553689	2.8677853000708	0.658532088410964	0.530648903302134	1.24099396854122	0.214607977002123	0.392879504174241	1.12815586373866	1.05348336973479
ENSG00000289727	0.0952257626473456	0.122734754905076	0.43782792049229	9.28960816317015	0.030457929915792	0.270929239291831	0.112420239304567	0.910490208405357	0.954280327722435	0.302939482184292	0.0753315558252975
YIPF4	0.106743878511691	0.0525538029370167	0.042241282596341	94.4370380167442	0.242957934207529	0.0918658815605297	2.64470258250824	0.0081762747697921	0.0377716032877631	0.327534247066999	0.406275381235582
BIRC6	-0.110600265265478	0.0452440907150553	0.0145043433188473	654.248310551847	-0.107765007927264	0.0839027270566286	-1.28440411542917	0.199000593736253	0.373403105458792	-0.136563195413148	-0.139934453047002
ENSG00000276334	-0.321820688719471	0.0850126379735012	0.000153361032808482	19.6382874561052	-0.409320503965058	0.169428719527311	-2.4158861915915	0.0156969667365865	0.061847382464923	-0.587584587666872	-0.609571758537277
ENSG00000276517	-0.577307145334732	0.121686492826686	2.09314228428029e-06	13.6605953145349	-0.756444357455332	0.222286045852323	-3.40302223900226	0.000666448557214704	0.00554555683302735	-1.1331277481259	-1.1501764345142
BIRC6-AS2	0.295747106528238	0.158767385591155	0.0624946470041666	40.4971183588879	0.560804608753846	0.269995213130132	2.07709093154755	0.0377931674066153	0.11782536394378	0.731115007139845	0.90128428591251
TTC27	0.00748041543502967	0.0921339984873649	0.935290367894564	63.8099172013607	-0.00801598582046308	0.163394398745856	-0.0490591224790464	0.960872179693304	0.981458330441874	0.115575836110999	0.0154129459659363
LINC00486	0.259233344361891	0.221193367279267	0.241206643749914	132.620068589533	0.470357923468285	0.339618294788908	1.38496050031886	0.166064545733122	0.331637258921231	0.65314675208484	0.760424185114632
LTBP1	0.130266101796607	0.0947072404923008	0.168988614218857	316.768674356358	0.246822877570417	0.166251277802369	1.48463747667448	0.137639882294404	0.291418222676187	0.377761520175258	0.412294577074053
ENSG00000285577	0.63290833861367	0.234337305703933	0.00691639195872844	4.80983257316954	0.930591454756531	0.411270028259253	2.26272616727109	0.0236525747224085	0.0836214597608278	1.45105925222027	1.47718391382273
FAM98A	0.0503085926985186	0.136021336959156	0.711488225392755	22.8514759683438	0.112499647178035	0.228694916183735	0.491920192435114	0.622775763026334	0.769731796737194	0.207027334129965	0.203101905028304
ENSG00000286415	0.371320385389896	0.148999998466948	0.0126996303358856	14.5884772991443	0.495359815804096	0.256812450779683	1.92887772497082	0.0537460437482461	0.15176551171557	0.892487496087573	0.799361699114631
LINC01320	-0.0466764806498902	0.258148383432268	0.856514671977501	4.64845136812305	-0.263558632174079	0.437862246832458	-0.601921344168605	0.547226495780405	0.713918111009983	-6.60051131337055e-05	-0.382564744536263
ENSG00000226994	-0.30288501357498	0.102823610825089	0.00322250051603685	257.273440506223	-0.472035591831191	0.177293666057043	-2.66245039842154	0.00775740017442699	0.0363607501792822	-0.547151023396545	-0.70724314992636
ENSG00000288535	-0.155199440296959	0.346038207437544	0.65378966660109	1.98358717233833	-0.42071967167739	0.602708027322846	-0.698048893667758	0.485146617389798	0.664766287115363	-0.231796325274038	-0.627324624857379
CRIM1-DT	-1.32446481288152	0.35319229413463	0.00017684712981714	5.22380065967192	-1.69170439261484	0.584463589658574	-2.89445642559716	0.00379815621845432	0.0211603025849974	-2.72854208325244	-2.60673421116306
CRIM1	-0.29459144567845	0.0772593277126285	0.000137278395337838	342.67086374166	-0.380796309671733	0.131961196512645	-2.8856688157965	0.00390582927265041	0.0216330405723415	-0.529441672765222	-0.565148672487739
FEZ2	-0.213816234667522	0.0730297119785997	0.00341371901161518	113.908963727807	-0.259913002677263	0.128435751424891	-2.02368109964506	0.0430029745030401	0.129100916425366	-0.356961438448902	-0.376887104313497
STRN	0.0647781922086151	0.0473418358832253	0.171215823633638	104.800262232151	0.133403118427037	0.102089144047118	1.30673167722384	0.191303856346682	0.363782818758515	0.237924435885937	0.23565660902728
HEATR5B	-0.116167051798154	0.065483690564519	0.0760657148698118	84.0428279225421	-0.160366447266172	0.126441052871491	-1.26830996440026	0.204687280035868	0.380688964051513	-0.148450018530393	-0.221855023424996
GPATCH11	0.191946519204279	0.156272828372712	0.219342525562817	12.730443306377	0.304509474149413	0.278527483126658	1.09328340144782	0.27426938836324	0.460135525988934	0.509468422751649	0.502134683244324
EIF2AK2	-0.00104938506521188	0.0399398329607764	0.979038675039945	90.9522597936471	0.0134260884364363	0.080448035926994	0.16689143845128	0.867455469798305	0.930200397839753	0.0973620552921031	0.0488064609588467
CEBPZOS	0.0980944222498292	0.0559235633424928	0.0794167441925809	67.4599462152624	0.221297856248493	0.111003489529302	1.99361170704526	0.0461945049828336	0.135847147641825	0.30906496392823	0.37254235105358
CEBPZ	-0.0884799858210154	0.102336940222393	0.387261230532099	35.7216893916339	-0.0423511180982038	0.177871577373035	-0.238099412641877	0.811803990283874	0.895097192490177	-0.0893295090634198	-0.038059994233931
ENSG00000272054	0.238919877062574	0.154148620909606	0.121157843135455	5.30678378261975	0.370530729242577	0.302678461571039	1.22417276511634	0.220887060878447	0.400629161358625	0.609771172427251	0.604955042197934
NDUFAF7	-0.1503552141838	0.076092432705869	0.0481598870036663	28.732730123512	-0.128568640601207	0.15100002789045	-0.851447793734732	0.394520652053325	0.583918681000233	-0.221452393706148	-0.172333670178748
PRKD3	0.119831676822153	0.0574231043084151	0.0369044175410252	72.6810004398614	0.227800362493306	0.116532453639119	1.95482335932585	0.0506039230321156	0.145238490894899	0.355480772876357	0.382669241632172
RMDN2	-0.119553379659038	0.075502661288415	0.1133228842771	58.9928335458195	-0.119167040347349	0.142522380697437	-0.836128611970985	0.40308255368371	0.591451746409267	-0.155680883242565	-0.157691780813332
RMDN2-AS1	0.621185296077064	0.249116684311659	0.0126472215579098	7.30186369552409	0.99814621323664	0.405243126166274	2.46307993593726	0.0137749201312581	0.056183566857971	1.4260269050644	1.58239252438531
CYP1B1-AS1	0.198618996558495	0.366592467628706	0.587957799411114	12.1916690736196	0.196113054130914	0.537880941434323	0.364603091546533	0.715407706767986	0.833856324986358	0.523716240159018	0.33331997652812
ATL2	-0.263802732187363	0.0819686309370526	0.00128935932806705	211.573834035208	-0.345718418288803	0.142212594567863	-2.43099719359827	0.0150573311881821	0.0600385531358646	-0.463698179795301	-0.510518972124741
HNRNPLL	0.0895175392061117	0.0557232682096184	0.108171546102315	85.4867064046787	0.169604222738664	0.106681356022778	1.58982064965926	0.11187523787921	0.252715866749961	0.290750647214357	0.292035581747293
GALM	0.442026287939531	0.0869538391441122	3.7062234553657e-07	42.4212531837407	0.65217377126603	0.153733971621776	4.24222287621985	2.21316739750051e-05	0.000355559363842743	1.04346662058231	1.04358103676247
SRSF7	-0.245057730218427	0.196274287623738	0.211830700988471	57.4043919759719	-0.251589417553851	0.298672481985992	-0.842358880473128	0.399587102132659	0.588331085044778	-0.423671762143176	-0.36392409703709
GEMIN6	0.316869928145335	0.181696579315821	0.0811676373998151	5.07534473792276	0.41874247628191	0.370219144148383	1.13106651263307	0.258027097649185	0.443223154870296	0.776218810353009	0.680039181834021
DHX57	-0.329484990733747	0.0585730859613284	1.8529925834837e-08	61.1853918649351	-0.430197238322753	0.108107531074587	-3.97934569448214	6.91051953844676e-05	0.000896840915652325	-0.603950259644064	-0.642084822964912
MORN2	0.129558563720086	0.192640246215589	0.50123901787392	9.70146620290199	0.289637682316719	0.325189082134833	0.890674681988944	0.373103721111894	0.562736840468637	0.376250706007164	0.478973612277662
ARHGEF33	0.224022365256195	0.111165859246504	0.0438828253809383	12.5864849735471	0.289074387382871	0.214730844896919	1.34621734256036	0.178232433663056	0.347832021042117	0.577960344638181	0.478096346506006
SOS1	0.200170007937738	0.0458925536438129	1.29049877429391e-05	431.222610411414	0.326890104953014	0.0833676215870671	3.92106790058317	8.81574154570509e-05	0.00108725422674252	0.527028132542475	0.536989889943852
CDKL4	0.589197511823929	0.253507091160232	0.0201155527579825	3.5693653753152	1.09553974637534	0.472391797296137	2.31913372045399	0.0203877868852443	0.0749039724964656	1.35772302254661	1.73407152568497
MAP4K3	-0.0214084765934407	0.0274812511585833	0.435967240771351	459.782091519763	0.0203117309886164	0.0643625872904306	0.315582885084489	0.752319130022751	0.857800672729939	0.0538890536953479	0.0595300413852162
MAP4K3-DT	-0.179898124005511	0.05926842695216	0.00240287560177601	121.042156415138	-0.193636953900746	0.125810481630868	-1.53911622776299	0.123775924026176	0.270984706215818	-0.284535707815291	-0.273669934091388
ENSG00000289003	0.236509629843679	0.178909690539383	0.186184867323572	4.38190052929213	0.268665005351842	0.345178521131932	0.778336393790718	0.436370725665404	0.622089364798931	0.604624543902578	0.446311128495676
TMEM178A	-1.92813952209896	0.425463834034527	5.84685525088592e-06	7.519748258442	-2.5123888181714	0.57562407039735	-4.36463474579358	1.2733534046186e-05	0.000225997788549831	-4.0175756121475	-3.88485391828294
THUMPD2	-0.114481546810773	0.0451577899721366	0.0112400780208805	74.2424206488108	-0.131796924639748	0.09103601831625	-1.44774482756812	0.14768842796453	0.30582315291351	-0.144850940403249	-0.17736134381474
[truncated: 15,370 more rows]
