# Supplementary material for: Integrative analysis reveals generalizable human neurodegenerative disease-associated glial states
Source: bioRxiv. 2025 Sep 25:2025.09.25.678630. Preprint. [Version 1] doi: 10.1101/2025.09.25.678630 (PMC12485690; doi:10.1101/2025.09.25.678630)
Supplement: Supplement 7 [file media-7.zip › astrocytes_diffexp/Pineda_2024_FTLD_PFC.csv]

gene	nebula_logFC	nebula_SE	nebula_pval	DESeq_basemean	DESeq_logFC	DESeq_lfcSE	DESeq_stat	DESeq_pval	DESeq_padj	nebula_zscore	DESeq_zscore
ENSG00000241860	-0.348781229008483	0.320776010568123	0.27690222026972	3.66615172829349	-0.521169545332303	0.586706554796956	-0.888296783240587	0.374381129569109	0.556064416573045	-0.804063244504089	-0.860519261820423
ENSG00000290385	-0.281077473812045	0.20154157990142	0.163125137860897	2.4645009756152	-0.344969257667387	0.446649545253615	-0.772348838890023	0.439907846586542	0.617106388749046	-0.680784454713078	-0.613816918957916
ENSG00000291215	-0.406543227134711	0.0954798120056652	2.06358768322834e-05	11.6657164572317	-0.596878481169952	0.211119724186588	-2.82720377487056	0.00469564369037533	0.0240570141986977	-0.909239526148309	-0.966521199128805
LINC01409	0.332801867117315	0.132474040633338	0.0119979575250881	17.8278885070869	0.48070596104031	0.225846471563373	2.12846345445526	0.0332986768903811	0.103929490691144	0.437001434827296	0.542231198773163
ENSG00000290784	-0.135714356358455	0.195673010757222	0.487947340361226	4.36685169617137	-0.253341105097175	0.399612179902194	-0.633967426015847	0.52610208057263	0.691134102045033	-0.416099148145773	-0.485526095992732
LINC00115	0.0828069518532258	0.126190361046473	0.511691182101035	8.35521549773176	0.0723339386489635	0.279903968529499	0.258424126778111	0.796079598341707	0.886906190805137	-0.0182033099943675	-0.0295404822983031
LINC01128	0.388787343103277	0.167802547620872	0.0205073548329216	6.54031623195326	0.554152202443088	0.354590215677298	1.56279608952156	0.118100564282851	0.256660956370961	0.538942925449165	0.645065082126228
LINC02593	-0.313271277086782	0.272254006473623	0.249872921607424	3.13739162940947	-0.43756936712028	0.580765233517516	-0.753435884014711	0.451188026212961	0.626855238965752	-0.739404735005717	-0.743468602585115
SAMD11	0.482241968893962	0.243076810485118	0.0472661244737532	18.0455788078668	0.690267179045022	0.384216977655175	1.79655564222495	0.0724061917578841	0.18144217046128	0.709110342816489	0.835642998152291
NOC2L	0.304872128799807	0.173781939022864	0.0793727367843572	18.0761773141806	0.425628497439011	0.295174829700196	1.44195390193437	0.149315378572557	0.301466549579655	0.386145402854299	0.465115891588166
KLHL17	0.667527550099555	0.17779418725651	0.000173690676285075	8.86722939979553	0.996723834297206	0.366190358671963	2.72187350292879	0.00649129846460212	0.0307964391497017	1.04648870758334	1.26472047491724
HES4	-1.25337715679868	0.236846127146111	1.21020955145781e-07	18.4778318868996	-1.80971001895239	0.378730635441962	-4.7783565669055	1.76733767286293e-06	4.48844226137195e-05	-2.45120217947587	-2.66463637154824
ISG15	0.679825736445129	0.350633665496322	0.0525197259150899	4.4729432287393	1.05353378669188	0.655536601619841	1.60713190398306	0.108025435987131	0.240995669778928	1.06888193414674	1.34426148213924
AGRN	0.471882214392194	0.125350083105	0.000166872937676071	27.7840781303543	0.680774433689154	0.210133117865909	3.23972937061531	0.00119643195584555	0.00825750453925805	0.690246721532788	0.822351972635105
C1orf159	-0.357695231509954	0.104441927199726	0.000615197538946733	51.6179678944666	-0.537108275758462	0.176353467837985	-3.04563489645637	0.00232189595795341	0.0138511951678774	-0.820294359563909	-0.88283546907807
ENSG00000285812	-0.704868744869836	0.228361960568331	0.0020243980312344	2.25667468882829	-1.05876059544499	0.421140081242333	-2.51403426698719	0.0119358835864749	0.0486857707179887	-1.45244733911904	-1.61321367181442
SDF4	-0.186376073054659	0.159090032761169	0.24139255594027	32.8535154792946	-0.270376869581023	0.267234812273834	-1.01175766465624	0.311653936503968	0.495016653862829	-0.508346839650063	-0.509378287531781
B3GALT6	0.214734912172927	0.404360453367547	0.595385342112409	3.77823918411257	0.247857281115262	0.670022475932425	0.369923830943635	0.711439244506456	0.829757804358021	0.222018509912378	0.216214052994184
UBE2J2	-0.289104636372175	0.0890546721853045	0.00116885802303191	44.2065879385007	-0.422250208839534	0.148725808113274	-2.83911860487547	0.00452383387003749	0.0233136298634872	-0.695400761932631	-0.722019873479017
LINC01786	0.18546568494981	0.148628825460315	0.212087953067436	4.78909760935	0.284948471022056	0.297555295156086	0.957631995332442	0.338248359432403	0.521960620901366	0.168723461510486	0.268146337389575
SCNN1D	-0.651439635855518	0.098986287946022	4.66949377059073e-11	25.08142168364	-0.939029950047506	0.199568982589977	-4.70529005991268	2.53505261401751e-06	6.03175215937826e-05	-1.35516062467039	-1.44557585962098
ACAP3	0.775960319594446	0.17702628726211	1.1689194786152e-05	54.3151788544572	1.12988287725409	0.295173268426809	3.82786315060321	0.000129260587424954	0.0014572791175088	1.24392916798665	1.45115971577288
PUSL1	0.237636628914951	0.254932253072187	0.351255911587055	2.23805015096083	0.191404431957411	0.554141922870523	0.345406878739498	0.729788506554511	0.842033538888973	0.263719238563272	0.137173034769566
INTS11	-0.532547474031618	0.093776574416822	1.35566357345492e-08	71.3257510896028	-0.770489526841966	0.152194291949267	-5.06253892293677	4.13709565425715e-07	1.32707145706384e-05	-1.13867511684647	-1.20959828079366
CPTP	-0.168942569051789	0.310270005949991	0.586096227102226	8.97174567449266	-0.199433752194441	0.508783534269292	-0.391981537847653	0.695071855117589	0.818702562437136	-0.476602939048762	-0.41004908948573
MXRA8	-0.69908516220867	0.142580319447421	9.43372837722422e-07	22.1593836718002	-1.06377864061385	0.25294455381684	-4.20558033198113	2.604130681076e-05	0.000403239058963253	-1.44191626785045	-1.62023955988845
AURKAIP1	-0.554580498792489	0.276162380144156	0.0446254252372019	14.1438391082845	-0.8308008885144	0.465676557483216	-1.78407281870603	0.0744118333860927	0.18487578200374	-1.17879408247954	-1.29404169699348
CCNL2	0.0180409201423872	0.0573843166688518	0.753226639126909	172.115059237615	0.0252054098883659	0.0944393451159593	0.266895221026966	0.789549836292709	0.882694787992335	-0.136132928310405	-0.0955262909197579
MRPL20-AS1	-0.389749529815475	0.380650119186897	0.305880186165605	3.36303700721216	-0.56704718944836	0.629040933761404	-0.901447201627488	0.367350594289267	0.549805214517834	-0.878660621394428	-0.924753676181695
MRPL20	0.080153359895492	0.104962285009554	0.445082029258645	37.493145736093	0.105144215314479	0.186197470534296	0.564691963928224	0.5722833011193	0.726592119565341	-0.0230351188681801	0.0163979905079555
MRPL20-DT	0.0334097400603698	0.174229960409233	0.847932889607119	4.11604131300204	0.0325171337295266	0.340600998731705	0.0954698719340533	0.92394161964435	0.961467436878863	-0.108148520141203	-0.0852889670998993
ANKRD65	-1.93526296860539	0.337404069508378	9.70858880121034e-09	11.9893919688233	-2.79533404735382	0.57084040274843	-4.89687491266404	9.73727771402432e-07	2.73700023066745e-05	-3.69281806047524	-4.04463273937841
VWA1	-0.667296832483699	0.167958663805466	7.09782649032126e-05	32.2762160371235	-0.945780743472458	0.299714958694358	-3.15560073341866	0.00160167947795673	0.010363734866342	-1.38403429650924	-1.45502781101214
ATAD3C	0.659544970670638	0.416493105289382	0.11329216092288	4.42061529293171	0.986413668208597	0.699329110352534	1.41051423944206	0.15838789486527	0.314086434108052	1.03195357982636	1.25028495859051
ATAD3B	-0.441132403151687	0.0798265559554775	3.27360440392577e-08	38.1986929695654	-0.635285803577892	0.163720452625326	-3.88030813127387	0.00010432421506408	0.00122355925220841	-0.972221435303407	-1.02029623290817
ATAD3A	0.0433527983684792	0.0904934318520493	0.631887966563159	17.4664607799542	0.115195305481804	0.201791266014862	0.570863683829209	0.568092049963707	0.722839071449078	-0.0900436426275597	0.0304707682852368
TMEM240	0.67174617947142	0.308823964016824	0.0296170015731059	12.451687117053	1.02731406705771	0.470249582938777	2.18461452030987	0.0289171223760191	0.0934453541472918	1.05417022424414	1.30755060982076
SSU72	0.524910743326525	0.214725107869193	0.0145024585581849	20.0014215797381	0.776200586273062	0.352102115219406	2.20447578336582	0.0274909012045383	0.0900650149300795	0.786804037333874	0.955960468539352
ENSG00000215014	-0.304511106561092	0.269242697584494	0.258058818886715	4.20492839062151	-0.47165141781627	0.488659783364393	-0.965193850349171	0.334447726570012	0.518468691388317	-0.723453725824076	-0.791187717392972
FNDC10	0.357820208863999	0.397145912823598	0.367599376236244	3.32661317296915	0.574774335070643	0.675192992246879	0.851274141868584	0.394617085531374	0.575081655408733	0.482556232846407	0.673938635634349
ENSG00000272106	0.953125311961653	0.347931510859739	0.00615505046758507	5.36144234737342	1.17845096340996	0.493704775755654	2.3869547577421	0.0169885817903157	0.0633547651024502	1.56652110973336	1.51916108399872
MIB2	-0.419020312914781	0.0870611808472235	1.48725326300617e-06	55.0461931908025	-0.610097207849244	0.152071577918995	-4.01190818296255	6.02299267438233e-05	0.000794519998924994	-0.931958502822834	-0.985029062451037
MMP23B	-0.409872661393323	0.322687701747394	0.20401919973544	2.65595974047562	-0.444544237226312	0.639497817472234	-0.69514582392709	0.486963919846347	0.656399578944931	-0.915301946539903	-0.753234289231395
CDK11B	0.193097727674177	0.0756464176726087	0.0106911329492616	29.7063738990012	0.289722894844449	0.14752672595398	1.96386717708917	0.0495454971508314	0.138117755042761	0.182620312401007	0.274831125243287
SLC35E2B	0.433987396022382	0.0959175028987677	6.05126342438388e-06	100.622415995291	0.623553945078786	0.151024213976838	4.12883423564394	3.64607136463886e-05	0.000529015288811644	0.621245713620804	0.742236163591929
CDK11A	0.332488877414043	0.107517332577511	0.00198530942320042	46.1200560885861	0.47977357355836	0.18805949186558	2.55117978251951	0.0107358929567919	0.0448360737334266	0.436431525643906	0.54092574019928
ENSG00000290854	0.191313514205808	0.146697914793192	0.192188419155969	34.1171668573325	0.276858445949635	0.243339908421729	1.13774369253816	0.255227523151822	0.434600417181066	0.179371516577628	0.256819294933332
NADK	-0.00463787851439426	0.0828569013180429	0.955362074325544	44.5358425851948	-0.0226792602411525	0.15289515630676	-0.14833210409655	0.882080680191982	0.938615228206423	-0.17742775522525	-0.162570791611017
GNB1	0.379055745756709	0.0710259366700633	9.45680548905582e-08	151.45442952008	0.538726509167078	0.122504871227964	4.39759255094915	1.09458214801535e-05	0.000197310329811811	0.521223087898981	0.623467190761221
CFAP74	0.829310124407776	0.820237955516162	0.311987516872705	1.8984004944062	1.18524146735176	1.20136453106363	0.98657937429067	0.323848885724066	0.507770274168203	1.34107148090403	1.52866863505815
FAAP20	0.0801161807398405	0.0662492351472157	0.226541925960406	43.745477793129	0.11248531484534	0.13512944465725	0.832426382944548	0.405168315316809	0.584949189624267	-0.0231028167573277	0.0266764439512007
SKI	0.216872580825207	0.0800479176737003	0.00674284973155531	116.386148038441	0.279028052718112	0.148538610871195	1.87848836798447	0.0603143868487639	0.159377595841284	0.225910896732913	0.259857014564594
MORN1	-0.318804203482712	0.0800330796566609	6.79347147842954e-05	27.6611993099177	-0.479443738666212	0.163387445534951	-2.93439766498859	0.00334195735540955	0.0185361273518769	-0.749479397306411	-0.80209793686817
RER1	-0.208425989360134	0.103837582107961	0.0447250972614037	40.4863934875415	-0.301186517818134	0.170269287653699	-1.76888340797373	0.0769133336340922	0.189219807890192	-0.548496562353702	-0.552515631423748
PEX10	-0.253318038670312	0.150495684537857	0.0923316199933397	12.2489699153534	-0.378971119460882	0.260311877203254	-1.45583491438225	0.145438261460181	0.296355106985882	-0.630238520301822	-0.661423759317307
PANK4	0.472150340682412	0.215555439211091	0.0284960109667457	11.2194681673587	0.697757691740898	0.373343396689068	1.8689434390131	0.0616306839268966	0.161952663958747	0.690734940900729	0.846130648631205
HES5	-0.33481207966087	0.193526305066946	0.0836195925008631	36.6486722160326	-0.459220509793928	0.340827214284951	-1.34737042861252	0.177860959632259	0.339911684421922	-0.778627434909967	-0.773782898288181
ENSG00000272449	-0.3250919963905	0.344849567542609	0.345830947508204	5.56867517593354	-0.540523878385062	0.611478247537191	-0.883962562138708	0.376716422880315	0.558357776123616	-0.760928562834668	-0.887617738059788
TNFRSF14	-0.536296746806335	0.190870347579025	0.0049580974412279	8.71522479066093	-0.813306038900388	0.339785594565974	-2.39358599042218	0.0166845698301834	0.0625445086039246	-1.14550200272484	-1.26954672910778
PRXL2B	0.76147077299843	0.389249546011618	0.0504353031402837	6.86586112342897	1.04672854432978	0.607568547637813	1.72281555455659	0.0849218850099354	0.203606265867395	1.21754578993332	1.3347332954562
MMEL1	0.11189827462028	0.218890833346837	0.609206922465273	3.08408099700893	0.23972755309574	0.433479509259125	0.553030876835371	0.580242267316757	0.732324030531286	0.0347678000088595	0.204831421468262
TTC34	-0.281026601284178	0.134204588607254	0.0362585247995031	8.12536821752601	-0.490579242229149	0.2697690327197	-1.81851577730524	0.0689853375153505	0.175293991637213	-0.680691823164785	-0.817689028428444
PRDM16-DT	-0.254172846887597	0.103784552785675	0.0143236291975349	189.030912343493	-0.36674856581464	0.16450833504606	-2.22936160475976	0.0257898547382551	0.0858660813048027	-0.631795002984719	-0.644310662282955
PRDM16	0.0779542108656716	0.046408497195576	0.093007906064155	598.221446135648	0.107039983142972	0.0837324679175915	1.27835696003036	0.201123592422013	0.369991487759608	-0.027039452603875	0.0190523015253244
ENSG00000287828	-0.654290432239846	0.245325494370135	0.00765248601267055	3.06125430164093	-1.26416043967007	0.509354608986742	-2.48188671971548	0.0130688814545085	0.0521748507562757	-1.36035151441027	-1.90079902973554
ARHGEF16	-0.771717810646369	0.18903880006577	4.45873934053355e-05	6.95000324149903	-1.11495854456898	0.328964732062874	-3.38929506995261	0.00070072563479952	0.00540755417753152	-1.57416986254007	-1.69189779825195
MEGF6	-0.375247864944956	0.164821043471935	0.0228042207548056	5.60025800249322	-0.567479783479564	0.324129202126076	-1.75078265011997	0.0799833562760603	0.194569477347246	-0.852255177708101	-0.925359361691183
ENSG00000238260	-0.530204097892836	0.226360298995091	0.0191652189047264	7.22136681535924	-0.75042584081054	0.382595113690095	-1.96140989249118	0.0498312269348485	0.138681165881444	-1.1344081663121	-1.18150662205685
TPRG1L	0.836515227067771	0.239855598829073	0.000487415834741933	9.70522038066626	1.08805797495428	0.40179585980627	2.70798702475157	0.00676926688690915	0.0318291811886876	1.3541909354109	1.39259964459422
WRAP73	0.333006858974728	0.135692464732952	0.0141226174928889	15.1720425469849	0.473598916283142	0.238176035169696	1.98844067559405	0.0467629739686204	0.132369082241535	0.4373746954836	0.532280451157153
LRRC47	-0.0348891244075692	0.249061018262855	0.888594698364655	14.4419960148165	-0.0286495175303305	0.406239072621117	-0.0705237862657559	0.943776768979242	0.9713643602527	-0.232510918227959	-0.170929895221183
CEP104	0.137259572090183	0.0545588122053215	0.0118759391049302	51.9168252683788	0.177935012880449	0.104420231158435	1.70402814575723	0.0883758291219087	0.208837952430569	0.080947071018985	0.118314170874844
DFFB	0.809099163610517	0.225983285346846	0.000343134814295061	12.8981748207989	1.15132205861902	0.377365572473845	3.05094619806321	0.00228121447715823	0.0136675075466735	1.30427023139622	1.48117723925072
C1orf174	0.265511390933477	0.269703659693909	0.324891346392236	6.48886716522727	0.457796177924701	0.438942749041546	1.04295190870409	0.296970566544804	0.480291713033212	0.314475166611663	0.51015464972779
AJAP1	6.70404617852672	2.04505650459913	0.00104481854187999	14.7713220569695	5.4282927120441	1.08304375706379	5.01207146677119	5.38471964032305e-07	1.63254461636412e-05	12.0381199532094	7.46946871446518
ENSG00000236948	-0.516728503851263	0.385590547212439	0.180214006626899	5.12647563929616	-0.740064754168314	0.641036163244389	-1.15448206607054	0.248302586934124	0.426493605761238	-1.10987104986501	-1.16699981061452
ENSG00000289893	0.11383070801536	0.400331258854138	0.776148843764324	1.89696806724004	0.10901495920537	0.740280197014712	0.14726175257016	0.882925420318513	0.938778984912068	0.0382864829771238	0.0218175139330218
NPHP4	-0.0536812501865164	0.0651192491260905	0.409738996237299	43.5441731768486	-0.108488678853859	0.128355777891843	-0.845218506215404	0.397988851579711	0.578097691691362	-0.266728673460403	-0.282714662497781
KCNAB2	4.05749385309771	1.75350040418879	0.0206710408655431	1.69288633554449	0.895491092613699	2.35682276045765	0.379956909631936	0.703977401728083	0.824547018169258	7.21912923621243	1.1229820312479
RPL22	0.765743688802732	0.25665949636113	0.00284971740388106	16.865329432465	1.11585796882886	0.433420707438804	2.57453774053104	0.0100374135283032	0.0427259922878284	1.22532615437108	1.43152309762209
RNF207	1.08479223036624	0.379254016297743	0.00423198304715315	3.62836309255803	1.57548051841548	0.65267431045107	2.41388467906244	0.0157834570184494	0.060214596547956	1.80626760989918	2.07505189838713
ICMT	0.287283226950229	0.341528962039425	0.400253836147119	8.835442877471	0.442473253390615	0.544016807229197	0.813344822275314	0.416020385373699	0.595381607787143	0.354118545149323	0.488700647398047
ACOT7	-0.173435889925011	0.265852900590171	0.514159035820153	16.0594554101697	-0.304632133300132	0.44339676327426	-0.687041851750514	0.492056355355587	0.660803514229254	-0.484784629381688	-0.557339922140166
NOL9	-0.128020154169247	0.108844251992772	0.2395239757479	35.8869861709901	-0.203081534895697	0.182622139416071	-1.11203129886138	0.26612469331791	0.447735808828919	-0.402089113819895	-0.415156439482595
TAS1R1	-0.158637130389175	0.224278824754083	0.479366996605337	2.88884201949218	-0.477531170268223	0.424574385697742	-1.12472910838333	0.260703842979694	0.440957926529697	-0.457838219087418	-0.799420102961531
ZBTB48	0.0319272696879065	0.0858584369622812	0.709997510392586	21.4532398719547	-0.0108186626651334	0.184514783552907	-0.0586330398942331	0.95324439391283	0.975924489470218	-0.110847885233848	-0.145964478145072
KLHL21	0.0745739275189369	0.0639101792751149	0.243268834761742	86.6098786116811	0.0777209460834758	0.124102546229949	0.626263911938335	0.531141852742939	0.694728013714718	-0.0331944618633628	-0.0219980011098541
PHF13	-0.0472534561176448	0.0740057107254601	0.523141133158963	21.5736174107645	-0.0576675237499336	0.160191965117409	-0.359990113784219	0.718854526699029	0.834707970794368	-0.25502458597608	-0.211558717196712
THAP3	-0.0303865560459296	0.0970111497405133	0.754107857132216	12.2553140123085	-0.0723140494697824	0.202123420994456	-0.35777174715327	0.720514135447424	0.835711737463987	-0.224312389550137	-0.232065676962602
DNAJC11	0.037394048932467	0.0633697864212468	0.555128496705061	53.5730637329039	0.0419829246200068	0.120281278814965	0.34903955988522	0.727059610463752	0.84053645704788	-0.100893667371506	-0.0720356811905766
CAMTA1-DT	-0.458068462143504	0.202450693226537	0.0236592842703621	5.43953669905399	-0.602681000641676	0.370141169336598	-1.62824633023626	0.103472664536469	0.233499886878867	-1.00305956016491	-0.974645448908135
CAMTA1	-0.0785290881421556	0.0489116454936592	0.108377333598208	1025.54229909308	-0.124429044744296	0.0893148630430613	-1.39315048475532	0.163574289370776	0.321259594377658	-0.311973008626253	-0.305033159609062
CAMTA1-AS3	-0.147274671389527	0.189503906154383	0.437064952148118	4.16990491149695	-0.27864801185391	0.391413565585161	-0.711901774373439	0.476525603324618	0.648559754249935	-0.437148817288915	-0.520958916621053
VAMP3	-0.141293867572068	0.15031874356569	0.347237186843386	20.4404698933626	-0.220797163271317	0.279344931116171	-0.790410487811908	0.429288079214887	0.607050089729227	-0.426258634691886	-0.439960525125511
PER3	-0.121998723028549	0.0569114119586993	0.032060131446913	383.992777565406	-0.179064839436485	0.105608078956623	-1.6955600481099	0.0899692292699038	0.211428326230988	-0.391124954717031	-0.381530075325515
ENSG00000236266	0.364897013354012	0.202498295443117	0.0715492244189822	2.99624823294186	0.432478241304838	0.352265445035902	1.22770554818614	0.219557522941096	0.392110915405464	0.495442074858938	0.474706385917671
PARK7	0.49871424877573	0.161128507481829	0.00196724299201533	27.7721516049645	0.713260000546604	0.276500573968664	2.57959681713875	0.00989157266635795	0.0422788250254846	0.739103992696488	0.867835811277812
ENSG00000284747	1.20157705834285	0.258814305927091	3.44014946473706e-06	3.48811220483256	1.58076180610029	0.485368385351739	3.25682894437952	0.0011266430481562	0.00787700181729443	2.01891596621465	2.08244635876197
ENSG00000284716	0.46352092844655	0.297302489715247	0.118975406699678	2.9309638242523	0.720631764611753	0.507658274588434	1.41952136049783	0.155747073898311	0.310333950922694	0.675022023737446	0.878157198887351
ERRFI1	0.00758506889397308	0.0890298442432693	0.932104835803413	82.3637938716172	0.0274982628663064	0.156655428045623	0.175533418850307	0.860660513960989	0.92694343309358	-0.15517152793312	-0.0923160112488591
ERRFI1-DT	-0.209224400500418	0.134575542695658	0.120017881164546	23.5855003721812	-0.271307192323669	0.229461745983014	-1.1823634966316	0.237061500769929	0.41235870870238	-0.549950354079792	-0.51068085521354
SLC45A1	0.304409527669933	0.25663197258829	0.235554585268988	9.25388389993985	0.471364085474801	0.429189677509332	1.09826519642834	0.272088704640828	0.453909976638517	0.385303072805082	0.529151409748506
RERE	0.0394089248932115	0.0276726694494973	0.15441463623767	930.696008542749	0.0496728574843745	0.0577040478522582	0.860821022669913	0.38933662463643	0.570838880998192	-0.0972248683617778	-0.061268817644345
RERE-AS1	-0.737658072259085	0.163002070685685	6.02665148516064e-06	4.57197876893889	-1.04930781546691	0.303298938143648	-3.45964882663037	0.00054088028481168	0.00441992387964718	-1.51215198307681	-1.59997860280254
ENO1	-0.0541689045942532	0.0720123459654429	0.451920624136793	274.166455471475	-0.0913938238892028	0.131468718884574	-0.695175435378237	0.486945364728487	0.656399578944931	-0.267616621921277	-0.258779736927763
SLC2A5	-1.74257348685833	0.305624809537697	1.18635511523317e-08	6.18128386062925	-2.50443146911932	0.559745030607908	-4.47423618285524	7.66849420403869e-06	0.000150859202704363	-3.34195825888355	-3.63733290720291
GPR157	-0.0403379165011365	0.240465471530141	0.866780503424693	4.37020239020042	-0.153765719616933	0.440955008595731	-0.348710677097458	0.727306527683648	0.84053645704788	-0.242432384078248	-0.346108157378865
MIR34AHG	0.331831616250952	0.258031867990037	0.198439499096065	15.0726716507942	0.49449996864228	0.405697211541121	1.21888924689382	0.22288623154194	0.395966284294755	0.435234747702603	0.561544527020055
LNCTAM34A	-0.0336669547126966	0.234188852644002	0.885690107223173	2.99947007009641	-0.118148615448088	0.465189667671325	-0.253979448940739	0.799511435007737	0.88946733869166	-0.230285523189441	-0.296239776567013
H6PD	-0.170893272405755	0.0588922105853133	0.00371028234093607	57.2604881316948	-0.242632742630529	0.113304546129692	-2.14142107195597	0.0322400971484621	0.10149388213935	-0.480154888981531	-0.470533055154078
SPSB1	-0.132550038147455	0.283189109075779	0.639740309972067	7.99748723000449	-0.187354019822871	0.467317507800696	-0.40091376140518	0.688483617772542	0.814161416624118	-0.410337380302409	-0.393135960019758
SLC25A33	-0.533558011982168	0.0904581185121554	3.67047098633992e-09	199.430783462283	-0.783644353286538	0.156123950236992	-5.01937308207349	5.18403823711115e-07	1.58620092480169e-05	-1.14051516095067	-1.22801667583055
TMEM201	-0.106252565151993	0.196731329614244	0.589135172318163	13.1397990661439	-0.188624906402784	0.332607741332549	-0.567109188881423	0.570640000290902	0.725227508991058	-0.36245346845681	-0.394915359480065
PIK3CD	0.0108528454982867	0.254854984848891	0.966032834704524	12.3562793012657	0.00122446539462587	0.425418509070303	0.00287826074446497	0.997703483360898	0.999026206292704	-0.149221377252137	-0.129102599273535
CLSTN1	-0.0319588947081644	0.0851003802246913	0.707256300788163	188.182318667017	-0.0443144341024014	0.141476723034795	-0.313227739177296	0.754107645209179	0.858170670977083	-0.227175391858643	-0.192862728988316
CTNNBIP1	-0.335747269220705	0.0751035825205424	7.80529615636157e-06	75.9338251071343	-0.494693972715024	0.133794011002896	-3.69742987004341	0.000217793360402852	0.00218240790871353	-0.780330280443825	-0.823450163467244
LZIC	0.274765540272046	0.0883058706966321	0.00186126455244504	29.5996316146985	0.36166212532483	0.165813795827578	2.18113410599987	0.0291734988676041	0.0940721962318387	0.331325640085314	0.375555005654802
NMNAT1	0.16762912767648	0.0795245927532941	0.0350404685813229	24.0500039151396	0.225083081831552	0.151442115887232	1.48626477194201	0.137209100868232	0.285290337111179	0.136245658937879	0.184327338196115
UBE4B	0.0471022551495547	0.058347953046426	0.419513875099636	175.801884519988	0.0556412382368561	0.110951230137814	0.501492756481777	0.616024374404915	0.75967788705615	-0.0832164217001007	-0.0529123414192163
KIF1B	0.164646843760336	0.036267800732089	5.63202639343058e-06	1433.00475856687	0.232317356318359	0.0662636883088978	3.50595269064073	0.000454976081354129	0.00386741329224853	0.130815349334981	0.194456223276028
ENSG00000284735	0.323804827094156	0.184255024001312	0.0788542312667693	4.47090544579376	0.429262768422898	0.36177677467904	1.1865404262165	0.2354089464834	0.410517557148339	0.420619120396757	0.470204323498262
ENSG00000284642	0.50217607991133	0.218401182000336	0.0214862880455754	10.5532830735138	0.779065704533087	0.378150629941749	2.06019940956622	0.0393794813488222	0.117247633516852	0.745407488737724	0.959971990862577
PGD	0.126052526884001	0.109708948973331	0.250567465033833	49.5331084474821	0.166810588416324	0.181559701018532	0.91876439254159	0.358218820808147	0.541466933107295	0.060540655360906	0.102738591432456
CENPS	0.424063172646102	0.236294813344748	0.0727117175373506	6.11297447249862	0.660472262367342	0.392797011152832	1.68145949081665	0.0926736985196971	0.215775920068911	0.603175131806048	0.793926404796011
DFFA	0.381364525874458	0.0818336320770378	3.15837887357994e-06	32.8107387032587	0.554449418503095	0.153548846949964	3.61089926441303	0.000305137170514022	0.00282388104676592	0.525427044060407	0.645481221619028
PEX14	0.125718983028198	0.0371445533249555	0.000712853491884096	117.052245633423	0.1836132787632	0.0793186340608092	2.31488200644547	0.0206193903474978	0.0730069566881581	0.0599333200252775	0.126264450157786
CASZ1	0.0200769090003962	0.177314671596449	0.90985014025934	8.99200930515855	0.0352905636978283	0.322083594550704	0.109569578503548	0.912750738193722	0.955559287427906	-0.132425685754728	-0.0814058198019431
SRM	0.0909892232899132	0.179845281400227	0.612905400519762	15.5801251055633	0.112334052508949	0.320191858038665	0.350833569588719	0.72571321108499	0.839628009811181	-0.00330457184417642	0.0264646578453495
EXOSC10	-0.180367287640532	0.0812837441220012	0.0264878465730134	83.5382226234845	-0.271940269664027	0.137734911714371	-1.97437429827498	0.0483391982902095	0.135598319425716	-0.497405706594471	-0.511567242319652
ENSG00000226849	-0.357954605387897	0.0995727998571667	0.000324511854856245	12.7859525257202	-0.479950220514457	0.213621436516213	-2.24673248313275	0.024657128972164	0.0831917148587099	-0.820766642049326	-0.802807074521888
MTOR	0.212442743590641	0.0466053597095583	5.15612688944933e-06	119.183253100716	0.277017752260346	0.0826753079730387	3.35067094459067	0.000806160346993183	0.00604401591073008	0.217844800965196	0.257042343604852
UBIAD1	0.318251023409704	0.0788234312929631	5.40196989172491e-05	18.3233208663088	0.407584049487793	0.154290352618934	2.64166905169012	0.00824986246429205	0.0369073965761585	0.410506443559709	0.439851417595413
DISP3	-0.0669754046557022	0.193293064279768	0.728969480339485	58.4580575212727	-0.115482012616234	0.291995600168265	-0.395492303821312	0.692479600328859	0.817015928464378	-0.290935414571008	-0.292506200561999
ENSG00000284708	0.717955450680969	0.275110193347884	0.00906212909582797	5.31419953551175	1.01173281275462	0.452300182701335	2.23686138420752	0.0252954010912754	0.0845934526512828	1.13831065360894	1.28573491364767
FBXO2	1.02014343603421	0.203121644912525	5.10490228045385e-07	77.240528724505	1.46664117127468	0.312590567750747	4.69189195895429	2.70690073753102e-06	6.38566740131072e-05	1.68855146396935	1.92266325991723
FBXO44	1.11772608206382	0.295916759420417	0.000158624391613024	35.8973374066204	1.62944550308172	0.440829799514248	3.69631432556785	0.000218752110844145	0.00218804885780416	1.86623541181288	2.15060959653923
MAD2L2	0.139773353476762	0.154736023085296	0.366365654736032	18.3103275505031	0.215296109171253	0.259804853529482	0.82868393814214	0.407283276834392	0.586878604832874	0.0855243049735486	0.170624357816089
FBXO6	0.280013416953247	0.156475459221516	0.0735337283183069	7.49869436752581	0.467102616529968	0.309600253314744	1.50872814711526	0.131368269410196	0.276895193174718	0.340881267898775	0.523184822595565
DRAXIN	0.684784545513958	0.390227533740841	0.0792877053789761	2.19494691119693	0.939293324058284	0.641109515552098	1.46510588483374	0.142892031362539	0.293007722635391	1.07791121145988	1.18431060944259
AGTRAP	-0.392822946434567	0.107575184461178	0.000260598346342057	22.6397372750353	-0.609247637496614	0.201697303079911	-3.02060378692934	0.00252271233439991	0.014793727494232	-0.884256870527521	-0.983839558170437
MTHFR	0.123579039513043	0.132989212305531	0.3527641614594	20.2360744429626	0.18336256296521	0.232339848553354	0.789199804109812	0.429995236466527	0.607672859101908	0.056036791006997	0.125913416821937
CLCN6	0.0417153674198661	0.047419603270999	0.379017936488791	60.6816168056486	0.0372586004461215	0.0930923255346622	0.400232782156125	0.68898507132832	0.81429079410696	-0.0930251686171547	-0.0786503232980624
KIAA2013	0.0941865970035055	0.19476036459187	0.628668008261081	20.8228781523124	0.125050807324342	0.327371447228453	0.381984465606361	0.702472887186029	0.823366341161432	0.00251738530986306	0.0442696980535218
PLOD1	0.173722045025878	0.113141832152137	0.124676760357239	41.5028256121448	0.240659240430134	0.190549192903068	1.26297696024646	0.206597459855851	0.376672413615813	0.147339984133741	0.206135899748385
MFN2	0.0474670820309725	0.0640112436066827	0.458364341523104	29.2802163873842	0.0322801892815032	0.140204474849488	0.230236512180917	0.817907991230196	0.901155070858462	-0.0825521244791574	-0.0856207188310133
MIIP	-0.55222598262664	0.0898783207869856	8.0392292822411e-10	35.1151715387918	-0.837830067211516	0.17645717408247	-4.74806463136457	2.05372413327515e-06	5.10629100843105e-05	-1.17450684755989	-1.30388342242968
VPS13D	-0.0082001303002141	0.0435058948897422	0.850497883729398	359.208715708778	-0.023494815107758	0.0800591491638257	-0.293468208857433	0.769164295935167	0.869185181040898	-0.183914102811327	-0.163712669975637
DHRS3	0.117695800521638	0.0939087516157701	0.210096695183781	119.028105205372	0.148876713006393	0.154891399770948	0.961168362004281	0.336467521342224	0.52037465018553	0.0453242599102007	0.0776289327657897
PDPN	-0.417482151574616	0.185316950052759	0.0242717191464059	6.35931995600274	-0.6371791685677	0.385629277350819	-1.65231014860949	0.0984713415107448	0.225000270841152	-0.929157732496746	-1.02294717965218
PRDM2	0.373974282252988	0.0993348220939197	0.000166692218577168	88.629192493728	0.529387497807072	0.16833158853558	3.1449088220015	0.00166138600613352	0.0106544568931625	0.511970474520472	0.610391411980913
ENSG00000289380	0.12300063588358	0.323874717825922	0.704109885965089	3.38320286583342	0.164561411295312	0.566184752227062	0.290649669826001	0.771319268105128	0.870612765906458	0.0549836012800169	0.0995894633996928
KAZN	0.265425160362542	0.344682364656385	0.441265922128323	184.645579554119	0.521305078183908	0.519228171511106	1.00399998841888	0.315378619170202	0.498783045996436	0.314318153158023	0.599075018100646
TMEM51-AS1	-0.263067256421674	0.234589715245938	0.262120629197449	17.8614673722318	-0.394638182843305	0.36435717003476	-1.08310804699042	0.278760467618787	0.460546283621235	-0.647990442072036	-0.683359598886249
TMEM51	-0.113513857525094	0.135074676097327	0.400696184066166	45.2873160884011	-0.165616657565404	0.226541540060273	-0.73106529390301	0.464739271820639	0.638544828821332	-0.375675236340693	-0.362700946163444
TMEM51-AS2	-0.281694962604768	0.229799672724597	0.220263261584061	2.13269089073382	-0.254984303074878	0.511952198698474	-0.49806271703319	0.61843983779503	0.761742580955042	-0.681908812894622	-0.487826777769467
FHAD1	0.247035193353452	0.490280816626892	0.614356462626902	4.13122363932413	0.137613569089085	0.740696856970814	0.185789325003856	0.852609976199703	0.922906929389954	0.280832671140085	0.0618591288158579
CELA2B	-0.332619495450752	0.236285200425006	0.159218895278811	2.64111840768208	-0.485460238167374	0.487013572933881	-0.996810489783376	0.318856505616927	0.502892657075712	-0.774635054765704	-0.810521785333108
CASP9	-0.496169955600634	0.108498960640731	4.80701104785434e-06	40.9447815890785	-0.73795092689274	0.193162361831421	-3.82036603764854	0.000133253766302737	0.00149417204892805	-1.07243689365249	-1.16404018921888
DNAJC16	-0.0435945857646982	0.0586616323721888	0.45738887238788	76.3716950123763	-0.0748610280167663	0.111188479114035	-0.673280438884217	0.500768894959523	0.66882108029385	-0.248362309891028	-0.235631764073404
ENSG00000237301	-0.210293642861605	0.23224962528303	0.365219696052533	2.92270707942258	-0.293254815614179	0.430934522062493	-0.68050898825797	0.496182232542664	0.664461090478645	-0.551897290463129	-0.541410260697426
DDI2	0.055158535741952	0.0761113485584357	0.468630923793732	47.4538878713123	0.0623541132304609	0.128304191143526	0.485986565791207	0.626976690926012	0.767250696747121	-0.0685470947363905	-0.0435134805534791
PLEKHM2	-0.264541606879752	0.0619040945561158	1.92505586583905e-05	83.6000440606252	-0.373092518746162	0.126259718884057	-2.95496079069182	0.00312708790143136	0.0175497887503681	-0.650675021969745	-0.653192986324288
SLC25A34	-0.824797887193331	0.167271469758884	8.18541421868486e-07	9.30478108073736	-1.14286075660069	0.303683947222815	-3.76332291203448	0.000167670471872224	0.00177494323529106	-1.6708210391216	-1.73096436942781
UQCRHL	-0.0274893659952257	0.132285694336647	0.83538277913749	7.98955642241184	-0.0183839296361929	0.291229928766747	-0.063125138662919	0.949666856456929	0.974327743788495	-0.219037023623845	-0.156556793917507
SPEN	0.176898701271153	0.0420432248468705	2.58161614507897e-05	290.765401595351	0.244174892064239	0.0708902575121937	3.44440689924478	0.000572313697349515	0.00461373484716663	0.15312421776101	0.211058249798525
ZBTB17	0.288894182803648	0.135789138275558	0.0333768553087229	18.6206333325664	0.410499698460887	0.239143687590841	1.71653997057712	0.0860632587827665	0.205300538570582	0.357051863802625	0.443933689208923
FAM131C	0.259398997866449	0.232521060927766	0.264596150490676	9.73007518459703	0.328029839798211	0.391113470428351	0.838707599201198	0.401633412928426	0.581313363589196	0.303345378938235	0.328465618087987
EPHA2	-0.361190434982217	0.173529073501435	0.0373936083392637	8.02966093428818	-0.569712083400385	0.3076346062236	-1.8519115596062	0.0640385237385657	0.166616705001627	-0.826658621825046	-0.928484859542161
ARHGEF19	0.103204238372896	0.232363749834049	0.656934515787513	2.94987051639451	0.165024818446217	0.473247893877289	0.348706926287995	0.727309343863789	0.84053645704788	0.0189372118255756	0.100238291113555
ENSG00000288398	-0.269666881861065	0.239228842733612	0.259643564906813	3.56425394714083	-0.339543471469183	0.442637964123181	-0.767090712930109	0.443027583242285	0.619752799703926	-0.660007409740691	-0.60622014267164
FBXO42	0.162368556645838	0.0383745430111269	2.32496617985424e-05	253.226848364262	0.218455309142006	0.0780414757638284	2.79922063241221	0.00512261222448923	0.0257122884778842	0.126666916541898	0.17504763115284
SZRD1	-0.0587315978919444	0.0558328652952914	0.292837157177254	44.1980051538892	-0.134416884630282	0.115565178830422	-1.16312617685231	0.244778312878724	0.421843867897824	-0.275924629450474	-0.319017379116661
SPATA21	-0.523779973435881	0.143406820009732	0.000259794400359674	5.77763711856388	-0.706785172425853	0.2637951429728	-2.67929562485815	0.00737772258613085	0.033996152089023	-1.1227107606627	-1.12040425226354
NECAP2	-0.494895750554559	0.0715551801236707	4.63653466036334e-12	23.1029037822303	-0.715127627610068	0.140188885453719	-5.10117207434506	3.37556483426902e-07	1.13091650932358e-05	-1.07011674973182	-1.13208472830843
LINC01772	0.267368865078337	0.139779553301827	0.0557750029583155	7.24398322725725	0.451728532583649	0.285165710724856	1.58409133915649	0.113172935005645	0.248887409379871	0.31785735957839	0.501659190718421
CROCCP3	0.148474080364638	0.0529563304661296	0.00505186555717081	67.5579374062347	0.197958874375657	0.109730618693594	1.8040440920909	0.0712243950745472	0.17943674357894	0.101367075849806	0.146350070302072
ENSG00000261135	-0.591382133117328	0.239452786614608	0.0135217586648055	2.36985781672769	-0.829198224253979	0.497820348568586	-1.6656575542527	0.0957816406681121	0.220525160188806	-1.24580455964929	-1.29179776746812
NBPF1	0.317956243762869	0.0848845871373534	0.0001798573104149	42.6556973331046	0.444190970996743	0.145038579530343	3.06257116165299	0.00219444291753685	0.013311134361533	0.409969692267092	0.491105665933623
CROCCP2	0.032511507909689	0.064817111942683	0.615957119474669	64.2292697150819	0.0217688833373176	0.122053630313887	0.178355066386262	0.858444135277211	0.925405456281673	-0.109784071554356	-0.100337856001111
CROCC	0.325718554206312	0.103497824107945	0.00164895547479711	49.620924838479	0.450290695790332	0.175281530713239	2.56895688871527	0.0102005146694927	0.0432063913618825	0.424103741917267	0.499646040171018
ENSG00000290851	-0.256168747424773	0.140245212423923	0.0677633211436587	8.83061504470336	-0.339569610689883	0.255211297646389	-1.33054301992687	0.183339422004693	0.347287375731106	-0.635429250480332	-0.606256740835427
ENSG00000238142	-0.201035725881076	0.236716474470791	0.39573218497253	3.91767257052531	-0.328799482774051	0.434967410292914	-0.755917512423822	0.449698653491875	0.625707061792873	-0.535039956655959	-0.591177220676995
ENSG00000272426	0.764461602886691	0.391637126699766	0.0509424696229566	1.91804478646477	0.851818625616025	0.640841646263267	1.32921858400271	0.183775865605858	0.348008130233069	1.22299166052094	1.06183513943691
ENSG00000290122	-0.204011067048301	0.238360584346774	0.392057172787172	33.9613891512664	-0.299044824730196	0.361031488514887	-0.828306766150304	0.407496791957932	0.587135256110369	-0.540457624512737	-0.549516994421001
ENSG00000226526	-0.230383888359321	0.246471515776156	0.349928364838711	2.88377018490444	-0.272178680582582	0.481590705066705	-0.565165975420732	0.571960876994122	0.726379004636588	-0.588478734791833	-0.511901047292113
ATP13A2	0.571187161928779	0.234973209880055	0.0150630009084087	32.3190240272651	0.859349621331158	0.354991624268496	2.42076027315279	0.0154880873920573	0.0593608600207715	0.871066732432479	1.07237947118366
SDHB	0.133386566380261	0.0600139289019337	0.0262432250575541	65.5252115300643	0.17947980209675	0.109322837256765	1.64174116406444	0.100643656877712	0.228859784129985	0.0738948852814639	0.120477068131941
PADI2	-0.129018692184398	0.10135434545751	0.203036911955351	133.887798677618	-0.186611432666486	0.164572011681353	-1.13391961828726	0.256828267056284	0.436352830740847	-0.403907307769565	-0.392096245535249
RCC2	0.626598080444491	0.154405609335525	4.9467168535988e-05	30.9886134375502	0.896978467380343	0.256217927452078	3.50084194459075	0.000463790820337159	0.00391824093961867	0.971962036629501	1.12506454112634
ENSG00000290096	0.498109906730706	0.31481409289145	0.113595911021437	2.80313129473406	0.708986899770473	0.559112418230592	1.26805786574046	0.204777286720905	0.374424092941509	0.738003572849551	0.861852938112679
ARHGEF10L	0.0438567529033423	0.0510857426121455	0.390620289039998	257.813821003563	0.051067477629863	0.0927029361971866	0.550872277888139	0.581721232460761	0.73313055088755	-0.0891260139821861	-0.0593161757851582
ALDH4A1	-0.37867736555436	0.0789235877546157	1.60237596097961e-06	85.1809157597389	-0.54438439704748	0.142042732368633	-3.83253960248158	0.000126827174501206	0.00143521304014553	-0.858499804516293	-0.893022944891766
IFFO2	-0.0446176711131437	0.165743303695187	0.787777759170108	43.2928538866117	-0.0463125187934105	0.280016251064543	-0.165392253547225	0.868635250485523	0.931667765751643	-0.250225201000145	-0.195660296353513
UBR4	0.0942622567484201	0.0335266318556454	0.00493013474521288	165.278948178093	0.128549366583125	0.0676987747877189	1.89884332450939	0.0575850789256806	0.154065561223024	0.00265515081137637	0.0491681166499001
EMC1-AS1	0.21264569048524	0.0659889832932127	0.00127102766884629	40.6604274742164	0.302529440200566	0.134169763162247	2.25482577497529	0.0241442667530392	0.0818831328900619	0.218214338038662	0.292761883389024
EMC1	-0.0542565076421602	0.0888499139744105	0.541429020883618	30.9489233038747	-0.101419627919824	0.158107976366728	-0.641458010218175	0.521225153628463	0.686899468532315	-0.267776134457866	-0.272817110965075
MRTO4	0.162934059039991	0.131329084847509	0.214733299883937	12.559888362793	0.253129738523212	0.260909898953911	0.970180662129366	0.331956448020757	0.5158903323711	0.127696614976983	0.223596149881889
AKR7L	0.338575796289294	0.133698394241102	0.0113289553163492	7.27982365212711	0.429495436295698	0.292601178833624	1.46785272023772	0.14214423327692	0.29210904147019	0.447514928482047	0.470530087491552
AKR7A3	-0.100155741826241	0.19009201840141	0.598276707208265	3.45367864231165	-0.203485199805901	0.377605243390278	-0.538883406329149	0.58996730766683	0.739478370193166	-0.351352031040413	-0.415721620620484
AKR7A2	0.215459450166501	0.104738511617321	0.0396749018013465	20.7099092486208	0.21334315120454	0.21031803459385	1.0143835340442	0.31039977820194	0.493876035853495	0.22333778927504	0.167889973484003
SLC66A1	-0.281523813686941	0.0942241391877076	0.00280984288221593	13.4338460653409	-0.450400966600584	0.20554574176207	-2.1912444536163	0.028434107290032	0.0923342931854102	-0.681597175358381	-0.761434439624408
CAPZB	-0.0705673166750623	0.0659293281214792	0.284462749537246	168.149942698784	-0.113814643569213	0.117426352864517	-0.96924277040716	0.332424075851656	0.516134927620361	-0.297475769171691	-0.290171676278482
MICOS10	0.0413709944120534	0.184046359515318	0.822145971479234	29.5253260282084	0.0548636755012214	0.296850080013815	0.184819473515615	0.85337063332952	0.923116468797649	-0.0936522222793434	-0.0540010260697685
MICOS10-DT	-0.288185692852466	0.190670517068094	0.130678191952923	4.32708643719014	-0.49429724507422	0.358336213333718	-1.37942308558661	0.167764345519368	0.327318106599199	-0.693727498098634	-0.822894695370332
NBL1	0.559936483282399	0.312188877349911	0.0728798439973533	14.8140835214216	0.651049463420891	0.45753129605482	1.42296159636451	0.154747288360069	0.308972914780085	0.850580866562425	0.780733312961606
TMCO4	-0.0771303595527523	0.111662756799397	0.489726544217459	30.2568804260752	-0.152246077325741	0.203381508423389	-0.748573842853024	0.454114102596374	0.629180026668772	-0.30942612526288	-0.343980468948169
OTUD3	-0.0462252959012371	0.121226946912381	0.702971711705935	33.7569521564515	-0.0470852938267947	0.211298894893598	-0.222837388006714	0.823662068113676	0.904931731050397	-0.253152454263116	-0.196742277624758
PLA2G5	-0.439153827745663	0.110024718313695	6.56814463323306e-05	24.4619345104148	-0.651507697023377	0.188855841773683	-3.44976195019753	0.000561081081985663	0.00454122433560285	-0.968618734377037	-1.0430089036518
VWA5B1	0.0780049323649139	0.221933932493061	0.72522964721881	3.17714257784537	0.0132132690199326	0.438208601749671	0.0301529202466016	0.975945095641564	0.98773791444646	-0.0269470960569622	-0.112316781374608
CAMK2N1	1.10656805742627	0.427379815205572	0.00962016621355397	14.2075880422293	1.66372267834251	0.617266373105653	2.69530748932884	0.0070323701208198	0.0328402722184722	1.84591825555198	2.19860191003436
MUL1	-0.10791165255892	0.0664213363381615	0.104236423469596	26.8617739698533	-0.194505717898088	0.160845806137783	-1.20926819647054	0.226559825101539	0.400305576335386	-0.365474427738759	-0.403149227841184
FAM43B	0.441532376841654	0.379505836001802	0.244650914073367	9.4365631354518	0.637897550365341	0.606209848180053	1.05227183669223	0.292674849095708	0.475923324819501	0.63498403731788	0.762318997032119
PINK1	0.769552938509537	0.33128916109582	0.0201843067931392	15.1877862955491	1.09544320560947	0.493970973794684	2.21762666983098	0.0265802978986491	0.087810290906613	1.23226224960693	1.40293988710665
PINK1-AS	-0.223739673857147	0.193673912924484	0.247992533462707	3.40259253773693	-0.373686712167248	0.342880663605591	-1.08984481142131	0.275781510652803	0.457630635647997	-0.57638057686007	-0.654024931101667
DDOST	-0.121673106692371	0.13921439258941	0.38211931943824	19.3284815031979	-0.181257157434088	0.238361292233321	-0.760430335545688	0.446997396103208	0.623538476050302	-0.390532054253183	-0.384599593505512
HP1BP3	0.507168666100487	0.0916431077984454	3.12703075664083e-08	346.432691011528	0.726303729042598	0.14469777722397	5.01945325613668	5.18187524001244e-07	1.58620092480169e-05	0.75449826932354	0.886098655352979
EIF4G3	0.331481814004914	0.0450062899862251	1.76837673832464e-13	628.508163569744	0.464378278340423	0.0814247393797353	5.70315952962074	1.17606817879944e-08	7.0923326098945e-07	0.434597808179342	0.519370409900684
ECE1	-0.0450083591879679	0.076336713424049	0.555456805316469	218.908105261091	-0.0580614503023761	0.127065741873766	-0.456940237755488	0.647714001312561	0.78429388126223	-0.25093658773062	-0.212110263421132
NBPF3	-0.00779495075953098	0.0821954948573673	0.924446456271106	31.553945642817	-0.049363943108757	0.153161324984288	-0.322300313828056	0.747225195409767	0.853324792774795	-0.183176329208097	-0.19993267035267
ALPL	-0.111438658786664	0.190894219983517	0.559373866127553	4.53954177223201	-0.277683478325268	0.387514081038094	-0.716576485637358	0.47363545786471	0.645854625829305	-0.371896598238462	-0.519608449579035
USP48	0.142599510886373	0.0525470696238936	0.00665267296810035	132.661821448034	0.191497875343324	0.0872399420131544	2.19507109844765	0.0281584980317567	0.0916726602588639	0.0906703306881462	0.13730386714524
HSPG2	-0.296297992936876	0.125667147685921	0.0183835974980008	11.6441169091505	-0.481227181854498	0.233933669240465	-2.05710953629268	0.0396756906115655	0.11790117338653	-0.708498828491253	-0.804594979402794
LINC00339	0.278700602859715	0.131196134857412	0.0336446494341736	8.70247404074378	0.371836928320347	0.270596324062486	1.37413887497778	0.169398572665552	0.329576012328192	0.338490822461862	0.389800996796045
CDC42	0.642159523543983	0.103438932244346	5.36280721919868e-10	49.2841935870967	0.916553224486304	0.177504447749906	5.1635507510081	2.42308845092616e-07	8.56812342647324e-06	1.00029718387711	1.15247163848698
CDC42-IT1	-0.258633352778333	0.182240059438903	0.155843498124327	3.39736828446847	-0.392641606055759	0.37465051044558	-1.04802100920344	0.294628927420539	0.477906563352468	-0.639916941959449	-0.680564142773663
ZBTB40	0.362277184747627	0.0805606744959942	6.89357558179942e-06	43.0481667173427	0.505632849261664	0.138546602318771	3.64955069845952	0.000262699390556977	0.00251246060726466	0.490671744186468	0.57713194613275
EPHB2	0.144157534709314	0.542673424305215	0.790513969564297	12.3529090043316	0.242902694144864	0.793784120295195	0.306005988195546	0.759600086428409	0.862172872036735	0.0935072677354418	0.209277014299685
KDM1A	0.17045694828127	0.0622900357899116	0.00620957910081212	89.2570330255069	0.230030052184498	0.100845378398274	2.28101729437743	0.0225474235198741	0.0779175810905588	0.14139471309142	0.191253712677773
ENSG00000240553	0.0591794297540613	0.111225802924101	0.594680523251747	10.0323409563011	0.0535075611882622	0.205488211836817	0.260392363678524	0.794561132750429	0.886146726666652	-0.0612256256944955	-0.0558997549687397
LUZP1	0.02004403603328	0.0430063338145578	0.641164163976958	176.530683544958	0.00293085643076118	0.0769434617264044	0.0380910393813931	0.969615095664708	0.984894887307438	-0.132485542694586	-0.126713439346312
LINC01355	0.653108642996129	0.134335508541432	1.16339452281651e-06	24.7692526692262	0.945513096612815	0.237290689649099	3.98461944718954	6.75883530796058e-05	0.000873643996470914	1.02023395387489	1.19301906549343
ENSG00000284726	0.918599486539274	0.350656124546953	0.00880177202714967	1.72046611574794	1.05260149078449	0.594699640295914	1.769971628469	0.0767318671548362	0.188963910233788	1.50365455288939	1.34295615178115
HNRNPR	0.262691222859702	0.0557845941477359	2.48900727018503e-06	93.7899456467006	0.369512422871066	0.105274317892352	3.50999588759066	0.000448113624470087	0.00382673344398143	0.30934004661524	0.386546399723961
ZNF436	-0.58260298855204	0.189831517256758	0.00214738487632193	10.3640232159017	-0.847983019287196	0.324425504372954	-2.61379887788467	0.00895417289062561	0.0392638823950648	-1.22981900147354	-1.31809881956232
ZNF436-AS1	-0.273544942974402	0.14586671915311	0.060750441075658	13.9442061214273	-0.384972716709268	0.258085517549751	-1.49164788618972	0.135791477613568	0.283337426364293	-0.667068800639921	-0.669826742772758
TCEA3	0.18576761042883	0.094693204399109	0.0497876407780099	37.0197310751908	0.251189735577992	0.177613651111656	1.41424791397415	0.157289124230295	0.312743892397893	0.169273224334612	0.220879904193028
ASAP3	-0.443542908538264	0.0703723720306003	2.92318082799683e-10	170.412856996198	-0.641501796088024	0.121718251465263	-5.27038294064799	1.36139427465297e-07	5.35008593621916e-06	-0.976610618532309	-1.02899939642616
ID3	0.0362633814097552	0.199876643264744	0.856031007483149	67.6338084526709	-0.0249900208124112	0.309521112696171	-0.08073769377064	0.935650559359225	0.967262740083119	-0.102952450129589	-0.165806144142381
RPL11	0.749153314481972	0.337002448735651	0.0262164260706783	29.5066966154329	1.08951278826995	0.524831793383703	2.07592756766054	0.0379006505997456	0.113949309199815	1.19511747152168	1.3946365643868
ELOA-AS1	-0.00312243616894141	0.0623314428506545	0.960047418772446	66.6251945004601	-0.0115683941080178	0.124360308703332	-0.0930232019254216	0.925885128669708	0.962145433539597	-0.174668352917307	-0.147014195520273
ELOA	0.422734978772947	0.1320974011868	0.00137343525962683	24.0211897196176	0.604744343028784	0.231921585902997	2.60753797743399	0.00911959535998428	0.039778897803782	0.600756682004919	0.715900378585315
PITHD1	0.807347007627718	0.381411286195821	0.034282258075332	8.95203512658972	0.974312416386267	0.610250878957475	1.59657683418783	0.11036006617408	0.244647953138744	1.30107980763822	1.23334169921392
LYPLA2	0.00322485258320562	0.178705702816585	0.985602471532435	14.3841482393201	0.0288989293475626	0.31948186230382	0.0904556181661431	0.927925160886923	0.963540847044564	-0.163110854023066	-0.090354903766719
GALE	0.240174210196565	0.170896247091553	0.159908236901445	9.78455543574143	0.330283679024058	0.354220338363448	0.932424378989695	0.351117250626297	0.53490065077958	0.268339808699834	0.331621273648035
HMGCL	-0.0613656917455071	0.0681514286728764	0.367890674652911	38.234193380028	-0.0903789074156848	0.135132178422091	-0.668818548409559	0.503611233176802	0.671165921255609	-0.280720935084053	-0.257358727489328
FUCA1	-0.147083515331215	0.174844910706318	0.400223161954871	6.87773844833186	-0.276530817969286	0.322897978151293	-0.856403064375085	0.391774870270144	0.572811115298668	-0.436800749630608	-0.51799458155354
PNRC2	0.702786374339512	0.177131607042062	7.26017540279755e-05	17.5811249826121	1.02735473401032	0.295411611238917	3.47770600384233	0.000505724276928714	0.00419976535232138	1.11068994973223	1.30760754861818
SRSF10	0.254265885158485	0.11641618778871	0.0289540870113042	94.5218952964283	0.363520649516722	0.205297095977553	1.77070526879966	0.076609725866026	0.188726628705408	0.293998719795582	0.378157170943423
IFNLR1	-0.659345312031245	0.158510515004539	3.18761626764603e-05	13.2087596087357	-1.03796322011313	0.286626196462052	-3.62131316999333	0.000293111442021866	0.00274320550479155	-1.36955572267633	-1.58409475669936
STPG1	0.280106566020236	0.255012646732497	0.272028707344971	13.7616544466133	0.399531589363433	0.421441938180568	0.94801099076251	0.34312385901452	0.526885747953408	0.341050878937562	0.428576970743972
NIPAL3	0.763870702917492	0.328559764306952	0.020076965023666	16.0029524709262	1.10437312278898	0.522865267853258	2.11215621057263	0.0346730530224458	0.107139540026876	1.22191571675861	1.41544288309462
RCAN3	-1.34142378146453	0.580282206031176	0.0207956083739118	2.24786727485876	-2.00189890215702	0.977533256103417	-2.04790874341899	0.0405689419866592	0.119970637287225	-2.61152240547362	-2.93372473903649
SRRM1	-0.138117480557405	0.0489292559568135	0.00476063294675853	136.633012427023	-0.195156497182449	0.0989671110755314	-1.97193284780746	0.0486172728977455	0.136194063131117	-0.420474891294797	-0.404060399873115
CLIC4	-0.351549852633838	0.168337311332774	0.0367648667759896	235.39060114307	-0.513097129886839	0.265420235879103	-1.93315000338011	0.0532177217198438	0.145613380135603	-0.80910450948164	-0.849216875034638
SYF2	0.063364175954379	0.281336355495572	0.821803701864013	12.5705916213817	0.077037237035046	0.459692321217709	0.167584346049064	0.86691028706694	0.930660292640998	-0.0536058054103641	-0.0229552789118331
ENSG00000284602	-0.0958760562716181	0.113423926952857	0.397949213369997	7.9775283358151	-0.11202100484976	0.214699718289707	-0.521756645710186	0.601839778995234	0.748530890569743	-0.34355933986207	-0.287660358730694
RSRP1	-0.0788027559333276	0.0759893450397794	0.299724786424768	310.945805827286	-0.113708596846649	0.120148183648309	-0.946402961691792	0.343943095373445	0.527430894645965	-0.312471318269531	-0.290023197662151
TMEM50A	0.057393873164647	0.160859607443728	0.721245421494495	26.2396724820051	0.0735340125645751	0.261507823718853	0.28119239997818	0.778562833536457	0.875546621778572	-0.0644768671479082	-0.0278602293854782
RHCE	-0.838298170165925	0.21533501223805	9.9014110045536e-05	11.5156365758356	-1.26499330808074	0.359058576171607	-3.52308339649895	0.000426557116364543	0.00370950352270035	-1.69540311055721	-1.9019651492177
MACO1	0.719164905991495	0.0873679572483665	1.84961886564062e-16	45.4898178873345	1.02477370469542	0.172744779822172	5.93229911636317	2.98721767784595e-09	2.3149541107195e-07	1.14051289758426	1.30399378619236
LDLRAP1	0.245879963023623	0.185482434606711	0.184964279434404	8.87307718206305	0.339193357747858	0.331978554929348	1.02173273758616	0.30690741203554	0.490321582152087	0.278729163046951	0.344095933277955
MAN1C1	-0.360322827697559	0.224749404246051	0.108886005171877	125.480318613881	-0.455370334339118	0.337209170218338	-1.35040910674011	0.17688479130953	0.338882330978321	-0.825078833883356	-0.76839217323477
ENSG00000233478	-0.53962080657303	0.215331923064082	0.0122107211765005	7.33566914946895	-0.751093171590683	0.497042403699802	-1.51112493823428	0.130756622018239	0.276062103061805	-1.15155463694051	-1.18244096824383
SELENON	-0.266207941358491	0.0720545670767665	0.000220291699172805	47.0577965498911	-0.38158100928999	0.131405538881067	-2.9038426579214	0.00368613357262231	0.0199513182664388	-0.653709177125984	-0.665077930056678
MTFR1L	0.0548710030573488	0.102207633975982	0.591365588885938	33.3046911356905	0.0685587981784094	0.187117877076864	0.366393629777271	0.714071372468458	0.831553938699312	-0.0690706503542495	-0.0348261490305385
PAQR7	-0.453858750581842	0.081386622535041	2.45297653723215e-08	27.3628420170635	-0.700981671258436	0.168028910689286	-4.17179203497111	3.02213405299617e-05	0.000456873939242375	-0.995394281552442	-1.11227862798801
PAFAH2	-0.0213701299288492	0.092996641761028	0.81825134899013	24.8860356894807	-0.0307140115779294	0.172139788582639	-0.178424824561606	0.858389354914562	0.925405456281673	-0.207894775833901	-0.173820443954775
PDIK1L	0.404569560058528	0.119442157548357	0.000706204875635481	12.2453613745317	0.5437833443427	0.214898159424635	2.53042346104134	0.0113924937849245	0.0469049446199574	0.567680070099672	0.630547389674788
CNKSR1	-0.159720816251713	0.343828871908437	0.642263924553119	5.25444731658492	-0.247475205302054	0.550362833787934	-0.449658280154527	0.652956857952646	0.787253729870886	-0.459811455007047	-0.477313105868645
CEP85	0.133212053356188	0.33645931575742	0.692161675873224	4.69050291813122	0.204885789852663	0.565885545076878	0.36206224321356	0.717305517764529	0.833871954917476	0.0735771221921333	0.156048614496492
SH3BGRL3	0.476896491097114	0.327761606187024	0.145666428489271	8.62407956322362	0.720440349561621	0.550303209983782	1.30916981128068	0.190476835796629	0.356601562947492	0.699376997424669	0.877889193982521
UBXN11	-0.474258557628105	0.129467609324362	0.00024913792557367	12.6407091600806	-0.74939887252952	0.256594547608955	-2.92055649472174	0.003494068402913	0.0191619148128007	-1.03253939288839	-1.18006873858724
DHDDS	-0.0124053661561835	0.07754527120521	0.872900143995189	24.4353127656151	-0.0805727702249369	0.155538574532805	-0.518024358053656	0.604441274607795	0.75097798157744	-0.191571231808168	-0.243628914380344
DHDDS-AS1	0.218185133521163	0.169535150221263	0.198107867389788	4.43193470482009	0.333256140469176	0.346224403793899	0.96254376299701	0.335776531103314	0.519742205695106	0.228300866202477	0.335783089796562
HMGN2	-0.957325565934223	0.252822017532256	0.000152747645757617	42.285722901295	-1.38600323912901	0.403122230997527	-3.4381711861917	0.00058565732966166	0.0046965866320643	-1.91213485992203	-2.0713941206165
ARID1A	-0.0662854118059723	0.0515746060178153	0.198710697708746	465.27033952632	-0.105873854177872	0.0967211959938003	-1.09462929081914	0.273679077824838	0.455540069857079	-0.289679036941254	-0.279053582358301
PIGV	0.00552018331514331	0.0817328215373496	0.946152320442778	18.359036397204	-0.0123689157085029	0.16341908181547	-0.0756883196937164	0.939667068870761	0.969420757085704	-0.158931387256675	-0.14813502544041
ZDHHC18	-0.0226142744302449	0.0934861739462181	0.808857907474839	24.5690068356847	-0.0481377739005956	0.185844179155807	-0.259022230985443	0.795618087848747	0.886788787477897	-0.210160183831023	-0.198215880780938
GPN2	0.110070295087258	0.0941557732443033	0.242394233984552	19.4366023275152	0.180608934780225	0.182050161239124	0.992083355218757	0.321156865346454	0.505127603841578	0.0314393124834663	0.122057994486305
GPATCH3	-0.139366633231697	0.271563638395219	0.60781097779098	6.75783634204528	-0.181107501592584	0.477167463986462	-0.379547046396529	0.704281675052468	0.824670429927991	-0.422749418453654	-0.38439005669254
NUDC	0.0884538198183281	0.323565925961206	0.784567379779377	39.8298810322432	0.0941409517667101	0.478366856857564	0.196796559830944	0.843986743331831	0.917871597709908	-0.00792117650224995	0.000992051435197155
SLC9A1	0.24288208310426	0.185090398400897	0.189440884839947	9.97327192915935	0.369242671264665	0.325614380310896	1.13398760494581	0.256799747365915	0.436352830740847	0.273270455367805	0.386168713886033
WDTC1	-0.0100281459244703	0.0693686772574654	0.885055891134626	67.4932363274693	-0.0535246417384686	0.125642431379317	-0.426007688253635	0.670102243791098	0.800070238375202	-0.187242656053662	-0.20575816651671
TMEM222	-0.131066885882821	0.116030276037949	0.258648131521521	27.4905872574335	-0.195461598564826	0.192824804221994	-1.01367455993782	0.31073806707971	0.494272022295214	-0.407636773582304	-0.404487579799097
MAP3K6	-0.424921022780875	0.0876231146214064	1.23824859426378e-06	23.751083769273	-0.590862027465929	0.178886720335379	-3.3029954731026	0.00095657932060235	0.00693352773289746	-0.94270284586687	-0.958097414785563
GPR3	-0.503614343493935	0.464317558865669	0.278084045463103	2.32857184205554	-0.800205840824184	0.775611463846362	-1.03170966150481	0.302208150015445	0.485829775092686	-1.08599205211539	-1.25120482058883
WASF2	-0.223974287026685	0.0478804668429671	2.89997528425522e-06	250.322216574301	-0.34271910925365	0.0934988279774427	-3.66549096568712	0.000246864526693878	0.00239609517532093	-0.576807773660687	-0.610666430994396
ENSG00000241169	0.307225218425396	0.267945031602014	0.251547832648295	2.29210431656283	0.268801681374158	0.433208661029564	0.620490090699765	0.534935175971669	0.69781837161285	0.390430040249533	0.245538821314346
AHDC1	0.106211066485547	0.0724907534505007	0.142875335298774	158.062917598128	0.136866697060488	0.131727965607291	1.03901017851074	0.29880000249831	0.482267566076105	0.0244122128762812	0.0608134149767078
IFI6	-0.0439487039948662	0.297664388057623	0.882622818969653	3.27506716813664	-0.123098596524623	0.525634982465491	-0.234190266308436	0.81483727129203	0.899026099867409	-0.249007108199945	-0.303170366436585
FAM76A	-0.174469275424053	0.0786690531403512	0.0265710307223346	28.4461462395309	-0.265289206231939	0.16021675029408	-1.65581442480263	0.0977594056795618	0.223918671477475	-0.48666627558196	-0.502254925336699
STX12	0.10497042053177	0.079075178991154	0.184351197685543	69.9743328338753	0.146721168566253	0.141831481358223	1.03447533059096	0.30091400377242	0.484547804501584	0.0221531752306294	0.0746109021452154
PPP1R8	0.24108569683141	0.131604394197405	0.0669667654423482	17.6707173639987	0.350780796068231	0.247852041678065	1.4152830603827	0.156985519643493	0.312269316532022	0.269999494620183	0.360319789772714
RPA2	0.147019732032211	0.0992122823390382	0.13837481589678	23.2857495976713	0.21613706359181	0.189977495811365	1.1376982450933	0.255246506472719	0.434600417181066	0.098718916942875	0.171801798718948
XKR8	-0.0452469240415433	0.126624296449356	0.720843211973418	9.80632156112344	-0.0900189798156923	0.270264284676998	-0.333077601886158	0.739075706106347	0.848164937379258	-0.25137097997888	-0.256854784031825
EYA3	0.0678816209865957	0.0384760089605	0.0776884888515901	131.974058493055	0.0820629882700669	0.0749795657172262	1.09447137343466	0.273748295790339	0.455540069857079	-0.0453801884574601	-0.0159186013856211
DNAJC8	0.957974873092716	0.202830104698155	2.32344140365949e-06	17.9657295441894	1.3695926997989	0.333293859516514	4.1092647244857	3.96920868189667e-05	0.000564056184923516	1.57535146228205	1.78678331555623
ATP5IF1	0.804571389259395	0.279494217322117	0.00399357015609247	9.59245612351483	1.07524545557373	0.460133509391347	2.3368118896536	0.0194489673408935	0.0697280575545503	1.29602580624087	1.37466052207041
ENSG00000270605	-0.0337493314758048	0.272437280278546	0.901410866431589	2.92595231338109	0.0118393061240737	0.514258754050733	0.0230220798981397	0.981632660403844	0.991014551661128	-0.230435519413926	-0.114240500512111
SESN2	0.310489253620307	0.230088269405975	0.177197159882275	47.2658367265717	0.452693120875794	0.371188500004338	1.21957744076259	0.222625102612511	0.395714330302881	0.396373378362705	0.503009734436161
PHACTR4	-0.0227622463270729	0.0553023447972872	0.680635266773626	241.864284116345	-0.0561794078882898	0.0978353385108751	-0.57422408654563	0.565816171982592	0.721567928905362	-0.210429619349202	-0.209475169692995
RCC1	0.828572282313348	0.203541360395089	4.68558034793642e-05	8.0325008690358	1.24176948979035	0.397168927416205	3.12655246690297	0.00176868941689288	0.0111964689226956	1.33972797668932	1.60781490523623
SNHG3	-0.0768158533095073	0.191202156718948	0.68786653382012	9.46540029700779	-0.0903648639082129	0.328868099545961	-0.27477540093725	0.783488798115448	0.878444394377604	-0.30885345467856	-0.257339064830196
TRNAU1AP	0.0188984637154671	0.07907711533319	0.811115063539806	70.7044569478663	0.0284315335840075	0.145745261342628	0.195076898707319	0.845332747298461	0.918501180189852	-0.13457146493846	-0.091009316034946
SNHG12	-0.0997910069858367	0.131951834812318	0.449488271998577	17.7937569631087	-0.123075107591943	0.256585044074253	-0.479665944817603	0.63146494704031	0.77097950980759	-0.350687901412903	-0.303137479006035
TAF12	0.205965480991133	0.0634715455455234	0.00117448572207852	34.1363783050756	0.275973896412964	0.130771341034075	2.1103545641629	0.0348278269712339	0.107537643360816	0.206050638409381	0.255580815439531
TAF12-DT	-0.244120781031637	0.161141622516387	0.129786198381285	5.16252633940256	-0.404979811280783	0.316274754796789	-1.2804683432321	0.200380471368606	0.369265745318495	-0.613491638422047	-0.69783916641903
ENSG00000270103	0.561398039034726	0.290283799607183	0.0531177148571312	3.34094079976491	0.786575129243423	0.507147240080813	1.5509798083848	0.120906522879011	0.261006066059639	0.853242149143224	0.970486120516624
GMEB1	0.333584863947547	0.103636326508955	0.00128727126482379	23.7747637127173	0.459097207168949	0.184631609087801	2.48655801375065	0.0128985537298925	0.0516440403323364	0.438427159314234	0.511976252671475
YTHDF2	0.121431914364156	0.0673986128173675	0.0715930066256856	51.7090573081558	0.16394374359165	0.120683292193094	1.35846263896529	0.174316929898657	0.335774390535147	0.0521271852677489	0.0987246517037342
EPB41	0.183476702587727	0.122036195171001	0.132720116775976	113.406108034594	0.241783691723261	0.201076578621861	1.20244582129057	0.229190845205328	0.403107538114875	0.165101811015595	0.207710271573344
SRSF4	-0.087568965707507	0.0492393760171497	0.0753326518409076	166.195562287658	-0.168184507434638	0.106024361432187	-1.58628172962125	0.112675414945987	0.248435223846978	-0.328433324053101	-0.366296255724254
MECR	-0.0400624394263315	0.0819983829640265	0.625141929595844	26.5653579697123	-0.0636171300006364	0.16876756787395	-0.376951157156871	0.706209902861487	0.825878642483245	-0.241930779989987	-0.219888906781584
PTPRU	0.207656815421027	0.841343003214182	0.805050718604711	2.17211869344882	0.321319025116734	1.08511693074506	0.296114654571016	0.767142522860057	0.868119522286673	0.20913031487702	0.319069641915776
SDC3	0.0913634606921469	0.104182256494377	0.380509464659231	106.179100347153	0.127182360832524	0.172073702659309	0.739115616546788	0.459836794818194	0.634015081914278	-0.00262313941981481	0.0472541383820495
PUM1	-0.0416030112082059	0.0534355097920172	0.436236074586884	335.637358022735	-0.0651027103138832	0.0833169820748105	-0.78138584346979	0.434575594746483	0.611540234473964	-0.244735939383357	-0.221968904201823
SNRNP40	0.029458166138111	0.121370723312031	0.808228286413488	37.180466605112	0.0545448361691384	0.196455223121592	0.277645131050442	0.781284784072136	0.877001953367558	-0.115343767280632	-0.0544474408359645
ZCCHC17	-0.40258174747479	0.0705733151441958	1.16721291121431e-08	53.9059939474367	-0.615153294621383	0.120834353654022	-5.0908808299891	3.56403979313559e-07	1.18212071858721e-05	-0.902026242086888	-0.992108213506539
ENSG00000229044	0.327947077749607	0.231451425225883	0.156507677343502	2.60529052489938	0.299793729248604	0.680324128442277	0.440663085013661	0.659456924981257	0.792340166630305	0.428161562412468	0.288931547410645
SERINC2	-0.60924270833502	0.303992253966479	0.0450551810147391	2.20477412658767	-0.749117057945062	0.558811384023641	-1.34055439699734	0.180065171801968	0.342650695256895	-1.27832609544032	-1.17967416307797
PEF1	0.205590403411798	0.389659776008731	0.597766471682177	9.93531891844557	0.151580753811645	0.62014932669043	0.244426216860688	0.80690073930784	0.894383119638399	0.205367676143492	0.081414926595267
PEF1-AS1	-0.331201239198105	0.358439898544882	0.355482287997799	2.41313142173543	-0.441907372991781	0.627976084390976	-0.703700959281517	0.481619022823972	0.652913333775337	-0.772052614339283	-0.749542350965628
COL16A1	-0.201659062452207	0.126348447341648	0.110476529664768	276.192729834608	-0.27738240982482	0.192589608563713	-1.44027713589259	0.149789007445336	0.302055070461267	-0.536174962799984	-0.519186916189918
ENSG00000269967	0.757611944450482	0.27251839241704	0.00543522566342525	4.42680267546429	1.09796023845603	0.455505284461234	2.4104226139872	0.01593405124512	0.0605732791022163	1.21051941876644	1.40646404650808
PTP4A2	0.434362799771933	0.342854680238278	0.205190834519959	16.2403518648113	0.593057532162398	0.538090380223442	1.10215226653212	0.270395479901423	0.452222533146955	0.621929269795692	0.699537388152453
KHDRBS1	0.106939456255864	0.0877088103431136	0.2227472032256	105.14633796981	0.152682799266535	0.153417588400482	0.995210528717026	0.319633882089443	0.503735465225821	0.0257385057697894	0.0829579274567604
ENSG00000203325	0.254458429517661	0.192165167419179	0.185448181862206	5.49833444811843	0.444073603983726	0.355433678520521	1.24938527444041	0.211524191740122	0.382801281764708	0.294349315349868	0.490941337501078
TMEM39B	0.426912994333332	0.147914824550635	0.0038991400221224	16.3603150245736	0.62149950921268	0.261918370861995	2.3728748280133	0.0176502442857191	0.0651483755251202	0.608364246762855	0.739359697564854
KPNA6	0.140796403527795	0.0659155243782416	0.0326783708404724	107.934305687824	0.203173279862594	0.110566215395071	1.83757108024927	0.066125633526027	0.170072504093615	0.0873871318111597	0.153650887271842
TXLNA	0.0535924665150583	0.0556678979295627	0.335689249048823	42.066672821697	0.0440789478111475	0.128825595140059	0.34215986165812	0.73223058991421	0.84340270198203	-0.0713986813058539	-0.0691009877300759
CCDC28B	0.146780238807162	0.155574952160568	0.345440754637048	8.79652444202446	0.191197036221674	0.293442780775251	0.651564968531677	0.514681852840898	0.680389306298401	0.098282834263834	0.136882654915004
IQCC	0.272263239939896	0.205518136422338	0.185249097157656	4.24773653570624	0.425750811077282	0.416732846567838	1.0216396777545	0.306951471048164	0.490321582152087	0.326769311477749	0.465287145912012
DCDC2B	-0.561172550957848	0.186082508111323	0.0025637074671549	3.45288796848538	-0.760196983485495	0.382266907964349	-1.98865496240233	0.0467393003146711	0.132341566743812	-1.19079726030663	-1.19518743848627
TMEM234	-0.466455372773583	0.0906324113251576	2.65147114708212e-07	14.5211014036316	-0.682834156663361	0.188292153019745	-3.62646103787318	0.000287332150639654	0.00270899169198864	-1.018330916821	-1.08686984786018
EIF3I	0.397222544619688	0.302629356527896	0.18932751629753	10.1226078911684	0.577237881655285	0.474506122334714	1.21650249487846	0.223793561229334	0.397237762969847	0.554302212856035	0.67738790760908
HDAC1	-0.0867967720160929	0.0444916967170665	0.0510745029004926	63.7596484693671	-0.119874953648113	0.0929931879741708	-1.28907241766363	0.197372911571843	0.365967140825091	-0.327027270526445	-0.298656865007465
MARCKSL1	-0.419577027433193	0.334604012064712	0.209859824972632	40.6435797462018	-0.619606184861997	0.498691213882238	-1.2424646105923	0.214065189862097	0.385540520055714	-0.93297219980153	-0.998342814308998
TSSK3	0.154544444387257	0.110069568194199	0.1603005331793	10.9357492607025	0.224912197155434	0.225118522423033	0.999083481601696	0.317754252361485	0.501622750021211	0.112420334684978	0.184088078371307
FAM229A	-0.0272747296088106	0.343521144889121	0.93671643506364	4.95606744580442	-0.0186717782239733	0.589180068097898	-0.0316911233678577	0.974718373858993	0.987279637945248	-0.218646201668909	-0.156959817782769
BSDC1	0.0655452810526652	0.0988767398629069	0.507395313008505	65.3651798198881	0.0980243647709332	0.176044323005059	0.556816392018026	0.577652883073824	0.730445704376386	-0.0496343270759116	0.00642931319646337
ZBTB8B	0.448749343256104	0.244576827515215	0.0665354618824051	4.76739817117494	0.647296230712721	0.425885654367241	1.51988268229988	0.128540463639269	0.272733432258014	0.648125094013395	0.775478319824622
ZBTB8A	-0.161753593288643	0.105204021085638	0.124165307695396	31.1858943066968	-0.225078302505152	0.205506722822958	-1.09523571498463	0.273413382636895	0.455386917510321	-0.463512849298996	-0.445954653132363
ZBTB8OS	0.0455619519862836	0.0460096326248295	0.322042239291464	177.247400926686	0.0513873287874437	0.0871822968368416	0.589423892830136	0.555576952589991	0.714017993006232	-0.0860210919776706	-0.058868344337275
RBBP4	0.202034604778614	0.050429937753359	6.16920798937218e-05	109.491489980925	0.286524385514228	0.0881748574750893	3.24950211113383	0.00115607220116259	0.00804207272822167	0.198893078819198	0.270352813908552
SYNC	0.0113909924769389	0.0713393908556264	0.87313847296553	42.6739475226086	-0.0231080941837324	0.13462701685909	-0.171645296188349	0.863716394680218	0.928816761659131	-0.148241489089872	-0.163171212528232
KIAA1522	0.104683886092602	0.164635696788625	0.524873092717201	11.6435681602962	0.103278675599722	0.290356004818013	0.355696709852631	0.722067709264923	0.836869864452407	0.021631437273975	0.0137860026137655
YARS1	0.39323710757471	0.0918323136078255	1.85120002045073e-05	100.570888414342	0.565530284525738	0.161794119157322	3.49536984082739	0.000473405284713397	0.00398727945235499	0.547045305845965	0.660995813819526
S100PBP	0.145460884515095	0.0489043484713243	0.00293566223175241	136.745680181976	0.186199661238002	0.0859609554570541	2.16609576112758	0.0303038700603387	0.0967949501310974	0.095880480067088	0.129885707674037
FNDC5	0.738025714610018	0.600478894456736	0.219048608830035	4.54067260035125	0.485778553902502	0.77777799937141	0.624572248501632	0.532251838311722	0.695575753938577	1.17485571437818	0.549333460410048
TMEM54	-0.792511625378328	0.281372129014553	0.00485355287996806	7.34438236716784	-1.19866875446332	0.469806340615415	-2.55141033833886	0.0107287925759924	0.0448177068212236	-1.61203240513992	-1.80910251554343
ENSG00000287691	-0.46876307321421	0.265353590472613	0.0773019231257712	2.52171310436153	-0.794935101127265	0.569846684567914	-1.39499820329748	0.163016381367672	0.320467480867884	-1.02253290704584	-1.24382512871045
RNF19B	-0.593059369675838	0.141460500148465	2.7601558965832e-05	20.4929640710067	-0.918974470361206	0.254023699264349	-3.61767218185763	0.000297264571351756	0.00277268596810884	-1.24885856592304	-1.41749569078919
ENSG00000236065	-0.224588640845472	0.145120625197747	0.121718695685736	6.22005592411189	-0.458186318646295	0.308785256492715	-1.48383483023292	0.13785274439055	0.286090591036526	-0.577926423506089	-0.772334901905939
AK2	-0.175328612372858	0.0661576195489245	0.00804524526267309	38.6703051627018	-0.306559904055187	0.127722261852251	-2.4002072904864	0.0163857898121886	0.0617298685494052	-0.488231004432878	-0.560039041239667
AZIN2	0.299655683340395	0.243253218171058	0.217998660939631	17.9395043182711	0.419151781686053	0.387426404103691	1.08188749462174	0.27930252222324	0.46093671296151	0.376647006770046	0.456047683065444
TRIM62	-0.0195706733565387	0.117473348285166	0.867687382430279	13.9432241133273	-0.0760201536777844	0.2304319754345	-0.329902799012341	0.74147340849431	0.849551206697338	-0.204618224513043	-0.237254684330998
ENSG00000284721	-0.104291854550593	0.169439621403495	0.538217682192635	4.49912473779373	-0.210518641558178	0.34590936030489	-0.60859481042266	0.542793045147959	0.703366140079212	-0.358883296767372	-0.425569314864738
ZNF362	-0.0219436935452899	0.0684344479578294	0.748473562199762	45.3273537959506	-0.0220207724052437	0.129617149367154	-0.169890886451047	0.865095948490029	0.92967124010968	-0.208939152594065	-0.161648826647065
ENSG00000225313	0.538903804141053	0.200857141531935	0.00729605440827585	3.81424945254606	0.780266592696228	0.470089129395263	1.65982692197113	0.096949276116363	0.222576088010129	0.812283386266321	0.961653383823331
PHC2	0.375692990173651	0.129024787608398	0.00359365004875345	41.2530914411836	0.545710814492352	0.213737676704944	2.55318024835501	0.0106744239249139	0.0446862520932141	0.51509999417339	0.633246087889294
PHC2-AS1	0.503353608524422	0.204835901075941	0.0139966044801625	3.31101146018384	0.752107114598404	0.403828456245315	1.86244209135554	0.0625408008113388	0.163954574874366	0.747551598794029	0.922226608120615
ZSCAN20	0.376007457592886	0.132211832519138	0.00445542144821899	7.79306861597168	0.500092458356175	0.270413890759385	1.8493593541064	0.064405940456318	0.167257769578387	0.515672594064776	0.56937470898591
SMIM12	0.162238741833841	0.0811406926982958	0.0455570437295339	59.2446556979207	0.210279442468683	0.14483735961609	1.45183150967441	0.146548460220756	0.297838194154537	0.126430542460822	0.163600399766498
TMEM35B	0.152224262369328	0.141890589180975	0.283348088688195	6.49359197362729	0.215463734753887	0.267555441297084	0.805305000374273	0.420643696967337	0.599384997464785	0.108195617305046	0.170859054504203
ZMYM6	-0.0407653748088484	0.0576440134862796	0.479447281248724	92.4562862325652	-0.0742368297145468	0.0944741554032303	-0.785789821541061	0.43199063062238	0.6094370404637	-0.243210724108398	-0.234757808726287
ZMYM1	0.0837792819867132	0.0973380471792947	0.38940088898929	51.8268851405995	0.107783164676051	0.165722685318874	0.650382682785167	0.515445060434684	0.681181040899578	-0.0164328368236274	0.0200928482112157
SFPQ	-0.300449090744705	0.0785498506101714	0.000130799713367582	436.984757103108	-0.445568954766737	0.138252988030793	-3.2228522588423	0.00126920998985787	0.00863708595478166	-0.716057379897574	-0.754669021383909
ZMYM4	-0.0372569564444943	0.0357320176403301	0.297097868464175	268.602862179494	-0.0769038789490946	0.0660024909385515	-1.16516631199105	0.243951679072732	0.420987996435192	-0.236822399431528	-0.238492009750657
ZMYM4-AS1	-0.201233069036623	0.198786344250851	0.311390660783264	4.84165875631757	-0.34789430049089	0.383310841006751	-0.907603603324027	0.364087689869547	0.546873494139713	-0.535399290127474	-0.617912343131705
KIAA0319L	-0.133665216284026	0.0355041079078565	0.000166694638193861	275.35192449474	-0.211098155410388	0.0659299865390477	-3.20185345837076	0.00136546442091114	0.00916425008352505	-0.412367959118593	-0.426380706417818
NCDN	2.38379123745902	0.709612868695696	0.000781446814547262	9.24372045012662	1.94431824141011	0.788110349268184	2.46706345528332	0.0136226214292884	0.0537898937579329	4.17155776359136	2.59147063756587
TFAP2E-AS1	-0.149913783072696	0.241442896128675	0.534660273489674	2.09657612058783	-0.325932247365889	0.584258026028108	-0.557856688048662	0.576942249305502	0.72978370627349	-0.441954259667708	-0.587162734082756
TFAP2E	-0.669481722334816	0.132566163236237	4.41415976921948e-07	16.3679417044745	-0.970146694599799	0.234587472858431	-4.13554348311371	3.54115550717626e-05	0.000516050289376195	-1.38801266633365	-1.48914317659327
PSMB2	0.567546060247901	0.11432264916602	6.89053952900643e-07	28.7319827434213	0.783824090991917	0.245774907879558	3.18919493350407	0.00142669635626761	0.0094679201169836	0.864436810540816	0.966634324410357
C1orf216	2.36953472177075	0.915619748052663	0.0096562281807128	2.52288215776955	2.27837539222727	1.14894110399061	1.983021918455	0.0473649812943021	0.133543157052823	4.14559870126776	3.05919224488409
AGO4	-0.0934757357194552	0.0873468803446737	0.284544213308712	153.50637104937	-0.152715118604685	0.141843940305551	-1.07664182393493	0.281640311757095	0.463687375179158	-0.339188701750158	-0.344637185142837
AGO1	0.130570774031844	0.0484388462673544	0.0070266251190572	51.4777711388583	0.139685406929426	0.112914029166161	1.23709523042411	0.21605173028285	0.38806475631006	0.0687677328508719	0.064759959773724
AGO3	0.169762831677337	0.0263311570084075	1.1391838188682e-10	340.27085231745	0.222574513196344	0.0546938938674482	4.06945816905554	4.71225990028252e-05	0.000650150733662939	0.140130826699027	0.180815029744529
ENSG00000271554	0.155510502041837	0.162699563919365	0.339166272788663	7.53411037120419	0.158302258365478	0.297816994088098	0.531542059411995	0.595043203558685	0.742751504427008	0.11417938657478	0.0908258699198604
TRAPPC3	0.39287818777483	0.135077489604014	0.0036312152691202	19.5859167203158	0.577483455365677	0.225607785329921	2.55967875630349	0.0104768959202041	0.044020481869943	0.546391764569962	0.67773174138201
MAP7D1	0.80392038862945	0.23828370594332	0.000741395439223645	13.9873425690384	1.1374743802421	0.411447714235733	2.76456604542079	0.00569985672172049	0.0278674598682231	1.29484042782899	1.46178876523592
THRAP3	0.0044987381985286	0.0519749689778698	0.931024551858217	134.324809559548	-0.00782238024707408	0.083718409723506	-0.0934367993002829	0.925556556765677	0.961957386268615	-0.1607912917398	-0.141769309668283
EVA1B	0.0514762958918778	0.21043601846748	0.806752748241157	6.42493464114909	0.0224783777127353	0.386967528447729	0.0580885373067462	0.95367810488028	0.976098645820592	-0.0752519233108217	-0.0993444755306078
STK40	-0.144640057766835	0.109963837823895	0.188394978333543	52.9387220650692	-0.215259159268398	0.198326621969988	-1.08537702669575	0.277754703060191	0.45938805181512	-0.432351565230591	-0.432206629939482
LSM10	0.840048761417689	0.26199844791725	0.00134448136911316	6.87858417389665	1.14858663426358	0.448627221044962	2.56022501619105	0.0104604409637919	0.0439847750871005	1.36062499268112	1.47734730454316
OSCP1	0.0885612175155919	0.145401843595312	0.542472039771864	17.5528097447164	0.131646631504077	0.257144334062629	0.511956182056158	0.608681676692859	0.754442721262613	-0.00772562075934296	0.0535046732048919
MRPS15	0.617650028775924	0.258423779018848	0.0168453202894265	9.93099705527677	0.89298503734833	0.439845004495009	2.03022662124713	0.0423335090314993	0.123428079074962	0.955668922939016	1.11947324182705
ZC3H12A-DT	-0.275939993849183	0.0853027391543529	0.00121714506281918	22.5190011071345	-0.365778521328005	0.163764518913809	-2.23356392308958	0.0255117799284963	0.0851282411135176	-0.671429843428083	-0.642952479213532
ZC3H12A	-0.432590033465113	0.243943298724326	0.0761753553652547	1.7992248547893	-0.495888441687863	0.544220619939507	-0.91119010107148	0.362195218825646	0.544820454331476	-0.956667010089432	-0.82512256876227
MEAF6	0.0856816304561808	0.125616484659098	0.495182635206717	50.1347341129864	0.12423250425027	0.199365582667803	0.62313917270904	0.533193069636971	0.696311159400858	-0.012968934173083	0.0431239718562475
SNIP1	-0.291876479719459	0.111265966597255	0.00870998578870629	16.9298546999835	-0.391452747504062	0.223606880581683	-1.75062925830257	0.0800097920595153	0.194569477347246	-0.70044788956022	-0.678899592766835
DNALI1	0.0406952890013859	0.101938919789484	0.689736648118081	18.3685619244301	0.0532485697038098	0.183166121977667	0.290711891090332	0.77127167643252	0.870612765906458	-0.094882584539762	-0.0562623752961102
GNL2	0.0353421534182576	0.102158673199446	0.72937763987172	11.4859510481913	0.0369521570575562	0.198039468967756	0.186589861355226	0.85198221660543	0.92253278344326	-0.104629873657781	-0.0790793821998138
C1orf109	0.696758133824336	0.254270696048908	0.00613977136735593	5.45181741759858	0.998423908065771	0.477638564286404	2.09033353401316	0.0365878489356865	0.111166645880699	1.0997133917389	1.26710078988325
YRDC	1.6579471361506	0.545791942695454	0.00238398469029657	3.11127110439613	1.59340488054203	0.695799575728436	2.2900342801645	0.0220193295289526	0.0765323563205914	2.84990016680634	2.10014823727248
C1orf122	0.141293055470198	0.146270062010847	0.334057264561935	38.2646613688899	0.214408811031717	0.232321209258628	0.922898136230984	0.356060291985417	0.539408411645762	0.0882914634871375	0.169382029936027
MTF1	0.208909440617801	0.0638984621158819	0.00107776966454865	33.0053765155517	0.275248329629055	0.121352485898754	2.26817215642948	0.0233187158106188	0.079752027841473	0.211411164999319	0.254564931595835
INPP5B	0.00420143076567332	0.0647487195190395	0.948262980122543	136.828042492879	-0.00856737412850872	0.111622214480124	-0.0767533072911241	0.9388197964894	0.969086249911032	-0.161332645766794	-0.142812393867542
FHL3	0.656080782316879	0.220862871910848	0.00297282005573897	4.02011792014027	1.02149817191647	0.399972052597695	2.55392386863572	0.0106516543492083	0.0446078373048663	1.02564579163026	1.2994076324386
UTP11	0.0330450532488188	0.268968223925097	0.902219087819444	10.5025729248268	0.0309066351671271	0.431466861456554	0.0716315386604474	0.942895140315427	0.970885494232689	-0.108812562315086	-0.0875438656235398
POU3F1	0.122968295965169	0.132334861362979	0.352774708392307	10.4861603812086	0.151736250753421	0.254128509149729	0.597084724028425	0.55045081630391	0.709740035576431	0.0549247149450997	0.0816326416759435
MIR3659HG	-0.0373063422378992	0.0884653842406751	0.67323996350289	38.6240039966791	-0.081744934383131	0.153265613124075	-0.533354695269807	0.59378807252936	0.741803383995115	-0.236912323850435	-0.245270090157513
ENSG00000287987	-0.245006581387869	0.293801153116451	0.40432621238688	2.0640460974402	-0.359188291201804	0.579318654680342	-0.620018513645134	0.535245598217853	0.697893938269116	-0.615104553327518	-0.633725336433672
RRAGC	0.104094730348351	0.0884259605777399	0.239117089616869	28.3516442397937	0.111881028480455	0.17067877373336	0.655506399730987	0.512141767352735	0.678273655461883	0.0205586694941228	0.0258303677957488
MYCBP	0.189524359550324	0.117598213461523	0.107043310161275	20.115980178056	0.267944650124916	0.243047277629286	1.10243839280358	0.270271128135277	0.452179288992877	0.176113723563975	0.244338870849473
GJA9	0.312849946630479	0.278411641079871	0.261142167573896	3.68523418100693	0.326507346883009	0.518843985826432	0.629297738438534	0.529154151678596	0.693166860303147	0.40067186042648	0.326333938428722
RHBDL2	0.218872418154002	0.152355577126824	0.15083467672508	26.3907488527598	0.265487684703824	0.286278405193167	0.927375868692174	0.35373141525467	0.537057748840379	0.229552312559219	0.240898813323186
AKIRIN1	0.109005449373511	0.102505223682191	0.28759442599971	56.4882017479988	0.179893296554597	0.187073210647494	0.961619763364051	0.336240640205959	0.520248939185206	0.02950038176206	0.121056011860486
NDUFS5	0.517037852102648	0.2965951046482	0.0812908757954395	26.4862561085703	0.768557045543498	0.441752090071528	1.73979266384241	0.0818954311251187	0.198126014555648	0.772468636004661	0.945258559758509
MACF1	-0.165834128686107	0.0393828771708913	2.54447661227042e-05	4226.43213476008	-0.243772413332824	0.0758503513952161	-3.21386003952249	0.00130963493247456	0.00887213468960706	-0.470942916716073	-0.472128736046965
ENSG00000287422	-0.284409195441796	0.154577279089072	0.0657805835259766	6.76989521434343	-0.449880480700041	0.311447433687317	-1.44448286304297	0.148603196816263	0.300577560190379	-0.686851040078167	-0.760705694553713
ENSG00000226438	-0.559456379163823	0.15569825242153	0.000326630251255656	12.5948064476217	-0.846050232520657	0.295584763098188	-2.86229311569627	0.0042058774141959	0.0220728705813369	-1.18767235857515	-1.31539267742215
PPIEL	-0.182893692929925	0.0716536771749184	0.0106962842395995	42.7950868370582	-0.251245210820343	0.142847316048889	-1.75883746205183	0.0786051197939768	0.192212814311901	-0.502005926858389	-0.482591583028315
PABPC4	-0.655393989549233	0.0710333981811465	2.79459941768991e-20	47.546860056041	-0.935513899515358	0.161877429759394	-5.77914969928704	7.50791013888578e-09	4.88279144091301e-07	-1.36236093337339	-1.44065295106391
HEYL	-0.57994709630151	0.191638536569778	0.00247603317827655	3.21972560572748	-0.958368871708913	0.415975145582619	-2.30390897601974	0.0212277537357748	0.074537596433218	-1.22498300409776	-1.47265275799346
PPIE	-0.29621185537232	0.0717812529120795	3.68180728165903e-05	61.9856461481623	-0.444302649414779	0.133475855322066	-3.32871176096017	0.000872486493863278	0.00645087651102479	-0.708341984388836	-0.752896036213184
TRIT1	0.373277791943432	0.0635946724079111	4.36744123028783e-09	36.5197592944501	0.492498374173885	0.13277907044249	3.70915666552431	0.000207950732894181	0.00210155694961432	0.51070226595192	0.558742045529487
MFSD2A	-0.289653631465959	0.357813955348954	0.4182224051573	6.91374295301454	-0.439212190244249	0.571589225249262	-0.768405300244621	0.442246432468779	0.619072277440099	-0.696400402950571	-0.745768759519948
CAP1	0.481975951941307	0.113789595077391	2.2786429567453e-05	24.3761480237383	0.694321696939016	0.223316844608842	3.10913266822831	0.00187637443463818	0.0117011943413466	0.708625964248534	0.841319828064899
PPT1	0.704353531442934	0.176473599092369	6.57207996441549e-05	20.3967893290874	1.02359314227962	0.305044262628803	3.35555611981857	0.000792055844282932	0.00596523802070306	1.11354351716821	1.30234085180881
RLF	0.0855566380718334	0.0511254028120702	0.0942355377533628	178.602348473002	0.109403826319524	0.0943950234899867	1.15899993743981	0.246456210545977	0.423942515889895	-0.013196527307773	0.0223619763138474
ZMPSTE24-DT	-0.0481523907938791	0.14016079347233	0.731183926428857	7.03782030363551	-0.0262080053012514	0.307472578302072	-0.0852368866387289	0.932073065977084	0.965188868321196	-0.256661416587112	-0.167511474087917
ZMPSTE24	0.274325756477688	0.0747695420958033	0.00024354812806266	46.2832725004292	0.374783101875671	0.133968159180927	2.79755356919937	0.00514912278219197	0.0258141028476033	0.330524857118683	0.393926006625541
COL9A2	-0.0829729617778427	0.143940412740091	0.564318047651076	26.211649831066	-0.113169225155382	0.246489914701272	-0.459123146245294	0.64614573596833	0.783081035172375	-0.320064662659359	-0.28926801013282
SMAP2	0.737549593432606	0.337330909989125	0.0287843402032061	10.9975722714205	1.0568841818871	0.511875224173913	2.06473009822413	0.038948545072553	0.116298644487436	1.1739887662691	1.34895245259752
ZFP69	0.305183024104469	0.255062477547637	0.231500321640459	3.34962034732867	0.394637719021738	0.465916225101702	0.847014329530153	0.396987134406218	0.577359873453715	0.386711498439385	0.42172494288998
EXO5-DT	0.0950699808761634	0.0786689997738315	0.226862351788832	34.9113411257223	0.111583551442581	0.143338609042433	0.778461240750206	0.436297147747602	0.613338297723679	0.00412590014668689	0.025413862901439
ZNF684	-0.060328380053826	0.0656248379301129	0.357942928506313	33.3875426647065	-0.124882870701965	0.129242395367559	-0.966268617560084	0.333909785184631	0.517819326491671	-0.278832139852304	-0.305668572459361
NFYC-AS1	0.151971932343913	0.2258389684623	0.500997134866966	2.49048093616204	0.191438626581709	0.446011523236043	0.42922349896416	0.667760583419596	0.798564785310207	0.107736160660863	0.137220911501434
NFYC	0.0222382728784071	0.0433593139214014	0.608032877348665	170.035232198773	0.00984626877272961	0.0881114128900476	0.111747938771752	0.911023267702286	0.954406619689551	-0.128490153339929	-0.117031000973292
CTPS1	1.1806894885328	0.217891188481531	6.0030095591044e-08	9.10058056553363	1.71969044529111	0.378950920275139	4.53802947369153	5.67823256405693e-06	0.0001177097610529	1.98088270911705	2.27696375276449
SLFNL1-AS1	-0.0975616864545438	0.14951594080885	0.514067738596136	6.94494232783292	-0.174205109438059	0.337591088549346	-0.516024016471025	0.605837635482801	0.751980491493659	-0.346628629717313	-0.374725848203191
SLFNL1	0.281206610188726	0.350633301933421	0.422555099555906	1.90546280044591	0.359911931145406	0.650961114260129	0.552893134875614	0.580336588635225	0.732387336270191	0.343053900976954	0.37310451587269
SCMH1	-0.12176610027135	0.0318879421100312	0.000134231572778856	341.512420654972	-0.173943360217174	0.0776072203797135	-2.24132960008245	0.0250047329671422	0.0839430144791672	-0.39070138217069	-0.374359366701426
ENSG00000287400	-1.39621518935458	1.10945946935277	0.208223872465476	6.85795982742005	-2.03829069042817	1.46663508395482	-1.38977357948635	0.164597643391004	0.322581814936942	-2.71128967002243	-2.98467777405378
FOXO6	1.43847303035471	0.385058627316089	0.000187175345939941	1.93939725169473	1.81760947602774	0.625410533500299	2.90626617024651	0.00365770163622221	0.0198555842097548	2.45026942144402	2.41406258849109
HIVEP3	0.107489139369399	0.0819486530131383	0.189633358140695	190.014990831995	0.142969304889619	0.141511035245053	1.01030498887978	0.312349191706015	0.495608013880895	0.0267393995726304	0.0693578258228509
FOXJ3	-0.0478944112668066	0.0349303371653378	0.170331061093986	221.568916598594	-0.0860407960393542	0.0587967599559886	-1.46335947939578	0.143369040209634	0.293534834918094	-0.256191673013863	-0.251284831388917
RIMKLA	2.22585631185768	1.20059361922932	0.0637444340998939	2.51144855794616	1.12871028223743	1.11363200245006	1.01353973283292	0.310802427713968	0.494326983907975	3.88398100455672	1.44951793674021
ZMYND12	-0.168159328977998	0.121996009999482	0.168079750572799	8.11730838393881	-0.305757028817766	0.26079102618278	-1.1724215870966	0.241027836773848	0.417331973800115	-0.475176771650328	-0.558914915934748
PPCS	0.404729757787958	0.126294987540183	0.001352322908758	12.6866852513857	0.554059879458309	0.240241176994398	2.30626525556536	0.0210958152852577	0.0742157404944239	0.567971767098665	0.644935818451652
CCDC30	0.226833554224031	0.0786034629516491	0.00390425208328076	129.978431193998	0.300719464600962	0.14796977210195	2.03230335715979	0.0421229548217929	0.122987162458559	0.244048395047215	0.290227692174788
PPIH	0.153299454971602	0.0902104574367487	0.0892526011763792	14.7175933111919	0.284327180024278	0.209796658069786	1.35525123536382	0.175337525862964	0.336979664956703	0.110153388220646	0.267276452630687
ENSG00000285728	0.0240732935788653	0.184246054111165	0.896045546679551	3.60259350960842	-0.246090691705301	0.407445974033322	-0.60398361350645	0.545854536725519	0.706174556288011	-0.125148844862466	-0.475374614436137
YBX1	0.29288194250081	0.193397580238657	0.129923571317518	25.7907069989799	0.38926357690815	0.332410408566961	1.17103305695597	0.241585489956438	0.417904846713003	0.364313000027892	0.41420047475279
P3H1	-0.136008986868242	0.0967238238728353	0.159677187739085	16.6328496457596	-0.234224939007179	0.185476430282759	-1.2628285904042	0.206650787509605	0.376728224695975	-0.416635627881301	-0.458761083157342
C1orf50	0.0297771301621601	0.173683549265894	0.86387408163287	9.78138407250478	0.0218471258673836	0.302049898904656	0.072329525507571	0.942339668268315	0.970668388730542	-0.114762979719328	-0.100228306716404
SVBP	2.22310350808044	0.51118085917669	1.36786609365848e-05	4.14438943372929	2.42396997934142	0.661869310882765	3.66230906839971	0.000249952037340329	0.0024156203888415	3.87896854524474	3.26304279601069
ERMAP	0.0502334658727779	0.0685364361204806	0.463591728870136	36.3690411465375	0.0511867024954696	0.139682870109265	0.366449389645483	0.714029771198742	0.831553938699312	-0.0775149378249508	-0.0591492461276509
ZNF691-DT	-0.404780338612032	0.193542841306955	0.0364899822735633	3.01357916198669	-0.590195978949406	0.367895705749897	-1.60424807826007	0.10865938091627	0.241898645271592	-0.906029559980527	-0.957164863927311
ZNF691	0.198530214084116	0.131870415809943	0.132196934560872	7.51378363697136	0.300154507996269	0.27418003776298	1.09473508883146	0.273632711389032	0.455540069857079	0.192512087949208	0.289436682580874
SLC2A1	0.146713505000649	0.134775587091701	0.27634078887172	43.5203389721569	0.217563726070425	0.213383662310902	1.01958942739221	0.30792322128632	0.491218180500186	0.0981613216109362	0.173799303834363
SLC2A1-DT	-0.212839893004367	0.0922760313332009	0.0210795489998523	32.4111319893297	-0.318481124464618	0.173898473142617	-1.83141990098686	0.0670378931420991	0.171912234400583	-0.556533645347642	-0.576730234221031
CDC20-DT	0.143018445925222	0.203429206225717	0.482032118503301	2.90201467944211	0.360462090376311	0.426478318182612	0.845206133602239	0.397995758349979	0.578097691691362	0.0914331510729312	0.37387480730076
ELOVL1	-0.107009803295766	0.196835586289086	0.586681867263863	24.2115045007854	-0.144332148620586	0.324304056693979	-0.445051937036919	0.656282221267742	0.789767386800975	-0.363832290084607	-0.332899983333291
ENSG00000288772	0.551080632764057	0.224768256158091	0.0142154499542108	2.25665824908793	0.784710144692994	0.439898562984716	1.78384339191455	0.0744491164576732	0.184919749780199	0.834455637890785	0.967874909921622
MED8	-0.195798622533871	0.155965459377263	0.209334555197115	10.894724231448	-0.270397275104159	0.277428398403426	-0.974656079407407	0.329730886056534	0.514030552205449	-0.52550394553249	-0.509406857805029
SZT2	0.018285566523535	0.0465817761517252	0.694653614847253	52.1071339946339	0.00946225604730077	0.0928480777750641	0.101911167942801	0.91882718538255	0.959041677040722	-0.135687462476092	-0.117568666605442
HYI	-0.143793206788764	0.082008963589719	0.0795361109897483	21.2771488352433	-0.274657302541599	0.201381399746597	-1.36386628997121	0.172609652098155	0.33359264309472	-0.430809571534571	-0.515371426668127
PTPRF	-0.207721267050574	0.0525500160423241	7.72323876239996e-05	178.305308082321	-0.308154098833714	0.0935353486224142	-3.29452023616951	0.000985898456910009	0.00709311498056393	-0.547213364498439	-0.562271112435769
KDM4A	-0.11326439383446	0.0952394651173264	0.23433775232646	47.6114049196326	-0.174670320045669	0.164322393572775	-1.06297331877844	0.287794051251146	0.470548806659667	-0.375220998879434	-0.375377200981003
KDM4A-AS1	0.089703116453306	0.130176524666412	0.490767719867169	8.98042756566766	0.186869303159598	0.292519374651359	0.638827097802731	0.522935417970332	0.688501188601142	-0.00564638721171203	0.130823289746836
ST3GAL3	-0.0972426803973137	0.0396542283430756	0.0141960030989789	231.61195046181	-0.149862263168101	0.0732742369082143	-2.04522448122964	0.0408327319873324	0.120496221980643	-0.346047765619639	-0.340642832299373
ST3GAL3-AS1	0.350380278886411	0.185048219702887	0.0582975292937304	4.19426033508216	0.449015416731561	0.37910819670646	1.18439912571774	0.236255106141589	0.411430713037079	0.469009191606144	0.497860490693365
LINC02918	-0.105805872016836	0.215588313716702	0.623583896373339	5.72746849562541	-0.154751018878758	0.363009505389914	-0.426300183827247	0.669889123961147	0.799930964269273	-0.361640104575437	-0.347487699033049
ENSG00000288573	0.269202357101154	0.254979612202066	0.291068769666324	3.26576511717698	0.376190099711823	0.456408265876318	0.824240330068357	0.409803015602487	0.589127358768347	0.321195884553978	0.395895978792903
IPO13	0.0952466496578208	0.219800868642985	0.664773925401143	18.8942636004216	0.130918289934728	0.374893009039159	0.349215074109459	0.726927850238701	0.84053645704788	0.00444758856017869	0.0524849043160681
DPH2	-0.580523290565205	0.165010905402181	0.000434664179587569	7.34637066979105	-0.920035946471085	0.335523532027329	-2.74209066920572	0.00610494873195699	0.0292811465949176	-1.2260321708878	-1.41898188951605
ATP6V0B	-0.170296289333392	0.23514403343595	0.468929957667532	27.9993889482839	-0.264956797890488	0.385022480685805	-0.688159292461431	0.491352475546033	0.660335160096405	-0.479067868764217	-0.501789512267801
B4GALT2	0.428832432492171	0.136014544852025	0.00161689040291313	23.3109624908286	0.618907805584349	0.252264056097363	2.45341256760526	0.0141507935263485	0.0554922581794664	0.611859267277062	0.735730989771082
CCDC24	-0.516740347223526	0.0722641050856785	8.63242100441213e-13	41.6176801846001	-0.792483310056319	0.136746886587449	-5.79525669529253	6.82167593611026e-09	4.5884064725566e-07	-1.10989261494062	-1.24039231591867
SLC6A9	1.2696229660243	0.213835804513516	2.89624957256094e-09	25.2368445533053	1.84332893727801	0.362744435466236	5.0816187846101	3.74231875905208e-07	1.22411468047574e-05	2.14281776641555	2.45007303678089
ENSG00000230615	0.377134367425418	0.193628487114704	0.0514482960504762	9.79314198760269	0.525309308880702	0.330872863966418	1.58764699704723	0.112366184609434	0.248034181493792	0.517724534610098	0.604681439675506
DMAP1	0.0635628273124557	0.147733904324168	0.667012243418897	28.5481376813554	0.0859083385947233	0.252929508815388	0.339653285206146	0.734117645321952	0.844741633062768	-0.0532440898904053	-0.0105346321152421
ERI3	0.0503553748302161	0.0354454421810764	0.155420115488025	329.010008240145	0.0471219672122211	0.0663262855077358	0.710456900329887	0.477420848848561	0.649138915905923	-0.0772929591666907	-0.0648403816574651
RNF220	0.296519154965669	0.189376542102173	0.11740365085731	180.761303747972	0.403269594312137	0.303466310807963	1.32887763797719	0.183888342564908	0.348168086893073	0.370935840217178	0.433810643121572
TMEM53	-0.239169510136917	0.0863701136157838	0.00562073274206197	22.4129432004388	-0.361778054225657	0.160812505117533	-2.24968856719969	0.0244687217751843	0.0827297210845374	-0.604476087038559	-0.637351327139534
ARMH1	-0.67606067453258	0.0847063281637194	1.44882387839638e-15	216.888275005665	-0.979536716511986	0.137167641356964	-7.14116468593966	9.25433933383209e-13	2.60125361885206e-10	-1.39999199100597	-1.50229037649836
KIF2C	-0.54423396651843	0.210355464989741	0.00967563312559706	2.28608316158271	-0.871668737783476	0.434183074110826	-2.00760644474358	0.0446851291774989	0.12809994507859	-1.15995453696867	-1.35126177475866
ENSG00000225721	-0.215368071331408	0.138918547705742	0.121064956460154	6.1615742553111	-0.299353486840682	0.254558728638733	-1.17597023068701	0.239606772224879	0.415696067640694	-0.561137094057824	-0.549949159809712
RPS8	0.537104138533433	0.335775592946428	0.109689001206991	9.11797432992035	0.825213103627168	0.501669462310757	1.644933896965	0.0999834436945305	0.227815396469561	0.809006454322263	1.02458409578247
PLK3	-0.422486368692593	0.22084617129631	0.0557436221377741	7.32876140936748	-0.596352885923247	0.412266919525631	-1.44652131344769	0.148031038411135	0.299867519410534	-0.938269691329248	-0.965785300337276
BTBD19	-0.294076741724261	0.214354334283615	0.170088716199272	3.91526823210529	-0.371014492792385	0.444154947906878	-0.835326713213093	0.403533780728969	0.583053500946696	-0.704454249863102	-0.650283491237079
PTCH2	0.702851953236999	0.152614828434219	4.11678673905068e-06	59.4126188667187	1.01325307829521	0.250848638315583	4.0393006918398	5.36108010557141e-05	0.000721657081743476	1.11080935946208	1.28786347470512
EIF2B3	0.162173526721423	0.0384246738404479	2.43699409769892e-05	92.8805367656997	0.194648670535314	0.0738660892225351	2.63515603146255	0.00840986143435668	0.0374917048460675	0.126311795131199	0.141715372745175
HECTD3	-0.0160267835805953	0.0923071118663356	0.862160512925952	13.8765801913962	-0.0774906070522222	0.212908332763895	-0.363962302678664	0.715886159639626	0.832906978494708	-0.198165311503072	-0.239313502153326
UROD	-0.226135552462806	0.187252973962415	0.227182948743328	15.9217403626588	-0.351449938833475	0.306119295669366	-1.14808162636396	0.250934868406946	0.429744697388563	-0.580743126826978	-0.622890679552788
ZSWIM5	0.259632667268505	0.0451452961657307	8.86930656428001e-09	341.557172568661	0.364123158356457	0.0744416689549803	4.89138896894784	1.00126870501869e-06	2.79546131380975e-05	0.303770857274156	0.37900075834233
MUTYH	-0.235789117511112	0.0560404811754149	2.58236007506138e-05	45.6090306709542	-0.392500779895648	0.1176759773692	-3.33543675328232	0.000851655242676096	0.00632789002891594	-0.598320878797619	-0.680366968614096
TOE1	0.24441162885783	0.145027492442711	0.0919349662538505	5.91581292325895	0.384868251639031	0.294084971486978	1.30869744786014	0.190636856576143	0.356788424221657	0.276055537951229	0.408046472078309
TESK2	-0.141045034270995	0.0854241304604338	0.0987151640361071	275.433130446837	-0.223669979309257	0.137045210913315	-1.63208898595321	0.102660741648703	0.232458457059269	-0.42580554507925	-0.443982825296329
CCDC163	-0.187272614484891	0.103175296587897	0.0695098333877785	11.559224965976	-0.348454994425165	0.225520597118979	-1.54511383384343	0.122318731391385	0.26319128728581	-0.50997931250472	-0.618697384456254
MMACHC	0.409265588479118	0.167555297865962	0.0145830904565792	4.83054703323236	0.510310591245163	0.347169723421313	1.46991674912235	0.14158430270801	0.291174860628676	0.576230861689219	0.583681367373369
PRDX1	-0.0927854502413828	0.191376383865875	0.62779531646418	84.9640094909054	-0.144835660315986	0.304162728541484	-0.476178199118937	0.633947429617683	0.773156653388708	-0.337931791286327	-0.333604962403188
AKR1A1	0.153525366893759	0.176749619454733	0.385063950261386	15.566983611364	0.214610228500855	0.301496973049491	0.711815532773611	0.476579012894102	0.648579217941555	0.110564741302645	0.169664039472949
NASP	0.1669334061216	0.0764505267012498	0.0289954671606507	183.929858137962	0.228477477428185	0.129943736047115	1.758280040104	0.0786998721513499	0.192338642714553	0.134978850160901	0.189079914695219
GPBP1L1	0.0742515214963295	0.0365345911140642	0.0421170031690039	202.141042218214	0.0949648238127988	0.0693842808217053	1.36867922659352	0.171099566584055	0.331524151446427	-0.0337815168084399	0.00214557488673397
TMEM69	0.45297883490175	0.158383147409898	0.00423615424676089	16.1104561468663	0.653309332245791	0.276526418711905	2.36255666018816	0.0181493668295119	0.0665316311893512	0.655826389310734	0.783897410711123
IPP	-0.151093717679821	0.0580086807892526	0.009196164345776	37.468908987177	-0.244620174990057	0.108700217728931	-2.25041108565278	0.0244228619445056	0.0826163552078883	-0.444102750692716	-0.473315707928792
MAST2	-0.0505305099385205	0.0498491749805396	0.310741232449686	106.514422056567	-0.125538076152686	0.0931410845048476	-1.34782708210953	0.177714005231052	0.33981425835948	-0.260991629132629	-0.306585941675333
PIK3R3	1.05849458219372	0.270896547021942	9.33040180275292e-05	34.7286837414516	1.42343863243315	0.421936686198609	3.37358347589412	0.000741965458348497	0.00566517272617471	1.75838337908138	1.86217432603941
POMGNT1	-0.181037715865273	0.134179447566308	0.177266021567555	35.3282099001624	-0.252526350447997	0.208767450494529	-1.20960595078309	0.226430133624375	0.400232190721723	-0.498626459859161	-0.484385338032151
LURAP1	0.235960990539307	0.248704244021051	0.342741970203	11.6030339613282	0.357291808217873	0.415414776493442	0.860084494908459	0.389742467518767	0.571282400683333	0.260668142350404	0.369436017521317
LRRC41	-0.0834894901217578	0.0584764298463527	0.153364974267834	59.6135137201619	-0.129089583686102	0.121107949390415	-1.06590512295734	0.286466532947915	0.469118295883107	-0.321005186400559	-0.311558494449218
UQCRH	1.72905811186071	0.232708122825899	1.0846806626262e-13	32.1110278341517	2.43739471216414	0.368538395857418	6.61367917037099	3.7488376506744e-11	6.03599258240624e-09	2.97938301455924	3.28183909358523
NSUN4	-0.14701638946361	0.103865657413475	0.156937318786761	35.88992873439	-0.219351816401357	0.189625878944663	-1.15676097388252	0.247370030425657	0.425205699064997	-0.436678523090913	-0.437936859535668
FAAH	0.594005051065002	0.275832192344019	0.0312792831743703	9.28607819632133	0.799996415096137	0.452161505366058	1.76927138998372	0.0768485955139228	0.189107922078856	0.912614823083248	0.989277591903939
MKNK1-AS1	-0.229750326073503	0.265138486096137	0.386199843094599	2.16903245023003	-0.328878293268474	0.50942321634315	-0.645589526973855	0.518545221676791	0.684242039806485	-0.587325109093727	-0.591287565182523
MKNK1	-0.281427052582609	0.0423629203203169	3.06861270370047e-11	92.9293735172025	-0.440389979240422	0.0875378253393768	-5.03085354854392	4.88301044739435e-07	1.5253402526186e-05	-0.681420987319678	-0.747417810770682
MOB3C	-0.245408947430261	0.150607984337476	0.103216713616293	10.6623291719659	-0.347318339966216	0.286547115999231	-1.21208108745072	0.225481342526992	0.399122914341726	-0.615837203955466	-0.617105926679629
ATPAF1	0.0403936917530837	0.078635551836206	0.607474123341751	94.574480329272	0.056717367881253	0.140842432343621	0.402700854688995	0.687168305094248	0.813302824128105	-0.0954317497030106	-0.0514056259194017
EFCAB14	0.0719580589950286	0.0713350789469831	0.313102628269314	80.2120587647012	0.095808539081735	0.117156010069818	0.817785950756077	0.413479421647557	0.592819463007096	-0.0379575817958414	0.00332688132109835
CYP4A22-AS1	-1.28683834723624	0.265869457209378	1.29764999980524e-06	8.93891880512988	-1.94815062246629	0.457940154428052	-4.25415985828857	2.09835359673288e-05	0.000340499961332858	-2.51213018930546	-2.85847045483379
STIL	-0.225068690690828	0.110811377077484	0.0422451235694277	9.19384586098523	-0.348810857230744	0.236436969291008	-1.47528052942273	0.14013713885388	0.289284876102394	-0.578800525153821	-0.619195636695438
CMPK1	0.702033696753176	0.0865082279984762	4.84887310933386e-16	38.0941836884651	1.04045677052493	0.171773136791347	6.05715649117345	1.38548789134317e-09	1.22871289786284e-07	1.10931943222287	1.32595203117982
ENSG00000290466	0.0195137540050603	0.155044534988272	0.899843517997034	5.11720250400888	0.0417664438121816	0.276652164365973	0.150970963512616	0.879998621089077	0.937068006430027	-0.13345110991456	-0.0723387812773188
ENSG00000291246	-0.212736206921156	0.237018788857343	0.369425521419124	1.891872846456	-0.281442267891652	0.46596682258111	-0.603996366807127	0.545846057689147	0.706174556288011	-0.556344847919502	-0.524871223009448
SLC5A9	0.13235058356122	0.214044808983955	0.536357039488657	2.83242021952788	0.213714050092839	0.424071436117436	0.503957663476435	0.614291127945273	0.758329914086973	0.072008509735453	0.16840927811126
SPATA6	-0.237136732489727	0.0559833561997319	2.2769538275394e-05	365.345917185326	-0.348692668019898	0.0992503886097272	-3.51326249603948	0.000442639942836742	0.00378779195665868	-0.600774691635414	-0.619030157083554
AGBL4	-0.93579501323934	0.258630579255307	0.000296580023240879	282.643492284149	-1.35711593654596	0.361474223206373	-3.75439201309563	0.000173762736674477	0.00182039243525554	-1.87293082357197	-2.03094830000711
BEND5	0.334878767141453	0.440951881085533	0.447586313955305	2.49157355871515	0.506295431310866	0.749501833533885	0.675509263164432	0.499352268170709	0.667520394594796	0.440783170725841	0.578059643505116
ENSG00000229846	-0.553538542919334	0.236081291153283	0.0190426672179069	3.0158353896188	-0.953382448869562	0.584069672781168	-1.63230945433245	0.102614312578159	0.232385055277371	-1.17689683086202	-1.46567114511828
FAF1	0.125481199204145	0.0195728245273833	1.44576862671498e-10	611.026862821773	0.159508053621775	0.0503654278746158	3.16701476296139	0.00154012499599067	0.0100675730916473	0.0595003499193185	0.0925141334220564
CDKN2C	0.652018803881509	0.201551011024542	0.00121640018357732	6.90290212806302	0.878154374913883	0.405123962314195	2.16761894284799	0.0301876912728727	0.0964982020179879	1.01824951376921	1.09870846773236
C1orf185	-0.397752974498566	0.226481645018074	0.0790498110723338	2.61612858837783	-0.591167513021055	0.410827898784619	-1.43896632816308	0.150160063140129	0.302545800888822	-0.893233741774944	-0.958525132601232
LINC01562	0.00502572480655515	0.241057469453477	0.983366382466267	3.46309867040432	-0.0654876795038883	0.418883120153124	-0.156338788442822	0.875765983466276	0.934841855677441	-0.159831725005501	-0.222507909003477
RNF11	0.640599120539582	0.151325311657217	2.30329778524542e-05	50.1142834809109	0.933106256958191	0.250897426484478	3.71907464350145	0.000199953961490717	0.00203938283970605	0.997455914682944	1.17564794510039
EPS15	0.0652860450058312	0.033823287371011	0.0535808322014392	597.513172886529	0.0829699125927052	0.0603222925451104	1.37544362278105	0.168993952700622	0.329020393471133	-0.0501063585907246	-0.0146487944054001
EPS15-AS1	-0.435721382897186	0.0998874940273592	1.28807313999604e-05	14.1167497666758	-0.651646576938031	0.216560049118791	-3.00908029707999	0.00262039850132328	0.0152265903104223	-0.962368746533425	-1.04320335282539
OSBPL9	-0.121019212433201	0.0435813777859199	0.00548874824003657	258.68593989846	-0.179683955194443	0.0808901322904351	-2.22133343223238	0.026328386066691	0.087256185957235	-0.389341406959132	-0.382396914477798
NRDC	0.0786276969567059	0.0429999527415603	0.0674665838183031	203.624788135497	0.0995924757415463	0.0715245369078615	1.39242391558357	0.163794066562078	0.321542512671418	-0.0258131314049564	0.00862486381357896
TXNDC12	-0.012006526589062	0.0844314837075644	0.886918574120769	25.8299122369752	-0.0491241093233888	0.181706482176579	-0.270348689463102	0.786892010602891	0.880911104619842	-0.190845002383923	-0.199596873189498
BTF3L4	0.198277239253842	0.0988933682743051	0.0449673325369993	45.2173528512122	0.285243920466833	0.165438405149101	1.72416991211779	0.0846771740660023	0.203195811707507	0.192051457208219	0.268560003401078
ZFYVE9	0.160748500660354	0.0405688158127212	7.42106274719822e-05	172.999343815456	0.225573781027741	0.0902032952859595	2.50072661217791	0.0123938812224289	0.050119513824131	0.123717027858402	0.185014378171729
CC2D1B	-0.231349315935925	0.0876090948629121	0.00827350021590042	13.7239904287739	-0.291615721814897	0.178364790468496	-1.63493995114693	0.102061636374085	0.231481151207307	-0.590236639400364	-0.539115325281524
PRPF38A	-0.0502125994076932	0.0899403698391267	0.576647963985835	36.6847393860035	-0.0821433973450957	0.167860994392306	-0.489353691978729	0.624591314775011	0.765631041779051	-0.260412759830793	-0.24582798792013
GPX7	0.170831462130071	0.141977081608871	0.228886298062824	6.13282093788354	0.221218662704467	0.272032255198906	0.813207472557675	0.41609911582094	0.595442897296959	0.142076648885176	0.178916670227923
COA7	1.65500130217128	0.484309088985744	0.00063259048711467	2.537647253007	1.64266411039612	0.666531835234329	2.46449460260007	0.0137206630006054	0.0540997325730006	2.84453622729011	2.16911729273576
ZYG11B	0.275231562209414	0.0668982107831269	3.88551075223233e-05	92.7601195382438	0.394799078595417	0.115576668512083	3.41590637347488	0.000635700996903845	0.00500116951264391	0.332174198932427	0.421950866385324
ECHDC2	-0.274434219497534	0.0697242899761971	8.28538717463999e-05	453.613332059817	-0.398586593102658	0.11078528578103	-3.59782971441239	0.000320883584888985	0.00296134300044459	-0.668688045144797	-0.688887864898035
SCP2	0.0636265476205684	0.046788959078642	0.173873461727828	177.602144072141	0.0830755713661442	0.0849975721185622	0.977387580556572	0.328377309140609	0.512498522001493	-0.0531280643841916	-0.0145008589661518
PODN	-0.322671235617921	0.275651200037135	0.241768437073373	5.36090095718369	-0.565698873641531	0.47615446186292	-1.18805748753939	0.234810761715612	0.409905439188601	-0.756520706024492	-0.922865866162361
CPT2	-0.389507261149169	0.103178034827024	0.000159944346252893	13.0188837867323	-0.578917645095529	0.21989150832482	-2.63274216228651	0.00846986190299248	0.0376882720148182	-0.878219485036483	-0.941373792174759
ENSG00000236723	0.346148265432016	0.158307539345296	0.0287749683410221	5.83702708879962	0.497802726238343	0.304108469090872	1.6369249029023	0.101646161825348	0.23063345843639	0.461303304458181	0.566168798907767
CZIB	0.0676976304821942	0.155420770337428	0.663144045927167	22.3209269989245	0.108604934546826	0.270067595305023	0.402139821418281	0.687581127620454	0.813578830163564	-0.0457152086738401	0.0212434283555545
MAGOH	-0.0291074757943697	0.0998008683551077	0.770550008568084	23.0162285911774	-0.0709905128895965	0.184584524581817	-0.384596233353951	0.700536585223863	0.82225909330827	-0.22198336858224	-0.230212560946032
LRP8	0.421984094584146	0.182570473389844	0.0208135814471765	61.9128192680115	0.629823146251888	0.292811293763253	2.15095236989431	0.0314799593283552	0.0997065785908027	0.599389430014243	0.751013825863524
NDC1	0.178453601609152	0.125356349782696	0.154570840311637	22.5626112810778	0.216472573469318	0.213762238012868	1.01267920602649	0.311213413248038	0.494601173483992	0.155955467391964	0.172271554324523
YIPF1	-0.125859307310708	0.0610712800788485	0.0393164779618894	40.5588110751713	-0.184162534604891	0.117014049140348	-1.57384977238078	0.115522184183489	0.252780037273913	-0.398154522823111	-0.38866748331679
IFT25	0.0347508638179597	0.0768010223665699	0.650923814905894	39.8464828065431	0.0422675660507887	0.144591772979806	0.292323450910943	0.770039330253945	0.869617449978306	-0.105706526882247	-0.0716371477444611
LRRC42	0.0943092468998881	0.0874758195638127	0.280981144305475	15.4393258562366	0.149779680978802	0.163890508832034	0.913900884475908	0.360768928878678	0.543533322367759	0.00274071311125565	0.078893200363053
TMEM59	-0.12745425471834	0.12419913355212	0.304793132851504	83.0427197946549	-0.17694092667591	0.196729873142988	-0.899410566626579	0.368434012944799	0.550841600932271	-0.401058692401633	-0.378556332995049
TCEANC2	0.263411736111895	0.0743820123648177	0.000398105489077671	30.2153401440238	0.359184952715967	0.13770812062973	2.60830625727399	0.00909915045008729	0.039721061085614	0.310651997503354	0.372086655549475
MRPL37	0.78981594863911	0.245730966182902	0.00130831745543342	10.3278014973903	1.1059687521356	0.407985066914003	2.71080694325687	0.00671196932893922	0.0316405057848573	1.26915827345448	1.41767696286468
SSBP3	0.592503416562959	0.159510276991675	0.000203593288917955	135.013365378533	0.846279492622759	0.248496837110788	3.40559462431089	0.000660201300128843	0.00516939488259524	0.909880562870011	1.05407966352382
ACOT11	-0.0260673417061056	0.0620331314841597	0.674327345604273	641.54740530777	-0.04978589736719	0.114093343748084	-0.436361103388437	0.662574755320259	0.794629718124904	-0.216447722145551	-0.200523458855434
FAM151A	0.501108310318233	0.159197911756683	0.00164556798127283	15.9850073076711	0.759312233289599	0.288127454647184	2.6353345404706	0.00840543944859804	0.0374820671727749	0.743463234053022	0.932314671456248
ENSG00000230728	0.484730451183403	0.208357068589092	0.0199950303409334	2.62241369406309	0.61504388309516	0.404763573875889	1.51951391575505	0.128633187975856	0.272794474346751	0.713641510757891	0.730321017157785
MROH7	-0.207587671871584	0.0918912265951798	0.0238797357738068	488.110608915861	-0.309269837212538	0.156615332842507	-1.97470982948739	0.048301086813431	0.135540753602896	-0.54697010691339	-0.563833285095789
TTC4	-0.196396010764041	0.114181488747894	0.0854263124732911	77.0674036898281	-0.285612636760875	0.188152524454515	-1.51798461162778	0.129018278026164	0.273386810999042	-0.526591703483833	-0.530710258712924
PARS2	-0.582022647175075	0.306446841668019	0.0575301197892679	3.01802982909237	-0.972269843953145	0.560065826504669	-1.73599208868181	0.0825652334288801	0.199252303723013	-1.22876228338737	-1.49211585005855
TTC22	-0.0393833513329497	0.497439093655971	0.936895650079327	2.61502668404308	-0.94309744969497	0.595288293016774	-1.58427011039573	0.113132264572893	0.248863970775548	-0.240694258351406	-1.45127086560491
DHCR24	-0.661045983871761	0.930203264402481	0.477303127193218	7.33540086262283	-1.44667289766871	1.24978486844121	-1.15753753641862	0.24705281261692	0.424748480659238	-1.37265240122425	-2.15633919704496
USP24	0.132336726614174	0.0440774066180799	0.00267885497753378	296.94875175506	0.184350713050819	0.0818907634695883	2.25117834100156	0.0243742441312733	0.0824943805455177	0.0719832782300955	0.127296949984397
ENSG00000234810	0.848239469420581	0.308350788069943	0.00594333795161583	8.84211295762765	1.15927600308705	0.47900150904913	2.42019279936786	0.0155122800678844	0.0594109849774886	1.37553909260362	1.4923137519163
ENSG00000260971	1.29999365980478	0.122393485246713	2.36907472065854e-26	155.075077217602	1.85962173846683	0.204155740604859	9.10883883527973	8.32683662531784e-20	2.02450083836851e-16	2.19811842682217	2.47288498719449
PLPP3	0.218514633310371	0.0670670761398044	0.00112140882650048	1129.79064131051	0.319609285980882	0.113497980658881	2.81599094649508	0.00486270369797282	0.0246690358296669	0.228900837875127	0.31667579423205
PRKAA2	-0.120261796439047	0.177987751662678	0.499247289063722	42.7860077428137	-0.235800815978107	0.321228563693935	-0.734059304274001	0.462912594831646	0.636720782341214	-0.387962261491398	-0.460967507141906
FYB2	0.0352733685155599	0.384926518386996	0.926986748226868	9.38844026816262	0.00945547763702208	0.591116835485476	0.0159959538781473	0.987237619620493	0.993724306039822	-0.104755121061501	-0.117578157223867
DAB1	1.83764690998474	0.35969014430002	3.23916184174835e-07	122.005618514959	2.66721051789663	0.564768689434864	4.72266003373094	2.32779787172675e-06	5.63564962112648e-05	3.17710758063021	3.60360983784678
OMA1	-0.101801069481517	0.0913133732116001	0.264913038068505	24.0620905623001	-0.158086444539456	0.173570744821342	-0.910789688101966	0.362406196810429	0.545038937871058	-0.354347935795822	-0.352157710279016
MYSM1	0.104242789787905	0.040079016820196	0.00929709317872297	119.587914684294	0.127628070507542	0.0783736020075937	1.6284573789932	0.103427939522062	0.233430722514137	0.0208282644150016	0.0478781874260134
JUN	-0.980059983231404	0.26480037799449	0.000214643511878797	146.718861768342	-1.53268755472679	0.395536719295469	-3.87495643250724	0.000106643777717657	0.00124372743296035	-1.95353096037271	-2.27677042731115
LINC01135	0.38644865921309	0.090550997126472	1.97457937549433e-05	67.844089927644	0.560440301749775	0.163162041316469	3.43486939258589	0.000592839479973807	0.00474500479531159	0.534684518823868	0.653869204138003
LINC02777	-0.234744207136428	0.211790547970654	0.267698147169704	2.97863767412013	-0.395419858061812	0.417159383119882	-0.947886764776852	0.343187103471164	0.526934073138208	-0.596418247458229	-0.684454041524902
LINC01358	-0.289543804527832	0.154303410454622	0.0605924740425611	13.5100923480607	-0.378183866579124	0.280106252688606	-1.35014432183901	0.176969693750973	0.338938145417038	-0.696200423909829	-0.660321507255584
FGGY-DT	-0.976397449268194	0.207010815548715	2.39760266557326e-06	3.33180646361981	-1.42160788403159	0.404532752846269	-3.51419724121037	0.000441085162593083	0.00377838653741926	-1.94686201338088	-2.12124505690418
FGGY	-0.270048608426358	0.0448100201951639	1.67524687772375e-09	295.071394117333	-0.398109463091437	0.0890048278414015	-4.47289740058631	7.71668081258596e-06	0.000151627292175267	-0.660702478852647	-0.688219823470985
CYP2J2	0.260810832821802	0.1097400180982	0.0174718567074559	83.603523539613	0.382691783346007	0.166429437031244	2.29942364867919	0.0214808943446508	0.0751876639535013	0.305916127106864	0.404999145458297
C1orf87	-0.319248030572291	0.226545308021691	0.158775538647759	12.1570964862021	-0.500263421746958	0.358231960516082	-1.39647903282069	0.162570290224776	0.319817994435076	-0.750287542531459	-0.831248085609372
LINC01748	-0.141410977446926	0.0625968334617375	0.0238786842889911	524.831069471518	-0.206468666914591	0.105465955590637	-1.9576807108826	0.0502674900248851	0.139614144125388	-0.42647187491177	-0.419898846068417
ENSG00000231252	-0.220961928842404	0.0414512689553252	9.78654782748049e-08	414.39938984094	-0.340106226521773	0.0803120850982692	-4.23480757728581	2.28747495083248e-05	0.000362671936755313	-0.571322703145799	-0.607008069818477
NFIA	-0.080346281433583	0.0282156900358522	0.00440537719275243	4211.84496707308	-0.125879328282391	0.0572334253924883	-2.19940231462911	0.0278493282065824	0.090866562622981	-0.315281855958776	-0.307063737149
NFIA-AS2	-0.0818911786194473	0.0851686012725872	0.336291570166957	54.3233353577437	-0.113341793369225	0.155409872974996	-0.729308834757631	0.465812769252721	0.639225400520242	-0.318094891290011	-0.289509627120073
TM2D1	0.015219025440429	0.0557739154144088	0.784953187613214	135.782890161628	0.018953379487807	0.0966666847301483	0.196069406339079	0.844555841674546	0.917939663518024	-0.141271192248139	-0.10427991197172
PATJ-DT	-0.345336646940908	0.129396178547528	0.00761155380293448	15.0067385103429	-0.493553803501747	0.225495258609721	-2.18875468399968	0.0286146750364716	0.0926895940099739	-0.797791156532093	-0.821853784596909
PATJ	0.0610624159527405	0.105933639381687	0.56433038802815	162.743432590774	0.0663957065392959	0.190614009191593	0.348325429074624	0.727595798568602	0.8406917524881	-0.0577969789511527	-0.0378547466694392
USP1	0.479903964782173	0.241785802548155	0.0471632733228327	10.7942729826671	0.684704397721138	0.389166317375667	1.75941330775598	0.0785073332122502	0.192030326547486	0.704853173969775	0.827854411631684
DOCK7	0.26300888119507	0.0562762823548882	2.96066760652652e-06	1294.27031546509	0.36708402448294	0.0967211711257097	3.79528101459644	0.000147476317378678	0.00161116419460343	0.309918456705456	0.383146339600941
DOCK7-DT	0.293389232781547	0.0747006398719104	8.58216265109552e-05	138.883153481809	0.388826987055855	0.136877407930493	2.84069513687244	0.0045015323099213	0.0232302062922041	0.3652367025862	0.413589194596223
ATG4C	0.246255066921703	0.114369565731005	0.0313067293239443	151.817510109052	0.366592318821129	0.180278353426811	2.03347940478033	0.0420041122411332	0.122704984570539	0.279412173235486	0.382457890448132
LINC01739	0.219939533605838	0.126379353600784	0.0818042092210862	7.66838106763526	0.344048055624051	0.240742730968702	1.42911087798858	0.152972367445332	0.30661031444445	0.231495376146872	0.350893114802562
ALG6	-0.15659679505916	0.0925783815438325	0.0907403940901969	34.6712369915654	-0.204900291677791	0.167071834133156	-1.22642031639208	0.220040544519195	0.392726062006322	-0.454123062232053	-0.417702925445734
ITGB3BP	-0.154728894060504	0.13249558605663	0.242885777389362	111.546043376323	-0.223848627543349	0.216265564923182	-1.03506366176631	0.300639181472688	0.484387465806184	-0.450721883465888	-0.444232955069004
DLEU2L	0.130712395294932	0.0973685931864219	0.179450373718098	13.2999185398266	0.193830133412948	0.200277006769213	0.967810217157411	0.333139160180355	0.516865921267753	0.0690256047794156	0.140569318851145
PGM1	0.0204387613111737	0.0460929986825715	0.657458774237774	119.627762514081	0.0118813121737064	0.0940667996668034	0.126307179746643	0.8994887731621	0.947239129674896	-0.131766804798623	-0.114181686812111
ROR1	-0.0875770163108446	0.0727788848354506	0.228848639865634	282.705961178722	-0.173769990917506	0.13941307496143	-1.24643969703402	0.212603015055062	0.383949515591109	-0.328447983042601	-0.374116628094268
ROR1-AS1	-0.262453564486482	0.217149804104803	0.226805385263636	3.00517114257244	-0.64217335784687	0.450935121980391	-1.42409257240068	0.154419676252468	0.308653237431715	-0.64687299742136	-1.02993966651016
CACHD1	-0.168718440399465	0.0684919883574423	0.0137652759412306	995.400239811905	-0.266215652662372	0.124533028977651	-2.13771121483079	0.0325401887306996	0.102191966911286	-0.476194833044364	-0.503552065698689
RAVER2	0.260597760160359	0.0522155852752116	6.01284374221716e-07	236.622979663201	0.355095038144223	0.0929859281922603	3.81880403892962	0.000134100233868975	0.0015016328686584	0.305528152469946	0.36636026588049
JAK1	-0.206836013856071	0.0556337204453103	0.000200951431292364	716.664277580644	-0.308951621698041	0.0977891152356359	-3.15936616210895	0.00158112702949028	0.0102661602729703	-0.545601445895693	-0.563387743751889
LINC01359	-0.224733281405772	0.126846181962281	0.0764444995287649	16.6052388864584	-0.362540811791979	0.235193738706554	-1.54145605144835	0.123205831244824	0.264360914136907	-0.578189793140118	-0.638419282709536
ENSG00000272506	0.0609076084605965	0.244356102152903	0.803161549180898	1.45618351508896	0.193030738973854	0.473738029555836	0.407463042717585	0.683667932573283	0.810832272002208	-0.0580788611041695	0.139450067097307
AK4	0.354711095424509	0.0815390526572382	1.36014116002724e-05	184.884334412095	0.507495114168319	0.138792721024429	3.65649661179993	0.000255685789252476	0.00245956678014099	0.476894984943227	0.579739348887826
DNAJC6	0.103126192946386	0.365857816255983	0.778039315690015	43.4669742393851	0.159747342396331	0.540882011769003	0.295346006930168	0.767729574665645	0.868452278271686	0.0187951023413823	0.092849167502227
ENSG00000229294	-1.22190645806189	0.46277572186066	0.00828116896957076	1.99837473799384	-1.72193215969889	0.7628134861475	-2.25734362458025	0.0239866114337962	0.0814483955810966	-2.3938985684296	-2.54173643865781
LEPROT	-0.161347214797942	0.11142708589117	0.147615056671525	70.5837955041172	-0.232008556220658	0.17926539271431	-1.29421832461775	0.195590018912363	0.363781321792302	-0.462772892580417	-0.455657871276356
LEPR	-0.239271851222293	0.183013976961423	0.191078051490378	114.235970206198	-0.334889006469664	0.278400940648806	-1.20290184971794	0.229014304473987	0.402911096785796	-0.604662435419302	-0.599703312107002
PDE4B	-0.0937717491806889	0.0583701270652924	0.108163568188737	1393.30081235184	-0.170104904658483	0.105845004035874	-1.60711321434529	0.108029535042001	0.240995669778928	-0.339727699641144	-0.368985050961922
SGIP1	-0.0122566252651903	0.0484005864542469	0.800088174157707	953.570423090884	-0.0283576547679501	0.0853899681290076	-0.332095858439802	0.73981687732511	0.84849185894599	-0.191300396062339	-0.170521251011643
ENSG00000248458	-0.0174974104245582	0.169140175220431	0.917606490909922	5.18914295042653	-0.0466709692014814	0.332681156456952	-0.140287384168453	0.888432931726987	0.942177499664941	-0.200843111235626	-0.196162171558389
DYNLT5	0.161466362974185	0.437307025283223	0.711957165640221	4.51512751398665	0.155824933913127	0.695491541866416	0.224050077582476	0.822718337272129	0.904437366840101	0.125024151769459	0.0873573072147425
DNAI4	0.368803800452314	0.0996314398376696	0.000214175851060042	74.3995707894694	0.49204855061755	0.174551768033776	2.81892619112479	0.00481845965136502	0.024520057255137	0.502555771640638	0.558112236539427
MIER1	0.150661047720569	0.0306281390736181	8.69696032408249e-07	132.365559120234	0.209418841599017	0.0618203788548284	3.38753733765998	0.000705231174114719	0.00543473689196956	0.105349228511345	0.162395451388548
SLC35D1	0.0141162572043175	0.0476084941396414	0.766842834837162	88.8930566730858	0.00408531916219164	0.0898763180135607	0.0454549012741625	0.963744721285787	0.982012219770057	-0.143279174422442	-0.12509704777076
C1orf141	-0.167871673024976	0.245688644887212	0.494436266214874	1.77190663491279	-0.311749246535382	0.48222820849156	-0.646476587320665	0.517970754887543	0.683647194512933	-0.474652991578427	-0.5673047668792
SERBP1	0.0337582562420167	0.0811232504819132	0.677310927773563	58.047713563312	0.0196774793496585	0.149495627422586	0.131625785241432	0.895280289298337	0.944907294451958	-0.107513922356023	-0.103266082001562
GADD45A	-1.40335695293495	0.294129751217508	1.83115869612991e-06	29.4961508342352	-1.98169932565536	0.433421706962911	-4.57221983536912	4.82584239361017e-06	0.000102736547183095	-2.72429379318527	-2.90544281672052
GNG12	0.172765330079102	0.0653998676756802	0.00824966745256478	173.966480151198	0.237732879237153	0.119628219221125	1.98726421562558	0.0468931249701297	0.132596007588172	0.145597943969628	0.202038629693167
GNG12-AS1	-0.238859302110652	0.0516682387625247	3.78334435849294e-06	105.97335418582	-0.370011696111707	0.0929615345510498	-3.98026665436031	6.88380074381023e-05	0.000885655170949176	-0.603911242888476	-0.648879451017755
DIRAS3	-0.881474261415875	0.123110488864625	8.06619509280627e-13	8.29762717228619	-1.36670282976691	0.338292576798046	-4.04000242246758	5.345064935455e-05	0.000720085758648138	-1.77402055595232	-2.04437114425853
RPE65	-0.922762782276152	0.237721814083659	0.000103732352217262	3.48175008989192	-1.67225390263654	0.533228131626468	-3.13609467215426	0.00171213924169836	0.0109206824408893	-1.84920100745235	-2.47218069292648
ENSG00000287283	-0.9324871826903	0.248388210843614	0.000173929065168499	2.57465464172258	-1.27022350092098	0.433812102431563	-2.9280499409796	0.00341095252566798	0.0188118512423272	-1.86690774042486	-1.9092880704479
LRRC7-AS1	-1.04779734744043	0.198052694062329	1.21983871856892e-07	44.1699479129899	-1.52631399547189	0.302820718835191	-5.04032221224129	4.64748701158371e-07	1.47651196551924e-05	-2.0768709473364	-2.26784665073056
LRRC40	0.102326437090105	0.0532879859630852	0.0548258973975618	54.2615175595894	0.122017813782286	0.123102189449622	0.991191256043585	0.321592199403313	0.505396839573847	0.0173388620810824	0.0400231294319373
SRSF11	0.197584295051688	0.0637784942153681	0.00194846685238855	257.665998632843	0.279471045408099	0.101600576999135	2.75068364435055	0.00594710462614445	0.0286956017224264	0.190789705590657	0.2604772594912
ANKRD13C	0.0479437868399089	0.0661744145599522	0.468754899701699	150.87711842662	0.060856684055597	0.109409334347717	0.55622936030473	0.578054070464281	0.730730139841423	-0.0816841136611057	-0.0456100678553802
HHLA3	-0.405796291844333	0.0887028348702834	4.76712010373993e-06	27.0533175758723	-0.624007432699014	0.164094366482575	-3.80273525578514	0.000143107262209689	0.00157067560323327	-0.907879464533073	-1.004505109316
CTH	-0.418649152984952	0.117226735965939	0.000355244859759996	57.1830768136578	-0.587648659441106	0.197629271154097	-2.97348998966303	0.00294434010477522	0.0167107927096483	-0.931282674032608	-0.95359829942821
ENSG00000271992	-0.116546753782853	0.218663230044846	0.594035947747361	3.73538259271133	-0.0635110889980287	0.407025924343493	-0.156036962757269	0.876003885976295	0.934855112292849	-0.381197703730182	-0.219740436173905
ZRANB2	0.0595258391913127	0.0488934774414793	0.223429354280328	263.825758617445	0.0707499242233734	0.0859915748579158	0.822754140045391	0.410647820628465	0.589881633373969	-0.0605948639875174	-0.031758299732655
ZRANB2-DT	-0.543041343815683	0.0819181160327391	3.37796683963755e-11	160.741250521271	-0.784432398996951	0.140011502461355	-5.60262824987157	2.11125713951157e-08	1.15554747200198e-06	-1.15778294274845	-1.22912003795111
NEGR1	0.227822567279544	0.198653518910154	0.251450322556516	125.98112654333	0.290880755676187	0.307511125840488	0.945919452121132	0.344189671121556	0.527642956727665	0.245849245416851	0.276452274582394
ENSG00000286863	-0.0992809366166656	0.150796982315937	0.510297309037021	116.656275161351	-0.164834025647567	0.237432427117618	-0.694235524812762	0.487534517487919	0.656805234607607	-0.349759136713852	-0.361605164026604
LRRIQ3	-0.00966069311055022	0.295462324811287	0.973916320243283	4.62849199234568	-0.0118632974094503	0.511163694268045	-0.0232084115958935	0.981484028932519	0.990936544846228	-0.186573577387731	-0.147427096863088
FPGT	-0.11989380234489	0.0637836693365778	0.0601497471859775	79.9932620575868	-0.194447698481053	0.113969864262553	-1.70613257933784	0.0879833979730201	0.208237001853085	-0.387292197232093	-0.403067993432866
TNNI3K	-0.241735984281923	0.104068426881906	0.0201868820396931	127.613136231251	-0.336063833534113	0.173718069318214	-1.93453585371431	0.0530472782271931	0.145293819148127	-0.609149266919177	-0.601348216284507
ENSG00000272864	0.0560483524719024	0.285967368566802	0.844613592139106	2.26900227486193	0.289597241422852	0.59076867324542	0.490204126484795	0.623989461108445	0.765407663462739	-0.0669268665926811	0.274655194806921
CRYZ	0.452094043585	0.133377184094981	0.00069997085650369	29.8506846552785	0.636346494092429	0.223382700257719	2.84868297033866	0.00439006019793597	0.0228299649804234	0.65421531172087	0.760147325115405
TYW3	0.259882596363501	0.117684482426103	0.0272233946725297	32.4836782229895	0.340377165422424	0.199771924699268	1.70382883348008	0.0884130695641697	0.208896188296366	0.304225942169746	0.345753411427873
ACADM	0.0905031367286512	0.0542570860742056	0.0953072492145172	78.4464029736232	0.115855913682244	0.101645265943884	1.13980629207271	0.254367011776806	0.433817344825663	-0.00418966548236819	0.0313957020235549
RABGGTB	0.146521181606882	0.196915087453619	0.456826224613864	14.6215891025747	0.217605905646835	0.330083579837456	0.659244866872784	0.509738539848601	0.676244647372933	0.0978111284028449	0.17385836049346
MSH4	0.462992085376592	0.333802760950674	0.165434769237962	8.13777438623547	0.671340457154374	0.531493039019201	1.26312182449885	0.206545401835238	0.376618905336513	0.674059076653277	0.809143230785227
ST6GALNAC3	0.289086474115437	0.08902275410197	0.00116492249374204	353.548905173195	0.408454134971209	0.154210552345751	2.648678243856	0.00808072245269221	0.0364489537835459	0.357401998594054	0.441069645613618
LINC02567	0.530447817612431	0.303728227511425	0.0807318422326046	2.03138660471278	0.593046663701691	0.543222265357701	1.09172009602954	0.27495614936719	0.456672286540358	0.796886252344975	0.699522170954143
ST6GALNAC5	0.686959618707766	0.562966469428018	0.222370262911668	33.1534152776175	1.01375787272138	0.777671133248465	1.30358171903172	0.192376237030641	0.359478029849708	1.08187170656479	1.28857024975783
PIGK	0.313993518124566	0.129174034745298	0.0150664054306755	32.5253861204048	0.438799736452409	0.230230039537085	1.90591869477453	0.0566607551536917	0.152057570972849	0.402754139458441	0.483557266265072
ENSG00000289212	-0.204008208194614	0.229110540665294	0.37323197193479	2.67482443888391	-0.420727785570778	0.490573188534045	-0.857624907769659	0.391099616807109	0.572411618138655	-0.540452418951809	-0.719888291333448
ZZZ3	0.153988372422931	0.0627322561690363	0.014100531116464	214.108583766904	0.207307474642798	0.106927503025517	1.93876662951089	0.0525297612443726	0.144395831303258	0.111407807704755	0.159439274746361
USP33	0.207200467842053	0.0468995064016345	9.96336650566746e-06	169.483244810425	0.296180741223069	0.078650102571202	3.76580235168716	0.000166015086253598	0.0017614806080804	0.208299371643563	0.283872914292356
MIGA1	0.203410597109098	0.0870101057086808	0.0193985967169648	97.3548953179496	0.29460433432232	0.141793039054768	2.07770660877456	0.0377363899862076	0.113661513173132	0.201398562728793	0.281665748340057
NEXN	0.185864249813424	0.173744897446303	0.284730180293252	14.6968681823009	0.279692175220157	0.2809988561796	0.995349870895534	0.319566130363592	0.503676554452558	0.169449190739198	0.260786868762754
FUBP1	0.0451124029532617	0.0430963205532413	0.295200665709371	159.777575132018	0.0542816639266163	0.0804300002366981	0.674893245889224	0.499743591942823	0.667875500920115	-0.0868396560378452	-0.0548159147452128
DNAJB4	0.171338468021575	0.232687292484101	0.461519868437146	43.8292521806948	0.23789570076584	0.366201787313876	0.649630091952382	0.515931190483993	0.681551924724115	0.14299983361164	0.202266600107562
GIPC2	0.498678602435443	0.240632641814932	0.0382314389575194	20.4593541310006	0.703724931565924	0.375716745102709	1.8730198766455	0.0610656402946156	0.160850155439311	0.739039085843415	0.854485527415831
ENSG00000273338	-0.833081720001076	0.289414901272342	0.00399567224624372	2.34500976680406	-1.46743947487449	0.664237962584377	-2.20920747914658	0.0271602129183044	0.0892107290626184	-1.68590470590503	-2.18541499094856
IFI44L	0.0292393903956833	0.199321649631061	0.88337315737477	21.7386774090955	0.0759483206546539	0.311418621429073	0.243878546202965	0.807324885233207	0.894546395183237	-0.115742126406855	-0.0244798974342214
IFI44	0.0821617877006962	0.100892042288053	0.415442469450622	26.5809264167962	0.0727575256582523	0.181899442671166	0.399987622775634	0.689165633126226	0.814330093321363	-0.0193780610212437	-0.0289474077410333
LINC01725	-0.507171306450787	0.570740212022599	0.374207207539385	11.0551561365835	-0.747057301064655	0.746644961128957	-1.00055225703938	0.317043321589161	0.500842679104082	-1.09246876950544	-1.17679024696831
TTLL7	1.11152785415429	0.372825863184513	0.0028697188205943	6.47200414201599	1.59004890698122	0.571969479000505	2.77995411531359	0.00543665797551676	0.0269058597033631	1.8549493312503	2.09544945640777
PRKACB-DT	-0.420003577524499	0.248304963773092	0.0907446284459704	3.62514296206047	-0.573642243940362	0.480998150441771	-1.19260800361395	0.233022929856209	0.407771686054171	-0.933748886100375	-0.933987573674399
PRKACB	0.501855401405749	0.117967172177544	2.09802035449744e-05	188.339217006386	0.716412304047547	0.192430957585149	3.72295764173258	0.000196902565996655	0.00201197298489742	0.744823579352414	0.872249428698092
SAMD13	-0.494683552736412	0.290074719522258	0.0881261926619765	4.10184675729031	-1.06218338264704	0.556218215584509	-1.90965227834336	0.0561779992054158	0.151144701301527	-1.06973036805858	-1.61800600009636
RPF1	0.055650813047762	0.104858626375071	0.595611219363116	19.5980347668177	0.0820099964695278	0.190319053294203	0.430907967699657	0.666535289797128	0.797534000432581	-0.0676507286437601	-0.0159927965048162
GNG5	-0.253786479350068	0.102945077229724	0.0136913497699084	33.5452159424323	-0.382906500680881	0.18452826770968	-2.07505606286464	0.0379813391740095	0.114088485575398	-0.631091483330558	-0.666933783051646
SPATA1	-0.642540606844753	0.132976659516331	1.35181594817238e-06	36.3396645992893	-0.936384464197444	0.248251619496333	-3.77191684024956	0.000161998251178642	0.00172992852385486	-1.33895677418116	-1.44187185001992
CTBS	-0.294740209481731	0.0964112882469792	0.00223479957882897	39.0069248977718	-0.443007637353548	0.165741483811833	-2.67288325870484	0.00752024160688959	0.0344708918763563	-0.705662329119105	-0.751082858074971
ENSG00000284882	-0.901405481928922	0.229337910182426	8.47804237783804e-05	2.45671152610668	-1.40400527046141	0.491158731914886	-2.8585570798825	0.00425572536257556	0.0222693346555283	-1.81031243868138	-2.09659920606126
ENSG00000289881	-0.266240142677175	0.230145492336177	0.247340166210255	2.90954751923668	-0.553842681398157	0.495562497578464	-1.11760410463761	0.263736114948073	0.444763039485341	-0.653767811090755	-0.906265720710663
SSX2IP	1.06676143949334	0.204346222313812	1.78572854051906e-07	84.1579016316623	1.54278715118616	0.317279279311637	4.86255249486622	1.15881632698619e-06	3.16603129600313e-05	1.77343613590874	2.02927711334888
LPAR3	-0.295493007837028	0.16701824828419	0.076856186404406	28.5234262856653	-0.440802569235865	0.283279808515542	-1.55606773227425	0.119691987030013	0.259020841309069	-0.707033066531357	-0.74799548813924
MCOLN2	-0.614108877508326	0.285808577746686	0.0316604127796684	6.55613532588643	-0.945954072821542	0.48985722356815	-1.93108119531474	0.0534730121137155	0.146022794812096	-1.28718668884261	-1.4552704936835
DNAI3	-0.525036418938128	0.144745361972376	0.000286388454566681	7.79178259508652	-0.75250121129571	0.293616354658346	-2.56287226292733	0.0103810233669552	0.0437284459023585	-1.1249985670112	-1.18441239915735
SYDE2	0.278369975680226	0.0861007587556219	0.00122466576366043	23.8568133998634	0.382507169619701	0.189466562501925	2.01886372227719	0.0435013857312404	0.125850966754028	0.337888797973838	0.404740663253712
C1orf52	-0.0887848127027637	0.0711909529331986	0.212347570833993	89.7131824501956	-0.129935769911564	0.116899920153573	-1.11151290557654	0.266347638124707	0.447765692776866	-0.330647206366	-0.312743260530397
BCL10	0.316267626695029	0.198387612088717	0.110893396019143	7.14172427981809	0.49229354408516	0.359098678149204	1.37091438660382	0.170401646026734	0.330795008122904	0.406894963724491	0.558455257900211
BCL10-AS1	-0.0895157070554533	0.0957790546134523	0.349991235383851	50.3160733197545	-0.13263389110789	0.172420348858263	-0.769247319044227	0.441746504498106	0.618691329330004	-0.331978059743383	-0.316520966170279
DDAH1	0.0262307102844233	0.0478366770585602	0.583459230251739	843.624607572369	0.0200716241222183	0.0913876263855284	0.219631747929901	0.826157963795506	0.906677834385555	-0.121220499680365	-0.102714230241806
ENSG00000282057	-1.12597786313973	0.192707715790393	5.12903035366799e-09	5.90435651801701	-1.63770130605862	0.386580191286361	-4.2363818503196	2.27150357400747e-05	0.000361522219494625	-2.21922640949182	-2.42380275529242
CCN1	-0.443354437536322	0.142644417354558	0.00188288430507547	33.7555303794506	-0.652432484706786	0.249584371354934	-2.61407587808838	0.00894691642704845	0.0392599090512628	-0.976267439975038	-1.04430372156142
ZNHIT6	0.484350068921069	0.100722618334326	1.51875661072307e-06	89.7714824515874	0.699411291783752	0.172828020572913	4.0468628262087	5.19086395591861e-05	0.000704462257323685	0.712948889428063	0.8484458945944
COL24A1	3.28776472918652	0.892948218277385	0.000231483215711563	3.38441637419435	3.72487326722614	1.068951576052	3.48460430825442	0.000492865314862039	0.00411772210663579	5.81756333211532	5.0844693851036
ODF2L	0.37074602731786	0.219854652136172	0.0917335413994922	40.4313705876853	0.490075002006425	0.355228862701885	1.37960355551881	0.167708742120445	0.32724812087604	0.506092287108492	0.555349022741254
CLCA4-AS1	-0.217974940281576	0.359437570225777	0.544227008945597	4.11988312234589	-0.481704170777935	0.637545067222402	-0.755560972146769	0.449912462890283	0.625899528946603	-0.565883827062338	-0.805262823289378
SH3GLB1	-0.028398683875371	0.0459181662445842	0.536270223025521	119.914028092397	-0.0372364255460357	0.0961423270514307	-0.38730522432764	0.69853025832722	0.821085937097978	-0.220692760554158	-0.182952635668962
SELENOF	0.063392298092835	0.0666429639575815	0.341491352816685	85.0548921077252	0.0768115766588623	0.11040817217901	0.695705536491668	0.486613257572786	0.656310528918923	-0.0535545990454419	-0.0232712315373
HS2ST1	0.107972272968937	0.0486649793995985	0.0265081438214465	519.358605701246	0.143406161863965	0.088280545351432	1.62443674643248	0.104282629884654	0.234848334330133	0.0276191162927085	0.0699694799835525
LMO4	0.292383448007365	0.234069967750092	0.211618108900754	61.760953787765	0.433674540952316	0.372529065576061	1.16413611990705	0.244368852900818	0.42144478541048	0.363405313331769	0.476381354385144
PKN2-AS1	-0.739852066500278	0.180187986118752	4.02567589148488e-05	83.7787874119006	-1.08348382673809	0.277860991942103	-3.89937363703018	9.64418530892212e-05	0.00114981430023842	-1.51614693068464	-1.64782927411546
PKN2	-0.00348027726677412	0.0469896096753347	0.940958803107102	341.214440111	-0.0108033119674335	0.070960489094047	-0.152244046022786	0.8789944551389	0.936367067321875	-0.1753199300322	-0.145942985256852
GTF2B	-0.0547088243294909	0.0895026192845418	0.541031510872306	35.5749955302983	-0.0808826169042453	0.161595358153405	-0.500525620466537	0.616705020615895	0.760234599114994	-0.268599738018032	-0.244062738312907
KYAT3	-0.154447205734103	0.0650623330613404	0.017604443007426	53.4511451755227	-0.232773128006578	0.115316433517455	-2.01855989564007	0.0435329828911885	0.125863143003394	-0.450208969582806	-0.456728366979699
RBMXL1	-0.154340573726763	0.112770158824468	0.171115096648043	22.6982536809273	-0.230697700643363	0.20353493808261	-1.13345503635218	0.257023213156011	0.436549873717665	-0.450014808051003	-0.453822510242849
GBP3	-0.767266854011059	0.203596725383068	0.00016419079790999	3.4841202064869	-1.23060993675438	0.399557292315857	-3.07993361758384	0.00207046736483911	0.0127031560408774	-1.56606531138451	-1.85382414800744
GBP1	-0.568946217407804	0.185367043133959	0.00214564299970698	14.4771154866102	-0.87180388703494	0.321291187282948	-2.71343853034841	0.00665889209953152	0.0314439477391173	-1.20495198760955	-1.35145100053924
GBP2	0.805203436716998	0.414660701094771	0.0521568522081395	8.27956175240337	1.17125947826173	0.654739140649057	1.78889485223173	0.0736317510019902	0.183570198228654	1.29717667365491	1.50909210932086
ENSG00000286802	-0.4317803770821	0.137539512439073	0.00169341108085354	8.7170378000621	-0.624823324546683	0.276394448906875	-2.26062182875896	0.0237826848491608	0.0809714731140386	-0.955192742395494	-1.00564745949607
GBP7	-0.633055923860806	0.314875233149054	0.0443785421450141	1.77242504642962	-0.90276779714958	0.575441147564041	-1.56882732660183	0.116688179177831	0.254377814918586	-1.32168653213299	-1.39480433026815
GBP4	-0.407970872978709	0.299537445157405	0.173196965678446	3.33737947654748	-0.599613264906792	0.507623666335057	-1.18121613445622	0.237516873336337	0.412934251746495	-0.911839063668608	-0.970350236890557
LRRC8B	-0.100835481776886	0.457224799762425	0.825452114845048	5.06572103500555	-0.283518588320664	0.726261044695638	-0.390381103862567	0.696254758579522	0.819520074319735	-0.352589739617212	-0.527778330149618
LRRC8C-DT	-0.0852447273111749	0.200805021697848	0.671190328102253	21.157310113484	-0.0981472361010335	0.346277132412001	-0.283435511370291	0.77684300983564	0.874205365753834	-0.324201220592159	-0.268235354946635
LRRC8C	-0.106637063285576	0.191666922239161	0.577960304502927	41.6624009116785	-0.195470983543274	0.314709938296033	-0.621114746492064	0.534524127319909	0.697446744883822	-0.363153584195553	-0.404500719937525
LRRC8D	0.0641655012807514	0.119535331847148	0.591411925756084	78.4461155033113	0.0738532247655043	0.202422189926664	0.364847474440726	0.71522526471349	0.832443228692969	-0.0521467073710093	-0.0274132925564685
ZNF326	-0.156874983000081	0.031737356423293	7.69639425687358e-07	112.625731282392	-0.213954109284796	0.0858769907196812	-2.49140203320798	0.0127240051549618	0.0511303371674065	-0.454629602417182	-0.430379397460046
ENSG00000287406	-0.106779637897403	0.308298255755401	0.729078387633015	2.17671878764173	-0.231585567886791	0.617590770110906	-0.374982235963798	0.707673677993255	0.826949004780167	-0.363413192034881	-0.455065634939224
ENSG00000287372	0.624667709012948	0.283288560617915	0.0274500242850073	24.5310928572193	0.913078284593087	0.430050304453406	2.12318948536407	0.0337379767107398	0.104934472200095	0.968447108199942	1.14760628994343
LINC02609	0.555439994429811	0.217056055476685	0.0104982716995703	5.06444519242338	0.67898910827784	0.420850231718458	1.61337468083437	0.106663130476663	0.23891158236426	0.842393407795219	0.819852294753871
ZNF644	0.0228816529444264	0.0358985474414717	0.523865801268237	393.271554283704	0.0263274075873505	0.0755792593913311	0.348341698494736	0.727583581576346	0.8406917524881	-0.127318650877704	-0.0939553544321158
HFM1	-0.246701566410894	0.0797547349298653	0.00197975334011338	91.8077432530134	-0.380382043803761	0.143917583504036	-2.64305468826256	0.0082161763426415	0.036806339402044	-0.618190876999613	-0.663399229083009
CDC7	-0.0335054416231578	0.201522918642799	0.867951401499635	17.2703392186396	-0.0225109354703694	0.343366586833457	-0.065559481713018	0.947728548586868	0.973377732691188	-0.229991431109084	-0.162335115972433
TGFBR3	0.0854737761849411	0.0806390262108254	0.289164862441656	370.6551154134	0.124611667201433	0.130471384175039	0.955088106019135	0.339533143272896	0.523456135357228	-0.013347406872817	0.0436548472005392
BTBD8	0.04395755248361	0.118393832956471	0.710427167401447	148.093890894917	0.0690155395732931	0.179486159655482	0.384517333847726	0.700595051005675	0.822269520585854	-0.0889424724602899	-0.0341866542051135
ENSG00000273487	0.511874997062703	0.215946463595631	0.0177698516139625	3.68370563295577	0.751685751655242	0.457388707322627	1.6434287502534	0.100294255732799	0.228315708589258	0.763067820357964	0.92163664753286
C1orf146	-0.0263269628701312	0.222707606102304	0.905898787815638	2.9504320255137	-0.182732728345436	0.428013738310583	-0.426931922948786	0.669428913213419	0.799726919516736	-0.216920454903318	-0.386665576516741
GLMN	-0.127818519921659	0.0421019520837006	0.0023979615160499	66.4090031803909	-0.217217582781014	0.0881905994761923	-2.46304690149718	0.0137761893716454	0.0542541734835829	-0.401721966887632	-0.434948666716392
RPAP2	0.0153828135364514	0.0439337641780732	0.726236274592925	198.778176119873	0.00779046016669916	0.0794932618834969	0.0980015158783727	0.921931089666973	0.960685214642607	-0.140972957708545	-0.119909389007193
EVI5	0.151406124640386	0.0477647352501091	0.0015252777536378	262.308608181336	0.190298184958559	0.0876688124327746	2.17064859985963	0.0299577453645648	0.0959480975523259	0.106705906301369	0.135624151223357
RPL5	0.698815461859112	0.21619423071877	0.00122776495570215	30.8712364923272	1.00673412435496	0.362053999360541	2.78061870917887	0.00542554194086307	0.0268668819191619	1.10345948986292	1.27873612746077
ENSG00000287797	-0.393931158287847	0.187198871183425	0.0353482936412186	4.06747288027748	-0.715982336642348	0.366061542181613	-1.95590701054068	0.0504761093423388	0.140029407382627	-0.886274764744881	-1.1332814273804
MTF2	-0.307106863501699	0.0541937399624534	1.45461152790638e-08	139.42871768256	-0.450675846024821	0.0990220753008615	-4.55126641868008	5.33239749168336e-06	0.000111798331228921	-0.728180225459159	-0.761819305045815
TMED5	0.142526627347578	0.0868938213254422	0.100955500622647	55.6421015886652	0.20353240989451	0.142955379109606	1.423747823707	0.154519484419576	0.308666722430047	0.0905376202582418	0.154153714034727
CCDC18	-0.226442005325275	0.106964439462839	0.0342612069935237	39.9740736940921	-0.337102786201568	0.181711817560729	-1.85515059354302	0.0635747246856524	0.165819052273222	-0.581301133364483	-0.602802879387395
CCDC18-AS1	-0.0278444193800075	0.0466202404463536	0.550333597250749	514.012049976975	-0.0463094995408238	0.0832518104059913	-0.556258168020466	0.57803437972686	0.730730139841423	-0.219683524714664	-0.19565606902394
DR1	0.754226637969881	0.123292820672311	9.51379467581517e-10	26.2382038704778	1.11179280265591	0.223279810223839	4.97937006279847	6.37915641398312e-07	1.90960162399812e-05	1.20435526310344	1.42583135879303
FNBP1L	0.121952310642069	0.0916515025770693	0.183317712332563	120.110214919457	0.160966708192837	0.156863121596421	1.02616030176279	0.304816030153764	0.488365282974593	0.0530747519598289	0.0945564314504928
BCAR3	0.00449389226351416	0.0469064977450339	0.923675188037386	343.04609516211	-0.00557458137068626	0.0782250160163845	-0.071263409770586	0.943188115933852	0.971019338576128	-0.160800115489712	-0.138622111349611
BCAR3-AS1	0.207311644752768	0.176031402586619	0.238917445947442	3.97999971784299	0.199630965589247	0.367666017357786	0.542968227044439	0.587151678829265	0.737242750786986	0.208501808790009	0.148691206206781
DNTTIP2	0.117858723219079	0.197118390994883	0.549901117479983	9.51953197084897	0.122394297592385	0.362324401467517	0.337803076736353	0.735511591148778	0.845654757876548	0.0456209186835846	0.0405502536451383
GCLM	0.0394853220539839	0.0894595271707041	0.658940540671671	57.7090025415107	0.0793304191848868	0.19574379941348	0.405276792534883	0.685274063373671	0.811988072805728	-0.0970857601321654	-0.0197445383592859
ABCA4	0.439483804386722	0.27258636677141	0.106902414290821	3.19012337107677	0.530435747821574	0.546575606698697	0.970470949161805	0.331811798638167	0.515723230423182	0.631253881844073	0.611859092527355
ARHGAP29	-0.0267461189157106	0.135984716795319	0.844074251117034	131.650443169304	-0.0419717370876634	0.223751555495899	-0.1875818784573	0.851204432960965	0.922156670775061	-0.217683677709538	-0.189582661459414
ABCD3	0.01533463711995	0.0580376018576914	0.791611171330401	159.370635142427	0.0166928322766721	0.0985023696736622	0.16946630149077	0.865429876474763	0.92967124010968	-0.141060680026244	-0.107444959546438
F3	-0.809829515359553	0.0936026603084492	5.07028329138708e-18	579.797074894874	-1.15932641440568	0.159927295839897	-7.24908408109572	4.19599361582391e-13	1.31295015329856e-10	-1.64356578925465	-1.75401834062784
ENSG00000288736	-0.71273289613867	0.127765486357465	2.426764598083e-08	8.08693566130081	-1.00853209387401	0.259161883732542	-3.891513980948	9.96206475532239e-05	0.00118007772787333	-1.46676682624855	-1.54288751525558
SLC44A3	-0.778658413534242	0.0731928876439926	1.97398871392529e-26	132.915395312603	-1.13243199723786	0.133186640072876	-8.50259452913768	1.85399578185632e-17	2.56222217052543e-14	-1.58680770104629	-1.71636280775016
CNN3	-0.301452496157135	0.0802470865882245	0.000172269266606994	522.489981786354	-0.44427030916513	0.140640109492082	-3.15891612122317	0.00158357060119548	0.0102746223983669	-0.71788443667685	-0.752850755836728
CNN3-DT	-0.438331839966263	0.117083859969563	0.000181299350324577	45.6875445188755	-0.629928792879062	0.203384644003604	-3.09722887863599	0.00195338989788964	0.0121102871277016	-0.967122012985832	-1.01279575088481
ALG14	-0.313264102985782	0.101180895259732	0.00196097729591501	73.2309242726942	-0.459250034133754	0.164566537176023	-2.7906647488276	0.0052599923284709	0.0262587937312948	-0.73939167200077	-0.773824236040252
TLCD4	0.0823790122509247	0.0459703062936581	0.0731321876625584	150.512391487336	0.102903562227365	0.0810549767083741	1.26955267160954	0.204244017221831	0.373659352968557	-0.0189825263926643	0.0132607971840475
RWDD3-DT	-0.326965826469716	0.0806645321732698	5.04780162153242e-05	50.7886202611383	-0.490116557806804	0.146044487065095	-3.35594014985549	0.000790956837652189	0.00595966751277778	-0.764340537602825	-0.817041212624558
RWDD3	-0.172013964944936	0.079513423118034	0.030515622345855	120.836895831555	-0.253720392516616	0.134383362977695	-1.88803425434984	0.0590213520041104	0.156977434052732	-0.482195508730867	-0.486057145608112
ENSG00000228852	0.38583159105932	0.269462116328859	0.152184353685526	1.70575615800159	0.338213677323233	0.532489334064317	0.63515577812941	0.525326821510904	0.690772280997212	0.533560926565291	0.342724258695497
PTBP2	0.181737230123445	0.0449942024860072	5.3650857377387e-05	371.562685910809	0.260053949309628	0.0792781060533344	3.28027449513837	0.00103706132917509	0.00738401928945131	0.161934482118559	0.233290907172701
DPYD	0.389427490659372	0.301140944069314	0.195951056475042	10.0764664459644	0.590940924299936	0.488001597333868	1.210940553327	0.225918188819567	0.399555000894071	0.540108541976257	0.696573873588937
SNX7	0.624647147937124	0.133863826066614	3.06689952192664e-06	68.1031397289922	0.902078779105222	0.214160185554564	4.21216846058152	2.52930794247554e-05	0.000393227789792904	0.968409669441384	1.13220561262248
FRRS1	-0.106230233133591	0.29105278072794	0.715121746766663	1.74852797563921	-0.195450018526915	0.546993547478384	-0.357316863110966	0.720854607215551	0.835976894419824	-0.362412805066807	-0.404471366304098
AGL	0.219006410533326	0.047927932976879	4.88902754995013e-06	189.594094774702	0.303125377299111	0.0808717601240089	3.74822282629063	0.000178092002656951	0.00185403501071116	0.229796293388884	0.293596269531964
SLC35A3	0.401668524140451	0.146481750307152	0.00610465900522307	26.3745360786116	0.569531447813982	0.245234252950274	2.32239762986725	0.020211534866218	0.0719011067398024	0.562397701402645	0.666597940640468
ENSG00000241073	0.49744093616017	0.217016413734108	0.0218951913188634	2.91284836570099	0.663233893299249	0.387534023355845	1.71142107099652	0.0870034101764547	0.206625312095994	0.736785473763285	0.797793031973821
SASS6	0.80981754129612	0.1191515295221	1.07165276579709e-11	18.3277856997203	1.1712848997942	0.214883009525214	5.4508027525404	5.01429610605191e-08	2.38895419505547e-06	1.30557829372507	1.50912770263177
TRMT13	0.131945657208949	0.0837675796656242	0.11522415554773	72.8113915801117	0.177084912450035	0.149719110815594	1.18278095218016	0.236895971475397	0.412214372446363	0.0712711971518658	0.117123924419343
LRRC39	-0.287447666766001	0.155926410530357	0.0652585405407806	18.48647009403	-0.403513242864562	0.278672796114099	-1.4479821801456	0.147622034342948	0.299542862785202	-0.692383658860919	-0.695785788021952
DBT	-0.00561075581404945	0.0770569348012613	0.941954830694541	94.4348162150737	-0.0162549332446222	0.137103659577051	-0.118559441044585	0.905624399996059	0.9512160061955	-0.179199224706798	-0.153575933870643
ENSG00000285530	-0.553741765669121	0.0998961081565908	2.97033072848519e-08	10.9348326033414	-0.796634853638714	0.244595184119729	-3.25695232514783	0.00112615345689606	0.00787689959053745	-1.17726687022807	-1.2462049938765
RTCA-AS1	-0.0474019490565009	0.111398634827946	0.670460249235658	32.5824369646515	-0.0695126400625626	0.209622457534388	-0.331608744979813	0.740184715366664	0.848786783620162	-0.255294970236769	-0.228143354966213
RTCA	-0.128743555637407	0.0523611798332761	0.0139417924290901	42.4640347941431	-0.22560246858032	0.122721383648766	-1.83833054902644	0.066013712184422	0.169956966537907	-0.403406323733424	-0.446688550905782
CDC14A	-0.0154646361173762	0.0706250926514509	0.826674966014207	559.479097415116	-0.0365993777209812	0.120071534322653	-0.304813109347236	0.760508496558885	0.863026748797902	-0.197141721914153	-0.182060689389877
ENSG00000228086	0.198719902137001	0.277016246608349	0.473153046385232	2.43969265535691	0.14356152560783	0.485831957995824	0.29549625800669	0.767614810468692	0.868416946368292	0.192857482581006	0.0701870085705668
EXTL2	0.0506294660537291	0.0836302826567963	0.544915690107186	60.8734967104357	0.054571550181791	0.156402139931739	0.34891818107865	0.727150735429002	0.84053645704788	-0.0767938785140892	-0.0544100378918717
SLC30A7	0.126804636192466	0.0371343842648206	0.000638405931601674	94.9667884700192	0.142254624429255	0.0784932908265554	1.81231571426392	0.0699374278297274	0.177075160782931	0.0619101381180903	0.0683571841876614
DPH5	0.187349580858223	0.074775018428809	0.0122274827633243	45.3226350951139	0.254667215340011	0.131877226479336	1.93109320038601	0.0534715277459552	0.146022794812096	0.172153764704269	0.225748808869157
DPH5-DT	0.225577360977493	0.0903305331781399	0.0125162883422279	90.6233752085022	0.30743883302867	0.157282414062128	1.95469299515729	0.0506193173845082	0.14037972566968	0.241761048020045	0.29963564465682
S1PR1-DT	-0.335047897309725	0.250509046989091	0.181069838534758	3.04576052296787	-0.579875974265013	0.469967799276546	-1.23386320330384	0.21725388309622	0.389633221289901	-0.779056824893992	-0.9427155723414
S1PR1	-0.152255876643259	0.0704957021682735	0.0307889696228149	95.6167733994393	-0.214129846486248	0.131449247566548	-1.62899256139022	0.103314593671314	0.233301909238163	-0.446218874830023	-0.430625451424548
COL11A1	0.282705586178748	0.167719700803259	0.0918760197342415	130.798864531109	0.390583790554421	0.263636663655327	1.48152303681502	0.138467250811443	0.286995006225831	0.345783320422589	0.416048938248114
RNPC3-DT	-0.0956579717976334	0.195001373561111	0.623744583559675	15.6893654843392	-0.144850518034985	0.33535236061656	-0.431935286719531	0.665788447464192	0.797119464028604	-0.343162239436148	-0.333625765059843
AMY2B	0.259369169807059	0.0788170972813462	0.000999125286813072	77.9264227030531	0.380817473479623	0.142267235925146	2.67677565395304	0.00743343903818175	0.0341958815559518	0.303291066336921	0.402374878259786
PRMT6	1.45261569384775	0.237640268609263	9.79800327416213e-10	4.49661685979574	2.13941682181289	0.411841016742354	5.19476384051204	2.04979878265019e-07	7.48763502455303e-06	2.47602117531329	2.86463294344159
NTNG1	0.46951106226124	0.327416722974961	0.151576201109455	49.8698290351451	0.700573110685918	0.482069391392565	1.45326196434533	0.146151033584256	0.297176157547976	0.685929194916041	0.850072585724957
VAV3	0.513443636136263	0.0785599856066252	6.33173536393705e-11	590.639050736946	0.753033150420385	0.131091749065977	5.74432148312699	9.22903016741399e-09	5.84176474413716e-07	0.765924086248183	0.923523173579644
VAV3-AS1	0.789662217623829	0.217938120613222	0.000290831865762627	7.33073680454827	1.12568118544433	0.380486484153793	2.9585313337683	0.0030910881473526	0.0173889436349035	1.26887835141083	1.44527682405239
LINC02785	0.274682705498483	0.135553892163967	0.0427266070846683	7.48636267152358	0.40527387268161	0.268403421556648	1.50994301909849	0.131057964386426	0.276416797836003	0.331174809889739	0.436616882407843
SLC25A24	0.203608023282887	0.195224839021458	0.296975537404256	27.8534703839964	0.274197231625166	0.312720672699268	0.87681197810946	0.380588772002721	0.562087825709603	0.201758047364574	0.253093263509625
EEIG2	0.45731071149581	0.316696767210019	0.148738460496016	5.14346660582315	0.0575695197820501	0.635423172495573	0.0906002838328204	0.927810206395352	0.963481807317503	0.663714112857089	-0.0502125071499184
ENSG00000290126	-0.145499244461432	0.231732290183975	0.530084888627185	1.91134673391209	-0.235642789197994	0.519059591179337	-0.453980223470293	0.649843061043929	0.785774563814675	-0.433916020490231	-0.460746249972548
PRPF38B	-0.0394303296694278	0.0674168508595076	0.558632776864365	88.7797827839362	-0.0710367730331944	0.119213661529174	-0.595877788854007	0.551256872268641	0.710394749132187	-0.24077979913789	-0.230277330907296
FNDC7	-0.137334131877397	0.216742590748652	0.526323750905811	4.51189869853402	-0.155022575815502	0.394796805210651	-0.392664210473504	0.694567507655796	0.818346310971508	-0.419048526140079	-0.347867912558254
STXBP3	0.0785149920588779	0.0480304302846676	0.102113491027065	128.75297634961	0.106366815947661	0.0977062226308878	1.08863911717774	0.276313059685001	0.458237578181605	-0.0260183507959259	0.0181097836303644
AKNAD1	0.19897415411175	0.209022840088762	0.341134808433554	4.57154811731539	0.272523555509577	0.413721516860309	0.658712550359313	0.510080372206066	0.676488637943657	0.193320438818191	0.250749908544768
GPSM2	0.0719628716183435	0.0538945968956234	0.181793862666755	155.291861123433	0.0991820402891591	0.109614360503825	0.904827066757357	0.365557009981421	0.548025019755889	-0.0379488187017373	0.00805020307357884
CLCC1	-0.00655338604549574	0.0489583139722001	0.893516089132458	93.9618681767935	-0.0217128655603157	0.089540325807233	-0.242492590512349	0.808398497478214	0.895348570055894	-0.180915618632304	-0.161217718724179
WDR47	0.319565619457139	0.107346534570775	0.00291128359671498	70.3939127879577	0.46014451910687	0.172539797434853	2.66688918120823	0.00765569109436895	0.0349276426709807	0.412900133678103	0.513442619793897
TAF13	0.561205763383365	0.157929215504042	0.000380101884559694	13.0068833421781	0.814239371394823	0.304892176552588	2.67058138585719	0.00757200129133655	0.0346411225973863	0.852892042867178	1.00921950422849
TMEM167B-DT	0.182700199095767	0.185176867610552	0.323826318825479	4.63716311719428	0.274515506410856	0.311544966071706	0.881142487623031	0.378240703239557	0.559666650831978	0.163687909962697	0.253538887840574
TMEM167B	0.940451375554621	0.19643517756987	1.68794832958383e-06	14.5298478640753	1.40316165533014	0.340681650515994	4.11868867373668	3.81034521386423e-05	0.000545688817156515	1.54344369641095	1.83378403324379
CFAP276	0.0759013655014351	0.249393549235602	0.760866024905756	3.15218021118265	-0.438166524082762	0.556126765935818	-0.787889652003065	0.430761254527464	0.60844431011698	-0.0307773884302836	-0.744304696689463
SARS1	0.774638265554172	0.200645586930879	0.00011304916513677	21.4656060889076	1.1143428163149	0.33821878450602	3.29473958089713	0.000985129284288257	0.00709311498056393	1.24152189793714	1.42940169543858
CELSR2	0.954343903590066	0.340042103084879	0.0050075716803717	9.68133290458068	1.41912107511312	0.518935259766523	2.73467845632922	0.0062441238281095	0.029809089600566	1.56873998962804	1.85612920817718
PSRC1	-0.860702904040063	0.470086809168166	0.0671088126835097	8.64570673991874	-1.28861044603177	0.702603133642108	-1.8340516634931	0.0666463255460915	0.171119780593959	-1.73619890496447	-1.93503208311118
SORT1	0.31774920966029	0.106737556904479	0.00291159602595628	189.657702445074	0.464723712005116	0.166334085351671	2.79391750056867	0.00520737616368425	0.0260274642249969	0.409592712976395	0.519854060044011
PSMA5	0.39978968945242	0.171330971361642	0.0196253247917319	17.0775227273146	0.592277564850068	0.278309814052011	2.12812317405157	0.0333268723918574	0.103987366274048	0.558976613962433	0.698445336795114
SYPL2	0.258825212649471	0.103401100362552	0.0123104300504013	15.1837155789585	0.341295406377012	0.193265882528279	1.76593717376409	0.0774063897249316	0.190235264848587	0.3023005986754	0.34703906310195
ATXN7L2	-0.0142194468420061	0.130723501818418	0.913380965797386	8.82381826403029	-0.0456332595079531	0.24672212297605	-0.184958117891936	0.853261885803096	0.923059042019475	-0.194874411534057	-0.194709248773771
AMIGO1	1.11513789632385	0.621957201102867	0.0729809881074598	5.57615873696277	1.20757980600032	0.786095197461193	1.53617502040512	0.124495460737545	0.266301137736547	1.86152269824401	1.55994509069445
GNAI3	0.147397725878539	0.0497559054092921	0.00305234372455139	61.463048606108	0.185149990940064	0.0968819713452439	1.91108818667895	0.055993249017538	0.15094148922413	0.0994071893110555	0.128416038553934
AMPD2	0.818966706220371	0.197837167827634	3.47912177919538e-05	32.4180059926316	1.20245277259293	0.299703149042167	4.01214593986047	6.0169282052279e-05	0.000794464469390919	1.32223760569657	1.55276660551545
GSTM4	0.0285987658050659	0.0793068091580948	0.718391603321191	27.048515955783	0.0249015515800907	0.154806059493434	0.160856439738697	0.872206471487863	0.933325082149614	-0.116908611545125	-0.0959517303872137
GSTM2	-0.240984986018989	0.104593721998972	0.0212220797789143	50.9798767798298	-0.363732887439903	0.170158414276508	-2.13761328810243	0.0325481423591011	0.102192047119147	-0.607781807215929	-0.640088337051668
GSTM5	-0.401229153914187	0.183240728732742	0.0285511777085372	58.5716737056447	-0.600238830521605	0.287961351740929	-2.0844423284331	0.0371199509635613	0.112335267660529	-0.899563363968143	-0.971226106645561
GSTM3	-0.245026013717258	0.12765498111391	0.0549287354284211	52.1466969489396	-0.361617329870493	0.220363059746586	-1.64100702852078	0.100795956213604	0.229111860998686	-0.615139936801345	-0.637126293029207
LINC01768	-0.166009841487526	0.306164555297438	0.5876640426312	4.85388131353509	-0.32096288949777	0.503195191385871	-0.637849675418782	0.523571539457053	0.689113836853837	-0.471262864427199	-0.580205014292204
CSF1	0.194281768421895	0.100737038375726	0.0537801490668626	84.6116783449352	0.274982297607774	0.167484244654984	1.64183979319509	0.100623209854232	0.228844667062889	0.184776280116808	0.25419245364023
AHCYL1	-0.4842431148371	0.0581533290353403	8.2912603219788e-17	1643.60188982566	-0.696007356443259	0.108300252213933	-6.4266457576515	1.30450336078877e-10	1.70345541223e-08	-1.05071983392527	-1.10531396785434
STRIP1	-0.225139870559134	0.0440430183743555	3.19074059301376e-07	58.1316714042478	-0.328886006548507	0.0858241317458672	-3.832092441347	0.000127057976455981	0.00143635274815678	-0.578930133445071	-0.591298364735012
ENSG00000258634	0.130471191659086	0.164856056335481	0.428696071124199	6.92479380399231	0.199130176438806	0.306027571927043	0.65069358027086	0.515244308107624	0.680970003638575	0.0685864076885891	0.147990039038831
KCNC4	0.29997644291409	0.237448754915657	0.206470144129885	18.1666518414112	0.404984743549416	0.393142156619452	1.03012291287151	0.302952310543607	0.48640150096013	0.37723106376872	0.43621206562095
RBM15-AS1	0.292541414678333	0.1508653498222	0.0524904418913121	15.5154170346761	0.386717471457742	0.269991221501792	1.43233350072152	0.152048399916396	0.305305327623021	0.363692947894546	0.410635610085912
RBM15	0.539717252639656	0.106243049917236	3.77387015787927e-07	19.1988072100335	0.790477463824388	0.223571124093522	3.53568676200655	0.000406716639969188	0.0035741295278409	0.813764558856736	0.975949874841409
LAMTOR5-AS1	0.431628845772554	0.0548505867326475	3.56988564457509e-15	58.0091065725614	0.623919714591941	0.114828085246229	5.43351143802541	5.52557400118307e-08	2.55966813507319e-06	0.616951133215087	0.742748286455285
SLC16A4	0.542200312122817	0.122614788208278	9.77998800858756e-06	10.9481668740761	0.804185494116954	0.232473940371369	3.45925006834012	0.000541681736107262	0.00442089070452896	0.818285852648713	0.995142824149401
SLC16A4-AS1	0.847996524117588	0.116083629564187	2.77167102775222e-13	14.4059342370718	1.22890981770828	0.24765241717026	4.96223631390365	6.96861369507223e-07	2.05636102347114e-05	1.37509672418769	1.58980976305892
LAMTOR5	0.390084303449856	0.346997565876808	0.260940852828682	14.570056893627	0.567024780974934	0.525896634607488	1.07820576071597	0.280941941687052	0.462813267203543	0.541304503495601	0.663088294940315
KCNA2	0.695088510028028	0.0878229618785213	2.47938165080671e-15	91.1411845811744	1.01529307014679	0.153016025848438	6.63520742038116	3.24046528887027e-11	5.37398763506245e-09	1.09667324720898	1.29071971731332
LRIF1	-0.368195979083136	0.114087622491074	0.00124960557180132	52.8066892865262	-0.533747748290873	0.192761661907298	-2.76895178745429	0.00562369563635886	0.0276156283420721	-0.839414708929565	-0.878130312176825
DRAM2	-0.0878174945912391	0.0832643157882598	0.291570130266957	44.0527865477002	-0.125393594571972	0.151281651455131	-0.828875103926026	0.407175084347186	0.586875682149638	-0.328885859365591	-0.306383649471756
CEPT1	-0.0106032294460637	0.0844754062369793	0.90011305028836	71.9590314176103	-0.0376644587841843	0.145713855702634	-0.258482342688456	0.796034674515659	0.886906190805137	-0.188289800342263	-0.183551935500272
PIFO	-0.40686196858895	0.216149117567223	0.0597924791407546	6.14329012643727	-0.595998742991365	0.376686765637523	-1.58221312071495	0.113600926082224	0.249497782829772	-0.909819908442035	-0.965289456135422
OVGP1	-0.0357267332203099	0.277810076999666	0.897673148523877	4.70971078469843	-0.0485056684765957	0.486854987037743	-0.0996306287663341	0.920637576559504	0.960000853223265	-0.234036083271661	-0.198730978996886
ENSG00000260948	0.968672995898277	0.295869880362747	0.00106042943352977	2.24576239911061	1.35174869138924	0.570608731077054	2.36895900425102	0.0178382305854481	0.0656836818010891	1.59483120352651	1.76179948188001
ENSG00000243960	0.133924558171059	0.270849658458717	0.620980733640013	1.70159393835997	0.0700601478335911	0.559523501184792	0.125213950236654	0.900354173472368	0.947843554910061	0.0748744908689921	-0.0327240725680215
WDR77	-0.359208765803976	0.178118629948689	0.0437286327867301	8.59082684950182	-0.534025559177202	0.312567465474836	-1.70851293932956	0.0875412075505204	0.207545873626566	-0.82305028758493	-0.87851928201018
C1orf162	0.0287706297699693	0.234552066136118	0.902374741878209	7.80201717362683	0.0174086922945449	0.418551653264555	0.0415926974813341	0.966823394771613	0.983487651284575	-0.116595672011114	-0.10644266638386
RAP1A	0.557846419004614	0.0969734899587298	8.78988388693394e-09	91.9218000890618	0.785864224441772	0.166815368117337	4.71098216735643	2.46525809349868e-06	5.9080693963269e-05	0.846775160453463	0.969490765273772
INKA2	4.57310148721236	1.02761073100878	8.57793911074395e-06	5.09249494622456	4.06951435554061	0.775404274373009	5.24824854600037	1.53552044258274e-07	5.86752788474472e-06	8.15797649743501	5.56700982281024
DDX20	0.141464465271568	0.164081959314542	0.388600942426919	8.54223011089724	0.17482014216341	0.323145855077167	0.540994536729129	0.588511348349596	0.738464075004849	0.0886035760547484	0.11395296401309
KCND3	0.0146175124510441	0.192631867513349	0.939512064398136	157.541192518204	0.0405438722118521	0.30514315919331	0.132868363554457	0.894297487250443	0.944290686907	-0.142366460792104	-0.0740505337501185
LINC01750	0.0480706817249897	0.420955901534425	0.909083926179028	5.5215245601646	0.0666312097301617	0.679863796054782	0.0980067038674797	0.921926970082051	0.960685214642607	-0.0814530563465145	-0.0375250128778085
LINC02884	0.153016106909804	0.123371585874372	0.21486946049433	176.913495130486	0.209652835622201	0.191539132054285	1.09456920564296	0.273705412803659	0.455540069857079	0.109637452198387	0.162723072157507
CTTNBP2NL	-0.109717891243721	0.0893650109169917	0.219540834310753	52.3708231452642	-0.173098178604181	0.154576682555702	-1.11982076301712	0.262790149494033	0.44356888171389	-0.36876332830993	-0.373176007202796
WNT2B	0.584588418079699	0.327150915156748	0.0739524430155228	7.11759528450097	0.853332947856364	0.52502496534255	1.62531880231564	0.104094647130896	0.234521065427042	0.895468490284334	1.06395537913397
ENSG00000273483	0.369561707099279	0.239543339077622	0.122885142015779	2.44996305878273	0.491353564551216	0.472535489968434	1.0398236216798	0.298421852488629	0.481833049969825	0.503935810516491	0.557139169508189
ST7L	0.188427998445205	0.0304434070986676	6.03738403783993e-10	138.510454618489	0.263103535001626	0.0793597022663358	3.31532915935893	0.000915352723192667	0.00671096797587409	0.17411740785267	0.237560706870229
CAPZA1	-0.396401353952137	0.0477881492817267	1.08610904844355e-16	237.635652360125	-0.581124054336849	0.0882495358709908	-6.58500975219151	4.54855534338538e-11	6.85756743770028e-09	-0.890772635374909	-0.944463039850575
RHOC	-0.498167389632476	0.105295732317298	2.23277740067197e-06	34.2294630923146	-0.760387289687803	0.199811637856019	-3.80552052846754	0.000141506276431862	0.00155722633599602	-1.07607393342109	-1.19545389086608
SLC16A1	0.562491511439518	0.310296067572335	0.0698692377088409	14.3483681215399	0.811594606915722	0.471178071373368	1.72247958091539	0.0849826785809426	0.203689174222303	0.855233204947167	1.0055165046366
SLC16A1-AS1	0.0102002989943916	0.0744438035425263	0.891014890585842	176.058771002843	-0.00791769893380959	0.122896396045106	-0.0644258024531787	0.948631185313965	0.973782344809618	-0.150409570477892	-0.141902767698618
ENSG00000287807	-0.418642588546537	0.188599408235027	0.0264360840636387	5.18084100573708	-0.61279645441805	0.37063118138138	-1.65338612939714	0.0982523039707071	0.224654102998788	-0.931270721135444	-0.988808343752521
LRIG2-DT	-0.0589207543671942	0.112306869492826	0.59983298942424	31.5579596680691	-0.0856118097607728	0.20456544946584	-0.418505715331313	0.675577408733089	0.804233418019492	-0.276269056155939	-0.250684197182331
LRIG2	0.0107498401708341	0.0663096533991022	0.871214691942331	84.8458685540416	-0.00659752644341093	0.116498847687013	-0.0566316884192359	0.954838591335261	0.976706762287569	-0.14940893512206	-0.14005436182664
MAGI3	-0.0656841817055136	0.0540955363546091	0.224661611180414	325.46181727029	-0.105091909645086	0.0955211072339722	-1.1001956812296	0.271246871904895	0.453105905857292	-0.288584283497292	-0.277958762646123
PHTF1	0.282836195096293	0.100902214142721	0.00506183304590588	61.0868861115308	0.399276165788382	0.173428152875963	2.30225692407591	0.0213206874971406	0.0747847465001225	0.346021140455528	0.428219345934034
RSBN1	0.257007003994122	0.0489753684396294	1.54027513308396e-07	70.4068408945137	0.396461495447542	0.134450436710029	2.94875572849641	0.00319056049088397	0.0178335878600673	0.298989902511375	0.42427845697935
PTPN22	-0.064848282586555	0.286435436250167	0.820892228978046	1.91873151331535	-0.239970725206005	0.596135604201434	-0.402543856657351	0.687283818840012	0.813323451665674	-0.287062231559795	-0.466805899290294
AP4B1-AS1	0.542525721658819	0.320377344581981	0.0903801110976442	1.50221238482193	0.349281715812725	0.492572835059092	0.709096586235461	0.478264541271427	0.649859824043043	0.818878376559217	0.358220890752324
BCL2L15	0.46721549482328	0.28736874915222	0.103983779814988	2.85309080573742	0.721645603330342	0.535740010063967	1.34700711123699	0.177977942398395	0.339999582988106	0.681749297142066	0.879576699334684
AP4B1	-0.50140215800189	0.129008421737125	0.000101664464500694	15.6988579496233	-0.754538743233544	0.233637527783759	-3.22952716710776	0.0012399510014855	0.00848673025531798	-1.08196398085906	-1.18726519758
DCLRE1B	0.288825011608304	0.195750211892683	0.14008424275644	3.27770382645988	0.371137401238238	0.367111478623506	1.0109664852481	0.312032470837597	0.495373876908943	0.356925913015616	0.388821571777281
HIPK1-AS1	-0.00549504587258047	0.146028591222025	0.969982742996948	7.11402878967974	0.00248154196816991	0.273705984579024	0.00906645125785858	0.992766117625056	0.996310638105533	-0.178988533564044	-0.127342535541739
HIPK1	0.173299809874532	0.078969357321268	0.0281980697075174	68.0077995350069	0.24326315618096	0.157011104804044	1.54933726811592	0.121300665302572	0.261593008241593	0.14657115471927	0.209781706034281
TRIM33	-0.0115401155215373	0.0361521188049987	0.749567323131525	204.791404953643	-0.0291919601671036	0.0681344176856445	-0.42844660831752	0.668325997573152	0.798958036232999	-0.189995734986823	-0.171689382456612
BCAS2	-0.111402935480216	0.21219708330809	0.599584937909266	26.286504124477	-0.179538553214551	0.344103623086471	-0.521757229999971	0.60183937212652	0.748530890569743	-0.37183155124109	-0.382193333600764
DENND2C	-0.200456041180183	0.143125844532875	0.161346299137541	11.8626405146503	-0.289818563733138	0.261985404604809	-1.10623935012835	0.268622935078735	0.4502188390806	-0.533984434282361	-0.536599080188285
NRAS	0.185199366088739	0.131742215617809	0.159792181380972	10.5035434431038	0.331936158757092	0.275410864095644	1.2052398871303	0.228110708286375	0.402060578831039	0.168238533210777	0.333934951037981
CSDE1	0.383157251019174	0.0657663944810835	5.67600533924718e-09	83.6723112578922	0.55675124165434	0.11341149288597	4.90912541125025	9.14834631648401e-07	2.59787971425635e-05	0.528691338420849	0.648704060649504
SIKE1	0.0247280849562831	0.0601391908069347	0.680939912546429	32.5048275431378	0.0219939294122329	0.12586863221962	0.17473717656562	0.861286154478374	0.927444294907432	-0.123956564045258	-0.100022763473911
VANGL1	0.231678936173103	0.117215310252951	0.0480954001554001	8.9177801577653	0.262220305434585	0.232799378380846	1.1263788900914	0.260005178214621	0.440200828633485	0.25287113790725	0.236324075498271
SLC22A15	0.488231332987781	0.128820603747665	0.000150641424507449	88.5229234766942	0.721079675086784	0.209467265244066	3.44244564536897	0.000576479701842306	0.00464280898999139	0.720016112444206	0.878784329325372
ATP1A1-AS1	0.00675262390464416	0.0553920853627287	0.902973515997418	66.9048029820311	-0.0277807397955164	0.110353570478847	-0.251743008177897	0.801239711576285	0.890182848313868	-0.156687290397909	-0.169713498213858
CD58	0.55498868895422	0.112757108547754	8.56712011513111e-07	25.8196022211926	0.747493924273586	0.194931342370625	3.83465232005825	0.000125742030664805	0.00142438923261279	0.841571645506029	0.915767567240004
PTGFRN	0.0674124629970831	0.105529953724136	0.522953488746895	36.1457501916149	0.0554279616686911	0.186562670749317	0.297101030158221	0.766389377909674	0.867504023155691	-0.0462344576039805	-0.0532109551714484
TTF2	-0.258040444517981	0.119629119985688	0.0310053826138318	30.9704037409707	-0.391369448988202	0.201685433328115	-1.94049437547379	0.0523196370675508	0.143939757984118	-0.638837341388089	-0.678782964472454
TRIM45	-0.701148338868232	0.130651397544338	8.02532781880792e-08	7.05090509818539	-0.976458635970027	0.253255688024617	-3.85562371209255	0.000115434934947185	0.00132758180385861	-1.44567301547808	-1.49798068046277
ENSG00000271427	-0.0688749886231438	0.169190830225317	0.683945822551228	3.75830613633147	-0.0815813780916456	0.31573036803131	-0.258389392823801	0.796106402025671	0.886906190805137	-0.294394283461414	-0.245041090983709
MAN1A2	0.413219322478381	0.117393117393975	0.000431608489087519	118.532007246986	0.584837201364053	0.193935974915283	3.01561998293265	0.00256454452268163	0.0149596927063497	0.583430042017853	0.68802790145449
GDAP2	0.0114384425434517	0.0410961069595149	0.780756002743442	71.8205771141531	-0.0177071699390221	0.0888287558273471	-0.199340515062924	0.841996388633247	0.916551894262801	-0.148155089350917	-0.155609246072611
WDR3	0.0374622846983956	0.256308144786783	0.883794200119542	10.3215488103003	0.0611948813582139	0.392759876427848	0.155807364832634	0.876184865231033	0.934988083456113	-0.100769419866774	-0.0451365495200184
SPAG17	1.11399500845007	0.483023431309808	0.0210940983961175	2.69840989009766	1.09686979883308	0.734322666891419	1.49371638421079	0.135249764301417	0.282507137987086	1.8594416639862	1.40493729525643
WARS2	-0.138986505143512	0.0540117497365634	0.0100744252967031	48.3203652431575	-0.233528766774922	0.110737954827001	-2.10884124724671	0.0349582869454458	0.10784007267546	-0.422057259938355	-0.457786355346112
WARS2-AS1	0.111968681762503	0.0601172516842173	0.0625319415291533	165.981425748634	0.162218907233017	0.108071714456102	1.50103020063505	0.133347750448217	0.279823343731193	0.0348960012771754	0.0963096660282373
ENSG00000227712	1.06166651537213	0.374130158215971	0.00454408714366525	1.91128925830105	1.25038914512558	0.66541432741254	1.87911364936748	0.0602289767936969	0.159202638053342	1.76415901268394	1.61988349600899
PHGDH	0.252037603118567	0.129599992561351	0.0518069164810863	84.9506553706986	0.380506198412885	0.212150581813487	1.79356660330731	0.0728823710464056	0.182249885620264	0.289941339043258	0.401939054406962
NOTCH2	0.164626477557085	0.0418918889768373	8.50188056808736e-05	450.923067901153	0.232419969974977	0.0642361018027994	3.61821411094482	0.000296642942678329	0.00277000369446926	0.130778265411318	0.194599895172555
SEC22B	0.0944307105370549	0.0663999107045233	0.154982371394659	50.295912617885	0.150379349469132	0.121314594258601	1.23958168749734	0.215130157433297	0.3869216124784	0.00296188090542141	0.0797328109191182
ENSG00000290569	0.254228563371315	0.254958241608168	0.318697506960486	41.9895576966129	0.348427181486779	0.388678942573256	0.896439563152071	0.370018045159866	0.55213057953313	0.293930762194976	0.357024436290976
NBPF8	-0.0850350902948269	0.0839837962596267	0.31129053077899	15.9169018568988	-0.105582935935459	0.174514828462933	-0.605008393071223	0.545173419982493	0.705623663231848	-0.323819501770274	-0.278646260594325
ENSG00000290999	0.880125982278032	0.130609808957808	1.599307329114e-11	67.6990245651554	1.25936088700296	0.215015498766201	5.85707027739582	4.71103807001521e-09	3.38215824039533e-07	1.43359984129203	1.6324450517819
NOTCH2NLR	0.595403571204144	0.165894385918449	0.000331882691691765	3.90570916908404	0.889866636106116	0.408243780855634	2.1797432755523	0.0292764967882229	0.0942577019483379	0.91516132688871	1.11510709179044
NBPF26	0.321861825164513	0.184815027070729	0.081589856078461	68.5540522884841	0.443008626324948	0.294146141057185	1.50608342075385	0.132045760095023	0.277961952042031	0.417081193648779	0.489450236169754
LINC00623	-0.354946355513704	0.0996086005554398	0.000366067229008592	28.7630752440597	-0.502271990210759	0.195138109520658	-2.5739307992916	0.0100550381992181	0.042790031689975	-0.815289052175567	-0.834060331561896
H2BP1	0.316163759649748	0.317155948929568	0.318826836299403	1.69431106142147	0.353699240071088	0.586107446972316	0.603471670421883	0.54619495618565	0.706362538305214	0.406705836790479	0.364405974775925
SRGAP2C	0.748573231701322	0.226879047950393	0.000968788082003665	9.31716010463764	1.06192599870126	0.388381268709033	2.7342358765938	0.0062525235730727	0.0298222176979688	1.19406122430216	1.35601162393498
ENSG00000290735	-0.0456609677817785	0.209892513290904	0.827784009278729	3.27574949954943	-0.0367779201701641	0.412447790422388	-0.0891698804653549	0.928946901906228	0.963783163842097	-0.25212489401317	-0.182310671050507
H3-7	0.265626247130461	0.276679010563192	0.337029026965787	3.15234597653228	0.30906692230486	0.535455074570357	0.577204208126801	0.563801514677595	0.720153227546732	0.314684303208637	0.30191517237013
NBPF15	0.368223200166364	0.169641126509388	0.029961345849235	14.659025100177	0.524819045260887	0.305886608907616	1.71573069882047	0.0862113433090596	0.205480404735623	0.501498582118481	0.603995009561052
SRGAP2B	0.595283084731412	0.379058986459998	0.116316652881069	8.47441887382463	0.824529543668976	0.605490766392455	1.36175411655171	0.173275496315047	0.334450748474014	0.91494193837028	1.02362702672539
LINC01145	0.198414110658858	0.311520358587111	0.524175775534701	2.43274629193906	0.0918564545143818	0.564654283864258	0.162677335742066	0.870772492715002	0.932332043333049	0.19230068032913	-0.00220652917940516
NBPF20	-0.174269816909518	0.122035844008737	0.153285651640574	20.3081252372264	-0.294361421646109	0.199052776342493	-1.47881093172811	0.139190853347902	0.288002634051354	-0.48630309034631	-0.542959646934649
NBPF25P	-0.465512546708649	0.256688990413557	0.0697504989006914	4.78189812703239	-0.781821903896522	0.457359595871754	-1.70942494910667	0.0873722627566107	0.207323165768441	-1.01661416631091	-1.22546501975652
GPR89A	-0.506541205991901	0.141795029233975	0.000353794676621164	24.2286030503478	-0.747407053273901	0.235767419729769	-3.1701032065014	0.0015238480173775	0.00999268308429752	-1.09132144729572	-1.17727994361175
PDZK1	-0.0543188934582045	0.233363178438456	0.815943515629281	3.63155819771481	0.013224730188378	0.43110842425932	0.0306761117254879	0.975527842276218	0.987644534575731	-0.267889730046172	-0.112300734311662
RNF115	-0.159986712307743	0.062670422655254	0.0106852725175288	269.831378053134	-0.242125998171719	0.109043306215334	-2.2204572346108	0.0263877455795958	0.0873307468952338	-0.460295613439655	-0.469823549812868
POLR3C	0.0566123857212287	0.0667023299813406	0.396030571017047	28.8531406320945	0.0557466532539057	0.162279766535633	0.343521897054646	0.731205870491791	0.842801305430048	-0.0658998432587893	-0.0527647472692654
NUDT17	-0.170705350859004	0.168188511180169	0.31012279907609	4.96785108244204	-0.212055959759125	0.30796044302593	-0.688581811597376	0.491086470208914	0.660196013452061	-0.479812710903049	-0.427721751770063
PIAS3	-0.204463292557745	0.0659160812413367	0.00192300636985248	26.0337371222889	-0.331656195167913	0.13642209517261	-2.43110322230633	0.01505292541406	0.0581093377715947	-0.541281062051098	-0.595176973740908
ANKRD35	-0.240733851571512	0.0872793048829311	0.00581204777070039	16.6381146526399	-0.381132918284186	0.173332729358811	-2.19885142116013	0.0278884887875988	0.090972206540822	-0.607324527547026	-0.664450546853095
ITGA10	0.801792648145972	0.378305940502491	0.0340542131963841	2.06751725376859	0.958610058779455	0.598616216279101	1.60137669630471	0.109293511006077	0.242998201705963	1.29096611877433	1.21135644333606
PEX11B	-0.0305548754464498	0.247142467076409	0.90160614844447	12.0341463185349	-0.0267091023868292	0.396059384297063	-0.0674371153564086	0.946233722645413	0.97258625301319	-0.224618874942776	-0.168213072403402
RBM8A	-0.010852818956336	0.254585315968916	0.96599695995342	9.78817507731578	-0.0869024263231201	0.437411023549571	-0.198674522690148	0.842517354670237	0.916998609296528	-0.188744266902967	-0.252491221074788
LIX1L-AS1	-0.189142382701884	0.163343644236487	0.246887914648438	8.30556833375029	-0.288601070432672	0.309858616459257	-0.931395982240242	0.351648768413782	0.535267845376243	-0.513383891206621	-0.534894437967635
LIX1L	0.097290847677888	0.0833709141380163	0.243224945727874	27.8811145801665	0.135098946473033	0.173300707917838	0.77956373113654	0.435647711101867	0.612736972344445	0.00816977881795505	0.058338344037261
POLR3GL	-0.07157832382702	0.120302324557156	0.551852134966287	21.1086860641691	-0.099207799893222	0.218567173418348	-0.453900731485115	0.649900277060537	0.785774563814675	-0.2993166676241	-0.269720276315127
TXNIP	-0.636588815235901	0.221710849195429	0.00408843056069601	189.40951370724	-0.922031125235775	0.333180976826167	-2.76735825081884	0.00565126153277166	0.0276870077576027	-1.32811941863864	-1.42177538822256
LINC01719	0.647218068174487	0.119478889080655	6.06047145851079e-08	33.9816045215927	0.909293714367694	0.19868741292895	4.57650387089621	4.72810964429465e-06	0.0001010450648724	1.0095080652875	1.14230742038024
NBPF10	-0.0567173465375192	0.0675769295730265	0.401300737940803	43.6524371653462	-0.104915795250153	0.133555490748594	-0.785559580232064	0.432125552268008	0.6094370404637	-0.272256967758918	-0.27771218056378
NOTCH2NLA	-0.102217142241893	0.0695053143132081	0.14138909678881	141.460504266181	-0.157587345405785	0.116500802407598	-1.35267175975698	0.176160516162593	0.338208613109567	-0.355105544383639	-0.351458909344982
ENSG00000276509	-0.675020132088429	0.334982795403062	0.0438953290135936	3.53364879615028	-0.948893228630318	0.568244967489848	-1.66986648878201	0.0949457818710414	0.219239883952848	-1.39809731303916	-1.459385677794
ENSG00000290578	-0.437502108638727	0.174008101643319	0.0119281489075952	4.55306986061742	-0.698136421496103	0.406248781368067	-1.71849480789847	0.0857064006826771	0.204806188605406	-0.965611191708437	-1.10829492403554
ENSG00000287978	0.666264815300798	0.308584030434053	0.0308421494649121	1.85552543336709	1.25653675343607	0.640522500013379	1.9617371027713	0.0497930997938973	0.138621582504951	1.04418944933147	1.62849091313242
ENSG00000291242	-0.292456501166625	0.148043833672686	0.0482145685115901	60.0081754736657	-0.452542167140277	0.241210306532364	-1.87613113902974	0.0606372747838722	0.160077772208809	-0.701504025100293	-0.764432386998282
ENSG00000289321	-0.350062394262496	0.121319128245963	0.00390832888458902	11.0082279791735	-0.584371926961928	0.269677718206362	-2.16692699288844	0.0302404213651055	0.0966481302599556	-0.806396061961239	-0.949010465944736
ENSG00000290557	-0.0799884548605137	0.170184826988149	0.638348358675052	10.1176034450838	-0.170188503746798	0.302166341997482	-0.563227865227345	0.573279730534772	0.727434152970422	-0.314630305291386	-0.369102100095166
ENSG00000291243	-0.171373852992603	0.159501519042089	0.282628216683674	4.1923985358584	-0.328828789148389	0.321877688540127	-1.02159547199369	0.306972401654974	0.490321582152087	-0.481029957033101	-0.591218253250243
NBPF12	-0.0605829438043642	0.0640062591308754	0.343885501754014	68.5929791311494	-0.110401250214923	0.11392586896953	-0.969062173617915	0.332514169282543	0.516134927620361	-0.27929566378831	-0.285392500553093
PRKAB2	-0.299256450104949	0.0858628012216067	0.000491610616241686	41.3739779507806	-0.45029625466691	0.146746544875023	-3.0685305405344	0.00215114339519854	0.0131065160620002	-0.713885753016641	-0.761287829878729
ENSG00000237188	0.239035340681082	0.0613196191329398	9.69155745690075e-05	86.532492902952	0.333369889190593	0.114607739921197	2.90879036110314	0.00362830071065116	0.0197284390116193	0.266266091293889	0.335942352170325
FMO5	-0.285342177788617	0.107759348340984	0.00809796979677336	26.5697550328322	-0.414663558838065	0.19157377900735	-2.16451103583521	0.0304251505529633	0.0969955203326303	-0.688549866594934	-0.711397618801432
CHD1L	-0.301169045688949	0.192384423637862	0.117476397573735	3.9280401870968	-0.54333715373734	0.400420121231268	-1.35691770949624	0.174807359117163	0.336272308707329	-0.717368314187303	-0.891556673856783
LINC00624	-0.188130525797934	0.181582114905543	0.300172713525746	8.02433267144144	-0.318733847704856	0.325586023661108	-0.978954330166874	0.327602545599651	0.511722766904457	-0.511541445478188	-0.577084078225992
BCL9	0.157089627127236	0.0425591667779063	0.000223296915280091	129.574806801225	0.169886806677864	0.106075723572051	1.60156161048923	0.109252585692931	0.24293978025363	0.117054745982716	0.107045680043579
ENSG00000289419	-0.262107195212904	0.0987565664454022	0.00795264802494226	10.8198964062918	-0.334223161841015	0.196666922373352	-1.69943759635658	0.0892367631859671	0.210273157242978	-0.646242308846648	-0.59877104671716
ACP6	0.0451872777891003	0.0755705118266956	0.549874265116863	138.698781688224	0.0655513557232243	0.130523739951561	0.50221787812356	0.615514268340384	0.759274667223813	-0.086703319742743	-0.0390369429489304
GPR89B	-0.105687966710441	0.174306675561232	0.544293355393195	32.0333318698176	-0.141813688444114	0.274778666159316	-0.516101524278786	0.605783503405714	0.751970434218721	-0.361425415989256	-0.329373825492259
ENSG00000290705	-0.525311417937144	0.158177758526188	0.000896892759759621	5.63571414112999	-0.779381775794533	0.392774098318369	-1.98430033734758	0.0472223686084314	0.133239406230489	-1.12549930059228	-1.22204853657353
NBPF11	-0.147459509482068	0.0875877424924906	0.0922660948467059	46.0452875108274	-0.217021762917452	0.150027947538107	-1.44654223748764	0.148025174127726	0.299867519410534	-0.437485380841257	-0.434674494524281
ENSG00000227733	-0.48690580248367	0.106461938386477	4.79597917123075e-06	27.8101853432946	-0.713952988005716	0.193600748167926	-3.68775944701643	0.000226237372462602	0.00224263035560059	-1.05556820473879	-1.1304400865984
LINC01138	-0.363789391153469	0.0822916165471233	9.8365957454671e-06	538.503384213744	-0.538817892494365	0.135368583666161	-3.9803762283808	6.88062830777066e-05	0.000885655170949176	-0.831390946798487	-0.885229145386626
ENSG00000272824	-0.4856221717201	0.173164111024393	0.00504096552298969	3.68967112579959	-0.694729615359668	0.341297130570564	-2.0355565667905	0.0417949029137166	0.122273809743631	-1.05323089794374	-1.10352497123537
ENSG00000291232	-0.244852321227422	0.0595445757866942	3.92102893747155e-05	33.7892436709378	-0.394366192845344	0.125755109698755	-3.135985438604	0.00171277707602225	0.0109206824408893	-0.614823667786713	-0.682978779021416
NBPF14	-0.0725186681063972	0.0811037143888239	0.371243078896902	90.5568656108178	-0.123019438374665	0.145753465734357	-0.844024104365884	0.398655936163638	0.578619818426201	-0.301028899160034	-0.303059535170018
NOTCH2NLB	0.14797118504024	0.118313638781164	0.211055312108667	10.3699461947603	0.177891112302345	0.22742119136327	0.782209921757871	0.434091214511901	0.611169768356004	0.100451375874178	0.118252704599081
NUDT4B	0.485243655785527	0.287777331667394	0.0917616201864451	2.01160300830935	0.610885894128196	0.535145940780116	1.14153139840259	0.253648853529062	0.433080674037472	0.714575982443863	0.724499314858995
PDE4DIP	0.655636813694427	0.0759784264417101	6.17557375291348e-18	625.487129321691	0.939610287045709	0.125543470318041	7.48434215388011	7.19063982425482e-14	2.77324583361493e-11	1.02483738869423	1.18475439709263
NBPF9	0.138919262576228	0.0784196278609785	0.0764799405671718	58.4940273577913	0.18826031749559	0.150003616719033	1.25503852249252	0.209464775959588	0.380394639127662	0.0839691284211726	0.132770883023739
ENSG00000274265	0.288543804977862	0.0886587698484882	0.00113574846975147	171.925755916479	0.400979912530004	0.149883666309746	2.67527424703735	0.00746681421282601	0.0342967095294725	0.35641387623152	0.430604803519675
ENSG00000289614	-0.839209841696619	0.137357227959454	9.98259440935206e-10	10.6978262059935	-1.18980566491051	0.269848858645897	-4.40915581737479	1.03774342448547e-05	0.000189316457907178	-1.69706313314628	-1.79669308655409
ENSG00000291233	0.434358880908178	0.137897638318028	0.00163346181495609	26.34865492335	0.605891627061602	0.236348242372835	2.56355461322119	0.010360639977145	0.0436566545521133	0.621922134109058	0.71750671908893
ENSG00000272755	0.330460617837767	0.215463789725031	0.125099129017869	5.83262207138641	0.475778027704166	0.389592513775479	1.22121963559689	0.222002871650099	0.395031719253782	0.432738356997354	0.535331478485482
NOTCH2NLC	0.310535684626616	0.100123939160185	0.00192534511039246	166.022452638913	0.445320170673526	0.16177616744	2.75269329049155	0.00591072426941555	0.0285782656804628	0.396457922539759	0.49268668608696
NBPF19	0.314950610858739	0.0906732379829118	0.00051377819704777	84.5098314288315	0.443530760736657	0.161007519760783	2.75472078195872	0.00587422423762249	0.0284589275104546	0.404496867519008	0.490181289361351
LINC00869	-0.605406980217303	0.101557273511809	2.50335518875434e-09	56.071201239802	-0.891905386946859	0.168437507207795	-5.29517090184997	1.18905153471779e-07	4.78622103198053e-06	-1.27134178683074	-1.37959560341725
H2BC18	0.364673773488865	0.357888945888893	0.308222947527729	8.64931979018936	0.504329549733943	0.532801122218034	0.946562476509877	0.343861772225408	0.527430894645965	0.495035587208016	0.575307164509512
ENSG00000290791	0.555674511652671	0.163939591842767	0.00070018238122441	13.8167380531244	0.819759494637569	0.303582410107549	2.70028653619014	0.00692797796574124	0.0324649863192576	0.842820429890751	1.0169483641238
ENSG00000290792	0.624846754731527	0.204745639058067	0.00227458756851949	10.9241743233004	0.8633775165049	0.375400731570325	2.29988234943852	0.0214548863290221	0.0751124836142079	0.968773124673323	1.0780190259729
ENSG00000264207	0.11573636313268	0.26208414555879	0.658778671704935	2.15574973175255	0.355463440701245	0.566716717027919	0.627233024932514	0.530506498302938	0.694389879073079	0.0417564065572949	0.366876075333121
H2BC21	-0.191863060898938	0.239621726906459	0.423310310615357	9.54322945531499	-0.248332765459296	0.393437541526916	-0.631187264172927	0.527918088323544	0.692368017141768	-0.518337854462729	-0.478513796870578
BOLA1	-0.239321050979078	0.208883056440718	0.251911906414986	5.91403681439472	-0.314581477477863	0.387448868445511	-0.811930303835961	0.416831624724641	0.596028251804919	-0.60475202109231	-0.571270242862795
SF3B4	-0.0870282316201104	0.213367091453738	0.683361562118886	9.47766345629098	-0.171454523216669	0.360370196087706	-0.475773316101147	0.634235882098616	0.773451567668464	-0.32744872513832	-0.370874684995371
MTMR11	0.160301690259502	0.297701378567035	0.590256253524046	3.66039055617325	0.243178200618824	0.544265649252908	0.446800566878738	0.655019061962372	0.788934281616964	0.122903450453084	0.209662757668782
OTUD7B	-0.264937413003561	0.0809810604875692	0.00106941809739968	379.34124987889	-0.392949930376452	0.132862657605901	-2.95756488284335	0.00310079483566607	0.0174317225609105	-0.651395727930492	-0.680995835214604
ENSG00000285184	0.107116622940981	0.10181728936745	0.292777765315925	81.132166572243	0.145010099173032	0.170701537019779	0.849494982322451	0.395605921068595	0.576063298508745	0.0260611007937892	0.0722151919355329
VPS45	0.019137201122893	0.0289675973645571	0.508842156380791	263.581934354213	0.00665252406342591	0.0624970083339449	0.106445480204092	0.915228910040072	0.956854860199594	-0.134136758494483	-0.12150264124546
PLEKHO1	-0.460259987971314	0.114658564783454	5.96530979276496e-05	75.4646687581308	-0.685352283461048	0.196220565692806	-3.49276479272823	0.000478047376254238	0.00402025237718067	-1.00705001314738	-1.09039553892941
LINC02988	-0.357904480912438	0.239655607000469	0.135329459353266	2.53409041451705	-0.589616114929502	0.480046378822296	-1.22824822963151	0.219353798658302	0.39200036605057	-0.82067537259676	-0.956352982095856
ANP32E	-0.177580361816427	0.0929252911716743	0.0560044005784926	39.0254017387243	-0.294770947119975	0.181144395563229	-1.62727058821472	0.103679641632778	0.233807883714711	-0.492331115948263	-0.543533033591412
CA14	-0.060055645526892	0.262512087525148	0.819045448730279	1.79564905673479	-0.104750362665785	0.56596130895958	-0.185083964234851	0.853163178995567	0.923012470510959	-0.278335529548827	-0.277480554346307
APH1A	-0.60434201518006	0.106782331152758	1.51753262100525e-08	39.6048793735954	-0.896051202651881	0.189078979729352	-4.73903129757993	2.14742338025791e-06	5.30743209213074e-05	-1.26940263883843	-1.38540026163353
C1orf54	-0.526670205164849	0.127694959386759	3.7163776569072e-05	83.3963815273316	-0.789698967262623	0.214936449273872	-3.67410446171644	0.000238685075017286	0.00233807045722781	-1.12797345648702	-1.23649388930632
CIART	0.0516044267744657	0.124206953316059	0.677796906601563	13.259341032235	0.0979508321955268	0.239421026137738	0.409115413861672	0.682454965094612	0.80974695150097	-0.0750186154227369	0.00632635843475512
MRPS21	0.0272356674797467	0.1346216074989	0.83967223384011	49.4704692766943	0.0411374555503826	0.219173657605684	0.187693429948562	0.851116980880496	0.92212216704267	-0.119390617327876	-0.0732194431642842
PRPF3	-0.180199245057112	0.0475843910540398	0.000152513764601212	91.3107451174698	-0.24517708855425	0.10443287386206	-2.34770029289908	0.0188897139916773	0.0684087003931083	-0.497099725245914	-0.474095456264503
RPRD2	-0.11890983281854	0.0448009145616185	0.00795006617559163	335.298429451677	-0.179152740784872	0.0852235115645123	-2.10215159521158	0.0355399984324645	0.109046315264383	-0.385500530402864	-0.381653148158568
TARS2	-0.204080816492186	0.118819584775847	0.0858752878267924	15.7928185191639	-0.295396758143956	0.244692105652371	-1.20721817876552	0.22734813133567	0.401185508626383	-0.540584628207077	-0.544409246949808
ECM1	0.980140130111302	0.305914652662534	0.00135548507533747	5.14250285912979	1.34920374138038	0.501343381497184	2.69117692817883	0.00712004231945962	0.0330845564096157	1.61571120381677	1.75823623497517
FALEC	0.311569488064399	0.121659993771148	0.0104375692424596	9.51626201486595	0.460734806459663	0.242642867759762	1.89881866594089	0.0575883221030533	0.154065561223024	0.398340329746302	0.514269095589288
ADAMTSL4-AS2	-1.04452435242654	0.190140907979663	3.94218026062095e-08	3.52005779781522	-1.30225683764874	0.438117610666085	-2.97239098804743	0.00295490122010603	0.0167592619132142	-2.07091129468296	-1.9541387305982
ADAMTSL4	-0.989744030518355	0.233411488401195	2.23181644117656e-05	7.35284420119195	-1.42381997017931	0.404200374337259	-3.52255975149419	0.000427400685717024	0.00371341772075136	-1.97116421611089	-2.12434225295583
MCL1	-0.544191940513022	0.113843150995132	1.75129234804824e-06	132.159238817937	-0.777109772739543	0.186984852888113	-4.15600387270163	3.23862335731449e-05	0.000478692778589158	-1.159878013664	-1.21886744939095
ENSG00000288880	-0.141358009178795	0.0894347024337058	0.11397587413436	24.7434691718988	-0.18599203198062	0.163187978873065	-1.13974101073519	0.25439421601722	0.433817344825663	-0.426375427322216	-0.391229007448416
GOLPH3L	0.0791880243765663	0.0736635261908576	0.282376346722898	47.6612705214454	0.0892798319090944	0.128093466861478	0.696989738014063	0.485809215966584	0.655972971632456	-0.0247928558529329	-0.00581412166305494
CTSK	0.772470742129158	0.209057536398949	0.000219873768101805	7.10392476337904	1.15170825545511	0.366814344534148	3.13975795280791	0.00169087478028501	0.0108184673442309	1.23757514987414	1.48171796290976
ARNT	0.012861853298934	0.0537543903682521	0.810895644867042	103.873220604679	0.0104109439785074	0.0986751708710202	0.105507230305339	0.915973333059128	0.957401772609849	-0.145563263317011	-0.116240385372898
SETDB1	-0.0492315484442559	0.0615297384120561	0.423637751803407	52.2922411566477	-0.1052032212837	0.119409471092739	-0.881029120395272	0.378302058744848	0.559707497745075	-0.258626407284395	-0.278114612800501
CERS2	-0.00552592842323352	0.15583230554692	0.971712353903002	23.2334091205419	0.0245768854831518	0.272457744200734	0.0902043931812221	0.928124793308153	0.96363523644259	-0.179044766242115	-0.0964063033497457
MINDY1	0.172613150929209	0.100876260827218	0.0870557363572998	20.7934752293967	0.264706785823586	0.187592054670035	1.41107674463714	0.158221986259354	0.313832486559637	0.145320847649405	0.239805457654779
PRUNE1	0.145381271964538	0.0783369975622724	0.0634757513095784	20.9156756169835	0.192684951208058	0.172022123753542	1.12011726749822	0.262663793195516	0.443481987135884	0.0957355170756516	0.138965921168343
BNIPL	0.71583334512993	0.169883962517045	2.51264868692529e-05	5.61439084078899	0.999609372835601	0.332289280392347	3.00825043665364	0.00262756511146435	0.0152628860975568	1.13444660495489	1.26876058817288
C1orf56	-0.486960701390104	0.122627333103146	7.15530544284797e-05	21.4381102022599	-0.70787729206402	0.201765360278332	-3.50841834836027	0.000450779583849156	0.00384158716266927	-1.05566816774271	-1.12193335574568
CDC42SE1	-0.327167683450192	0.0769808989543414	2.13784613239915e-05	60.1156389788527	-0.482000472359062	0.142472388207205	-3.38311499108208	0.000716686173771297	0.00550001087728976	-0.764708090099608	-0.805677682397876
GABPB2	-0.0338529626586401	0.0653770165721433	0.60458988308045	120.967158788859	-0.0873726935639363	0.12284639860841	-0.711235286941123	0.476938445358194	0.64890862070886	-0.230624216876385	-0.253149653768731
SEMA6C	-0.000282710557797441	0.231870394800979	0.999027170615949	7.08416244884837	-0.0265212470006743	0.406451754455243	-0.0652506643407653	0.947974422733379	0.973509680265674	-0.169497621461354	-0.167950051471382
SCNM1	0.187418364064899	0.199380093049305	0.347214790933096	9.19832319837784	0.233090733486411	0.342520438743147	0.680516276172364	0.496177619547575	0.664461090478645	0.172279009019778	0.195539047610786
LYSMD1	0.138687591147159	0.169763762017716	0.413960080050626	5.28557470115102	0.168687076161058	0.332552459252544	0.507249522497007	0.611979751359345	0.756377418135593	0.0835472881063772	0.105365907931842
VPS72	0.195646239663886	0.232138124395031	0.39933975759582	11.8598381468017	0.265315215126489	0.385394159436257	0.688425625117373	0.491184791504234	0.660257943026365	0.187260785783136	0.240657334439327
PIP5K1A	-0.261629576270759	0.051435996671849	3.64717549627873e-07	166.236615399398	-0.393144669959066	0.0932029969042403	-4.21815481280066	2.46309687802362e-05	0.00038572236662081	-0.645372633523646	-0.681268494878873
PSMD4	0.681840278460748	0.24494781849628	0.00537568987206419	35.2472261110929	0.97581744824856	0.379859035504146	2.56889360800241	0.0102023775068217	0.0432063913618825	1.07255012509048	1.23544893122489
ZNF687	-0.410920226161758	0.130381162524848	0.00162331838525341	10.9566488910239	-0.548060458314916	0.290678572970018	-1.8854518677283	0.0593688569740451	0.157607351377872	-0.917209411148117	-0.898169888402478
PI4KB	-0.00359047589514278	0.0640421433800102	0.955290609084546	69.1508253516742	-0.0142747201633842	0.109465287609261	-0.130404080372384	0.89624673848801	0.945506101214068	-0.175520585867353	-0.150803388984465
RFX5	0.281474821242716	0.142135414656773	0.0476666214574194	6.04482454198728	0.419693769092634	0.266644784870454	1.5739807898232	0.115491890644505	0.252747098765964	0.343542274687518	0.456806532921919
SELENBP1	-0.265295102140205	0.0801489512461639	0.000932873485071072	69.1599312939514	-0.372394695333707	0.150822210715839	-2.46909718115276	0.0135454426847269	0.053556631544946	-0.65204702834594	-0.65221594665518
PSMB4	-0.268325048977556	0.260085533281974	0.302222038824081	10.4070321748649	-0.430580609659215	0.455007497701716	-0.946315416414273	0.343987732542858	0.527430894645965	-0.657564125265542	-0.733683471912564
POGZ	-0.216170205047698	0.0435930661383291	7.09223325462886e-07	628.143592433694	-0.320969558509819	0.0781861496095994	-4.105197149527	4.03970207961248e-05	0.000572601874258918	-0.56259766405882	-0.580214351739486
CGN	0.0321691520388418	0.217040840790699	0.882171480524852	5.44640580108556	0.111106362812911	0.403936741821327	0.275058818150434	0.783271049991682	0.878339785858547	-0.11040745230057	0.0247457394012618
SNX27	0.573160483229269	0.0874183521828799	5.50766317911797e-11	89.8939553320812	0.82507592182766	0.145443620713455	5.67282303466014	1.40463311287364e-08	8.23124930879733e-07	0.874659866389192	1.02439202418154
MRPL9	0.204215840206654	0.236654597505301	0.38817714377066	5.49810953281176	0.332775097174975	0.44858717815444	0.741829266150819	0.458190786366715	0.632429130345867	0.202864794465367	0.335109569286066
TDRKH	0.177428229136048	0.263331200724347	0.500448939733455	7.00139193172461	0.209956064480219	0.42836558124538	0.490132899729752	0.624039858760233	0.765407663462739	0.15408841175816	0.163147630316224
THEM4	0.064616754618194	0.108564143218829	0.551713628360275	46.844292414696	0.0758893553405926	0.186542458509739	0.406820816809544	0.684139596390904	0.811107453999625	-0.0513250400178814	-0.0245624562161583
ENSG00000285651	0.0116182057419054	0.32668494910668	0.971630057407344	3.5094702562465	-0.0679662949109891	0.584470577856228	-0.116286939815314	0.907425135906208	0.952270989930301	-0.147827766449993	-0.225978279205992
S100A10	0.381418102647514	0.307667809588427	0.215083588138295	4.77179737602775	0.618041895043641	0.566826141249328	1.09035531367948	0.275556658151546	0.457349041111413	0.525524599649813	0.734518607192523
FLG-AS1	-0.0493153863974677	0.16160740964029	0.760247739252964	92.7312468327382	-0.0777562920829501	0.257229944186711	-0.302283205514015	0.762436179927369	0.864740911497434	-0.258779064125667	-0.23968549427895
S100A6	0.484954994496313	0.344953526161385	0.15976688050898	19.2278604549513	0.800340704625354	0.503522279860199	1.58948419292899	0.111951119977505	0.247447337559236	0.714050371799511	0.989759640115134
S100A2	-0.494088369256176	0.190450043984152	0.00947782112471253	3.91434134044191	-0.772042519206908	0.385775840959736	-2.00127233806611	0.0453630490672558	0.129447959515934	-1.06864662463941	-1.21177266348029
ENSG00000285867	-0.480238728065128	0.124516466588843	0.000114867426401914	26.5740732927106	-0.697134200690755	0.217409671942207	-3.20654639907682	0.00134338638551818	0.00904535924378139	-1.04342842219084	-1.10689169011338
S100A16	-0.568492445233263	0.0805941202790176	1.74133231465667e-12	20.9520329494688	-0.888322731103533	0.187566638331693	-4.73603802363095	2.17936716513086e-06	5.35446297281929e-05	-1.20412573381675	-1.37457943913097
S100A14	-1.02981518310147	0.223536060851698	4.08655751351255e-06	2.52823864719456	-1.37167880603555	0.537522932042903	-2.55185169648923	0.0107152118043052	0.044794825450617	-2.04412801526272	-2.05133813063393
S100A13	-0.473353462307505	0.0975017020632322	1.20494590574e-06	72.5198182064861	-0.662738467751544	0.181456400498241	-3.65232896680306	0.000259872676584577	0.00249117252513216	-1.03089134463102	-1.05873338110589
S100A1	-0.432192672506487	0.119499077844525	0.000298379338496404	62.7440050226612	-0.619371525059184	0.205914728589097	-3.00790297664981	0.00263057106704035	0.0152694727805806	-0.955943472998357	-0.998014261365657
ENSG00000272030	-0.315098423857005	0.173836788624905	0.069891885660952	3.84964397029954	-0.455833122096469	0.338314764760507	-1.34736396272611	0.177863041050649	0.339911684421922	-0.74273170618996	-0.769040133720531
CHTOP	0.0936900255818675	0.103226344073163	0.364080400253961	56.1967638878626	0.114493743606315	0.177660537165267	0.644452310193166	0.51928217293824	0.685050955055904	0.00161320025060422	0.029488494302374
SNAPIN	0.0117518571787053	0.15627683508143	0.940056403114889	19.4577336299496	0.013100299366254	0.273846945020196	0.0478380336333053	0.961845324785259	0.980944632697139	-0.147584406427574	-0.112474952956529
ILF2	0.407807965735365	0.311983653219804	0.191163369057472	9.67846466903713	0.580444569809647	0.491534534313982	1.18088258156622	0.237649371833029	0.413121297953769	0.573576740550735	0.681877670316022
INTS3	-0.136800691095222	0.0497649256565183	0.00597887093115717	122.799691398165	-0.226153302186477	0.0924802714872955	-2.4454221267889	0.0144682689741841	0.0564038017554936	-0.41807720728397	-0.447459786543177
SLC27A3	-0.520409537807878	0.142837431097908	0.000269092127366932	24.4219858174384	-0.751801347294716	0.23397115354603	-3.21322238190706	0.00131254619468157	0.00888822625259254	-1.11657368268109	-1.1834325024102
GATAD2B	0.0812329072025891	0.0388886229288127	0.0367202850559028	186.82050217895	0.0904519905273953	0.0866665091843396	1.04367871025016	0.296634062995897	0.479951365654561	-0.0210694186621142	-0.00417295364242586
ENSG00000284738	-0.314776049757506	0.190010456093281	0.0975953382094042	3.02579094745271	-0.503950381586206	0.419129420173391	-1.20237415301872	0.229218598703598	0.403113599247133	-0.742144709372268	-0.836410288477691
DENND4B	0.310988189689857	0.113196370192635	0.00600819904089488	40.3057600742536	0.458928098143526	0.198688585671647	2.30978592248852	0.020900009056833	0.0737361954956912	0.397281869105334	0.511739478978742
CRTC2	-0.12171672493616	0.135454922586225	0.368877829444992	15.2876425150903	-0.163046833917706	0.241307968642477	-0.675679443306231	0.499244190265103	0.667520394594796	-0.390611476794687	-0.359102873067013
SLC39A1	-0.197447742267875	0.0975616203535949	0.0429880597307765	22.7478278396815	-0.319258782602832	0.180196072892684	-1.77172996879331	0.0764393924181669	0.188473220913304	-0.528506755117255	-0.577819052447074
CREB3L4	-0.892090414502394	0.165778145229912	7.39783867645291e-08	9.3019595458567	-1.3196301105246	0.298681101261562	-4.4181908562369	9.95305133970034e-06	0.000183810026077495	-1.79335104214094	-1.97846347591198
JTB	0.421978537159275	0.14416308360608	0.0034214819954946	34.4342514260211	0.607678281297895	0.23040598700074	2.63742400624313	0.00835383408594971	0.037282019505218	0.599379310743748	0.720008257490598
RAB13	-0.587933100847825	0.0956457115867222	7.89677913530931e-10	14.5645404356407	-0.921801355716184	0.198077628938132	-4.65373783328202	3.25971215967393e-06	7.52911789081233e-05	-1.23952436850035	-1.42145368228465
RPS27	0.163714643522067	0.344352801447399	0.634482603548586	84.8347274831392	0.257457489833325	0.552546459923672	0.465947225268423	0.641253276609604	0.779030425558103	0.129117946925273	0.22965554059958
TPM3	0.564104027503766	0.168656675597108	0.00082375059213773	27.3903867223908	0.816504392207686	0.288214309907649	2.83297658769724	0.00461167635190238	0.0237073901487753	0.858169364519739	1.01239081540267
C1orf43	0.158357409638288	0.119928238010984	0.186689917161489	53.1167466069233	0.237013186162967	0.191974745973918	1.23460606737913	0.21697714980924	0.389305317801193	0.119363195391868	0.201030969774466
UBAP2L	-0.0205618597362008	0.059188754228646	0.728294811738821	76.4785070111437	-0.0315665422714643	0.10605635648697	-0.297639324195929	0.76597845769344	0.867216462478701	-0.206423032193024	-0.175014093081258
HAX1	-0.0858590434501754	0.240832570797499	0.721459212834412	13.5097413243997	-0.143610660234901	0.387710551333875	-0.370406891792923	0.711079339520301	0.829550355535853	-0.325319801828094	-0.331889809754941
ATP8B2	0.125462674092001	0.0980631410166479	0.200753752054587	96.4457915668348	0.174170015331916	0.166137881006189	1.04834619460102	0.294479133619307	0.477711234661312	0.0594666183574692	0.113042705496415
IL6R-AS1	-0.96082166816389	0.272967470821489	0.000431688855663063	2.33944007228115	-1.27034416153876	0.50446173872771	-2.51821706982707	0.0117950603896138	0.0482152530198065	-1.91850075869099	-1.90945701033724
IL6R	-0.764678322152374	0.105170855208772	3.57312689727785e-13	94.5008980844512	-1.10255227260028	0.180100233507945	-6.12188141639273	9.24768393871172e-10	9.07737396700332e-08	-1.56135196758329	-1.67452747268989
SHE	-0.336554379523879	0.123168088876929	0.00628594257340913	8.71830283733159	-0.533380917104254	0.252462156016949	-2.11271631962315	0.0346250556291346	0.107013042479382	-0.781799912092975	-0.877616702838422
TDRD10	-0.194260131278673	0.142241380927334	0.172030766095592	11.5814453239747	-0.312127847425244	0.252984513428157	-1.23378242879631	0.217283988680885	0.389641431616819	-0.52270257447863	-0.567834855267685
UBE2Q1	1.2813792204957	0.203342102266026	2.94601439226864e-10	12.54445916443	1.83382297035002	0.323803973777784	5.66337388931647	1.48425264173658e-08	8.54682146199983e-07	2.1642242130669	2.43676349941639
ADAR	-0.0366008519642652	0.0437292943786292	0.402599861876707	109.021565677961	-0.0764916786475202	0.0922994087019613	-0.828734221846589	0.40725481652866	0.586878604832874	-0.23562772764317	-0.237914878002039
KCNN3	0.486985951945951	0.0549577277838404	7.92283663981386e-19	701.287800175952	0.69957094310955	0.101384191685331	6.90019747142462	5.19303008766684e-12	1.14828281298489e-09	0.717748452884999	0.848669426330002
PMVK	-0.0544127614703361	0.142100393383654	0.701780757518295	29.4149819858721	-0.0842522649743614	0.234180641609064	-0.359774678194837	0.719015640821949	0.834707970794368	-0.268060650180544	-0.248780665193371
PBXIP1	-0.167483681577867	0.076052134158954	0.0276496320770638	232.15785907478	-0.228631502545724	0.140337989520872	-1.62914905170222	0.103281469379443	0.233301909238163	-0.473946515018743	-0.450929575627016
PYGO2	-0.00475564725974881	0.143893083273636	0.973634821250469	19.5119884625704	-0.0145728998334208	0.279090549841159	-0.0522156692217446	0.95835684773191	0.97882864674583	-0.17764219515344	-0.151220877651293
ENSG00000271380	0.603223184100276	0.312562334829572	0.0536156079255449	2.17369198058528	0.930406698310889	0.581053908556783	1.6012398929074	0.109323796212621	0.243000380162191	0.929399716054455	1.17186822685015
SHC1	-0.553331979120424	0.119151847930929	3.41855402161969e-06	36.737965616793	-0.797637761808179	0.197944521739868	-4.02960261186924	5.58712233511262e-05	0.000747892381804928	-1.17652070792659	-1.24760919019401
CKS1B	0.764393120637207	0.350659215564931	0.0292667574876566	3.76436449685087	0.863698283924787	0.577756728848767	1.49491687556073	0.134936137472419	0.282165918758911	1.22286696420515	1.0784681403021
FLAD1	-0.053481712586839	0.0874080737218691	0.540628809290955	20.4251684698839	-0.113086265089842	0.184188793624464	-0.613969302173778	0.539235612818133	0.700757158559799	-0.266365344222096	-0.289151855711031
ZBTB7B	0.168254553302553	0.119922147329967	0.160607438312778	21.0025503998273	0.257405342764231	0.225181403822044	1.14310213186011	0.252996189272055	0.432188793045711	0.137384468950158	0.229582528209592
DCST2	-0.259224825636684	0.249745186257736	0.299289960272769	2.46238184777704	-0.397644803114121	0.467187954347749	-0.851145239113199	0.394688677862742	0.575126705357677	-0.640993928870443	-0.687569241644148
ADAM15	-0.531578898360326	0.172074018654865	0.00200665505739006	20.5530123906431	-0.739424525543042	0.322571952770824	-2.29227779784182	0.0218896181467024	0.0761728305141196	-1.13691148001079	-1.16610341081906
EFNA4	-0.0119468362579548	0.197940532064703	0.951872353102789	4.58531021625958	-0.0401695321637862	0.394274832355097	-0.10188206009459	0.918850289827547	0.959041677040722	-0.190736314885574	-0.187059350158786
EFNA1	-1.39139135802	0.244072772049923	1.19300089838048e-08	19.6049471249316	-2.04205850386979	0.417973627993152	-4.88561566353953	1.03106155211896e-06	2.86898066784242e-05	-2.7025061677284	-2.98995318203316
SLC50A1	0.122954390776585	0.210869094724106	0.559836768321547	6.53217329575991	0.143240167888625	0.379688499871909	0.377257061872952	0.70598257835119	0.825787493255476	0.0548993955988453	0.0697370677488156
DPM3	0.0364669226371677	0.329781965691956	0.911950290722812	6.52449951558162	0.0656803785910509	0.525505376660266	0.124985169530459	0.900535291268176	0.947843554910061	-0.102581830861645	-0.038856294868286
KRTCAP2	0.0157689301867152	0.163237480012443	0.923043133983474	17.9232552464344	0.0155088555514241	0.272143448575877	0.0569877968129738	0.954554916076186	0.97657857669386	-0.140269894883971	-0.109102674388361
MUC1	-0.275031167960155	0.129505606659594	0.0336951656174053	25.1737811116461	-0.422375073454566	0.227766833191932	-1.85441869448413	0.0636792823018615	0.165942366073864	-0.669775002342753	-0.722194699487971
THBS3-AS1	-0.26773473413737	0.0772008456888181	0.000524291654833342	78.4682920385643	-0.411529742210289	0.159928794070611	-2.57320606087101	0.0100761196243827	0.0428687449591491	-0.656489246938888	-0.707009885305537
THBS3	0.0288724670856778	0.102234824162337	0.777626670322623	13.4701182458983	-0.0157253169756257	0.211395317235506	-0.0743881992338873	0.94070149843458	0.969799277971715	-0.116410240922399	-0.152834405147216
MTX1	-0.0313039597266402	0.138768284606335	0.821524677895996	13.6187619396553	-0.0329388271523392	0.294252465451003	-0.111940700655995	0.910870424933699	0.954316452530196	-0.225982849559034	-0.17693546278884
GBAP1	0.210877381022119	0.132482343772654	0.111443246682562	8.09662418202689	0.32383140890998	0.253083704558529	1.27954270890281	0.200706009909761	0.369669976493055	0.214994501118879	0.322587292063669
GBA1	-0.33771993817063	0.180039931705262	0.0606819588773387	4.84911354926643	-0.64133334680973	0.398975029086668	-1.60745234677435	0.107955174878331	0.240927011193949	-0.783922226564087	-1.02876354646156
ENTREP3	0.235176042098668	0.138750255597013	0.090083133696736	15.7029811355476	0.338897082794329	0.24968725891267	1.35728624788524	0.17469027523208	0.336164252082711	0.259238864261921	0.343681111451409
SCAMP3	0.110659059728004	0.116412465591953	0.34181894194301	37.2698784669258	0.150087129865247	0.198206364430658	0.757226592074213	0.448914121309565	0.625244964121763	0.0325113681201483	0.0793236670870379
CLK2	0.0732635026878184	0.0580073669343531	0.206587951479604	35.6439324474807	0.0300397923499879	0.126323779988937	0.237799979961166	0.812036234212287	0.897321011866737	-0.0355805567974421	-0.0887575535051875
HCN3	0.547972162761182	0.29666226456541	0.0647290858924979	3.68214312812949	0.861034513297343	0.551657221309408	1.56081436086996	0.118567558045468	0.25740599327478	0.828795561593034	1.07473852973592
FDPS	-0.517457099350719	0.180789898332905	0.00420709481555987	47.3372356124001	-0.763052407823669	0.288455335726362	-2.64530522863174	0.00816172585985445	0.0366497673315471	-1.11119771736166	-1.19918538811183
RUSC1-AS1	-0.334495388389507	0.121788891704703	0.00602315730481139	7.91848242198271	-0.521528031962464	0.248817200724842	-2.0960288534843	0.036079631472275	0.110212674219232	-0.778050785704059	-0.861021187740736
RUSC1	1.85326501741138	0.811334174627255	0.0223586576570809	4.59094361948356	1.36309729539318	0.909370215204232	1.49894649352139	0.133887513475744	0.280777759671439	3.20554590545867	1.77768894059256
ASH1L	0.00400000800921763	0.0383237085463028	0.916872363357875	644.968184209788	-0.00576576499733904	0.078042318532901	-0.0738799808325571	0.941105885290548	0.969819176142325	-0.161699407604158	-0.138889792232754
ASH1L-AS1	-0.0129668871091772	0.263014924502783	0.960679458004755	1.70287667589284	-0.130069157833423	0.473442611513768	-0.274730568542499	0.783523244189189	0.878444394377604	-0.192593680612175	-0.312930020230215
MSTO1	-0.258890303566776	0.0732077912860273	0.000405656310426441	76.8274443357226	-0.400091564967922	0.125628634531908	-3.18471633842604	0.00144895961801697	0.00959263325556626	-0.64038481234778	-0.690995012905698
ENSG00000287839	-0.885064929309053	0.231070777579963	0.000127999437751931	3.24323063857998	-1.34810226089345	0.418210794210084	-3.22349943989309	0.00126634546177149	0.00862113018802072	-1.78055864517836	-2.0183280317275
YY1AP1	-0.245969735621893	0.0549503164722744	7.59760018465775e-06	123.126998555295	-0.383866471057453	0.110567253357049	-3.47179168698217	0.000516997342409283	0.00427205312620034	-0.616858318506541	-0.668277861112569
DAP3	0.0221246208387734	0.0622844366943548	0.722425465363231	113.529594382916	0.019813426829253	0.118782152977501	0.166804745768549	0.86752368442345	0.931077710489159	-0.128697097339751	-0.103075738602203
GON4L	-0.155774178191954	0.0591313737164373	0.00842924791272014	167.403187976706	-0.239060770357999	0.108628720533636	-2.20071422349097	0.0277562612468533	0.0906478606770018	-0.452625195362533	-0.465531849197202
SYT11	-0.164781151719284	0.100506883373785	0.101108929618879	200.816057434189	-0.234108919646571	0.181012540185006	-1.29332984006134	0.195897004330108	0.364128661713798	-0.469025597273878	-0.458598641605976
RIT1	-0.0507160591442957	0.0618141662921535	0.411953846958169	36.5532156993851	-0.0656290555455006	0.128440971759937	-0.510966669328574	0.609374395981233	0.754901395604151	-0.261329487519778	-0.222705853065616
KHDC4	-0.361063966817111	0.0506219341987435	9.85193361132092e-13	60.5587584130218	-0.531637461058647	0.104632682939095	-5.08098852218198	3.75475807759564e-07	1.2257659047017e-05	-0.826428341506087	-0.875175647282672
ARHGEF2	0.11342675099383	0.656510801189033	0.862830566753152	3.27075083898088	0.0946986255315819	0.973758917688033	0.0972505861681062	0.922527396439529	0.960830367669689	0.0375509354052444	0.00177286414651614
SSR2	0.123571422926574	0.257082899381305	0.630752754676963	12.8995650268018	0.208296761020358	0.392931778343971	0.530109226335001	0.596036202492549	0.743599216289508	0.0560229222997216	0.160824398859043
UBQLN4	0.876249910207635	0.25727954760095	0.000659637012417526	15.7049258110757	1.32089466648845	0.408373611036716	3.23452502999683	0.00121845240172727	0.00837761800590594	1.4265420721536	1.7186000051332
LAMTOR2	0.664841875373386	0.293473120079974	0.0234865004320256	5.86029655489682	0.912605425039389	0.510040740568719	1.78927946818874	0.0735698189685016	0.18344337359399	1.04159848060769	1.14694422768866
MEX3A	0.420543794623204	0.300075878289403	0.161077104464314	3.43164704265892	0.399833658582084	0.48005784615801	0.832886415214385	0.404908791898103	0.58467630864938	0.596766851169012	0.42899990526318
LMNA	-0.1109255713126	0.0859287758705991	0.196737893145167	72.6960143170438	-0.166160477503261	0.152039239760469	-1.09287890261119	0.274446972464503	0.456329315355055	-0.370962339825823	-0.36346236179189
SEMA4A	-0.0804103465597865	0.0745435996892771	0.280720495192572	45.5586578820259	-0.113649777243492	0.147829802177347	-0.768787995178057	0.44201917663708	0.618966529660374	-0.315398509329084	-0.289940842893624
SLC25A44	0.481526070046121	0.123195821900927	9.28235379263757e-05	15.5241395492381	0.675031017281936	0.219993800068105	3.06840927822948	0.00215201659652837	0.0131065160620002	0.707806794094286	0.814310474505487
PMF1	-0.0339600082314503	0.0895220753740524	0.704429559409949	33.1753420588573	-0.0883358300467949	0.177840802430322	-0.496712952481221	0.619391487215743	0.762016945399546	-0.230819131451363	-0.254498164772694
BGLAP	-0.0496415161633101	0.365609525140506	0.891997246043399	4.98511363160945	-0.0959264072190887	0.599094729831439	-0.160118930183343	0.872787389435805	0.933525060716117	-0.259372899471006	-0.265125917978436
PAQR6	-0.817322115917858	0.0754254782734827	2.32020731117715e-27	66.0112815085951	-1.17544756227426	0.135219078831608	-8.69291206855566	3.53265783939567e-18	5.85855976085377e-15	-1.65720873603855	-1.77658995501916
SMG5	0.00177807190650775	0.0535257612153999	0.973499951967912	59.2898971677732	-0.0152810664107904	0.116337286010472	-0.13135140877719	0.895497325710872	0.945016076970353	-0.165745233318555	-0.152212399039194
TMEM79	-0.0722438109010254	0.14973851381086	0.629474618020153	16.4113565570578	-0.0893266638227465	0.248218469306102	-0.35987114122676	0.718943499122711	0.834707970794368	-0.300528423764758	-0.255885455435803
GLMP	-0.0834874307828101	0.0934820098284658	0.371811368530459	13.0724612690348	-0.154050813402764	0.174879534790438	-0.88089674750889	0.378373708063052	0.559713636117889	-0.321001436640852	-0.346507324178376
CCT3	0.42236935923173	0.16950981127436	0.0127129647209458	71.7303538857214	0.607126724037936	0.265662674234186	2.28532941553823	0.0222935193688408	0.0772817151364666	0.600090941464615	0.719236008647773
MIR9-1HG	-0.336827400283295	0.0614326469299609	4.18473476585706e-08	676.406529040616	-0.485684097607967	0.105145726877711	-4.61915202862061	3.85311472451716e-06	8.5771480648052e-05	-0.78229704358459	-0.810835216424498
MEF2D	-0.0386870872367936	0.124839440395673	0.75664099491182	44.2070337330252	-0.0769034005687201	0.212282216569307	-0.362269632433446	0.717150548953179	0.833793094772821	-0.239426461684884	-0.238491339958565
NAXE	0.636999727823565	0.188391265404148	0.000721544043454293	22.8257169370142	0.92966557043249	0.294910478195982	3.15236534191465	0.00161953500805922	0.0104535976910133	0.990901938810768	1.17083055553653
GPATCH4	0.492897685197095	0.282002643247488	0.0804903946114924	5.42429554572545	0.627609464719674	0.458628154157308	1.36844949231879	0.171171421408764	0.3316246323181	0.728512867925992	0.747914396074923
BCAN-AS1	0.515938724679769	0.205841473981589	0.0121937967044545	5.97305047786138	0.728677508158059	0.351563816197072	2.07267493008892	0.0382025424297441	0.114600848904413	0.770467283227026	0.88942224169318
BCAN	0.172718221161715	0.0787099160352497	0.0282092381473577	212.770640382411	0.261227735217691	0.131329106983659	1.98910767930673	0.0466893189008171	0.132222620329773	0.145512165414112	0.234934353601625
ENSG00000272405	-0.731664045938054	0.130505791555973	2.06611367356428e-08	16.421998710076	-1.04835463935268	0.254805122645772	-4.11433894447285	3.88290546867918e-05	0.000553689632782249	-1.50123772420464	-1.5986440375549
ISG20L2	-0.137532104039169	0.0896640426467411	0.125064055583435	15.4571468408184	-0.245328000976325	0.178902820404881	-1.37129196969123	0.170283957993943	0.330795008122904	-0.419409004941361	-0.474306752446741
METTL25B	-0.136149647944953	0.0855971190681742	0.111702596451336	28.0624368870199	-0.168205076609753	0.162622651443076	-1.03432747601358	0.300983096171181	0.484564961353546	-0.416891751448706	-0.36632505513065
MRPL24	0.123479766594214	0.241814892635059	0.609604870696883	8.32455721861966	0.164799867882478	0.42202280526984	0.390499910963593	0.696166921131038	0.819520074319735	0.0558560293157626	0.0999233323138956
HDGF	-0.136399305602933	0.122039951011229	0.263711763634418	32.7318027870658	-0.218586718853251	0.217053876373029	-1.00706203688152	0.313904963053419	0.49730759710119	-0.417346342096573	-0.436865627699797
PRCC	0.00841056630624042	0.0735261093964801	0.908929560934541	50.5825768945033	0.0258032010870786	0.139697423997742	0.184707780205708	0.853458243461999	0.923151024626519	-0.153668416005803	-0.0946893088057134
ARHGEF11	-0.202989705434104	0.053568292754103	0.000151034090724248	231.168212433984	-0.302879630090788	0.0967738194424805	-3.12976827654106	0.00174944245520818	0.0111074860938639	-0.538597872075491	-0.554886199428649
ETV3	0.0499512355935483	0.12096174709222	0.679642749552958	10.4400212977747	0.00538709468544982	0.252052374541981	0.021372917812177	0.982948177084948	0.991919956722452	-0.0780288385260987	-0.123274399943535
IFI16	-0.528662573657057	0.223872133162163	0.018203686833717	33.7840385403883	-0.706797378992253	0.336778343735871	-2.09870198645131	0.0358431794631048	0.109753192063539	-1.13160127263731	-1.12042134297644
AIM2	-0.559716730647413	0.179306760070208	0.00179895855953257	4.75654914779677	-0.870050753742028	0.329306202964024	-2.64207216842824	0.0082400495949688	0.0368858474186633	-1.18814642113969	-1.34899639563227
CADM3	1.7309646574036	0.536688592137215	0.00125854699835255	21.308765426799	2.02125147083683	0.764142249727693	2.64512461070843	0.00816608385250052	0.0366512407604516	2.98285455947617	2.6991867383457
SNHG28	-0.475944978735815	0.169310943293504	0.0049376982838587	9.6466744298545	-0.67125269613419	0.297350090522652	-2.25744910638611	0.0239800262124022	0.0814440088841708	-1.03561012290378	-1.07065436101745
ENSG00000272668	-0.395840190722386	0.171727867859746	0.0211641421387754	11.6359945926609	-0.622234878057799	0.298374801676006	-2.08541362930996	0.0370317707392638	0.112129794767199	-0.889750837933419	-1.0020233121031
TAGLN2	-0.372468156035061	0.459078326352808	0.417171011985827	2.19043849369307	-0.424210083113705	0.713326954596202	-0.594692350233477	0.552049136198863	0.710971722817577	-0.847193728023532	-0.724763941502749
KCNJ10	0.745219180419221	0.114130894505767	6.59838034761568e-11	290.049643761412	1.07860143251879	0.171240957449586	6.29873511911622	3.00084281147211e-10	3.45597063787871e-08	1.18795397985531	1.37935930767349
PIGM	0.691557950608281	0.117184562950565	3.60337189101682e-09	65.3651816906622	0.985848782832813	0.187566089512299	5.25600755123792	1.47216247950005e-07	5.67775408372764e-06	1.09024460685826	1.24949404872594
ENSG00000225279	0.76214163902785	0.158304992600743	1.47651767353406e-06	14.651851334855	1.10124630441491	0.275926252680092	3.99108926286796	6.57705178488435e-05	0.000855480994513898	1.2187673403773	1.41106494802532
IGSF8	0.519129553940663	0.439323076933552	0.237341497071819	7.59291203245246	0.780298016806143	0.658393557481597	1.18515439274777	0.235956408436794	0.411126400243306	0.776277323875014	0.961697381490084
ATP1A2	0.398522044010203	0.0710567527506866	2.04083613886612e-08	1949.88744602154	0.583544122393824	0.11826376178672	4.93425977305036	8.04553007204805e-07	2.33264109641337e-05	0.556668414135891	0.686217429884385
ATP1A4	0.134067373487301	0.168107050865092	0.425153794613612	11.2100395866765	0.197966982395718	0.291164428482251	0.679914725255614	0.496558457231157	0.66485753711622	0.0751345369964017	0.146361422539752
CASQ1	0.686107901294285	0.260732284591846	0.00850176043931909	2.77747817996981	1.03123141601998	0.50001288724113	2.06240967449839	0.0391687490151604	0.116724983588036	1.08032085179059	1.31303538614893
PEA15	0.613787751457179	0.264805273064342	0.020455657871089	38.6668680779935	0.868634211483147	0.407055549599516	2.13394513927585	0.0328472718699162	0.102832768464174	0.948636272057085	1.08537905349631
DCAF8	-0.244893621044871	0.043261063851121	1.5064071607567e-08	170.704437680795	-0.375718159142626	0.0895728536196152	-4.19455386269338	2.73409179485232e-05	0.000421787705356566	-0.614898868807675	-0.656869209819189
PEX19	0.14326681670612	0.177019889177432	0.418327596671568	10.3528114584287	0.207484046711546	0.338785599827414	0.6124346690569	0.540250209919484	0.701473827750431	0.0918853985029266	0.159686497629033
COPA	-0.18465529352532	0.136683900884744	0.176706346128532	110.902707470232	-0.279879500012961	0.221463056001418	-1.26377511927393	0.206310753937872	0.376421116414153	-0.505213547896031	-0.522683153386336
NCSTN	-0.465168376669732	0.164590120283194	0.00471004674138477	32.7469983882534	-0.670056278586319	0.276100310252388	-2.42685811534876	0.0152302108518197	0.0586299481816569	-1.01598748222586	-1.06897922747475
VANGL2	-0.245643602843876	0.0763450376833756	0.00129292692742267	32.3788322214332	-0.388852918561882	0.164788380045796	-2.3597107906141	0.0182891871126894	0.0669171211374174	-0.616264477676464	-0.675259508521925
USF1	-0.080372560348967	0.101076323407892	0.426516344929461	10.7584329060705	-0.0923614282695828	0.209040957117052	-0.441834124486263	0.658609243030619	0.791935592112804	-0.315329706079883	-0.26013450354459
ENSG00000289121	-0.36461419434634	0.199115119145899	0.0670747521226277	2.73514356869984	-0.546180228177008	0.399775382484516	-1.36621776154054	0.171870624259392	0.332513116275987	-0.832892794652242	-0.895537332086651
KLHDC9	-0.781294839062618	0.398527695558631	0.0499428596432647	6.3189331599446	-1.15831141958797	0.618464296703377	-1.87288324606959	0.0610845092053152	0.160869108380829	-1.59160825232397	-1.75259722149777
PFDN2	1.05457870974414	0.338289077423154	0.00182460530359588	7.64014106162144	1.30825364383942	0.542104609999591	2.41328632833506	0.0158093944798593	0.0602996775653144	1.75125313918316	1.70090099938796
NIT1	-0.427506099891999	0.131352155621758	0.00113529733167401	17.3883599051312	-0.643064455826467	0.230840149535003	-2.78575653811452	0.00534029644534536	0.0265478046311773	-0.947409899070213	-1.03118731463946
DEDD	-0.354730049667701	0.116738887991768	0.00237631120968402	18.7432229691726	-0.53297705633637	0.20943740747054	-2.54480354189516	0.0109339234757179	0.0454912661618929	-0.814895190375101	-0.877051247475394
UFC1	0.531465351951163	0.162362028481379	0.00106286329289711	13.5790574504329	0.778669082251746	0.312375605219101	2.49273332885769	0.0126764011789007	0.0509884640191341	0.798739035864675	0.959416670282032
USP21	0.678556775266204	0.174577604741256	0.000101553912854449	11.0296933403344	0.954317878258177	0.316048809159559	3.0195268914188	0.00253169816866476	0.014835930186974	1.0665713385531	1.20534685615194
PPOX	-0.157442369333012	0.128209434086554	0.219443500485616	22.5257304255573	-0.207348308128636	0.227180033339936	-0.912704805436729	0.361397815892789	0.543966362204213	-0.45566273123352	-0.421130453299366
B4GALT3	0.326411013186057	0.263012472106247	0.214588142850138	7.3571119428049	0.484087516767163	0.445099309948967	1.08759439960189	0.276774204202707	0.458441145478111	0.425364610014689	0.546965797855779
NDUFS2	0.438269537611633	0.126562238969472	0.000534431523979202	64.0570280592945	0.647933760759048	0.205089689430652	3.15927028100619	0.001581647340656	0.0102661602729703	0.629042876884569	0.776370941273533
TOMM40L	0.962977464553082	0.225566642253645	1.9622071265964e-05	5.91926514805368	1.37336455896346	0.365050209090032	3.76212511256158	0.00016847572775712	0.00178075300772727	1.58446046102611	1.7920643880515
SDHC	0.128311790518676	0.0757597847239086	0.0903287211415949	48.2759176534862	0.184167261807192	0.140705090619913	1.30888840621043	0.190572154419853	0.35670977527075	0.0646544491363538	0.127040095400313
ENSG00000289106	0.206757915037102	0.233156941221664	0.375199660732639	2.87535343371632	0.321645371238525	0.454148506244158	0.708238311513026	0.47879727839081	0.650317286227125	0.207493546707344	0.319526567122294
ENSG00000288670	1.22431836608485	0.36250703340992	0.000731840145401775	5.84417879354428	1.29086900797628	0.513619912630052	2.51327679522048	0.0119615443464279	0.0487360472378213	2.06032461317322	1.67656034447709
ENSG00000283696	0.0722922445535974	0.149364450651688	0.628386579754705	8.28080827679993	0.0302422108417258	0.294337149039122	0.102746836206211	0.918163900406172	0.958808017400412	-0.0373490780118717	-0.088474142411981
ENSG00000288093	-0.260403198297151	0.173453008876137	0.133280673759874	4.40275406794358	-0.364762545615352	0.327756764183654	-1.11290623253457	0.265748703012706	0.447202079225035	-0.643139575815488	-0.641529986708415
ENSG00000283360	-0.617751168803303	0.259086019146996	0.0171094256680815	3.36149976098707	-0.846400505832559	0.46843127072424	-1.80688301300625	0.0707805216748471	0.178637067638969	-1.29381877685026	-1.3158831036742
HSPA6	-3.47557029307505	1.27166695728886	0.00627446758490868	21.6053092207751	-5.33518182568887	1.52380855817621	-3.50121529181747	0.000463141535057388	0.00391674615879231	-6.49749591498867	-7.60073588616203
ATF6-DT	-0.109674821710888	0.243735465202766	0.652728597915106	2.67770808239359	-0.0948120269091046	0.464779810237244	-0.203993428330522	0.838358634369199	0.914236076002618	-0.368684904892068	-0.263565646783898
DUSP12	0.415667528526047	0.168287851090427	0.0135120826077793	17.6834681137466	0.60040420164036	0.289365528809892	2.07489884544892	0.037995910747273	0.114111587075838	0.587887872722213	0.709823640215199
ATF6	0.0131218409976147	0.0517486263574108	0.799828644568992	202.77088933298	0.0212224085410184	0.0913794319647395	0.232244916440359	0.816347793036732	0.899998600651081	-0.145089863152413	-0.101102988761953
NOS1AP	1.76642295580008	0.516663410823907	0.000628737464086873	7.56383288730285	1.9149120959521	0.588595590804935	3.25335786721297	0.00114049764627511	0.00795562158656336	3.04741901534253	2.5502983723262
UHMK1	0.299900962841872	0.0899508212281358	0.000855898086407869	47.7004201363634	0.437917007681637	0.152462004811124	2.87230256629607	0.00407492613699646	0.0215905990594087	0.377093625425317	0.482321336070249
UAP1	-0.345436864557481	0.141243883918409	0.0144580614481984	22.4701453014881	-0.542227303629663	0.243489610560648	-2.22690119049086	0.025953878269635	0.0862563361169593	-0.797973638381896	-0.890002745509567
DDR2	0.082881196838992	0.0738970213007565	0.26204235048435	271.691176336794	0.0881434007729163	0.143629191196712	0.613687231951317	0.539422027214002	0.700804927482727	-0.0180681205655574	-0.00740526675999266
HSD17B7	-0.811719723412246	0.209839026380905	0.000109598022759189	52.8600065394492	-1.21287716738956	0.337940300829812	-3.58902789756459	0.000331913324751741	0.00303914938662109	-1.6470075859543	-1.82899606284529
CCDC190	-0.0786894319055804	0.152378632142743	0.60556999624329	32.0131138415998	-0.106068736965565	0.244694383124455	-0.433474343020029	0.664670201588168	0.79633655708266	-0.312264971532125	-0.279326442527511
RGS5	0.0245191163060691	0.129584461401261	0.849925567031601	36.1969871724351	0.0358492372733254	0.21543170621481	0.16640650488828	0.867837055166677	0.931230216068249	-0.124337065868649	-0.0806236072312541
RGS5-AS1	-0.0448350441574488	0.246775254193912	0.855830949338626	2.72103641964375	-0.335281779885253	0.525568841732715	-0.637940747742737	0.523512251425534	0.689113836853837	-0.250621006015056	-0.60025324379624
ENSG00000232995	-0.281608409214516	0.118653705128377	0.0176268923757654	8.13987964082198	-0.422644176875648	0.22591971773043	-1.87077153389485	0.0613767548151419	0.161455537492741	-0.681751211633488	-0.722571477785742
NUF2	-0.0675084295524143	0.0994921382418431	0.497435524391447	13.510217196548	-0.0725267688234104	0.246845661955962	-0.293814232945076	0.768899858561804	0.869147241155377	-0.291905976159572	-0.232363510545099
PBX1	0.2624437287568	0.0545776063281986	1.51965212028157e-06	1091.18685675577	0.37437864696669	0.0836468454152702	4.47570551056723	7.61594006622732e-06	0.000150401939153268	0.308889395489646	0.393359719390996
ENSG00000269887	0.673359977059155	0.23140610502781	0.0036158764687658	2.9295655945752	0.991367288030915	0.439074777229146	2.25785524344419	0.0239546857432715	0.0814066615504948	1.05710871728646	1.25722064315727
ENSG00000271917	0.703924112622217	0.175534074774091	6.06711937885031e-05	4.34267096332903	1.00005323327697	0.311973870412196	3.2055672866309	0.00134796526938878	0.00907010499561439	1.11276160732617	1.26938204805947
RXRG	0.3266023408045	0.118722613885895	0.00594190974078985	40.5196350619469	0.438673619858167	0.211017960493564	2.07884494207092	0.0376316046146183	0.113450902247978	0.425712990059294	0.48338068732933
MGST3	0.312681248837197	0.107899298952474	0.00375671788662178	106.533109893808	0.455362859770464	0.169376745051864	2.68846151005576	0.00717821105803362	0.0333081847192025	0.400364686035107	0.506747701319613
ALDH9A1	-0.096123706808103	0.0736999681436804	0.192145936658606	48.5375980317093	-0.189395344440657	0.134770155321179	-1.40532111126011	0.159925813411675	0.316379540691782	-0.344010275830694	-0.395994068666597
TMCO1	-0.0293296575592297	0.0639051571593516	0.646265737973956	75.8662910408506	-0.0768393475679474	0.111474925943862	-0.689297139400149	0.490636297755683	0.659665418908596	-0.222387929584892	-0.238401657781723
TMCO1-AS1	-0.029331798211839	0.115278874215471	0.7991540340073	8.65300983022671	-0.0117322798228577	0.214009340921302	-0.0548213445840761	0.956280795452482	0.977588529745515	-0.222391827405068	-0.147243655927792
UCK2	0.140341515763884	0.13766191696998	0.30798222814248	24.5860963455997	0.156313854712269	0.248201522614308	0.629786042671354	0.528834578660967	0.693076707168759	0.0865588466907413	0.0880418572130498
FAM78B	3.29580799504552	0.650407058569317	4.03497092334274e-07	16.2711478693902	4.71620624333721	0.772793734609434	6.10280082785707	1.04225689934725e-09	9.93378644757175e-08	5.83220896112346	6.4724589905948
POGK	0.644036702902173	0.108838405962444	3.27137822970099e-09	38.0075443918607	0.932949891591183	0.191263516655309	4.87782462597153	1.0726222603007e-06	2.96472792747113e-05	1.00371525720003	1.17542901411625
TADA1	0.357765707723838	0.103890584732705	0.000573858979325793	23.3015135202452	0.487519503494372	0.18886501182505	2.58131190517158	0.00984256108250741	0.0421018914088994	0.482456994117599	0.551771006618465
ILDR2	0.460167634331225	0.0788850520684875	5.43109298974193e-09	104.621987824143	0.669689459922164	0.139266603080845	4.80868668515885	1.51925107697865e-06	3.94292016598028e-05	0.668916157982274	0.806831629081032
MAEL	-1.02913215055245	0.318736822658541	0.00124318029411628	11.3584709630013	-1.57483228506031	0.501246241394202	-3.14183360393876	0.00167893421608968	0.0107503648801665	-2.04288431133837	-2.33577829756139
POU2F1	0.0509531101704457	0.0392180349711336	0.19386621093266	779.728070527333	0.0671397105011216	0.0764790162980857	0.877884075279381	0.380006632079081	0.561528110701192	-0.0762045691779077	-0.0368130484808957
ENSG00000272033	0.20459080602843	0.143558999672222	0.154118480990212	5.88473841993142	0.182178354082937	0.271155559954291	0.671859187079355	0.501673344792583	0.669626233244993	0.203547553236833	0.12425537693127
CD247	0.568362305511626	0.364758506706128	0.119188703407814	3.85612419222313	0.872701106588399	0.596648994852294	1.46267087369257	0.143557459698275	0.293739285828031	0.865923075637821	1.09107321304587
CREG1	-0.160412537002107	0.203279174326041	0.430039358156285	12.0969396351873	-0.231609151641471	0.33299976159727	-0.695523475844345	0.486727304355017	0.65637475591569	-0.461070978895116	-0.455098655132381
MPZL1	-0.109751888008897	0.0410197036374303	0.0074597954274635	84.6775200672412	-0.182641233650561	0.0910320061945763	-2.00634086059989	0.0448198933386663	0.128353153363571	-0.368825231524243	-0.386537472551167
ADCY10	0.621834469844588	0.401128323681272	0.121090324160372	3.65427467958255	0.918715851632874	0.651860785388752	1.40937432075313	0.158724513108119	0.314641085989129	0.96328818762234	1.15549958577848
MPC2	1.28192047315012	0.408177760499692	0.00168605805035264	9.32394002446715	1.55523479575639	0.548471007047046	2.83558251169873	0.00457421975117494	0.0235367236591639	2.16520975621756	2.04670536570473
DCAF6	0.268710239470702	0.055329139633353	1.19432214777357e-06	278.120798289873	0.382228766974298	0.0925610538430975	4.12947725964987	3.63588960780235e-05	0.000527999940943907	0.320299809207183	0.404350864883968
GPR161	-0.14114475231402	0.09266153672767	0.127701389691405	39.8425613406221	-0.232967098190481	0.168916101371774	-1.37918822598051	0.1678367272927	0.327382296568118	-0.425987117277553	-0.45699994938997
TIPRL	0.0844874383097313	0.217537363634658	0.697733900354772	25.1148210670718	0.129340444106312	0.338377730893288	0.382236868143965	0.702285677454242	0.82320509435264	-0.015143386124309	0.0502757236858621
SFT2D2	-0.0451670293046411	0.0736224245857229	0.539548729299896	37.18403430927	-0.114490747535332	0.143612223001552	-0.797221470028317	0.425322418930218	0.603744500174504	-0.251225503166739	-0.291118306018255
TBX19	-0.230983789823632	0.144809796670887	0.110693452731597	8.47096025391235	-0.357410166681956	0.287763553690719	-1.24202722025769	0.214226519095532	0.385663546752095	-0.589571068980675	-0.631235740697131
ATP1B1	0.623409893760349	0.673894897488371	0.3549218241896	1.468995027741	0.479466610892079	1.08698571233191	0.441097436196729	0.659142459496601	0.792174690071138	0.966156807733281	0.540495954244068
NME7	0.0845407180028781	0.0429643097391239	0.049102979226763	161.067212860053	0.0856989179937067	0.0850527821008721	1.00759688133503	0.31364802672844	0.497132731740028	-0.0150463714746414	-0.0108278470333286
BLZF1	-0.0115365095080254	0.0611371168018783	0.850328777640819	71.3383882366284	-0.0157292294005755	0.105817891686784	-0.148644328003938	0.881834292851966	0.938453336166118	-0.189989168955435	-0.152839883029314
CCDC181	0.642466499144908	0.228626450873928	0.00495238815354644	8.47272157995702	0.763949601534544	0.407803921212079	1.87332578672595	0.0610234111069634	0.160789998379072	1.00085614224607	0.938807564435626
SLC19A2	-0.269629108450992	0.0876532859657947	0.00209736838643358	39.2388954280232	-0.400749976029215	0.156105846502093	-2.56716827081708	0.0102532842639893	0.0433224117793628	-0.659938629799806	-0.691916870375628
ENSG00000213062	0.41093341978111	0.14769916281048	0.00539863395268544	4.95445019425012	0.506763825633282	0.347053933663323	1.46018752844592	0.144238541966809	0.294841856277277	0.57926774234508	0.578715453880088
F5	1.68166849684805	0.521319486198076	0.00125624390858752	7.2753983952751	2.31833120656205	0.720473174769241	3.21778976337958	0.00129182468136164	0.00876221697983697	2.89309334908246	3.11513536017635
C1orf112	-0.022978251213536	0.117650469771146	0.845150681734429	20.4524226945966	-0.00775243787483148	0.21527097675487	-0.0360124620220367	0.971272422143894	0.985776122939678	-0.21082293314568	-0.141671381638049
METTL18	0.149973928200336	0.375479035194172	0.689583579239667	2.10382412978777	0.118374503771218	0.724828610428017	0.163313784897807	0.870271380835574	0.932276035115446	0.104098082800884	0.0349220417582651
SCYL3	-0.101721744188062	0.0748960951349726	0.174409261877499	42.1894603889359	-0.171967846883091	0.144997395669736	-1.18600645265923	0.235619751293589	0.410755592920518	-0.354203495858207	-0.371593402046469
KIFAP3	0.669795479262763	0.111696711791831	2.01547327848348e-09	121.261115092379	0.951588472770656	0.181887633271071	5.23173816524669	1.67923497491521e-07	6.31483737505529e-06	1.05061828003853	1.20152534860893
GORAB-AS1	0.237196755333839	0.177633713078223	0.181773651130875	3.72073465008368	0.33735566538772	0.353111753584638	0.955379315366965	0.339385910423523	0.523277792716968	0.262918292107893	0.341522935147732
GORAB	-0.0422556899198587	0.0847837383877987	0.618206502838842	24.8692600307624	-0.064813709042343	0.16038641045368	-0.404109730113707	0.686132030171403	0.812540244813093	-0.245924373340402	-0.221564266435767
PRRX1	0.171378579015113	0.0993155189317726	0.084419907746504	370.270122391187	0.225755583542359	0.176970297073904	1.27566934833184	0.202072428234944	0.370991824404772	0.143072869955433	0.185268924329905
ENSG00000271811	0.0698260278212581	0.183802013813165	0.704021090097177	20.3276908617063	0.0829420944938539	0.312596878181728	0.26533244662039	0.790753371189542	0.883206755644354	-0.0418397035797297	-0.0146877432076498
ENSG00000231424	-0.492411816548414	0.281349615648533	0.0800876596212485	15.3176005165635	-0.633631540124557	0.43832607935814	-1.4455711625747	0.148297519855176	0.30028889734777	-1.06559386355941	-1.01798005808769
FMO4	-0.57565220305727	0.115976343987532	6.92229113299837e-07	19.0080339739111	-0.893544973547133	0.228461467269701	-3.91114083361941	9.18611851844319e-05	0.00110633688823429	-1.21716262190633	-1.38189122881591
PRRC2C	0.2197867629078	0.06352200402378	0.000540155524729062	221.714011626302	0.309183453628584	0.105636835703255	2.92685266053513	0.00342411054631614	0.0188575155294131	0.231217202702651	0.302078330733608
VAMP4	0.226931810811779	0.0915473423365687	0.0131808010137668	27.5492619084134	0.333475950694965	0.169525155122822	1.9671178029795	0.0491696312691272	0.137347004373792	0.244227306145891	0.336090851483028
METTL13	-0.207539214908617	0.214846166595021	0.334049263115169	9.10702693817117	-0.299706240014121	0.369963100733106	-0.810097654118029	0.417884052450623	0.596830084996031	-0.546881873760973	-0.550443058176695
DNM3	0.285520618137961	0.0626531974697867	5.1850034071148e-06	1264.2331100092	0.403202646768239	0.11120337863847	3.62581291778084	0.000288053847691356	0.00271271153328418	0.350909088293926	0.433716908223931
DNM3-IT1	0.382496994325727	0.215567003229642	0.076000917618131	2.74346317366634	0.607381527244076	0.414727898814679	1.46453018709379	0.143049141251446	0.293133196406028	0.527489106050082	0.71959276486399
PIGC	0.0206186206890907	0.0787448305090331	0.793444071875047	59.6957191029186	0.0130813270327183	0.139208804378021	0.0939691069912212	0.925133697168443	0.961846732734089	-0.131439306768745	-0.112501516585879
SUCO	-0.123844078836544	0.058754645879319	0.0350467666725662	110.528663936237	-0.205375789015069	0.10750205255259	-1.91043597902095	0.0560771020649136	0.151073045990671	-0.394485081937203	-0.418368680925967
TNFSF18	0.0163578423438498	0.299791701702264	0.95648579876961	1.90629856739275	-0.0100414039510131	0.591967576932776	-0.0169627600265569	0.98646632468851	0.993474472005409	-0.139197570641185	-0.144876219162496
TNFSF4	0.0119462591345689	0.140990061211216	0.932475079522876	12.3702805687441	0.00898492661888773	0.265579198134415	0.0338314396684799	0.9730115650592	0.98663551176654	-0.147230428457189	-0.118236987241391
PRDX6-AS1	0.0892349563994018	0.0586586097515372	0.128194776107496	282.999964357875	0.117062950039496	0.0986059202764975	1.18717973232484	0.235156733573114	0.410293452874963	-0.00649883926117875	0.0330857032216276
PRDX6	-0.116594976098662	0.0963196562502449	0.226086962534986	223.052370962718	-0.180732136877466	0.151582759546348	-1.19230008358705	0.233143601771888	0.407896770944718	-0.381285509623911	-0.38386449935166
SLC9C2	0.345026158656389	0.104944132267936	0.0010100485018113	58.3749514682396	0.48717671242305	0.180600000048958	2.69754547226459	0.00698527439090694	0.0327038324097912	0.459260109587908	0.551291056434909
ENSG00000238272	0.598817702214412	0.223529132329474	0.00738590127578778	2.63447639193972	0.823573425458388	0.412857576996675	1.99481242768864	0.0460633414177159	0.13076248785885	0.921377967869886	1.02228834217651
ANKRD45	0.321443284802673	0.111446595686418	0.00392308672335776	30.9112824747871	0.428491821466864	0.201175765466491	2.12993757211893	0.0331767676971206	0.103596971472237	0.416319091913999	0.469124901762935
KLHL20	0.0705141405858784	0.048104755454152	0.142690375017457	81.1105750940131	0.0950172084075353	0.0912560353449659	1.04121560890029	0.297775493034676	0.480988485096628	-0.0405867493142534	0.00221891984219723
CENPL	0.172577031576994	0.187270723317191	0.356769767962037	4.64556763182799	0.158898086078269	0.353680687021989	0.449269897704055	0.653236970145017	0.7873159926793	0.145255079509718	0.0916601029091251
DARS2	0.121044662746616	0.136550910065527	0.375378602714257	12.5731851524769	0.130560578082533	0.258252968205478	0.505553059040364	0.61317044161903	0.757446809485206	0.0514220558311842	0.0519840631813819
GAS5	-0.230124808976626	0.116924030051078	0.0490500147125766	28.2063343848932	-0.313165883219453	0.228968495741793	-1.36772477019113	0.171398243455797	0.331986506595531	-0.58800698853986	-0.569288234633861
ZBTB37	0.343446505410939	0.0551548965805049	4.75618105214087e-10	115.212744924625	0.487531111585382	0.0981009397630499	4.96968849394256	6.70605507772533e-07	1.98595031087495e-05	0.456383788476567	0.551787259391297
RC3H1	0.0576661358352748	0.0400725345790106	0.1501380893681	165.518151950076	0.0690410623125894	0.0716107889023744	0.964115371033152	0.334988087157977	0.518909250647104	-0.0639811160268237	-0.0341509191920548
RABGAP1L	0.286882566025491	0.0756847522243694	0.000150348230023586	377.376730631821	0.406370481302398	0.122844049632133	3.30801925302291	0.000939583499033577	0.006855280575439	0.35338899929511	0.438152271024609
RABGAP1L-AS1	-0.639796170618276	0.196984005314398	0.00116235608423983	4.60500263545134	-0.847510081835526	0.373150913391632	-2.27122606811374	0.02313329613035	0.0792813769426996	-1.33395955097431	-1.31743664824069
CACYBP	0.428728868603301	0.630545070135686	0.496546415913547	23.4372470352942	0.594563865237395	0.839264839437272	0.708434140570039	0.478675697396251	0.650205403032142	0.611670692347224	0.701646442023238
MRPS14	0.278918801689857	0.1215680708289	0.0217708283800403	11.3675237520996	0.407539772650658	0.219973441603529	1.85267716720635	0.0639286445727397	0.166409141672315	0.338888131113881	0.439789424510154
TNR	0.162273481257266	0.450712605357388	0.718819021426433	6.90203714256121	0.00727011192724134	0.668002020544158	0.010883368169035	0.99131649999217	0.995397608915072	0.126493797948874	-0.120637941335227
LINC02803	0.767116408292241	0.2659354850861	0.00391916378649126	12.4635967605994	1.10335914473896	0.451547739031401	2.4435049704949	0.0145453692346796	0.0566112188190392	1.22782567890851	1.41402318756594
COP1	0.211763881660515	0.0347469268588604	1.09804999516862e-09	344.464478138747	0.28784084879579	0.0613806971029472	4.68943596898266	2.73959142333162e-06	6.42622123967914e-05	0.216608691137339	0.272196026426296
COP1-DT	-0.595125578165422	0.138613480768085	1.7594351507682e-05	66.7946350606765	-0.852029765224167	0.23318515071156	-3.65387659816337	0.00025831045203918	0.00247906281054269	-1.2526208340766	-1.32376476776734
PAPPA2	-0.675096154826336	0.203453382262	0.000906041444891351	49.1854551998111	-0.953751028834719	0.333411564406102	-2.86058172737233	0.00422864545130636	0.0221713108329006	-1.39823573949864	-1.46618720296439
ASTN1	0.189357744737744	0.0476676922951621	7.11357895215214e-05	535.374924185993	0.267535608002408	0.0837514571157135	3.19439944349593	0.00140122090724012	0.00934372638748299	0.175810341980538	0.243766160944799
BRINP2	-0.0646399513798756	0.114800247671955	0.573390920433609	222.433350264991	-0.100125459373586	0.186061344255851	-0.538131441401951	0.590486307307776	0.739568380061336	-0.286682890429297	-0.271005113852885
ENSG00000227579	0.540325809363938	0.306569641607937	0.0779866096018682	3.69136463200274	0.827132492184267	0.555522672284048	1.48892661533234	0.136506694086593	0.284364654532353	0.814872653027747	1.0272714787611
SEC16B	0.325977888477256	0.1882978254605	0.083419230700615	11.0552728178967	0.535064489767368	0.350663251953121	1.5258641639441	0.127043697032008	0.27049591367041	0.42457595228404	0.618339907613791
RASAL2	1.03774475234433	0.171708208126748	1.50663772469103e-09	111.697655676666	1.46568794654539	0.271383327492432	5.40080321104569	6.63431724260081e-08	2.97360857165654e-06	1.72060092661947	1.92132862660245
C1orf220	-0.217519301322417	0.216739409999292	0.315572278982537	2.53116958332155	-0.403784653072191	0.385131703616316	-1.04843265117031	0.294439316750771	0.477693370083623	-0.565054174123535	-0.696165796108126
RALGPS2	1.00124818645295	0.142430502598571	2.06931398215997e-12	36.4892612876604	1.46426359629569	0.25246192303369	5.79993837763921	6.6339293342817e-09	4.5198614566225e-07	1.65414593514132	1.91933435889544
ANGPTL1	0.120104925051835	0.167725842323302	0.473942674420366	13.6611236981046	0.176589349501304	0.294366376239403	0.59989646833063	0.548575236241955	0.708257821552089	0.0497109287984609	0.116430074584543
FAM20B	0.14116500893236	0.0655311837475587	0.0312272028727598	47.04973510951	0.181532863249111	0.116668807104591	1.55596742397795	0.119715838878111	0.259020841309069	0.0880583091786984	0.123351609388597
TOR3A	-0.256019280319187	0.118776064442532	0.0311243914640331	19.7540559514204	-0.417970529368373	0.235808466994357	-1.77250009168829	0.076311580094574	0.188298057474842	-0.635157092402294	-0.716027789321675
ABL2	0.0900604198696322	0.0296865001674485	0.00241561463690066	176.975234944653	0.107658992312693	0.0614294247569479	1.75256390139836	0.0796768921667569	0.194146573566485	-0.00499578913742374	0.0199189914408035
SOAT1	-0.209781512140907	0.0843331140298657	0.0128632055972154	54.2568991201172	-0.314661339806227	0.14772430939141	-2.13005795121033	0.033166829264984	0.103585441907814	-0.550964774160609	-0.571382060066814
AXDND1	-1.06848235381783	0.155498509939192	6.36038306881831e-12	15.3921095464236	-1.64046804487056	0.272393674759221	-6.02241607232852	1.71832477728891e-09	1.44653289881011e-07	-2.11453536558952	-2.4276765341383
TOR1AIP2	0.122170236808327	0.0522628871261962	0.0194074994167689	76.7048065262005	0.173859158910305	0.101659152788363	1.71021648461158	0.0872258484979906	0.207094269361586	0.0534715641301746	0.112607467798898
TOR1AIP1	0.0462971944996577	0.0546339330732584	0.396768128955269	75.7925908315609	0.0621556759630007	0.109752734240587	0.566324624102305	0.571173124133049	0.725627017820016	-0.0846823212257579	-0.0437913174369623
CEP350	0.0667803502299036	0.0840874609468972	0.427092238673525	521.552636031745	0.0976255824354284	0.13362203528033	0.730609904501276	0.465017460538901	0.638754239969687	-0.0473854439373566	0.00587096827112309
QSOX1	-0.202244082398336	0.17108410300756	0.237153121300962	25.9457818553349	-0.295289354516102	0.276215412375841	-1.06905459031485	0.285045071645693	0.467436711971935	-0.537240199886953	-0.544258868497113
ACBD6	0.132013091200266	0.0560852768114319	0.0185829925172229	215.8806324974	0.177493287530791	0.098490466520899	1.80213673262607	0.0715238957151349	0.179855647674604	0.0713939847404752	0.117695700382504
XPR1	-0.00404173008050366	0.0558543442172899	0.942313853241128	300.734535474352	-0.0171628482570816	0.0944686772040894	-0.181677660416511	0.855835698596453	0.924396198093238	-0.176342254764418	-0.154847127939972
KIAA1614	-0.0137084549017769	0.0653170200654953	0.833764693287884	35.9361571720004	-0.0175657136447041	0.125677899112486	-0.139767721840912	0.88884351715278	0.94225139916017	-0.193943968786803	-0.155411189646691
ENSG00000243155	0.303520593836855	0.163878384275673	0.0640102044484299	6.40790957006299	0.460155599721845	0.308137220370338	1.49334637071368	0.135346543313195	0.282657986941951	0.383684452289452	0.513458134034598
STX6	0.230587751746781	0.102748369281207	0.0248196227942586	69.7872069890633	0.312727632944685	0.175438699820926	1.78254645790177	0.074660162229118	0.185233233015515	0.250884248182661	0.307040623090756
MR1	-0.362719796174205	0.0724873288958098	5.61800947257575e-07	27.0727194723331	-0.545100456724419	0.14769401360312	-3.69074171272235	0.000223601097307808	0.0022244754635589	-0.829443368348405	-0.894025517601897
IER5	0.523618109585098	0.805161480624206	0.515481132931457	6.17737433392199	0.822073164508627	0.970411578159331	0.847138660554658	0.396917838424955	0.577346988357145	0.784450337412449	1.02018779003714
LINC01344	-0.635861528717909	0.140794519175803	6.29479750569712e-06	19.5784424690112	-0.978584089712482	0.258303413579186	-3.78850622278937	0.00015155579742305	0.00164489616784284	-1.32679513460877	-1.50095658035974
GLUL	-0.169538827269409	0.0932125174968171	0.068935562342545	1657.39671149698	-0.222727458502359	0.165782207104826	-1.34349434955662	0.179111954448538	0.341502949249776	-0.477688639409959	-0.442663178805737
RNASEL	-0.116282566831152	0.110601826462984	0.293092322701798	14.0672714510702	-0.142702180886877	0.201585175331169	-0.707900174962976	0.479007251070702	0.650549197588774	-0.380716657330469	-0.33061782554555
RGS16	-0.738980190991837	0.273836487182529	0.006962795880325	12.2918825989992	-1.0035440106828	0.439433371486544	-2.28372280258995	0.0223878270662152	0.0774790743042808	-1.514559370922	-1.53590357768106
NPL	-0.137278226046637	0.0914796053998676	0.133447932948497	638.02566442858	-0.19542261345161	0.136352303526288	-1.4332182764623	0.151795468209043	0.304988617007363	-0.418946729671946	-0.404432995786242
DHX9-AS1	-0.114890765269741	0.122323376941281	0.347608557209625	11.9566134045795	-0.203674642927476	0.240298397322487	-0.847590517443772	0.396666057142392	0.577096316177379	-0.378182387087671	-0.415986864579793
DHX9	0.170830876237437	0.0513238037375627	0.000873174755508241	151.106834368553	0.23359076801131	0.0852908297174317	2.7387559575302	0.00616721334129473	0.0295257119087852	0.14207558205905	0.196239158209012
LAMC1	0.298687791194774	0.087564717075749	0.000647127815390506	108.186794519149	0.424745409330503	0.153788031299269	2.76188859264317	0.00574680841104893	0.0280391499525847	0.374884614536199	0.463879458275769
SMG7	0.012300725540958	0.0440405353665416	0.78001105156382	185.077637860502	-0.000251830947849495	0.0747016510385656	-0.00337115638474288	0.997310211463334	0.998942813244772	-0.146584996169505	-0.131169597978671
ARPC5	0.699797442018125	0.19422494555416	0.000314534593286618	13.7150911064024	1.02325624086529	0.353977823642483	2.89073544307335	0.00384341516251889	0.0206543088318902	1.10524753434067	1.30186914787841
RGL1	-0.375773367843404	0.0525135755602223	8.32241955780842e-13	639.340399706569	-0.547317607707101	0.094034976047283	-5.82036206859772	5.87202843828209e-09	4.0492368498146e-07	-0.853212042820891	-0.897129805053163
ENSG00000289581	-0.597565082387667	0.0939946321080218	2.05145910711661e-10	37.8723511391687	-0.854883993197875	0.159099273705699	-5.37327401493508	7.73196922231547e-08	3.36982580487216e-06	-1.25706282000981	-1.32776104233368
COLGALT2	0.38190083730507	0.251108099002288	0.128294400088479	72.8181412287377	0.566828546056627	0.381940008540855	1.48407742939031	0.137788380274347	0.285992803312863	0.526403589953985	0.662813541619878
TSEN15	0.627034430383855	0.132020472160901	2.03895775049967e-06	112.900783228138	0.88935357306697	0.215964869007946	4.11804742665924	3.82096072501092e-05	0.000546265626410182	0.972756567040614	1.11438873964998
ENSG00000286655	0.300338778113734	0.344692838823212	0.383577847715975	1.79396305008846	0.34807810545097	0.650828817746754	0.534822822775514	0.592772379705139	0.741423723133723	0.377890823995921	0.356535686374546
C1orf21	0.363182015920703	0.0665943764007846	4.93479712415351e-08	645.79468455123	0.521162608859079	0.113389634165301	4.59621033876274	4.30244385207993e-06	9.37604846818575e-05	0.492319311469234	0.598875543305871
ENSG00000285847	0.0432959888953778	0.120731276860443	0.71988348302401	41.0878180764194	0.0625780910905575	0.20420026172775	0.306454509710618	0.759258610629798	0.861912440203293	-0.0901470844982844	-0.0431998836600378
EDEM3	-0.0718350653951616	0.0544386697028357	0.186982122332336	144.811034192637	-0.1175969085927	0.0921021879126833	-1.27680906673126	0.201669663778082	0.370662717953642	-0.299784157052385	-0.295467318271959
NIBAN1	-0.351335530920953	0.400371679880777	0.380202396859606	5.51531333682411	-0.308360388506064	0.665608871557574	-0.463275658848233	0.643166790897474	0.780783109599861	-0.808714260501894	-0.562559943663865
RNF2	0.123494153525085	0.0859997907630594	0.151007456695773	26.941975524697	0.0860052796656218	0.16934417255258	0.507872685367533	0.61154263151001	0.755970693968434	0.0558822258453557	-0.0103989025450627
TRMT1L	0.183591571098451	0.0591133511982301	0.00189794059260801	69.1084590208911	0.264397955825914	0.121880336628268	2.16932413496955	0.0300580841486829	0.0961822046140846	0.165310970034117	0.239373057203102
SWT1	0.276448972810691	0.049866138449534	2.95940449766135e-08	139.363140648059	0.388833863420723	0.0962687532846169	4.03904538236973	5.36691814998769e-05	0.000721857020270851	0.334390928346752	0.41359882236327
IVNS1ABP	0.365963992569297	0.29568228557352	0.215829793377373	9.17680408127461	0.536394972800408	0.49780280393976	1.07752501302768	0.281245782368571	0.463267784545131	0.497384890379449	0.620202749529317
TPR	-0.0239825922996639	0.0478565514335194	0.61627612492524	110.982143218467	-0.0428149273042248	0.096938667007921	-0.441670270757142	0.658727825691628	0.791963336325211	-0.212651693652036	-0.190763232755075
ODR4	0.120342491298092	0.058640633660631	0.04014992649703	102.938588865288	0.156448619500963	0.0992753205647463	1.5759064650809	0.115047360828777	0.252120642937353	0.0501435027265803	0.0882305446978812
PDC-AS1	0.810872164197694	0.154409583116895	1.50917331700908e-07	53.6122915047167	1.16157000599714	0.247063945349434	4.70149541388676	2.58263065789621e-06	6.13615284105311e-05	1.30749861017745	1.4955256416354
LINC01036	-1.16577193315553	0.193953394869938	1.84863479860497e-09	17.8586937298298	-1.71977547591549	0.330294105480808	-5.20680038601361	1.92124572490862e-07	7.12795058207707e-06	-2.2916856811847	-2.5387168128148
BRINP3	0.304961082345982	0.0864580615595404	0.000419865515369929	689.435025516392	0.436180523636129	0.14297465610671	3.05075413722684	0.00228267409911042	0.0136713135643363	0.38630737445378	0.479890042182779
ENSG00000225811	0.412018809097989	0.183231864533605	0.0245366919439275	11.6363613214348	0.494172079674724	0.339511596433859	1.4555381461646	0.1455203376891	0.296355106985882	0.581244080009788	0.561085441637353
BRINP3-DT	0.513426498155954	0.10593001073653	1.25439429083499e-06	11.4689794190066	0.816078449970108	0.222257633712861	3.67176792237614	0.000240878375661017	0.00235399350734373	0.765892880453676	1.01179444323253
ENSG00000241505	0.419832829338223	0.137393030016302	0.00224530631416914	11.5281084400399	0.622725991918002	0.252568490431307	2.46557276742868	0.0136794386547308	0.0539705916585714	0.595472285754411	0.741076926071646
ENSG00000285280	0.174998232462755	0.287494352318921	0.54272233804736	4.83374329063734	0.216853320486115	0.516568905523545	0.419795535827564	0.674634826369211	0.803861471512214	0.149663737702628	0.172804647557949
UCHL5	0.709591206792835	0.100935958584872	2.0636616071225e-12	28.0585362314972	1.0120087711275	0.182113693996912	5.55701632818816	2.74425098386613e-08	1.44938402281643e-06	1.12308056982623	1.28612128973152
RO60	0.029230408922308	0.0625909461340015	0.640494881994994	76.0805421225466	0.0649510914838942	0.130463555465376	0.497848546685757	0.618590795614221	0.761766522199913	-0.115758480376662	-0.0398773876277775
GLRX2	2.56787731154555	0.511611414235286	5.18885321543556e-07	3.50647986415882	2.0844805151145	0.627289571285784	3.32299564751546	0.00089056303991273	0.00656112725629174	4.50675199860715	2.78771527349726
CDC73	0.14014123680957	0.0288019601726983	1.1406163673024e-06	203.746613069388	0.177118014643065	0.0616581885944752	2.87257894986125	0.00407136335982194	0.0215855146928667	0.0861941675523862	0.117170271611407
ZBTB41	0.421261585922461	0.0715987044035622	4.01320490318195e-09	66.8649494349793	0.597019905837771	0.128995492006063	4.62822302200849	3.68816715092596e-06	8.3104027215973e-05	0.598073845772754	0.705085204685365
ENSG00000290127	-0.652101052646197	0.126337995810379	2.44901333106247e-07	18.203145631338	-0.966467452921393	0.25325031092988	-3.81625376637341	0.000135493156819897	0.00151314377959675	-1.35636496941118	-1.48399178011118
CRB1	0.0350701409807038	0.0539278587078995	0.515488224433209	1087.76342687523	0.0578232854090291	0.0895556257385879	0.645668934052392	0.518493783655636	0.68422860731639	-0.105125169140468	-0.0498572036737247
DENND1B	0.210844616475063	0.0848741522458654	0.0129841797718798	92.0623066146641	0.294776361494636	0.157579168188841	1.87065565126845	0.0613928255806336	0.161455537492741	0.214934841596339	0.281906607801803
NEK7	-0.133050602168275	0.0453482497555529	0.00334651849218208	272.386114402144	-0.198705331506451	0.0831153796525863	-2.39071676429824	0.0168155195970055	0.0628790478008431	-0.411248835309898	-0.409029209820956
MIR181A1HG	1.08275974341153	0.363567901291806	0.00289994028934264	9.85014218566964	1.37056040208868	0.545706363642937	2.5115345786685	0.0120207508630116	0.0489207686655669	1.80256674380518	1.78813821925841
LINC00862	2.28344549451639	0.200768325665528	5.66462876164159e-30	48.8543652612665	3.31166387534486	0.327247902385207	10.1197405734527	4.51611039318273e-24	2.49650582535141e-20	3.98884261411768	4.505924784406
ENSG00000230623	1.31133703270363	0.244915068834238	8.5910991645659e-08	5.13961345642727	1.82150685471092	0.438714956931117	4.1519141892327	3.29705895191348e-05	0.000486896043263875	2.21877307557926	2.41951940394188
ZNF281	1.98844913194151	0.312420544512962	1.9572856024079e-10	15.6478267003334	2.9246528053107	0.483933529839755	6.04350106982489	1.50805375521763e-09	1.31629281455417e-07	3.4516967133406	3.96406109646058
KIF14	-0.687403564251329	0.252079702476737	0.00639267057155125	2.12129847098527	-0.94948810956591	0.442917465133409	-2.14371341008176	0.032055857041942	0.101086581704424	-1.42064575996166	-1.46021858517729
DDX59	-0.277873230272486	0.0687879795777491	5.35513703995057e-05	38.6258014265328	-0.441489004666807	0.132578058277105	-3.330030703452	0.000868364081449397	0.00642800667216852	-0.674949988595115	-0.74895658321622
DDX59-AS1	-0.402073658023358	0.164585076717325	0.0145676217783104	24.2206786952504	-0.567692944275866	0.26869162342892	-2.11280477236777	0.0346174810443466	0.107013042479382	-0.901101084353815	-0.925657813348391
CAMSAP2	0.00637331729299798	0.0451808006125222	0.887820557424157	407.367409546742	-0.0100880517552592	0.0938855325642099	-0.107450546210193	0.914431556504745	0.956295430260732	-0.157377953122714	-0.144941531896938
INAVA	-0.523049799961441	0.246045082335537	0.033517490713639	2.27586569624366	-0.753306749565537	0.511831524967911	-1.47178654072307	0.141078529280992	0.290531023170988	-1.12138121990082	-1.18554025303923
KIF21B	0.165547073314997	0.0739082741888908	0.0250974771893029	42.6485832748408	0.205510018633816	0.141196148730467	1.4554930887394	0.145532802176376	0.296355106985882	0.132454537733182	0.156922612517912
TMEM9	-0.0620217756258683	0.159466566780663	0.697325870312944	33.665653617991	-0.0855466877802634	0.256731842873916	-0.333214169394158	0.738972623093606	0.848164937379258	-0.281915569363018	-0.25059301830075
IGFN1	-0.762937683561014	0.290609711432661	0.00865726451050683	8.42313713575044	-1.08479182797298	0.474138865075431	-2.28792007548338	0.0221421759738623	0.0768373815339052	-1.55818251533676	-1.64966063871419
PHLDA3	0.0273663294464723	0.441560430897	0.950581619520618	9.93256021277101	0.0693016053695547	0.68604640561141	0.101015914962476	0.919537826487336	0.959336645348892	-0.119152700700018	-0.0337861264699672
CSRP1	0.292049590648123	0.113914579375083	0.0103545250264285	443.889783478838	0.419160029465692	0.189173190576567	2.21574752843236	0.026708797862639	0.0881294675196985	0.362797407151517	0.456059230983936
CSRP1-AS1	0.492743071948418	0.0819615786414517	1.83385481168331e-09	36.1152486603379	0.705825863664999	0.158790440555135	4.44501483337041	8.78858032679556e-06	0.000167144284563736	0.72823133946236	0.857427093958687
NAV1	-0.208017373629108	0.0903210969204287	0.0212739302299213	458.498286677057	-0.296545056356236	0.14225734857435	-2.08456757649499	0.0371085702006399	0.112321322906993	-0.547752531942622	-0.546017007430955
IPO9-AS1	-0.307459896317028	0.103142809708886	0.00287389024867929	49.2889399788041	-0.442664383518597	0.184838662932989	-2.39486899815478	0.0166263044138046	0.0624248658362089	-0.728823047383939	-0.750602259964712
IPO9	0.134468135068021	0.040138988894737	0.00080793229434435	131.742769763005	0.18356422131356	0.0779598113766301	2.35460063425175	0.0185426221077688	0.0675402690611107	0.0758642661306653	0.126195763619748
SHISA4	-0.0307946143191214	0.172947464545414	0.858677722643727	32.6607345983988	-0.047090451164226	0.289845209071004	-0.16246758507811	0.870937652476002	0.932388485485896	-0.225055404910767	-0.196749498539344
ENSG00000223774	-1.32636158285456	0.189349342785386	2.47270740727771e-12	39.7415399080457	-1.93177358532471	0.30761462636196	-6.27984959028463	3.38900732972842e-10	3.79752010514974e-08	-2.58409631055699	-2.83554056359742
LMOD1	-0.856804252371609	0.170436106244781	4.97878058655246e-07	48.7830256156102	-1.24762144357578	0.28642521126827	-4.35583668787883	1.32559585843319e-05	0.000233372417370021	-1.72910002162913	-1.87764237579854
TIMM17A	0.0446047068452953	0.157800244279823	0.777433158733952	13.2481512746469	0.0909035550079061	0.270763139774185	0.335730908881168	0.737073795418468	0.846981140744171	-0.0877640975491041	-0.00354070714174278
RNPEP	-0.0288186930618638	0.0816641866992008	0.724168904658753	24.5214690239827	-0.0762022324386132	0.149916035513103	-0.508299410251899	0.611243383578428	0.755917992040615	-0.22145753680714	-0.237509617268266
ELF3-AS1	0.574542777908041	0.274165038496277	0.0361168721382836	1.87655370728842	0.669346557422648	0.457129885480031	1.46423714284129	0.143129164925964	0.293181340621504	0.877176825967566	0.80635152288413
GPR37L1	-0.23293937679874	0.102789510653871	0.023440457814959	402.572519170662	-0.32753428457717	0.181986736066236	-1.79977009125522	0.0718969484018282	0.180548000044809	-0.593131911284369	-0.589405785661238
ARL8A	0.500210026968027	0.303365906799472	0.0991748889134929	17.6895075357738	0.73004692529874	0.498787715361657	1.46364255336442	0.143291639242525	0.293412587380916	0.741827589412905	0.891339596207405
PTPN7	-1.01764597694497	0.179058813903586	1.32115808416925e-08	13.4950206309931	-1.46484672762686	0.341953830410086	-4.28375586806602	1.83764545389068e-05	0.000305979038226135	-2.02196964305223	-2.18178482195782
LGR6	1.41842478537913	0.44897920298937	0.00158191170357439	6.04841497298232	1.9778765273529	0.650160187542978	3.04213725363206	0.00234904756356776	0.0139829880811944	2.41376445401861	2.63845641650103
PPP1R12B	0.103335130179612	0.0534948563335905	0.053398585168796	451.796749153507	0.139396226573895	0.099157154440877	1.40581108201336	0.159780230417137	0.316166965903568	0.0191755469589618	0.0643550712677809
SYT2	0.344471232652472	0.427319714375436	0.420173303778856	2.90623377067729	0.382046169316749	0.689421725403318	0.5541545257995	0.579473096676668	0.731854530141334	0.458249669236586	0.404095205426679
KDM5B	0.11888525807761	0.0664627007907079	0.0736548392357966	180.596068772283	0.168693794038162	0.115157467383554	1.46489670076101	0.142949103089847	0.293007722635391	0.0474900908538846	0.105375313796285
PCAT6	-0.695209444648583	0.173168389602057	5.95355747260546e-05	4.40490716830874	-0.975739970630709	0.381908120926022	-2.5549076261191	0.0106215981669677	0.0445044426480526	-1.43485914422425	-1.49697445950085
ENSG00000291234	0.292693971980271	0.237423131610431	0.217652379168379	3.61113603288845	0.432830454586495	0.446625511407427	0.969112698516796	0.332488962586382	0.516134927620361	0.363970732775194	0.475199528368934
RABIF	0.659438221319682	0.295165706170768	0.0254745958746808	4.9667201613836	0.853616920456831	0.503465020275971	1.69548406757023	0.0899836301363414	0.211432207733223	1.03175920462873	1.06435297613436
KLHL12	0.100915632836434	0.0874598081452408	0.248561046561199	30.6399456826188	0.116974711545195	0.1650961458333	0.708524786903905	0.478619425087326	0.650205403032142	0.0147699906718085	0.0329621583423124
ADIPOR1	0.603352104332672	0.190116479280875	0.0015056526715921	11.6582651112463	0.877753754291835	0.336503486429855	2.60845367043413	0.00909523227936544	0.039721061085614	0.929634461234886	1.09814754897696
CYB5R1	-0.339528128473885	0.105614604266205	0.00130542760474594	26.2557551225918	-0.45678190641614	0.202597816185548	-2.25462403798962	0.0241569373137733	0.0819093535905982	-0.787214680751456	-0.770368549908927
TMEM183A	0.279026380988274	0.394545113542313	0.479435778384284	8.42095803681284	0.401291822520869	0.607300535883772	0.660779628552263	0.508753648923898	0.675583180989434	0.33908401752634	0.431041516345337
PPFIA4	1.8384428012408	0.583676022621622	0.00163401368136912	8.12247715161045	2.51206503718259	0.827904753099749	3.03424400908099	0.00241139305817963	0.014277237585452	3.17855678400997	3.38638684642084
ADORA1	0.970701011081815	0.243485137419727	6.70000283525214e-05	53.6109388162816	1.39825057199003	0.359962080457653	3.88443852255856	0.000102566640535922	0.00120721445468256	1.59852392716908	1.82690790504868
CHI3L1	-0.286938042036659	0.301209788186687	0.340783357562847	184.50221629958	-0.337718407943948	0.397426138640008	-0.849763956391041	0.395456332521677	0.575941671953938	-0.69145570560783	-0.6036648264828
BTG2	-0.864954878789832	0.183782219626897	2.52114506469092e-06	22.550577438026	-1.24967340134115	0.299742920625983	-4.16915067996045	3.05736818433319e-05	0.000460521289454875	-1.74394113875715	-1.88051537217602
PRELP	0.980927128472537	0.190810987564174	2.73525324827066e-07	24.3909534485211	1.41002525435786	0.292017718456882	4.82856061546162	1.37523474172629e-06	3.64327363526977e-05	1.61714421451549	1.84339392652516
ATP2B4	-0.057972501636681	0.0551018171165953	0.292754672481657	615.087953500505	-0.100382102222589	0.0913691478821953	-1.098643300822	0.271923682754152	0.453817284371023	-0.274542424469196	-0.271364445798179
ZC3H11A	0.309277296987089	0.181842956720805	0.0889817928157863	4.14074300581362	0.426167346211448	0.355533887862276	1.1986687085551	0.230656789973692	0.404998645306904	0.394166579838919	0.465870346966024
SNRPE	0.491054318496404	0.185941463700739	0.00826841431858735	10.6180969600003	0.652920005959839	0.419148287500709	1.55773034372408	0.1192971842647	0.258414903846106	0.725156362583815	0.783352305432606
ENSG00000286572	-0.877574889574022	0.200958404663283	1.25994747890398e-05	3.27200746614856	-1.31978009288497	0.354629099811905	-3.72157866792371	0.000197981166577515	0.002021748563129	-1.76692036128492	-1.97867346989203
SOX13	0.121224472492199	0.0924954185575885	0.189993023546122	98.2530514243249	0.167004752208142	0.152537691472816	1.09484253102063	0.273585629881334	0.455540069857079	0.0517494634877297	0.103010444917915
ETNK2	-0.0392183127481184	0.238553980265806	0.869416136887149	9.37865507124668	-0.0775407405628484	0.391481405528571	-0.198070047434704	0.842990259227423	0.917212338212019	-0.240393746851744	-0.239383695310734
GOLT1A	-0.366258421254997	0.297015913223294	0.21752828595648	2.00735707673017	-0.467678314116076	0.607172723487568	-0.770255803702374	0.441148167557142	0.618114330074995	-0.83588669510655	-0.785624877489228
PLEKHA6	0.447416206344557	0.0745321007583541	1.93704530537389e-09	253.414948851542	0.649608375896544	0.114639149678838	5.66654914762039	1.45702052784937e-08	8.44442467415019e-07	0.645697643651087	0.778715610985986
PPP1R15B-AS1	0.589866255858051	0.269728963559503	0.0287509117234128	3.86636382849963	0.802391426147139	0.443266997943375	1.81017632684137	0.0702684475080371	0.17775044744864	0.905078672941717	0.992630905597658
PPP1R15B	0.477872527864959	0.103502071708354	3.89264532969596e-06	52.5026799344464	0.67481958413673	0.16811849372942	4.01395211893121	5.971046405763e-05	0.000790293963233628	0.70115421984287	0.814014441774937
PIK3C2B	0.613623857554731	0.188215912781725	0.00111328799100646	36.4768904159706	0.882154929114059	0.325486727035321	2.71026390891304	0.0067229691625188	0.0316833533933537	0.948337844859226	1.10430974175416
MDM4	-0.140586041584007	0.0402416735694692	0.000476655123405451	269.442102149639	-0.205863993630558	0.0732760378660479	-2.80943129057942	0.00496291114915738	0.025009091005052	-0.424969785484961	-0.41905222817798
ENSG00000240710	1.01514551895523	0.300806382073342	0.000738835059553935	1.5410932615202	1.38277596629603	0.557347915381153	2.4809924432038	0.013101715063184	0.0522430494368464	1.67945097660074	1.805241530208
LRRN2	1.07065081661086	0.174398685974271	8.2990783246699e-10	51.2023130202484	1.60420864750233	0.305364913687537	5.25341509648297	1.49304518671918e-07	5.71839754654755e-06	1.78051813162224	2.11527485628184
NFASC	1.15647094453558	0.321857632382339	0.000326750405703453	44.2380925603849	1.66925541558848	0.472479642615143	3.53296791021358	0.000410922346339055	0.0035966434387481	1.9367842276397	2.20634843110485
RBBP5	0.00994013598430865	0.0753649093969795	0.89506858971433	38.7746709014465	-0.0105383705344857	0.12982762717573	-0.0811720183426087	0.93530515219357	0.96708651686378	-0.150883289859311	-0.145572034260711
DSTYK	-0.234843113639025	0.0742810550712489	0.00156933005674971	80.7973598438176	-0.320495713384923	0.143441617310188	-2.23432863763562	0.0254614573740783	0.0850116386333227	-0.596598341958265	-0.579550909562318
TMCC2	-1.03363507492805	0.338306701339725	0.00224820853086957	28.9276999396974	-1.4636518137734	0.510753160842648	-2.86567353074946	0.00416123137406351	0.0219186975630255	-2.05108348826636	-2.18011179377452
NUAK2	-0.440672257942468	0.26461886893877	0.0958510681780581	6.27042506285996	-0.607722204690038	0.45291527902845	-1.34180106706417	0.179660506150683	0.342194766739741	-0.971383577132082	-0.981703762297179
KLHDC8A	-0.373718953502112	0.348017121146664	0.282888926875182	2.41196211503613	-0.30031401714047	0.690631285788201	-0.434839867987922	0.663678664241862	0.795608426180934	-0.849471250113176	-0.551294021832859
CDK18	-0.150447142848894	0.382729133697624	0.694252724708326	30.6262674817483	-0.138098732178215	0.590098243696174	-0.234026678868271	0.81496426695137	0.899067806282957	-0.442925431023597	-0.324172424140566
ELK4	0.621595968147948	0.163143570274282	0.000138901462921597	19.685391240593	0.895770206000443	0.283410851505688	3.16067716264727	0.00157402850650699	0.0102367406870243	0.962853910373766	1.12337282474402
NUCKS1	0.15298252251349	0.0628213110076207	0.0148835174734649	238.695799209301	0.221448353045512	0.102380543629429	2.16299254912198	0.0305417526928214	0.0972924369300326	0.109576299848397	0.179238265306001
RAB29	0.273495076631946	0.0634361053559491	1.62262869307808e-05	40.7818740722201	0.362344157145898	0.109685300182792	3.30348876779339	0.000954897946730221	0.00692739612798512	0.329012308726208	0.376509935129631
SLC41A1	0.159847700335545	0.0642613751056081	0.0128658356860813	68.324546125376	0.206438851386653	0.120296397123523	1.71608507256188	0.0861464729472718	0.205384288004249	0.122076800169943	0.158223094028409
ENSG00000286619	0.353205519688719	0.23240524926505	0.128565552569366	186.534927398154	0.507616005648726	0.351344750858396	1.44478038851735	0.148519581372775	0.300555062536436	0.474153548310822	0.579908612013577
PM20D1	0.693005332538437	0.255476738411545	0.00667583199362007	3.29537151900906	0.885335289110773	0.438982881637734	2.01678772941626	0.0437176700157676	0.126190686433719	1.09288008094972	1.10876264176207
SRGAP2	0.210976736880715	0.341567940539668	0.53679198981869	15.3220017121023	0.26886989240093	0.517705579263681	0.519349033833741	0.603517365532132	0.75011106872404	0.215175413831488	0.245634325245337
IKBKE	-0.460552570223314	0.209615516586079	0.0280111527964066	5.81606649482675	-0.668039601245281	0.382524915527735	-1.74639500363956	0.0807423375523229	0.1957933800216	-1.0075827633004	-1.06615562808439
EIF2D	0.110831886403509	0.0614626768818459	0.0713507124983422	38.9288585152424	0.131173245235673	0.123760822756497	1.05989312541789	0.289193223525744	0.472138257427735	0.0328260606115467	0.052841873483951
DYRK3	0.0445497202762719	0.0922384760362858	0.62910700322819	29.6901830265786	0.0302388822229956	0.165230604263175	0.183010177550594	0.854790032956139	0.923928691034648	-0.0878642201739763	-0.0884788028926767
MAPKAPK2	-0.106892428431764	0.0841221596934229	0.203842164249022	72.0314429194663	-0.179309827002989	0.150297206710509	-1.19303499331402	0.23285566860337	0.407592501183226	-0.363618567357647	-0.381873088424015
PFKFB2	-0.102749507959979	0.128702192976033	0.424666904332684	143.480762416326	-0.197373210131501	0.213965537546155	-0.922453271657943	0.356292193627309	0.539464049951181	-0.356074905702835	-0.407164074022754
YOD1	0.193340977576857	0.0795395808426558	0.0150675332030031	36.959424069269	0.27455848787023	0.147016690130288	1.86753277894444	0.0618272237446288	0.162340512758221	0.183063235449104	0.253599067235669
CD46	-0.0879876559905278	0.0660095405721851	0.182547024954706	93.8706833151242	-0.144939435574577	0.109547093545299	-1.32307878633624	0.185809178559554	0.350604097989719	-0.329195698772764	-0.333750260687118
MIR29B2CHG	0.0789229881799566	0.0656927434172476	0.229597691886532	234.84264362807	0.102820311782972	0.114125371079186	0.900941752133544	0.367619290395175	0.549986315914622	-0.0252754486053447	0.013144236195707
LINC02767	0.238731520310094	0.219474501868072	0.276709248676828	3.27174710382911	0.309438276786939	0.44525775008411	0.694964381256665	0.487077623733413	0.656399578944931	0.26571287814433	0.302435114885409
PLXNA2	0.302720524849618	0.0434174418190262	3.11744832224354e-12	347.046221393287	0.426197763934691	0.0938401359815944	4.54174282119843	5.57910761964022e-06	0.000116236081361952	0.382227641862766	0.465912935566123
LINC01717	-0.334835267899848	0.213904614929414	0.117501217097757	3.68428459346468	-0.472133461908691	0.398250530402197	-1.18551872719888	0.235812414738479	0.410961862759872	-0.778669657354353	-0.791862639145595
HSD11B1-AS1	-0.173115074542732	0.185962491103009	0.351898085092905	9.30283836212112	-0.284858365061826	0.34198935489205	-0.832945122375934	0.404875679888969	0.58467630864938	-0.484200470763618	-0.529654184413748
G0S2	1.3355324439335	0.42293777468973	0.0015899095905877	8.64804338239497	1.38445263562629	0.526363420249555	2.63022197661439	0.00853291323141552	0.0378936084772194	2.26282943561808	1.80758907604611
UTP25	0.0972239611815193	0.171350864473511	0.570444508533847	8.82265414249583	0.161244537583181	0.321759777259077	0.501133295642944	0.616277315467451	0.75987680295258	0.00804798813881522	0.0949454271917728
SYT14	-0.566821018667047	0.327992929825226	0.083961315027973	26.0020261716263	-0.870838308862872	0.486569495567576	-1.78975113893454	0.0734939272683023	0.183281697716921	-1.2010823067024	-1.35009907086635
HHAT	-0.469997018307165	0.117595740366524	6.42267212358731e-05	64.1455521082953	-0.671183276298575	0.203970744214669	-3.29058600478601	0.000999789340692073	0.00716220579958416	-1.02477974338877	-1.07055716460356
TRAF5	-0.134296956488041	0.12758774162042	0.292531186453657	9.32610098056124	-0.237904397170035	0.284476907241137	-0.836287203334837	0.40299335041622	0.582671466722109	-0.41351826706809	-0.463912782744617
LINC00467	-0.662345760706624	0.0869933140415568	2.6624571813463e-14	54.6608037841436	-0.988143866734256	0.145527346362572	-6.79009060106378	1.12063146647947e-11	2.11188093637449e-09	-1.37501910769032	-1.51434145855586
SLC30A1	0.643900440694944	0.110898700682407	6.39052270664546e-09	84.3952452366862	0.927843593110535	0.167931429738112	5.52513364864159	3.29234891187877e-08	1.66973438393265e-06	1.00346714334057	1.16827956041657
LPGAT1	0.389744242584636	0.174733696873329	0.0257139897644313	40.648300191424	0.557758961130467	0.292141339525363	1.9092092958725	0.0562350975944789	0.151200204038074	0.540685301624184	0.650114993395433
INTS7	0.937628262250405	0.150441629787432	4.59033863510974e-10	19.355500809673	1.34415458864975	0.255368690481401	5.26358413835249	1.41273808865108e-07	5.49972968595999e-06	1.53830321357397	1.7511667924412
LINC02608	-1.4548150816904	0.466577055694616	0.00182045967251833	31.4552447356443	-2.06868104820182	0.674273888647449	-3.06801298853714	0.00215487251761403	0.0131190917151656	-2.81799163637693	-3.02722805908764
ENSG00000234915	0.168964398418982	0.103995237531479	0.104219659063753	12.9032179600626	0.190916986352934	0.221693408204823	0.861175746716588	0.389141255712122	0.570670634680973	0.138676994699112	0.136490550227479
PACC1	0.58154224209913	0.207855448334037	0.0051448689906643	12.1902480733286	0.835909899424831	0.363788915314305	2.29778826191729	0.0215738431687155	0.0753063807850932	0.889921842431709	1.03956094184429
NENF	0.13765529407558	0.151366365095384	0.363129534177831	11.96259760389	0.184668838448241	0.329423908204641	0.560581165631497	0.575083094037196	0.728621889321386	0.0816676237757982	0.12774236515317
ATF3	-0.646015936099118	0.402276853004635	0.108296135998882	11.276374997511	-0.930047179771603	0.619633298424588	-1.50096384770838	0.133364912497066	0.279823343731193	-1.34528484835313	-1.43299886271689
NSL1	0.0574676846954293	0.0980228528121538	0.557695275179204	81.9431167714128	0.0739966262402326	0.162605337120203	0.455068865209093	0.64905969630144	0.785521856780492	-0.0643424669782121	-0.0272125126357644
TATDN3	-0.21715940986923	0.172320301581714	0.207594364347852	31.3411377440738	-0.307875355343319	0.27995131856057	-1.09974604487068	0.271442786703582	0.453105905857292	-0.564398863606764	-0.561880836840596
FLVCR1-DT	-0.0728500808785691	0.182699433808217	0.690082739606877	3.13172224983005	-0.113696194569702	0.380078287878533	-0.29913888321355	0.76483407929054	0.866216511026041	-0.301632354099219	-0.290005832930118
FLVCR1	-0.13344286276691	0.0960193642057317	0.164604959817978	35.8788529855171	-0.190969614209058	0.170384000344387	-1.1208189373595	0.262364941550824	0.443171744823677	-0.411963085379812	-0.398198242367497
ANGEL2	0.0378912483419199	0.0876429656691773	0.665496901449278	58.5593670393262	0.0585816854085066	0.148820704023322	0.393639351412598	0.69384732384954	0.817764481466901	-0.0999883388368581	-0.0487953492399008
RPS6KC1	0.0215521495795255	0.0569017646406164	0.704865607857795	216.035989946155	0.0129220166313179	0.109181419813642	0.118353623293909	0.905787470678653	0.9512160061955	-0.129739485074752	-0.112724570984874
SMYD2	1.70475665474863	0.877621843084808	0.0520798764355369	2.28835600448825	1.12362692919026	1.03983513674017	1.08058180522037	0.279883179636309	0.461619358636355	2.9351335602381	1.44240060950452
PTPN14	0.0515986391632467	0.0488655753007081	0.291000082441289	117.999499136416	0.0478920964669888	0.0997203787334485	0.480263884626871	0.631039765780491	0.770787281671242	-0.0750291538294293	-0.06376210480573
KCTD3	-0.350220643008027	0.076854616408651	5.19082051555145e-06	149.293821757899	-0.523036972831361	0.131191331688939	-3.98682570027957	6.69631818064123e-05	0.00086729905741885	-0.806684210141181	-0.863133892847698
ESRRG	0.0772242350510101	0.0528060913172784	0.143628480791986	885.602007479684	0.0885620380437604	0.0977819686706571	0.905709296384177	0.365089740671975	0.547709453468901	-0.0283686334557655	-0.00681912245287765
GPATCH2	-0.0470108084985799	0.0905078911020528	0.603474052173993	95.0757610203668	-0.0906516929421493	0.156421191808005	-0.579535879341832	0.562227644270692	0.71919545648557	-0.254582759599726	-0.257740661193124
SPATA17	0.0739893494367511	0.117476926666502	0.528812183417891	44.5218333703716	0.0833935846807048	0.196408311282724	0.424592951978811	0.671133431788788	0.800900675498019	-0.0342588943797146	-0.0140556007273413
RRP15	0.312171069354892	0.194562584679326	0.108609089302443	16.9232033816835	0.422560463480757	0.333644338865031	1.266499725181	0.205334227757924	0.375276926728832	0.39943572265675	0.460820262020737
TGFB2	0.0234518172552608	0.082808505337357	0.777019376386573	474.317906707716	0.0337806657058663	0.143569105736725	0.235292025624321	0.813982084037606	0.898381397689315	-0.126280463763596	-0.0835198650003754
LINC02869	0.0644521586622387	0.189434105303287	0.733679380298707	3.59384699400649	0.122204044759934	0.372487039549698	0.328075964489038	0.742854226687492	0.850557578215609	-0.0516247455540928	0.0402838759897783
LYPLAL1-DT	-0.411793797732634	0.0587005800347807	2.29690528155805e-12	95.4743357846784	-0.634064802296981	0.11426233025284	-5.54920244400689	2.86975723207705e-08	1.50053579534555e-06	-0.918800059196235	-1.01858667907809
LYPLAL1	0.10931687318774	0.0490810827241864	0.0259291661239703	237.013819035999	0.14821315122374	0.0860790518835649	1.72182601899729	0.0851010397643846	0.203888420030707	0.0300674396869691	0.0766998636445989
ENSG00000277007	0.790669321698306	0.149088236665717	1.13687347148121e-07	6.38996894856062	1.19844187180884	0.335978882139779	3.56701547483049	0.000361070165518415	0.00324552174794438	1.27071214292114	1.54715084498784
ENSG00000287676	1.08466845744696	0.244017214904897	8.78718699253254e-06	3.17850698689082	1.47786502202298	0.423465538655031	3.48992984580712	0.000483147362464193	0.00404877001470752	1.80604223723478	1.93837804853783
LYPLAL1-AS1	0.41564815826015	0.186792312704341	0.0260685678059758	3.79196864488473	0.54330569952693	0.342146908853418	1.58793104794553	0.112301931822199	0.247965720999736	0.58785260225707	0.629878627457267
SLC30A10	-0.227901133505021	0.0852426449193914	0.0075051353988678	123.449510583231	-0.319806553825966	0.150692749438743	-2.12224247694126	0.0338173812231016	0.105142004162714	-0.583957995685149	-0.578586000366913
EPRS1	0.262597063989467	0.0781141727823067	0.000774619033098295	117.094102065367	0.370875418692588	0.13021236153138	2.84823510096014	0.00439624349040765	0.0228477913020747	0.30916859687014	0.388454763591794
BPNT1	0.229775993265844	0.108034540992158	0.0334304483378967	15.9120059054617	0.332499920325749	0.219082214796596	1.51769471855328	0.129091376111488	0.2734863798458	0.249406152871077	0.334724287432641
IARS2	0.155366266124249	0.11036127119351	0.159191189984034	50.1068190588657	0.221023839763892	0.171322617219182	1.290103101105	0.197014863312976	0.365632776766159	0.113916753736867	0.178643893852129
RAB3GAP2	-0.0196806351314378	0.0291505330395626	0.499588037177761	187.203948735855	-0.0293379299301719	0.0595245019039412	-0.492871489752515	0.622103393259871	0.76455926143632	-0.204818449072132	-0.171893758300791
MARK1	0.106049223115667	0.090646074624524	0.242030644888915	178.01599428697	0.143969660295347	0.154590892696097	0.931294578771659	0.35170120549139	0.535298530825001	0.024117519402978	0.0707584479532616
MTARC2	0.22252683463482	0.0884646454537632	0.0118886477020937	125.748643191644	0.310611252545976	0.147906462762483	2.1000519297441	0.0357242732609401	0.109469946001373	0.236206478784421	0.304077427004818
MTARC1	0.503464442132319	0.145715124485795	0.000550031132180142	34.0740581438759	0.719710185350637	0.233856640991412	3.0775700116939	0.00208695808658525	0.0127854129693128	0.747753410835475	0.876866873168455
HLX-AS1	-0.871785380019424	0.209503653770796	3.16587778348694e-05	3.479985659417	-1.20179427127747	0.386126502153442	-3.11243663559744	0.00185549841160456	0.0116031620128394	-1.75637849799678	-1.81347862826677
DUSP10	-0.542572937461385	0.329077463199066	0.0991948326374154	1.95076104151934	-0.780481195002825	0.605301157588129	-1.28940971815206	0.197255684648159	0.36587498872666	-1.15693004222143	-1.22358786036277
ENSG00000236230	-0.080127679892039	0.339802139190207	0.813582534631887	4.02469882847541	-0.248525907735713	0.611083747495148	-0.406696968712436	0.684230567142127	0.811154297924713	-0.314883814027279	-0.478784220107278
TAF1A	0.0570424776757888	0.204682864950019	0.780484949580742	6.26762530210375	0.0678129312588628	0.391677409067707	0.173134650324294	0.862545589188477	0.928036025119332	-0.0651167077369386	-0.0358704555918633
TAF1A-AS1	-0.551784273729532	0.212015318269855	0.00925284752961145	2.79604825774408	-0.746313616326313	0.399303821868744	-1.86903699752625	0.061617667222582	0.161952663958747	-1.17370255925834	-1.1757489957324
MIA3	0.292439730050938	0.0899893806933072	0.00115521215336956	63.7590434240311	0.409627366598396	0.152393729263198	2.68795421293833	0.00718912536858953	0.0333401720113783	0.363507794829265	0.442712315980297
ENSG00000272750	0.821658608428211	0.335081718705855	0.0142019619194036	2.528399337224	1.17407865505109	0.572469071601473	2.05090320734117	0.0402763737519285	0.119360861740883	1.32713917201967	1.51303930786461
AIDA	0.616226924657648	0.136193587115909	6.04984525978139e-06	24.8501830808597	0.925520883945955	0.24065548821536	3.84583327315485	0.000120143440107464	0.00137221681180591	0.95307765524731	1.16502747836674
BROX	0.0547351459144082	0.103485000178468	0.596861888335459	30.2812450453184	0.0540076390215168	0.172781931231407	0.312576891788438	0.754602136674115	0.85858765784828	-0.0693180266499599	-0.0551995837334228
DISP1	0.198256912325768	0.0695934163640706	0.00438860675771126	152.222962039513	0.265861836398387	0.125390171494332	2.12027651952294	0.0339827326258603	0.105478127993125	0.192014444798998	0.241422672284246
CAPN8	-0.21859756522827	0.235173306078112	0.352621264896283	3.76392130015411	-0.415668374956562	0.427979289206086	-0.971234789719937	0.331431373248632	0.515373454660602	-0.567017537440726	-0.71280448648516
CAPN2	0.456007622102353	0.0883471695513726	2.44923984597239e-07	242.612747527537	0.661475932705182	0.139617764373076	4.73776339046396	2.16089901941244e-06	5.33267967193833e-05	0.661341374698789	0.795331668244148
TP53BP2	-0.117693742383199	0.0564306389413361	0.0370116554777967	300.813313374322	-0.171662172994422	0.0991495372266397	-1.73134618472329	0.0833900387256569	0.200629682609356	-0.383286204820623	-0.37116542054039
ENSG00000291068	-0.6135799460602	0.098009952362038	3.84030434038232e-10	34.8946068918768	-0.914158406918906	0.171648404083078	-5.3257611790929	1.00531147581723e-07	4.16802137873823e-06	-1.28622358083452	-1.41075260228272
ENSG00000290989	0.375154159589018	0.0864018680287498	1.4121200384649e-05	31.8052545335484	0.49531898008221	0.162910329266078	3.04043937737807	0.00236233243386327	0.0140419071982755	0.514118861263062	0.562691245017735
FBXO28	0.244987125505853	0.0510362000087236	1.5845828213226e-06	81.7536496570534	0.336549012877556	0.100393790279114	3.35228914001438	0.000801462673436814	0.00602240914194659	0.277103434483575	0.340393521190634
DEGS1	0.201231030698784	0.173162725737963	0.245198067536827	27.0008989533733	0.292235538095122	0.281176782522865	1.03933025861179	0.298651166866265	0.482074260396159	0.197429886123588	0.278349138663886
NVL	0.0479095098844104	0.0663126707877513	0.470000052246461	78.949625910218	0.049461646705795	0.116703915865963	0.423821654473041	0.671695884396801	0.801290463408948	-0.0817465270616522	-0.0615645390339291
CNIH4	0.237080521257937	0.0915180631933585	0.00958275598018738	24.0521212348543	0.325225118159464	0.18366529565046	1.77074888866546	0.0766024687381729	0.188726628705408	0.262706646591804	0.324538658555028
WDR26	0.28561861909367	0.0447959046136703	1.81774744514576e-10	145.669994893312	0.408846835176267	0.0788967801418712	5.18204715631087	2.19463708716096e-07	7.90032627585021e-06	0.351087533923465	0.441619474798998
CNIH3	-0.208465918100087	0.0644777400516487	0.00122435167075767	150.058099019511	-0.297992052630614	0.125726486969322	-2.37016129070183	0.0177803268627644	0.0655264312649077	-0.54856926683996	-0.548042982392364
DNAH14	3.65266716999834	1.40124127152822	0.00914095973387369	2.16644938302348	4.65598854403315	1.50928105731697	3.08490490983174	0.00203617241056106	0.0125349438641134	6.48199813583553	6.38814671337336
LBR	-0.102623776753414	0.0714548499382711	0.150944160022641	53.5080451042325	-0.172402220107295	0.125754988907954	-1.37093742049061	0.170394464900694	0.330795008122904	-0.355845967279268	-0.3722015786477
ENAH	0.325263621078841	0.0584082935375857	2.56511893734985e-08	316.699881464208	0.442387808362839	0.102974969719879	4.296071264369	1.73851714116823e-05	0.000291802578939799	0.423275374196336	0.488581013719706
SRP9	0.185412486325163	0.0931258460746328	0.0464821542291786	77.9418025635969	0.272270420113107	0.161931447078575	1.68139311434049	0.0926865821065105	0.215775920068911	0.168626594474885	0.250395487469761
ENSG00000242861	-0.511384262738313	0.103013352014026	6.89662662398289e-07	13.5064491625788	-0.763240308211698	0.232668693852861	-3.28037388946865	0.00103669600116802	0.00738401928945131	-1.10013995629651	-1.19944847205208
TMEM63A	0.12537015153814	0.0523455615667136	0.0166181731462997	80.4103396614063	0.168659491790959	0.100688618932221	1.6750601366823	0.0939224332395058	0.217604028058671	0.0592981481088812	0.105327286378948
LEFTY1	0.0754782770870413	0.288473820249196	0.793593692153712	4.67657468575046	0.0577757590356566	0.489023102872119	0.118145254684961	0.90595256646856	0.9512160061955	-0.0315477715139064	-0.0499237465143417
PYCR2	-0.0623805867249382	0.167028506422061	0.708796662552046	10.123100671231	-0.107062628855141	0.3029471460165	-0.353403655597764	0.723785845646708	0.838216792193087	-0.282568912710497	-0.280718014930485
SDE2	-0.0421822253266605	0.121588489337316	0.728646807645329	9.87409821699429	-0.0433375872341265	0.248244292849891	-0.174576368852645	0.861412518332174	0.927520140502583	-0.245790604894092	-0.191495021737578
H3-3A-DT	0.0259401652561022	0.119218857187014	0.827752928875257	12.783563181367	-0.0109111379414206	0.230068489969532	-0.0474256076652024	0.962174020013505	0.981105136983766	-0.121749540342398	-0.146093955046723
H3-3A	0.4497878687641	0.168930715911326	0.0077549149591122	19.108459432204	0.636588280832323	0.317355304725767	2.00591662200955	0.044865144503714	0.128440473414052	0.65001609942988	0.760485856658091
LINC01703	-0.129370304038349	0.152727824053298	0.396959221633219	4.76660805813161	-0.20231318943702	0.29057593336584	-0.696248953220445	0.486272935323677	0.656139282830095	-0.404547542328277	-0.414080660167503
ACBD3	-0.269657880680009	0.0727020401017064	0.000208011466826601	65.9867017557174	-0.390269724378918	0.133832483822757	-2.91610611438534	0.00354429932873368	0.0193861016054483	-0.659991019886037	-0.677243213083797
LIN9	0.454274335869611	0.240543582809824	0.0589545202426037	8.76248136196002	0.667221070993059	0.409331820804399	1.63002492618793	0.103096228945814	0.232999163373859	0.658185310038655	0.803375577221095
PARP1	0.385599821302931	0.0902052929252286	1.91401919487074e-05	40.5011872681725	0.53570079427946	0.149387319506695	3.58598571852313	0.00033580733680944	0.00306495810327339	0.533138907210606	0.619230813162173
STUM	0.327058001024292	0.252454933343522	0.195144203276959	31.622680684349	0.468016280396658	0.391602139607229	1.19513208192905	0.23203542918933	0.406601390286966	0.426542681710649	0.524464065776653
ITPKB	0.160769775611553	0.0851125670637007	0.0589042096300068	1171.07899686309	0.237702239547855	0.136478492879833	1.74168277017206	0.0815639690446392	0.197410517022227	0.123755766481231	0.201995730312953
ITPKB-IT1	0.519286225443628	0.231514365468888	0.0248969527436302	2.20998739912803	0.719846346149829	0.442439801457326	1.62699274291953	0.103738639092696	0.233845533602457	0.776562600123345	0.877057515241814
ITPKB-AS1	-0.102407268661506	0.173124450744567	0.554169375183415	18.8429541746837	-0.13099797753909	0.291192774467911	-0.449866854623914	0.652806448447716	0.787232482776904	-0.355451737218131	-0.314230483473049
PSEN2	0.78551527527301	0.177313998270591	9.41979454951674e-06	13.2948267579154	1.15896781010754	0.316440003256286	3.6625199032402	0.000249746341392549	0.0024150398400315	1.2613273664934	1.49188224336938
COQ8A	-0.377100222097638	0.26343552454226	0.152295372217886	10.5872477265723	-0.564766855057231	0.418273998960942	-1.35023180130776	0.176941640378101	0.338923557869072	-0.85562805336885	-0.921560924091123
CDC42BPA	0.0709037865647479	0.0477622003489437	0.137671882125342	845.024507327387	0.0939845595134738	0.0934325356499026	1.00590826161071	0.314459701735086	0.497947072813393	-0.0398772600904638	0.000773082806994344
ENSG00000287532	-0.00958637770549466	0.186695265277866	0.959048436772888	6.297053812487	-0.123228199759498	0.345067446771439	-0.357113372798449	0.721006933636579	0.836049432766678	-0.186438259735534	-0.303351827103363
ZNF678	0.0660235060786922	0.0576629917852573	0.252213607910816	80.5710498628735	0.0772616627012217	0.0995181345464488	0.776357626208928	0.437537856680161	0.614755425534873	-0.0487635481614285	-0.0226410550341212
SNAP47	0.528048083689025	0.173852081212501	0.00238675149393547	16.5383978590322	0.758225747410563	0.290620236005175	2.60899157551115	0.00908094779464903	0.0396833829318734	0.792516682399563	0.9307934559384
JMJD4	-0.660024669040818	0.125719668547274	1.52122795754361e-07	10.9795135761762	-0.978156900795735	0.274680326705923	-3.56107374898736	0.000369341317368391	0.00330910664896672	-1.37079273397258	-1.50035846268353
ARF1	0.741988201008056	0.15598054945746	1.96561499200086e-06	22.9146751314604	1.07168106837086	0.279255114198186	3.83764168992191	0.000124221560313319	0.00141102079194253	1.18207083156475	1.36966993615553
C1orf35	-0.19821804478491	0.133450464912109	0.13745629818467	28.2196869375177	-0.302007649871119	0.234805064030538	-1.28620586237373	0.198371225651274	0.367011395632129	-0.529909365087671	-0.55366531854376
MRPL55	-0.255825337589632	0.196137842479622	0.19212653738627	5.98076216200858	-0.337284926403909	0.4516616326969	-0.746764617552213	0.455205656948271	0.629671416701153	-0.634803950616896	-0.603057898350431
GUK1	0.108298149310535	0.249654902136248	0.664439927833601	30.7571448579514	0.171749203723756	0.389055591843811	0.441451574850275	0.658886111582401	0.792096214170535	0.028212490188989	0.10965326781004
IBA57	0.145294135457029	0.112083942559557	0.194873006712837	12.0776863885749	0.261659146723386	0.223313345568649	1.17171298498571	0.241312307958726	0.41765010594735	0.0955768540419504	0.235538383428155
OBSCN	0.575882594372323	0.258727206405043	0.0260256180495701	4.2202193247074	0.821394151697807	0.477513360786814	1.72014904534686	0.0854053524925344	0.204351805761967	0.87961643883364	1.01923708755258
ENSG00000287315	-1.62176215767698	0.337321887161897	1.52632018223852e-06	2.26221784680441	-2.12322224148811	0.577210382650183	-3.67842004459383	0.000234683236206842	0.0023056793775203	-3.12197822363576	-3.10359252105624
TRIM11	0.196180804675858	0.514416509828389	0.702931919856895	2.39632829863039	0.230579789521875	0.803826817756557	0.286852571260825	0.774225207563175	0.872598369688057	0.188234151699832	0.192023413402369
ENSG00000231563	0.133774118425807	0.102117411461551	0.190194810578318	11.351230044288	0.15161375833747	0.222643312664238	0.680971534797971	0.495889502107318	0.664319022764515	0.0746005617541695	0.0814611370410851
RNF187	1.45659751531063	0.486305603145797	0.00274237260301072	11.6208391750887	1.53618463150394	0.584944697901251	2.62620489939594	0.00863428245585942	0.0381944359157036	2.48327149886894	2.02003276366033
RHOU	-0.12249556422819	0.116832875229623	0.294422907307279	69.0378809306524	-0.188709062829946	0.197041948715578	-0.957710091988279	0.338208966399518	0.521948399289932	-0.392029631003188	-0.395033188957094
LINC02814	-0.161431196201865	0.164692180229194	0.326987640845128	22.0128732094204	-0.312180104238046	0.27689462076292	-1.12743289623289	0.259559497071879	0.439799511111167	-0.462925810624778	-0.567908021312528
RAB4A-AS1	0.179336430203202	0.0844999885865597	0.0338104635194577	17.8194360538828	0.204296570488161	0.171158886979691	1.1936077295969	0.232631448967495	0.407301514957447	0.157562971146397	0.155223634017693
RAB4A	0.0960625898889979	0.0656178247853873	0.143201883360303	130.66834108636	0.130687990055286	0.115464045781806	1.13185008519665	0.257697466801282	0.43724726718155	0.00593329823683484	0.0521624558083378
ENSG00000237481	0.666243718100534	0.292797689532229	0.0228795187808187	2.37875675541979	0.927162482082506	0.500168800460129	1.85369915362487	0.0637822128803902	0.166132278688298	1.0441510343675	1.16732592016665
CCSAP	0.480697256997792	0.369820670620547	0.193665493696015	10.4170795035211	0.570904496542149	0.563602129101038	1.01295660016891	0.311080891338511	0.494565580737557	0.706297644871107	0.668520379829373
NUP133	0.187137983377552	0.107964590417838	0.0830374924134508	62.7411834302105	0.2677219111539	0.176926404761285	1.51318233994027	0.130233348808062	0.275244816565459	0.171768476159132	0.244027008555008
ABCB10	0.068602507942386	0.0668522375528298	0.304806191204765	65.9152225492383	0.0699252294249721	0.120845394457827	0.57863379683348	0.56283629524372	0.719464619383167	-0.044067557108902	-0.0329129751398771
TAF5L	0.15797124281097	0.0887188768164782	0.0749807483172909	32.3514022517977	0.183015859752611	0.17414080572832	1.0509648154387	0.293274749757501	0.476503228174626	0.118660041202104	0.12542798915346
URB2	0.172053893967289	0.140097791244779	0.219409976147361	11.6902660771898	0.266908315791295	0.281242373362993	0.949033079900812	0.342603787877767	0.526428353392466	0.144302521247159	0.242887873739982
GALNT2	0.106242968568266	0.0591378880567925	0.0724103235877404	302.248500820551	0.144372064299201	0.109098646768251	1.32331672826225	0.185730070945225	0.350494708301731	0.0244703019754455	0.0713218636652554
ENSG00000227006	0.105152072081722	0.28520499556149	0.712359215579839	3.57237970313865	-0.0510337890423848	0.496643263126121	-0.102757437443433	0.918155486377777	0.958808017400412	0.0224839365477342	-0.202270662585854
PGBD5	0.726897055087223	0.252251700059589	0.00395619076988958	13.8302828455015	1.03203790912514	0.408319326539355	2.52752647755377	0.0114869162133724	0.0472116526598681	1.15459202776307	1.31416457691918
COG2	0.508653745913517	0.0746782070274021	9.67380344772653e-12	51.1922296123096	0.719073919991017	0.129613450815298	5.54783408255763	2.89230144179553e-08	1.50363407870649e-06	0.757202385831733	0.87597602243841
AGT	-0.509189232773203	0.1173646418886	1.4344328304818e-05	344.33964067215	-0.739666546147361	0.210326825233497	-3.51674849523454	0.000436867516073522	0.00375778572954527	-1.09614312278456	-1.16644226980107
ENSG00000244137	-0.461695399309357	0.223345917123982	0.0387175391853878	4.65295955878714	-0.620026062174839	0.407830993738738	-1.52030147706733	0.128435222984656	0.272618678865677	-1.00966369051421	-0.998930694829318
CAPN9	-0.427297777691213	0.198308325807474	0.0311842011336961	4.45140774537105	-0.65654326357185	0.400142884087374	-1.64077205838425	0.100844740479068	0.229191335631747	-0.947030574338151	-1.05005932383903
C1orf198	-0.204151367733476	0.0821898116314762	0.0129951875051831	164.92922463058	-0.299915459575154	0.127128702315101	-2.35914828133605	0.0183169350766914	0.0669493411465503	-0.540713091859047	-0.550735991613771
ENSG00000223393	-0.59425691738173	0.162577509721962	0.000256959356099724	6.76760766913269	-0.853402106349829	0.304612841296583	-2.80159596265649	0.00508505150925913	0.0255477909129596	-1.25103912786485	-1.32568621622463
TTC13	0.237448483878812	0.0820776159540828	0.00381611776131736	73.7976039462801	0.31849073351901	0.141921917073637	2.24412648931285	0.0248242640589744	0.0835570519898584	0.263376653542795	0.315109681505359
ARV1	0.131405048914943	0.136303887225745	0.335016127147026	24.9669764382923	0.201436151216827	0.214609313235449	0.938617938709074	0.347926939238425	0.53126050642943	0.0702868272887369	0.151218690863745
FAM89A	-0.439504493927461	0.214584605516877	0.0405439189224099	21.6355261646687	-0.646983441677246	0.334443581455314	-1.93450697681783	0.0530508250915737	0.145293819148127	-0.969257247002922	-1.03667438281537
C1orf131	-0.209598330616083	0.147403541700026	0.155044972645156	16.0073010895751	-0.317783054558493	0.27461954270306	-1.15717567450072	0.247200594022099	0.424958500182698	-0.550631226979558	-0.575752849430093
GNPAT	-0.00333100290284785	0.0593333886560734	0.955229923466555	50.5864853908347	-0.0202890815248254	0.109387146457777	-0.185479575817044	0.852852898457188	0.922950310939541	-0.175048122908972	-0.159224243787557
EXOC8	0.665828823476345	0.305263501508176	0.0291715153327036	5.08472948719359	0.978042552323415	0.50623946364923	1.93197611516335	0.0533624539860227	0.145840958619677	1.04339557099605	1.2385643539955
SPRTN	0.310684594794939	0.108994094795103	0.00436544197250549	9.78546060155245	0.383886840973904	0.208509359234467	1.84110124544686	0.0656067232073501	0.169421036697399	0.396729066515233	0.406672374943702
EGLN1	0.247091840162618	0.0696658789969426	0.00038992136294375	107.397357712849	0.350355515509123	0.127263066290899	2.75300231025612	0.00590514795306939	0.0285688583578111	0.280935816823205	0.35972434403482
ENSG00000233461	0.802786983368147	0.238356697968635	0.000757137243000727	2.72241233450628	1.17738676348245	0.451149779630078	2.60974695465407	0.0090609219313332	0.0396063071452899	1.29277666004313	1.51767107158802
TSNAX	0.23144924021321	0.124480819952467	0.0629822921366323	48.1427490236284	0.330859114130181	0.196592812892174	1.68296647910343	0.0923815807671353	0.215357904897691	0.252452894637384	0.332426954448715
DISC1	-0.681587977214569	0.299547693847494	0.0228825146924879	5.60091380258704	-0.923584839745859	0.48818260045596	-1.89188397719058	0.0585064410705319	0.155888779626234	-1.41005641333331	-1.42395078200231
SIPA1L2	-0.605496815697787	0.202686496697994	0.00281401402040781	71.920290910335	-0.898526812887832	0.323432728800609	-2.77809489540485	0.00546786469032266	0.0270363037980891	-1.27150536430561	-1.38886642422224
MAP10	-0.00379034561648315	0.227257184770503	0.986692970596959	2.41399550489059	-0.168348979162173	0.461442081632434	-0.364832306942202	0.715236587412332	0.832443228692969	-0.175884519851387	-0.366526536622516
NTPCR	0.147842009173788	0.060934490522661	0.0152559630263789	51.9230059561693	0.199082107993904	0.11647881393439	1.70917011660199	0.0874194425695721	0.207346114927601	0.100216165220941	0.147922737230575
PCNX2	-0.897853146478922	0.257201731032965	0.000481483107005883	80.7917904873546	-1.32772101810444	0.362778421602671	-3.65986767415459	0.000252345526650526	0.00243166659731106	-1.80384414731502	-1.9897917539885
COA6-AS1	-0.627269768613771	0.166061643865978	0.000158518100570145	18.9843638337516	-0.873815741575799	0.291391946591352	-2.99876421362199	0.00271077002590433	0.015642105118162	-1.31115077655596	-1.35426784740882
COA6	1.75690083831405	0.524536016505042	0.0008097569160463	3.91054900077624	2.10540016589793	0.689087114486323	3.05534688087644	0.00224800356640037	0.0135468354451976	3.03008061045613	2.81700538947002
TARBP1	-0.237081520249383	0.133961216609623	0.0767642468067129	85.9542798253442	-0.35483148176534	0.226824005901429	-1.56434712611301	0.11773607051232	0.256103750442854	-0.600674158095561	-0.627625260720826
LINC01354	-0.471709534553963	0.154543386174389	0.00227110887821104	18.5007495263595	-0.672076246346899	0.265130667012169	-2.53488686888134	0.0112483646176712	0.0464499200247656	-1.0278979888951	-1.07180743386218
ENSG00000288760	-0.0852391575847652	0.588809563854196	0.884896227848802	2.33217390073152	-0.760739195521462	0.90589450758317	-0.839765766491987	0.401039731269243	0.580800998057557	-0.324191078922331	-1.19594660285186
IRF2BP2	0.0113190713245439	0.0921664101579708	0.902256571633998	91.1656345029039	0.0244115513742581	0.152549461759982	0.160023844677123	0.872862290925145	0.933544965349065	-0.148372447152713	-0.0966377916892923
TOMM20	1.43338869722498	0.362560689814563	7.70118141155413e-05	12.7132600575391	1.91265802423539	0.518737432647655	3.68714093847655	0.000226787764414529	0.00224436046905718	2.44101158288973	2.54714239124998
ARID4B	-0.0397583314542826	0.0340371852544909	0.242772410115569	400.957386861382	-0.0616305307250931	0.0653364837459514	-0.94327896439502	0.345538232567593	0.529074512870553	-0.241377043160306	-0.217107420428182
GGPS1	0.373733253274998	0.09243617092571	5.27379820952309e-05	38.7765785797374	0.537223662688089	0.174191634756472	3.08409564810131	0.002041719427431	0.0125639610332154	0.511531595456452	0.621363018558992
TBCE	0.0408418129093128	0.0689151340869357	0.553422610166952	37.4704316134638	0.0232102896391742	0.151586644863048	0.153115663059524	0.878307064190235	0.936045676509293	-0.094615785600881	-0.0983197076972835
B3GALNT2	-0.138461015399795	0.0755129005668354	0.066712288795536	113.604247455968	-0.212291518942053	0.129876913974779	-1.63455931038889	0.102141463352113	0.231598855377557	-0.421100418778435	-0.428051563957552
NID1	-0.343800514423718	0.147465643751158	0.0197325945607459	49.1843043625998	-0.51039373665935	0.24505326757129	-2.08278690473233	0.0372706517555889	0.112639470236951	-0.794994080400521	-0.845431787894664
GPR137B	-0.00637516433006154	0.0505818824687133	0.899703018028017	97.1741049153926	-0.0151130373814936	0.0932068181818929	-0.162145191481599	0.871191519374954	0.932538875779538	-0.180591102550006	-0.151977137475517
ERO1B	-0.0991622334778232	0.0981715785273628	0.312451666655846	64.7314787513549	-0.156267600328019	0.153214223035926	-1.01992881099151	0.307762224348354	0.491089424337686	-0.34954299538966	-0.349611101903912
EDARADD	-0.660047922280396	0.209804121125732	0.0016550879219483	3.68489874871246	-0.983362110629984	0.424220092563378	-2.31804699463421	0.02044676714805	0.0725019012431191	-1.3708350747737	-1.50764640459451
LGALS8	0.449134568392854	0.190508872693231	0.01839588007675	13.2424566096844	0.68052096950785	0.339258014430447	2.00590978123338	0.0448658744867101	0.128440473414052	0.648826533520228	0.821997091220392
ENSG00000230325	-0.131354922128511	0.10111481365831	0.193920921672026	10.4776382022429	-0.196210899233887	0.203160032042231	-0.965794783853453	0.334146879129299	0.518090112516856	-0.408161246112396	-0.405536694037307
HEATR1	-0.102358228649007	0.119261236920439	0.390743914753337	31.3088121453818	-0.165719234486217	0.200716653952954	-0.825637689860353	0.409009648289523	0.588496964014701	-0.355362442416465	-0.362844566625269
ACTN2	-0.120092454171433	0.341528908717137	0.725114349210542	14.2537761711334	-0.128336434111185	0.521820238169591	-0.245939932420704	0.805728731384374	0.893613674933355	-0.387653913605061	-0.310503991263552
MTR	-0.2231400693413	0.0590620227524696	0.000158052616287629	158.935263096155	-0.320865600141491	0.121216421539196	-2.64704729002197	0.00811979972371599	0.0365154494505775	-0.575288783371624	-0.580068797079123
FMN2	0.0301933981209933	0.0381047376876109	0.428139656523166	2969.67790779549	0.0308305162195606	0.0782833961446754	0.393832124536125	0.693704985252982	0.817748564778924	-0.114005015703228	-0.0876504416283224
ENSG00000233735	0.305767248044433	0.317463232916693	0.335468245758333	1.60591430892585	0.172840577805096	0.595090774589785	0.290444055235507	0.771476544290534	0.87066781186752	0.387775286113743	0.111181327419784
RGS7	0.153853038173815	0.0971966211411546	0.113443070671076	339.57317423607	0.178494670315217	0.160565230644929	1.11166452162945	0.266282419487753	0.447765692776866	0.11116138352341	0.11909776097102
ENSG00000287738	-0.138147788501825	0.29474125421312	0.639277871322076	7.00608997519733	-0.241851487296582	0.495897492568808	-0.487704598068771	0.625759094400636	0.766439351664708	-0.420530077697654	-0.469439200406093
FH	0.692372791143369	0.269340201827788	0.0101515037445145	8.91800146796568	1.07467252636239	0.451869350950561	2.37828151898704	0.0173935409689554	0.0645745429660077	1.09172831414668	1.37385834983445
OPN3	2.01158950490378	0.678551708419384	0.00303141895756316	2.6809169190163	2.25227945740249	0.955316570617422	2.35762628501968	0.0183921983228718	0.0671639244848924	3.4938320006053	3.0226546867122
CHML	0.943166946325317	0.41032986544579	0.0215300575401527	4.9798397588441	1.26212214275181	0.66901559128116	1.88653621709302	0.0592227327030483	0.157394841720651	1.54838835977906	1.63631115365672
WDR64	-0.823039335413642	0.222535156696863	0.000216903999816221	3.23129231971988	-1.48701760120092	0.566621010079957	-2.62436015387266	0.00868119344367073	0.0383686141440892	-1.66761896953838	-2.21282680563738
ENSG00000288723	-0.823389534180708	0.147444606850637	2.34509578499629e-08	14.6080811869549	-1.07242222287968	0.277207473393113	-3.86866273752607	0.00010943388660188	0.00127001509825443	-1.66825663106933	-1.63234165134338
PLD5	-0.701383766230466	0.584452373948757	0.230112151666581	42.5871194626632	-1.00073696934519	0.872830411153795	-1.14654227964206	0.251570843702225	0.430507777521175	-1.44610169480636	-1.53197337028084
ENSG00000272865	-0.603475256164749	0.4696993082221	0.198858026243094	127.838734068398	-0.868578091365536	0.719784366582452	-1.20671986179633	0.227540047359985	0.401396037168173	-1.26782439547308	-1.34693448493201
ENSG00000224525	-0.336362400126736	0.433181935040268	0.437458415803261	2.3787628867587	-0.462573880547066	0.722104584482303	-0.640591252967461	0.521788284069027	0.687372857494697	-0.781450345253206	-0.778478034898055
LINC01347	-0.627571525735875	0.185115316880881	0.000698504888551414	5.20430632207138	-0.839373928060111	0.417818917606025	-2.00894189489903	0.0445432962197529	0.127848048547661	-1.31170023282638	-1.30604501985639
CEP170	0.258063055801276	0.0419815621516651	7.89337660230555e-10	229.244096146479	0.360106572035693	0.0767698079973398	4.6907317007771	2.72229753587546e-06	6.41286680894299e-05	0.300912820795077	0.373377037355413
SDCCAG8	0.123511426128365	0.0576081171321485	0.0320334111521555	488.715033914654	0.167988510596471	0.0934780114857033	1.7970911867564	0.0723211446317781	0.181311241507696	0.055913676768908	0.104387829157337
AKT3	-0.0631209806354802	0.0690400245295133	0.360576836042287	1483.97416930945	-0.095016840332913	0.111245909718235	-0.854115360947406	0.393041073541497	0.573579168481154	-0.283917063414921	-0.263852411080216
LINC02774	-2.29749734417309	0.291917077948354	3.53575223499133e-15	12.4593633668241	-3.30928257488281	0.430794779255964	-7.68180752004088	1.56859401802286e-14	7.8828979378458e-12	-4.35239470155109	-4.76422467383235
ENSG00000289055	-0.324183956017511	0.246760221277041	0.188926644510907	1.67510688267963	-0.46561216386424	0.469758035058464	-0.991174453900063	0.321600402349577	0.505396839573847	-0.759275152060942	-0.782732009863478
ZBTB18	0.550957126677945	0.105155356495122	1.61048454505047e-07	68.6886589738494	0.810294750107023	0.173319951593882	4.67513833609692	2.93755536857212e-06	6.83259722754559e-05	0.834230751091174	1.00369654324867
ENSG00000240963	0.846675605745763	0.383760185804023	0.02736564387293	2.63355302320568	0.812062871809408	0.684501102450454	1.18635728839924	0.235481231521918	0.410600435659708	1.37269152202692	1.00617213379523
ADSS2	0.425672784841493	0.236707904793584	0.0721288376410468	13.3709627879445	0.618010884490886	0.396346237974679	1.55927021699237	0.118932437752462	0.257924323203755	0.606106003851548	0.73447518855729
CATSPERE	-0.692382925755024	0.0796334809181952	3.47989757336536e-18	62.57218722111	-1.01696633927637	0.156897448409697	-6.48172643713636	9.0678946238919e-11	1.2226175970945e-08	-1.42971246029943	-1.55469650903541
DESI2	0.0626921308116726	0.0853239800012377	0.462489360829793	53.8199223699889	0.083784778810014	0.1425150954743	0.587901081855033	0.556598690259011	0.715054045956731	-0.0548295028498545	-0.0135078802355442
COX20	-0.00321590476972189	0.0774496139618271	0.966879323243664	84.9546192726839	-0.0229768266547328	0.128266005462642	-0.179134187362099	0.857832338519452	0.925287252163031	-0.174838545781119	-0.162987421642445
HNRNPU	0.141381059992416	0.0668890549844485	0.034543882739776	282.697603194249	0.197922288944437	0.120528694548527	1.642117586072	0.100565637791206	0.228745101787048	0.0884517070506401	0.146298846142813
EFCAB2	0.249611379869039	0.0472418793555401	1.26608384345494e-07	254.036865380887	0.362572144475221	0.0896166692869176	4.045811425042	5.21421954863881e-05	0.000705898914241846	0.285523535849081	0.376829145779241
KIF26B	0.948945996085011	0.331099289977589	0.00415633051644472	22.2373546410542	1.3899756601034	0.505066648484981	2.75206384003542	0.00592209749567573	0.0286082332852567	1.55891117728674	1.81532199803077
SMYD3	-0.0221703666128937	0.0626436155277136	0.723404362820321	1123.44504971367	-0.0382110780535414	0.103681727121503	-0.368542067289856	0.712469083822762	0.830620897730225	-0.209351891612326	-0.184317270541385
TFB2M	0.363596245468626	0.26656740776836	0.172569571328245	6.49774945556309	0.488490306915533	0.434512086390241	1.12422720153476	0.260916652529101	0.441174731397086	0.493073563832568	0.553130252290724
CNST	0.491445195451963	0.146694569610603	0.000807749994737056	50.1688222867142	0.695156580778506	0.238123634342227	2.91930947005218	0.00350807769111722	0.019220279556935	0.725868093238914	0.842488769398365
SCCPDH	0.0355404604448625	0.143142031128945	0.803911519099917	42.0793873286102	0.0557090979762983	0.220056341683121	0.253158339133524	0.800145858612535	0.889814411418066	-0.104268785115853	-0.0528173293342289
LINC01341	0.277746088490212	0.313687607845225	0.375928762889443	3.08648358227911	0.33075574527681	0.528358163153098	0.626006690807898	0.531310552758623	0.694810462017483	0.336752789232109	0.332282225182699
AHCTF1	-0.00396276525688174	0.0651103831140183	0.951468903519601	208.549752129916	-0.0101677405533463	0.104724757610234	-0.0970901321270065	0.922654817260567	0.960895973966921	-0.176198471190465	-0.145053106136961
ZNF695	0.0655170887007945	0.257959899280517	0.799509711052411	1.56826848512097	-0.07257128125896	0.487459341572005	-0.14887658327549	0.881651019111675	0.938405782744883	-0.0496856612893523	-0.232425833497474
ZNF670	-0.216973409399165	0.124627323598629	0.0816874618898273	17.8228224175765	-0.332782669777542	0.212861436164599	-1.56337698257476	0.117963950809715	0.256464887287404	-0.564060183532319	-0.596754178460908
ZNF669	-0.0687377818949013	0.167771854736428	0.682018801604213	3.96120355302694	-0.0060590853624921	0.33502863602744	-0.0180852760359142	0.98557082405314	0.993116207686066	-0.294144449765191	-0.139300477267673
ZNF124	0.673675058634316	0.238579676741181	0.00474742710599171	13.4764758662454	0.968709595911856	0.388519820067147	2.49333379116782	0.0126549817064602	0.0509585004767041	1.05768243546736	1.22549705289697
ENSG00000259865	0.215382776451083	0.183575228063518	0.240688709142359	17.7969543016048	0.328425672432885	0.312779486744209	1.05002305570464	0.293707512690622	0.476926014928158	0.223198177479239	0.329019833064873
ENSG00000290683	0.433418849529179	0.163613209462215	0.00807194440338867	7.92126211343551	0.608898222937229	0.305376043923902	1.9939292392201	0.0461597880529329	0.13094661735714	0.620210472319659	0.721716327690527
ENSG00000289566	-0.176462864436337	0.128891508694699	0.170974080856722	18.1807951483814	-0.28465119362493	0.221427178234208	-1.28552960795015	0.198607277178082	0.367354794191536	-0.490296314123573	-0.529364118605492
ZNF496	-0.302269353028343	0.0890206573687085	0.000685041864479482	40.0740419748556	-0.462818877505838	0.159270064280729	-2.90587487106224	0.0036622787023248	0.0198640195637033	-0.719371815423019	-0.7788210611469
ZNF496-DT	-0.392840688441765	0.170351108629241	0.0211070140347201	35.9318375373959	-0.540416908413727	0.296981853120162	-1.81969673478692	0.0688052008509046	0.175069355803354	-0.884289176168021	-0.887467966780217
ENSG00000286216	-0.0143708014446283	0.214835806471504	0.946667664514783	3.73836183406574	-0.104648350955043	0.40201595513597	-0.260308949478507	0.794625469819935	0.886158885851241	-0.195150006472424	-0.277337725248961
SH3BP5L	-0.150724113276488	0.31908445845272	0.636666767285228	10.2837739898271	-0.207282960934802	0.502432934836871	-0.412558466140566	0.679930136670678	0.80761791910518	-0.443429754292264	-0.421038959091088
ZNF672	-0.0282102218022673	0.134963841648806	0.834432165169006	14.3109648105251	-0.0351156215358318	0.262838087744504	-0.133601723544597	0.893717521217961	0.944017870917472	-0.220349598255016	-0.179983245976112
ZNF692	-0.130895013495527	0.100682997200023	0.193576742688415	54.5611775622812	-0.184232609105845	0.160736695031603	-1.14617641646559	0.251722163914169	0.430643657650067	-0.407323818712333	-0.388765596343673
PGBD2	0.380027337041052	0.321598107582219	0.237331110638798	3.6384257847206	0.46557119133989	0.543606994088341	0.856448125949296	0.391749954371049	0.572811115298668	0.522992215731814	0.521040636639243
FAM110C	0.366670760286876	0.212149180804461	0.083923193607648	4.60702508937187	0.611501004492886	0.464244644888166	1.31719560198738	0.187773067742307	0.353264725517687	0.498671812628203	0.725360545961958
SH3YL1	0.417103426363993	0.0929421924972789	7.1971684591057e-06	117.056685001527	0.587489499011562	0.157356714029759	3.73348860666001	0.000188845740184272	0.00194429571847336	0.590502435935317	0.691741448420166
ACP1	0.131949025998224	0.166531915402774	0.428165506066381	21.164704976666	0.179946961800204	0.270044102897375	0.666361382713066	0.50518013964036	0.672607086004397	0.071277331232077	0.121131149886634
ENSG00000228643	0.813045092553885	0.332111762827029	0.0143609047371756	2.65350290218476	1.13535562161251	0.557377893756887	2.03695846988097	0.0416542039628771	0.122007182973881	1.31145519984189	1.4588222393306
TMEM18	0.465976614182167	0.316689739780051	0.141183544333411	9.58292806303887	0.671657303758772	0.497033664174227	1.3513316142774	0.176589229241895	0.338600506156502	0.679493473876594	0.809586855484533
PXDN	0.402529077474838	0.681001020982011	0.554463874154609	8.62809326379382	0.68045232336897	0.919571882900426	0.739966430055204	0.459320364105602	0.633619108162311	0.563964645116565	0.821900978078271
ENSG00000236760	3.53211918633173	0.78774049040423	7.33042816906068e-06	2.40905713786781	3.28561719756819	0.690644607111978	4.75731970355555	1.96180340293685e-06	4.94446012679402e-05	6.26249761485191	4.46945619223486
EIPR1	0.134716926396905	0.0719200768934297	0.0610479924692674	55.1323030345347	0.164351852471923	0.145531072083612	1.12932482471852	0.258760832368525	0.438782172188101	0.0763172793179892	0.0992960549530743
TRAPPC12	0.0361342251479472	0.0524956757233085	0.491246472926895	153.289493118352	0.0415022268643603	0.0969977548013767	0.42786791250318	0.66874728962028	0.799220693135224	-0.103187625085593	-0.0727087179040708
ADI1	-0.14699199095934	0.0716325015008554	0.0401668162853719	56.6723820082094	-0.20602035431901	0.119990125953555	-1.71697756529362	0.0859832711920606	0.205188121011061	-0.43663409692769	-0.419271152611555
ENSG00000235078	0.41233959905687	0.161692736149285	0.0107678742357299	6.98981350491838	0.571453859465181	0.322995246122606	1.76923303461953	0.076854993455721	0.189107922078856	0.581828192335511	0.669289556327265
ENSG00000242282	0.259147533920277	0.199674908964516	0.194339825292743	4.48890096414804	0.299818097568872	0.381594423004637	0.785698321291318	0.43204424694113	0.6094370404637	0.30288749929965	0.288965666093319
RNASEH1	0.383806563140109	0.128209834469235	0.00275724036942059	14.8542426042513	0.512059063237689	0.238331317935991	2.14851773435505	0.0316726490996492	0.100149324141057	0.52987364230094	0.586129445879381
RNASEH1-DT	0.459499792760448	0.107643080649624	1.96584591643111e-05	10.6030349405058	0.734233730123253	0.224473316853625	3.27091763250433	0.00107199128093476	0.00758057279363936	0.667700114642009	0.897201644294861
ENSG00000287126	0.110456817007849	0.196173869931978	0.573396951287397	4.65396735156066	0.0796580355996546	0.360083700928354	0.221220886683522	0.824920446895852	0.905752164414779	0.0321431132469512	-0.0192858345844254
RPS7	0.58829421631702	0.253465873600318	0.020286860099084	13.224233233813	0.869390712264251	0.420612843211092	2.06696187788049	0.0387377462774743	0.11585694937162	0.902216215289854	1.08643824878793
ENSG00000291325	-0.429065063765729	0.619337312702484	0.488447057452912	4.59759841280872	-1.07865279756105	0.988605619515756	-1.09108503559731	0.275235466840886	0.456998896885187	-0.950248547814641	-1.64106523171685
NRIR	-0.0184655715875425	0.343725847332535	0.957156813151643	5.99534645317389	-0.102384572439109	0.551738088622041	-0.185567345359124	0.852784063362703	0.922950310939541	-0.202605993311355	-0.274168153445169
RSAD2	-0.271687501519278	0.170497018959041	0.111047408590316	6.11764270845292	-0.819607871047367	0.45951607697952	-1.78363263465077	0.0744833790811001	0.184964456629068	-0.663686667196496	-1.27837007880595
RNF144A	0.172165066720709	0.271205104618635	0.525549083356219	31.9454421208134	0.25555212705878	0.441593164548775	0.578704897572194	0.56278831078091	0.719464619383167	0.14450495082377	0.226987795462993
LINC00298	0.453494266545335	0.12594647511177	0.000317373289182478	94.9410245513883	0.6523063668328	0.205688535176087	3.17133070287253	0.00151742287933523	0.00995842541784548	0.656764916118541	0.78249313424555
LINC00299	0.17259996835776	0.113801535710905	0.129348705547514	1532.17074569835	0.232234930885071	0.1808801773842	1.2839158731683	0.199171392650968	0.367864837478968	0.145296844084908	0.194340817405964
LINC01814	-0.0903577813489186	0.144850917498286	0.532759941696118	20.7339902070247	-0.217698439738849	0.272162161106955	-0.799885034912321	0.423777409059343	0.602221469737801	-0.333511355784516	-0.435621926332774
ID2-AS1	-0.583541437681857	0.130850234270077	8.2107681690785e-06	12.0264236938885	-0.900766029109781	0.260369046384828	-3.4595741760272	0.000541030238524106	0.00441992387964718	-1.231527782215	-1.392001605756
ID2	-0.1163768047631	0.0832105747887678	0.161938393670924	167.500723694923	-0.213977158829946	0.137390879426329	-1.55743350449026	0.119367596610864	0.258533658377245	-0.380888251035564	-0.430411669693343
KIDINS220	-0.0613181660075516	0.0399015641904605	0.124357996948791	351.033365785814	-0.0995158435895262	0.0692195429153743	-1.43768420590687	0.15052367643648	0.303079890110148	-0.280634397558297	-0.27015157584698
MBOAT2	-0.274674424449998	0.0706899643585817	0.000102068552862061	367.251333281009	-0.403299217057468	0.12012627215584	-3.35729403584811	0.000787093604152673	0.00594135654586615	-0.66912542377698	-0.695486125241926
ASAP2	-0.0461189042730076	0.0590180091590322	0.434545035984932	425.496543393202	-0.0783728888302604	0.104827845722829	-0.747634259674503	0.454680794142429	0.629236902410313	-0.25295873042706	-0.240548806502663
ITGB1BP1	0.342342907005769	0.125328659178486	0.00630350258952661	60.029376694942	0.486286543346126	0.204685318228595	2.3757763749476	0.0175120723884246	0.0648548924720041	0.454374294683943	0.55004470888502
CPSF3	0.448446045993312	0.23765667456295	0.0591671733685805	20.2270865692718	0.648112767488446	0.377481099106345	1.71694097803254	0.0859899566465795	0.205188121011061	0.647572833368541	0.776621572984276
IAH1	0.247508712544058	0.113566600336431	0.0293008787810382	22.4969426396557	0.362873537856509	0.197418229576067	1.83809539086505	0.0660483502592751	0.169979180741747	0.281694881405842	0.377251134041985
ADAM17	0.199457554773111	0.0568504122890277	0.000450704317506421	98.7029976596766	0.285687260416618	0.0991361944898678	2.88176545293774	0.00395453978023375	0.0211350588834665	0.194200641819397	0.269180734534641
ENSG00000239300	0.165064570241617	0.125915156366154	0.189885132634156	10.1677727046921	0.245826767956179	0.2683224876741	0.916161631054779	0.359582126498797	0.542661751374651	0.13157596911045	0.213371081735751
ENSG00000271855	-0.149483196828201	0.223093695565269	0.502828013967494	2.72713207402475	-0.18910583828517	0.479860210121025	-0.394085265451528	0.693518089081495	0.817627049345136	-0.441170224115058	-0.395588724000148
YWHAQ	0.742615942841777	0.173485449325364	1.86418459925324e-05	30.7605750440304	1.07539720586505	0.297234330477993	3.61801143271595	0.000296875285410232	0.00277061324324327	1.18321385905766	1.37487299137391
TAF1B	0.132696465704528	0.0524508381840141	0.0114088281214404	69.592465213072	0.148941239700423	0.103195894285903	1.44328648664823	0.148939784883833	0.300928044896867	0.0726383113160835	0.0777192781721765
GRHL1	1.33371771381881	0.205267246004535	8.1682130131484e-11	6.72339099727276	1.71359121306023	0.393956132681793	4.34970056537825	1.36323550545583e-05	0.000238122145435881	2.25952507337572	2.26842406817622
CYS1	0.325726023570862	0.105302586223345	0.00197984890627669	13.2323650282399	0.509756329767213	0.256690823543647	1.98587671631563	0.0470470146719498	0.132917834977788	0.424117342554625	0.582905332288631
ENSG00000285872	-0.0764481392058706	0.20529798825928	0.709612573992098	2.7214201637889	-0.0384311529636452	0.388232275325951	-0.0989901031061347	0.92114612808529	0.960168911889783	-0.308183900241677	-0.184625402818848
HPCAL1	0.659746401634824	0.191320163791826	0.000563940626247216	64.535276000748	0.94518477667212	0.306497383750241	3.08382657335285	0.00204356684697282	0.0125706649073432	1.03232035660882	1.19255937669467
ODC1	-0.482445720927369	0.18890289694391	0.0106513137034154	8.76506977643226	-0.662149466198337	0.315788896725812	-2.09681047390737	0.0360103560448418	0.110061877008414	-1.04744703841597	-1.05790870559002
ODC1-DT	-0.43757746732418	0.214651489714217	0.0414951119398378	2.30388524634956	-0.616768155401932	0.436913969259899	-1.41164668286229	0.158054019567785	0.313574334311776	-0.965748409024018	-0.994369219678764
NOL10	-0.176682379015132	0.0505260100926549	0.000470768983964644	116.658518049831	-0.302303899253531	0.100092836207219	-3.02023512080006	0.0025257852698901	0.0148065121653791	-0.490696018564439	-0.554080104567558
RN7SL832P	0.110604545346101	0.250358868127727	0.658645508632257	1.75570459602127	0.171618948375003	0.447776619372231	0.383269114442839	0.701520237124587	0.822595328245818	0.032412105280034	0.109470894102632
ATP6V1C2	-0.269250043764202	0.346447076093845	0.437055466052664	2.34944580153761	-0.483618605113972	0.599943165550435	-0.806107366304043	0.420180944544883	0.59900978116843	-0.659248407585331	-0.807943269741627
PDIA6	0.0980093929050264	0.162672184497311	0.546843810488541	44.6522985731817	0.138438536269276	0.260828008403564	0.53076560725441	0.595581215878822	0.743255239983023	0.00947814621581532	0.0630141855915012
LINC01954	-1.16194546783008	0.366885040259374	0.00153990661771223	15.9543560322274	-1.6666210465872	0.545798611924617	-3.05354577709586	0.00226154214863083	0.013592059343623	-2.28471823878613	-2.46429399306466
SLC66A3	-0.607681237020611	0.0908361449905518	2.23381778857699e-11	25.6683480407791	-0.889398673607439	0.178895733739643	-4.97160359845044	6.64013658254479e-07	1.97347715205955e-05	-1.27548288100746	-1.37608589261079
ROCK2	0.465828821641644	0.102024405224677	4.97458345258418e-06	204.827254691272	0.662780378175362	0.167384525671549	3.95962754332443	7.50667456284073e-05	0.000950287626039822	0.679224364940422	0.79715805432952
E2F6	0.315778804938389	0.118064619941566	0.00748124633999145	19.6068992231326	0.415813424835829	0.208249525761231	1.99670766747666	0.0458569487193659	0.130464538934077	0.406004889689345	0.451373567789153
GREB1	-0.2320598105157	0.0883750137926817	0.0086432091282768	119.692816579987	-0.348728892178669	0.139192917501896	-2.50536376733334	0.0122325511996329	0.0496041117372865	-0.591530347728558	-0.619080875416398
NTSR2	-0.579762091841779	0.142632933770259	4.80913832301001e-05	64.009461107912	-0.825387088459641	0.230360453080987	-3.58302424491873	0.000339639070103374	0.0030914238960452	-1.22464613761472	-1.28646170280052
LPIN1	-0.211998703280479	0.101834095492907	0.0373603081011764	525.408346706126	-0.308901793043261	0.164175303967316	-1.88153629430622	0.0598990029335012	0.158557871452384	-0.555001959980343	-0.563317977430626
MIR3681HG	-2.01042966519853	0.561333683310468	0.000341596667648328	6.24277293111136	-2.78967938333852	0.689615272693498	-4.04526914324648	5.22630456913996e-05	0.000706957870918573	-3.82968579198739	-4.03671550564875
ENSG00000286427	-0.671863317768718	0.195858029249097	0.000602783563472995	2.94964451890044	-1.02113726296606	0.390327623681319	-2.61610298890801	0.00889397267376918	0.0391240431888032	-1.39234920870137	-1.56053632155663
TRIB2	-0.0346757358758172	0.117987732608219	0.76883987980684	73.3389633018769	-0.041890603994903	0.178292051243377	-0.234954972489045	0.814243681704866	0.89849073241024	-0.23212236843669	-0.189469065027008
ENSG00000225649	-1.08046370651432	0.217611690742476	6.86658407402667e-07	9.93675672933917	-1.58738498360078	0.373680238380331	-4.24797680091699	2.15709725506137e-05	0.000347651126121844	-2.13635168369768	-2.3533536385567
LINC00276	-0.0671011729652086	0.461221260776129	0.884327277018139	6.5066878336854	-0.117650377396305	0.743060638144888	-0.158332135167365	0.874195087305756	0.934247411256518	-0.29116442055369	-0.295542181254842
ENSG00000287291	0.0245185703137662	0.281474926591173	0.930586083266869	6.41664429887705	0.12075613010924	0.488122856833612	0.247388804721354	0.804607337512472	0.892668456335753	-0.124338060042017	0.0382566151871716
NBAS	0.0961744904714013	0.0192067908796315	5.51939855836363e-07	344.138157748252	0.125367791588521	0.0529107670009714	2.36941928258608	0.0178160434758357	0.0656288904938383	0.00613705308522669	0.0447135154936628
DDX1	0.270616561628015	0.158606026900147	0.0879673770050485	48.1160972995656	0.372926720015248	0.25388815237379	1.46886223925172	0.141870158459626	0.291581944217926	0.323770947371136	0.391326840867737
CYRIA	0.433991471157684	0.122506342793423	0.000396197026686058	165.385643918628	0.623280340105443	0.194928435846801	3.19748289877673	0.00138632631210649	0.00926302802577517	0.621253133855425	0.741853082560467
SMC6	0.373878463327328	0.0865309561252426	1.55501116638577e-05	55.164117376277	0.530302593645859	0.149778904673284	3.54056931316611	0.000399264745999443	0.00352389917384501	0.511796002053469	0.611672660101244
GEN1	-0.0682051422446008	0.117849670052592	0.562759901918248	16.6941509939435	-0.123255680270285	0.225484480575598	-0.54662600262177	0.584635701057443	0.735518014439131	-0.293174589654873	-0.303390303240287
RDH14	0.455963659990651	0.171578060461262	0.0078729445229619	13.0560043811457	0.677139995765003	0.306138165613143	2.21187709284403	0.0269751584396961	0.0887083140122784	0.661261326023327	0.817263306987853
ENSG00000287284	0.139488338152692	0.249474172193065	0.576073427910059	1.83030895695468	0.242398597455808	0.4812328138308	0.503703385324498	0.614469829085156	0.75838679372625	0.0850053331067551	0.208571216165826
LINC01376	-0.825594334641458	0.0732909257717313	1.96199328968175e-29	133.206354092846	-1.20724227342625	0.132712675360789	-9.09666141643419	9.31512016398864e-20	2.02450083836851e-16	-1.67227125524702	-1.82110650965015
TTC32	0.144668157978088	0.0702832809494099	0.0395557743713735	21.5078579698588	0.249803937684646	0.173810591939329	1.43721930233023	0.150655690031025	0.303249661788387	0.0944370391850584	0.218939614585372
WDR35	-0.206559881759189	0.0656184173170345	0.00164450804890173	96.5833627341558	-0.323609086450021	0.11491001056689	-2.81619577662161	0.00485960432838043	0.0246608562367996	-0.545098649106544	-0.58391001952487
WDR35-DT	-0.275937183501409	0.19032982938342	0.147118700898606	3.64797696607024	-0.39336018467538	0.429478017374778	-0.915902953729341	0.359717797453553	0.542718336332762	-0.671424726189438	-0.681570242317204
LAPTM4A	-0.0919799158194951	0.0795945571889771	0.247842517409061	99.0707527342145	-0.156003639649695	0.146181236983777	-1.06719332021392	0.285884548293567	0.468396497619098	-0.336465029090091	-0.349241524086366
PUM2	0.239655057301435	0.0331643065707993	4.96349546999962e-13	277.893213208619	0.337183199478789	0.057111765578928	5.9039183268254	3.54967942993453e-09	2.67581289391065e-07	0.26739450602877	0.341281461400094
RHOB	-0.436580404061835	0.142284663135489	0.00215237988759398	256.544856179748	-0.614239777944799	0.22443428914248	-2.73683571388173	0.00620332638001556	0.0296472520709447	-0.963932900386864	-0.990829176409926
HS1BP3	0.0364670752226888	0.118532014379966	0.758344169093066	16.3875454013967	0.0194360564077692	0.23600095297161	0.0823558386652247	0.934363752344416	0.966414398707734	-0.102581553025381	-0.103604104181742
LDAH	-0.125704218708945	0.0415807716507523	0.00250171953806954	99.6929328479486	-0.205984565002257	0.0893097730624295	-2.30640564788211	0.0210879767043675	0.0742157404944239	-0.397872128809955	-0.419221043111682
KLHL29	3.47586927537455	1.73120602559577	0.0446673848512012	3.98264737236336	2.93978918068568	1.28980037052498	2.279259060446	0.0226516701223892	0.0781800826867226	6.16007462622249	3.98525390673882
ATAD2B	0.052134482957719	0.0335018513746287	0.119668333700484	325.808455435657	0.0647470874856358	0.0597540691337045	1.08355947007992	0.278560169340576	0.460393187240129	-0.0740534594339279	-0.0401630186275372
UBXN2A	0.118360723899309	0.0507282619059515	0.0196360550004874	152.455460719618	0.158305907816601	0.0969742928548073	1.6324523041753	0.102584238337603	0.232348676398636	0.0465349896409998	0.0908309796058557
MFSD2B	0.00148537167768627	0.182785029661929	0.993516197213004	4.90953666647329	0.0744504593836397	0.337903247183088	0.220330701182341	0.825613611510152	0.906320493078609	-0.166278198290379	-0.0265770897245367
WDCP	-0.197896344297273	0.18855038608191	0.293917037782913	4.39916833822299	-0.270894961910468	0.37927553280924	-0.714243178050499	0.47507682166509	0.647331690945186	-0.529323594820186	-0.510103681304895
SF3B6	0.257014186479271	0.272672530769194	0.345898565305162	10.3994696951697	0.379656642613592	0.47399233607237	0.800976331726227	0.423145348004211	0.601581007398358	0.299002980782651	0.400749570502845
FAM228B	-0.0865658134037462	0.0567687873823802	0.12728804287744	129.333181745225	-0.144037832322636	0.105993208329817	-1.35893454488552	0.174167331050278	0.335677775793391	-0.326606728148267	-0.332487903868443
TP53I3	-0.346533748876473	0.199483688117471	0.0823601138749829	6.87336151035487	-0.562302402661499	0.357224820003331	-1.57408548111594	0.11546768866463	0.252747098765964	-0.799970906790329	-0.918110383868077
PFN4	-0.517278124432232	0.222946945767599	0.0203308801607294	2.62650982268634	-0.567937762024909	0.500076563653017	-1.13570161712073	0.256081463577568	0.435574870971322	-1.11087182980505	-0.926000588681301
FAM228A	-0.0416596300821778	0.152934732903706	0.78531342283519	10.0871412796288	0.0513169571051063	0.325031957823081	0.157882804659592	0.874549148005832	0.934298907035046	-0.24483903420051	-0.058966873455098
ITSN2	0.225028574189367	0.0423612567228756	1.08350257626493e-07	189.816288162061	0.327943477750471	0.0869649929638407	3.77098262845634	0.000162605993531072	0.00173418507827607	0.240761786296717	0.32834470046751
ENSG00000242628	0.305848569489243	0.196239472907312	0.119103481474955	8.17440756282505	0.419241547096108	0.365968283771723	1.14556797866565	0.25197395300455	0.430930807118435	0.387923360755559	0.456173365816942
NCOA1	-0.0271220894323889	0.0295165237982414	0.35815929829399	1815.65603716861	-0.0420931416298683	0.0525503049520563	-0.801006610109522	0.423127819138095	0.601581007398358	-0.218368265885758	-0.189752642935568
PTRHD1	0.141743242552792	0.184130357402555	0.441419527531003	6.07257274785398	0.183724486988775	0.350722042058397	0.523846422399035	0.600385362180081	0.747058136734279	0.0891111893437114	0.126420155521033
CENPO	0.126239137625811	0.0881428499011783	0.152083514618084	14.4078121399427	0.151018940179667	0.180545059477214	0.836461217033335	0.402895486122568	0.582631561026915	0.0608804466523282	0.0806283175545106
ADCY3	-0.432788459080872	0.106758675416707	5.03718354008488e-05	80.3254339558815	-0.620931315272149	0.189713403332159	-3.27299655356977	0.00106413775098862	0.00754173524033986	-0.957028314565133	-1.00019816188598
DNAJC27	0.0494343180345707	0.0607638143955426	0.415903575885561	53.9962511756143	0.0936057391979387	0.125154065873021	0.747924076976526	0.454505953921264	0.629236902410313	-0.0789700709718854	0.000242687195245116
DNAJC27-AS1	-0.37001497897031	0.0648908512422543	1.18331204646742e-08	94.9067737525312	-0.548050155036931	0.116095063423033	-4.72070162914608	2.35032494462321e-06	5.67362283575419e-05	-0.842726845812817	-0.898155462530354
ENSG00000286645	-0.870772482766758	0.224682891205573	0.00010637887340781	2.57899251196921	-1.26875891659791	0.425374476529008	-2.98268698900507	0.00285730048570853	0.0163176490129521	-1.75453415794313	-1.9072374700283
EFR3B	-0.0191734094007162	0.0321898013253775	0.551418319885244	360.045668388168	-0.0362194090571977	0.0704353514180054	-0.514222025276059	0.607096770457979	0.753205120167212	-0.203894864050108	-0.18152868594759
DNMT3A	0.280577155483866	0.057576023426394	1.09827385626556e-06	134.795671452327	0.378103431477118	0.112964124910914	3.34711070240485	0.000816585933437134	0.006113887638881	0.341907754592337	0.398574881508825
ENSG00000289567	-0.159852834033704	0.221028215392756	0.469542487440426	3.20914808909203	-0.208624689991219	0.40911317049943	-0.509943714929876	0.610090894766885	0.755076066540365	-0.460051840379284	-0.422917546839674
DTNB	0.447572253742573	0.0776157574684667	8.09285978539254e-09	156.970693611143	0.638514745875805	0.132309175733376	4.82592943638704	1.39351845048489e-06	3.67995381892378e-05	0.645981783494168	0.763183147598804
DTNB-AS1	0.195401428886818	0.282241870680053	0.488736977999878	1.65131470146096	-0.00318559806191058	0.601530532817207	-0.00529582105664887	0.995774565893025	0.998242483272075	0.186815020607525	-0.135277237245573
ASXL2	0.393541132045949	0.0464540338577475	2.41994118711775e-17	206.008342302598	0.552437157536321	0.0828730028063381	6.66606903127771	2.62745712130688e-11	4.40138877775286e-09	0.547598890632694	0.642663805702557
KIF3C	0.918937752992217	0.4113647517616	0.0254912480281394	23.1323999548774	1.24258844154668	0.571313135641785	2.17496914393683	0.029632428732094	0.0951634775548116	1.50427048739443	1.60896153966944
RAB10	0.102856443911255	0.0526317027964257	0.0506695505863603	275.235071263144	0.136985224690748	0.088525415477778	1.54741125982216	0.121764107807223	0.26249005119914	0.0183039281886082	0.0609793684179119
GAREM2	0.467218300613907	0.083777576658192	2.44857075799131e-08	92.0175118900467	0.66572870449216	0.138290825684219	4.81397591776857	1.47956645534814e-06	3.86421645157871e-05	0.681754406082802	0.801286078293139
HADHA	-0.0341283869831109	0.0309023185477787	0.269421535669939	127.386863975374	-0.0848852238058317	0.0662323831686839	-1.28162720024194	0.199973453760168	0.368853270732802	-0.231125724913883	-0.249666886372284
HADHB	-0.0758336715306891	0.0312181488823117	0.0151341288118408	159.975592962354	-0.110565783832073	0.073111296648603	-1.5122941173303	0.130459056917648	0.275581661518259	-0.307065043080176	-0.285622868104522
ENSG00000286707	-0.637705671330169	0.333505436570472	0.055859552197357	2.09528281757248	-1.01830139183751	0.6213341542374	-1.6388949245633	0.101235144941399	0.229921068708321	-1.33015305277419	-1.55656574885926
ADGRF3	-0.25694174499382	0.0990252900546848	0.00946712200248115	31.3142321818871	-0.367258705533796	0.171186199064875	-2.14537566427662	0.0319228232281933	0.100839638174544	-0.636836767752409	-0.645024921411421
SELENOI	-0.0532950530875384	0.0897732702711131	0.552737653046484	58.1603022375682	-0.0957144664187106	0.14922756975998	-0.641399351156486	0.521263254430727	0.686899468532315	-0.266025464150304	-0.264829174467433
DRC1	0.0582185333282005	0.329287958666158	0.859664481816486	13.5788988798117	0.0100508031845097	0.48225613506175	0.0208412137322479	0.983372321065904	0.992180642280283	-0.0629752797299464	-0.116744627328556
SLC35F6	-0.430887383706405	0.0869807578125132	7.27689528155175e-07	25.3933766868557	-0.653890756375036	0.153195012674404	-4.26835537893649	1.96919431360325e-05	0.000323337806898974	-0.953566730037278	-1.04634548347824
CENPA	0.205451878466148	0.172642496345142	0.23402975536181	6.97359105418452	0.245436361879585	0.313918180540103	0.78184819196297	0.434303795159088	0.611313371152462	0.205115442163175	0.212824464615882
DPYSL5	-1.13406605280575	0.435622918659245	0.0092325613125773	19.8758386429831	-1.67004198879614	0.676457187991743	-2.46880662729616	0.0135564453315539	0.05356685474827	-2.23395383828412	-2.46908373812653
MAPRE3	0.512394929370786	0.174352399460894	0.00329436245511936	68.638697835283	0.753994644827249	0.270126833935248	2.79126154866936	0.00525030273101317	0.0262258008781445	0.764014542227787	0.924869385472747
TMEM214	0.295332514252221	0.177345018769421	0.0958530821503319	11.4944578508869	0.450034142996399	0.325006221015621	1.38469393475015	0.166146074480664	0.324848679460897	0.368775138338145	0.499286834314035
AGBL5	0.197055548261065	0.113016807393663	0.0812297234828278	17.1989271728866	0.315553433427008	0.227358830714268	1.38790929050641	0.165164668468691	0.323462096784945	0.189826933817292	0.310997095629421
OST4	-0.139019425145664	0.215879596790878	0.519596566447195	15.775577313414	-0.184324905900948	0.395552184872083	-0.46599390156461	0.641219865755384	0.779030425558103	-0.422117202522239	-0.388894823349441
EMILIN1	-0.246758172789868	0.0964455373525198	0.0105117718230728	19.9332965145445	-0.369867076596624	0.178096104642915	-2.07678364071023	0.0378215327775276	0.113846502727173	-0.618293949065173	-0.648676965688886
KHK	-0.537240979657094	0.47781976760581	0.260860737157051	3.10305578818722	-0.7641691875777	0.76880773320707	-0.993966572617552	0.320239141677373	0.504162324433031	-1.14722131478936	-1.20074901882681
ABHD1	-0.404339788020823	0.103679151623935	9.62268123104007e-05	10.817025317585	-0.600465580058797	0.224055921012787	-2.67998086078042	0.00736263697471574	0.0339549420435723	-0.905227380787241	-0.971543584232059
PREB	-0.121158860355629	0.159739046259651	0.448163724532668	10.1121630826492	-0.17196784882859	0.286128533709494	-0.601016076932714	0.547829278324964	0.707570152004766	-0.389595685718467	-0.37159340477041
SLC5A6	0.101384899926761	0.0888932120296558	0.2540677873009	16.4359128293415	0.181433075885219	0.195557391054005	0.927774066259221	0.353524779156155	0.536989827580662	0.0156244584752041	0.123211894653811
ATRAID	0.252842659412815	0.28643592316057	0.37738768415221	10.0956889814664	0.36419976607502	0.477972576556354	0.761967911839143	0.44607915575536	0.622760898985343	0.291407230637904	0.379108018687368
CAD	-0.0993454455632133	0.0631827299898854	0.115869109497359	32.0772201125453	-0.132387139225803	0.126571695792153	-1.04594584434738	0.295586036528012	0.478991482292412	-0.349876598217102	-0.316175482810273
UCN	-0.00206424869244362	0.274761209323039	0.994005643403847	11.7474504464097	0.0322832693790182	0.4613541625948	0.0699750256883932	0.944213537513521	0.971504875420322	-0.172741545887237	-0.0856164063109643
MPV17	0.316956791904434	0.0982020312255096	0.00124833773101324	28.3783929406735	0.418465132672552	0.185612459439412	2.25450992857054	0.0241641067735948	0.0819169147042716	0.408149834340382	0.455086288946286
GTF3C2	-0.27008586146902	0.0754076286991362	0.000341394123092247	35.6614124617961	-0.402958462716788	0.140630559469547	-2.86536912202249	0.00416523409247913	0.0219289657744996	-0.660770311279401	-0.695009026734879
GTF3C2-AS2	0.0186274556634974	0.103801533258325	0.857582328003974	11.1702789920753	-0.0225294634584253	0.239097046250122	-0.0942272763790523	0.924928617747933	0.961762898237001	-0.135064931579616	-0.162361057462782
EIF2B4	-0.302958609156056	0.0795624797600555	0.000140204329403923	39.9461817311943	-0.481184731369485	0.146962712419719	-3.27419604229435	0.00105963069777255	0.00751300363055151	-0.720626851588058	-0.80453554343792
SNX17	1.05714878138312	0.296575968094855	0.000364532911609497	13.9891686904607	1.54075252266761	0.450951269981444	3.41667187838503	0.000633916335261232	0.00499186538650155	1.75593286958232	2.02642838007476
ZNF513	-0.333867868362079	0.0930301570544237	0.000332186573161051	13.4779756568624	-0.464807116524423	0.190711463694215	-2.43722693707437	0.0148003876735584	0.0574151179364428	-0.776908162088477	-0.781604843344738
PPM1G	0.140258234980969	0.107643279244554	0.192577799579605	35.469081823403	0.170882702730902	0.179384944844631	0.952603368576482	0.340791069830087	0.524663860198864	0.0864072043763553	0.108440058524954
NRBP1	-0.111647477179324	0.113935296616379	0.327125604006908	49.5648148113465	-0.179174839277647	0.184514638351567	-0.971060295694558	0.331518253901867	0.515460221517772	-0.372276826464481	-0.381684088800116
KRTCAP3	0.168264616027154	0.185784861496309	0.365096751468243	3.28572492073663	0.221149220082562	0.336215977102461	0.657759402121357	0.510692745323652	0.677112926802642	0.137402791722759	0.178819441910392
IFT172	0.13115636361025	0.0562650488938515	0.0197509844183112	150.797357829415	0.190266440551519	0.0982010475840659	1.93751945862532	0.0526818771199899	0.144672338161602	0.0698340071561997	0.135579705100746
FNDC4	0.651850413462944	0.321317690439448	0.0424910080774599	9.55446533092088	0.894226439868165	0.519681534244792	1.72072005823271	0.085301634777835	0.204221497207394	1.01794289906294	1.12121135993195
GCKR	-0.770088287575053	0.174851397239933	1.06153214983716e-05	4.79136056975475	-0.913731392933579	0.365007838874961	-2.50331991704592	0.012303427509085	0.0498332047953235	-1.57120273565641	-1.41015472953227
C2orf16	-0.303813714319682	0.204353063631269	0.137091457797974	3.21506748414401	-0.51704358094583	0.416209333352297	-1.24226810768845	0.214137658129288	0.385558685193185	-0.722183874967485	-0.85474239792196
ZNF512	-0.273109933607392	0.0773284475507818	0.000412714700232859	54.1848227794384	-0.421978404605185	0.131344630734123	-3.21275717360219	0.00131467389630735	0.00889174220895639	-0.666276711218039	-0.721639313706371
CCDC121	-0.331089132727766	0.216507611364774	0.12620835367119	3.83993232928571	-0.504015150239457	0.422015842036109	-1.19430386264109	0.232359127228307	0.406996595474678	-0.771848484598605	-0.836500972657114
GPN1	-0.439582272640934	0.108259126202575	4.89753118183822e-05	14.3826136943236	-0.758889728056698	0.255273052653046	-2.97285483199099	0.00295043959353247	0.0167396819087042	-0.969398870841076	-1.19335711810894
SUPT7L	-0.0234194861236953	0.0850296836905413	0.782988063508834	39.8062241164369	-0.0504863773796944	0.137375437970703	-0.367506579964181	0.713241184612601	0.83093725364351	-0.211626358385243	-0.201504218095407
SLC4A1AP	0.10430264316865	0.114109440679607	0.36068638831097	39.4643600843713	0.152264907149501	0.185168153256204	0.822306128089007	0.410902689874841	0.590050274950423	0.020937248803263	0.082372826457765
MRPL33	0.00803654587351172	0.112953007527163	0.943278801797475	51.1445820699821	0.0139746269096008	0.18837199091308	0.0741863312154994	0.940862121989069	0.969799277971715	-0.154349453359937	-0.111250785526207
RBKS	-0.292470613323419	0.0970714411178186	0.00258728436525933	35.0933475388346	-0.474138126691564	0.170167399668978	-2.78630411943705	0.00533128282125651	0.0265188945134127	-0.701529721305857	-0.794669419458741
BABAM2	-0.21460992272174	0.0357118294023165	1.86106522907236e-09	387.427077630156	-0.328806983677988	0.0659458951942594	-4.98601137658998	6.16385165946677e-07	1.84848672550808e-05	-0.559756614602726	-0.591187722876505
ENSG00000223522	-0.180050823108126	0.157670459526259	0.253477329686805	5.05368351107309	-0.281928344484706	0.33913986077371	-0.83130406387948	0.40580187941368	0.585451270933771	-0.496829470247556	-0.525551790765076
FOSL2	-1.00066917098346	0.317954911797313	0.00164839555089903	23.8843751287616	-1.44829799379007	0.485013809244243	-2.98609640836171	0.00282563545783055	0.0161754706360586	-1.99105732382593	-2.1586145339688
ENSG00000270640	-0.232708916602566	0.378182804302015	0.538333855880773	5.50874270202681	-0.308195166236547	0.592627819744372	-0.520048428319625	0.603029821705359	0.749561277406811	-0.592712276450276	-0.562328611913372
PLB1	-0.814656163707546	0.4055100257318	0.0445406586953601	3.42261482730094	-1.17637506894032	0.681150793652248	-1.72704059057575	0.0841603739060284	0.202131157256709	-1.6523544209245	-1.77788857984304
PPP1CB-DT	-0.509124141237702	0.0706997889849652	5.96798423493846e-13	25.7720974653115	-0.75218166415077	0.138336943214603	-5.43731592351223	5.40891835186338e-08	2.5303621846087e-06	-1.09602460047071	-1.18396499336502
PPP1CB	0.106562306922715	0.0759312033415463	0.160495802603905	169.527361424646	0.16012240573253	0.129026884995299	1.24100032127694	0.214605630191482	0.386262184837805	0.0250517711385095	0.0933743028750931
SPDYA	0.286625274332323	0.188854969532191	0.129089927795719	17.60425200392	0.415017397922522	0.318974590401149	1.30109861541193	0.193224701650851	0.360494819684746	0.352920508168364	0.450259030990734
TRMT61B	-0.0546059206101953	0.0831917298121467	0.511575534285626	42.0109347962909	-0.0940711269906742	0.148185245971168	-0.634821141431162	0.525545073199802	0.690933764745315	-0.268412365161933	-0.262528294642618
WDR43	-0.220994561810789	0.0784785895620004	0.00486278776649323	55.1586040665016	-0.332767360212753	0.141714060362217	-2.34816050970673	0.0188663891769894	0.0683891143412441	-0.571382123082524	-0.596732743163885
TOGARAM2	0.0189009025889475	0.122807116674814	0.877682886928751	106.589306603136	0.0113422998226678	0.194005929604153	0.0584636760629458	0.953379295285655	0.975924489470218	-0.134567024101017	-0.114936371220379
CLIP4	-0.0214717867524516	0.0830388467673292	0.795963016971295	464.479363807733	-0.0256695405505516	0.130608550601212	-0.196537978810656	0.844189109487188	0.917871597709908	-0.208079878272478	-0.16675755638831
ALK	-0.266732120162354	0.0926570581916727	0.00399314621273549	165.840134811866	-0.417509499497699	0.161134321595329	-2.59106499077352	0.009567942040794	0.0412570854925969	-0.654663631253186	-0.71538229009615
ENSG00000288553	-0.191329808721739	0.122851302907477	0.119373248637828	11.124709040242	-0.325707011422055	0.24334027957227	-1.33848375614002	0.180738792063714	0.343577731268298	-0.517366879029125	-0.586847375715428
ENSG00000233862	-0.354139849579279	0.0883395299781443	6.10153758933754e-05	42.3397731557951	-0.504473098166964	0.163093105807059	-3.09316016560357	0.00198037222286259	0.0122409589802286	-0.813820520994885	-0.837142156778446
YPEL5	1.06882367599681	0.216385116463265	7.83428337425549e-07	21.0307783258971	1.54871238333617	0.333460670361209	4.64436295188452	3.4112740162568e-06	7.81389064718271e-05	1.77719117164749	2.03757317615777
LCLAT1	-0.219378639633989	0.100141427607418	0.02847436658761	86.1243523579854	-0.333542387310339	0.182762799473767	-1.82500152257853	0.0680007995750387	0.173656492170071	-0.568439761469428	-0.597817877605437
EHD3	1.81969078141314	0.908460061246853	0.0451719390151096	3.73129142599849	1.41368771619414	1.00496523837258	1.40670309998327	0.159515446137653	0.315831442066241	3.1444120559401	1.84852182913887
ENSG00000273165	-0.0501544307737129	0.27271080266228	0.854083521652474	2.44027280304099	-0.0761985252829739	0.563932190655108	-0.135120013621595	0.892516986706523	0.943552094571363	-0.260306843123809	-0.237504426788763
MEMO1	0.24593464046445	0.102226364664356	0.016137765130334	32.467761207076	0.353831720742162	0.178631681574552	1.9807892845396	0.0476149089863716	0.134088240894887	0.278828722793888	0.364591464211675
DPY30	0.346965207919632	0.136300342378298	0.01090922761668	30.1204786464497	0.503667815319096	0.225858937013232	2.23001056314007	0.025746741621397	0.0857741990858271	0.4627908390995	0.574380653930789
SPAST	0.0656898133874885	0.0444102752387316	0.139098094852425	105.541605562393	0.0721144313084097	0.0811671579080772	0.888468109109847	0.374289002908775	0.556052031195836	-0.0493711545048926	-0.0298478199077235
SLC30A6	0.101462434169149	0.0689510190276945	0.141151990366892	56.5862695441275	0.148184167938052	0.125385300265622	1.1818304667623	0.23727297633866	0.41263999995809	0.0157656371667135	0.0766592834356907
ENSG00000289727	-0.0291943627825916	0.17267051579063	0.86573721468968	8.97577140042286	-0.0526368781152222	0.316904232448933	-0.166097113025161	0.868080526072078	0.931373969358824	-0.222141577277245	-0.204515186901492
YIPF4	0.354261076406917	0.081534842422527	1.3933648057023e-05	91.4278322430865	0.518965052747053	0.141777623655783	3.66041579316514	0.000251806299041386	0.00242788119959439	0.476075565108822	0.59579869111344
ENSG00000272754	0.163780529103525	0.233065322335236	0.482227945739895	2.34120631793209	0.197786243840123	0.491029718025614	0.402798927599339	0.687096150129469	0.813275465972958	0.129237915082479	0.146108366056691
BIRC6	-0.0634001790364947	0.0356172624522983	0.0750692898251141	680.966484265716	-0.0945067274797963	0.0671215442273909	-1.40799393946646	0.159132864586827	0.315355250080891	-0.284425443502389	-0.26313818956755
ENSG00000276334	-0.165370716073156	0.0798016505581295	0.0382400937140738	17.7760794569361	-0.204480481479457	0.157894890799527	-1.2950417866217	0.195305814828614	0.363518701808948	-0.470099109073014	-0.417115138894083
ENSG00000276517	-0.266214524862854	0.0923908333641991	0.00395918586855036	12.2512979577414	-0.403483168027564	0.197183335124077	-2.04623361184997	0.0407333918607634	0.120285358016186	-0.653721164739492	-0.695743679505293
BIRC6-AS2	-0.0186014487831782	0.170325097073812	0.913034788343998	23.4038274866064	-0.0071301311164841	0.303196117097588	-0.023516564739479	0.981238225387522	0.990936544846228	-0.202853406120136	-0.140800074687885
TTC27	0.147552833100692	0.0861906837414035	0.0869086799787739	62.5310150865018	0.213277020174276	0.151589865409288	1.40693455725707	0.159446795231252	0.315808629178918	0.0996896172292621	0.167797381807121
LINC00486	-0.027838036112967	0.141704374776171	0.844256795113053	54.394152180175	-0.0411627139848236	0.240544372451491	-0.171123163536592	0.864126922639526	0.929115721282021	-0.219671901704488	-0.188449928377388
LTBP1	0.382253257635417	0.126937586542058	0.00260090513901382	285.873198861654	0.534606027356018	0.204128841582531	2.61896370552748	0.00881973307607934	0.0388593127879117	0.527045296631803	0.617698003151016
FAM98A	0.844833491039855	0.214956664521305	8.48574852077862e-05	17.5225029309084	1.2082933276141	0.357126314235331	3.38337803586741	0.000716000014499731	0.00549983522022397	1.36933729638697	1.56094410980013
ENSG00000286415	0.71750617151271	0.224288547558839	0.00137890010502709	10.4708220660359	1.01534560624408	0.401116104132835	2.53130102676663	0.0113640272602203	0.0467993613318832	1.13749258093365	1.29079327439122
LINC01320	-0.950181769115254	0.388382550097977	0.0144246820072679	3.6040919945821	-1.38610798224043	0.682827064030528	-2.02995466239818	0.0423611479650385	0.123446522253185	-1.89912703452445	-2.0715407740149
ENSG00000226994	-0.433221040483879	0.123551970445271	0.000454234019012898	232.904820497	-0.610460673563542	0.206909330922461	-2.95037768882599	0.00317385682208887	0.017764171966764	-0.957815983014159	-0.985537959709128
ENSG00000288535	-1.07011095079342	0.252625980029979	2.27587698332013e-05	3.19986172091106	-1.39209187017864	0.492291772249906	-2.82777805490513	0.00468722904698369	0.024021324633862	-2.1175008061862	-2.07991896223098
CRIM1-DT	-0.634066069392983	0.463321129003495	0.171148125261482	3.38740175173119	-1.01510243317765	0.718555679742427	-1.41269836394797	0.157744432839936	0.313216097419242	-1.32352586169984	-1.55208680840708
CRIM1	-0.373968016083606	0.0740562693540741	4.42314534251842e-07	351.240164894017	-0.55695367259922	0.138464228626927	-4.0223650405756	5.76166690347994e-05	0.000766250873514926	-0.849924757212446	-0.910621495766981
FEZ2	-0.0585888201190144	0.0906831350525735	0.518225688740043	96.2794911299261	-0.0871009373754348	0.149613298292936	-0.582173766431479	0.560449641768341	0.717998984865675	-0.27566465168403	-0.252769161266255
STRN	0.178065887362478	0.0591607266057011	0.00261362565900369	107.099756717165	0.244216649224677	0.127773402041562	1.91132618622175	0.0559626759048762	0.150905605153814	0.155249495574359	0.211116715022663
HEATR5B	0.178042503016538	0.0659032049139192	0.00690117493375018	88.1157834984171	0.244433915532516	0.113538816821125	2.15286650307102	0.0313291717259359	0.0993048516634024	0.15520691604743	0.211420914907233
GPATCH11	0.734235328683074	0.221477045654037	0.000915855270950147	9.40373791171059	1.06865288356405	0.389726424389168	2.74205908731744	0.00610553575284763	0.0292811465949176	1.16795396736933	1.36543010036207
EIF2AK2	0.0104256969246466	0.0870344068854252	0.904650911593092	94.69276622756	-0.0116846398148162	0.146670061649083	-0.0796661546565132	0.936502778536296	0.967709854478702	-0.14999915330114	-0.147176953984489
CEBPZOS	0.166393054450399	0.0969326098463597	0.0860550432678778	54.8111798044566	0.214582285359218	0.180128047647387	1.1912763623535	0.23354511023712	0.408340759954918	0.13399494757095	0.169624915595229
CEBPZ	-0.277181159278532	0.157098337913034	0.0776680297110565	30.0815910622635	-0.40454778770027	0.261565279440961	-1.54664177357524	0.121949650729165	0.262719278733758	-0.673689826963953	-0.69723427961154
ENSG00000272054	0.638031464453667	0.177161280870866	0.000316488732450019	3.77977170530879	0.848229792123928	0.33223050260501	2.55313640822556	0.0106757676551685	0.0446862520932141	0.992780582658116	1.05681032567311
NDUFAF7	0.162757006952387	0.0771724698367655	0.0349442818038215	25.5513934356747	0.221131235203746	0.157130842988971	1.40730636326611	0.159336563268772	0.315663149882111	0.127374228618553	0.178794260840605
PRKD3	0.213415928080327	0.0568835880053789	0.000175568483913184	65.8753920840823	0.282130264052434	0.100108779119699	2.81823698713869	0.00482881543310327	0.0245421621644452	0.219616829795559	0.264200496714221
RMDN2	-0.0512205687953413	0.0890240896584544	0.565050367964105	46.2893515514123	-0.0978196216817282	0.167169867570203	-0.585151038901486	0.558446162894193	0.716373079009692	-0.262248126951791	-0.26777665396567
RMDN2-AS1	0.484488378345531	0.424449560082559	0.253682288357953	2.76967569127066	0.475094508025428	0.695830516732083	0.682773314192476	0.494750094707595	0.663406991359717	0.713200730975329	0.534374465824651
CYP1B1-AS1	1.22797822255051	0.455883001261794	0.00706794632709005	6.86101633120212	1.66987305642382	0.723878920639719	2.30684028614632	0.0210637254574827	0.0741815296213406	2.06698868482753	2.20721320518181
ATL2	-0.185688996187336	0.0659046832737765	0.0048393281033412	241.184703134155	-0.270802248038255	0.115708162838542	-2.34039017987115	0.0192636028692055	0.0692988264604997	-0.507095771604411	-0.509973870339239
HNRNPLL	0.277743285013144	0.0526744772404323	1.34339864120427e-07	93.7410268590661	0.394805051903243	0.104054586436314	3.79421095623576	0.000148113709146975	0.00161599852137726	0.336747684504032	0.421959229760066
GALM	0.175825404951276	0.0778512813540548	0.0239158756555466	42.0718664151296	0.232576204646648	0.142563387425459	1.63138803620428	0.102808467706349	0.23262241903263	0.151169899702615	0.194818643166946
SRSF7	-0.0211574697290745	0.156077925569913	0.892171427805565	37.3351230032829	-0.023903507203815	0.255934367657088	-0.0933970198009591	0.925588158025102	0.961957386268615	-0.207507552230293	-0.164284889799696
GEMIN6	-0.0463556601839174	0.364984062370989	0.898934577670024	5.75704259691445	-0.100424330967113	0.585400665189971	-0.171548030159009	0.863792867527061	0.928816761659131	-0.253389828851189	-0.271423571298758
DHX57	-0.315953719552447	0.0780962796247166	5.21681431227557e-05	63.6684836468317	-0.492432421052187	0.139832010654838	-3.52160008817802	0.000428950706152096	0.00372056407469998	-0.744289076500391	-0.820283709535072
MORN2	0.437512055070748	0.204795627260784	0.0326521224953633	6.70698851327927	0.570211285049399	0.394506117886054	1.44538008207542	0.148351154947593	0.300360829404331	0.62766361024482	0.667549797422119
ARHGEF33	0.839102358761676	0.117626305752807	9.77570091258606e-13	13.7252380240106	1.24000215513745	0.253396023504935	4.89353438931651	9.90409984707689e-07	2.76980761996498e-05	1.35890172971365	1.60534041665696
SOS1	0.168995010225362	0.0534437564676355	0.00156630652649174	400.994872263706	0.236622973526685	0.0869547099903493	2.72122089249618	0.00650412837964204	0.0308448570340245	0.138732734390847	0.20048462349512
CDKL4	1.3174207013975	0.390513060304094	0.000742018642107993	2.28005461972351	1.37623085530579	0.618206143892802	2.22616819470567	0.0260029174863471	0.0863846922262781	2.22985056030508	1.79607755983664
MAP4K3	0.0846925836232615	0.0316543323627389	0.0074607906219008	437.117125624745	0.109699719439675	0.0517163757916695	2.12117956373396	0.0339066943711352	0.105360430850835	-0.014769846046511	0.0227762635261186
MAP4K3-DT	0.0305039338467919	0.133392457443784	0.819119116734794	97.5844862269806	0.0316717363850536	0.217453759436855	0.145648143619474	0.884199160083208	0.939297158920189	-0.113439574859478	-0.0864726286494642
ENSG00000289003	0.259692555473009	0.182521716231852	0.1547930966233	4.17529427721913	0.382803737862048	0.393004314573693	0.974044619019741	0.330034385421804	0.514165359120263	0.303879905071469	0.405155895721122
THUMPD2	0.0870200059117547	0.0895848377397874	0.331364161708975	54.2842950365998	0.114167276324371	0.158484481369208	0.720368804175881	0.471297952048615	0.643557450537194	-0.0105319451763808	0.0290313994565548
PKDCC	0.86712059074288	0.33351839573135	0.00932459490167748	10.2100716611011	1.24851678162624	0.525616884010266	2.37533614236383	0.0175329750835195	0.0648901773277349	1.40991889590636	1.6172619539667
EML4	0.0395381669358189	0.0657364048077673	0.547530111946891	102.433309148423	0.0355779190717619	0.120516650175755	0.295211649343695	0.767832203471786	0.868452278271686	-0.0969895372112895	-0.0810034864974801
COX7A2L	0.953310245649733	0.214809673687062	9.082824265742e-06	16.9007527854871	1.32807022599796	0.360969213653507	3.67917865503281	0.000233986316442233	0.00230292526520949	1.56685784735141	1.72864668193382
MTA3	0.0740977327119955	0.0287385011968944	0.00992752078709861	194.712660850356	0.0646251064623223	0.0663247834888282	0.974373425179862	0.329871159472019	0.514048671732629	-0.0340615440412149	-0.0403338072490259
HAAO	0.249171754488775	0.21093054554068	0.237484506699602	6.27391004379559	0.335253649091383	0.355394736435697	0.943327558684993	0.345513383899345	0.529074512870553	0.284723041331707	0.338579850593706
LINC01819	-0.114890928061094	0.259442853985546	0.657883546856951	11.4973194634002	-0.192569399916167	0.405849707187056	-0.474484511152824	0.635154440533763	0.773862097004618	-0.378182683507285	-0.400438141559786
LINC02580	-0.542003391322969	0.112578519980404	1.47607588577419e-06	28.6484369393299	-0.797106952425754	0.212072559603366	-3.75865201003168	0.000170831238924513	0.00179763024512952	-1.15589298071029	-1.24686599096322
ZFP36L2	-0.242172582824379	0.127296255990417	0.0571145859880661	164.803317977283	-0.378276680679587	0.215932523690442	-1.75182818324246	0.0798033564994884	0.194369050402044	-0.609944250000726	-0.66045145855327
THADA	0.0895352313407315	0.0371846070242365	0.0160464471795629	250.518573607338	0.106384647690621	0.0762791946410697	1.39467450057924	0.163114017729664	0.320583416689825	-0.00595208182853289	0.018134750290883
PLEKHH2	-0.249109428141746	0.115555131663932	0.031102209227399	38.9786585897719	-0.354789274245346	0.192315664230451	-1.84482775058928	0.0650625992531824	0.168488155217798	-0.62257524651209	-0.627566164937233
DYNC2LI1	-0.11785716429534	0.046791050656453	0.0117756480556339	138.281346027994	-0.172888211096918	0.0917261621902971	-1.88482987806947	0.0594528097206468	0.157779708178462	-0.383583772592096	-0.372882026547865
LRPPRC	-0.140685258280999	0.081705202869221	0.0850941336369418	159.556211815497	-0.215220164984042	0.13651625119956	-1.57651681095046	0.114906747622602	0.251931980773827	-0.425150444804326	-0.432152033085888
PPM1B	0.17458566643131	0.074330080857227	0.0188345832823255	285.890506557522	0.249252361820086	0.117877381639752	2.11450541531226	0.0344721227342256	0.106677679310393	0.148912514363275	0.218167339693788
ENSG00000289272	0.163080090669095	0.201536016082597	0.418408257954945	6.62509963186505	0.222080862180062	0.360488480221737	0.616055364774651	0.537857979809203	0.699704795823332	0.127962517547008	0.180123856853229
SLC3A1	-0.022488797025891	0.331646950300705	0.945937321711246	4.00414199904542	-0.056630271099649	0.555695477898255	-0.10190882120156	0.918829048113164	0.959041677040722	-0.209931707544738	-0.210106434329546
PREPL	0.325160744354889	0.0951751708953854	0.000634444595458854	103.168403941491	0.504899740639621	0.187201292996275	2.69709537022091	0.00699472344172271	0.0327038324097912	0.423088050494872	0.57610550277657
CAMKMT	0.155076803479392	0.0283408492955964	4.45368176977897e-08	464.28210814152	0.211993653834024	0.0518362649733247	4.08967841226827	4.3197168931377e-05	0.000604107662241559	0.113389683939273	0.166000509128382
LINC01833	-0.601442806967015	0.375334822597188	0.109063483072225	23.9772187429223	-0.919586080859243	0.541866415777131	-1.69707155506288	0.0896831332206517	0.210935339856941	-1.2641235981291	-1.41835202164304
SIX3	-0.144076012985392	0.269951132622243	0.59354117953683	6.25903418736665	-0.279712898483154	0.450944443891431	-0.620282392370484	0.535071885137045	0.69787187909786	-0.431324520898375	-0.522449890499694
SRBD1	0.265931525188061	0.0590995201979757	6.80417704954302e-06	107.991441470818	0.357237623462129	0.11318488276201	3.15623089183456	0.0015982229046346	0.0103485592936207	0.315240170595631	0.369360152116291
PRKCE	0.37943427581511	0.138425156464669	0.00612378001901169	262.745465157413	0.543590711100871	0.222020871885979	2.44837661650134	0.0143501569628758	0.0560883815866914	0.521912336632139	0.630277679149896
EPAS1	-0.489681374500282	0.155551592005927	0.00164373751471861	83.5997557468085	-0.740266937062845	0.260712898490876	-2.83939514058507	0.0045199147825752	0.0233006735325543	-1.06062212173635	-1.1672828918423
ATP6V1E2	0.166210544356566	0.157925135269997	0.292586646927	13.7682058693453	0.251156448760237	0.266137353720771	0.943709874803026	0.345317926458318	0.528859449052154	0.133662622969057	0.220833298503359
RHOQ	0.45750676669814	0.0793908893781153	8.27733684960387e-09	223.36613820356	0.656898375519513	0.143700251186458	4.57130986268881	4.84684953136313e-06	0.000102868191949753	0.664071101151245	0.788922518195317
RHOQ-AS1	0.208491473470163	0.137216149837042	0.128652207512043	32.43807531349	0.301486493430861	0.235012329385956	1.28285394310414	0.199543251228185	0.368264553568687	0.210650107005067	0.291301628045648
PIGF	-0.00441695740105773	0.0605403547536811	0.941838827133325	56.7526544882196	-0.026796105383416	0.110352821808957	-0.242822113147279	0.808143204353347	0.895154081017626	-0.177025489687506	-0.168334887432075
CRIPT	0.497913018205266	0.0717654774457682	3.97527567095598e-12	61.5803304023517	0.710334666079633	0.121671278331349	5.83814582883865	5.27849477367615e-09	3.74096398831818e-07	0.737645067194	0.863739978766854
LINC01118	0.0189907115439369	0.109049663694854	0.86174965029031	16.8790934350804	0.00994373035812336	0.205949030660047	0.048282481962914	0.961491115638297	0.980830944316019	-0.134403494925251	-0.116894542618006
SOCS5	0.91929857172146	0.243673531366886	0.000161513168741639	15.1586228780768	1.33725284784518	0.398305985066469	3.35735062485194	0.000786932512737423	0.00594135654586615	1.50492748634738	1.74150349592289
LINC01119	-0.304694266801915	0.238182572165983	0.200810199290471	1.95633441539421	-0.416365961130486	0.482500828491964	-0.862933152740525	0.388174221544982	0.569689768126812	-0.723787234250026	-0.713781193990784
MCFD2	0.1173921390487	0.0700053487917325	0.0935615641690784	45.8744479318092	0.151300860644438	0.132218395329193	1.14432534344207	0.252488736709951	0.431588663120783	0.0447713360911117	0.0810230413094023
TTC7A	0.0516190039901181	0.0501588648334103	0.303427850796915	134.166163306002	0.0557755708002534	0.0902893097289973	0.617742797764911	0.536744895555437	0.698530750050331	-0.074992072411955	-0.0527242591036195
STPG4	0.535411307186801	0.103542271100027	2.32914103704532e-07	38.4694748885516	0.738540301535531	0.194612999889909	3.79491761574671	0.000147692489637572	0.0016124636261682	0.805924052184781	0.9032313805183
EPCAM-DT	0.0282283492594907	0.131104625060477	0.829524370345637	32.3224045044638	0.0285192442753003	0.223229654841745	0.127757417783576	0.898340949519081	0.946571339146353	-0.117583086739663	-0.0908865101455643
EPCAM	-0.796509782610562	0.167375220365932	1.94720862536227e-06	5.25335150556007	-1.0837236270297	0.335551648463474	-3.22967755334292	0.00123929902720215	0.00848577005248572	-1.61931247377944	-1.64816502438319
MSH2	0.583268394262448	0.245434860679322	0.0174792191895693	28.941772076407	0.801095167034309	0.388142678758245	2.06391930306966	0.0390253682158798	0.11642322476923	0.893064916978631	0.990815981431925
MSH6	0.440356037648427	0.147470102171706	0.00282588013769952	18.659446638414	0.600640463790485	0.241736307877128	2.4846928004534	0.0129663273652188	0.0518403020792643	0.632842093023888	0.710154436644296
FBXO11	0.0773096761699705	0.0403302763575202	0.05524884306899	385.432387835022	0.110021479341431	0.077420884460184	1.42108269762809	0.155292719415873	0.309614625966919	-0.0282130574804999	0.0232267674535201
ENSG00000233230	0.0913721615752959	0.129377943772199	0.480037541105985	7.33416942315123	0.124680256317541	0.253923534395025	0.491014968795993	0.623415860494191	0.765208247386253	-0.00260729636440947	0.0437508805036799
ENSG00000230773	-1.13597413402133	0.17050469947615	2.69352644616444e-11	13.0345454055088	-1.72357683237695	0.312697355521428	-5.51196485017552	3.54849798179299e-08	1.76600227409468e-06	-2.23742817943992	-2.54403918519867
FOXN2	0.0628219026990305	0.0863453432517278	0.466879536138431	156.318249762165	0.075921720899566	0.147583498268587	0.51443231655477	0.606949769950682	0.753079080118369	-0.054593206928366	-0.0245171404034965
PPP1R21-DT	0.193780405516978	0.257315247850957	0.451398482420083	2.26041527237265	0.189635221493068	0.489969115575452	0.387035050709978	0.698730259467473	0.821085937097978	0.183863370456406	0.134695919820694
PPP1R21	0.302779019256665	0.0945236394545345	0.00135905078861823	85.2922876929641	0.423746629509828	0.159538079048656	2.65608456637235	0.00790537872769233	0.0357813321015419	0.3823341517556	0.462481042160621
STON1	0.167212105987751	0.251976512475498	0.506945106488831	8.84257989598534	0.171329679735078	0.42606896248279	0.402117250542506	0.687597737793808	0.813578830163564	0.135486322488165	0.109065881987544
GTF2A1L	-0.0358997531005696	0.552242740469581	0.948168269309707	2.60062573560391	-0.302977377591011	0.858916906245105	-0.352743525465724	0.724280725561442	0.838497141550502	-0.234351127561099	-0.555023058100299
ENSG00000282890	0.0711514876826233	0.511764676456655	0.889425138371046	3.38019490624918	-0.0934750749022103	0.726745035324422	-0.128621552757471	0.897657111331977	0.946211500306967	-0.0394262320204112	-0.261693747499473
NRXN1	0.0408052442741685	0.0635876022182414	0.521056960024712	9474.73222393418	0.0346769347307745	0.106146335943743	0.326689889221924	0.74390244826247	0.850995254327434	-0.0946823718200917	-0.0822649767637544
ENSG00000285548	0.732617584572655	0.195502586694308	0.000178709121173442	5.43747021823468	0.950536345768229	0.362682948200829	2.62084652858255	0.00877117377970278	0.0386967666833176	1.16500828827745	1.20005223979664
ENSG00000286412	0.390550402604169	0.348662947350186	0.262655220953329	3.15974460761402	0.383870168102209	0.543820576833371	0.705876504963195	0.480264939799084	0.651563625787632	0.542153202943655	0.406649030847254
ENSG00000231918	-0.375605048102996	0.110410782188613	0.000669222060024289	75.6783079245918	-0.552247406359999	0.194429494178517	-2.84034790448484	0.00450643567484637	0.0232384108307376	-0.852905556809365	-0.904032137016566
ASB3	0.130459892896198	0.0647452516728647	0.0439075447011332	1334.87328163625	0.182620004116634	0.102092101062856	1.78877701815734	0.073650733532945	0.183570766618542	0.0685658342682386	0.124873741971885
CHAC2	0.460377863299865	0.15471851358108	0.00292431683340137	8.21893056711628	0.593264597126087	0.282778813707755	2.09798106635815	0.0359068179510497	0.109860158646497	0.669298954664049	0.699827304884962
ERLEC1	0.380179919410173	0.0834127266668343	5.16881137435905e-06	61.1721335828137	0.536254929030483	0.165399723972796	3.24217547738281	0.00118620959383508	0.00821039228053463	0.523270046256194	0.620006670813432
GPR75	0.168128855248117	0.158326026398462	0.288274065682134	5.04182710126823	0.183303067887063	0.328439739423742	0.558102585907157	0.576774334918503	0.72977993211936	0.137155590891842	0.125830116304315
PSME4	-0.0293326511267581	0.0578489823761352	0.6121157992076	253.299572549429	-0.0571244911028899	0.0925838758862972	-0.617002588798991	0.537233018175414	0.699056286655243	-0.222393380440328	-0.210798403873437
ACYP2	-0.0288518216139344	0.0305444751594628	0.344871313898223	594.826920222323	-0.0563400158691299	0.0589308912131298	-0.956035361239834	0.339054369549511	0.52289207948003	-0.221517859130399	-0.209700040864778
ENSG00000272156	0.116440755416954	0.155716032458934	0.454595112035945	6.91816489651299	0.169353908387935	0.281475083401116	0.601665718832374	0.547396673578298	0.707286827785157	0.0430390034840306	0.106299556082177
ENSG00000289065	-0.296869951344572	0.19583083806633	0.129531747464693	3.41372700395249	-0.298843195318106	0.397240306739145	-0.752298269456192	0.451871708326235	0.62751971285231	-0.709540282397421	-0.549234688137556
C2orf73	-0.454553466624489	0.109496840843772	3.30602228715306e-05	31.0576569337452	-0.665690530721892	0.188305243341846	-3.53516725773487	0.000407517124347856	0.00357451492754716	-0.996659259436423	-1.06286663684976
SPTBN1	0.0347745437369647	0.0363722089440943	0.339034565518953	820.888763268639	0.0310327396261133	0.0653482075611224	0.474882797620536	0.634870513332744	0.773767356876492	-0.105663409159326	-0.0873673036786667
SPTBN1-AS1	0.104604512323597	0.15860614778489	0.509559536715452	17.723401895892	0.116327149094889	0.277595112273549	0.419053304440957	0.675177176202814	0.804161037787092	0.0214869090693607	0.0320554902786146
ENSG00000289627	-0.0293758281101586	0.135461561719526	0.828319557772524	8.47368064331281	-0.0585146635673911	0.258548677796786	-0.226319716913743	0.820952764316263	0.903249561694481	-0.222471999510201	-0.212744818425425
SPTBN1-AS2	0.908390465696086	0.315120844428798	0.0039431608374367	4.62090464387801	0.982961878198906	0.46890840429262	2.09627694705487	0.0360576305111237	0.110165759837228	1.48506539589437	1.24545202276648
EML6	0.481481376254829	0.0993481428942612	1.2571849153876e-06	298.405368209311	0.671142697239944	0.153723934071045	4.36589592437682	1.26602753949622e-05	0.000224794440203483	0.707725413135642	0.80886634228033
ENSG00000285519	0.330436255794764	0.168913951528858	0.050436869523347	15.2491456624399	0.524963752345928	0.309705080702758	1.6950440436906	0.0900670659427471	0.211508385952212	0.432693997224849	0.604197617498765
RTN4	-0.162971118492336	0.090383226768196	0.0713705614298392	439.935442002043	-0.237522382265514	0.155607100154734	-1.52642380732836	0.126904352334818	0.270268624517865	-0.465729787387819	-0.463377914310503
CLHC1	0.0305308582760772	0.0933922434149975	0.743735957539599	87.9335853924503	0.0272186458670734	0.145941554605546	0.186503740765545	0.852049745617382	0.92253278344326	-0.113390549350502	-0.0927075098651733
RPS27A	-0.106284859977629	0.336382316639223	0.752029477415889	19.7708753237671	-0.130348548937103	0.522603010361972	-0.249421733806737	0.803034575135365	0.891699055510204	-0.362512272684276	-0.313321202564628
MTIF2	0.0950971569109609	0.0734354905766097	0.195328701137296	35.8945850232885	0.10880159408332	0.127972470421511	0.850195309389227	0.395216509142279	0.575642946391671	0.00417538379307306	0.0215187761943254
ENSG00000240401	-0.216992656265585	0.109352942757015	0.047218726329066	26.0215488448645	-0.335360032204382	0.201193406936521	-1.66685398547972	0.0955434424835928	0.220190724033894	-0.564095229304781	-0.600362806786854
CCDC88A	-0.0896564030000036	0.0822724553598159	0.275823312453398	461.374373159566	-0.144585234629669	0.143024406323281	-1.01091302069704	0.312058061509149	0.495373876908943	-0.332234246800103	-0.333254335259805
CFAP36	0.260138016149034	0.166834661116233	0.118935702321234	43.0011163758261	0.380209513075861	0.271680388894483	1.39947353072853	0.161671030393962	0.318603443346337	0.30469102482222	0.401523657992423
PNPT1	0.537813030345675	0.0912023153398995	3.70342587328266e-09	59.3359191236371	0.775632425047199	0.157490169201805	4.92495772262026	8.43785953501162e-07	2.41264590566608e-05	0.810297244241558	0.955164972076767
EFEMP1	-0.465914757798007	0.13148413959118	0.000394845234225705	639.280447866331	-0.668725177730006	0.208514754735291	-3.20708804793671	0.00134085949793825	0.00903924909679392	-1.01734653479169	-1.06711552052971
CCDC85A	1.24098039691099	0.677073748255864	0.0668236118300179	41.0694334803522	1.61020569415041	0.953053577672052	1.68952274234522	0.0911192973480158	0.213375095625458	2.09066377220135	2.12367146833023
VRK2	-0.357428540854576	0.488011448910052	0.463913261179105	3.74919435232429	-0.482638078077267	0.763369835383601	-0.632246724596783	0.527225669878554	0.691898035362773	-0.8198087542803	-0.80657040979684
FANCL	0.270624136045442	0.225043028014137	0.229152841540509	42.7002677073804	0.375471813504371	0.34302149316264	1.09460141999424	0.273691293227861	0.455540069857079	0.323784739294657	0.39489028866281
PAPOLG	0.379881187762944	0.0887629828609856	1.87124087585351e-05	26.3682594742986	0.529574114394679	0.165861591709023	3.1928676732087	0.00140867483634642	0.00938211384978676	0.522726098939892	0.610652698440713
REL-DT	-0.913455151409495	0.148687402399452	8.0742867787501e-10	21.175255674333	-1.38410482428542	0.269500651244703	-5.13581254031431	2.80927580663981e-07	9.76709223843074e-06	-1.83225315181667	-2.06873610344838
REL	0.178790188365814	0.0734503121312115	0.0149261840453057	22.6101907801546	0.228739356388252	0.137290144165091	1.66610180052833	0.0956931399916458	0.220469708811541	0.156568343411923	0.189446577847992
PUS10	0.182690014600389	0.0837009138700156	0.0290614054077966	53.9153007966385	0.231304767765489	0.14290113553252	1.61863491779497	0.1055258375363	0.237004400013813	0.163669365463044	0.193038473216369
PEX13	0.180050773512039	0.0613551398969569	0.00334013351270786	30.4022047942327	0.258215156480237	0.131426582136052	1.96471027613678	0.0494477799035469	0.137914897733001	0.158863687456048	0.230716368248496
SANBR	0.182775000664145	0.087053811844055	0.0357672616867997	58.9558370039756	0.215963064391955	0.167447048604607	1.28973945012258	0.197141137391447	0.365799201370073	0.163824112848303	0.171558178173094
C2orf74-DT	-0.210295951956763	0.203935752018563	0.302453007800911	3.92712697343611	-0.329627008845624	0.405680629122205	-0.812528341712685	0.41648853071272	0.595743125180244	-0.551901494992934	-0.592335860219203
C2orf74	0.12137324412823	0.141099067556461	0.389679483496986	18.1909592024823	0.167013380527725	0.252425965324763	0.661633126025094	0.508206372360576	0.675165783804198	0.0520203552158449	0.103022525639713
USP34	0.234158399211946	0.0350526328881596	2.38625620938647e-11	644.878374028157	0.331747963949065	0.0664196417578809	4.99472678817485	5.89191176474394e-07	1.77013523019046e-05	0.257385883091961	0.333671454873076
USP34-DT	0.0942798156183991	0.0952107117816488	0.322065240915614	13.3695098848813	0.127415932183933	0.190965153608449	0.667220850381866	0.50463107474471	0.672138924067647	0.00268712298536914	0.0475811673578913
XPO1	-0.252135243012237	0.0764116000613748	0.000967887469785668	545.376392107064	-0.369339240685293	0.121601620069905	-3.03728881632475	0.00238716610356482	0.0141492850180845	-0.628084819714987	-0.647937929687878
ENSG00000289410	0.00123670200697035	0.146955174129749	0.993285477720413	25.5788144638397	0.00500049302502894	0.260026692352549	0.01923069120246	0.984657074087309	0.992738337690068	-0.166730989955696	-0.123815690407043
FAM161A	-0.132177495183043	0.154249178693713	0.39149522963991	29.8227721657301	-0.1939835075717	0.270258430702548	-0.717770420953869	0.472898854290606	0.645106078765766	-0.409659033205346	-0.402418068359583
CCT4	0.466457365343237	0.2057164614295	0.02336109628654	65.6109900042472	0.680219079105732	0.323272537073152	2.10416599338844	0.0353639698244503	0.108720716148969	0.680368852519262	0.821574407066596
ENSG00000236498	0.45641261360653	0.271186606077131	0.0923711256631743	2.04166037134371	0.484124181847848	0.502085002865614	0.964227529372007	0.334931865223873	0.518870626144111	0.662078805914616	0.547017133534205
COMMD1	0.176478043647589	0.0349086221895298	4.29425483513647e-07	275.663536678924	0.231896729432452	0.0715794104802348	3.23971275925059	0.00119650165266746	0.00825750453925805	0.152358260797488	0.193867293260082
ENSG00000229839	0.176156604845777	0.131996471374401	0.182021900513003	9.2725291073174	0.205241324521611	0.285760688925076	0.718227987529186	0.472616723824863	0.644827293123121	0.151772967022212	0.156546407303535
B3GNT2	0.591518281760977	0.178011027875015	0.000890770906172589	8.43244525689342	0.859604063519416	0.331745849944517	2.59115242485529	0.00956551135936962	0.0412570854925969	0.908086774241641	1.07273572192988
ENSG00000228541	0.495497301489262	0.395361733604525	0.210105344520525	2.55140280778499	0.722285784957965	0.731647514895941	0.98720458998715	0.323542352097971	0.507531816798406	0.733246394884571	0.88047303332758
TMEM17	0.223362591155431	0.2054953089026	0.277060057748469	3.31081288243224	0.336304555023842	0.39281572277871	0.856138223401249	0.391921328239091	0.572906417586345	0.237728271070861	0.340051249755998
ENSG00000226622	-0.0535789919746775	0.221903425670985	0.809204933059407	4.51219298802414	-0.166949191876006	0.426150443141753	-0.391761159850474	0.695234695636393	0.818759564865356	-0.266542475980439	-0.364566660122978
EHBP1	0.220090685456146	0.0501855461334922	1.15698759492962e-05	633.456424942029	0.307169893666475	0.0873183360833362	3.5178166172717	0.000435112938414824	0.00374852621853062	0.231770601902469	0.299259096061919
ENSG00000226605	-0.4320113405993	0.122028791293545	0.000399761669336689	7.09647652440177	-0.613119425611705	0.269016487562575	-2.27911467868336	0.0226602491723378	0.0781846432648451	-0.955613293704704	-0.98926054363941
EHBP1-AS1	-0.333017669675269	0.0898709561124224	0.000210966332757176	55.5947653793327	-0.491266664974828	0.165403092773488	-2.97011776948812	0.002976856024949	0.0168488196684944	-0.775360072696867	-0.818651505868993
ENSG00000286480	-0.156208920631615	0.10633662104675	0.141831706922721	12.6697701063482	-0.192902465793155	0.244489762159839	-0.789000177713136	0.430111902664906	0.607785940166565	-0.453416798748145	-0.400904475260313
WDPCP	-0.171983364292672	0.0418055826798172	3.89055116200837e-05	293.852289439758	-0.26575402297284	0.0776487875244428	-3.4225134924249	0.000620450184317448	0.00492252518819377	-0.482139789349172	-0.502905726652076
MDH1	1.04309555860482	0.25059065479847	3.14716344351404e-05	35.9425515279199	1.48342735995618	0.391786479766429	3.78631585459651	0.000152897306370027	0.00165512332169747	1.73034397437636	1.94616601425628
UGP2	-0.338921587723557	0.0666518098734891	3.67709350597937e-07	347.191718476539	-0.499051278262243	0.110943597410243	-4.49824316059332	6.85173054014779e-06	0.000136902529250375	-0.786110257378742	-0.829550933796921
VPS54	0.0415666688275046	0.0412930101950775	0.314113939743023	176.177386570957	0.0417079639978854	0.0794706450750765	0.524822265611202	0.599706751699484	0.746605868191895	-0.0932959273432663	-0.072420660299131
PELI1	-0.299852278363046	0.274920166679205	0.27540994990424	4.28511862703017	-0.623455993488654	0.548432303778197	-1.13679662775809	0.255623313420399	0.43506332407265	-0.714970670483454	-1.00373302575732
LGALSL-DT	-0.477302838514155	0.412406421339139	0.247125167960496	3.92392793497796	-1.01658125163324	0.642088604076701	-1.58324138628039	0.113366456778355	0.24921385461456	-1.03808259004676	-1.55415733838463
SERTAD2	0.187932243979385	0.104810714100132	0.0729628044737311	57.8339846763159	0.254807960240696	0.177604434967624	1.43469367917049	0.151374406195249	0.304261880989778	0.173214710352324	0.225945869255409
LINC02245	0.154537833820539	0.0694283685630505	0.0260235551947585	69.3306301914285	0.240271345226385	0.144344374854151	1.66457020212365	0.09599853437455	0.220718105374676	0.112408297794817	0.205592798163148
SLC1A4	-0.157515476651365	0.0540540736367906	0.00356789602798418	254.331141698327	-0.21584029934857	0.100698451261135	-2.14343216450117	0.0320784126730638	0.101100037204502	-0.455795849133779	-0.433020298414202
LINC02576	0.00890234134442807	0.15153247022182	0.953152239284335	4.14927673371448	-0.0225799143390937	0.298909232839009	-0.075541040083078	0.939784245535358	0.969468019257998	-0.152772964470193	-0.162431694977768
CEP68	0.0873524315569975	0.0717295339738034	0.223298897570007	44.3649231921277	0.134326619942097	0.160070498552332	0.839171622234818	0.401373009258956	0.581139338707048	-0.00992664594117414	0.0572569907252888
RAB1A	-0.041070064121992	0.0520708855733649	0.43026764580611	222.359596709487	-0.0740885517484715	0.0909519009391161	-0.81459047016584	0.415306767214301	0.594668228931269	-0.243765519476507	-0.234550201110485
[truncated: 14,422 more rows]
