# Supplementary material for: Integrative analysis reveals generalizable human neurodegenerative disease-associated glial states
Source: bioRxiv. 2025 Sep 25:2025.09.25.678630. Preprint. [Version 1] doi: 10.1101/2025.09.25.678630 (PMC12485690; doi:10.1101/2025.09.25.678630)
Supplement: Supplement 8 [file media-8.zip]

Archive with 26 entries (25 files):
- oligodendrocytes_diffexp/
- oligodendrocytes_diffexp/Mathys_2024_AD_AnG.csv
- oligodendrocytes_diffexp/Mathys_2024_AD_EC.csv
- oligodendrocytes_diffexp/Mathys_2024_AD_HIP.csv
- oligodendrocytes_diffexp/Mathys_2024_AD_MTG.csv
- oligodendrocytes_diffexp/Mathys_2024_AD_PFC.csv
- oligodendrocytes_diffexp/Mathys_2024_AD_TH.csv
- oligodendrocytes_diffexp/Mathys_2024_CR_AnG.csv
- oligodendrocytes_diffexp/Mathys_2024_CR_EC.csv
- oligodendrocytes_diffexp/Mathys_2024_CR_HIP.csv
- oligodendrocytes_diffexp/Mathys_2024_CR_MTG.csv
- oligodendrocytes_diffexp/Mathys_2024_CR_PFC.csv
- oligodendrocytes_diffexp/Mathys_2024_CR_TH.csv
- oligodendrocytes_diffexp/NM_2024_PD_DMV.csv
- oligodendrocytes_diffexp/NM_2024_PD_GPi.csv
- oligodendrocytes_diffexp/NM_2024_PD_M1.csv
- oligodendrocytes_diffexp/NM_2024_PD_PFC.csv
- oligodendrocytes_diffexp/NM_2024_PD_V1.csv
- oligodendrocytes_diffexp/Pineda_2024_ALS_M1.csv
- oligodendrocytes_diffexp/Pineda_2024_ALS_PFC.csv
- oligodendrocytes_diffexp/Pineda_2024_C9ALS_M1.csv
- oligodendrocytes_diffexp/Pineda_2024_C9ALS_PFC.csv
- oligodendrocytes_diffexp/Pineda_2024_C9FTLD_M1.csv
- oligodendrocytes_diffexp/Pineda_2024_C9FTLD_PFC.csv
- oligodendrocytes_diffexp/Pineda_2024_FTLD_M1.csv
- oligodendrocytes_diffexp/Pineda_2024_FTLD_PFC.csv
