# Supplementary material for: Integrative analysis reveals generalizable human neurodegenerative disease-associated glial states
Source: bioRxiv. 2025 Sep 25:2025.09.25.678630. Preprint. [Version 1] doi: 10.1101/2025.09.25.678630 (PMC12485690; doi:10.1101/2025.09.25.678630)
Supplement: Supplement 8 [file media-8.zip › oligodendrocytes_diffexp/Mathys_2024_AD_AnG.csv]

gene	nebula_logFC	nebula_SE	nebula_pval	DESeq_basemean	DESeq_logFC	DESeq_lfcSE	DESeq_stat	DESeq_pval	DESeq_padj	nebula_zscore	DESeq_zscore
ENSG00000290385	-0.104464765678771	0.156436863858984	0.504276660118298	4.87178080474093	-0.208981261069552	0.301438206749476	-0.693280600767491	0.488133474785688	0.695277055813088	-0.491777966084088	-0.58446712099223
ENSG00000291215	-0.0819934052995178	0.0785616422156971	0.296632343515786	21.5423626643498	-0.206635899952188	0.153558286215166	-1.34565125103474	0.178415014837157	0.38636883465384	-0.410468295977374	-0.578401567420772
LINC01409	-0.108623970268726	0.1013050268169	0.283609286049881	34.320093160813	-0.180357340805839	0.194173107552418	-0.928848196741925	0.352967762789966	0.577674625356906	-0.506827502356393	-0.510440174566256
ENSG00000290784	-0.163227899067329	0.110269501154712	0.138802985103385	9.96656822711569	-0.312208162494696	0.196704373790721	-1.58719481665854	0.112468528363275	0.291465045725775	-0.704404656663616	-0.851431681790204
LINC00115	-0.0291675073200005	0.0676850833493075	0.666519544772935	22.9039210757793	-0.043230573818651	0.147213346505726	-0.293659337585735	0.769018228854518	0.880128879246023	-0.219324712976003	-0.155804061140655
LINC01128	-0.225866774155439	0.0957838938975023	0.0183693773986471	27.3216834065172	-0.387534336465933	0.1713691841943	-2.26140036954686	0.023734475906376	0.105742456898248	-0.931055210226548	-1.04623961144026
NOC2L	0.130182999519358	0.0473918726966665	0.00601527110263454	67.9667331585898	0.203065136680273	0.0992947297914514	2.04507466918708	0.0408474971674875	0.152066574607571	0.357264195028354	0.481163873302782
KLHL17	0.584490388255206	0.151091526848514	0.000109528286304495	7.92951801381315	0.746693077798005	0.289515858008266	2.57910942403951	0.00990554037899242	0.0578088735495846	2.00111589255439	1.88708996944976
AGRN	0.0508719689113583	0.122904387792548	0.678936362677517	71.1496371839545	0.0526950028511133	0.19661626029165	0.268009384233777	0.78869209532865	0.892227524413726	0.0702876334974447	0.0922778738141247
C1orf159	-0.155968831479101	0.039063344713944	6.53208553339914e-05	110.538759801679	-0.220951488174919	0.0813704193398589	-2.71537851184068	0.00662000601166757	0.0438855656994505	-0.678138672721403	-0.615424423572444
ENSG00000285812	0.193466295550035	0.278246946407868	0.486864626260013	12.5957273011453	0.26647341839067	0.423656105670115	0.628985195360699	0.529358748529303	0.723315949584083	0.586246501247364	0.645149848315754
SDF4	0.100167773551316	0.0489451760893149	0.0407042492956069	89.4973778805925	0.12778807996372	0.0876453854747929	1.45801264118431	0.144837058679884	0.339948893171656	0.248658036769542	0.286482970291546
B3GALT6	0.221505486562514	0.125986686584828	0.0787192985301091	13.6024567844859	0.329763872881882	0.220046089019016	1.49861274223049	0.133974125145332	0.324381361598626	0.687702636203426	0.8088310995466
UBE2J2	-0.1098965772217	0.0372056547874249	0.00313927977425977	114.644774653392	-0.194713086076598	0.0683981784529141	-2.84675835644716	0.00441668741543821	0.0326878815880889	-0.511432263695958	-0.547566884544225
LINC01786	-0.254145374722399	0.11147615779572	0.0226184724198869	8.81582231602284	-0.354305371751325	0.209647611029349	-1.69000433638008	0.0910271250376886	0.256047675330946	-1.03337761725367	-0.960303137049044
SCNN1D	0.113112167703955	0.171827733902014	0.510352966214552	17.214783967281	0.158715552814865	0.297131615270279	0.534159088626408	0.593231471433874	0.77215078913731	0.295495629176901	0.366467345413805
ACAP3	-0.00501671959873763	0.0647989495491135	0.93828961590394	325.87120310498	-0.0257787812933557	0.106644531070916	-0.241726237946636	0.80899229742487	0.903095938006312	-0.131938255312044	-0.110670379296767
PUSL1	0.366082825964386	0.126510462127627	0.00380736509544536	8.52331641912791	0.454226629774803	0.24129928807666	1.88242009910322	0.0597789990644889	0.19505865103824	1.21083677553778	1.13071565455011
INTS11	0.0535992067476724	0.044427471541121	0.227646770569473	153.599314186395	0.0467575918917792	0.0774082521443221	0.604038853694863	0.54581781073836	0.735602985372699	0.0801557858936828	0.0769225905773696
CPTP	0.318687916956241	0.0940867969065976	0.000706177765456263	14.2517232053819	0.46316740202705	0.185675949760046	2.49449324280077	0.0126137128115332	0.0686828666853469	1.03934451378099	1.15383820598353
DVL1	-0.0860428599534848	0.0498755715823948	0.084500380024987	65.0996262683769	-0.13932584352163	0.0963460969806101	-1.44609743298341	0.148149875641605	0.345119554187401	-0.425120716501507	-0.404324854817892
AURKAIP1	-0.00892056376110458	0.0677878254251972	0.895304350299509	58.1339506006537	-0.0415152736027241	0.126127344409692	-0.329153632759227	0.742039567591778	0.864792791694294	-0.146063803371126	-0.151367965874212
CCNL2	-0.108327397120041	0.0345153593937165	0.00169799127537921	287.729945113377	-0.192549124872087	0.0642572621481338	-2.99653484190159	0.00273067031065128	0.0232255297548591	-0.505754391317491	-0.541970465930759
MRPL20-AS1	0.0975848241713258	0.0989198273523843	0.323885760093445	11.5573884156955	0.0903386743851228	0.209456270333818	0.431300883192214	0.66624960825928	0.820525637260126	0.239311973227111	0.189631626558389
MRPL20	-0.146383112714185	0.0471804593850037	0.00191814722865765	79.9766030627237	-0.220634157391162	0.0912072592861523	-2.41904163240941	0.0155614590644375	0.0793139099954918	-0.6434540066684	-0.614603745317614
MRPL20-DT	-0.0674267777221831	0.100188292497358	0.500946929790661	10.9327414269169	-0.193967549613667	0.223561375393076	-0.867625497797302	0.385599383257809	0.60865633372578	-0.357760864700807	-0.545638784294801
ANKRD65	0.196251161528775	0.0688557405249343	0.00436946790438736	69.1318221069097	0.27850677460112	0.120888017296339	2.30384103263438	0.0212315688225895	0.0982092095164306	0.596323173518254	0.676270414866692
TMEM88B	-0.109236123837365	0.0569085450146391	0.0549207048649078	459.873632926698	-0.169420137005477	0.0927080368100987	-1.82745900824665	0.0676307841241559	0.212007517122713	-0.509042499752217	-0.482154468334544
VWA1	0.0247487211583182	0.0624158824622435	0.691726473499421	330.061521988587	0.0182591740026788	0.10596137582926	0.172319147989364	0.863186631597126	0.931502671863536	-0.0242359120764457	0.00322021735716901
ATAD3C	0.102008506625202	0.13200108492093	0.43964941591469	104.081298837927	0.115162924633531	0.207259848843094	0.555645125075405	0.578453476774576	0.761472299952343	0.255318487960133	0.253831897739744
ATAD3B	-0.150316535794963	0.0524014167850937	0.00412346780667007	63.4189352094656	-0.253031485909933	0.101224155385511	-2.49971446979493	0.0124293439433315	0.0679026516713181	-0.657686582164073	-0.698389449040524
ATAD3A	0.0629131135083176	0.0788587976934199	0.424989765074476	35.1656503287247	0.0803586310505768	0.146481980699048	0.548590554736395	0.583286469236218	0.764558068231384	0.113856935861085	0.163821320826372
TMEM240	1.20176774266051	0.22515256741254	9.42001851553637e-08	12.195432010832	1.69585539324252	0.342424392160213	4.95249588542473	7.32676061002477e-07	4.24096851496998e-05	4.23465303512005	4.34180571864216
SSU72	0.0687235564399425	0.0380757018475932	0.0710873633259259	71.5797546267623	0.0748630457054903	0.0712862278937014	1.05017543945687	0.293637459385259	0.518597987156015	0.134881261490276	0.149608683347926
ENSG00000215014	-0.00474874483271851	0.11316324528292	0.966527661481569	13.3896370540131	-0.0428017830018207	0.214778166295175	-0.199283678318573	0.842040845926023	0.92104408999967	-0.130968623769752	-0.154695125867882
ENSG00000272106	0.27802171548261	0.105771762002135	0.00857608319964683	18.7573171719427	0.458621464051311	0.211319436936149	2.17027581892472	0.0299859573388788	0.12411549843438	0.892199197676013	1.14208153869668
MIB2	0.0958397949046012	0.0807400574153853	0.235221041190858	55.3157195996468	0.125885465443554	0.140400406489317	0.896617528334103	0.369923041553271	0.593416183529469	0.232997813709874	0.281562444316909
CDK11B	0.0518683274493522	0.0463598885531005	0.263217333924449	91.4758262882965	0.060899999981214	0.0853881030602931	0.713214110614592	0.475713275958335	0.686459471641885	0.0738928261811548	0.113497569697125
SLC35E2B	0.040736017741716	0.046135801126075	0.377258460226378	177.60993856637	0.0328075642961064	0.0836281943771787	0.392302674240917	0.694834587934235	0.838983863044039	0.0336120236584302	0.0408451443033572
CDK11A	0.18011901138795	0.0937353221933625	0.0546598484323342	127.201836375982	0.220436753180872	0.153195287594577	1.43892646204788	0.15017135917766	0.348238369310502	0.537951104185346	0.526090204573087
ENSG00000290854	0.00517137978618955	0.0836335890907516	0.950695213463955	75.6554887910696	-0.0181858203665033	0.14038103940609	-0.129546129900747	0.896925526060872	0.947430527989884	-0.0950739539959716	-0.0910335263930373
NADK	-0.00131709676721455	0.0620428245151225	0.983063113967363	46.5369151348976	-0.0283828288659667	0.115545872174231	-0.245641218780783	0.805959978644633	0.901465643521949	-0.118551655352207	-0.117404945644506
GNB1	-0.0514401777279965	0.0252105389836145	0.0413081572030004	620.690834267564	-0.103857632699317	0.0452165862959526	-2.29689238412529	0.0216249095572074	0.0993490285895668	-0.299915449482625	-0.312597260617701
PRKCZ	0.0541051820722017	0.0519359679477736	0.29751967668468	270.454045055162	0.0365059669687159	0.0811995626403465	0.449583295545693	0.653010935122493	0.812359146252066	0.0819865912399224	0.0504099227817969
FAAP20	0.115584143203731	0.0589238354051771	0.0498107576934386	46.2706589291781	0.158262812386526	0.107437642667446	1.47306668740304	0.140733054860493	0.333739028232854	0.304440148289515	0.365296471853346
SKI	-0.01487360322233	0.0736721731361062	0.840003482001969	134.312734079551	-0.0506156516647277	0.122377202009722	-0.413603602905604	0.679164434203268	0.828965631708135	-0.167604095839195	-0.17490328853601
MORN1	-0.435794278207891	0.239566563751306	0.0688969760156513	7.46058507747634	-0.613077964396313	0.442091680813453	-1.38676657128731	0.165512953573642	0.368756343377495	-1.690650348783	-1.62953868115882
RER1	-0.0988540306682516	0.0296503221432954	0.000856081458378258	125.339375899893	-0.174626192337253	0.0648454880542406	-2.69295825472367	0.00708211357967087	0.0459256850964184	-0.471476257372999	-0.495618325681315
PEX10	-0.0210686971224542	0.0711499823056588	0.767140969896817	33.1013167253466	-0.0454949685971984	0.130076034535195	-0.349756730821069	0.726521274241714	0.856070219485574	-0.190020230545676	-0.161660220234672
PLCH2	-0.181044715269912	0.132614168105994	0.172190546749014	70.9259733492636	-0.323359675337356	0.208881661524704	-1.54805200694515	0.121609775681312	0.306465699311401	-0.768872469174044	-0.880271632298962
PANK4	0.173681353308316	0.0849232713402448	0.0408394629438439	19.3876775145224	0.207767518154346	0.17142294754333	1.21201695065842	0.225505892123465	0.444500621616689	0.514657282810914	0.493325133474297
ENSG00000238260	-0.0918486979514828	0.0874175353892293	0.29340116010488	14.3702497403088	-0.071732175960461	0.197037065389309	-0.364054224106167	0.715817518517543	0.850824819383204	-0.446128379782368	-0.229514669448941
TPRG1L	0.151093325546901	0.105469668664877	0.151979018782943	24.9457678812858	0.244281893392837	0.195619816687362	1.24875842094897	0.211753445901598	0.42812893940425	0.432925467084366	0.587758309456285
WRAP73	0.15543985189721	0.0570538520322621	0.00644104435418046	46.0895661338349	0.200452049001774	0.101064027770912	1.98341638882779	0.0473209379785981	0.167767119761543	0.448652802576705	0.47440592750778
LRRC47	-0.0415962896909108	0.0580361975337213	0.473540649158216	59.4510647334601	-0.0666912117275131	0.107208918767251	-0.622067757928783	0.533897314673731	0.726315176322489	-0.2642966317807	-0.216477769339883
CEP104	0.030744395689426	0.0387732107335348	0.427819303211339	172.295439155345	0.0230622840441643	0.071547944982138	0.322333283645279	0.747200220864889	0.86811547060185	-0.00254135020017861	0.01564198091867
DFFB	0.091719941186957	0.0528305740043458	0.0825435387657446	74.2547914027353	0.098201583402777	0.0896916703881121	1.09487963573252	0.273569371765535	0.498692565109298	0.218090663407623	0.209966616987359
C1orf174	0.0572068897016718	0.104335225738584	0.583486681279764	29.7003017459801	0.0717111504934563	0.179466652195053	0.39957925116649	0.689466441313452	0.835560308022722	0.0932097134658707	0.141457277955098
AJAP1	-0.0800175191869577	0.129667712435336	0.537170936324091	113.555745903759	-0.139211560727068	0.213449998806053	-0.652197524037277	0.514273757008243	0.712122908801511	-0.403318811243507	-0.404029297597477
NPHP4	0.00625904440942851	0.0854621651651068	0.941617041192572	63.1496137007266	-0.00545378950500302	0.156006747440725	-0.0349586770730874	0.972112691635185	0.985509062088187	-0.0911383822188417	-0.0581060532239285
KCNAB2	-0.645444456155163	0.439613809349789	0.142047766236846	6.47730163329163	-0.889707566296112	0.719772224657772	-1.23609599789592	0.216422882335999	0.433545219179951	-2.44924201920297	-2.34495587527514
RPL22	0.074784854650148	0.0885146450315368	0.398174048530247	117.819398595443	0.100860079885969	0.149355194728206	0.675303460783623	0.499482985625652	0.702614121703265	0.156813274041916	0.216841998658416
ICMT	0.327849949669232	0.0662418068102687	7.44844777652647e-07	25.7133521636781	0.494126903922735	0.139447818020777	3.54345382334425	0.000394922463820741	0.00569822169912449	1.07249612742731	1.23390541435653
ACOT7	-0.124442331348702	0.110701308084182	0.260959144923796	71.3962291678283	-0.209108667129566	0.193170590990066	-1.08250777749248	0.279026961392495	0.50368504636237	-0.564064167130331	-0.58479661749348
NOL9	-0.0193981933442785	0.0555613643469483	0.726990982739131	107.265475853565	-0.0598824651362814	0.0961508893976922	-0.622796788582995	0.533418068955683	0.725976861711217	-0.183975731733717	-0.198869045080819
ZBTB48	-0.380215285847903	0.0810824042183576	2.74214463952906e-06	32.7531669405209	-0.564331296991957	0.153813332002247	-3.66893616857421	0.000243561876598865	0.00398594771868505	-1.4895450548718	-1.50347045209931
KLHL21	0.254804636495632	0.0502405611517491	3.94294820632608e-07	139.670829217774	0.339126130284984	0.0872028767668691	3.88893282949385	0.000100685977305747	0.00200778096300307	0.808191242598419	0.833043692399723
PHF13	0.272530424846628	0.0591292453933145	4.04487510066554e-06	31.2531511599055	0.381664048400187	0.110027033855731	3.46882066184417	0.000522748278116983	0.00707589025047156	0.872329682767425	0.943054905272566
THAP3	0.0782396401608128	0.0547391225673488	0.152912713191858	42.0768976033498	0.0734010340991643	0.100784004885922	0.728300430035969	0.466429699156319	0.677929477738095	0.169313962269985	0.14582764099389
DNAJC11	-0.0620410507206144	0.0344013413194514	0.071317791419564	140.359716986875	-0.123504555089055	0.0630223610541456	-1.95969419462	0.0500315441202296	0.174342761848802	-0.338273317957234	-0.363407969206213
CAMTA1-DT	0.389676164222425	0.159228896494653	0.0143942805944043	6.48708024755741	0.544355287197919	0.28504673354079	1.90970540316689	0.0561711549045488	0.187860184433468	1.29620617543617	1.36380564477636
CAMTA1	-0.0851790547803919	0.0401059253849839	0.033682510892358	1069.81945517412	-0.158442603182952	0.0702231606608263	-2.25627274095822	0.0240535554477649	0.106875953058827	-0.421995150782508	-0.453764460932254
ENSG00000270171	-0.355471346060419	0.226322698912146	0.116266434695366	3.91558829917306	-0.597604432901973	0.422378209346103	-1.41485621104162	0.157110659096282	0.357148252554445	-1.40001235425621	-1.58952116167166
ENSG00000269978	-0.642875381422427	0.193877325349212	0.000913526261857634	4.27734073186055	-0.897455545082885	0.328901014156913	-2.72864937003425	0.00635942819709843	0.042652323651955	-2.43994615925177	-2.36499363408922
VAMP3	0.182280044268566	0.0339801314204155	8.12581107999275e-08	101.447141478223	0.226840059099877	0.0668475834550645	3.39339206259208	0.000690327578644502	0.00866217587361625	0.545770518214901	0.542650381510704
PER3	-0.148784376641835	0.0561323755225067	0.00803493524614198	453.820389182001	-0.240593772912391	0.092887745470906	-2.59015623312495	0.00959323827699503	0.0565632233882592	-0.652142665232065	-0.666223138302932
ENSG00000236266	0.324317860330553	0.154158622290424	0.0353964907826276	4.82452973512374	0.366827974675458	0.312372295163365	1.17432941510903	0.240263105589614	0.46124067089316	1.05971572543702	0.904685973809861
PARK7	0.179620460995639	0.0727551980791672	0.0135554322420686	86.2890978124273	0.261292323902229	0.131160804592071	1.9921524933831	0.0463543288470755	0.165548443645502	0.536147164982459	0.631750544496076
ENSG00000284747	0.192685435940605	0.144373300362124	0.181996344552492	8.67757950603706	0.284206274150144	0.297602891689109	0.954984921473949	0.339585322285774	0.565127112017359	0.583421063171036	0.69101041357698
ENSG00000284716	0.40082113796179	0.140227568459842	0.00425834431248335	6.43865863508815	0.610523484097925	0.319746675644162	1.9093974405456	0.0562108407171112	0.187908419439943	1.33653280109664	1.53492928968218
ERRFI1	0.216158316226266	0.0479539255793677	6.55572937861366e-06	121.583919256262	0.287624758767591	0.0868772723275646	3.310701994454	0.000930622584991052	0.0107902896136609	0.668354601696081	0.699851270290607
ERRFI1-DT	-0.202193000546983	0.153854502225195	0.188784563998762	18.9214594232436	-0.309582872071613	0.262159266486641	-1.18089616369669	0.237643975531674	0.458239485512668	-0.84539476556287	-0.844642177357837
SLC45A1	0.13790101146978	0.144218432176665	0.338973488407714	17.2018232229258	0.20696276010468	0.265763091886298	0.778749067960215	0.436127545497965	0.653314508662321	0.385190808948351	0.49124387484586
RERE	-0.0938754128276925	0.0234399481654785	6.20351633003209e-05	2680.72975109542	-0.167282332115312	0.0408196659013783	-4.09808185396401	4.16587974563549e-05	0.00101426558258713	-0.453461781730616	-0.476625694965437
RERE-AS1	0.406543935944247	0.13730045437826	0.00306661587281313	6.50854095469879	0.478766679010041	0.241753682493632	1.98039042909989	0.0476596745699735	0.168565220851861	1.3572399949731	1.19418092741599
ENO1	0.145967990157501	0.067944905608181	0.0316876531678651	106.051405693891	0.191728274987108	0.126638377990103	1.5139823964114	0.130030304300668	0.319565637993845	0.41438011323551	0.451844575126058
MIR34AHG	-0.203263969864074	0.299480956300268	0.497314751310533	28.6112449493882	-0.305093549432239	0.454516524117986	-0.671248531666235	0.502062216377765	0.70375043600435	-0.849269927564523	-0.833031928186792
H6PD	-0.0728599153026038	0.0454023978945879	0.108546810114221	118.954834699943	-0.13760615999186	0.079715052101887	-1.72622555418994	0.084306842433566	0.243481287358528	-0.377419960405412	-0.399877423461352
SPSB1	-0.0394966083551376	0.0422435410780667	0.349801750251246	251.807589155728	-0.0867397002881616	0.076877147395883	-1.12828978736023	0.259197555091506	0.483328317053305	-0.25669921026907	-0.268327005046507
LINC02606	0.204017421251031	0.130716956554759	0.118581067233906	8.63644336463223	0.243189474987811	0.231263995988298	1.05156651794652	0.292998476055555	0.517653839643994	0.624424365672275	0.584933105990145
SLC25A33	-0.0502390769187224	0.0572627998219213	0.38030073918273	67.4529837576751	-0.0825347126737175	0.101680178005799	-0.811708971133103	0.416958645428671	0.637348624064623	-0.295569423745031	-0.257452100771045
TMEM201	-0.0808963432178045	0.0905716477602243	0.371763394535503	24.5271964560522	-0.120722924309696	0.165012789976834	-0.731597376946626	0.464414349722695	0.676520550966981	-0.40649872072936	-0.356214138634325
CLSTN1	0.0464755251191304	0.0856398015225006	0.587345984597204	166.95887003849	0.046975199308047	0.143647558888716	0.327017038587051	0.743654998176051	0.865754558840736	0.0543796782888764	0.0774853650819636
CTNNBIP1	-0.260280589298763	0.0447888605883456	6.19971376055242e-09	123.840800614554	-0.389089084084205	0.0820672873151213	-4.74109839393356	2.12562663733823e-06	9.87920353930252e-05	-1.05557708648111	-1.05026048690328
LZIC	0.0457738010507387	0.034663095707143	0.186656747547354	116.001902150696	0.0441599852087797	0.067962243766554	0.649772325947132	0.515839297345102	0.713334056780305	0.0518405817880898	0.0702046816052039
NMNAT1	-0.123084789856352	0.0625448111884547	0.049074290168377	44.5432622208469	-0.212324779440037	0.11912263182436	-1.78240504082464	0.0746832040823633	0.225352402419723	-0.559152081300359	-0.593114100616468
RBP7	-0.0947978358474597	0.0972272508711638	0.329553799812137	57.195637910527	-0.139232434795408	0.166796033339074	-0.834746678371943	0.40386035378349	0.625660202664441	-0.456799448439275	-0.404083281940799
UBE4B	-0.00317348421452366	0.0176200967067463	0.85706939343867	1329.45489767767	-0.0388565029367036	0.0391511687363658	-0.992473639761653	0.320966532110525	0.546429175060216	-0.125268749839744	-0.144491875113788
KIF1B	0.0502673398018411	0.0183797287402829	0.00623928388293716	2767.34006747686	0.0489100834034678	0.0383828355241046	1.27426967642221	0.202567859292784	0.417541842155946	0.0680998623700169	0.0824893463658887
ENSG00000284735	0.10379951892213	0.13865975368489	0.454103431093288	8.09883083535662	0.127031264009542	0.255730592954566	0.496738628499217	0.619373378419579	0.789172854418178	0.261799031040859	0.28452569911492
ENSG00000284642	0.0169437724340756	0.0937720618009555	0.856610083159041	26.3681805559419	0.0253609975087829	0.183536318028864	0.138179722581089	0.890098380391229	0.945252963071096	-0.0524770953095667	0.0215868947154608
PGD	-0.230567414088961	0.0819592262864409	0.00490516558756307	52.3112825228608	-0.359040850369831	0.144604558867361	-2.4829151527592	0.0130312122359607	0.0702872781806207	-0.948063859272914	-0.972549992782424
DFFA	-0.00138148416569112	0.0393817598481484	0.972016515609765	113.74932859153	-0.0180267238449436	0.0716308380061391	-0.251661495896482	0.801302721065427	0.899364665653334	-0.118784632708308	-0.0906220722815964
PEX14	-0.0705574435493743	0.0419616854565351	0.0926710653892488	128.008351574144	-0.112264522346583	0.0775402262048229	-1.44782299254629	0.147666560689678	0.344378273222607	-0.369088768366947	-0.33433908926289
CASZ1	0.190938015028908	0.267911682751991	0.476037518380017	17.2157353068319	0.230029254345351	0.423931783346148	0.542609125764765	0.587398954387391	0.768273554226	0.577098249800163	0.550898251942273
TARDBP	0.00948498632373202	0.0327431888350902	0.772062474725875	243.260870260364	-0.0132247034781359	0.0604062331703398	-0.218929451218113	0.826705004174232	0.912092319062097	-0.0794657345282457	-0.0782031268277569
SRM	-0.0600944715466371	0.0918849496337524	0.5130997843634	35.4541417831278	-0.0913445657558823	0.156471590198442	-0.583777321110091	0.559370138311295	0.746539646994178	-0.331229876536624	-0.280236070126943
EXOSC10	-0.0432514376959806	0.0486547007289174	0.374031703068893	115.5509156506	-0.0960304949713129	0.0868299388244908	-1.10596064296923	0.268743554663875	0.49380300385126	-0.270285567741794	-0.292354781602895
ENSG00000226849	0.178171958263476	0.0839845450555864	0.0338810032247798	16.0280070479217	0.241858091966857	0.16195241236436	1.49338986950516	0.13533516319708	0.32634882277837	0.53090594783703	0.581489894205854
MTOR	-0.0888397371232922	0.032559512054767	0.00636165231105838	213.687280842293	-0.143494981522164	0.0585716697566605	-2.44990423046367	0.0142894215447997	0.0748908068028343	-0.435240849691841	-0.415107045117633
UBIAD1	-0.116647719960883	0.0413173706207508	0.00475450370154632	67.1363901743217	-0.180937591989482	0.0760251950897363	-2.37996879555405	0.017314104151839	0.0850533989130947	-0.535860388193177	-0.511940815390063
FBXO2	2.41551315635311	0.291288966174067	1.10894575974618e-16	49.610797713694	3.3866639289822	0.466518431951615	7.25944292236121	3.88687762924057e-13	2.67837786312349e-10	8.62643161528996	8.71456080385158
FBXO44	0.536017517133033	0.233830659678274	0.0218864893362206	27.0482451359184	0.765905303521491	0.373908377090334	2.04837695662661	0.0405230776482789	0.15134801192374	1.82572316627743	1.93677646910646
MAD2L2	0.0746088847513614	0.0574497320577924	0.194053371774702	64.526656698596	0.094377731312829	0.105869231039871	0.891455717452846	0.372684738003851	0.596199393756886	0.156176550044011	0.200077402260811
FBXO6	0.273241023509606	0.172901584291491	0.114032024155684	4.91752035436683	0.259632866782146	0.341787310435254	0.759632844330916	0.447474080888969	0.66129787674392	0.874900890824697	0.627458870183376
AGTRAP	0.0680927081125968	0.0913153217442339	0.455856118413387	24.6437741923457	0.0955518734193668	0.170362575920779	0.560873612663615	0.574883699670483	0.758758753996815	0.132598619562143	0.203113958889546
MTHFR	0.0473491715521785	0.0544896724895983	0.384870758938309	76.724494855861	0.0580563949319042	0.102002675847248	0.569165411100053	0.569243891464784	0.753655404897662	0.0575408533162073	0.106143461779603
CLCN6	0.0777020116183524	0.0461562847538674	0.0922871138494258	152.823899754272	0.0898530799639471	0.0867105823633461	1.03624122356177	0.300089619270473	0.525484767086514	0.167368623906413	0.188375786272714
ENSG00000285646	-0.291388769253878	0.267977252577637	0.27687605366468	6.40650414677932	-0.466948113186465	0.463150815357214	-1.00819883654166	0.313359016339454	0.53896736351783	-1.16813795538632	-1.25161886559601
KIAA2013	0.0354863824380436	0.0437353920104093	0.417142754512716	109.497461711733	0.0311428318114667	0.0798160431701668	0.39018260708653	0.696401521946454	0.839791588884196	0.0146169068734113	0.0365398268863635
PLOD1	9.61954585059417e-05	0.0745059398055793	0.998969842538227	80.244176040607	-0.0273711001350337	0.129766664468443	-0.210925511934461	0.832945396300425	0.915912054490422	-0.113437842806002	-0.114788421147778
MFN2	-0.138376781024926	0.0391649659582852	0.000410596520104169	76.0627767060442	-0.217404267816966	0.0850385167470697	-2.55653880304135	0.0105719279370853	0.0607916505574337	-0.614484145590491	-0.606250631548848
MIIP	-0.164126753710667	0.0799695843290849	0.0401342303258698	35.4002947063486	-0.269817546488588	0.143854261188692	-1.87563124136219	0.0607059334229258	0.197045923107014	-0.70765704429348	-0.741801420416596
VPS13D	-0.0598732209301702	0.0279998579325373	0.0324891446587818	536.190951847524	-0.110219139994016	0.0513487170210673	-2.14648284101812	0.0318344763175542	0.128967774972749	-0.330429310200976	-0.329049338297993
PRDM2	-0.0249211810312201	0.0275974270939238	0.366512349260662	444.805880862859	-0.0705047992022653	0.052227212494412	-1.34996289931822	0.177027883834415	0.384335493275066	-0.2039599382637	-0.226340437803298
ENSG00000289380	-0.156851498750989	0.0933539138727325	0.0929220499231282	20.2431396145052	-0.271995984321632	0.180256861189707	-1.50893554079685	0.131315256222161	0.320923464147631	-0.681332488470868	-0.747435278367335
KAZN	0.172176570478869	0.10787567543309	0.110474322129519	1640.26211965713	0.206897124610018	0.16940232670326	1.22133579057882	0.221958907507009	0.44040530204645	0.509212423515363	0.491074128871087
ENSG00000231606	0.472867568962095	0.344801630309688	0.170244321942493	5.63120968976412	0.685749313358933	0.533644853928019	1.28502937545694	0.198782019063563	0.412711977053673	1.5972233617985	1.72947770867053
ENSG00000287756	0.361943684598552	0.203937628029704	0.0759348183765149	3.87912210574398	0.551386615004767	0.402815504747556	1.36883165743662	0.1710519027019	0.376133523603653	1.19585983541039	1.38199000673886
CASP9	-0.243709371866202	0.0575490724706859	2.28745307098692e-05	52.8874034332805	-0.396285435175125	0.105107826022176	-3.7702752513549	0.000163067597266222	0.00290862539200518	-0.995616309742733	-1.06887163072153
DNAJC16	-0.0776581423953104	0.035485048927466	0.0286350204855969	135.164792320366	-0.137576045116133	0.0652197246961979	-2.10942388605565	0.0349080095259396	0.136980097522521	-0.394781715787399	-0.399799540618209
DDI2	-0.134881138208653	0.0359703460322733	0.000176984791600959	183.060120527656	-0.230984759002064	0.0608113883564253	-3.79837996212527	0.00014564493521406	0.00268810676953395	-0.601835620561073	-0.641372385806672
PLEKHM2	-0.151422340997714	0.0625032506818323	0.0154085499233633	92.9083915890943	-0.264452957062612	0.109581809884085	-2.41329247383621	0.0158091278926702	0.0801010172109541	-0.661687793248782	-0.727927563503378
UQCRHL	-0.279507315430933	0.140942039016871	0.0473521738369561	10.3425322099156	-0.428505328566495	0.24852894140217	-1.7241667153488	0.0846777509991217	0.243965199820544	-1.12514647314282	-1.15219845318187
SPEN-AS1	0.0734857061694263	0.106452571930082	0.489996713589879	96.1466295715228	0.0891947433350476	0.175713618182858	0.507614288849406	0.611723867903047	0.785227738279897	0.15211247566548	0.186673201514623
SPEN	0.00999957501453241	0.02608953829631	0.701512826723677	591.397967618002	-0.00599913259365392	0.0524414691576858	-0.114396730107144	0.908923305977126	0.952797061497832	-0.0776037628459146	-0.0595164150204751
ZBTB17	0.0466120268765471	0.0304260157983754	0.12552753896073	123.925023118088	0.0336715828443453	0.0665202653152477	0.506185335923896	0.612726548319339	0.785701244099516	0.0548735919940199	0.0430796619442762
FAM131C	1.23195131007668	0.489951743605455	0.011922362430138	10.0520648363081	1.43533257995827	0.604307405985107	2.3751696003435	0.0175408883701855	0.0858067265356394	4.34386831482865	3.66804376835522
FBXO42	-0.0678735368934759	0.0285671822538344	0.0175049301199431	287.860085414809	-0.128718931621319	0.0534049583407533	-2.41024308641943	0.0159418947454581	0.0804610596112774	-0.359377404163568	-0.376893346773035
SZRD1	0.0949548144815618	0.0390809948046963	0.0151116222363658	72.3042000803071	0.119875155414689	0.0715888552936928	1.67449465315379	0.0940334243572702	0.261026538671161	0.229795628126367	0.266018630107981
SPATA21	0.0613428768252018	0.11238069598144	0.585169821581856	10.7481709988182	0.0224998218458137	0.206774685471621	0.108813232115407	0.913350628429988	0.955082521335899	0.108175240381203	0.0141873458218584
NECAP2	0.0632144097959994	0.0532142991851505	0.234864340635736	45.6877293880822	0.0448799904098888	0.101987802331765	0.440052529653445	0.65989906212113	0.816261100883277	0.114947136958941	0.0720667531159498
LINC01772	0.224400409287126	0.101043532599263	0.0263625443604551	10.9012733191166	0.259240590465901	0.182886230310585	1.41749649509232	0.156337818360648	0.356044302806643	0.69817753437381	0.626444368410756
CROCCP3	0.0665487582208168	0.0500857887794388	0.183948476157364	143.348258758918	0.0698822870342457	0.0884734600131276	0.789867232771009	0.429605309458795	0.647498336728372	0.127012039388839	0.136727486365822
ENSG00000261135	-0.220513663572581	0.174296948615968	0.205813698325565	6.1207404225868	-0.263023834158657	0.327615405589716	-0.802843302454619	0.422065310135481	0.640974082505299	-0.911685681715992	-0.724231577640069
NBPF1	0.227516238855965	0.0913731462717786	0.0127754484852171	106.030375818736	0.297748591885123	0.150327309260801	1.98066867124297	0.0476284423029426	0.168496257971245	0.709451754985077	0.726033443973053
CROCCP2	-0.0899090012316586	0.0765223473719504	0.240019586928429	155.383707488145	-0.155546854910021	0.128682322599969	-1.20876629957609	0.226752642189404	0.446245840085934	-0.439109841619383	-0.446275500640008
CROCC	0.141393060757991	0.0623285041667803	0.0232979196875383	144.011313513479	0.178847283569074	0.107679063537279	1.6609290394428	0.0967276991959899	0.265679699638025	0.397826331267817	0.41853186139463
ENSG00000290851	-0.0644494316515372	0.190810255981639	0.735538685539288	5.77597089433073	-0.133733556783192	0.353602389530094	-0.378203204341781	0.705279645234346	0.845221944937254	-0.346987728463748	-0.389862128993789
ENSG00000290122	1.5087723897056	0.270838772972061	2.53659610139676e-08	13.7224656572562	1.94213286102219	0.441481036084113	4.39913088509687	1.08685265612209e-05	0.00034788120684991	5.34550908260313	4.97872647391558
ENSG00000226526	0.276449752420014	0.132186050460794	0.0364950366334254	8.27379660755099	0.39281236945783	0.248670196860759	1.57965198249222	0.114186587740393	0.29413674099153	0.886511255518418	0.971886601213247
ATP13A2	0.233003274223659	0.0930677670601615	0.0122941366359351	71.6361028642844	0.317571283141036	0.16081093195804	1.97481153348393	0.0482895397013016	0.170266696514947	0.729305872763499	0.777298724553097
SDHB	-0.0212038175188566	0.0314010410632835	0.49951159324109	136.219986632465	-0.0702903714695996	0.0628688389915464	-1.11804786913675	0.263546549337357	0.488124168293565	-0.190509145977174	-0.225785886570202
PADI2	-0.136333502403143	0.0484553012188055	0.00489911935750864	451.320506725449	-0.229408514557687	0.0830091265063644	-2.76365412109351	0.00571580919071931	0.0394014724379706	-0.607090809901449	-0.63729591542934
RCC2	0.20044253795067	0.0510437898333032	8.6056986081429e-05	79.7014023407511	0.285373278624294	0.0927330098699034	3.07736456548373	0.00208839714706316	0.0193039723040432	0.611489119344655	0.694028510919721
ARHGEF10L	-0.273097192464447	0.122757929146919	0.0261026826040658	39.3701512294238	-0.442206919310901	0.211064748129259	-2.0951244735577	0.0361599288955321	0.140277661354841	-1.10195228396371	-1.18763339412086
ALDH4A1	-0.342035442712727	0.162302973219421	0.0350839051193392	6.92058218739896	-0.48216167903105	0.303480392774722	-1.58877374127087	0.112111483643473	0.29073956750328	-1.35139630029469	-1.29096406406461
IFFO2	0.181908913684655	0.0849771691540975	0.0322998645770798	57.8920751750506	0.266210856372595	0.156824988453757	1.69750279593415	0.0896016429541295	0.252828915133845	0.544427630875857	0.644470812590862
UBR4	0.0410544548509003	0.0341295102832896	0.229014261369707	227.739312170777	0.0227094146680843	0.0661214689420385	0.343449941924176	0.731259993538414	0.85831021491853	0.0347642465706408	0.0147293930495809
EMC1-AS1	0.039011240071243	0.0443495933949964	0.379059693141102	125.119136081088	0.0384225600617769	0.0814838421635099	0.471535939415769	0.637258061071282	0.801204438513894	0.0273711418859557	0.055366600026328
EMC1	-0.0448943358382428	0.0489721493192915	0.359283099177214	48.5954863928768	-0.10051446314734	0.106107932663764	-0.947285095694506	0.343493523466693	0.568914799416863	-0.276230179181056	-0.30395118310501
MRTO4	-0.203880566510565	0.0697067911734607	0.00344643609724685	22.6622133070203	-0.263331570985974	0.138224998739272	-1.90509367616408	0.0567678952998612	0.189133081854588	-0.851501001654784	-0.725027444083911
AKR7A2	0.160080788695245	0.0632570713395332	0.0113855080952766	27.8601476117878	0.199392001466697	0.124252551109943	1.6047316508638	0.108552873324547	0.285003978746198	0.465445423658191	0.471664441318426
SLC66A1	-0.0160935666349915	0.0852743653493924	0.850306867169925	17.0078733431695	-0.0612088943801506	0.158732334363838	-0.38561074922423	0.699784971096369	0.841824456576871	-0.172018373433058	-0.202299445447684
CAPZB	-0.102594973353418	0.0327770885437135	0.00174757540801781	439.941169326977	-0.173845457356984	0.0613183307064965	-2.83513030041709	0.00458069984662706	0.0334359621778332	-0.48501236780358	-0.493599195316754
MICOS10	-0.0859394834497108	0.10239042411218	0.401283447339263	41.2401470960198	-0.19722206634523	0.185981812796001	-1.06043738030211	0.288945663980108	0.514465074490495	-0.42474666218184	-0.55405558861476
OTUD3	-0.0200369138508112	0.0599886924567901	0.738370871992547	60.3340443292975	-0.0715162231960804	0.1070029355783	-0.668357581122135	0.503905365787585	0.704610664597527	-0.186286858109694	-0.228956174191406
MUL1	-0.0200736312722149	0.0607131954958991	0.740923641278953	32.6284744079754	-0.0623304971250186	0.115729428446629	-0.538588135806472	0.590171075748264	0.769918874228814	-0.186419715283052	-0.205200125212742
PINK1	-0.0765167664623887	0.117015409925986	0.513174087039587	37.4695551777339	-0.161733113912657	0.216994483254318	-0.745332837439492	0.456070534588672	0.668885465103134	-0.390651796681153	-0.462274352633244
PINK1-AS	-0.135197545969208	0.120253243351819	0.260896977426998	9.08690706578864	-0.253504465027227	0.233153584214628	-1.08728530115096	0.276910742586026	0.501378311430103	-0.602980500541445	-0.699612663731383
DDOST	-0.258063236134329	0.0630627455586222	4.27362158616853e-05	40.1784209107475	-0.403443215128423	0.117390933283651	-3.43674936252177	0.000588740130635317	0.00773000722271048	-1.04755388489174	-1.08738302218189
HP1BP3	0.346168530693606	0.0408989086408489	2.58350719766687e-17	1077.18416728857	0.467756487135364	0.0675133207972192	6.92835845744134	4.25751848021303e-12	1.97921390348903e-09	1.13877951013209	1.16570646002867
EIF4G3	-0.00584291492259172	0.0225848288062491	0.795859213007974	1592.20644828526	-0.0460176844687482	0.0452125582278989	-1.01780757984963	0.308769409138094	0.534161382758261	-0.134927734724617	-0.163012063709037
ECE1	0.0648814478491442	0.0521439904469121	0.21339848073942	321.886923322283	0.067608009063666	0.0880543381920065	0.767798730327672	0.442606768958748	0.657154736414925	0.120979095499453	0.130845767442111
NBPF3	0.330196054127729	0.140901685249888	0.0191063230417578	33.5808625464657	0.46527028435148	0.231716394247998	2.00792993461445	0.0446507376613217	0.16125864856757	1.08098519868676	1.15927666290126
RAP1GAP	-0.167640899912101	0.219067533591434	0.444124132131235	49.1052068738173	-0.238138908321819	0.343353956735704	-0.693566809556606	0.487953914320524	0.695273451490962	-0.720372521395131	-0.659874387752516
USP48	0.024706395815038	0.0171165918291328	0.148902771813946	561.140964398004	-0.0110816566639312	0.0350329840028656	-0.316320661209583	0.751759130298953	0.870556501815914	-0.0243890607795588	-0.0726607968379477
HSPG2	0.0372473383985512	0.106719267643633	0.727073031288145	36.6915090223845	0.0478889894440544	0.178123838062206	0.268852220820271	0.788043405835278	0.891752758122007	0.0209886950430993	0.0798486015925319
LINC00339	0.00702555412834265	0.0750547045108244	0.925422318319783	26.0063541002019	-0.0324219551176187	0.142687479032267	-0.227223547136093	0.820249918556992	0.909107270783327	-0.0883648673391622	-0.127850900631944
CDC42-AS1	0.234492660029459	0.152260067582261	0.123540894000887	6.08892082470301	0.289147322988186	0.276853571301214	1.04440524869949	0.296297936277298	0.521501194990663	0.734695019948513	0.703788913316078
CDC42	0.00558696845486823	0.030244720328523	0.853444412480627	246.212760599726	-0.0192644811871494	0.0586282845077303	-0.328586813496297	0.742468016422591	0.864846465609777	-0.0935702009084838	-0.093823150107962
CDC42-IT1	0.0184502890659339	0.119330370754338	0.877124686728976	7.38127670363684	-0.103510657516387	0.237282359419444	-0.436234104253033	0.662666886287881	0.818077394225603	-0.0470259624774053	-0.311699916262306
ZBTB40	0.116102872904937	0.0348197213084873	0.000854836828413947	141.678771186344	0.149213484791845	0.0631482285990029	2.36290847902266	0.0181321468132795	0.0877408198051297	0.306317103674849	0.341893175488948
EPHB2	-0.0917735043406582	0.0844356622066677	0.277079001005888	154.52768165681	-0.186935518761947	0.132067456820469	-1.41545482333369	0.156935185212176	0.35685842482671	-0.445856301564268	-0.527452604123455
TEX46	-0.0913930948055492	0.0830543358251064	0.271157334910902	18.6067870359857	-0.138918040677598	0.146511631625347	-0.948170729767263	0.343042545537596	0.5685906303529	-0.444479839557379	-0.403270198467209
KDM1A	0.0943273343086646	0.0370335260868515	0.0108628689434928	103.287881372807	0.113052132394098	0.0757782234759433	1.49188153546497	0.135730204028283	0.32682462206616	0.227525173423327	0.248372984265096
ENSG00000240553	0.624597650520987	0.137273090737838	5.36364674666457e-06	6.41292580249656	0.753704833966463	0.297706041912946	2.53170822171913	0.01135084010953	0.0638635013121665	2.14623876044827	1.90522371540253
LINC01355	-0.0325732471226637	0.0633905226622263	0.607356568879879	61.9278269765857	-0.0942473932614191	0.115270659813151	-0.817618233592053	0.413575212702111	0.635047983500888	-0.231647935742682	-0.287743338672147
ENSG00000284726	-0.170357866886616	0.156110642671389	0.275156895624609	4.87835510543756	-0.237685963822664	0.300255695632484	-0.79161184044147	0.428587040799596	0.646839304986741	-0.730203510025111	-0.658702986425796
HNRNPR	-0.0120857995032493	0.0224555600996291	0.590432307511723	329.588126316209	-0.0536078965215849	0.0461988761172834	-1.16037230831097	0.245897256194578	0.468729828696892	-0.157516793740208	-0.182641807497466
ZNF436	-0.0191367223275029	0.0860863401721839	0.824082803384193	14.2524675593473	-0.0392887962271723	0.16764622417172	-0.234355389877012	0.814709088044512	0.905715086795606	-0.183029633155007	-0.145609868454986
ZNF436-AS1	-0.0637191559147475	0.072077635597564	0.376677294491593	19.3800513713579	-0.0836893090348145	0.158802274214845	-0.527003214838035	0.598191355979747	0.77534794439104	-0.344345321495805	-0.260438108354182
TCEA3	-0.481172909683095	0.260276995912048	0.0645017946352996	7.73793298189573	-0.706568397654454	0.431385766080812	-1.63790382810659	0.101441757288954	0.272883830276758	-1.85484697474916	-1.87132286831347
ASAP3	-0.00730352257600607	0.110175217629419	0.947146891089522	39.7147010531314	-0.0239053855727537	0.193329942089002	-0.123650715013138	0.90159183579841	0.949533769224052	-0.140212751939868	-0.105825418740492
ID3	0.00928094430885152	0.173036942797187	0.957225473930966	7.78979659044432	0.0133721624715574	0.307019582568462	0.0435547542592843	0.96525931831581	0.981670652421938	-0.0802040337961956	-0.00941853154460385
MDS2	-0.0573030552551638	0.122851489428074	0.640899382464093	20.396443978949	-0.0895149306592567	0.23868466506193	-0.375034276441811	0.707634975079414	0.846799657995535	-0.321129502818273	-0.275504282935351
RPL11	0.252340879912304	0.0382376894732601	4.13184092797457e-11	245.864397528878	0.356379909575905	0.0709155359816961	5.02541374950462	5.02348303447823e-07	3.17997164344248e-05	0.799276462556948	0.877665274050571
ELOA-AS1	0.0338322987188067	0.027051109001733	0.211051011151499	174.924568468596	0.0123092073136537	0.0554467862643683	0.222000374466499	0.82431359182292	0.911103856499782	0.00863182189100807	-0.0121675374041229
ELOA	0.0837240121544111	0.0607492162983308	0.168144381156418	63.8261308236586	0.086725419526956	0.111789786790519	0.775790186356372	0.43787287929786	0.654363993820584	0.18915844297858	0.180287056655154
PITHD1	0.107945293451604	0.0436777373584329	0.0134584037066902	85.4105663688682	0.136178041882092	0.0912967031401976	1.49159867988852	0.135804384491301	0.32690312211269	0.276799972400849	0.308181020583933
LYPLA2	0.269402860753553	0.100870105671083	0.00756729924811249	18.7414377381107	0.355816232930983	0.192599099959929	1.84744494135752	0.0646826808784328	0.205207839784083	0.86101300231935	0.876207498162056
HMGCL	-0.140608709681502	0.0546950398082965	0.0101470860467685	83.7175885512088	-0.25125404875432	0.10247842551393	-2.45177506869646	0.014215349089062	0.0746971151709241	-0.622560086686404	-0.693792655733322
FUCA1	-0.0408909514327171	0.107381277302922	0.703350546390816	15.3391581488211	-0.129556280741579	0.196266428390125	-0.660104133978817	0.509187005990061	0.708574920590098	-0.261744457808166	-0.379058892159349
PNRC2	0.0343494787370771	0.0476171823899807	0.470683554289961	53.3473855663002	-0.00937301194041048	0.0962829232257695	-0.0973486432109266	0.922449527712788	0.96044341922917	0.0105031699519012	-0.0682419139510554
SRSF10	0.138783161103507	0.0319993244124752	1.44397703420488e-05	302.409138886899	0.174917992744303	0.0590314747252051	2.96313100017502	0.00304526937179709	0.0251689875445439	0.388382751692026	0.408369961882002
STPG1	0.0332043118968689	0.0376691691794352	0.378062488708134	105.306241380411	0.00923099067469361	0.0691678432417888	0.133457835925648	0.893831307971809	0.94665619616926	0.00635953394486902	-0.0201283958791485
NIPAL3	0.0696528223515528	0.0234958077987398	0.00303196206972011	618.567826878938	0.083282817639655	0.0521824935502059	1.59599152845248	0.110490684745948	0.288209525203201	0.13824368830553	0.171383828057209
ENSG00000288982	-0.062947364958128	0.122525026507239	0.607426032822809	12.6569745623856	-0.119113812325676	0.226832100879632	-0.52511885162534	0.599500571843405	0.776235573743797	-0.341552697150195	-0.352052666497139
RCAN3AS	0.0476898345867227	0.113933645268466	0.675526384898314	8.65321856713533	0.0203252901340721	0.222889606860473	0.0911899411568145	0.927341667446416	0.962834726370504	0.058773497824099	0.00856358984980348
RCAN3	-0.0681823568077039	0.0547158367522834	0.212721293849861	106.696192365989	-0.10149384746403	0.0975803241248171	-1.04010566038095	0.298290814179053	0.523275253741461	-0.360494828517255	-0.306484058744477
NCMAP	0.302901904084108	0.175294745213349	0.0839958090662588	10.7656465939081	0.334817707794062	0.313453743623184	1.06815667257291	0.285449845334175	0.511177548957649	0.982224896754222	0.821901285700098
SRRM1	-0.0370351334066267	0.0441655462317902	0.401720421793455	681.721907248592	-0.0838405009852041	0.0777156315104097	-1.07881129388975	0.280671859130565	0.505542387265564	-0.247792686023918	-0.260829119728878
CLIC4	-0.12445714085993	0.0290501391828166	1.83382707694118e-05	1106.81639415717	-0.210052694061879	0.0545192134540638	-3.8528195979728	0.000116765420362825	0.00225878074553626	-0.564117753404243	-0.587238052157189
SYF2	0.100493202905642	0.0501720911855914	0.0451804884777084	61.3067426930843	0.140069628953682	0.0930432679728498	1.50542464818148	0.132214936067226	0.322114213713734	0.249835560203669	0.31824541096116
ENSG00000284602	-0.0450065897777963	0.0745446595099519	0.546007622015177	24.0867510282826	-0.053983823381183	0.148248974126011	-0.364142981085974	0.71575124258507	0.850824819383204	-0.276636355337694	-0.183614026440195
RSRP1	0.193734553663766	0.0574656222171626	0.000748110236207019	629.987909266216	0.251249579928489	0.0964887773961885	2.6039254171171	0.0092162810091412	0.0550052022827252	0.587217158046188	0.605778082888284
RHD	0.383725454504676	0.237985780121616	0.1068774993555	11.7650336596891	0.528675023033537	0.382778124163551	1.38115265648684	0.167232028039035	0.371028135586679	1.27467431283929	1.32325347496357
TMEM50A	0.0534400390006497	0.0513006222826305	0.297549154806104	123.866421981993	0.0593553891760607	0.0876564700814992	0.67713642952853	0.498319397105666	0.702015879701924	0.0795798582781034	0.109502909976562
RHCE	-0.620341585994326	0.117918088134497	1.43442497263432e-07	22.6964825106463	-0.853062663328304	0.243861531468699	-3.49814363171831	0.000468508745725689	0.00650750336266607	-2.35841057611001	-2.2501851295565
MACO1	0.0845178563510458	0.0249554144761684	0.000707247060893661	304.192059945152	0.0834658668329008	0.0496809833793123	1.68003652817502	0.0929502088579874	0.258792308997084	0.192030864080602	0.171857228370544
LDLRAP1	0.0907836099435442	0.0839678682068109	0.279621130047583	254.482896721707	0.0912342518735386	0.135810832300774	0.671774484611704	0.501727274660057	0.703657484476573	0.214702671615956	0.191947761670019
ENSG00000225643	0.107042817055082	0.147175030859	0.467032139555225	9.60224397008313	0.0903732533458531	0.271325622825471	0.333080423458514	0.739073576297706	0.863322696103102	0.273534479932128	0.189721054381338
MAN1C1	-0.141446090421072	0.110929357969343	0.202273638597213	49.1829347340142	-0.20794989761343	0.196602196670703	-1.05771909538597	0.290183526928099	0.515428924780964	-0.625590039058625	-0.581799817331212
SELENON	0.0373405539566656	0.0690144209195548	0.588470108761966	35.5636759828778	0.0573985187463233	0.125186560009039	0.45850384212314	0.646590502807348	0.807885126806829	0.0213259833136435	0.104442067816224
ENSG00000228172	-0.40032102531321	0.163202484088712	0.0141705739725648	5.63840297513889	-0.561959144426198	0.32766122416551	-1.71506148113009	0.0863339554705077	0.246744269275557	-1.56229503598487	-1.49733561070505
MTFR1L	-0.0435004781507703	0.0907089241264619	0.631539459687743	41.6633434566613	-0.0832384918990585	0.16528613360265	-0.50360238989657	0.614540812821074	0.786333143946868	-0.271186687962396	-0.259272208797131
PAQR7	-0.15095325256367	0.113280229375836	0.182674644612205	13.7767808829497	-0.307058395255554	0.220446815751379	-1.39289104362413	0.163652741219725	0.366530891054596	-0.659990458277543	-0.838113396244199
STMN1	0.289344450681222	0.0435129699527392	2.93862826028288e-11	331.493146333699	0.403753388913326	0.0739069494468907	5.46299626672403	4.68164449778289e-08	4.27264684349805e-06	0.933169029860927	1.00018217546079
PAFAH2	-0.0981486280947261	0.0457093918770954	0.0317748874334026	58.4549376537934	-0.162578089992864	0.0875019400458202	-1.85799411884732	0.0631698494819902	0.202393857612338	-0.468923850683872	-0.464459622800448
PDIK1L	0.267572544205881	0.0783042385456544	0.000632946077637556	46.0119101089092	0.388409088473343	0.143794366194782	2.70114260211842	0.00691017034246234	0.0451650676689235	0.854390241962596	0.960498872260188
ZNF593	0.523792539979667	0.176563530760509	0.00301117027971389	7.75283000652347	0.825445209114852	0.331298676366079	2.49154393904898	0.0127189234156992	0.0691134531220693	1.78148868992058	2.09075808172137
CNKSR1	0.0371927772267596	0.083445010758939	0.655802398500363	32.6777709687062	-0.00952144352652247	0.146856707726718	-0.0648349242871539	0.948305434376867	0.972052096226954	0.0207912725994137	-0.0686257864944318
CEP85	0.0766600491157408	0.0654868076255613	0.241752276851393	168.974772158061	0.0638272672364229	0.108673017298121	0.587333165336952	0.556979971065779	0.744910010750205	0.163598419258316	0.121068044121292
SH3BGRL3	0.140024680147092	0.0669280921174533	0.0364236669666098	50.9051080652464	0.173345742020584	0.124964894448129	1.38715551104264	0.165394348098611	0.368725289788773	0.39287502550907	0.404303820032084
DHDDS	0.00919020221961733	0.0529125151549359	0.862111659712589	60.6088491751464	-0.016461945586985	0.0906240605743889	-0.181650937760312	0.85585667125134	0.927900578786891	-0.0805323721440261	-0.086575255660979
DHDDS-AS1	0.163625263599654	0.0764983223011173	0.0324405892857029	21.1487931646366	0.211842156790279	0.145179981676404	1.45916919360453	0.144518545522287	0.339375557855884	0.478270641193534	0.50386293029697
HMGN2	-0.307641103653377	0.0809817639696368	0.000145343476561967	121.849906576634	-0.455964047034283	0.133510051464611	-3.41520388938764	0.000637342846137502	0.00819456540980249	-1.22694489569543	-1.22321196433666
RPS6KA1	0.166876798721475	0.0578356707300142	0.00390964850946925	90.0312938626623	0.211199609166308	0.098476496629496	2.14467021466976	0.031979223972557	0.129237418042857	0.490035894548634	0.502201178933157
ARID1A	0.0777931295631298	0.0280650201480612	0.0055731982970245	617.63281490161	0.0787347316406217	0.0512697273724101	1.5356963197544	0.124612878116071	0.310978220911705	0.167698322238228	0.159621605570236
PIGV	0.080919848589532	0.0694869101148327	0.244207794176871	27.3397047652768	0.101545847674409	0.134462153229471	0.755200219805439	0.450128856801624	0.663573171517289	0.179011944923389	0.21861552565499
ZDHHC18	0.152993164387207	0.0756822739720101	0.0432260544292594	42.8292909269297	0.196522516807155	0.134112340482666	1.46535744659944	0.142823420883279	0.336923756590495	0.439799784738219	0.46424340376644
GPN2	-0.042796875379768	0.0643797729550422	0.506206221385674	48.4831247187165	-0.0613985439451867	0.123635892369798	-0.496607763072086	0.619465677671488	0.789172854418178	-0.268640793622631	-0.202789915588087
GPATCH3	-0.138373597105756	0.0787271249770876	0.0788095328881557	18.5210517016816	-0.206621853964767	0.14990720197149	-1.3783317362168	0.1681008890146	0.37190196683242	-0.614472624996588	-0.578365241803989
NUDC	-0.106419238344103	0.0592705810291435	0.072576999930659	134.946234808922	-0.174723681119031	0.101874669893904	-1.71508463586675	0.0863297107744539	0.246744269275557	-0.498849969067826	-0.495870450364426
SLC9A1	-0.29161568643277	0.199609034085465	0.144033469798121	21.1549950448876	-0.464024794978877	0.346144204154606	-1.34055341504901	0.180065490806387	0.387873478313902	-1.16895902543485	-1.24405860416622
WDTC1	0.0367781833786984	0.0286893404600126	0.199861612636753	147.255006616142	0.0198726489597838	0.0575953081018811	0.345039372384827	0.730064771333309	0.857719439137128	0.0192911191398462	0.00739297297934962
TMEM222	-0.00777168903938531	0.0524339757367353	0.88217027489225	88.9817214262532	-0.0393995249670404	0.0924061607312609	-0.426373357092754	0.669835812184596	0.822810947814311	-0.141906750881185	-0.145896234208472
WASF2	-0.0422231990594404	0.0239819804540547	0.0783024260210219	445.108695715991	-0.0871269604067733	0.0463285201204221	-1.8806333588965	0.0600218106305706	0.195585535180838	-0.266565021103005	-0.269328533970192
AHDC1	0.462641498321786	0.139902581761533	0.000943402164389564	43.1861371907875	0.678107654597418	0.237717102155881	2.8525825380151	0.00433655490476929	0.0323185563270938	1.56022166647527	1.70971491382858
IFI6	-0.1562288133253	0.138883587416087	0.26063548317264	9.88083316313749	-0.274854463613636	0.256504841079505	-1.07153713924816	0.283927980747683	0.509617838031193	-0.679079382931707	-0.754827853928593
FAM76A	-0.154229496434735	0.0534624184530606	0.00391636526007652	62.4389783713276	-0.230520131876344	0.0998203642473646	-2.30934973654367	0.020924181796389	0.0971801837037413	-0.671845117000892	-0.640170770967516
STX12	-0.0547620728844889	0.033242458868048	0.099485457163066	244.350694484093	-0.102156022303469	0.0631725976015165	-1.61709390118568	0.105858013153711	0.280353178507141	-0.311935291394504	-0.308196569851
PPP1R8	0.0759125293040335	0.0512392622288111	0.138465266127105	76.4340316722521	0.108703618739675	0.0959236387859222	1.13323076684231	0.257117357019912	0.481042241328208	0.160893616867079	0.237126894129195
THEMIS2	0.134376239977114	0.0830758941310131	0.1057678482407	37.3829563332786	0.179154688156765	0.143846795218685	1.24545484579203	0.212964603609155	0.429382294259779	0.372436885624027	0.419326868603093
RPA2	0.0455567545115454	0.0383994572229976	0.235468088158059	86.3845599923114	0.0313959580533078	0.0772477112445702	0.406432210708568	0.684425056506162	0.83250262801191	0.051055227354635	0.0371944598846092
XKR8	0.200938525927925	0.152248878347214	0.186900800745544	11.1750231545434	0.257937551564055	0.252237175320118	1.02259927085174	0.306497354501069	0.532169981645459	0.613283786784761	0.623074459953451
EYA3	0.025002618482993	0.0337065782365054	0.458225082841651	301.790898593387	0.00375546738868343	0.0619692334969067	0.06060212748752	0.951676079150476	0.973791689299509	-0.0233172179092094	-0.0342891490259317
PTAFR	-0.194733410632527	0.116144240373021	0.0936106568862322	10.3429696665135	-0.326228163984746	0.230602349071224	-1.41467840765138	0.15716280803181	0.357157643183807	-0.81840321788444	-0.887690093972539
DNAJC8	0.116677106128705	0.0445636929799575	0.00883923915068992	97.1031424465906	0.144985144370818	0.0817063999608135	1.77446496774247	0.0759862718113787	0.228190838310149	0.308394891276527	0.330957876377774
ATP5IF1	-0.0684691384871935	0.103658308960117	0.508915532822522	57.1973985236066	-0.11570271014883	0.184771771485466	-0.626192568370382	0.531188641125437	0.724959798564662	-0.361532510409157	-0.343230902190485
ENSG00000270605	0.00582724499039899	0.245559301699191	0.981067577430323	7.36291142923789	-0.0358383549212751	0.404358965762079	-0.0886300489312312	0.929375926459269	0.96348224939409	-0.0927007917802128	-0.136686365617347
SESN2	0.21992491345045	0.125338020482496	0.0793184343988357	16.9711643406153	0.321049937159286	0.26394768342203	1.2163392873805	0.223855701306178	0.442737924903827	0.68198353971116	0.786295190874656
MED18	0.0839929227836266	0.135408869531259	0.535066123424781	5.87928424097597	0.0949541201885105	0.292302143909286	0.32484920883091	0.745295199227236	0.866643058907542	0.190131460819097	0.201568054415635
PHACTR4	-0.116746442074624	0.0343554031261015	0.000678314530939526	803.29885236802	-0.184578444113833	0.0609522726147437	-3.02824548118959	0.00245978183670353	0.0216775560443138	-0.536217601212997	-0.521356757115416
RCC1	0.361604394260857	0.0839219548635152	1.64129672600696e-05	34.0482853826769	0.511134653570391	0.17841005290483	2.86494311978624	0.00417084152805797	0.0314632041437071	1.194632157826	1.27789071617382
SNHG3	0.328865982672084	0.113607789454954	0.00379462376426706	36.7593944087285	0.425916909225442	0.207342205438366	2.05417371887679	0.0399588810942731	0.14995746766045	1.07617250958153	1.05750128883311
TRNAU1AP	0.157566454802105	0.0561438174531519	0.00500861489603533	151.651174956257	0.19909618085373	0.0968099487161557	2.05656736207427	0.0397278604160762	0.149414677681977	0.456347636255071	0.470899392489822
SNHG12	0.0782896914558703	0.0673916279111441	0.245352297158253	32.4204919305574	0.121333697631115	0.137613574837838	0.881698609850759	0.377939812966561	0.601179711044757	0.16949506631624	0.269790699954482
TAF12	0.134297396298681	0.0403754511285055	0.000880342684958828	73.6162864929077	0.197679577940716	0.0868412255709797	2.27633335021444	0.022826065482989	0.103241273981436	0.372151600115041	0.467235785723788
TAF12-DT	0.233479645461461	0.0850058839509886	0.00602111600968265	17.8316458373731	0.281194878145392	0.154804980539705	1.8164459383997	0.0693019937600778	0.215107511711075	0.731029559604898	0.683222366074843
GMEB1	0.0935976379463202	0.0666535980443896	0.160247441550888	65.1621146927014	0.107648284775436	0.121295782754834	0.887485799840359	0.374817408048818	0.598050521158193	0.224884862845821	0.234397598137853
YTHDF2	0.0474417945072263	0.0316036213581667	0.1333166191368	117.438975803683	0.0439142823299418	0.0632346952589475	0.694464995049186	0.487390645945229	0.694843482843761	0.0578759973302831	0.0695692468471108
EPB41	0.800954474365603	0.437324655976969	0.0670278685317401	17.4466941986493	0.721745007533954	0.57838105240961	1.24787111287113	0.212078260981238	0.428418822699198	2.78436279592556	1.82256947596552
SRSF4	-0.129228934085947	0.0251013814891938	2.62886221316334e-07	293.138667216386	-0.221811320127568	0.0524540877457836	-4.22867558392334	2.35071021214767e-05	0.000632353799564353	-0.581383861306777	-0.61764811387439
MECR	-0.0137493278250596	0.055425774883417	0.804082259016325	66.1209316842311	-0.0623751998940917	0.0980198638726773	-0.636352647613486	0.524546597114541	0.719706358547572	-0.163536052778235	-0.205315735145301
PTPRU	0.0753548494511819	0.432606947957022	0.861717878750627	6.47948178671782	0.070014391355038	0.660268558808592	0.106039262995309	0.915551200417794	0.955704137072143	0.15887572546686	0.137069133470336
MATN1-AS1	-0.0763597636361801	0.0879845521272534	0.385461705583899	41.8939138670591	-0.147635505207797	0.150972056865333	-0.977899541631648	0.328124011871042	0.553986244534517	-0.390083702547581	-0.42581523331226
SDC3	-0.653259389860827	0.391260630579209	0.0949931460293049	10.4275080613126	-0.867803234642923	0.571189052658345	-1.51929248399303	0.128688890757086	0.317317410724748	-2.47751933178169	-2.28830707347411
PUM1	0.0279783380218815	0.0173739920519458	0.10731983791771	520.968247587886	0.00383412509215604	0.0388933375149956	0.098580511139672	0.921471344493576	0.959575675863127	-0.0125499670639729	-0.0340857251221718
NKAIN1	0.0796855659516108	0.190316642349426	0.675435442543622	289.487351813332	0.0778223220223083	0.323306774680601	0.240707365625697	0.809781929856577	0.903496286548146	0.174545855091086	0.157261939343138
SNRNP40	0.0323702535487912	0.0396305376869319	0.41404229428246	168.757918128655	0.0121768219153736	0.0702972872845825	0.173218944652566	0.862479333049264	0.931290681291459	0.00334160321048571	-0.0125099114289166
ZCCHC17	-0.0731271841130602	0.0583301397827454	0.209959247444072	116.669245539496	-0.12380330682662	0.105054818722313	-1.17846385660675	0.238611733270718	0.459136999629441	-0.378387037540096	-0.36418059848507
ENSG00000229044	0.0562147275299657	0.148989703395846	0.705946121519534	24.8687417748826	0.0477812258585631	0.257103695653076	0.185844181419457	0.852566956254052	0.926358662329069	0.0896197047831624	0.0795699042968316
FABP3	0.251383871519379	0.344917308556336	0.466109578787409	13.9037659806595	0.361050397603299	0.534286466047805	0.675761825438031	0.499191875532493	0.702614121703265	0.79581365321186	0.889744051653419
PEF1	0.0728557545356553	0.0478282753395939	0.127689195297977	58.6391510910046	0.0762475990942214	0.0942911485678048	0.80864005001903	0.418722220809706	0.638731722391836	0.149833078305434	0.153189403898683
COL16A1	0.0792365814412248	0.0940988736963746	0.39975625006164	325.125733848	0.0712053456465225	0.150748317519149	0.472345873030905	0.636679932200118	0.8009272642108	0.1729212635307	0.140149169633072
ADGRB2	0.29495747415179	0.160902517359375	0.0667811685748701	55.0459201527126	0.439468797419155	0.267151254260915	1.6450186566968	0.0999659637230027	0.270466667695533	0.953479019064544	1.0925490702706
SPOCD1	-0.560118579614498	0.127026776334165	1.03632122642144e-05	25.9583670098487	-0.906981981190152	0.244271782526639	-3.71300349065591	0.000204814061113328	0.00345052545087415	-2.14050152659384	-2.38963082455252
ENSG00000269967	0.109845669392515	0.0651657631027943	0.0918661877029811	30.367019519571	0.0956608679688139	0.127045921621184	0.752962918825902	0.451472197097507	0.664448224532335	0.28367623348279	0.203395839694073
PTP4A2	0.167877736581844	0.0330398100949919	3.75305879532991e-07	538.506128103977	0.227093172910617	0.0591571084218596	3.83881462378412	0.000123629723771425	0.00235482172960783	0.493657656909717	0.543304982359739
KHDRBS1	-0.00245766796960804	0.0282188330258137	0.930597444514532	312.192981767604	-0.0472331163994463	0.0577187534490782	-0.818332233060391	0.413167505564425	0.634829827339701	-0.122678662646587	-0.166155403740355
ENSG00000203325	0.139072960219759	0.0914002459852619	0.128113874879157	18.3224210307621	0.183774175846599	0.181123629578595	1.01463390654312	0.310280370407338	0.535591876326242	0.389431351783076	0.431273749553719
TMEM39B	0.00753311308416821	0.0447128060556084	0.866207444215452	54.6583913374333	-0.0160806128784766	0.0872627636042209	-0.184278061045717	0.853795323936997	0.927228033853087	-0.0865283318307919	-0.0855890561563984
KPNA6	-0.0427226871911653	0.0237076571876499	0.071535524983814	304.192361873543	-0.0845729297291161	0.0485137789182159	-1.74327647969226	0.0812853317684331	0.237750805227529	-0.268372353392966	-0.262723320903522
TXLNA	0.0440282264366353	0.0386884943551926	0.255112712949122	77.4630041714141	0.0410197894542678	0.0797069547594184	0.514632500740731	0.606809849406645	0.781993927774962	0.045524449002892	0.0620835332528931
CCDC28B	0.256128417965444	0.239510245706549	0.284896686399764	4.25938623249329	0.345762994117414	0.434774479482224	0.795269755780479	0.426456602577986	0.644908856353575	0.812981172214924	0.850207894886082
TMEM234	0.000550499332018789	0.128885824727739	0.996592072222324	6.09355724527499	-0.110532064045267	0.288300573768215	-0.383391758818114	0.701429312901646	0.842780264819069	-0.111794003827849	-0.329858619897577
EIF3I	0.00300431655762616	0.0521823789892804	0.954088444666385	48.6802815361688	0.00452373591623929	0.105237272836913	0.0429860618228844	0.965712644638014	0.981753188546795	-0.102915188048609	-0.0323022592985229
ENSG00000291132	0.0870717011184039	0.0743332010653174	0.241449980743646	38.8355489847195	0.0860118532316786	0.134219359161678	0.640830456715787	0.521632842618246	0.71750440747009	0.20127161639969	0.178441637389546
HDAC1	-0.0168816486683511	0.0393464220714396	0.66788561225253	97.9040286133075	-0.0419793123242077	0.0845264911472451	-0.496640896296993	0.619442308274686	0.789172854418178	-0.174869944903055	-0.152568058987188
MARCKSL1	0.0139541061364708	0.0542340281202193	0.796951594665914	756.863112042118	0.0103201119584901	0.0933793327219684	0.110518159186441	0.911998449137618	0.954375814188602	-0.0632948106719104	-0.0173117194007278
TSSK3	-0.288638643456338	0.0729154325840626	7.54093697325356e-05	24.6697580940549	-0.461019819145571	0.137670743533	-3.34871307668259	0.000811878256997842	0.00976159530480628	-1.15818698590445	-1.23628716045851
FAM229A	0.315266374876064	0.0860672087279567	0.000249253775923412	19.0993156357067	0.433879098740015	0.158851568529664	2.7313491629703	0.00630756066709395	0.0424575893591356	1.02696411254581	1.0780930376641
BSDC1	0.0398812525867908	0.0339861020848028	0.240612317335333	278.373310121183	0.0315749342796453	0.0627706990565109	0.503020274654248	0.614950017687771	0.786634517699199	0.0305191680594497	0.0376573267245298
ZBTB8A	-0.079728593166338	0.0410370193076863	0.0520348141642464	79.8705999413927	-0.139295462097998	0.0757212280374626	-1.83958271290955	0.0658295242723364	0.207916220948743	-0.402273370334486	-0.404246282630754
ZBTB8OS	-0.0596875803254865	0.028814360793527	0.0383165270047495	298.232304873294	-0.105539217592521	0.0580763571848422	-1.81724926817667	0.069178954140581	0.21488079628565	-0.329757594022228	-0.316946161594684
SYNC	0.223714109493211	0.0928882850728973	0.016021687202699	29.0531331468756	0.314885540457252	0.160929223963552	1.95667096815534	0.0503861653004087	0.175086333802588	0.695694248587113	0.770352878982864
YARS1	0.161776786857389	0.0814506548435866	0.0470118073928058	170.873778310376	0.207278424616003	0.129591710693413	1.59947286371102	0.10971557351688	0.286942487981206	0.471582170554604	0.492060243800673
S100PBP	-0.124274234286457	0.0209790730136308	3.14731886940097e-09	305.724765327879	-0.202381048138149	0.0453793930072226	-4.4597566147687	8.20527774329226e-06	0.000279317418098892	-0.563455929958825	-0.567397704763721
TMEM54	0.473249369019582	0.154650329688638	0.0022124449284263	12.620134617155	0.718814687133628	0.275702147196349	2.6072146860057	0.00912821081061411	0.0546608551565839	1.59860485522823	1.81499110552264
RNF19B	-0.00914862929391704	0.0757263407864324	0.903840168829564	23.5587955168817	-0.011832841953297	0.149322800606751	-0.0792433701029987	0.936839048677921	0.966713988521463	-0.1468890285877	-0.0746035060356937
ENSG00000236065	0.197324298784919	0.10723674760337	0.0657563503825525	15.7868017097481	0.239579569071729	0.193236634423905	1.23982478677496	0.215040208104324	0.431586812963197	0.600206179923012	0.575597197093298
AK2	-0.021531548485969	0.0340111318422902	0.526685604109909	109.132248484034	-0.0524387902171443	0.0662789633406277	-0.791183017568417	0.428837200033198	0.646996165080513	-0.191694997495281	-0.179618274418568
AZIN2	-0.0464936301519435	0.0822166753290852	0.571732895124054	192.617237583318	-0.109236887273083	0.136498028870422	-0.800281792909859	0.423547549519229	0.642168161762311	-0.282017015885905	-0.326509044415137
TRIM62	0.178799768604825	0.0561870111782625	0.00146147721016822	212.580009975159	0.219727224034005	0.0961664112764463	2.28486455008041	0.0223207712513233	0.101542444383696	0.533177597211308	0.524255226147391
ENSG00000284721	-0.30960633865553	0.148491128239207	0.0370678723998756	8.06144277654726	-0.397518070578836	0.291303633851587	-1.36461761675573	0.172373264859142	0.378059760044817	-1.23405584078333	-1.07205946223282
ZNF362	-0.275719747773326	0.044342341123098	5.03598802969339e-10	69.2444063751627	-0.439046557343584	0.0953528272073556	-4.60444194684261	4.13573361321185e-06	0.000162381258368775	-1.11144165636497	-1.17946009207537
ENSG00000225313	0.265655076215423	0.0906644112523937	0.00338861540302211	21.8527589678696	0.333326410816995	0.174893596152142	1.90588116518018	0.0566656252376668	0.189046387314539	0.84745213554122	0.81804450576187
PHC2	-0.0327622568964575	0.0337925319413267	0.332289918831683	511.054042842671	-0.076705221432856	0.0611559166398593	-1.25425675302301	0.209748697579988	0.425794435753262	-0.232331842817943	-0.242375918619818
PHC2-AS1	0.00227920528869997	0.103238778968881	0.982386511978247	10.1071200687591	-0.0528625382530357	0.189876194283383	-0.278405296949129	0.78070125381057	0.887016867920724	-0.105538908066979	-0.180714168092881
ZSCAN20	0.154043696638524	0.0701618286607541	0.0281242769044011	24.5192557722718	0.197134272512583	0.129801626290013	1.51873499698787	0.128829213697901	0.317558141337197	0.443600997897968	0.465825521324563
CSMD2	-0.201152159033253	0.0817864324544869	0.0139138145864058	488.295211537885	-0.318042866800202	0.135673861688339	-2.34417199335557	0.0190693754167142	0.0909801246629378	-0.841628617066008	-0.866521345926203
C1orf94	-0.538299828819971	0.200031870479285	0.00712231813170035	6.69209039068268	-0.745831633586031	0.366473043707337	-2.03516096584077	0.0418346792438268	0.154540026926041	-2.06155323867081	-1.9728651251406
SMIM12	-0.0120530724475318	0.0567567515618713	0.83182332115208	80.6835881733283	-0.032373336609556	0.107954614240079	-0.299879137519414	0.764269348248138	0.87722514041977	-0.157398375181694	-0.127725163847517
TMEM35B	0.141402168609282	0.106809471530239	0.18554524807767	9.47500069236594	0.203865579775681	0.204434106304028	0.99721902309441	0.318658209214999	0.544191207242785	0.397859286833095	0.483233972632116
ZMYM6	0.00301991912164962	0.0395643860825541	0.939157171563812	150.690546953456	-0.0386981336182038	0.0677607263104816	-0.571099746494567	0.567932030430997	0.752454300382215	-0.102858732217179	-0.144082301688901
ZMYM1	-0.0832321139075468	0.0387004736649358	0.031501916655277	83.2484733221613	-0.138399828094328	0.0717778434109008	-1.92816921653722	0.0538340818132772	0.182880977632864	-0.414950400601987	-0.401930001359841
SFPQ	0.0179407167066712	0.0321888079597575	0.577282280636921	696.021072784068	-0.00431576388191411	0.0621230260971848	-0.0694712436442255	0.944614521583816	0.970082941177433	-0.0488697832220278	-0.0551629007467122
ZMYM4	-0.146518526515498	0.0389250137762838	0.00016713483302788	336.859592410487	-0.245427694162649	0.0692376082450675	-3.5447165259371	0.000393035537592911	0.00567650160896325	-0.643943983747083	-0.678724585558355
ZMYM4-AS1	0.214099530882341	0.135083301569498	0.112978953064988	6.99542423889522	0.274057820249403	0.257997377483768	1.06225041092383	0.288122020033422	0.513734676513817	0.660905156966889	0.66476456582813
KIAA0319L	-0.0977423725738017	0.0208603821920533	2.79208548499607e-06	455.969846888428	-0.17396793394655	0.0395262771926332	-4.40132353215835	1.07592553839334e-05	0.000347190201933607	-0.467453868367363	-0.493915943262205
NCDN	-0.497689210240133	0.278925396515908	0.074373401704713	15.7655837512545	-0.689402626170174	0.467821172892676	-1.47364562810912	0.140577029346551	0.333475345010253	-1.91460904197656	-1.82692889172606
TFAP2E-AS1	0.115972940886565	0.144780161273191	0.42311552480352	5.1874518826725	0.0701607573781963	0.265420615749099	0.26433800999286	0.791519473812488	0.894118284792663	0.305846961708727	0.137447664071843
TFAP2E	0.0289996923742712	0.0556704510119048	0.602424491605675	82.8492590023538	0.0172800607029738	0.111706427012899	0.154691732293777	0.877064348207479	0.937792674738434	-0.00885433030441378	0.000688042619590895
PSMB2	0.0768320609490822	0.0432578833391993	0.075709829337186	91.4985573523218	0.109426261819964	0.0872013756888354	1.25486852650622	0.209526491100749	0.425746194592724	0.164220821515563	0.238995787701311
C1orf216	0.636259387475748	0.226135595984511	0.00489872656876032	11.1461633059299	0.88592621270531	0.393120010911	2.25357699459842	0.0242227919557151	0.107339366438254	2.1884352260231	2.2471735542119
AGO4	-0.0419858988478552	0.0575413052105669	0.46559474218996	198.246654650778	-0.0994198363129005	0.0978433494541322	-1.01611235579693	0.309575885880075	0.534872343594889	-0.265706381412545	-0.301120268216939
AGO1	0.0193575723854946	0.0410631910131041	0.63734843679035	114.769261366325	0.00934302409531348	0.0764914258330748	0.122144723981254	0.90278440241357	0.949842334698654	-0.0437430767881655	-0.0198386559710668
AGO3	-0.00578163511772963	0.0157244739090426	0.71310898355958	845.008380655262	-0.0328254401540162	0.0422293399200044	-0.777313597991298	0.436973774334149	0.653822519936864	-0.134706001788407	-0.128894390304145
ENSG00000271554	0.371650839887486	0.0842843009409263	1.03614014959764e-05	14.4896184830661	0.500763899347907	0.17498149472196	2.86181061685183	0.00421228521933513	0.031647451981227	1.2309839035975	1.25106995716695
ADPRS	0.038290842015145	0.0623274809526132	0.538984555281895	67.1746106022289	0.0502450433001417	0.111522193725928	0.450538512752195	0.652322190905329	0.811841789668508	0.0247644760100027	0.0859418086366552
MAP7D1	0.135213411190972	0.0471903595781022	0.00416645746480567	324.315421998046	0.18475611940083	0.0797900738714571	2.31552761435558	0.0205840751132741	0.0961710745556111	0.375466079854942	0.433813243872202
THRAP3	-0.0412430215961277	0.0279978225098607	0.140729569470664	255.602101015433	-0.0832683450337653	0.055825236875611	-1.49158964106686	0.135806755489138	0.32690312211269	-0.26301837751566	-0.259349414727808
STK40	-0.09623140769094	0.0618180075021977	0.11954435918945	95.5221459623583	-0.173109620662064	0.11214038419749	-1.54368670930538	0.12266424759868	0.308017959540058	-0.461986640122395	-0.491696180527332
OSCP1	0.435742372936611	0.195027539405936	0.0254659224783465	5.29993093060303	0.639936899461688	0.404466303333912	1.5821760532011	0.11360938549484	0.293259277914496	1.46289070945644	1.61099802182222
MRPS15	0.117609980172695	0.0739494742881369	0.111742427547833	37.0015271171038	0.140460199221226	0.130960184624271	1.07254124315883	0.283476999647808	0.509176991881284	0.311770373645545	0.319255500564703
ENSG00000223944	-0.00337247010446763	0.342433720494655	0.992142133882761	11.1789614830469	-0.133903879431176	0.552731225238744	-0.242258575808411	0.808579809538059	0.902899958466309	-0.125988754182791	-0.390302616020768
ZC3H12A-DT	0.00244132693741355	0.105102098505551	0.981468287032294	86.331304813681	-0.0629584246778242	0.168246773601315	-0.37420286481697	0.708253392764398	0.846893585237314	-0.104952292145575	-0.206824066269126
MEAF6	-0.0194366549482474	0.0516001530906719	0.706412734303327	122.052851039462	-0.0437215496775003	0.0891186059366923	-0.490599569169193	0.623709691198937	0.791191725614	-0.184114900002914	-0.157073818856042
SNIP1	-0.0810244014345532	0.0630709871576421	0.198913189036119	33.9437608321789	-0.126350970756962	0.113019616310676	-1.11795611135009	0.263585738363956	0.488124168293565	-0.406962082590082	-0.370769345922364
GNL2	-0.0479049985700987	0.0666189756354381	0.472085844024337	34.4406846525143	-0.0970417418820416	0.119803115053606	-0.810010172428492	0.417934329288179	0.637987797074494	-0.287123867386768	-0.294970060020186
C1orf109	0.175380883646468	0.0956688138436098	0.066771568878375	20.6121645804834	0.24759203757695	0.185453619946722	1.33506176718513	0.181856131404968	0.39075992288442	0.520806810422916	0.596318977035082
CDCA8	0.129620092094581	0.10687251836319	0.225188040149206	13.0748095962013	0.127784859152216	0.188514057527942	0.677853210672501	0.497864769072259	0.701879862084811	0.35522738834479	0.286474640655409
EPHA10	1.02276801595462	0.585088177992501	0.0804540007548517	4.88713337358782	0.280737066641134	0.833383452486333	0.336864219950105	0.736219258803977	0.860961837777039	3.58696600229201	0.682038377739678
MANEAL	0.250524575786273	0.210808790601597	0.234676960354357	6.28401686843216	0.337511898839758	0.379604464264955	0.889114672276831	0.373941454321358	0.597200068125462	0.79270440430998	0.828868980354206
YRDC	0.11968473834582	0.0861440264994058	0.164724458525198	14.5370028231343	0.179922551808732	0.167303926481349	1.07542336628178	0.28218522505928	0.507530819487589	0.319277613962145	0.421312711244593
C1orf122	0.164324511008442	0.0529104577479727	0.00189823104156597	226.561666558766	0.213720070858694	0.0924658513672834	2.31134054030149	0.0208140524260274	0.0968198386146291	0.480800776226393	0.508719576167081
MTF1	-0.0451949750455786	0.0339377211372114	0.182957706262612	107.485050390642	-0.104807896328175	0.0632323179050105	-1.65750520937127	0.0974173765449464	0.26639354659607	-0.277318002719865	-0.315054824574557
INPP5B	-0.00891218042130524	0.0521259805625307	0.864244314825792	161.561084818251	-0.0485233113609794	0.0879967253428574	-0.551421784980297	0.581344570249751	0.763088487340978	-0.146033469355651	-0.169492095305191
SF3A3	0.176347688206202	0.0427180363574903	3.65647894407363e-05	60.8452510015707	0.224547831512924	0.0856323589062161	2.62223106289583	0.00873561825986833	0.0529979841899679	0.524305065912702	0.536722241437221
UTP11	0.0325917900897746	0.0709825688956112	0.646125000743632	20.9553686303319	-0.0316395870528901	0.150932809702749	-0.209626966563479	0.833958830969766	0.916584526745936	0.00414320412649306	-0.125827546797827
POU3F1	-0.183745970820589	0.24329086924522	0.450097657100209	6.71090301866657	-0.258744844844528	0.403094822625161	-0.641895728552027	0.520940887841406	0.717005674244404	-0.778646608077636	-0.713165290779428
MIR3659HG	-0.299658500113727	0.201242391468972	0.136476143052916	6.11933759890282	-0.374574458621075	0.389526355060744	-0.961615186635221	0.336242940044859	0.561638218740998	-1.19806089181461	-1.01272288228263
RRAGC	0.00568763977752766	0.0488325265958404	0.907278187912581	84.4300658442095	-0.00270061947362775	0.0925324566499184	-0.0291856454632466	0.976716529618782	0.988276091321521	-0.0932059349318586	-0.05098582760366
RRAGC-DT	0.0998749908421074	0.0557008352966573	0.072963183986872	370.251066241485	0.10461615999697	0.088459904216142	1.18263930900662	0.236952126606208	0.457603503555078	0.247598640938718	0.226555942052157
MYCBP	0.137308736571068	0.0625282503215766	0.0280957223936213	25.6918075513432	0.126060743173321	0.135275921047033	0.931878653625963	0.351399240531579	0.576143207231543	0.383047739912298	0.282015746135511
GJA9	-0.059446184473255	0.0794967887432787	0.454592292442332	31.5193241982357	-0.118915251365696	0.156111705651819	-0.761731805242821	0.446220088730716	0.660304769646083	-0.328884134793288	-0.351539149780654
RHBDL2	-0.0829249921531668	0.0483036467420815	0.0860259704371278	205.661236247774	-0.156195577862555	0.0830048850022225	-1.88176368003368	0.0598681092071979	0.195306577317166	-0.413839120816972	-0.447953222587597
AKIRIN1	0.0310042239450395	0.0765043125066587	0.685285576851697	235.908455165606	0.0144612420885066	0.122382306290496	0.118164484122241	0.905937330322162	0.951468709392596	-0.00160119573726297	-0.00660196282463989
NDUFS5	0.0475119104816068	0.107028352254519	0.657101205436839	50.7693416753155	0.0596419828186186	0.182704069616212	0.32644036306308	0.744091203287225	0.86599129557978	0.0581297027869118	0.11024409609042
MACF1	0.0234649368967277	0.0192221859451067	0.222191460118476	2330.59403738686	-0.00352622933901925	0.0364814230899725	-0.0966582178091754	0.922997821760695	0.960593735472436	-0.0288811170411833	-0.0531210130258878
ENSG00000287422	-0.166809310042236	0.0599868835695237	0.005423130199411	43.5389035857628	-0.259674759157412	0.124764239285673	-2.0813236280216	0.0374042938649343	0.143214088776411	-0.717363522525385	-0.715570227503202
ENSG00000226438	-0.262989114099784	0.145397935600669	0.0704892119667441	7.81828009980265	-0.41507183327824	0.268005352308155	-1.54874456686592	0.121443135845722	0.306187793332555	-1.06537752821361	-1.11745685849969
BMP8A	-0.270886546995597	0.166361313763168	0.103460754697862	22.2426980877185	-0.49088250740447	0.278421592053384	-1.7630906560952	0.0778852009121427	0.231724049753807	-1.093953353291	-1.31351779845325
PPIEL	-0.197450220358304	0.0367246194016899	7.59442074903931e-08	86.5860585638225	-0.323642577139664	0.0808593711195703	-4.0025364117794	6.26670195743643e-05	0.00138083600538556	-0.828233637530489	-0.881003270606025
PABPC4	-0.0685818018654328	0.0412005685940202	0.0959958058581777	89.1304882843472	-0.11867897682074	0.0829372460041925	-1.43094909149432	0.152444805983432	0.350950407866948	-0.361940168065976	-0.350928098501861
PPIE	-0.250854999614471	0.118266315257284	0.0339131615024044	59.8641747021492	-0.379013297694004	0.191991567487558	-1.97411429394453	0.0483687483767247	0.170386787422969	-1.02147182650324	-1.02420257127065
BMP8B	-0.333034724504254	0.0873301146201501	0.000137004063575147	30.4857938729687	-0.541442311712008	0.158361785606179	-3.4190212597027	0.000628468159539974	0.00812783207642937	-1.31882838202437	-1.44427514721258
OXCT2	-0.00372837110104519	0.148045747191084	0.979908269080109	6.08449230078887	-0.128502262379245	0.287736965738897	-0.446596293421168	0.655166572332123	0.813815792419227	-0.127276535257634	-0.376332998566801
ENSG00000284719	-0.118769931384006	0.170563290917963	0.486216334650334	7.28088808654958	-0.280059869700823	0.311785801037322	-0.898244463888525	0.369055233176788	0.592585757639364	-0.543539331870754	-0.768290032204368
TRIT1	0.0385843902262464	0.0465181936590594	0.406851344654243	138.368763576253	0.0203563824257131	0.0811219879872111	0.250935448338893	0.801864017227712	0.899489972332659	0.0258266417090184	0.00864400047792039
MFSD2A	0.299417943680412	0.345614397096562	0.386306327282989	6.43979650862726	0.422458492103482	0.574261647881761	0.735655068838003	0.461940640026057	0.674547876506598	0.969618643002404	1.04855715900577
CAP1	0.0192217344866423	0.0368906293335316	0.602334356359488	139.072003111425	0.0200194922673331	0.0685932455432549	0.291858070117251	0.770395143539519	0.881304208038476	-0.044234588408168	0.0077727379298113
PPT1	0.106719915048985	0.060852461658022	0.0794736063022806	60.3880811165513	0.164136891901456	0.11432009630877	1.43576586445601	0.151068976196149	0.349133734912692	0.272366101376071	0.380487967831096
RLF	0.056100437601585	0.0278237493532068	0.0437708242959949	376.549417200553	0.0424986824170858	0.0535404623088784	0.793767565395835	0.427330758045297	0.645640093101954	0.0892061616680009	0.0659082340318101
ZMPSTE24-DT	0.153023746052188	0.0741041932280345	0.0389248044422275	26.390745849693	0.158787521380456	0.147600964863	1.07578918286773	0.282021551116378	0.507297774414418	0.439910440481751	0.366653469924364
ZMPSTE24	0.00124833577528209	0.0567655337390258	0.982455065585344	93.0819534532346	-0.0177681941749091	0.0950278692806221	-0.186978770642944	0.851677277966107	0.926344678181746	-0.109268974188675	-0.0899534649819379
COL9A2	0.189790344723153	0.086287977203186	0.0278424394595855	337.711440832315	0.248934103277063	0.138320999154558	1.79968410290984	0.0719105326595836	0.219704473987259	0.572945555331412	0.599789816276075
SMAP2	0.105120245762989	0.0847164862356184	0.214662065687703	99.8065044302354	0.123885785692996	0.145288983728723	0.852685334521369	0.393833825790419	0.616118623667922	0.266577907883155	0.276390889044259
ZFP69	-0.0207787798781939	0.101002219688925	0.837004969311552	11.3561758880909	-0.0428182642936457	0.17474213970353	-0.24503685468366	0.806427895133641	0.901767488943143	-0.188971203023923	-0.154737749648822
EXO5-DT	-0.0389228744029089	0.0563618668460093	0.489823983261974	96.0454403883158	-0.0704751936238851	0.0968790608489055	-0.727455375871156	0.466947042229144	0.678392069456688	-0.254623229215969	-0.226263872100751
EXO5	-0.0215780631083371	0.178828737236891	0.903957739802171	3.80369517403121	-0.121964968265166	0.367755788736497	-0.331646630727971	0.740156104254232	0.863558128760175	-0.191863304555292	-0.359426302464548
ZNF684	0.0917123405214692	0.0747345479250177	0.219756966056525	55.9463106584176	0.0798764311573692	0.128457278491103	0.62181319809684	0.53406470687524	0.72647646118106	0.218063161396486	0.162574259440921
ENSG00000237899	0.0991305193966432	0.181251705435868	0.584432418575081	4.93168159368925	0.127417287637881	0.371412414873239	0.343061466271578	0.731552219370288	0.858450013043496	0.244904868660897	0.285524030237664
NFYC-AS1	0.257860083454602	0.125141573836173	0.0393462859991304	14.0233643052505	0.342168218641393	0.220296750552117	1.55321500559512	0.120371777610059	0.304325384725907	0.819246976655881	0.84091111620849
CITED4	0.550733278236609	0.133235906981245	3.57249285451272e-05	21.5969767889595	0.788824156510957	0.222802376985917	3.54046562331253	0.000399421666015943	0.00574641847548662	1.87897021765781	1.99604901761711
CTPS1	0.0995899166602573	0.0671061735060721	0.137791703939382	52.6421737352947	0.113536847343768	0.112804421385653	1.00649288342707	0.314178533266538	0.539628202386908	0.246567137403064	0.249626550068819
SLFNL1-AS1	-0.145500211874162	0.105860849099645	0.169302703129583	10.3616037723118	-0.201505943385407	0.223325015056704	-0.902299025186422	0.366898043272826	0.590941347580819	-0.64025934578327	-0.56513451607218
SLFNL1	0.433117140420004	0.127682671169544	0.000693497015183993	10.2305746365409	0.622883177614408	0.245656198570481	2.53558909255732	0.0112258369341988	0.0634481573834124	1.45339164993018	1.56689382708155
SCMH1	-0.200581722945897	0.117250750744319	0.0871351472766688	199.618215687029	-0.296993157822463	0.184579155049904	-1.60902869959593	0.107610066282397	0.283579689285551	-0.839564568904389	-0.812082762237413
FOXO6	0.12630846017725	0.156418705100685	0.4193771645055	17.063099572617	0.173884810778634	0.26158589321734	0.664733134650197	0.506221196738861	0.706425017265034	0.343244682617651	0.405697955206597
HIVEP3	0.244130564477609	0.0936438531013917	0.00913363993910676	321.177628828154	0.275121096376036	0.147510120012196	1.86509980707282	0.0621674156168656	0.200651437343565	0.769568513051432	0.667514401774328
FOXJ3	-0.0103142531848783	0.0323530974799184	0.749876169289231	594.180735530825	-0.0544122823328323	0.0562986042727785	-0.966494339170354	0.333796878182108	0.559121986244459	-0.151106685749661	-0.184722103445974
RIMKLA	-0.0965654592632016	0.35063188078387	0.78300579075945	5.97094958818367	-0.051824579174237	0.568488220920412	-0.0911620984693936	0.92736379055005	0.962834726370504	-0.4631953619212	-0.178029806886914
PPCS	-0.0233699967998277	0.0798527030006357	0.769779129877434	27.0786569602355	-0.105952560015346	0.167660576212939	-0.63194677251246	0.527421658820366	0.721530678371507	-0.19834718158139	-0.318015144358335
CCDC30	0.258613974212999	0.0667431906492738	0.00010672898971889	176.601966113526	0.323832920025114	0.109155055589109	2.96672397148616	0.00300991047131658	0.0250002390682889	0.821974831482076	0.793492518201418
PPIH	0.092891324460493	0.0629804440378785	0.140233164892113	42.335986336416	0.119431039426284	0.117077094562326	1.02010593850793	0.307678220649656	0.533203775673845	0.222329160140009	0.264870061002922
ENSG00000285728	-0.395661307729798	0.0925679156268215	1.91754846231846e-05	16.3864896190402	-0.555649156420861	0.169809585192159	-3.27218958689569	0.0010671798829737	0.0119723740114003	-1.54543445909486	-1.48101677178585
YBX1	0.135603819995622	0.0378890662981975	0.000344951463352699	152.96773527973	0.190829114383399	0.0724315739839919	2.63461228145579	0.0084233439142432	0.051651139352136	0.376878722907123	0.449519173391219
P3H1	-0.0329888644378115	0.0559176875141756	0.555221477333222	35.5568631072291	-0.0875454043488294	0.0995030006938809	-0.879826776462362	0.378953156736479	0.602320515310109	-0.233151792483661	-0.27041071024079
C1orf50	-0.0119769845694031	0.060033430647048	0.841867537259124	39.5787301930193	-0.012938815932476	0.115573075027636	-0.111953549123635	0.910860237376202	0.953813486147411	-0.15712306117465	-0.0774637668158704
TMEM269	-0.374283683158261	0.139515001048078	0.00730198436811841	9.45282905080427	-0.596714730099437	0.262859790509304	-2.27008752058758	0.0232022733542795	0.104321882742156	-1.46808232854998	-1.58722021962418
SVBP	-0.0981960306524699	0.0875299356313766	0.26192344209865	22.1476516242385	-0.160817834067628	0.175707704070617	-0.915257728272376	0.360056345074775	0.584411209379348	-0.469095370621575	-0.459907263449493
ERMAP	-0.0147031555669778	0.0760405788950422	0.846677562448572	22.3521967373474	0.0477263549599221	0.158224163092025	0.301637588262444	0.76292835053964	0.877054273891642	-0.166987353354839	0.0794279976314755
ZNF691-DT	-0.25777611052957	0.146580540230474	0.0786459687354761	6.20781645975104	-0.40520693654307	0.268485202049796	-1.50923378066817	0.131239050352036	0.320923464147631	-1.04651495855136	-1.09194434395296
ZNF691	0.00796447486169847	0.103270967390123	0.938526404492852	17.0516165484284	-5.65452018931222e-05	0.182355620512096	-0.000310082034950885	0.999752590335695	0.999887019889324	-0.0849675058177832	-0.0441477445368857
SLC2A1	0.398861011814567	0.0650412831295256	8.65476648892659e-10	68.9879538704802	0.566834967191344	0.114961494374626	4.93065065198433	8.19561840676169e-07	4.68915459303796e-05	1.32944034173021	1.42194240770802
SLC2A1-DT	-0.776106161429636	0.268678550635275	0.00386955013138501	15.4300831692832	-1.08764481043548	0.44517269064054	-2.44319751256644	0.0145577675956251	0.0758315336782896	-2.92202426167267	-2.85685954299828
EBNA1BP2	0.00911313376522327	0.079912535010325	0.909206994761583	28.1163310504837	0.0280622750889887	0.160307262971201	0.17505304855732	0.861037950342754	0.930398819590238	-0.0808112342376713	0.0285729165066504
TMEM125	-0.269543234134949	0.0823598257994715	0.00106506113848505	138.19441550368	-0.404661150397858	0.138987818276539	-2.91148645554474	0.00359713502616367	0.0284028559709187	-1.08909275189856	-1.09053283632719
TIE1	-0.46840938073032	0.141423799840694	0.00092599345158452	10.646626311472	-0.69884979800998	0.240149691339754	-2.91005911401017	0.00361360401430283	0.0284573707341286	-1.80866381934457	-1.8513610895948
MPL	-0.189628097841634	0.16035184144252	0.236977578478442	5.15318383683421	-0.306297394428969	0.296262361133356	-1.03387211678603	0.30119595178619	0.526595152670518	-0.799930313182047	-0.836145302185079
CDC20-DT	-0.165950210481356	0.0613431234878767	0.00682472212150147	46.1601864657303	-0.254328604705004	0.121463164260435	-2.09387435485943	0.0362711743158193	0.140513018000554	-0.714254983446974	-0.701744046966532
ELOVL1	0.0325928430669704	0.0510442407161972	0.523134289596943	215.1733239428	0.0273486404476531	0.0864114505117678	0.316493245810388	0.751628150969304	0.87054035921982	0.00414701418636385	0.0267273204850308
ENSG00000288772	0.144810484692086	0.118418754710406	0.221379623808223	37.874666053333	0.18512965569899	0.195920796472014	0.94492090187799	0.344699259580957	0.570319896065656	0.410191831531545	0.434779280364662
MED8	-0.0481904724659541	0.064370326851316	0.454071678291711	36.5827180567633	-0.10852511004454	0.118139139985412	-0.918621128086269	0.358293776915996	0.583084807504908	-0.288156817235123	-0.324668252019158
SZT2	-0.138853084250581	0.0297963530800722	3.16102217851084e-06	162.318318085505	-0.232178182900964	0.0580122115984046	-4.00222947037843	6.27483960500564e-05	0.00138083600538556	-0.616207586338853	-0.644458808847731
HYI	0.137846845732171	0.0898415621740611	0.124947827561281	29.5855269742753	0.188791387355614	0.15462117912033	1.2209930646609	0.222088645687671	0.440446699540035	0.384994817331387	0.444249220564113
PTPRF	-0.0128975144989638	0.0479888945560939	0.788114068597532	369.344163239108	-0.0543317163197787	0.0829312982811044	-0.655141272907794	0.512376801011576	0.710785396531912	-0.160453877984701	-0.18451374428772
KDM4A	-0.0975412273425617	0.0455829997926754	0.0323661013420189	87.6548384267835	-0.173819151971132	0.0906198748086945	-1.91811291218485	0.0550966955640428	0.185706823847515	-0.466726050731064	-0.493531164544895
KDM4A-AS1	-0.0141819432551795	0.105436209370745	0.893001413405052	14.184263459265	-0.0771241210594655	0.192366367968362	-0.400923102484058	0.688476740221674	0.834694722898849	-0.165101414968705	-0.243459273378047
ST3GAL3-AS1	0.102250446348545	0.137394282654287	0.45674835061311	6.01497396570083	0.081915333049353	0.263136314683456	0.311303793807002	0.755569683441558	0.87274050266117	0.256193915115353	0.167847250692125
LINC02918	-0.0950905063012231	0.0988541393561671	0.336086068465754	11.8996511558467	-0.137542093205354	0.190975782761247	-0.720206987591224	0.471397562273687	0.682482738334148	-0.457858438088493	-0.399711734466669
ENSG00000288573	-0.180472992344088	0.0801870953012656	0.0244077879883491	19.7558002398251	-0.253708651606428	0.158542612858673	-1.60025526911549	0.109541965636016	0.286690056439369	-0.766803764756216	-0.700140729377883
IPO13	-0.0657933792592622	0.0361446010867045	0.0687160184492573	301.341149800946	-0.117777696574237	0.0626303741154343	-1.88052040623548	0.0600371879359363	0.195585535180838	-0.35185062660523	-0.348597214964315
DPH2	0.114394596786084	0.102366219543197	0.263779153332239	14.138338531826	0.129323649566071	0.225780536665753	0.572784755833594	0.566790441941148	0.751994277129972	0.300135930602509	0.290454247728017
ATP6V0B	0.0708763492809078	0.0538657663549222	0.188242588426868	169.875217666773	0.0845690089411052	0.092376503494105	0.915481813473292	0.359938745657645	0.584350253922941	0.142670860017145	0.174710165389371
B4GALT2	-0.133213627394491	0.0498759592146845	0.00756485053734519	48.2125295213141	-0.190189525401859	0.0987258432738291	-1.92644113329418	0.0540493155290339	0.183402741288757	-0.595801951396831	-0.535868089248598
SLC6A9	0.405502321341852	0.068419740340158	3.09109113747415e-09	137.959129255589	0.555089891528848	0.111664226665118	4.97106287399964	6.65868495508371e-07	3.9307379917391e-05	1.3534710491563	1.39156738993176
ENSG00000230615	-0.508473043259962	0.0657297119594223	1.02740912003371e-14	48.9244820865811	-0.781161148354427	0.127271732049924	-6.13774273181105	8.3702268446675e-10	1.51543017852147e-07	-1.95362892731193	-2.06423402475045
DMAP1	0.106204157273149	0.0918405402868192	0.247518665646214	60.9108173909025	0.132192341377996	0.156390186505623	0.845272611611365	0.397958649144984	0.619833825220477	0.270499899512881	0.297873234824038
ERI3	-0.00560131054892018	0.0255530123666866	0.826491504712337	418.267783872746	-0.0326183411692498	0.0502847680078007	-0.648672400441218	0.516550147400031	0.713614412399969	-0.134053520988198	-0.128358792618401
RNF220	-0.0299258572337357	0.0308345960303498	0.331783077546813	10439.8624198659	-0.0893517993037021	0.0567260532684909	-1.57514570740167	0.115222815783533	0.295805274809481	-0.222068702670912	-0.275082393969522
TMEM53	0.243651904869963	0.0904494457598442	0.00706444427831342	29.9501973002708	0.310103743993171	0.158567364818418	1.95565931456504	0.0505053005295112	0.175328704178891	0.767836546043904	0.7579862364194
ARMH1	-0.742615419136343	0.211795029815846	0.00045439481267958	15.2119507186462	-1.13579411948977	0.422174399937843	-2.69034342124249	0.00713785224102236	0.0462136054905438	-2.80084240345234	-2.98138288882134
ENSG00000225721	-0.357287473492392	0.107835569922556	0.000922146215379538	13.0300917787101	-0.535794602273424	0.204413824170758	-2.62112704190616	0.00876395963222384	0.0531265947387783	-1.4065837731589	-1.42966908765863
RPS8	0.188159086351603	0.0633815640702938	0.00299089481866418	202.905366050971	0.266885872623938	0.111394956877674	2.39585238061552	0.0165817669578658	0.0826643315231944	0.56704306087576	0.646216534050903
PLK3	-0.0223143597816415	0.137309921885262	0.870903540842641	8.15378973518612	-0.0312087485666865	0.288594391336842	-0.108140523528956	0.913884223492461	0.955362803855247	-0.194527497492286	-0.124713315859416
PTCH2	0.177727206971961	0.231875057087459	0.443391739855536	7.53481458802588	0.05130112811127	0.404223180954273	0.126912880132605	0.899009352206265	0.9485540196766	0.529296673623884	0.0886730464620269
EIF2B3	-0.0864940207391844	0.0453546068090146	0.0565126347563586	195.207702862304	-0.141955989574558	0.0786124411030173	-1.80577002294754	0.0709542697556469	0.217816296284903	-0.426753182628666	-0.411126916840102
HECTD3	0.0205126618303762	0.0760871922265644	0.787472502232908	24.715101147563	0.00132720415545516	0.142890682478816	0.00928824841782051	0.992589156548175	0.995869447144443	-0.0395635371376073	-0.0405691033654577
UROD	0.0231446491955221	0.0836877818474459	0.782118383906861	23.1250554924164	0.0268910179105471	0.155671170990283	0.172742439974488	0.862853882941939	0.931458425967827	-0.0300400360778923	0.0255438208551563
ZSWIM5	0.115378005779693	0.0523600105346313	0.0275558663527051	422.936282908793	0.112763183955416	0.0825090127675015	1.36667716862843	0.171726517265578	0.376896381062663	0.303694267058369	0.247625708196928
MUTYH	-0.012648247233559	0.0406312387318398	0.755577382528336	71.9303688474135	-0.0307981511392236	0.0679119764618294	-0.453501028004008	0.650188003271876	0.810185265733923	-0.159551937079638	-0.123651432180122
TOE1	0.109873092096473	0.0935794393888908	0.240348672404117	12.5659828002327	0.176016462428451	0.176509533976745	0.9972065443878	0.318664265010211	0.544191207242785	0.283775458940201	0.411210815116282
TESK2	-0.200037492216425	0.0556251051936609	0.000322933282838085	635.559501008348	-0.33889938364585	0.0941626494077424	-3.59908504887484	0.000319338746985218	0.00488230544722724	-0.837595341393082	-0.920460297716901
MMACHC	-0.0818621641677737	0.0577166529872878	0.156089872648261	36.6292313888496	-0.126678467486858	0.111843119013124	-1.13264426640314	0.257363671319249	0.481274918233206	-0.409993417156224	-0.371616315263228
PRDX1	0.278012877987735	0.0443862234279762	3.76443803920409e-10	202.511960415282	0.388281807527629	0.086072523809863	4.51110052710149	6.4492145632789e-06	0.000231735545515306	0.892167220359963	0.960169699328506
AKR1A1	0.111924717114057	0.0399412736599665	0.00507503553256718	68.2388492189892	0.115852187129837	0.0795616564818196	1.45613090843967	0.145356434652669	0.340845258810389	0.291198994967709	0.255614462720969
NASP	0.135403072807813	0.0350872176357017	0.000113832026379406	665.091641709167	0.15894544625991	0.0634743319611183	2.50409009987333	0.012276676630483	0.0672873417783284	0.376152345538771	0.367061893944658
CCDC17	-0.0225649562566601	0.158195128993677	0.886574489778276	8.90336611604572	-0.036516118540911	0.283575087457533	-0.128770544931524	0.897539213184898	0.947675018478142	-0.195434247967993	-0.138439192298598
GPBP1L1	0.0303019331491516	0.0307556138975308	0.324501852007263	403.434440362208	0.00666359593100428	0.057390168338616	0.11611040922005	0.907565039250424	0.952199731071691	-0.00414234286716053	-0.0267681709831322
TMEM69	0.110636058819867	0.0512959001752892	0.0310196383625621	47.5592172458228	0.1412025878399	0.0964570451547158	1.46389087094067	0.143223768121159	0.337547017517484	0.286536153955305	0.321175459885283
IPP	-0.243566834306964	0.0612314551693749	6.95541564664703e-05	60.8933979407885	-0.374756876871214	0.103019837538893	-3.63771566548756	0.00027506684297143	0.00435877492649743	-0.995100556280376	-1.01319465085611
MAST2	-0.0771609996743689	0.0451124281564506	0.0871890532289954	176.294312752548	-0.138374881794118	0.0818290576353225	-1.69102377312955	0.0908322623021277	0.255670905204627	-0.392982870058726	-0.401865485444057
POMGNT1	0.104067312888455	0.0496031210928889	0.0359052079955962	109.229936742975	0.127367108846833	0.0858272820100942	1.48399326955097	0.137810706142845	0.329943032084048	0.262768008383171	0.285394258262252
LURAP1	0.151776686559041	0.0821185406168729	0.0645642591696918	72.8931638298882	0.18153582285768	0.139880275630989	1.29779428900026	0.19435803262712	0.407198939475775	0.435398119274672	0.425484939521181
RAD54L	0.158324233714917	0.208276025133374	0.447155707571511	8.05521006421569	0.167404245539913	0.368878373807278	0.453819625726755	0.649958656751862	0.810185265733923	0.459089559858036	0.388937970853754
LRRC41	-0.0630723309047213	0.0350575305205366	0.0720013851070916	115.548637591239	-0.119009022336655	0.0706591178457672	-1.68426985737955	0.092129527975631	0.257713211388772	-0.342004870036953	-0.351781659492097
UQCRH	-0.16005160824236	0.107000879916366	0.134706531551867	40.0949773883929	-0.26352379211048	0.194933337853798	-1.35186620724735	0.176418119604927	0.383391762929608	-0.692911664927357	-0.7255245647702
NSUN4	-0.0725784596520754	0.0419492573045682	0.0836036827612545	65.0270251690769	-0.134398907244614	0.092266818402276	-1.45663315991504	0.145217669176604	0.34062725428432	-0.376401550050725	-0.391582852867683
FAAH	-0.0738774984097534	0.0730463777994139	0.311835553690618	143.165050165412	-0.138934452807875	0.120851929850418	-1.14962543816915	0.250298176233136	0.474141814547834	-0.38110195140872	-0.403312643383124
ENSG00000291138	-0.290267002180505	0.140938289956988	0.0394432457678651	16.0572638840284	-0.450116538220108	0.24863390964882	-1.81035860657893	0.0702401940169966	0.216917817354545	-1.16407898836638	-1.20808918528598
MKNK1	0.21037158558053	0.254593747463267	0.408632213709691	9.72556244240958	0.22302402968615	0.471880364090422	0.472628332641139	0.636478365129767	0.8009272642108	0.647416075863192	0.532781397724859
MOB3C	-0.0984614737043832	0.136987076079476	0.472285915242774	6.09760860973395	-0.143980015856485	0.267138288711573	-0.538971843201179	0.589906283122955	0.769843483440397	-0.470055841488444	-0.416361436911308
ATPAF1	-0.0231433627584157	0.0378227131445306	0.540610139176034	139.631347129384	-0.0727969386597169	0.0730513065792757	-0.996517955236259	0.318998547452456	0.544512035789184	-0.197527136028688	-0.232268349956992
EFCAB14	0.0499576067574167	0.0314026910460157	0.111638780460394	203.781397913333	0.0566751685035676	0.0625279121173149	0.90639790430286	0.364725281646928	0.588912763462466	0.0669791339744833	0.10257134538637
STIL	-0.273180725769973	0.1204359303233	0.023312998978723	10.4484154519036	-0.457563797338391	0.241042615835553	-1.89826929878058	0.0576606160968067	0.191065691800335	-1.10225453827322	-1.22734922537449
CMPK1	0.125120175242247	0.0456859258090267	0.0061682095465519	98.591045014217	0.167793842651052	0.0875591422452061	1.91634863417405	0.0553207342858719	0.185977682087374	0.338945029440132	0.389945543688234
SLC5A9	0.434527784276807	0.137074092236836	0.00152427793294716	7.56658911058501	0.569280309503151	0.253357990334042	2.24694042115103	0.0246438349871338	0.108400103586319	1.45849587970082	1.42826653181966
SPATA6	0.0144641070797239	0.0653437544255684	0.824816739218916	1052.16920968065	-0.0191577961616766	0.106308353185833	-0.180209697427894	0.856987945621553	0.928450417235906	-0.0614494391523335	-0.093547242175283
BEND5	-0.554541723580181	0.262026015655146	0.0343140894098242	4.35046242512595	-0.716673692943483	0.449654945473905	-1.59383033625519	0.110974040918083	0.288812077098916	-2.12032240451445	-1.89745709961679
DMRTA2	-0.119640675853016	0.18440450536251	0.516471048182634	3.63642525002423	-0.151641931637988	0.329407265598978	-0.460347865619325	0.64526654929551	0.807061470539821	-0.546690006521846	-0.436176620291225
FAF1	-0.0485539148891393	0.0220497711246103	0.0276642869602985	1665.85776603424	-0.107608387212602	0.0439553704832823	-2.44812831809777	0.0143600503824971	0.0750861544780413	-0.289471885972985	-0.32229743099457
FAF1-AS1	0.479386233433163	0.179070424934851	0.00742664291186408	4.31933743802093	0.581305740843238	0.303642907218146	1.91443872728307	0.0555641211835173	0.186374716285457	1.62081029417524	1.45936660313625
CDKN2C	0.456620522849686	0.122696293455818	0.000198002805393079	20.6845734061867	0.653312506948827	0.212570189473505	3.07339664403063	0.00211636984433363	0.0195183619369541	1.53843555646259	1.64558990755076
LINC01562	-0.170222591945059	0.232267855925603	0.463636544609481	5.08150796520067	-0.303252323937626	0.434902056560942	-0.697288778847455	0.485622089027871	0.693426204298196	-0.729714035392242	-0.828270166003551
RNF11	-0.158480401950638	0.0604701678141937	0.00877229169485961	107.688586680995	-0.245622753939839	0.113829530769862	-2.15781223271871	0.0309424334196563	0.12676938572041	-0.687226461045913	-0.679229047544792
EPS15	-0.079583766838614	0.0239424155425052	0.000887471263716108	1263.53337498846	-0.144340792975423	0.0502522194582877	-2.87232672569287	0.00407461459267268	0.0309234213672105	-0.401749335263566	-0.417294475719733
EPS15-AS1	-0.347979133474613	0.118916963913555	0.0034309025821	33.625280887722	-0.531766202143858	0.200349204841047	-2.65419671900245	0.00794974662306654	0.0498148402547337	-1.37290276572041	-1.41925087247963
OSBPL9	-0.075347998297714	0.031696567591565	0.0174462415324941	1043.03048967243	-0.146366331268206	0.0611225197192653	-2.39463837453797	0.0166367645665979	0.0828804958382172	-0.386422762377175	-0.422532906140939
NRDC	0.0131421856807183	0.0262382009756405	0.616455697526043	717.453176388835	-0.0108205749037165	0.0473609214683844	-0.228470531574006	0.819280462725867	0.908510266305579	-0.0662326383466016	-0.0719855893437209
TXNDC12	0.0698909524745692	0.0442705904122801	0.114399849635329	61.9861569604905	0.0915413404052641	0.0814069244387309	1.1244908346115	0.260804856580414	0.484885760184523	0.139105330921649	0.192741951497151
BTF3L4	-0.0493392173479425	0.029809699371017	0.0978961602497783	129.512629601934	-0.115653202587859	0.0618673347119295	-1.86937425260634	0.061570764140795	0.199157792424107	-0.292313399917028	-0.343102866144763
ZFYVE9	0.133783380659596	0.0861571980816039	0.120475129210902	124.588519571791	0.16161635813869	0.142388898396414	1.13503482335221	0.25636072796559	0.480365561055059	0.37029170194518	0.37396938420935
CC2D1B	0.0467441084352102	0.0515052944926972	0.364111111754648	42.143759446895	0.0482127445859301	0.104188505735827	0.462745331122945	0.643546921332526	0.805706446872804	0.0553515117897435	0.0806858944693272
PRPF38A	-0.002290804489237	0.0380985157895338	0.95205333556945	77.7886481991175	-0.0406247376898111	0.0754230404293649	-0.538625033657413	0.590145610532582	0.769918874228814	-0.122074889029287	-0.149064869243553
TUT4	0.0120787956006826	0.0310062312024949	0.696861740238532	733.220970000937	-0.0135045495782594	0.0555368270437283	-0.243163866160849	0.807878457489185	0.902319989008868	-0.070080375873088	-0.0789268625030417
GPX7	-0.153210544659296	0.159730676356928	0.337467839127711	6.58942803140831	-0.170034079462701	0.289239685735981	-0.587865662452379	0.556622465981231	0.74465879419455	-0.668158173650899	-0.483742241252117
COA7	0.0412574838662356	0.0842707982525512	0.624429565788176	15.3944362596405	0.074476962673653	0.164861171983634	0.45175563037394	0.651445036975711	0.811289493464035	0.0354988804326051	0.148610198596345
ZYG11B	-0.0423406486257057	0.0349491073318368	0.225705970747397	198.314316518933	-0.0777943637229152	0.0656549704639934	-1.18489678958243	0.236058256905173	0.456526602927892	-0.266989996953422	-0.245192649424462
ECHDC2	-0.246516167576471	0.368459964188424	0.503466996450692	5.01011513751383	-0.406162887852473	0.599625976705728	-0.677360394030763	0.498177320909314	0.702015879701924	-1.00577233187077	-1.09441661734232
SCP2	-0.0778707393530431	0.0725548561670806	0.283151296563975	106.540289719207	-0.146728717082518	0.122052383845597	-1.20217821610218	0.229294487372931	0.449159569075208	-0.395550969993962	-0.423470105344068
CPT2	-0.0197345077307001	0.082161708126191	0.810182144275497	25.7019324866485	-0.0378054370379961	0.163335715179756	-0.231458484118981	0.816958634641314	0.906946018576432	-0.185192641228762	-0.14177361715831
ENSG00000236723	-0.00321849627583845	0.0688178521401278	0.962697867423229	24.0083582088188	-0.0552511103282531	0.132041540398692	-0.418437335412974	0.675627394016404	0.826736292949579	-0.125431620079665	-0.186891473487028
CZIB	-0.072658432125277	0.042061962658141	0.0840932998499828	90.4213319649928	-0.134765407242617	0.0760371501633307	-1.77236267999439	0.0763343726422201	0.228849280013234	-0.376690919955523	-0.392530692138729
MAGOH	-0.0164987597871907	0.0427321434286202	0.699424703224452	67.2966190297311	-0.0461325912001656	0.0818207611938728	-0.563825006355725	0.572873231686096	0.75718011502109	-0.173484511707679	-0.163309234549797
NDC1	0.0595820729123995	0.0438333176062709	0.17405555979464	97.4099337559777	0.0658184443815418	0.0718819561802095	0.915646260607233	0.359852459512822	0.584279108023656	0.101804002376193	0.126217610025904
YIPF1	0.0545516904283332	0.0427769046145847	0.202217106150633	65.327305757089	0.0513389921215119	0.090134120823163	0.569584433205218	0.568959589077151	0.753480178679933	0.083602223160919	0.0887709700529199
IFT25	-0.124357164522955	0.0472001539489015	0.00842173580707332	83.0846559495216	-0.201669649412836	0.0880140348363066	-2.29133512385737	0.0219440386444098	0.100350297840222	-0.56375600214216	-0.565557891249669
LRRC42	0.17782233688587	0.0745542794951724	0.017072658526902	22.0182655882225	0.238780690720073	0.139385452123741	1.71309621687128	0.0866948399143989	0.24757368601714	0.529640888739777	0.573531144491346
TMEM59	0.0725093689908613	0.0301165653165851	0.0160567032391815	440.525819034644	0.0788423504942166	0.0554522734057899	1.42180555731705	0.15508270585561	0.354513886363368	0.148579727644789	0.1598999285615
TCEANC2	0.157870821219951	0.0479679132909605	0.000997696473958946	69.4837803201088	0.192967410315099	0.0860907880684379	2.24144086312347	0.0249975320967392	0.109468144677978	0.457448946216236	0.455049216687892
CYB5RL	-0.0968356446978161	0.0823145716963182	0.239431274568352	18.097716622643	-0.129448112947497	0.154280298062105	-0.839045001685106	0.401444057001702	0.62284958197302	-0.464172992477846	-0.378779149502729
MRPL37	-0.033321047589459	0.067570400887595	0.621920151150081	31.7174930303843	-0.115794496578764	0.1400363060776	-0.826889110561067	0.408299916051855	0.630134822200166	-0.234353753647543	-0.343468279498302
SSBP3	0.122797981110147	0.0576032368299296	0.033024147117801	331.696407071418	0.142876720944958	0.0968471988973367	1.47527984878959	0.140137321766084	0.332963232485588	0.330542474560581	0.325505089109243
ACOT11	-0.202888618485326	0.30167899888236	0.501245417089099	11.6682076636899	-0.33787636644851	0.485003440916659	-0.696647359470114	0.48602350968255	0.69362191444602	-0.847911767832978	-0.917814579081486
TTC4	-0.228724052548768	0.0846973788953214	0.00692383330749228	61.827573423018	-0.356190242803581	0.14372462581204	-2.47828262408836	0.0132016526878547	0.0709047920275509	-0.941393897321752	-0.965177775013367
PARS2	0.121434530679736	0.167430947699768	0.468279492771562	6.55965662810951	0.0990364325381863	0.297097056091232	0.33334706792845	0.738872313975585	0.863158830116287	0.325609008013274	0.212125696933479
DHCR24	0.675837101259717	0.0934772417930843	4.83121771658535e-13	250.57652881907	0.973654762285606	0.154301373470681	6.31008487082981	2.78882491147993e-10	5.84317737791202e-08	2.33164199219306	2.47405640533701
ENSG00000287724	1.06275546372409	0.138044658340458	1.37527189690681e-14	7.17879157801879	1.40133660077248	0.289023225282118	4.84852592522495	1.24382277582215e-06	6.3803819355622e-05	3.7316553371463	3.58012364746685
USP24	0.0124426767021752	0.0179728544110252	0.488746518923863	427.36768872226	-0.0300124947837272	0.0446274016935416	-0.672512708443667	0.501257352435338	0.703331830009997	-0.0687637198353102	-0.121619574195551
ENSG00000234810	-0.506766053194256	0.165993416195956	0.00226619826918504	12.9157002441277	-0.840524521360526	0.27481853044956	-3.05847105719385	0.00222469568018369	0.0203034189806212	-1.94745240765422	-2.21775909024467
ENSG00000260971	0.546377641264535	0.0788591503096518	4.25249243704808e-12	268.620512106056	0.787979716949888	0.13287085984856	5.93041783464029	3.02164760475508e-09	4.54040704730672e-07	1.86320991657559	1.99386513499127
PLPP3	-0.059569156309035	0.056740352699491	0.293784675653545	352.197879868029	-0.11024681727844	0.0967576074862911	-1.13941239497949	0.254531188530166	0.478811086224034	-0.329329092251624	-0.32912091706262
PRKAA2	-1.65362997197999	0.376756840176916	1.13811662544148e-05	14.1744070031996	-2.08614402504592	0.546534626233353	-3.81703907659677	0.000135062785594833	0.00253366204099462	-6.09722907092453	-5.4391699737623
DAB1	0.172085123877507	0.338463902369127	0.611151979899863	88.7000991281739	0.241732643865238	0.540643784109026	0.447119990963385	0.654788425771591	0.813617826743918	0.508881535982808	0.581165461360448
OMA1	-0.0359515522224169	0.0637175613180418	0.572595556636295	85.0635764452864	-0.0709779142023765	0.107301029031965	-0.661484002928177	0.508301970264889	0.707786331913162	-0.243871889635316	-0.227564003913177
MYSM1	-0.0532458750933337	0.0441221836182921	0.22751595182971	274.798082331178	-0.121744257253981	0.0734259985169098	-1.65805381898816	0.0973066039596376	0.266214303653033	-0.306449128557243	-0.358855501468385
JUN	-0.142855552652976	0.119931202452092	0.233596337719782	85.3857366528187	-0.231931011890117	0.203818672776375	-1.13792818258897	0.255150472049036	0.479292344727055	-0.630689993274561	-0.643819577218749
LINC01135	-0.247178758222662	0.0353121782605303	2.56298476937726e-12	448.706007269355	-0.40851809343967	0.0661468850507415	-6.1759233730552	6.57778861406043e-10	1.30468244563684e-07	-1.00816982921621	-1.10050763060044
LINC02777	-0.0329122873742078	0.139171705282719	0.813054858922346	7.72684206772026	-0.142022504880535	0.259389483236344	-0.547526072023247	0.584017363571908	0.765111607265144	-0.232874708423138	-0.41129893817564
LINC01358	-0.371994506593919	0.166653718145528	0.0256056812601057	45.4147073544716	-0.608671550522585	0.27865883122379	-2.18428946913139	0.0289409841090541	0.120730813125712	-1.45979924340866	-1.61814284995345
FGGY	-0.320571527561186	0.0612863167034227	1.68851616868018e-07	209.433305907561	-0.507547417623221	0.107029099666539	-4.74214413841229	2.11468075744603e-06	9.86143916857906e-05	-1.27373193860426	-1.35661645176808
CYP2J2	0.119469224663609	0.0471904737667078	0.0113530940595661	232.948754532764	0.136712752302801	0.081933420854787	1.66858347761534	0.0951999555517711	0.263345528339359	0.318497805970624	0.309563884262373
NFIA	-0.00929970677970489	0.0241563373753212	0.70025223285665	2686.19123316658	-0.048410182298104	0.0511252703729596	-0.946893423642575	0.343693089365423	0.569027498617627	-0.147435682654149	-0.169199521856148
TM2D1	0.0698872630619804	0.0400879753748741	0.0812729702858939	211.738695590498	0.0714721484594043	0.0683995853243028	1.0449207860038	0.296059582052999	0.521266699327781	0.139091981266113	0.140839172866505
PATJ-DT	0.00622903237442967	0.143451896593876	0.965364784469878	11.2135423383332	0.0266960007262866	0.258602065102353	0.103231970385544	0.917778866753444	0.956820970062669	-0.091246976830997	0.0250394690222
PATJ	-0.148868826225122	0.136669025285468	0.276036912079488	57.7183932522271	-0.239110572221074	0.226186299793006	-1.05713994366545	0.290447723795943	0.515619024919866	-0.652448234972472	-0.662387296912113
KANK4	0.290659452973041	0.155776857949449	0.0620594775735683	25.8798325707831	0.306411409640936	0.293785444070044	1.04297682484188	0.296959026339984	0.522417511333208	0.937927193173379	0.748437151781046
USP1	0.118181893394261	0.0472659524291068	0.0124067184882505	64.0399028307506	0.154070908690203	0.0873760773160923	1.76330768584215	0.0778486097251047	0.231707866800852	0.313839766623554	0.35445540509898
DOCK7	0.284209944063204	0.0855386538700121	0.000891856410060917	90.0611035072619	0.353847146373035	0.150126333446846	2.35699585974581	0.0184234522678142	0.0887721245718834	0.914590491124252	0.871115062751727
ATG4C	0.13280103197362	0.0278785192803074	1.90205913508333e-06	1502.39006361678	0.159541540289157	0.0496953395882077	3.21039239516566	0.00132553886934344	0.0140246914796252	0.366737202073412	0.368603507405057
ALG6	-0.0634670979256417	0.0597810568035579	0.2883905115225	56.7156064150603	-0.129633190133167	0.10816026869951	-1.19852873603072	0.230711242832321	0.450874993217763	-0.343433282723071	-0.379257794593339
ITGB3BP	0.0545777783123767	0.0867309693995738	0.529167921830791	193.864273439483	0.0528741212219944	0.140561017017357	0.376164902217983	0.70679430640301	0.8461509819774	0.0836966187475484	0.0927411082670914
EFCAB7	0.365748820466996	0.139890117505765	0.00893467393367659	58.3432702210586	0.494068639189131	0.232223682330773	2.12755492562293	0.0333740027755131	0.133138016971985	1.20962822045485	1.23375473058319
DLEU2L	0.207620618922483	0.207951188477826	0.318080416724168	7.82581755365586	0.24663664490184	0.375604975628066	0.65663838581858	0.511413460767405	0.710443997790983	0.637462063837874	0.593848148381126
PGM1	0.266570982524301	0.150451322145941	0.0764262947030984	21.3753247828411	0.372655506355973	0.26045536233783	1.43078454216124	0.152491974617875	0.350955678618868	0.850766222386283	0.919757088162287
ROR1	-0.12441050475508	0.253046643130756	0.622966447678231	465.944115661903	-0.213114579064376	0.421329191938676	-0.505814890451252	0.612986604281616	0.785868954947228	-0.563949006775805	-0.595156673888735
JAK1	-0.0208768972452634	0.0522123731477533	0.689270107008539	930.071066973763	-0.0521434821748282	0.0900924577059655	-0.578777441559079	0.562739354333717	0.748909521834709	-0.189326227847232	-0.178854551195952
LINC01359	-0.430349174155806	0.162639833416647	0.00814436358519817	13.7312778418301	-0.698306182279666	0.275319745031148	-2.53634617524676	0.0112015942391352	0.0633352017869158	-1.67094795397024	-1.84995519507814
DNAJC6	0.0254497149794741	0.034262978079494	0.457617358053723	3580.57168593562	-0.00824943757640599	0.0586905922004552	-0.140558090608975	0.888219058303667	0.944200851173742	-0.0216994578795002	-0.065336135200854
ENSG00000229294	0.286334479400846	0.0892084222390989	0.00132862139920694	121.90032913891	0.371872877241715	0.152557597670761	2.43759001793057	0.014785532410975	0.0766351275793861	0.922277843581704	0.917733059204032
ENSG00000290094	-0.0539981675064115	0.0762727480597876	0.478969179508752	72.677982271041	-0.111974882818132	0.127309084247779	-0.879551396349674	0.379102378653438	0.602320515310109	-0.309171199980548	-0.333590025904065
LEPROT	-0.0028475527452244	0.0506145394369382	0.955135018065544	74.6115114198096	-0.00874357750886624	0.0904754462547245	-0.0966403358127638	0.923012023046719	0.960593735472436	-0.124089409568445	-0.066614075817309
LEPR	0.0430986007154149	0.0931204858354086	0.643488948905483	80.4869955771892	0.00200033115948514	0.159297522747052	0.0125572019262437	0.989981065759994	0.994460013116731	0.042160720263757	-0.0388282678612318
PDE4B	-0.108197080466027	0.0327467098906963	0.000952955780715247	14012.9178539771	-0.201134666671409	0.0658856811509103	-3.05278268597866	0.00226730066795979	0.0205160369443856	-0.505282857597749	-0.564174323297637
SGIP1	0.0920378482374793	0.0463943570961378	0.047276403110115	1234.23967536321	0.0851015660575359	0.0777397199686357	1.09469864429497	0.273648682758246	0.498692565109298	0.219240968372089	0.176087460210051
ENSG00000248458	0.497670543682024	0.14418951147475	0.000557473383561767	11.1757901288038	0.675230631795495	0.268419277070293	2.51558173900702	0.0118836117641324	0.0657910713074929	1.6869696725739	1.70227438119496
DNAI4	-0.382174431022791	0.0779934036314579	9.57944277316778e-07	63.524913801594	-0.569327436203038	0.142891261734263	-3.9843404648622	6.76677986510701e-05	0.00146099589656505	-1.4966339647185	-1.51639142610664
MIER1	0.0426084644075819	0.0283336486306338	0.132629929634829	289.900151854012	0.0111290953232308	0.0585885554552614	0.189953400228976	0.849345646829138	0.92555084262095	0.04038722632193	-0.015219533297307
SLC35D1	-0.0368740891686673	0.0328411444924665	0.261521771045283	160.038422937012	-0.117480631394676	0.0731738784244591	-1.60549958433537	0.108383904586304	0.284893849198734	-0.247209968572012	-0.347828947447855
SERBP1	0.183862343581561	0.0338974739960546	5.82563594243849e-08	192.593691546862	0.249085921063356	0.0689160854242525	3.61433647210176	0.000301117799802401	0.00467093679860325	0.551495860738821	0.600182446182422
GNG12	-0.41799674057631	0.236873382095085	0.0776239365197401	13.1462051014721	-0.585284720485012	0.423831780262746	-1.38093637084547	0.167298525689956	0.371120320334594	-1.62625229325309	-1.55766002306201
WLS	-1.0903986489815	0.392822384863104	0.00550650907190111	12.9200058882994	-1.68781418619587	0.610380680230299	-2.76518284549742	0.0056890896953546	0.0392901106351416	-4.05925040412975	-4.4090126309262
LRRC7	-0.0310321158121515	0.128202081365891	0.808736573110174	1538.23065168135	-0.090771505700955	0.198563925531241	-0.457139963657061	0.64757044724328	0.808336317641224	-0.226071554235999	-0.27875402694089
LRRC40	-0.0327934760205309	0.0543317892566737	0.546124202380135	94.2622732621397	-0.079688037547919	0.0928623450546178	-0.858130790268647	0.390820247141965	0.613792440507166	-0.232444805123588	-0.250090053047037
SRSF11	0.0527596005152173	0.0329036142065263	0.1088333260404	1052.48171879089	0.0523607244624062	0.0622983984730114	0.840482672842539	0.400637812698408	0.621922999238393	0.0771177808673606	0.0914133658031954
ANKRD13C	-0.028094790665624	0.0240899054817736	0.243514415904866	371.788720108523	-0.0755985715675431	0.0473818409786776	-1.59551781876866	0.11059648858718	0.288343229779602	-0.215443228463572	-0.239513909868498
HHLA3	-0.00814195100629471	0.0759336536584126	0.914610848364459	38.3810522536154	-0.0426345256920834	0.137251428890686	-0.310630833038829	0.756081284597568	0.873047053455982	-0.143246495243536	-0.154262566393387
CTH	0.346307061498373	0.119659490297835	0.00380241671207294	21.3571691426859	0.521682756217789	0.212702978506614	2.45263493666389	0.0141814179562344	0.0745978689946756	1.13928076567893	1.30517013221399
ZRANB2	-0.0234475932015174	0.0351988337675471	0.505317223929293	605.741973419373	-0.0640720640689231	0.0634263956905	-1.01017980560607	0.312409152604023	0.537893351173315	-0.198627953983077	-0.209704151274367
ZRANB2-DT	-0.0799244608480181	0.0777086103746371	0.303707702432873	158.218469092376	-0.19391359536367	0.136098490064708	-1.42480342927739	0.154214030770188	0.353317098681245	-0.402982091849925	-0.545499248258604
NEGR1	-0.0289602944054747	0.169628743364683	0.864438023936281	408.611223536033	-0.108335755116809	0.261045295123321	-0.415007499237363	0.678136413301172	0.828374675024539	-0.218574940223593	-0.324178543867321
ENSG00000286863	0.148158911517554	0.226756738590533	0.513509641818688	20.0390450866945	0.236815585987176	0.386510739271952	0.612701179877309	0.540073942237644	0.731539447949827	0.422307674807625	0.568449006844114
LRRIQ3	0.0684001317599052	0.219819613325789	0.755675321280903	11.2304448242996	0.0752991408506742	0.396601530885607	0.18986094350804	0.849418098297319	0.92555084262095	0.133710991707122	0.150736509014422
FPGT	-0.108205015643355	0.0399465687413145	0.00675384949830885	183.598127295319	-0.20131000671053	0.072414678473212	-2.77996134147029	0.00543653699993059	0.0379868127811026	-0.505311569996103	-0.564627786260179
TNNI3K	-0.324632769195625	0.0613103244515952	1.19073774687622e-07	214.388166955782	-0.50910388773448	0.105699149885384	-4.81653720286807	1.46070941149092e-06	7.24985110094056e-05	-1.28842700877121	-1.36064178192825
CRYZ	0.356066454759069	0.114837784225596	0.00193126597999587	29.7704535747008	0.476782207598154	0.197946189798319	2.40864554192193	0.0160118405867767	0.0807430984979288	1.17459385011513	1.18904870382333
TYW3	-0.116972762063518	0.059678712022506	0.0499909206390639	80.9047363306917	-0.178912905146918	0.100271077586007	-1.78429223515081	0.0743761913223729	0.224790780599679	-0.537036510407854	-0.50670458698239
SLC44A5	0.188634555867196	0.404507342780031	0.640978164036433	20.3410799205524	0.307582797286583	0.678322762423105	0.453446079544545	0.650227561952719	0.810185265733923	0.568763484953615	0.751466584845751
ACADM	0.0938603560919124	0.0467887626515548	0.0448514636776145	133.778443085007	0.0989074746220061	0.0855100772622296	1.15667623967514	0.247404660727173	0.470397716382595	0.225835473996576	0.211792187034613
RABGGTB	0.0208187389096322	0.0543754401051825	0.701815963056827	41.6822983137109	-0.00306344049094047	0.102657929649064	-0.029841245595083	0.976193664173749	0.987948632440894	-0.0384560373725059	-0.0519241523251998
MSH4	0.0723384751343767	0.159407073183481	0.649974836748811	51.1039988203246	0.0989169778054917	0.252189044174556	0.392233445863037	0.69488573383743	0.838983863044039	0.147961370640161	0.211816764089338
ST6GALNAC3	0.114084441762086	0.0472289176234194	0.0157108899000455	2014.62197702692	0.123113670268811	0.077332447468447	1.59200535220412	0.111383501958067	0.289371459156166	0.299013675329235	0.274394050504528
PIGK	0.104769097006402	0.0288086892295299	0.000276133271207357	250.456523655778	0.124311308444685	0.0547651824143842	2.26989672935034	0.0232138496132627	0.104329071554953	0.265307322165398	0.277491372473926
ENSG00000289212	0.0219487039179567	0.0746618901069418	0.768777265027403	26.8253572714474	0.024512539547749	0.130529574267189	0.187792993927742	0.851038928095034	0.926112298545071	-0.0343674072002166	0.0193926197367895
ENSG00000287870	0.0327045527583058	0.0946795119471129	0.729775819294229	18.8923141549616	0.0586839980066051	0.169632055906468	0.345948751802917	0.729381229436138	0.857497621419809	0.00455122105221018	0.107766563673391
AK5	-0.160283701689003	0.0514355341407535	0.00183194472358525	2565.73917653484	-0.255107571404885	0.0891713810412061	-2.86086823402454	0.00422482603840871	0.0317096428594187	-0.693751464621813	-0.703758604218943
USP33	0.125958620172828	0.0209832552976034	1.93924368826884e-09	599.117090150056	0.144176885145612	0.0405527761640784	3.55529013753006	0.000377562212622906	0.00551188957308965	0.341978832447943	0.328867563038042
MIGA1	0.0626589694735554	0.0231145051480733	0.00671196194837164	590.099210327934	0.0701051944909346	0.0462158899754265	1.51690672901053	0.12929023446045	0.318325310796698	0.112937349005757	0.137303967791225
NEXN	0.293491494763117	0.124375840262075	0.0182889959130893	23.911774755929	0.396740420001014	0.215660825860307	1.83964991517746	0.0658196510966612	0.207916220948743	0.948174564929836	0.98204529311987
FUBP1	0.0845403231690745	0.0248210721109185	0.000659245961022486	405.977645885758	0.0742968758717497	0.051145772841838	1.45264939297141	0.146321124658958	0.341975341779522	0.192112157314809	0.148144459595058
DNAJB4	0.229629961904542	0.0914266105956707	0.0120174478008899	84.4567012643495	0.329967795206713	0.158017261641966	2.08817563206702	0.0367819945858223	0.1418638712623	0.717099984592726	0.809358481780627
GIPC2	0.332883342719348	0.107192476663898	0.00189974960044657	92.4210511204417	0.485277948158334	0.186787427099152	2.5980225526675	0.00937623355680731	0.0555922082068815	1.09070879998096	1.21102031796645
IFI44	0.24479716844391	0.225756922018195	0.278214257464094	6.15799375770932	0.326421099867087	0.406688795515191	0.802631160402584	0.422187952341527	0.640997521054548	0.771980532069282	0.800186047555097
LINC01725	0.0277374180600246	0.0823194440632321	0.736155678646843	88.3185510352401	0.00679112170859954	0.15769381753428	0.0430652375266598	0.965649530012545	0.981753188546795	-0.0134217043460107	-0.0264383648692596
TTLL7	0.0465651217654905	0.0310120902109415	0.133222383838468	7357.95450120586	0.0414427421119647	0.0541223964443444	0.765722599785128	0.443841376895674	0.658571725498237	0.0547038720019074	0.0631773699266819
TTLL7-IT1	-0.0578887386000194	0.065085434766911	0.373773675848678	81.9773256779544	-0.117985111942105	0.112681282683262	-1.04706930141851	0.295067616653091	0.520135782122453	-0.323248721181269	-0.349133630877428
PRKACB-DT	0.205179182937174	0.0835375641723896	0.0140442035789587	56.7963096410232	0.273541221702427	0.140787600233882	1.94293546624851	0.052023956066083	0.178814318493311	0.628628047952683	0.663428542928109
PRKACB	0.00765729057544205	0.0322257717951942	0.812180586456234	1681.25764123212	-0.0112858739313732	0.0565459638884267	-0.199587612541929	0.84180311661856	0.920919485425629	-0.0860790118661903	-0.0731889418501232
SAMD13	0.0774639309814979	0.0635685526582934	0.223000274151806	67.3449090882424	0.0979190298387705	0.111246190906242	0.880201191978754	0.37875032788507	0.602082696903003	0.16650716034948	0.209235879291317
RPF1	0.0666333351011346	0.061088233654098	0.275373217779487	42.087846509408	0.0718787082979802	0.10906336674664	0.659054551882285	0.50986073874566	0.708926982730453	0.127318069736856	0.141890614566731
GNG5	0.328233731758113	0.132304985538616	0.0131055876029188	30.9492154650767	0.444727270912932	0.223514951137412	1.98969808797946	0.046624203458102	0.166127341471311	1.07388479257767	1.10614849103546
SPATA1	0.206297683120544	0.109430208656004	0.0594030211906334	22.6941547350847	0.238034439052844	0.197026351765636	1.20813503838303	0.22699532416829	0.446568732916863	0.632675194159641	0.571601194586467
ENSG00000289881	0.287418295260243	0.244987739901383	0.240717774184403	6.52742956661393	0.392308773589374	0.409109052215603	0.958934473497363	0.33759175663046	0.563132425615016	0.926199489111691	0.970584205733136
SSX2IP	0.537243961367936	0.13095118986509	4.08484501980465e-05	56.0296256918322	0.771781728043721	0.220770124630539	3.49586126897969	0.000472534307570785	0.00653363105584059	1.83016089387653	1.95197402972274
C1orf52	0.126819900909428	0.0386382303456988	0.00102986328766449	204.659989515266	0.152362380157494	0.065609732901864	2.32225271188637	0.020219332181539	0.0949677349954158	0.345095263824607	0.350036822703807
BCL10	0.118087109456253	0.0732637829188107	0.107003851463119	20.8608111072537	0.176422331521084	0.147952608931257	1.19242460674049	0.233094796597655	0.453211108899061	0.31349680337608	0.41226047041505
BCL10-AS1	-0.157840210387512	0.18853800344016	0.402491503018501	16.4169957042938	-0.237210446102182	0.315529855050974	-0.751784473972709	0.452180680377681	0.664821389276037	-0.684910011844603	-0.657473206420316
ZNHIT6	-0.00185380667745347	0.0403469768123459	0.963352806558331	195.120918840976	-0.0284476462843301	0.0648611410344346	-0.438593059428716	0.660956426975967	0.817186486676736	-0.120493669765576	-0.117572575917104
ODF2L	0.00293334300390674	0.0924655948090599	0.974692461682428	158.828838412622	-0.0313368398001628	0.146723060455333	-0.213578149903045	0.830876040084279	0.915245441647095	-0.103171996543592	-0.125044584350623
CLCA2	-0.399899752811406	0.163883779545198	0.014681474970277	4.59691893748386	-0.673620202125451	0.298587752920544	-2.2560208700345	0.0240693241357881	0.106914083560461	-1.56077071669273	-1.78611251687359
CLCA4	0.280677331767011	0.062490380607068	7.07138024430025e-06	154.28693740747	0.376924716079433	0.102102779223077	3.69162053126797	0.00022282975385493	0.00368722515945043	0.901808196880795	0.930798083126226
CLCA4-AS1	-0.281726278865178	0.100543223339045	0.00507803494605504	22.7938442112726	-0.394547411782086	0.174936058803591	-2.25538070584444	0.0241094427485483	0.106996441028462	-1.1331755012823	-1.06437676896191
SH3GLB1	0.0829250255023864	0.0280882349777254	0.00315411618512184	270.732657473049	0.0949044044028832	0.0528902259983889	1.79436564339457	0.0727548268941571	0.221193706290105	0.186267414576233	0.201439479861023
SELENOF	-0.0813630927989448	0.0430764833348937	0.0589179137332442	204.508900568707	-0.132884809753682	0.0720687531392787	-1.84386164551607	0.0652033059638534	0.206551188142735	-0.408187592868138	-0.38766710642861
HS2ST1	0.249944194923862	0.0647357652088416	0.000112928148746673	143.487244653899	0.351913207329437	0.104924697062358	3.35395971760861	0.000796639592938838	0.00963480535329931	0.790604372284217	0.866113525553029
LMO4	-0.324861411827913	0.188541239456662	0.0848838673182474	64.0038127489665	-0.501005865802281	0.308828893541991	-1.62227653007526	0.104744151661016	0.27854379694481	-1.28925432214654	-1.33969874441947
PKN2-AS1	-0.638051685528855	0.169144153086317	0.000161791030578372	41.2288674941017	-0.956556538498763	0.294660328078328	-3.24630242807741	0.00116914567374317	0.0127696116318674	-2.42249224835444	-2.51784013565195
ENSG00000286758	-0.160053731874675	0.0869707379638086	0.0657217037201804	23.3338497638693	-0.27686380883145	0.157488279703995	-1.75799627344858	0.0787481433957736	0.233126076307062	-0.692919349012345	-0.760024405952916
PKN2	0.0168933767017166	0.0225098185521544	0.452960099617554	651.790792163401	-0.00094968580561414	0.0422347011777711	-0.0224859127478325	0.982060349158912	0.990965833109322	-0.0526594456570198	-0.0464575773974228
GTF2B	0.0528790130311241	0.0346082214572129	0.126529393398411	102.170596967079	0.0546477808459217	0.070176195107696	0.778722482204348	0.436143209567459	0.653314508662321	0.0775498593935882	0.0973281321530134
KYAT3	-0.11922280282397	0.0355886934041315	0.000808059867559963	175.202773387909	-0.195927982634521	0.0609639307841957	-3.21383447744012	0.00130975152287276	0.0139269933196963	-0.545177987775994	-0.550708839998891
RBMXL1	0.209030913585862	0.0589203911146202	0.000388634570153198	45.3415941966993	0.316938256995221	0.115394552301567	2.74656169354466	0.00602235582435362	0.0409828752255647	0.642565030097914	0.775661597557537
LRRC8C-DT	-0.135050559403734	0.0524444819475946	0.010020683336186	268.117610015287	-0.22963596825797	0.0911549139990633	-2.51918364225904	0.0117627289748134	0.0654384279092462	-0.60244864893357	-0.637884154312419
LRRC8C	-0.0533819513254227	0.0285455385864855	0.061475090207652	205.449910529412	-0.123000456229146	0.0600920853561117	-2.04686616382563	0.040671227126172	0.151711427966132	-0.306941502554802	-0.362104272893758
LRRC8D	-0.025979505266358	0.0249354007778347	0.297470852694466	1232.59747762965	-0.0638629293890593	0.0423232794330222	-1.50893149691116	0.131316289746345	0.320923464147631	-0.207789345694879	-0.209163288890758
ZNF326	-0.0128666493019731	0.0210427961545755	0.54090071631754	278.981422513803	-0.0520246694882222	0.0478668071002811	-1.0868631655174	0.277097287143246	0.501587123188306	-0.160342196317782	-0.178547278806109
LINC02609	0.0917467061124481	0.0924266740941468	0.320883882327812	34.4103651628283	0.0682511130915288	0.160066158377599	0.426393147579159	0.669821393734459	0.822810947814311	0.218187508779927	0.132508957773076
LINC01763	0.316885178259431	0.194432501548495	0.103144766312261	3.64901797584179	0.356064408322263	0.349353798794615	1.01920863477312	0.308103928185177	0.533611603007132	1.03282154026037	0.876849327311428
ZNF644	0.00964080033817005	0.0173942307946706	0.579405878693258	1063.90365335427	-0.0255493370088417	0.0384842519228401	-0.663890701580153	0.506760267953354	0.70665220716855	-0.0789019419541362	-0.110076992381174
HFM1	-1.76343129272981	0.511617023502087	0.000567310481209078	17.1445225017924	-2.42748906384088	0.80397309627974	-3.0193660398261	0.00253304285709002	0.0221395684736023	-6.49453074811589	-6.32195369684583
BTBD8	0.00355019060610368	0.0362414423743614	0.921964517989687	387.856518641398	-0.0301058469963153	0.0620008987061748	-0.485571138879589	0.627271263318961	0.793746794244034	-0.100940014403025	-0.121861000917549
ENSG00000273487	0.228913941602191	0.126695415554942	0.0707926503138198	6.84900152588314	0.300167850659558	0.241858248426199	1.24108998809338	0.21457250768946	0.431206072673157	0.714509159044504	0.732290111055537
GLMN	0.175224777245656	0.076294620402285	0.0216366956298559	85.4046590190438	0.220947309972348	0.137663459306927	1.60498153311502	0.10849786876279	0.285003978746198	0.520241959887062	0.527410602334882
RPAP2	-0.0350252679040952	0.0330766721295373	0.289640094615273	419.553931982767	-0.0760286162273167	0.0581942251445135	-1.30646324508171	0.19139507034168	0.403436927439503	-0.2405202513243	-0.240626087819545
RPL5	0.210471148350583	0.0540706518619012	9.92079052950251e-05	179.074719467883	0.294620772076555	0.0964274411530143	3.05536233828958	0.00224788769780686	0.0204273482407792	0.647776330687613	0.717944302190034
DIPK1A	0.0425706482137082	0.015593784368394	0.00633390456579513	825.188622949412	0.0325090458116603	0.0398003774863497	0.81680244924335	0.414041332327754	0.635304678670209	0.0402503933845079	0.0400731182617925
MTF2	-0.0454124604778764	0.0364592042363433	0.212922609500422	229.400696062961	-0.0931252987725784	0.0653758848404135	-1.42445947767901	0.154313507347087	0.353490565952459	-0.278104945230452	-0.284841387162885
TMED5	0.199000908092044	0.036155066773677	3.71070252543317e-08	126.946125931466	0.261053176827717	0.070216429053762	3.71783612960207	0.000200936536795487	0.00340060514376526	0.606272770790651	0.631132064305043
CCDC18	0.0401231753154025	0.097343418837735	0.680206253380355	48.6441353176148	0.0259127743907467	0.166576418758508	0.155560880608878	0.876379162220555	0.937779185720357	0.0313945337214634	0.0230138955351914
CCDC18-AS1	-0.138508008288496	0.0343188183889014	5.43887291692703e-05	606.937579088436	-0.230446758806538	0.0667870774166703	-3.45046927819329	0.000559612856552217	0.00743493132715634	-0.614958974231472	-0.639981014139744
DR1	0.0999184471496057	0.0575752738322175	0.0826628574636719	54.9619365273107	0.102924429001832	0.102673972414044	1.00243933863568	0.3161314506035	0.541908580164958	0.247755881887513	0.222180801310064
BCAR3	-0.928161748812596	0.23057270977677	5.68634923661379e-05	12.2508213191074	-1.40732607000107	0.408487869918842	-3.44520896123714	0.0005706180849002	0.00754587248142319	-3.4722174604523	-3.68361657897459
DNTTIP2	0.174110770594232	0.103938936290401	0.093909595689739	37.5661289227648	0.207654815403469	0.188644647738312	1.10077236695063	0.270995741198259	0.495982987033767	0.516211072936061	0.493033662549826
GCLM	-0.0581518477409341	0.122854019759839	0.635969897070144	24.017605224285	-0.137145652592135	0.228735258268705	-0.599582476397341	0.548784528622179	0.737753575651296	-0.324200747097314	-0.398686463023575
ABCD3	-0.10002930085269	0.0331921021463176	0.00258127396870134	279.968484849834	-0.172774719723403	0.0678210127384496	-2.54751017047926	0.0108494690517695	0.0620517883945111	-0.475728818382665	-0.490830062482849
SLC44A3	-0.654922849022533	0.22652902621197	0.00383870161034664	6.43169692463904	-1.02588252038961	0.40252019817921	-2.5486485523712	0.0108141218981922	0.0618737861012436	-2.48353834057295	-2.69713041804797
CNN3	-0.0601997726187458	0.0606268470036772	0.32073154914266	115.10142088199	-0.103604293919271	0.112978181369663	-0.917029223370833	0.359127326856164	0.583930278097311	-0.331610894654376	-0.311942077954904
ALG14	-0.040597574361984	0.0656833774623163	0.536522681307592	172.339281871602	-0.0703314212377679	0.113573940071115	-0.619256681539178	0.535747276706829	0.727899944131043	-0.260682911358125	-0.22589204914196
TLCD4	0.0329394443640779	0.136909879292452	0.809871222725952	55.3693968305767	0.0415392877671075	0.22694865127665	0.183033860450095	0.854771450584587	0.927339490581686	0.00540114551845642	0.0634270555034678
RWDD3-DT	0.0765975083388618	0.0986159524202659	0.437320838267645	39.1302823613473	0.107135487448056	0.167321783799254	0.640296110974967	0.521980108620787	0.717629525498345	0.163372123660256	0.233071405920589
RWDD3	-0.0735044185093955	0.0595950276980158	0.21742711974275	78.6091528799007	-0.128546205497223	0.107096875976572	-1.20027969373582	0.230030733425549	0.450018041877758	-0.379752010723796	-0.376446643895965
DPYD	-0.0475874812065672	0.0452860127432324	0.293340930595885	4817.17902020371	-0.133259290976842	0.0784440031201575	-1.69878238840923	0.0893601931571303	0.252291181135978	-0.285974972453565	-0.38863558667831
DPYD-AS1	0.194838628732242	0.0729288655503126	0.00754848034149277	76.3452108922178	0.213769080397384	0.137847033669824	1.55077026110994	0.120956749808799	0.305275632067061	0.591212108866953	0.508846324231689
DPYD-IT1	0.222233298254073	0.181792395154019	0.221535037766684	3.54693202662801	0.279883505416248	0.312883734005844	0.894528781771126	0.371039037384818	0.594586656732242	0.690336127346897	0.679830904742138
SNX7	0.210797311737925	0.186345333002724	0.257963083815213	11.2335053574034	0.293680426193955	0.324328497415478	0.905502996296186	0.365198973238542	0.589357770220932	0.648956510123928	0.715512387426727
AGL	0.360840786293239	0.0917560162953991	8.40279009104633e-05	100.209615761143	0.516566963901208	0.157296641524162	3.28403047195296	0.00102333857153214	0.0115239853066708	1.19186914255278	1.2919397123324
SLC35A3	0.0278552267395178	0.0453171295902528	0.538770537584915	171.624372852777	0.00920074811077645	0.0788340082781711	0.116710393290051	0.907089553912393	0.952015253562915	-0.0129954290914808	-0.0202066089484365
ENSG00000288826	0.47893546443937	0.0724207953208615	3.76020428367563e-11	40.1401921270475	0.635480341804332	0.135395339880438	4.69351709124922	2.68547542903251e-06	0.000118896227625856	1.61917924569571	1.59947250917734
MFSD14A	0.0795674410641407	0.0247101498742208	0.00128176871753042	231.953044130193	0.076735211769283	0.0533923834248997	1.43719397500238	0.150662884490059	0.348563152359893	0.174118435679466	0.154450463775906
ENSG00000241073	0.325333719844158	0.105443180193958	0.00203282900241341	9.55945112500538	0.433577919682134	0.225865709862263	1.91962702061565	0.0549050284704126	0.185310740111552	1.06339147984316	1.07731413086947
SASS6	0.172038075691171	0.0591892362646686	0.00365406896133553	68.0696924023498	0.21495991819739	0.0955316742360416	2.2501428967555	0.0244398757816691	0.107849263287197	0.508711298291561	0.511926059125124
TRMT13	0.11976256194353	0.0358051599641634	0.000823297959367022	300.496330143846	0.138448128807404	0.059162706019961	2.3401250233668	0.0192772854845433	0.0917080100003113	0.319559208442831	0.314051900660951
LRRC39	-0.00167575270261679	0.0917602930289713	0.985429613963083	26.1441172727481	-0.0833400405006843	0.18191866981183	-0.458117028817813	0.646868365359929	0.808096557196365	-0.119849404811839	-0.259534832952834
DBT	-0.0497908318674838	0.0491586730894492	0.311127248190533	122.545920986846	-0.0989751475980797	0.08816799174674	-1.12257459467131	0.261618210213073	0.485720263528536	-0.29394750782058	-0.299970217931548
ENSG00000285530	0.211580924920624	0.0861524149566147	0.0140535847552231	20.9463988645895	0.297912111604064	0.15939849783879	1.86897690783361	0.0616260271811939	0.199293213119009	0.651791911643962	0.726456337321067
RTCA-AS1	-0.0028686103753758	0.049920623115876	0.95417603429495	60.9618612488594	-0.00866760700269171	0.118049677977573	-0.0734233854016812	0.941469208957218	0.968617908920576	-0.124165603841153	-0.0664176015210309
RTCA	-0.0846496031995364	0.0391911871215136	0.0307793090775045	109.295573697894	-0.173891596789344	0.0764787692014664	-2.27372378772552	0.0229825990065153	0.103634174847203	-0.420079399681984	-0.493718520736053
CDC14A	-0.0958958729734671	0.108581630499241	0.377145251942167	33.5234789614892	-0.200877200062801	0.190203323345182	-1.05611824509632	0.290914195758132	0.515870732637737	-0.460772551757177	-0.563508465278668
EXTL2	0.0957557158068331	0.089878977834908	0.286701736815705	53.5070959380689	0.115736281129739	0.151152190524395	0.765693707303966	0.443858572186429	0.658571725498237	0.232693584522721	0.255314707579793
ENSG00000273204	0.16669769800368	0.13974264680777	0.232912198100559	8.54028152483669	0.235630111966212	0.247688693611859	0.951315574926711	0.34144420291048	0.566825573317298	0.489387842092798	0.565383143711783
SLC30A7	0.0466575996515271	0.0268152545816849	0.0818651952159307	204.013710918231	0.00768492854579035	0.065384103386998	0.117535121653416	0.906436013856993	0.951613188303796	0.0550384911027936	-0.0241268090012196
DPH5	-0.0702015767498498	0.0505068922141964	0.164546935552396	97.5523340481703	-0.143418607295877	0.0825315282860119	-1.7377432633849	0.0822560618656439	0.239451313960651	-0.367801111029655	-0.414909526723733
DPH5-DT	-0.166532440074301	0.0943876655999998	0.0776738510181334	30.5829221902806	-0.25628575135733	0.150365554151319	-1.70441796197165	0.0883030305794574	0.250638405437895	-0.716361704861687	-0.706805603491448
ENSG00000233359	0.0489078434899732	0.548128340389439	0.928901513765566	8.89016862156364	0.155220427326654	0.763368898709964	0.20333606410867	0.838872369180866	0.919742435431497	0.0631807032820191	0.357428280712531
RNPC3-DT	-0.148673778420587	0.232566526838971	0.522644574849048	6.36689906772344	-0.187343155760584	0.398238315484036	-0.470429761468026	0.638048005221624	0.80152019301443	-0.651742480074945	-0.528506831566144
RNPC3	0.011739366576738	0.0348655771256238	0.736340322408752	390.826314740348	-0.015329681068789	0.0608097628178593	-0.252092433162505	0.80096961859471	0.899262192167162	-0.0713085552754827	-0.083647002505705
AMY2B	-0.169449058823096	0.0546620471704495	0.00193559939962316	108.087931117808	-0.277817453102035	0.0997883281991513	-2.78406761708227	0.00536818417993938	0.0375975084090293	-0.726915107249847	-0.762490712897513
PRMT6	0.203002211501167	0.133972618782533	0.129708725640705	18.2976778643445	0.269924872608491	0.220612194978811	1.22352652642079	0.221130891451549	0.439543444846772	0.620750962351007	0.654075970737856
SLC25A24	-0.143833495166216	0.10802242801647	0.183019576406769	48.7703913020169	-0.256121648249223	0.18299595738791	-1.39960276666824	0.161632305027207	0.363758270738992	-0.634228549988212	-0.706381201387186
EEIG2	-1.54789480931983	0.381066252989614	4.86520586681155e-05	6.95694073600066	-2.21352912416936	0.566296886521125	-3.90877855212575	9.2763946337073e-05	0.00188261455076439	-5.71464025344842	-5.76861226613177
ENSG00000285923	-0.176990230833353	0.19064387471376	0.353209753714476	4.19547467124071	-0.4029396552623	0.361761054218925	-1.11382817625928	0.265352906756027	0.490176312045531	-0.754201849041327	-1.08608071981071
ENSG00000290126	-0.180466254596835	0.135255687476324	0.182118659380558	6.08274490003852	-0.276233465026832	0.246225925218378	-1.12186994436853	0.261917741506282	0.486063912505919	-0.766779385101528	-0.758394216006028
FNDC7	-0.326300156264223	0.179386598968748	0.0689148892543705	8.96704998594177	-0.52452678505485	0.305527433404142	-1.71679112153907	0.0860173437509363	0.246360031890437	-1.29446023017836	-1.40052835173244
STXBP3	-0.019278725992603	0.0255666249785348	0.450814210075827	659.839981545682	-0.0506079804500036	0.0516011469631067	-0.980753014776722	0.326714553419619	0.552610084897129	-0.183543454791453	-0.174883449303781
AKNAD1	0.244571792711085	0.116152350454112	0.0352380621196587	21.2021498277959	0.290895149302541	0.199628181922674	1.45718478473755	0.145065379430511	0.340377379244208	0.771165039541158	0.708309127309921
GPSM2	0.0805891898543519	0.0320144477351578	0.0118266260742309	564.780054827211	0.0860217868332229	0.0614835124045824	1.39910332817635	0.161781999838901	0.364040089185221	0.177815499660546	0.178467327587903
CLCC1	-0.0544209759092199	0.0419837963448217	0.194893635160201	191.669684535091	-0.102495781324494	0.0806746670061482	-1.27048285574804	0.203912685957213	0.418801318577671	-0.310701076729017	-0.30907525182801
WDR47	-0.00725739613427949	0.0627282142220521	0.907893569220788	96.465392769381	-0.0410080766638381	0.115931197692386	-0.353727706433688	0.723542956609362	0.854955361532136	-0.140045849460593	-0.150056257335465
TAF13	0.194224455484215	0.0623338411118942	0.00183400012946123	46.9862212518825	0.238265910028971	0.130212526818525	1.82982325779638	0.067276371821553	0.211229064419042	0.588989803526173	0.572199822915187
TMEM167B-DT	0.0155971330682125	0.138461284537518	0.910311081488543	18.8973745128647	0.104575342373221	0.260213887700791	0.401882248857785	0.687770687256592	0.834116806100527	-0.0573497332248099	0.226450379850382
TMEM167B	0.0954105645789615	0.0497733697330351	0.0552506571600482	59.143169842126	0.126152398805567	0.0963592126273217	1.30918876738307	0.190470416173925	0.402256061463603	0.231444700075962	0.282252785175426
ELAPOR1	0.160898898282844	0.0918720761285864	0.079888005178996	44.3597438302912	0.243902695404277	0.156679601976014	1.55669718539121	0.119542397232342	0.30327040389696	0.46840564589468	0.586777630746823
SARS1	0.112241980250743	0.0439947541556967	0.0107334754127955	152.586791342742	0.144120680508077	0.0812703999835567	1.77334774453229	0.0761711021818348	0.22843157182486	0.292346970014416	0.328722207068163
CELSR2	0.315063597744708	0.0672600957962873	2.80976811744027e-06	214.321984692501	0.446549585188173	0.112132962055861	3.98232220928683	6.82451731032201e-05	0.00147132636968624	1.02623039009299	1.11086134517919
PSRC1	0.119620011116941	0.0663451748025162	0.0713890172691937	213.361407910147	0.151764674211938	0.11140481139584	1.36228114666155	0.173109175203922	0.37898044007852	0.319043406974306	0.348491040518748
SORT1	0.162836043683891	0.0286257396920932	1.28198822191309e-08	2853.7273093502	0.206624545972065	0.0549741141282055	3.75857891025209	0.000170881147567414	0.00300121363779557	0.475414952445309	0.490369188246507
PSMA5	0.0497875846799049	0.0539985085489018	0.356519304353701	71.7472500964955	0.0460068271775722	0.100587741051402	0.457380061393984	0.647397893047847	0.808336317641224	0.0663639313877229	0.0749809690676293
ATXN7L2	0.189028484719024	0.137163146249945	0.168163519276178	8.22653491764811	0.423405166483991	0.288431835413003	1.46795573338054	0.142116247572632	0.335628083646687	0.570188864834812	1.05100544047816
CYB561D1	0.197291864677966	0.0789651766343577	0.012473185894357	48.9950915729451	0.262101243256304	0.137916528991432	1.90043387237934	0.057376205316527	0.190434723402199	0.60008882136118	0.633842565055643
ENSG00000290117	0.230454509127132	0.182672623715372	0.207103148423355	4.2009637297638	0.350913799425881	0.334503543067914	1.04905854272113	0.294151175129434	0.519073888638844	0.720083500567046	0.863528865078412
GNAI3	-0.133018055129904	0.0605205299936806	0.0279562538091294	121.366775548386	-0.231257289954369	0.104655840100917	-2.20969312110412	0.0271264674879702	0.11490576758906	-0.595094298809393	-0.642077203107023
AMPD2	0.398194239706752	0.146581656662865	0.00659691666075858	26.072391341395	0.544464202472663	0.25341717427647	2.14848975420533	0.0316748694606557	0.128601353192335	1.32702771431435	1.36408732056131
GSTM4	0.321587027885646	0.115618247676857	0.00541157246556624	14.5523778828909	0.390225272076989	0.219792013372578	1.77542971689104	0.0758269608833873	0.2278812236837	1.04983456642107	0.965195871311619
GSTM2	0.229262469379878	0.271016230373838	0.397588276271596	5.74513146283134	0.311438451503865	0.440005382869483	0.70780600335575	0.479065737770582	0.688891436933318	0.71577026109389	0.761438045971628
CSF1	0.17997731746591	0.0950806486707926	0.0583723477341105	74.139303580899	0.215388303458965	0.159039045733475	1.35431083898682	0.175637229560839	0.382205311304834	0.537438403313538	0.513033945554241
AHCYL1	0.0378930490884314	0.0371218031200768	0.307360534371253	230.123261888822	0.013737837898644	0.0696859198999384	0.197139363566845	0.843718480145134	0.922343584449338	0.0233251144806609	-0.00847282477205716
STRIP1	-0.0993056793899495	0.0368075421963276	0.00697635293560615	84.5348966120266	-0.151014906241154	0.0772073878260991	-1.95596445486925	0.0504693414979319	0.175328704178891	-0.473110489032568	-0.434555012383171
ENSG00000258634	0.0752438949881596	0.0930454670599283	0.418699935815031	13.1575750007893	0.0425626433462692	0.178612650522213	0.238295793841187	0.811651683429968	0.904632534854589	0.158474251295606	0.0660736492591581
RBM15-AS1	0.26467332384446	0.0902260739660065	0.00335221865181965	22.2583777107593	0.341159252148783	0.155109473080721	2.19947399325661	0.027844236377203	0.117306955635025	0.843899793357115	0.838301735389724
RBM15	0.155926484726855	0.0489550006201253	0.00144704891827005	45.9190759535079	0.180370324180677	0.0973706906341966	1.85240879987485	0.0639671426224718	0.203981825005764	0.450413619642238	0.422470736458598
LAMTOR5-AS1	0.161100347560059	0.0342406554613816	2.53936334993371e-06	99.8628147778444	0.186727813060017	0.0874755553468458	2.13462849500789	0.0327913679685761	0.131508737610547	0.469134563681459	0.438912421746244
SLC16A4	0.33103221132826	0.0758669745009711	1.28100845123833e-05	26.8745269413843	0.377261996590313	0.158350589844499	2.38244768750647	0.017197975290952	0.0848186281247562	1.08401072384345	0.931670355200751
SLC16A4-AS1	0.341702637351084	0.0669336368568531	3.30626740907185e-07	25.6408825440417	0.459696326368657	0.152223716066111	3.01987323820822	0.00252880499225609	0.0221285312145892	1.12262026083503	1.14486133875371
LAMTOR5	0.255599198319577	0.0471523553591065	5.93631157691737e-08	48.6586287801318	0.359293668708398	0.105452263904517	3.4071688497245	0.000656405063927714	0.00834333568839132	0.811066260340735	0.885200813879218
KCNA2	0.575374824616858	0.390986221361969	0.14112927024188	9.08959301729164	0.827763002360257	0.56973582292078	1.45288916206232	0.146254530577796	0.341873412456834	1.96813242115961	2.09675233948982
LRIF1	-0.0804414639589304	0.0602950998079711	0.182161459555475	56.8988126267316	-0.129785286078945	0.110342173767301	-1.17620744315449	0.239511990899623	0.460273915078516	-0.404852799794747	-0.379651143873451
DRAM2	0.155185307548708	0.0354757580819978	1.21764543498997e-05	93.3280643743341	0.178847498978837	0.0717452070199883	2.49281459218606	0.0126735005067423	0.0689579347250541	0.447731767238617	0.418532418485583
CEPT1	0.0559965581498054	0.0352787143287989	0.112453346810222	182.720982896418	0.0257374255136167	0.0702637083497681	0.36629756837623	0.714143043860964	0.849948904947931	0.0888302874969442	0.0225604097158639
OVGP1	0.493828427622892	0.204381573159535	0.015683092097163	7.25889991966447	0.703782711212525	0.37009968356827	1.90160311521235	0.057223060374511	0.190116259418741	1.67306747955989	1.77611553341596
ENSG00000260948	0.0676560232257596	0.196529391717931	0.730655297976136	5.72118945770836	0.0433920012574226	0.357419652091765	0.121403512659349	0.903371434761933	0.950225123752294	0.131018532576306	0.0682185278464122
ENSG00000243960	0.072525461536054	0.148187359843475	0.624546271573138	5.39902280702936	0.0240770711933914	0.297648413772742	0.0808909776746685	0.935528655224882	0.966385964525058	0.148637956408812	0.0182664150715569
WDR77	-0.0655963568266563	0.122933372514566	0.593623322408476	10.6582836026571	-0.0837627950242429	0.23805728045688	-0.351859833328706	0.724943383629629	0.855350394580771	-0.351137726775026	-0.260628157213749
ATP5PB	-0.0857686339037116	0.0468495709832025	0.0671417492587856	78.3442312330261	-0.146314503749735	0.0901008595557428	-1.62389686925477	0.104397820861866	0.278020405145207	-0.424128465508892	-0.422398870240268
C1orf162	-0.24166105835173	0.171658552885975	0.159190045707292	12.3596558864489	-0.382158294963281	0.288177600116907	-1.32612074917776	0.18479970431585	0.39464260714938	-0.988204755954888	-1.03233613726083
TMIGD3	-0.00912455318930145	0.176187839992199	0.958696996246318	46.8777553878374	-0.0426349111574499	0.278887999503937	-0.152874670954955	0.878497110742916	0.938830676681869	-0.146801912361058	-0.154263563280738
RAP1A	-0.103306230501938	0.0262837348925389	8.47960860577304e-05	826.262328412783	-0.188264257487852	0.0448946847743968	-4.19346429168422	2.74726339374268e-05	0.000718247631727876	-0.487585958504418	-0.530888977253708
INKA2	0.417096528820997	0.231490473763806	0.0715789220872418	24.5510344551924	0.616548403173861	0.371589259986772	1.65922019165949	0.0970714302761219	0.26613243582521	1.39542316818104	1.55051088568811
DDX20	-0.110805735361487	0.103256088232586	0.283219181734734	15.0902805186934	-0.226503131100335	0.189858997872333	-1.1930070928355	0.232866595232863	0.45294501447229	-0.514721933176279	-0.629782036702638
KCND3	-2.15879829149425	0.721416167306421	0.00276752417926034	42.4364331590652	-2.77070035231644	1.1556717115552	-2.3974804649219	0.0165082612154881	0.0824161102268569	-7.92511437536701	-7.20956389945592
CTTNBP2NL	0.00479226647756615	0.0532512348255586	0.928292358088491	99.3156753949925	-0.0334684329143661	0.090077477571317	-0.371551622189555	0.7102267141822	0.847435109885768	-0.0964457257773406	-0.130557292875986
WNT2B	0.127850387348807	0.0667268563322864	0.0553617945064123	49.3732793246676	0.132414266953611	0.123684220268335	1.07058335061931	0.284356812953008	0.510069268204497	0.348823943843136	0.298447176916707
ST7L	0.0402254177672185	0.0456902015454624	0.378645449810061	274.225744157927	0.020766808914868	0.0808257839778409	0.256932972287178	0.797230516577271	0.897341125066059	0.0317644846228666	0.0097054420779722
MOV10	-0.44563186151782	0.155583676421712	0.00417986799615685	15.5207911607033	-0.674079874910039	0.264442508613432	-2.54906020383971	0.0108013652009591	0.0618480018204262	-1.72624635365666	-1.78730131883659
RHOC	-0.089835204310932	0.181314568468165	0.620271215059753	17.8174949833526	-0.203128199170195	0.325501277938448	-0.624047316977374	0.532596510956904	0.725774603605349	-0.438842817141207	-0.56932998059847
SLC16A1	-0.1425021888875	0.0624716094477525	0.0225442342553938	118.171519602554	-0.221043679277728	0.100912924691685	-2.19043972764712	0.0284923614802743	0.119260655425031	-0.629411392837668	-0.615662847441912
SLC16A1-AS1	-0.173786472140898	0.0364771951525155	1.89557496008437e-06	468.549233295939	-0.271731906658154	0.058584370225058	-4.63830037967922	3.51285994353207e-06	0.00014475707623264	-0.742609468429357	-0.746752322892808
ENSG00000287807	0.0788423401987822	0.102043129507532	0.439736992791017	12.560970314505	0.0888647014348527	0.206576782432265	0.430177585247224	0.667066465784399	0.821123530113453	0.171494753305041	0.185819649875332
LRIG2-DT	-0.0837371204102549	0.055390027101778	0.130591744526397	48.6338920209073	-0.143934553523857	0.11204159175678	-1.284652879944	0.198913611088837	0.412770191118761	-0.41677770039354	-0.416243862601749
LRIG2	0.0635077194411868	0.0291178323510126	0.0291790296728361	231.527475355759	0.0599110961274393	0.057064891154742	1.04987663894739	0.293774833430759	0.518634812829151	0.116008439438489	0.110940074709388
PHTF1	-0.384886334890616	0.197098507324545	0.0508478877248139	9.84873117693881	-0.56617248847573	0.383450742667433	-1.47651947297641	0.139804491597439	0.332544230413096	-1.50644663316102	-1.50823212632399
RSBN1	0.051730810686738	0.0453472374368926	0.253965256554442	143.37342217633	0.0563545828466481	0.0828897364895922	0.67987407408062	0.496584198826791	0.701044742863421	0.0733952398128355	0.101742249405418
PTPN22	0.0991801469392665	0.235591797431591	0.673767479247056	7.62418483724357	0.175267397463782	0.405920322696952	0.43177783339178	0.665902891700463	0.820302369736344	0.24508443941455	0.409273589484773
BCL2L15	0.123779894885496	0.135027644723217	0.359299660492951	6.99624491135135	0.196424655723332	0.270164231750283	0.727056481351278	0.467191356421884	0.678439927580237	0.33409540076529	0.463990316238854
AP4B1	-0.175704786390746	0.0933412496098131	0.0597828624006504	39.5190790608238	-0.286359046408867	0.156714166605321	-1.82726968857929	0.0676592303464567	0.212028378056433	-0.749550636929335	-0.784580911035707
DCLRE1B	0.14815970492199	0.145137112396609	0.307336991453442	5.39124131894686	0.18978686125865	0.273222349750094	0.694624218817533	0.487290830483125	0.694843482843761	0.42231054563751	0.446823706959042
HIPK1-AS1	-0.188912723138702	0.0857400784786072	0.0275722898512024	17.0698113638777	-0.349136158107946	0.179537170126612	-1.94464554533042	0.051817653653231	0.17822876664635	-0.797341823650642	-0.946934559372843
HIPK1	0.0284387663247847	0.0372009595262838	0.444591230459912	115.969670649102	0.00680782048286542	0.0732553481660383	0.0929327435238589	0.925956992730446	0.962322673186102	-0.0108839676413736	-0.0263951786370254
TRIM33	-0.0356829645372169	0.0266604858527493	0.180759109938576	398.683627602653	-0.0806409478519297	0.0544097911223314	-1.48210361018703	0.138312728346651	0.330475449226595	-0.242900040325361	-0.252554461813337
BCAS2	-0.124709317874773	0.057548134948814	0.0302315293185343	71.444371911955	-0.207262897475478	0.111249759231412	-1.86304131269487	0.0624564540506813	0.201104374557995	-0.565030222855995	-0.580023103242496
DENND2C	0.116253115699742	0.107170280006465	0.278031757584548	13.5821254418847	0.160524092624577	0.199699724882406	0.803827309822798	0.421496715246151	0.640402934940429	0.306860737521459	0.371144576148428
NRAS	0.121865298877571	0.0684845577330667	0.0751649326561976	28.1976250590645	0.176661042706215	0.128128510648692	1.37878011546229	0.167962559332192	0.371761796254379	0.327167686236011	0.412877823312562
CSDE1	0.0942917795163697	0.0237083884426594	6.97466364952015e-05	328.111622072418	0.117371474767365	0.0469689045539022	2.49891871829091	0.0124572879856912	0.0679415861692525	0.227396523070904	0.259543631874349
SIKE1	0.208320744202167	0.0480142983983198	1.4331297209138e-05	48.310330153552	0.280497466620777	0.0847963436041473	3.30789577355147	0.000939997864103606	0.0108314548616617	0.639995375331424	0.681418726143838
NHLH2	0.0373727755588242	0.0821483480123769	0.649150599770246	19.56059897733	0.0211412499039246	0.160789797306813	0.131483777316938	0.895392618985046	0.946816611132755	0.0214425729547516	0.0106738182745661
SLC22A15	0.00145207510302315	0.041520043687498	0.972101373993611	1036.68497548911	-0.0358157342050687	0.0685823531994495	-0.522229590182043	0.60151048590073	0.777754888158128	-0.108531770154437	-0.136627864107724
MAB21L3	-0.30633770928749	0.127351739225647	0.0161527467553103	8.07941397726555	-0.474907617523573	0.239483451939712	-1.98304982526779	0.0473618643165665	0.167828545775897	-1.22222873414043	-1.2722036700432
ATP1A1	0.0456113278124861	0.0742467267734957	0.539003189268047	234.866265810902	0.0605652732985231	0.129328794366635	0.468304630806549	0.639566757315018	0.802750175651216	0.0512526936860558	0.112631902311993
ATP1A1-AS1	-0.0297719063699346	0.0415788948705665	0.473970296265596	174.191735679438	-0.0711022028140503	0.0748022503080302	-0.950535612515087	0.341840167438221	0.56722970784283	-0.221511651663005	-0.227885438095252
CD58	-0.162947018030755	0.152932926594636	0.286658643081144	8.76475848158686	-0.2622614656514	0.296296845052986	-0.885130807263576	0.376086085484575	0.599096332258367	-0.703388325474155	-0.722259946496478
TTF2	-0.140760113382242	0.0643081278923103	0.0286085722224128	113.364007051935	-0.22047219403687	0.105702919716289	-2.0857720357075	0.0369992776488208	0.142411580442187	-0.623107921118871	-0.614184877027011
TRIM45	-0.178247825321363	0.166724970170775	0.285018775352385	7.92508441088529	-0.250292287737307	0.305601676449049	-0.819014773235501	0.412777984915228	0.634609890822544	-0.758752289745509	-0.69130535732608
ENSG00000271427	-0.091975116613839	0.141471226508675	0.515606297739295	5.77227814322967	-0.196046157146237	0.302108705025575	-0.648925879608934	0.516386286135017	0.713520564048347	-0.446585809130572	-0.551014461946099
MAN1A2	0.0788503221260162	0.0415862315024514	0.0579510554665439	391.637897620222	0.0793783098648163	0.0698806494124299	1.13591259572206	0.255993146237135	0.479855402053997	0.171523634861799	0.161286022263842
GDAP2	-0.00595867075759225	0.0528851422784838	0.910290660489352	116.505126183124	-0.0678294223316947	0.0938919456995464	-0.722420031093492	0.470036275133797	0.681251801993788	-0.135346582030609	-0.219421400213675
WDR3	-0.000825889800350733	0.0858413392426687	0.992323575560479	33.4419764123855	-0.0245552720502118	0.15645771577066	-0.156945101296286	0.875288114581294	0.937151719627993	-0.116774287371108	-0.107506149786642
WARS2	-0.188740198353895	0.0707710038928646	0.00765512021869885	71.952857741361	-0.265036704026271	0.122382557802734	-2.16564115658931	0.0303386188062674	0.125142080842331	-0.796717565345799	-0.729437245084624
WARS2-AS1	0.182328862133584	0.0697767271445628	0.00897427438775573	249.623348942334	0.228896314045763	0.112826178963988	2.02875180341632	0.0424835765708556	0.156007327837089	0.545947159256338	0.547968251086737
PHGDH	0.551698767594543	0.0827799435703917	2.65309551729742e-11	196.094668804874	0.787949855197583	0.135155042086126	5.829970107186	5.54373058727157e-09	7.42959785731999e-07	1.88246371426239	1.99378790677384
SEC22B	0.0104639931453175	0.0423580210576738	0.804879686308315	112.46555456113	-0.0326261479265642	0.0822219934544829	-0.396805605845906	0.691510816535276	0.837382450975015	-0.0759233267544453	-0.128378982389758
ENSG00000290569	0.784808045993024	0.302325226965051	0.00943417118713383	51.0338556111322	1.09468440128693	0.484933213045648	2.25739209408181	0.023983585291654	0.106596897161232	2.72593906268384	2.78706225917402
NBPF8	-0.0982861690254867	0.212320592395394	0.643426031241304	5.31508528652717	-0.254225181311443	0.450345569010112	-0.564511341524345	0.572406183767352	0.756899056864278	-0.469421524501459	-0.701476574239393
ENSG00000290999	0.0468872559992394	0.118434282604186	0.692184260804223	35.7124121114247	0.0108488327897291	0.204254693956106	0.0531142397738998	0.957640885769528	0.976945611309039	0.0558694724744262	-0.0159443459491588
H2BP1	0.0202086098391057	0.178351554690725	0.909786588900047	5.06389577725427	0.0423703476598807	0.331792716208855	0.127701259219957	0.898385393539896	0.948231950780438	-0.040663709387451	0.065576335741545
SRGAP2C	-0.0466715564263986	0.061591014778166	0.448591279006819	142.056425736855	-0.0843441006282867	0.105712812700594	-0.797860717859911	0.424951321380626	0.643810556763234	-0.282660818772561	-0.262131524970898
LINC02798	-0.142688375300369	0.181104152858962	0.430766786613804	33.9247807985755	-0.271819887811214	0.303177076943039	-0.896571371925601	0.369947679890582	0.593416183529469	-0.630085083951746	-0.746979859024966
ENSG00000290735	-0.423482465227496	0.162009522735037	0.0089505895750103	5.17301968827142	-0.555446596367913	0.314590641563882	-1.76561703681552	0.077460119812372	0.230967476914982	-1.64610166837575	-1.48049291264813
H3-7	-0.204617455326298	0.119812356785087	0.0876704964082301	7.91199115847312	-0.312087609262922	0.236112759952147	-1.32177358532496	0.186243556737118	0.396335783337566	-0.854167337181486	-0.851119908016806
NBPF15	-0.267410427892602	0.18780526148227	0.154483875969496	19.9621817389829	-0.409699418459172	0.313102546276507	-1.30851512813108	0.190698646810924	0.402501854421014	-1.08137547225728	-1.10356276361942
SRGAP2B	0.205013628207939	0.134896781842979	0.128565909982205	26.1339375853122	0.251171899819807	0.239285364050633	1.04967514756422	0.293867493770968	0.518634812829151	0.628029009879709	0.605577187232105
NBPF20	0.0672232662397714	0.144963440171368	0.642844314105897	15.964042112862	0.0425093003514758	0.254739108968869	0.166873867634792	0.867469295414385	0.933876512096476	0.129452658184493	0.0659356940461269
NBPF25P	0.0800004682692715	0.178322302708511	0.653699666551984	5.84941311098922	0.10271042885979	0.380581039655412	0.26987794492544	0.787254155210548	0.891262771150084	0.175685287823804	0.22162735590831
GPR89A	0.0951441180640347	0.0613700117003974	0.121060970679048	69.6754024504141	0.105723532218061	0.114383860234437	0.924287150314512	0.355336831135731	0.579667803484497	0.230480598309796	0.229419818954032
RNF115	-0.139790903489972	0.0262187241957209	9.72867154167921e-08	360.247976158919	-0.225467804866857	0.0505871378989693	-4.45701840885231	8.31074688672817e-06	0.000280978797015837	-0.619600962248797	-0.627104484539519
POLR3C	0.0211991248923579	0.0566082741252898	0.708041210122364	65.684702562698	-0.00574351513103877	0.0968886370265417	-0.0592795533852478	0.952729446505731	0.97408525682017	-0.0370796605868261	-0.0588553392476172
NUDT17	0.288053238446493	0.16306672804896	0.0773162538398479	7.78765314983397	0.341154977891913	0.296027283862135	1.15244437418408	0.249138515383473	0.472727621791396	0.92849694774967	0.83829068134187
PIAS3	-0.0496552296926044	0.059312013339289	0.402487622968579	30.2430518767182	-0.0799264249870923	0.12428720976657	-0.643078440148475	0.520173203349718	0.716591621058956	-0.293456849136855	-0.250706568675425
ITGA10	0.277395167400399	0.162625258055334	0.0880579192787897	6.3744486707953	0.382096623995259	0.339045735736253	1.12697663979026	0.259752357813182	0.483674561876192	0.889932115620864	0.944173628707601
PEX11B	-0.00866843969023883	0.0777878767315489	0.911269901834934	38.1833979652404	-0.0286359422283882	0.137104596680471	-0.208862014270212	0.834555958354739	0.917037556247976	-0.145151525490211	-0.118059545334102
RBM8A	-0.0360878651615335	0.0406119686805634	0.374217167170251	79.084378296074	-0.0661089480507287	0.081007552938311	-0.816083755808204	0.414452233965008	0.635347782483034	-0.244365120126207	-0.214971923822917
LIX1L-AS1	-0.0795617992860791	0.0822269302923614	0.333250122517917	24.5437379350208	-0.199175466169017	0.163071587360897	-1.22139895362776	0.221935003192165	0.44040530204645	-0.401669848556062	-0.559107455122623
LIX1L	0.0942204165147712	0.065712871882041	0.151623694457764	45.474998633299	0.119251894875812	0.115023250744034	1.03676338570179	0.299846143291864	0.525297629400183	0.227138305409852	0.264406758844512
POLR3GL	0.122909178998764	0.069332964746852	0.0762721366511206	35.2417814233133	0.164150088024672	0.129550482502468	1.26707430843837	0.205128720985151	0.420226195028509	0.33094482953542	0.380522095536082
TXNIP	-0.236673063147022	0.140197959292445	0.0913853429882513	583.130764232145	-0.341370601257156	0.23536200999639	-1.4504065514328	0.146945181238919	0.343056578171713	-0.970156349550302	-0.926851340314619
LINC01719	-0.145663869559294	0.102490297594108	0.15524541465764	15.2952862588775	-0.25397035387467	0.198494059972278	-1.27948591464218	0.200725996578452	0.415037063802989	-0.640851519650982	-0.700817541624849
ENSG00000290578	-0.248800830173536	0.111034809634273	0.0250425182286186	13.7145667672986	-0.358676955341045	0.216155940379136	-1.65934350317612	0.0970465937764292	0.266113387837449	-1.01403908381357	-0.971608890461273
ENSG00000287978	0.569307354930074	0.219685961515448	0.00955696849678511	8.20823953237292	0.829794882415587	0.370804184156057	2.23782502428926	0.0252324678588741	0.109961444965067	1.94617807792944	2.102007170925
ENSG00000291242	-0.0424773156470133	0.0997396621032104	0.670193912966558	166.973747645639	-0.122931147077726	0.159537822773464	-0.770545472795389	0.440976391903328	0.656261274295177	-0.267484508644278	-0.361925026138185
ENSG00000289321	-0.0763070771960689	0.101524119949732	0.45228246735769	62.1869579295365	-0.146899934105534	0.164827332621543	-0.891235281000562	0.372802960652853	0.596324391685144	-0.389893063574585	-0.423912905396376
ENSG00000290557	0.0547524643508457	0.121234922056857	0.651540686094853	26.9558257859579	0.0294710459343254	0.212712286684341	0.138548865200531	0.88980665311661	0.945205200604702	0.0843286972652902	0.0322162680438759
ENSG00000291243	-0.295006557471611	0.176469482023076	0.0945806719883018	5.4256251628252	-0.527561103276674	0.358749869562085	-1.47055413266255	0.141411735957779	0.334761455141298	-1.18122844752988	-1.40837568048325
NBPF12	-0.0274301525626139	0.0572063787841399	0.631586773456524	185.556903746222	-0.071342121950747	0.0955302766203869	-0.746801165815132	0.455183591786757	0.668109769789937	-0.213038322664188	-0.228505914987137
PRKAB2	0.0931316203710504	0.0347354566355068	0.0073365512017072	94.3606597361842	0.0896476581136614	0.0672119607795818	1.33380513042398	0.182267729171681	0.391314004785384	0.223198639374273	0.187844525978327
ENSG00000237188	0.0959274449231145	0.0718275281449971	0.181704645077502	144.93966052534	0.104562576360227	0.117358266553529	0.890968991200412	0.372945805967388	0.596488744174913	0.233314963805368	0.226417364492901
FMO5	1.07253684971968	0.218456726777301	9.1258723170241e-07	95.0479449612119	1.48747705180591	0.348181585661882	4.27213015581586	1.93614506024423e-05	0.000553886421465252	3.76704799940906	3.80289937123257
CHD1L	0.0497898178073142	0.0987157958973718	0.613997610327559	11.9406860360032	-0.0359860487639795	0.1855934490317	-0.193897192771243	0.846256381830929	0.923888884200565	0.0663720116663484	-0.137068330214809
LINC00624	0.0283111610021333	0.0848702863308462	0.738695348380339	17.1186789689345	-0.0217644770249229	0.181476319504903	-0.119930121375064	0.904538503272005	0.950928509413475	-0.0113456907642082	-0.100288618717537
BCL9	0.0788188268604049	0.053424052009697	0.140120222150538	75.7385415949939	0.0802977260705609	0.098128947810296	0.818287853506728	0.413192840184535	0.634829827339701	0.171409673374218	0.163663808869548
ENSG00000289419	-0.0128291311259501	0.124199711662585	0.917729342814012	6.64612636044514	-0.0359023930067107	0.213899090614334	-0.16784733821727	0.866703380236851	0.933505213120041	-0.160206441718863	-0.136851980385557
ACP6	0.262786459777868	0.0803734178820785	0.00107711349048671	44.1894161836796	0.348599006372124	0.160399606667193	2.17331584294604	0.0297565538968569	0.123406327228783	0.837072423220126	0.857542366380855
ENSG00000290705	-0.0399831422144803	0.162096208558745	0.805169019134891	4.99226772604338	-0.236379065849787	0.311441463531452	-0.758983929658793	0.447862170107857	0.661608504719412	-0.258459669223545	-0.655323097670829
NBPF11	-0.154051073771832	0.0833793535825465	0.0646613060618038	92.1478157861273	-0.263361435256253	0.141262470370098	-1.86434114146711	0.0622738127456375	0.200907663934961	-0.671199517997745	-0.725104678813312
ENSG00000227733	-0.269619822165494	0.0846052560500234	0.00143857434107056	65.3836799810495	-0.448757469086473	0.152089972105965	-2.9506052428875	0.00317151975546814	0.0258659692337413	-1.08936987564152	-1.2045743719055
LINC01138	0.0204652302481999	0.101093365981204	0.839573616671215	111.249855258391	-0.00880204467876387	0.168333938563064	-0.0522891863274874	0.958298269591329	0.977270401177002	-0.0397351620964127	-0.0667652831297182
ENSG00000291232	-0.230976995765735	0.113929733501569	0.0426252406409779	13.232565436935	-0.407907134984363	0.219533846547219	-1.85806034650164	0.0631604451149155	0.202393857612338	-0.949545876848092	-1.098927574884
PDE4DIP	-0.0195623720486558	0.154397519996925	0.899176788438071	199.554302294706	-0.0814156762250524	0.250367807909422	-0.325184283494253	0.745041602812961	0.866540587543759	-0.184569790841229	-0.254558057940054
NBPF9	0.118758870754112	0.156715605047369	0.448571542855487	17.5148181115281	0.0721365104845596	0.273391846812374	0.263857577779436	0.791889665505027	0.894400627443078	0.315927483521721	0.14255734045468
ENSG00000274265	0.147955484725171	0.0795114997786996	0.0627715621383307	288.3237973774	0.171854058495156	0.133450203544341	1.28777666823157	0.197823716318201	0.411377786135271	0.421571601641588	0.400446040405674
ENSG00000291233	0.0965631781027784	0.176254075834204	0.583785620295169	14.3521142743742	0.0995548283865444	0.319394849702471	0.311698289685271	0.755269827883899	0.872719742084891	0.235615280930898	0.213466367999506
ENSG00000272755	0.253969384453528	0.114475015134125	0.0265168548994085	15.4454046042252	0.327370244906877	0.201307498227306	1.62621982683043	0.103902899854445	0.277405110741437	0.80516899263877	0.802640718626134
LINC00869	-0.0629263191831086	0.088419005064832	0.476660982163631	47.5801425298815	-0.122033737599425	0.150433452075942	-0.811214101088497	0.417242729131647	0.637717336747394	-0.341476545773728	-0.35960415314943
H2BC18	-0.161045818108338	0.0886908599491685	0.0693994056415004	25.3238621878312	-0.296977427551346	0.154942552786525	-1.91669378237567	0.0552768456341188	0.185914165872293	-0.696509082923206	-0.812042080740031
ENSG00000290791	0.17977573029442	0.104296575198751	0.084762493655298	36.6447610202561	0.230960928556748	0.180887766300182	1.27681895398869	0.201666172288572	0.416375569599556	0.53670898657441	0.553307740101062
ENSG00000290792	0.104749237864979	0.113507911090815	0.35609244179008	31.1666078902894	0.135902576619663	0.192161074893742	0.707232600019604	0.479421942707599	0.689019915056668	0.265235464466956	0.30746861459495
ENSG00000264207	0.194333604278949	0.147032065961978	0.186265071904398	6.5156447892125	0.245752779345998	0.265513688017484	0.925574802493101	0.354666993194524	0.579337453690758	0.589384744123562	0.591562302572889
H2BC21	0.0273820035719864	0.0918907450125051	0.765715111150765	50.7850249854754	0.0234407543048766	0.158570883671029	0.147825084670063	0.88248081212338	0.940619414344236	-0.0147077250535159	0.0166207775843765
BOLA1	0.111042068306579	0.0935669063802537	0.235319743296471	18.9449641261078	0.148068070307496	0.181253349145038	0.816912189517741	0.413978611276368	0.635273965478363	0.288005246029287	0.338930913999704
SV2A	0.20486115073885	0.303858911940764	0.500185273581097	16.1247314159116	0.307900986118146	0.478142452963862	0.643952412528024	0.519606292902664	0.716173743465212	0.627477290157312	0.75228948217674
SF3B4	0.124241509374885	0.0677462764503771	0.0666653047435631	26.0898078696948	0.156774665502102	0.124963308427486	1.2545655798884	0.209636505121488	0.425794435753262	0.335765692248103	0.36144783865872
MTMR11	-0.0758522978135154	0.130881572832806	0.562218726054564	13.5394043862607	-0.180947876559607	0.237568577640683	-0.761665866574688	0.446259452314846	0.660304769646083	-0.388247504029338	-0.511967413260468
OTUD7B	0.0129499562252262	0.0171485341617948	0.450150566107112	925.656754981759	-0.0103019135288612	0.0382227240832183	-0.269523268577927	0.787527038750431	0.89149434828785	-0.0669281954177832	-0.0706442315752566
ENSG00000285184	0.051120593562239	0.0500307322381696	0.306883220814388	137.30481140957	0.061164213859509	0.0908631858784325	0.673146261251963	0.500854245354378	0.703227717418972	0.0711872491861406	0.11418087744929
VPS45	0.0353681455956776	0.0448833173026759	0.430695512638367	218.823530661742	0.0191218102808618	0.0799631051824964	0.239132913075611	0.811002521064456	0.904179982264472	0.0141890823676854	0.00545116018267393
ANP32E	0.0358701226361607	0.107041756099347	0.737546621482883	18.0161929254296	0.0531295309119923	0.241399778596213	0.220089393705955	0.825801534898029	0.91178847745472	0.0160054204475336	0.0934016467001208
CA14	-0.0762327851830671	0.0969203551963856	0.431544856425411	35.039808992757	-0.151990025964424	0.171500611175115	-0.886236060169085	0.375490335836333	0.598715162861831	-0.389624247669949	-0.437076858966322
APH1A	-0.0164590273438821	0.0568053459312174	0.772011833836614	52.8851626160286	-0.0419633159017607	0.108479595017825	-0.386831421106112	0.6988810139632	0.841282349196198	-0.173340745073019	-0.152526689171433
MRPS21	0.0531776566491069	0.09376709424509	0.570629307188409	39.6005030383507	0.0593402407317461	0.161196675889412	0.368123228375107	0.712781351439352	0.848945987510953	0.0786304621540722	0.109463733194857
PRPF3	-0.23421115891884	0.0451299883529331	2.10631695816065e-07	161.133493836879	-0.375452433719305	0.0811143013416605	-4.62868356762227	3.6799757408032e-06	0.000149981696219694	-0.961248272012966	-1.01499349423799
RPRD2	0.0451128479137082	0.024631842079536	0.0670281929107803	459.50705950029	0.0334990252587308	0.0427341162366427	0.783894185929291	0.43310220159114	0.650852938018924	0.0494490095547699	0.0426333949400365
TARS2	-0.181730462303881	0.0629829273766588	0.00390926022562326	51.0786957602201	-0.292502583889232	0.117460479252766	-2.49022127059254	0.0127663587539725	0.069249212080005	-0.771353754871378	-0.800469276980518
ECM1	-0.368348808924379	0.350456278678614	0.29323334982168	5.47647871347027	-0.632809617244082	0.560629852578708	-1.12874762971214	0.25900431057208	0.483188879366724	-1.44660776457444	-1.68056851895883
FALEC	-0.0939135905447356	0.145565602361318	0.518821339041087	15.6211947003162	-0.154347074778017	0.244060704026704	-0.632412642557685	0.527117274908408	0.721379630316235	-0.453599922792207	-0.443172639161337
MCL1	-0.0729266617037619	0.060119980916657	0.225122667188747	72.7823538140742	-0.130995924916302	0.117487331699543	-1.11497914729483	0.26485935775647	0.489568564361983	-0.377661473503301	-0.382782088046316
ENSA	0.45422130157601	0.0998779905378352	5.42194739357538e-06	157.605014327832	0.617598887256761	0.170766022842663	3.61663799962005	0.000298454234258568	0.00463929486816139	1.52975428897441	1.55322763895634
ENSG00000288880	-0.207615952430683	0.0614731723205485	0.000731898763005962	42.0778424766109	-0.37010884656772	0.126264938092803	-2.93120839528465	0.00337646194334111	0.027101408892631	-0.865017005659885	-1.00117395323353
GOLPH3L	0.0990635878455135	0.0888331349870608	0.264779794423341	36.6719199783208	0.0820194554830473	0.147949640846092	0.554374143891096	0.579322817572428	0.76211586789949	0.24466268562212	0.168116531271088
CTSK	0.387529884155464	0.17354838556498	0.0255503354367607	7.63442570346377	0.657681190623743	0.345278903590063	1.90478243467948	0.0568083581085867	0.189225511693537	1.28844014252779	1.65688816122725
ARNT	0.041387017760738	0.0418228621613874	0.322380036253883	196.565819554752	0.0198805322714612	0.0734186787998823	0.270783029556411	0.786557912874462	0.89082417311024	0.0359675818397237	0.00741336073496888
SETDB1	-0.0503731620075929	0.0349686042944237	0.149718814667084	143.245714948637	-0.109791141377195	0.0629543468289854	-1.74398031124746	0.0811625230809642	0.237628552629973	-0.296054593052019	-0.327942451806348
CERS2	0.176078127795898	0.0412719930129323	1.98753921096253e-05	179.020418092483	0.238652985855694	0.0697655426130424	3.42078591976835	0.000624404625260799	0.0081052733031236	0.523329696924542	0.573200875224712
MINDY1	0.108467242232093	0.0460210662192271	0.018428002444428	104.544928380653	0.134506288542382	0.0831743248285723	1.61716117106581	0.105843495425995	0.280353178507141	0.27868857560234	0.303857545889482
PRUNE1	0.0236876018515243	0.0633146418069412	0.708311184804621	45.8569827934237	0.0178282285372014	0.110128171897018	0.16188617526379	0.871395489753596	0.935383283867884	-0.0280754331077996	0.00210570974984261
BNIPL	0.70818107086916	0.174641559217452	5.01225778577877e-05	7.31040156024685	1.02511535723468	0.318910970963168	3.21442487268044	0.00130706113274961	0.0139083271894015	2.44867440387177	2.60714337142156
C1orf56	0.0742396235350473	0.058420840268582	0.20380943451345	39.4616167368752	0.0492009957508096	0.119745257635099	0.410880536920637	0.68116013461968	0.830259667330015	0.154840426766427	0.083241701478428
CDC42SE1	0.00835091898329293	0.0510795915388318	0.870133932090728	129.291287887963	-0.013305651864839	0.0895777292683273	-0.14853749892434	0.881918594312261	0.940258081343739	-0.0835692084512145	-0.0784124748775883
GABPB2	-0.184731609000734	0.041124310889547	7.05477184527041e-06	227.31832180529	-0.285978393951565	0.0784197515398268	-3.64676485625341	0.00026556273566082	0.00424786156525845	-0.782213010552592	-0.783596470791184
SEMA6C	-0.473842071502581	0.171244271576898	0.00565654608564785	6.97914835914661	-0.732543905953742	0.343884855898512	-2.13020112223241	0.0331550124607855	0.132641427317501	-1.82832129833245	-1.93850051356762
SCNM1	0.0962868898762449	0.0555065443716269	0.0827949545051326	37.5413962756012	0.140506876852254	0.10303910412919	1.36362673219758	0.172685074247513	0.378274652408482	0.234615568222159	0.319376217868956
LYSMD1	0.07775334028501	0.0927461391209188	0.401836495505608	17.290802236362	0.089926064615947	0.183508136298168	0.490038569569652	0.624106606310955	0.791357814139258	0.167554349954259	0.18856453857756
VPS72	0.114094367244854	0.0579459775586066	0.0489555932096054	41.9086489739923	0.151992045469316	0.113852230507012	1.33499400751709	0.181878307747494	0.39075992288442	0.299049589386768	0.349079066188665
PIP5K1A	-0.245638054128535	0.0369961970767891	3.14644922420143e-11	265.445570649549	-0.391627451337741	0.0636432632623673	-6.15347848716162	7.58016632792302e-10	1.464320211012e-07	-1.00259499353598	-1.05682519135172
PSMD4	0.052717350067582	0.062440353840925	0.398511097257475	114.173934412971	0.0495814962306814	0.112131673508525	0.442172088218339	0.658364682252646	0.815541095277739	0.0769649031643152	0.0842257486801748
ZNF687	0.0320061613075326	0.0950989503393791	0.736451320840076	16.9178391549018	0.0250284855700111	0.189556850706093	0.132036829461878	0.894955161056531	0.946816611132755	0.00202418319115816	0.0207269550827802
PI4KB	-0.0458619912106657	0.0395558162001674	0.246283104443781	181.534993554215	-0.0929162999306304	0.0694987569544602	-1.33694909092424	0.181239255051579	0.389668327525262	-0.279731513224959	-0.284300876082172
RFX5	0.379147129849055	0.176288350087866	0.0314981949872451	5.35592417243048	0.385339803697422	0.338261455570006	1.13917739474066	0.254629171996126	0.4788702354759	1.25810824558269	0.952561113295663
SELENBP1	0.0275701448060314	0.154094478786894	0.858002757181187	5.95982104660857	0.0171020047358914	0.288780556804899	0.0592214549521958	0.95277572105091	0.97408525682017	-0.0140269606754151	0.000227555746563133
PSMB4	-0.0180191544879668	0.0725789900904674	0.803925843527431	70.1029340350682	-0.0503850344207705	0.125614161190345	-0.401109508221939	0.688339500760482	0.834602527778379	-0.178985860511921	-0.174306868122382
POGZ	-0.0775172102289574	0.0247773310146278	0.00175668917406429	1349.42768159921	-0.143317044122246	0.047429950173081	-3.02165706687977	0.00251395178314586	0.0220374465091797	-0.394271771228628	-0.414646864882027
CGN	-0.0488792319783444	0.0560819188776963	0.383443840186283	63.4701118860198	-0.0842921861425265	0.107234741460678	-0.786052961888622	0.431836459994851	0.649753460592139	-0.290649003190497	-0.261997264156143
TUFT1	-0.121489049311516	0.11667509851369	0.29775514932733	9.95037382534043	-0.207214536398168	0.281387735156988	-0.736402161531887	0.461485989594606	0.674036875916481	-0.553378103442022	-0.579898032223359
SNX27	0.172520625849154	0.0250347134430411	5.53018107494179e-12	282.791005515441	0.226974474483352	0.045100932905303	5.03258934709673	4.83898954588051e-07	3.10279346916028e-05	0.510457342745184	0.542998005466461
MRPL9	0.228556282105412	0.0740513320709878	0.00202556966373142	22.8120984909786	0.347772790882533	0.139961253893712	2.48477904568241	0.0129631866608881	0.0700167149523283	0.713215015067334	0.855405614698318
TDRKH	-0.0261644448168858	0.0698797362714747	0.708091078123396	40.7285144845496	-0.0524484892649549	0.127755722504306	-0.410537299127145	0.681411848039652	0.830331147725906	-0.208458525201117	-0.179643358015994
TDRKH-AS1	0.103587497793931	0.117338797072845	0.377340620551285	13.5316575479852	0.142732779817864	0.208626794792784	0.68415363405085	0.493878157006598	0.698778159752959	0.261031860397935	0.32513282975393
ENSG00000269489	0.227683657071133	0.126900818891852	0.0727835055324742	10.2516920848831	0.23625059030748	0.24323927401611	0.971268275911041	0.331414702142898	0.556903027836632	0.710057535837481	0.566987819678749
C2CD4D-AS1	-0.687388890421494	0.176546904359434	9.88000818761257e-05	6.59197145572032	-0.989362622189215	0.327659086527332	-3.01948782399076	0.00253202470481481	0.0221395684736023	-2.60101245301065	-2.60268295862746
THEM4	0.0240433606346528	0.04485143781123	0.591912478464623	162.558235635954	0.0110075084913655	0.0738752838071883	0.149001234568448	0.881552658795673	0.940002677388318	-0.0267881666136693	-0.0155339801587317
ENSG00000285651	0.327134796543729	0.128486348118083	0.0108944407953418	8.25224114307885	0.410691874570668	0.233137395563724	1.76158729738581	0.0781390516720037	0.231999329485135	1.06990843964477	1.01812642982222
S100A6	0.873739559812414	0.275481299038464	0.00151557953130794	96.5861788600031	1.29629741269944	0.45485673002665	2.84990267731883	0.00437326084753028	0.0325120581548528	3.04772608085749	3.30847216589225
S100A16	0.255368179903993	0.13087030888821	0.0510205095485451	8.00382083317935	0.36903562290755	0.257865895452418	1.43111450337427	0.152397401289519	0.350950407866948	0.810230350505164	0.910395375453621
S100A13	0.333210390091993	0.183754933902477	0.0697792143998092	19.3085197844791	0.469349846324482	0.303557072142568	1.5461667323766	0.122064305673961	0.30704162395294	1.09189217800215	1.16982719241764
CHTOP	0.000194151783149448	0.0463340001087588	0.996656661273881	167.673052823376	-0.0168505687791295	0.0810906150539095	-0.207799247396596	0.835385720278574	0.917562391697027	-0.113083400693588	-0.0875803097541891
SNAPIN	0.271085768878309	0.0618617769656244	1.17529702536676e-05	34.0911210002885	0.391337577812638	0.111826848182321	3.49949573088751	0.000466139069039635	0.00649277602156705	0.867102384632412	0.968072507228136
ILF2	0.0253812062591672	0.0426983012454986	0.552223686107199	61.4923820258987	0.00656599025381106	0.0814768893900341	0.0805871493495453	0.935770286296927	0.966387636744757	-0.0219473476980771	-0.0270205979801991
INTS3	0.0141682997409499	0.0494180186221202	0.774339654348566	156.933235851429	-0.0138123686321298	0.0877574571476274	-0.15739253484629	0.87493549646225	0.937151719627993	-0.0625197792085175	-0.0797229416005177
GATAD2B	-0.0760534502214996	0.02347369451383	0.00119553274403345	717.436574443378	-0.142299602224936	0.0472972882581671	-3.00862073631387	0.00262436502149537	0.0226836299206853	-0.388975347633745	-0.412015565041553
ENSG00000284738	-0.039870353525111	0.116902699402746	0.733061511413922	20.4867679660709	-0.0503677039547353	0.20115997565005	-0.250386309662108	0.802288615808138	0.899588863251817	-0.258051558144838	-0.174262048214106
DENND4B	0.160371873391171	0.0391752739756104	4.24541004594171e-05	152.9413409947	0.210655844713261	0.0711816132571228	2.95941374568638	0.00308224972293174	0.0254025190461676	0.466498675450668	0.500794899790987
CRTC2	-0.0235832351203876	0.0745608356048509	0.751778446902594	58.0132441839547	-0.0476080125158975	0.126126439368128	-0.377462590353026	0.705829860357804	0.845608842931681	-0.19911875647522	-0.167124956983662
SLC39A1	0.0895450557883201	0.0867907833948609	0.302196455332036	33.6655456244257	0.0895236443225426	0.160044861969669	0.559365937905015	0.575912002875469	0.759585851604625	0.210221125858559	0.187523802534904
CREB3L4	-0.218445046974698	0.109099303676919	0.0452568986032121	10.1428258137614	-0.376854369241177	0.222615859269908	-1.69284601050936	0.0904847821939828	0.254885745108443	-0.904200663883852	-1.01861916831807
JTB	0.144548825486554	0.0554982699551981	0.00919910959058171	79.9091141770255	0.190728198933309	0.108755311558842	1.75373686305073	0.0794756059637034	0.234672313282265	0.409245052016505	0.449258186686793
JTB-DT	0.162274512383288	0.153581449859286	0.290693132687943	5.41122384614491	0.261240759661549	0.269900933931637	0.967913507582443	0.333087567746245	0.558639928312372	0.473383125086572	0.631617189482257
RPS27	0.0943487844096484	0.0690900758789796	0.172067379351232	272.868241927839	0.138074862778724	0.112079238981345	1.23193968868494	0.217971614250558	0.435468826185512	0.227602787800263	0.313086563137187
NUP210L	0.419542102206471	0.125397939934371	0.000820793583478144	109.283076757294	0.569303030578412	0.198046184475893	2.87459731721168	0.00404543078950421	0.0307621359898232	1.40427215470605	1.42832529287704
TPM3	-0.130083707670439	0.0840690316040885	0.121780328446712	77.6983476198603	-0.219365524718397	0.148483776332194	-1.47737032379634	0.13957639655839	0.332107881510335	-0.584476747407038	-0.61132281796609
C1orf43	0.0506094419407608	0.0254411630696483	0.0466709777601099	176.556269639186	0.0594255805298785	0.0533364810028169	1.11416387831698	0.265208888638527	0.489971116168248	0.0693377140883333	0.109684438276696
UBAP2L	-0.0184891983677379	0.0384374916394439	0.630502355705626	147.626936539243	-0.067618562040313	0.0738311752191735	-0.915853795359239	0.35974358364615	0.584166089981457	-0.180686652638202	-0.218876075067794
HAX1	0.147689426427594	0.0450328280106141	0.00103956294718114	51.7312259162464	0.203838361556024	0.0904224967548053	2.25428813482959	0.024178047283927	0.107204957196929	0.420608904588981	0.483163581097002
ATP8B2	0.405617364793037	0.0895799815510013	5.95470715114278e-06	45.8626660565611	0.564457217899564	0.170128844730853	3.31782196483227	0.000907222905020558	0.0106032003143549	1.3538873187949	1.41579309210711
IL6R	0.0727904029929493	0.326709419523104	0.823692253573898	23.724466566868	-0.0328392607161634	0.515855891168036	-0.0636597570724771	0.949241148921681	0.972582311551341	0.149596612319899	-0.128930132927944
UBE2Q1	0.172303389451465	0.0537701648493089	0.00135324422739627	60.9731107230378	0.232164562742605	0.104402420736497	2.22374693139126	0.026165475711681	0.112412003022173	0.509671301333665	0.556420568902009
ADAR	0.0662898727191777	0.0286157661282107	0.0205282202186013	249.027441840357	0.0768228140248361	0.0546877474986738	1.40475367040303	0.160094540095947	0.361500664612524	0.126075296157524	0.15467702000646
KCNN3	-0.624017395220763	0.427454852326776	0.144332956774394	21.5632825212602	-0.985115922800577	0.677115257860239	-1.45487184251859	0.145704744338816	0.341115239573227	-2.37171100966333	-2.59170017970571
PMVK	0.0841329021613747	0.0453576522149458	0.0636136788020012	55.0367914659661	0.0993387989854193	0.0860954661926771	1.15382148884709	0.248573362287956	0.472197335895242	0.190637957837273	0.212907674544655
PBXIP1	-0.355576993226606	0.23423297924656	0.129002204378918	7.32964814681184	-0.577484940444802	0.397642797564969	-1.45227059054288	0.146426381494114	0.342167585784863	-1.40039462466999	-1.53748829627366
PYGO2	0.125555855462816	0.0570287914644676	0.0276920037925721	33.147595353143	0.131961608957306	0.11126960180971	1.18596280395596	0.235636989055765	0.456186341644139	0.340521481172854	0.297276516541293
ENSG00000271380	0.204356519366391	0.123214726947494	0.0972085762585602	11.1563035787741	0.242978678903464	0.227108820258576	1.06987777324905	0.28467432899883	0.510341686934996	0.625651347725361	0.584387946895967
SHC1	-0.206178903722945	0.154896509085088	0.183164264196431	7.89800459900937	-0.318706669652387	0.292953458018432	-1.08790888425811	0.276635333664694	0.501146874229199	-0.859817233399484	-0.868238067385856
CKS1B	0.31989315328719	0.0847492294886519	0.000160274383618758	15.4982108804108	0.431800218118355	0.168363165074726	2.56469529975101	0.0103266445461659	0.059634768737874	1.04370550336134	1.07271665375205
ZBTB7B	-0.0167529055710741	0.0744413133800352	0.821941547887816	35.3662762205487	-0.0363894646454235	0.13416098064109	-0.271237318567112	0.786208512326805	0.890692889857216	-0.174404104891973	-0.138111641039039
ADAM15	-0.0058668205762455	0.0881646773630911	0.946944816100338	93.5617970771132	-0.045381349712162	0.146662689263439	-0.309426684728568	0.756996974228723	0.873494181556507	-0.135014234196811	-0.161366380011598
EFNA1	-0.127364659006638	0.0870745459800991	0.143547220715892	140.077981182076	-0.208235326669238	0.143015793283927	-1.45603028789857	0.145384246990144	0.34085674676523	-0.574638226457415	-0.582537991600427
SLC50A1	0.521889582592272	0.132753724004738	8.45013553248096e-05	12.1540994334822	0.740396892598988	0.260315221889714	2.84423203231914	0.00445186150414953	0.0328664475115278	1.77460308821313	1.87080682723439
DPM3	0.285588094465806	0.104634623156273	0.00634527166975472	27.3926743752801	0.422616412542892	0.186787258891839	2.26255481797938	0.0236631460116867	0.105509826892809	0.919577147592831	1.04896557154326
KRTCAP2	0.187851805120742	0.0490587679678268	0.00012860340443109	71.0199359402862	0.279521908406431	0.0965347039526227	2.89555876758699	0.00378484154351201	0.029339918083004	0.565931204046017	0.678895745538684
TRIM46	0.319178809144629	0.120525323082132	0.00809143894436716	26.7172396695461	0.418866135292285	0.198601930721927	2.10907383311777	0.0349382090958612	0.13702631123386	1.04112074277746	1.03926663545919
THBS3	0.288504540512567	0.239697370555008	0.228736499609139	7.12287966618873	0.366589512646408	0.408267443599965	0.897915124982646	0.369230800454374	0.592585757639364	0.930129925081335	0.904069265277749
MTX1	0.357155455926518	0.0918122623592372	0.000100218330068122	12.9143629769964	0.464617137722156	0.17619280510404	2.63698133103565	0.00836474349981033	0.0514482339289359	1.17853425800218	1.15758750047725
GBAP1	-0.124157689825936	0.131297072213947	0.344340292847843	9.12308957050964	-0.245160476338705	0.240469985375322	-1.01950551523535	0.307963036162833	0.533448780386389	-0.563034229114824	-0.678033509026737
GBA1	-0.182084500385435	0.0923196046967762	0.04857222578401	16.7247927273977	-0.287322871179277	0.187670595880242	-1.53099567799436	0.125770460825049	0.312295338880558	-0.772634795232554	-0.787073546704961
ENTREP3	0.320825710643986	0.07646189813696	2.71802195661012e-05	29.0705993341957	0.453110482827281	0.154169659339289	2.93903797134363	0.00329232736065927	0.0266177509875909	1.04707983983928	1.12782908452313
SCAMP3	0.175497474464717	0.0339160753823239	2.28567494519165e-07	98.8110269302333	0.203198185381485	0.0677635622376386	2.99863493995332	0.00271192034651663	0.0231056856098405	0.521228679006272	0.481507962756144
CLK2	0.000950709230969512	0.0461174650719794	0.983552814722295	56.0781326498216	-0.0432237320823056	0.0872756626910311	-0.495255272197979	0.620419939243213	0.789679711008881	-0.110345896801486	-0.155786367098565
FDPS	0.252442661171717	0.0540597164498152	3.01639819515463e-06	171.955777451221	0.344637649259008	0.0967515970614704	3.5620874458542	0.000367917786712242	0.00543162319413438	0.799644744694133	0.847297537297868
RUSC1	-0.027266417168303	0.425798571317715	0.948941599435195	12.6656361573019	-0.0133533089951833	0.653709849943066	-0.0204269661782614	0.983702772436306	0.991836955589161	-0.212445867616006	-0.0785357253548924
ASH1L	-0.0270205388671903	0.0139574328849497	0.0528769258754438	1318.08022327214	-0.0682264806867744	0.0292230431405061	-2.33468090091567	0.019560096734003	0.0928500413172068	-0.211556189233725	-0.220448269255674
ASH1L-AS1	0.19573354545967	0.103040672203917	0.05748883840923	10.5813532454865	0.226499147665316	0.20117174075441	1.12589942710604	0.260208091890122	0.484159546586297	0.594450247664607	0.541768719171311
MSTO1	-0.165228695925953	0.038071498410746	1.42510090449995e-05	120.23497400207	-0.277416097391003	0.0726127534347356	-3.82048723218221	0.000133188300293226	0.00250798627235701	-0.711644277664731	-0.761452730069004
ENSG00000287839	-0.139519100132291	0.159285864774638	0.381082313452685	4.43341388835491	-0.186822774891335	0.295018264421864	-0.633258334894772	0.526564956958143	0.721000788967488	-0.618617477449749	-0.527161026855467
YY1AP1	0.0543819251555948	0.0285048516627313	0.0564153963320775	282.606367209891	0.0344858205771797	0.050826485980167	0.67850098058395	0.497454102301142	0.701500353192889	0.0829879497885476	0.04518543685111
DAP3	-0.0527682436801791	0.0341841936214607	0.122674469769706	240.637517059935	-0.112573007719532	0.0588011368812579	-1.91446991827489	0.0555601392388901	0.186374716285457	-0.304720881936622	-0.33513689158927
GON4L	0.0166993319982932	0.0495614478097968	0.736160643747614	208.084551283447	-0.0108413051363183	0.0871896435597989	-0.124341661391044	0.901044762212091	0.949533769224052	-0.0533615709647459	-0.072039201700242
SYT11	-0.0357009021568771	0.035142352524502	0.309679905919722	786.979583564327	-0.064919478258235	0.0603011156143904	-1.07658834495497	0.281664213402597	0.507015915400132	-0.242964945249338	-0.211895726859223
RIT1	-0.103925023468885	0.0618675455052735	0.0929964851817437	28.5714461724578	-0.180160789630787	0.133802391627586	-1.34646912838621	0.178151270018125	0.386098236129026	-0.489824979692172	-0.509931855538972
KHDC4	-0.108461478970314	0.0280840551470386	0.000112448500307662	139.730029501489	-0.192402728546882	0.0594993135436233	-3.23369661073177	0.00122199192448428	0.0132014174790328	-0.50623954890604	-0.541591856962347
ARHGEF2	0.082886882392843	0.033077777612795	0.0122168571257365	590.820243984627	0.0895164951992269	0.0570713953686513	1.56850020261459	0.116764442713413	0.298656782978806	0.18612939873734	0.187505313531168
ARHGEF2-AS2	-0.136164198948658	0.118314730377244	0.249788068153023	8.84680791747564	-0.242920587061235	0.213021223369927	-1.1403586141245	0.254136927432856	0.478307304211939	-0.606478207557854	-0.672240725857423
SSR2	0.107819033986877	0.0452167107947015	0.0171025668649749	53.4999665440038	0.150740741027382	0.0983937771741054	1.53201498465344	0.125518737052705	0.312079410712907	0.276343119088386	0.345842952964752
UBQLN4	0.175289204385846	0.048465680508654	0.000298302495179584	46.8916317238465	0.217596900021039	0.0909847377429162	2.39157583369504	0.016776217880794	0.0833543811605514	0.520475081043341	0.518745799761176
LAMTOR2	-0.0466964171659542	0.0787860608246141	0.553382630333407	22.6141545461433	-0.0629067594879991	0.161294434294542	-0.390011966396338	0.696527698332673	0.839875661862433	-0.282750774097818	-0.206690450181462
MEX3A	0.599042771327158	0.1588218181778	0.000162079716826093	5.4166722081078	0.836695097735809	0.269045212657408	3.10986800126128	0.00187170967560184	0.0178369975235445	2.05377178195659	2.11985245085632
LMNA	0.0642088042989642	0.0690826828517011	0.352656640371701	209.369644627495	0.0638489800785721	0.114106206945474	0.559557466572195	0.575781323416884	0.759585851604625	0.118545223039508	0.121124197694518
SLC25A44	-0.0199097609860223	0.0463672849570932	0.667637664579369	50.7948495082548	-0.0660065353101969	0.0921967275154034	-0.715931433674466	0.474033687832814	0.684820652236419	-0.185826772146289	-0.214707064838304
PMF1	-0.188470749700079	0.0474220115847739	7.05774862727475e-05	95.1655589831347	-0.281653861664185	0.0887981389065714	-3.17184419777678	0.00151474248110968	0.015402125187278	-0.795742600733834	-0.772412401068872
BGLAP	0.374341047656559	0.0949945319649364	8.12581038524224e-05	13.1017698324751	0.545448435662256	0.17939692366487	3.04045590369879	0.00236220279439144	0.0210496502020586	1.24071806755242	1.36663273631587
PAQR6	-0.17384092658463	0.0510926029677674	0.000667802710084744	99.7753280130089	-0.28126024280417	0.0977151605918476	-2.87836852644579	0.00399737863664977	0.0305889941351862	-0.742806504691557	-0.771394427220633
SMG5	0.0368668045639831	0.0357305165457254	0.302165064043545	183.413473101565	0.0225645058394876	0.0678186698422922	0.332718201226298	0.739347009016551	0.863442149955269	0.0196117832749209	0.0143546310326262
TMEM79	0.194564286542323	0.0888335407717607	0.0285088657317716	20.2425491648892	0.24917466747783	0.156580874062686	1.59134804278889	0.111531270357523	0.289648337919369	0.590219437636454	0.600411961427337
GLMP	-0.0667736746318889	0.0734359254951093	0.363203377619113	19.7268977588879	-0.094280877806097	0.133080611901932	-0.70844938611774	0.478666232864727	0.68864979498024	-0.355397696831962	-0.287829936125331
CCT3	0.0900824292847977	0.0503908142113654	0.0738283597352984	200.094933542637	0.10702310903447	0.0880429066258452	1.21557900728204	0.224145335072718	0.443048897759999	0.212165541371695	0.232780773794543
MIR9-1HG	0.236127901359153	0.117037467758828	0.0436390765253042	82.5865252045741	0.319639354746989	0.201877785743014	1.58333099191945	0.113346042607214	0.292833575864	0.740611926215792	0.782647154277905
MEF2D	-0.0170941518436263	0.0423594374842052	0.686543645136341	175.677905598562	-0.0533521303595191	0.0806387695505766	-0.661618854762617	0.508215520788657	0.707752676207832	-0.175638859770097	-0.181980347159316
NAXE	0.0918800570948521	0.0578833174100553	0.112437412292158	92.6421239116338	0.115789158851643	0.105950507214704	1.09286082620635	0.274454910246298	0.499607347628969	0.218670021818954	0.255451459507916
GPATCH4	0.143845093518119	0.106552824357729	0.177019653679367	18.8295859782899	0.224051687500381	0.187530907778278	1.19474538973214	0.232186522618026	0.452260481797105	0.406698690192775	0.535439117885389
HAPLN2	0.0366152414573992	0.0647113839549629	0.571513562735171	933.940238418672	0.0319272036825599	0.106535738316806	0.299685384331949	0.764417148108462	0.87722514041977	0.018701535169682	0.0385683629479686
BCAN	0.598683549955707	0.323514395135764	0.0642325445456425	38.8471535774893	0.869663576114271	0.501724557140156	1.73334863469984	0.0830337213259517	0.240875514517328	2.05247198654078	2.20511525763412
NES	-0.015602272762342	0.0740044597236433	0.833020850499691	28.4384458562198	-0.0572272881085849	0.152939518996415	-0.374182477387852	0.70826855968926	0.846893585237314	-0.170240690994773	-0.192002248158179
ISG20L2	0.0562630703115854	0.0539039495192585	0.296594004464214	37.7832500052164	0.0776704798613861	0.108440691676823	0.716248473339334	0.473837936894876	0.68461666173739	0.0897946267976376	0.156869246399327
METTL25B	0.00651299074870965	0.0368252512948756	0.859616720341249	82.3561749715	0.00232325117092937	0.0716353809301845	0.0324316160640453	0.974127849769947	0.986645724456069	-0.0902195106986812	-0.037993134791868
MRPL24	-0.0601697335916908	0.0525476843771753	0.252188385972197	40.5735214278119	-0.0911318135064112	0.0920752727855309	-0.989753391430973	0.322294671245243	0.548109398044768	-0.331502202375006	-0.279685852014661
HDGF	0.187151716966859	0.045439468735882	3.81009353873273e-05	75.1969747446597	0.243231120151812	0.0882620222276451	2.75578458336782	0.00585515446888705	0.0401388377323335	0.563398026887306	0.585040808369693
PRCC	-0.0540510166248767	0.0331225646373944	0.102711346771773	130.691675823545	-0.118759414694406	0.0632681358450836	-1.87708098410228	0.0605069952403281	0.196657649376255	-0.30936242758383	-0.351136126267087
ARHGEF11	-0.03651702645871	0.0460129169977767	0.427413454970967	249.99884705419	-0.0710675500992495	0.0805826958849882	-0.881920731476654	0.377819675145151	0.60109752094955	-0.245917983989679	-0.227795819530134
ETV3	-0.193532666982021	0.0707528699477976	0.00623171796437291	24.0125987765998	-0.345181733481252	0.143075784911145	-2.41257969470949	0.0158400740881936	0.0801758904851884	-0.814058484479002	-0.936707659029046
IFI16	-0.237758100657958	0.0754172237029608	0.00161839838817316	199.415917901292	-0.38661716262841	0.128705836458616	-3.00388213360255	0.00266558569467635	0.0228912212157583	-0.974082415466145	-1.04386762402875
DUSP23	0.348844876116335	0.114429479552903	0.0022994271629319	9.3420519901806	0.501077615215834	0.214913443337905	2.33153220865759	0.0197253137526709	0.0935098047752495	1.148463515005	1.25188128655629
SNHG28	-0.0810877779199731	0.17337586669759	0.639999615236009	12.7520169465439	-0.279653592461202	0.2858682649518	-0.978260362367798	0.327945568784031	0.553749001392024	-0.407191402089883	-0.767239321359226
ENSG00000272668	-0.755225687591337	0.267910336038969	0.00481811090390741	7.94252452515693	-1.09266351274295	0.417374530704985	-2.61794487291147	0.00884610949069346	0.0534069499933263	-2.84647100584791	-2.86983886949934
TAGLN2	-0.238324493080653	0.153662139791175	0.120910239560116	13.1646908486502	-0.373389165108476	0.273128496468511	-1.36708241701731	0.171599473879055	0.376839942932511	-0.97613183215757	-1.00965748597955
KCNJ10	0.105995619108379	0.0465857760197723	0.0228892225280656	379.325546690971	0.142087770523169	0.0813321528557691	1.74700614128758	0.0806362728347087	0.236705726399315	0.269745331516288	0.323464712037603
PIGM	0.271416991749641	0.0670089971380645	5.11179302115217e-05	116.887937273402	0.358684735354185	0.111458911518587	3.21808934312417	0.00129047614228729	0.0137922670161896	0.868300871147925	0.883625995462523
ENSG00000225279	0.264079323294307	0.0891904074139182	0.00306792371807351	22.0337628453542	0.344851227261622	0.167397064183556	2.06007930272589	0.0393909601648107	0.148349465047065	0.841750480277663	0.847849890966115
KCNJ9	0.0171324610204041	0.191897151036942	0.928859871256044	29.5320131929755	0.0192850017020573	0.325175748015317	0.0593063960635492	0.952708066762116	0.97408525682017	-0.0517943504090205	0.00587320448976793
IGSF8	-0.057255559086452	0.0509831162988421	0.261424836846224	284.82444770795	-0.101944663590198	0.0876650601486075	-1.16288819533556	0.244874867493132	0.46731988823962	-0.32095764416156	-0.307649955690539
PEA15	0.315574640326069	0.0752533405649226	2.74686994176769e-05	187.662650402313	0.453998951230311	0.12750624934436	3.56060156709796	0.000370006157023616	0.00543894426075426	1.02807953064344	1.13012683417679
DCAF8	0.00387747445118525	0.0225571065508279	0.863519358809299	355.683099315701	-0.0322613345965119	0.0439456286090573	-0.734119311012946	0.462876025060903	0.675470251991955	-0.0997557807373401	-0.127435505165449
PEX19	0.289224023505146	0.0541740104221771	9.35655329155953e-08	37.837724177152	0.39772880550049	0.114106902492363	3.48558059865932	0.000491070261995547	0.00673286748151682	0.932733279919967	0.984601447543996
COPA	0.232656112221552	0.048984937182616	2.03875883286335e-06	754.391166921895	0.297694697843135	0.083660413151784	3.55836992225978	0.000373163515882147	0.00546376029750278	0.728049712593912	0.725894063646312
NCSTN	0.22307393132282	0.0514371001336565	1.44552690844542e-05	112.157754644448	0.312291286183246	0.0887730163175496	3.51786273732268	0.000435037326510871	0.00616931865507694	0.693377847845655	0.763643639983179
VANGL2	0.27817761340586	0.108119846509294	0.0100860960328562	18.1149243940492	0.422310253336347	0.196736357640348	2.1465796073564	0.0318267648409343	0.128967774972749	0.892763293863149	1.04817378512924
USF1	-0.0381746729069768	0.0690534328577391	0.580381176302577	24.2172023090002	-0.0929514134693399	0.134246923899329	-0.692391384245374	0.488691574997191	0.6953343135037	-0.251915960239776	-0.28439168642628
ENSG00000289121	0.135051267003844	0.0920180579822924	0.142196471154193	17.6790956552326	0.147752188152141	0.164989477322435	0.895524918012757	0.370506551630308	0.593864396299155	0.37487938238124	0.338113982175692
ARHGAP30	-0.157631747065039	0.172547546810521	0.360950498838822	4.28645277354046	-0.267904356440905	0.337858594752259	-0.792948175959089	0.427808017252722	0.646098686766648	-0.684155714655042	-0.736853544099943
PFDN2	0.173592597606854	0.0575863921509026	0.00257426516306986	108.785884766971	0.245419433483903	0.103262696821372	2.37665140499323	0.0174705899240076	0.0854909525360322	0.514336131946693	0.590700206254591
NIT1	-0.133134930211877	0.0663849847392308	0.0449098728126554	37.8628076120375	-0.224223156639639	0.124117107046291	-1.80654514092093	0.0708332297228926	0.217709736644163	-0.595517195963751	-0.623885585563189
DEDD	-0.0503609745849267	0.0536151183390292	0.347573924717202	38.5913390932171	-0.083960664360375	0.100860234921438	-0.832445655374223	0.405157440939191	0.626910972686854	-0.296010494461649	-0.261139885258344
UFC1	0.130758836652243	0.0768764794887054	0.0889626639884677	37.8429906814471	0.18502669641813	0.141114179485063	1.31118429836963	0.189795505840029	0.401221819649889	0.359347786164798	0.434513007921961
USP21	0.178957850572558	0.0641258060983266	0.00525892206621413	26.534912484353	0.187312287346653	0.126357838863556	1.4823954653808	0.138235099850908	0.330376076369825	0.533749596076939	0.440423984324168
PPOX	0.0880810463023711	0.061188545896206	0.150008287696306	39.1987836530636	0.131746425842669	0.111707701552192	1.17938534238944	0.238244769030928	0.458905759951325	0.204923799558478	0.296720011745575
B4GALT3	-0.00358064615187849	0.089100871178068	0.967944494130755	21.3517793280809	-0.0362691671972076	0.157778375126375	-0.229874133056303	0.818189576942598	0.907644372202225	-0.126742011905217	-0.137800528770971
ADAMTS4	-0.226549696254721	0.0496464078591511	5.03642703840242e-06	200.591504475433	-0.355880634515299	0.0863196857107603	-4.1228212496948	3.74260122788955e-05	0.000931018994416136	-0.933526274268246	-0.964377068612618
NDUFS2	0.25290062616709	0.0335087290374769	4.44354288819102e-14	287.295027692092	0.336926728872345	0.0603806360002502	5.58004604110081	2.40454927536639e-08	2.59203442176452e-06	0.80130183096153	0.827355618612394
TOMM40L	0.168634170475731	0.0904098446035049	0.0621506970611426	12.5884339502658	0.153260211242806	0.193991951855305	0.790033863658014	0.429507991959553	0.647417254877932	0.496394713738118	0.352358786049135
MPZ	-0.477042153984604	0.274853905023482	0.0826309060280584	6.71768230155448	-0.738584115121236	0.461870417519613	-1.59911543823841	0.109794954960798	0.287099622077138	-1.83990037705916	-1.95412165268219
SDHC	-0.0183770420374913	0.0439440166806106	0.675806647683388	90.4837675111615	-0.0386146325630634	0.085597919896527	-0.451116482850773	0.651905598601601	0.811404832689909	-0.180280829668039	-0.143866351949017
ENSG00000289106	0.693788282003854	0.149686551644811	3.5703991412388e-06	5.178270778452	0.964745036121616	0.268935970333741	3.58726664538179	0.00033416255953905	0.00504670277736336	2.39659598517336	2.45101414504089
ENSG00000288670	0.192561686062894	0.0918587780038887	0.0360573917844354	16.4736733991442	0.258740275652704	0.185692762779412	1.393378351315	0.163505408674187	0.366436228850406	0.582973290470025	0.625150458368687
ENSG00000283696	0.0349416832660611	0.12896538013898	0.786438353526126	10.8482560325127	-0.0172904917228291	0.25741643175348	-0.0671693395990654	0.946446893437693	0.971139578658396	0.0126459843643232	-0.0887180348416258
ENSG00000288093	-0.118597149785358	0.188466072275453	0.529168472170589	5.30554943376009	-0.159841057046427	0.359579346772558	-0.444522352246028	0.656664972066745	0.814656669540898	-0.542914144318714	-0.457381130776109
ENSG00000283360	-0.566973807025771	0.180915495367187	0.00172490741465372	9.33255280576723	-0.846012346649445	0.311984078221549	-2.7117164166585	0.00669358305011941	0.0441978151095591	-2.1653062678249	-2.23195165872987
HSPA6	-0.0319611283958678	0.519078092727645	0.950902981814738	44.7375303917582	-0.118297294605675	0.884817536660579	-0.13369682415218	0.893642316577207	0.946609119451171	-0.229433064417496	-0.349940995106305
ATF6-DT	-0.0999562238726881	0.154574639943618	0.517856258067902	5.31813197424673	-0.141343180915694	0.28343196823803	-0.498684681881022	0.618001537605657	0.788861410109984	-0.47546439891557	-0.409542076142491
DUSP12	-0.0639303961218725	0.08081812432553	0.428920454666724	51.7648089283217	-0.134221514352322	0.143872658413859	-0.932918845262632	0.350861871445973	0.575777297256513	-0.345109666478251	-0.391124080833208
OLFML2B	-0.178588483711528	0.217528375944698	0.41165232474855	13.891159995682	-0.269701164637549	0.361821434726085	-0.745398527430319	0.45603083383331	0.668885465103134	-0.759984917448323	-0.741500434633641
NOS1AP	0.273895497266096	0.0902676777990807	0.00241127469049204	160.921311502817	0.341481693394609	0.144157978433216	2.36880190126144	0.017845809067535	0.0867846537066528	0.877269018269389	0.839135630279395
C1orf226	0.559121039561153	0.119908500923612	3.11788189240098e-06	8.41589623605864	0.695260653465163	0.241844172625766	2.87482905176724	0.00404246301224037	0.0307599385013237	1.90932023184129	1.75407585798049
UHMK1	0.0311602335322525	0.0417852652845482	0.455834760219483	121.531044633879	0.0254958754990154	0.0812655120212159	0.313735493260157	0.753721941100637	0.871879284277844	-0.00103669550871963	0.0219357150609967
UAP1	-0.328032007983403	0.173492161012982	0.0586564123794539	13.0278707864997	-0.593652535950672	0.320059279161084	-1.8548205741971	0.063621853009553	0.203144891872457	-1.30072670846822	-1.5793007983811
DDR2	0.0681336120878635	0.217496517779561	0.754080856593068	24.2471197688925	0.0603917291895222	0.352498480210295	0.17132479309838	0.863968386594379	0.932008246481362	0.132746625231531	0.112183083969111
HSD17B7	0.334030268356837	0.0728975415625214	4.60135078462412e-06	118.946334607384	0.455952434021883	0.12415641885314	3.67240323322479	0.000240280147455637	0.00393657210743399	1.09485879996526	1.13517891525526
RGS5	-0.27397776166875	0.148501699637156	0.0650452522557553	37.3085884921377	-0.434937203000826	0.252526236699915	-1.72234461133508	0.0850071108889824	0.244428644403255	-1.10513850813081	-1.16883251377812
ENSG00000232995	-0.32688384025133	0.113430775405535	0.00395421337504711	9.56689814788323	-0.497145299245614	0.204089210516269	-2.43592151681131	0.01485390697293	0.0767930273395206	-1.29657221412758	-1.329714579042
NUF2	-0.0201629962475503	0.0858703732249079	0.814358249482074	18.2778680377529	-0.0772816976941167	0.172249164153975	-0.448662250837015	0.653675319965976	0.812845779471191	-0.186743070724867	-0.243866796770505
PBX1	0.0169382249384761	0.035102322202637	0.629423394146302	1085.48461075518	-0.0151540821177511	0.0640784104552848	-0.23649279078678	0.813050300767859	0.904835510901673	-0.0524971681947639	-0.0831928699473
ENSG00000271917	0.224113639934703	0.175054874767185	0.200457956291559	6.57080764927826	0.273849892092346	0.333583382131368	0.820933855705384	0.411683945370317	0.633607173957666	0.69713989708578	0.664226823743849
MGST3	0.084895817618586	0.0653747286159977	0.194080213608227	165.149570387771	0.0939610014038019	0.11148801289449	0.842790170569498	0.399345806307581	0.620884920053724	0.193398467352417	0.198999658808292
ALDH9A1	-0.0574376562737341	0.0564223248718118	0.308680233980947	37.7830172586827	-0.105256572723927	0.111887679214629	-0.940734256557579	0.346841059197386	0.572399333993823	-0.321616538949209	-0.316215187767471
TMCO1	-0.0569339047546515	0.0587850015582719	0.332789362977355	84.2196831275016	-0.104798784208165	0.101772610048583	-1.02973466198949	0.303134579563673	0.52836863532523	-0.319793780151295	-0.315031258884966
TMCO1-AS1	0.0115151386184676	0.0751951101562915	0.878290395146962	19.962401592426	-0.0198419480334285	0.14560247207569	-0.136274801866783	0.891604043230764	0.946176469332347	-0.0721198947319267	-0.0953165901014512
UCK2	0.244968207787111	0.0824821983441084	0.00297845838961798	59.6803832161807	0.32275307461892	0.155365620306382	2.07737769773293	0.0377667129494132	0.14416669793058	0.772599415498512	0.790699830921123
POGK	0.232282068487794	0.0390910813552931	2.81439613506291e-09	140.998461721235	0.308986271712283	0.0682300594407448	4.52859449698452	5.93773255102501e-06	0.000219180420419474	0.726696284404248	0.75509623882621
TADA1	0.0354924187684685	0.0415449565775267	0.392931289008193	68.9877422396699	0.0271190300846448	0.0798736821643005	0.339523975229548	0.734215038957901	0.859946690775351	0.0146387485433068	0.0261335040586061
ILDR2	-0.0686913216608583	0.143269446900052	0.631614631630112	46.9437341017335	-0.125649949211232	0.245620184159664	-0.511561986003374	0.608957595968664	0.783468033235913	-0.362336451080707	-0.368956369784535
MAEL	-1.918330114845	0.428040822197341	7.40673635431548e-06	6.6418277672489	-2.07475928915706	0.575124333904972	-3.60749696516906	0.000309165153142791	0.00477653950614833	-7.05501181884506	-5.40972686373566
POU2F1-DT	0.528564534665403	0.153905381240222	0.000593982569604597	5.78196105048945	0.768756986548591	0.275089718654607	2.79456822417204	0.00519690738718622	0.036653605480379	1.79875552677869	1.94415146822349
POU2F1	0.0296741253429297	0.0185777172795697	0.110199599995113	744.097249471508	0.00498180466089913	0.0402230978436806	0.123854325697637	0.90143061722168	0.949533769224052	-0.00641398306841186	-0.031117605690354
CD247	0.359036565200159	0.13492135350227	0.0077890362765719	32.1685795021459	0.493396564171276	0.232231883686428	2.12458580768128	0.0336211891332093	0.13365815327248	1.18534080517569	1.23201661571693
CREG1	0.056852816061627	0.0617640939169845	0.357320263893045	66.9409271154719	0.062063872374907	0.10573739393983	0.586962379744528	0.557228973175139	0.744975124018457	0.0919285444409591	0.11650756687923
MPZL1	-0.717511596494193	0.376670581890103	0.0567958999408238	7.70763151043648	-1.20299577042	0.63344251059751	-1.8991396224501	0.0575461207032097	0.190881787407924	-2.71000751393068	-3.15517924401366
ADCY10	-0.195235932012946	0.152787409208705	0.201310304489875	15.5960656026226	-0.283093008206507	0.291956762252638	-0.969640182410089	0.332225876412505	0.557998434855191	-0.820221525586948	-0.776134309983029
MPC2	-0.0300012192196319	0.0756528498240794	0.691688784949029	38.1886155362525	-0.046789111450513	0.14592501501339	-0.320638044451939	0.74848470331131	0.868793574161911	-0.222341390132125	-0.165007121804662
TIPRL	-0.207918606843144	0.072809087715112	0.00429463489879185	67.4029951121475	-0.335998349406174	0.127944400657981	-2.62612781550604	0.00863623811655539	0.0525235806303671	-0.866112120954117	-0.912957666901072
SFT2D2	0.0122844720873712	0.0503270852459764	0.807159057432651	151.21060957082	-0.0127190364107205	0.0862227124924908	-0.147513758765455	0.882726520605851	0.940619414344236	-0.0693361624832838	-0.0768953748299848
TBX19	0.028323144302055	0.0964732090169109	0.769074585814513	26.5835110493516	-0.0130209436182383	0.163904177494001	-0.0794424145700303	0.936680733277157	0.966713988521463	-0.0113023307652148	-0.0776761647591989
ENSG00000285622	-0.199823711312722	0.348268049127705	0.566127430608033	8.76041941611235	-0.226136660487664	0.582897344814363	-0.3879528059262	0.698050958995252	0.840962590380091	-0.836821803233318	-0.628834273427694
ATP1B1	0.204914488734512	0.0420018256555386	1.06785000440196e-06	1527.77681304801	0.28635289506994	0.0672091169622429	4.26062576050224	2.03855335318071e-05	0.00057217961663993	0.627670286698608	0.696561986889181
NME7	0.06202941400339	0.0531022685265063	0.242761462074327	175.989509326554	0.0512523809233355	0.0827792856906793	0.619145001019335	0.535820839995044	0.727933407832537	0.110659385111756	0.0885469768867767
BLZF1	0.0521216155414343	0.0396851545023226	0.189055550174946	210.817192581975	0.040117560916689	0.0665308835300724	0.602991555020543	0.546514307228779	0.736274844623738	0.0748093159201636	0.0597501972527927
SLC19A2	0.217303942226356	0.172016575928588	0.206490989273571	16.6214500372591	0.3754603793475	0.308565976656461	1.21679124644878	0.223683651372642	0.442682574228701	0.672499899112924	0.92701102755153
C1orf112	0.160709042250285	0.0843594220681381	0.0567733789905138	92.1621619966208	0.19870195570619	0.132479020690805	1.49987488335941	0.133646815191992	0.324010759908096	0.467718676743076	0.469879850665787
SELL	0.0957901986847559	0.184124462561094	0.60289143308004	16.4748768439734	0.11323075005806	0.295834298062274	0.382750583011252	0.701904705298069	0.843003537745911	0.232818356293584	0.248834923793959
METTL18	0.268431428951788	0.155443726278586	0.084190641973589	9.11992679392652	0.356125619401679	0.270376650805269	1.31714635247172	0.187789572331731	0.39856722471206	0.857498003761204	0.877007630899995
SCYL3	-0.0703500222561904	0.0650269355273312	0.279314865473317	61.1006422559954	-0.131130012078676	0.118900704841444	-1.10285310968963	0.270090959926514	0.49499484044189	-0.368338241623694	-0.383128863159368
KIFAP3	0.0350101710296454	0.0607073334950564	0.564139329973708	145.152603590536	0.0242920697742278	0.108315576175138	0.224271251024408	0.822546244820384	0.910406628579085	0.0128937983537483	0.0188224426274823
GORAB	0.0374438416551194	0.134976786397486	0.781465694492807	13.6233781434891	-0.022848313522893	0.248779941135562	-0.0918414620511657	0.926824001297047	0.962742395314215	0.0216997163029072	-0.103091627726455
FMO4	-0.105135680346837	0.0822247882393241	0.201024812334317	59.0740484850972	-0.160939367283015	0.133055374752104	-1.20956682571344	0.226445154222407	0.445876653105563	-0.49420558281087	-0.460221571648424
PRRC2C	0.108296652138311	0.0299621163032223	0.000300982758097318	816.734704547403	0.129466108248799	0.0494675690704623	2.61719164053495	0.0088656551020373	0.0534815431053962	0.278071317723211	0.29082267319794
VAMP4	0.146190851278921	0.0493300310892515	0.0030413593552927	64.5471380874707	0.19705975897898	0.100030734132709	1.96999212979427	0.0488392725526527	0.171352127003128	0.41518650697209	0.465632815038727
METTL13	0.106489667490439	0.0681613115789406	0.118213012465017	29.595625455676	0.121130523721622	0.129496546259442	0.935395786378285	0.349584367608187	0.574953335523747	0.271532980785583	0.269265253266027
DNM3	-0.0298022213884801	0.0218546757924247	0.172676411306848	6890.58507440535	-0.0889350094985841	0.0430335976786827	-2.06664128253072	0.0387679677901391	0.146454765339765	-0.221621342581384	-0.274004495614226
DNM3-IT1	-0.0293835912456172	0.0896865079423936	0.743194803242196	12.7629602901382	-0.138236112084493	0.181391991561819	-0.762084979023903	0.446009287283994	0.660304769646083	-0.220106584318491	-0.401506600365935
PIGC	0.217663780650376	0.0552953445182781	8.27181320950638e-05	177.161720716455	0.279447456421204	0.102974187310454	2.71376219341946	0.00665239017455258	0.0440217776853399	0.673801927252518	0.678703198428751
C1orf105	-0.0393797242604252	0.108939753897764	0.717739404542447	15.6315426370612	-0.116685751170592	0.202969253172291	-0.574893730685126	0.565363170181541	0.751081150685157	-0.256276280503297	-0.345773234770443
SUCO	-0.105663152376314	0.0238078313966662	9.07278483048384e-06	252.487890099127	-0.189252071615058	0.0562902885021118	-3.36207322170605	0.000773596071753759	0.0094096608040956	-0.496114171164377	-0.533443653999584
TNFSF4	0.155080592037012	0.125894974972541	0.218014419413962	7.03873956384993	0.182149909061458	0.262700139468519	0.693375760781757	0.48807376974208	0.695273451490962	0.447352867894413	0.42707308419491
PRDX6-AS1	-0.146072314487047	0.0358718130851367	4.65983940672139e-05	208.997797291011	-0.254148283999616	0.0608616740956746	-4.17583459173493	2.9689550381695e-05	0.000769445560066368	-0.642329424048929	-0.701277703045982
PRDX6	0.146077909854435	0.0585912825092885	0.0126608930171356	53.0326969508165	0.17870011466589	0.106571726284653	1.6768060431768	0.0935804156397685	0.260011629259842	0.414777843241399	0.418151254391426
KLHL20	0.00910956381829344	0.0485700135017486	0.851225263828643	170.949737657779	-0.0233643439335986	0.0800982876262091	-0.291695922921996	0.770519126764481	0.881304208038476	-0.0808241516223896	-0.104426181317142
CENPL	0.0991868740115945	0.135097374304335	0.4628341526868	8.5166814839463	0.113549999735511	0.25973472201584	0.437176819696004	0.6619831192532	0.817972966968577	0.245108780443421	0.249660564675831
DARS2	0.20763388675405	0.0911158743336588	0.0226795885282089	25.9925978477939	0.276409372999993	0.162093027534284	1.70525146704124	0.0881475349250792	0.250405613467129	0.63751007174614	0.670846132150351
GAS5	0.103794682883677	0.0901986344366462	0.249841467773181	52.5205262206494	0.138081858932713	0.166258279075556	0.830526213193636	0.406241333498856	0.628089692126996	0.261781532470028	0.313104656532912
ZBTB37	0.11359730161337	0.038092479867503	0.00286236315999237	311.915747668603	0.125325868412077	0.0723149509072507	1.73305612241674	0.0830856941034195	0.240881092522157	0.297251022596184	0.280115219091025
RC3H1	-0.0780059726232632	0.0223232644859424	0.000475163873321668	452.819602938718	-0.143941830134161	0.0443321748073876	-3.24689304685712	0.00116672225046578	0.0127619583860332	-0.396040293844565	-0.416262681311281
RABGAP1L	-0.0482264846685227	0.0271212298715134	0.0753739567880259	1212.28040491092	-0.114995689214813	0.0496305591019051	-2.31703392618841	0.0205018837518882	0.0959075543060028	-0.288287122666626	-0.341402410484168
RABGAP1L-AS1	-0.207339146422784	0.127454668044882	0.103786428697559	11.7954215867274	-0.370738123013415	0.237596271608875	-1.56037012072191	0.118672441510645	0.301979343125615	-0.864015419427186	-1.00280138278557
ENSG00000289425	0.0145688282273639	0.131138279097668	0.911540885965879	9.50653639546123	-0.0477442286904574	0.25397896782003	-0.187984970173944	0.850888433200874	0.926112298545071	-0.0610705194152061	-0.167477238130465
ENSG00000287697	-0.0123757305596199	0.149239585456948	0.933910973253637	6.10942619015755	-0.0693186311486574	0.294866873838373	-0.235084498459645	0.814143150023543	0.905442097768408	-0.15856587123927	-0.22327277976947
CACYBP	0.116060782426144	0.101891006873986	0.254674805381917	149.418165228598	0.152324467209597	0.176684533209535	0.862126777271166	0.388617757623096	0.611673714047824	0.306164804798076	0.349938772550753
MRPS14	0.130037814030693	0.0469947515214409	0.00565624352687143	49.7000641307655	0.139747817632386	0.0918860524290609	1.52088172185083	0.128289521585722	0.316700119998208	0.356738860380678	0.317413145177109
LINC02803	-0.363136318885668	0.183940280341709	0.0483581301426009	5.2311959859612	-0.541312191256405	0.347171831853532	-1.55920538934962	0.118947775692228	0.302524724089175	-1.42774705305857	-1.44393863076386
COP1	0.0596830956610893	0.0313010010514131	0.0565533334934004	542.667894670464	0.0448838978651149	0.0554014955329368	0.810156791497278	0.417850067466357	0.637987797074494	0.102169539941815	0.0720768585444172
COP1-DT	-0.294951481239598	0.0440462940449852	2.13620562025857e-11	166.470242186134	-0.511296892576058	0.0794184085399869	-6.43801483781461	1.21046169975436e-10	2.77028126854551e-08	-1.18102916140835	-1.36631331295627
PAPPA2	-0.345688751766846	0.0892882442725544	0.000108121367772738	56.1729661683846	-0.586294558606932	0.155231435139967	-3.77690612779743	0.00015878854383252	0.00285323906718827	-1.36461531992567	-1.5602716580813
ASTN1	-0.476036034580898	0.382998440165608	0.213897686963332	26.4377121308798	-0.723793050065614	0.590482965456172	-1.22576448840731	0.220287314315428	0.438750780525127	-1.83625986596314	-1.91586912226819
BRINP2	-0.362474423026618	0.405661521518877	0.371568553299239	14.4885101586686	-0.581835962539996	0.645936419892297	-0.900763518856873	0.36771406809494	0.591555583105908	-1.42535206970928	-1.54874087371839
SEC16B	-0.344964990378844	0.289154988027705	0.232865188362392	6.00604363402895	-0.502669892906513	0.481723935408548	-1.04348124715913	0.296725461649503	0.522068358071912	-1.36199648427438	-1.34400223758747
RASAL2	-0.134691744204866	0.106510607117738	0.206020038298033	156.317863533506	-0.264314994878484	0.19765675883128	-1.33724238139564	0.181143531952958	0.389518817769905	-0.601150323199978	-0.727570766841036
FAM20B	-0.00409314902996755	0.0399399071636689	0.918373553759808	107.144400452257	-0.0560113292995715	0.0728267598555802	-0.769103684011829	0.441831761372929	0.656743533391655	-0.128596436347835	-0.188857545518508
TOR3A	-0.165344074994036	0.0964272269674867	0.0863996559276387	15.1856257141819	-0.204385367257503	0.1873033979488	-1.0911994629877	0.275185124151124	0.500040948004706	-0.712061761689051	-0.57258125833367
ABL2	-0.142774436918428	0.0407007299907897	0.000451644351723432	241.75740270009	-0.229720285810233	0.0745745029856671	-3.08041323258144	0.00206713574621852	0.0191832260516199	-0.630396486628538	-0.638102215670424
SOAT1	0.175744854529768	0.065106134929856	0.00694731135479382	54.3006282122765	0.218391160334023	0.115811933381333	1.88573969847242	0.0593300404691177	0.194190029046995	0.522123791324388	0.520799909229615
TOR1AIP2	0.119886140213298	0.0272773403161136	1.10731081145015e-05	158.94771230709	0.134586262646933	0.0594448143040991	2.26405388295835	0.0235708009171269	0.105297067400354	0.320006360203011	0.30406437425885
ENSG00000272906	0.365972022766593	0.0932549280547632	8.69369377900408e-05	19.8716843634836	0.519806909364629	0.170190876062878	3.05425837970646	0.00225617673330016	0.0204651738320568	1.21043584869992	1.30031883255892
TOR1AIP1	-0.024771879841851	0.0349467823151206	0.478420172988975	118.377225983149	-0.075537856867832	0.0708491156061802	-1.06617924897912	0.286342620703245	0.511975099228542	-0.203419711492857	-0.239356890013028
ENSG00000260360	0.232180429325425	0.155637075224748	0.135749830817413	5.27827394321471	0.247154319059997	0.293346793696368	0.842532880437127	0.399489743032274	0.620884920053724	0.726328516426579	0.595186953017909
CEP350	0.013681099969863	0.0219811513492366	0.533677942259783	787.305788142097	-0.0086541576647246	0.043051125130461	-0.201020475968962	0.840682563354792	0.920352662756552	-0.0642826476772959	-0.0663828189541433
QSOX1	-0.00830528024304361	0.0493626757917574	0.866386447218264	85.1299866648866	-0.0466239938238359	0.0957905144737037	-0.486728712962859	0.626450594602149	0.793315658917304	-0.143837480663853	-0.164580095960843
ACBD6	-0.0506447245337877	0.0168017581534024	0.00257614163973112	546.23460576509	-0.0959621412951931	0.0494526940694326	-1.94048358943722	0.0523209466551651	0.179510965556376	-0.297037206433923	-0.292178005889662
XPR1	0.0211848761759971	0.0404767923470773	0.60070756004083	181.309947260893	-0.0222919644803055	0.0848461405589135	-0.262733983342788	0.792755621772837	0.894903067953614	-0.0371312176980641	-0.101652802422642
KIAA1614	-0.220264389774578	0.155743599035473	0.157280964685454	40.3532056394237	-0.341587000230881	0.258046580164299	-1.32374162840442	0.185588868012934	0.395759747786755	-0.910783717173578	-0.92741098955508
ENSG00000243155	0.00804677651750698	0.0977289553045801	0.934378183125705	27.1250615970756	-0.0142910167765091	0.16813498342525	-0.0849972830482517	0.932263550707744	0.964889207564767	-0.0846697080712255	-0.0809608174824519
STX6	-0.0421128299967889	0.0730182386247438	0.564112413738083	185.712982586989	-0.0939713949595098	0.120710014633942	-0.778488804300801	0.43628090427347	0.653454966972627	-0.266165665126209	-0.287029554140858
IER5	0.430884485650259	0.161810369044907	0.00774709253509344	17.5606458860554	0.742732925335494	0.35711149389	2.0798348360198	0.0375406846680764	0.143562492368871	1.445313081489	1.87684825582423
CACNA1E	0.136387896992808	0.771714192469786	0.859717576476843	16.0967377491878	0.214098718856499	1.25825795366521	0.170154870257602	0.864888342393534	0.932527287196217	0.379715802679041	0.50969883249499
LINC01344	0.115533404342297	0.120418382833422	0.337340514910442	89.3011501405629	0.227939811033211	0.206508452174269	1.10377957237729	0.269688768181121	0.494623365240087	0.30425655637451	0.545494550887251
GLUL	0.122488771639676	0.0682530151549608	0.0727129899730084	1088.15094040546	0.169620458882039	0.110365241578621	1.5369010791428	0.12431753522293	0.310449497058302	0.329423640648726	0.394669523514419
RNASEL	0.094534260793199	0.107442133241893	0.378934019325099	10.5324613974644	0.182654355750827	0.227419587425276	0.803160175509695	0.421882160410803	0.640792221591904	0.228273909766382	0.428377680061047
NPL	-0.389765083330043	0.0825024452336745	2.30926117545089e-06	49.6156708105427	-0.56223259601964	0.150025413955356	-3.74758236752438	0.00017854721406913	0.00308486452554283	-1.52409974447464	-1.49804280895991
DHX9-AS1	-0.026331506050384	0.0566305105575707	0.641952718409667	44.1738305436984	-0.0582943208672077	0.122908148135382	-0.474291751617615	0.635291872647523	0.800090051988787	-0.20906301436217	-0.194761799475036
DHX9	0.0628657594290523	0.019949563851032	0.0016258174480678	301.292763059971	0.0565034135270802	0.0454951605316749	1.24196536217827	0.214249342213613	0.431042826034079	0.113685591336397	0.102127154083233
SMG7	-0.0249287296174523	0.0368891897786825	0.499184587295847	292.712211313865	-0.0485491706900284	0.062672454755988	-0.774649259855102	0.438546941064012	0.654805790823695	-0.203987251832881	-0.169558972488627
ARPC5	0.158862071418295	0.0320767285296359	7.32417157537752e-07	226.421475859633	0.211204369267709	0.0649606733068378	3.25126508880378	0.00114892677375321	0.0126729682120694	0.461035655042953	0.502213489468129
RGL1	-0.131698925849125	0.0287865440076303	4.76181505424319e-06	811.074976852404	-0.225678540584134	0.0562859136671816	-4.00950301559588	6.08466760507929e-05	0.00135097784019641	-0.590321202528705	-0.627649487512877
ENSG00000289581	-0.114784588250005	0.0707450502623114	0.104694082563235	37.6594686815509	-0.217230242075195	0.136659004945751	-1.58957869012312	0.111929803642329	0.290435680966909	-0.529118890472518	-0.605800567611271
COLGALT2	-0.085799267313907	0.0333489492443911	0.0100887431789494	1635.46740737756	-0.158218367573216	0.0641831052231846	-2.46510926860023	0.0136971474138496	0.0727390081849447	-0.424239308485694	-0.453184544648398
TSEN15	0.174374403011037	0.0329664843088773	1.22688119406212e-07	369.197291025687	0.206423917943647	0.0587238566052663	3.51516282949875	0.000439484434228058	0.0062028182576628	0.517164992257281	0.489850325694684
ENSG00000285847	-0.599622295873232	0.756907784654415	0.428244107973304	4.58707856896846	-0.662229424844719	0.936307429643018	-0.707277763562342	0.47939388133792	0.689019915056668	-2.28344054242452	-1.75665378264913
EDEM3	0.0476976251148968	0.0298339796304385	0.109872063700039	225.51021272639	0.0339207615830273	0.0563807174302018	0.601637636573542	0.547415370413992	0.736754822245413	0.0588016868284627	0.0437240859424205
RNF2	0.0521351228685632	0.0815316870853188	0.52253273897755	42.9909148570899	0.0830699098863614	0.157468210480679	0.527534475896987	0.597822481671451	0.775225391956454	0.0748581904117093	0.170833207782225
TRMT1L	0.0332853349650717	0.0404558375158977	0.410646032840147	146.636185261406	0.00662818697740857	0.0748947628960279	0.0885000061567735	0.929479279447068	0.96348224939409	0.00665270528987941	-0.0268597453267818
SWT1	0.018039827109429	0.0354941471514681	0.61127947574054	217.190772456802	-0.00753846788585062	0.0650516638203682	-0.11588432090941	0.907744222071048	0.952199731071691	-0.0485111652293305	-0.0634974312529551
IVNS1ABP	0.164865810423658	0.0435110252867741	0.000151219440942496	337.668381082897	0.212539019968225	0.0747112540055857	2.8448059505511	0.00444384861385702	0.0328490461770968	0.482759397161547	0.505665152098343
TPR	0.0611275408065513	0.0234985199962471	0.00928615132447461	345.279596672229	0.0684811113211975	0.0496206677774922	1.38009249751089	0.167558166980994	0.371453077138177	0.107396075241974	0.133103777297058
ODR4	0.065917059214288	0.0268522150466123	0.0140959460357413	238.578126736853	0.0613692808075126	0.0511491738657216	1.19980981449712	0.230213211617223	0.450287806061871	0.12472631938966	0.114711219898323
PDC-AS1	0.223525025110418	0.0783468235394828	0.00433059470616452	265.416007024127	0.288504836171377	0.128008911556676	2.25378712046654	0.0242095634507307	0.107312713317363	0.695010071548972	0.702127319211249
LINC01036	-0.3244824734789	0.187244771358213	0.0831077393160276	7.01274960006377	-0.639220233670738	0.403275891140029	-1.5850692980027	0.112950590300357	0.292014769083787	-1.28788318343357	-1.69714760227102
ENSG00000285280	-0.0574592633102615	0.187230050281232	0.758926152896512	26.4637059835566	-0.10482870557281	0.320922138347876	-0.326648407967346	0.743933825851385	0.865875877737673	-0.321694721176825	-0.315108641271345
UCHL5	0.0143308407302323	0.045321041556645	0.751845225050914	105.872716439696	-0.02258520781365	0.0897208066989287	-0.251727649857607	0.801251583552405	0.899364665653334	-0.0619316459582683	-0.10241118591195
RO60	0.0589899431367603	0.0327138762979086	0.0713554600909076	212.584270448128	0.0602515584237188	0.0652128488858052	0.923921580687664	0.355527146206499	0.579851093845837	0.0996614584489446	0.111820575491061
GLRX2	0.273470245399146	0.0826448430071362	0.000936360693009351	32.1888118492096	0.396056061816105	0.155263091494813	2.55087064158668	0.0107454200639382	0.0616499312567276	0.87573030016642	0.980275411628316
CDC73	0.0529533638552376	0.0194675766456173	0.00652661447413311	376.368739623473	0.0370638222696777	0.0413108866105698	0.897192612181664	0.369616146714513	0.593140215590625	0.0778188880985172	0.0518526435585905
B3GALT2	0.642245292127563	0.226836022456875	0.00463563651553997	9.17766996940747	0.81562064768466	0.385293212521867	2.11688298983043	0.034269779664108	0.135368359607879	2.2100944368726	2.0653498820076
ZBTB41	0.245452774385526	0.0570862807321798	1.71044433325424e-05	129.73486986826	0.327427010674193	0.0954553839810055	3.43015759843727	0.000603230772627031	0.00787854343599624	0.774352756177354	0.802787525785225
ENSG00000290127	-0.380891503449057	0.107274086563387	0.000384297851548033	20.5058758217171	-0.578115703778266	0.186152933940916	-3.10559544531143	0.00189896324531071	0.01801401203896	-1.49199185956641	-1.53911957120259
CRB1	0.178713593595891	0.0738075660025414	0.0154631866037413	257.491985294101	0.236455975019775	0.125143749849263	1.88947490629447	0.05882822211435	0.193270457635396	0.532865784244508	0.567518983927171
NEK7	0.0613455341219797	0.0347322352900864	0.0773552507764365	662.738892431588	0.0485818265173413	0.0620676418076608	0.782723897709692	0.433789265584443	0.651169281982975	0.108184855461053	0.0816404111152533
MIR181A1HG	-0.172854887682515	0.0429964381913287	5.81452710212849e-05	1886.64707732523	-0.277749722367743	0.0771280805069244	-3.60114916049035	0.00031681373858539	0.00485868162391368	-0.739238652256715	-0.762315548231296
LINC01222	-0.545451622945094	0.119739153176067	5.23028477266626e-06	28.489275628339	-0.874020201317143	0.210792559117805	-4.14635224779772	3.37813998045056e-05	0.000858701319480336	-2.08743106765715	-2.30438534139425
LINC01221	-0.154458775524756	0.163157102362739	0.343798085047899	6.04517096061664	-0.239141328120849	0.335451342214484	-0.712894235396873	0.475911206564145	0.686604893466579	-0.672674733315052	-0.662466837566361
ENSG00000286541	-0.480132698409744	0.109522434589111	1.16586513225806e-05	74.538556202921	-0.7499784309436	0.185726162881955	-4.03808714564505	5.38888348512634e-05	0.00122576499579112	-1.85108310669445	-1.98358953825383
LINC00862	0.174493133392928	0.0786148462509464	0.0264462601298278	696.420610027217	0.231041766248744	0.127844629172979	1.80720744972505	0.0707299398191502	0.217584395033839	0.517594602571044	0.553516801873155
ENSG00000230623	0.140669145570396	0.0736226234877875	0.0560459412781664	70.1481641606308	0.18503236363054	0.130444633399462	1.41847432744828	0.156052328756824	0.355666376985829	0.395206939112862	0.434527664419939
ZNF281	0.237441529395767	0.0383289292327034	5.83447945873605e-10	252.666075001598	0.327795249936576	0.0656926140367204	4.98983416542607	6.04311494373793e-07	3.69948057214179e-05	0.74536511696603	0.803739863127461
DDX59	-0.0762339240150266	0.0678213682232175	0.260996099172484	49.961549783424	-0.168804717669603	0.12589791858401	-1.34080626247178	0.179983362423391	0.387752715338214	-0.389628368384021	-0.480562875925587
DDX59-AS1	-0.293429976895152	0.195993943959956	0.134357359656027	5.30493004596576	-0.490243301496151	0.406108908123441	-1.20717199669783	0.227365912509275	0.447038767444881	-1.17552379750403	-1.31186468940688
CAMSAP2	0.0444532724139433	0.0247278992170093	0.0722250231533439	534.227552106627	0.0320445560806326	0.0507785835335389	0.631064394686539	0.527998420596614	0.721987729092309	0.0470624221211998	0.0388718587516549
TMEM9	0.0424722504483876	0.163127362335021	0.794584154173724	31.4702858729493	0.0469707850224854	0.275384624868849	0.17056429728005	0.864566373118213	0.932420349995043	0.0398943539769049	0.0774739488930639
CSRP1	0.194371051193676	0.0507624115984108	0.000128646706868062	822.655812729788	0.287907739020397	0.0880815821194828	3.26864858796303	0.00108062421168215	0.0120685929226605	0.589520240872828	0.700583111485701
CSRP1-AS1	0.110544111952015	0.0688022579457438	0.108121711672825	236.91685429705	0.13027105346791	0.111706233279303	1.16619323419659	0.243536327446232	0.465628381303549	0.286203456274067	0.292904415882449
NAV1	0.0145868853561435	0.0384001003353296	0.704045025297913	1751.8783681517	0.000226739753201043	0.0694298263236626	0.0032657398874087	0.997394321195858	0.998333866377983	-0.0610051820631558	-0.0434151153232477
IPO9-AS1	0.230910625632848	0.048894816891262	2.32849391238739e-06	126.997246905133	0.310213897772766	0.0904831173493187	3.4284174425065	0.00060711115446066	0.00791263084329122	0.721733898317075	0.758271115215372
IPO9	0.0195489343613852	0.0208182730435917	0.347716539742541	281.55707598822	8.08528226965336e-05	0.0424669412343143	0.00190390031272614	0.998480908252911	0.998988881157449	-0.0430506585781403	-0.0437924068992866
SHISA4	-0.0442325606087954	0.0862497378998117	0.608061259434184	89.9360637067004	-0.0730924197063515	0.142482042887316	-0.512993905934924	0.607955583555842	0.782668075936687	-0.273835632314154	-0.233032520601949
ENSG00000223774	-0.641691424017022	0.124786104692968	2.71350851835198e-07	27.0809081584289	-0.952010897586963	0.213984472989754	-4.44897185429219	8.62823207806478e-06	0.000289737201790726	-2.43566216467249	-2.50608423662941
TIMM17A	-0.182479180776565	0.0923586485847344	0.0481811594165426	43.4849730769757	-0.288437558137053	0.156220009442399	-1.84635476061346	0.0648407113731096	0.20566533526362	-0.774062894460141	-0.789956340918498
RNPEP	0.0341001494620444	0.0606554139485557	0.573983403351987	40.7295059331152	0.0464703746670726	0.130853889955237	0.355131778527711	0.722490870454037	0.854764298835707	0.00960100467313281	0.0761797917605028
GPR37L1	0.0817006616590013	0.0629749054034431	0.194509869696621	88.4591188106019	0.123806456471642	0.112474803690511	1.1007483668281	0.27100618941054	0.495982987033767	0.181837214600973	0.276185728466495
ARL8A	0.0957308676954544	0.0314295414102872	0.00231994120779169	351.355077372304	0.125252826907155	0.0556256779013218	2.25170877250879	0.0243406819293728	0.107573376227377	0.232603674890866	0.27992631975362
PTPN7	-0.0404031565234765	0.152516128714702	0.791078244699426	7.75148963596384	-0.0460341220099882	0.284067965992959	-0.162053196843495	0.871263962434413	0.935383283867884	-0.259979435910039	-0.163054574342574
PPP1R12B	-0.0645617611024232	0.031411811876582	0.0398467673164317	1588.42379267112	-0.135834891272703	0.0582568095813058	-2.33165688696231	0.019718748579139	0.0935098047752495	-0.347394177848239	-0.395296582913622
SYT2	0.92623708244321	0.445115610695009	0.0374438812068192	3.7778526048618	1.10860500050911	0.685427655570567	1.61739169918126	0.105793756395436	0.280282799668478	3.23768148073042	2.82306359803129
ENSG00000226862	-0.218120406827645	0.131232704965383	0.0964949744000641	7.01595926359521	-0.28769072704324	0.25249157862084	-1.13940721751856	0.254533346992448	0.478811086224034	-0.903025996092726	-0.788024892505367
KDM5B	-0.0431069705110594	0.0644000267661831	0.50326419160635	109.650040805657	-0.0957603167595241	0.1136102143769	-0.842884746628859	0.399292905133754	0.620874953726806	-0.269762832182	-0.291656048940656
RABIF	0.0787118133458208	0.103152824810202	0.445427504875515	22.1048110570784	0.0957995155094436	0.184378597062411	0.519580455843343	0.603356022979576	0.779193002677677	0.171022459007979	0.203754408819746
KLHL12	-0.0410353431088633	0.0434490216361488	0.344940744756654	58.3745900486685	-0.0731547501413064	0.083429055049207	-0.876849798887921	0.380568226314702	0.603836241501844	-0.262266920149362	-0.233193719058575
ADIPOR1	0.117066088999011	0.0579842576069239	0.0434946178857515	69.0915703897723	0.153592605211359	0.105848676615653	1.4510583421753	0.146763615113609	0.342874108026974	0.30980237477232	0.35321842058821
CYB5R1	0.183290920264772	0.0579637668385346	0.00156601495099628	37.1155800957748	0.23123184480497	0.117534435009798	1.96735403361316	0.049142409726614	0.172090980954122	0.549428240416988	0.554008381467036
TMEM183A	0.0754962422780645	0.0789980264069379	0.339237714589558	41.0046208042774	0.104202666730801	0.142481674429307	0.731340834869968	0.464570994051276	0.676616223566358	0.159387336865336	0.225486569178694
ADORA1	-0.0258726245086555	0.0496778051752569	0.602500162801227	240.670286162514	-0.0629416428941771	0.086281317684751	-0.729493296847286	0.465699966622591	0.67739832829546	-0.207402611692002	-0.206780665358715
ENSG00000234775	-0.394331521500757	0.178265605558224	0.0269635635145309	5.91262801873172	-0.70539363328469	0.339095851528241	-2.08021900033756	0.0375054502620367	0.143500791691887	-1.54062280204468	-1.86828470239272
BTG2	-0.168611183801717	0.0974523105517443	0.0835960217258461	66.4897432088471	-0.273645444405619	0.161942370575805	-1.68977052412312	0.0910718650110545	0.256047675330946	-0.72388336638373	-0.751701098427766
ATP2B4	-0.106974770378625	0.103294241121018	0.30037408825501	290.241217821079	-0.204223088233916	0.159269797405429	-1.28224617322803	0.199756303522437	0.413810718729951	-0.500860088869135	-0.572161573661744
ZC3H11A	-0.0518771864102235	0.114411648833828	0.650242205914766	10.3130089544957	-0.0782836708226487	0.210048530528317	-0.372693256295336	0.709376756139434	0.847435109885768	-0.30149670807961	-0.246458091408792
SNRPE	0.0584862818883409	0.0854468194974224	0.493674752656551	32.6295008031261	0.0973939130750581	0.158437334338146	0.614715675960531	0.538742505509309	0.73076317002628	0.0978390262835857	0.207877826649451
SOX13	0.073581728861957	0.0555633386744365	0.185408213695322	62.4376190380219	0.0902723264244797	0.0977353995562621	0.923640020241732	0.355673770034789	0.580005832280329	0.152459921183715	0.189460038009974
PLEKHA6	-0.0913755649596679	0.24252518961254	0.706346531239236	31.8003560548287	-0.115486972392895	0.400284835936446	-0.288511984529014	0.772954858033782	0.882586281628931	-0.444416410109336	-0.342672962986019
PPP1R15B-AS1	0.219745021175594	0.096399806487657	0.0226363361158773	11.9731136475236	0.310205918165997	0.194262808063078	1.59683637469748	0.110302185389421	0.287966360962322	0.681332623109921	0.758250478422179
PPP1R15B	0.192010347449629	0.0330249860528903	6.09634369909629e-09	101.440112707318	0.220017851360306	0.0657375299044725	3.34691388130994	0.000817165924949957	0.00978756867919127	0.580978344013509	0.525006844140866
PIK3C2B	0.0467253347622953	0.0405272988958512	0.248937131642437	825.016790541013	0.025813735864229	0.0721451951981996	0.357802564582613	0.72049107121032	0.85407866078958	0.0552835817167241	0.0227577629150232
MDM4	-0.0197164238414817	0.029038555712812	0.497154346700184	564.578845420909	-0.0577783002139048	0.0591681263907044	-0.976510559627626	0.328811517608464	0.554480469782684	-0.185127207047574	-0.193427271118863
ENSG00000240710	0.252210150567918	0.353696060993035	0.475802266768527	4.26468081341579	0.245765388658141	0.583627106795558	0.421100023964843	0.673682044077808	0.825306274207484	0.798803435571224	0.591594912671922
ENSG00000287197	-0.140234467483062	0.15529430700004	0.366513221731606	4.82990075228795	-0.237802194091589	0.29218512348536	-0.813875091431557	0.415716511483017	0.636234446998082	-0.621205940378321	-0.659003580188336
NFASC	0.0283312088595534	0.0444106458376537	0.523514475867706	3243.43745475315	0.012903132514664	0.0788614717186885	0.163617698648734	0.870032110968385	0.934821067733166	-0.0112731502216837	-0.0106315329494163
CNTN2	0.0781742432249829	0.0407611017916183	0.0551282782704254	2140.19143474968	0.0919176699264247	0.0700758825692309	1.31168765281858	0.189625544485023	0.401071737262785	0.169077332035385	0.19371521179989
TMEM81	0.474786268778491	0.190016207281364	0.0124663163397028	6.7379251923431	0.65498020877771	0.347376853461301	1.88550331506379	0.0593619173024942	0.194251623799363	1.60416592542046	1.64990290426133
RBBP5	-0.0394975424771282	0.0333543998774278	0.236342657087452	102.301752240916	-0.0802407029271536	0.0735032539978013	-1.09166191376444	0.274981731511164	0.499886333713348	-0.25670259026697	-0.251519351691079
DSTYK	-0.0179262299157498	0.0248971802697566	0.47151856282698	234.780985459189	-0.0403986193596113	0.0523466491948033	-0.771751773628748	0.440261459986709	0.655812032282477	-0.17864962513568	-0.148480083883567
TMCC2	0.172181346242236	0.0436927008803857	8.12323991946819e-05	419.710910781389	0.220843763567157	0.0767130806984984	2.87882798547914	0.00399155983385738	0.0305759238354595	0.509229703988701	0.527142811476082
NUAK2	0.0568687469836479	0.12749513381324	0.655563720701261	17.0276288204452	0.0563578818023676	0.227965976937686	0.247220583349474	0.804737516410377	0.900976540537425	0.0919861883927339	0.101750781137482
CDK18	0.134656378807391	0.0573035634171464	0.018779568884797	2155.15812458291	0.154790536639773	0.0919287089763162	1.68381062198591	0.0922182737502969	0.257816019603348	0.373450531237352	0.356316500964908
MFSD4A	0.0144720936760582	0.219846110992269	0.947514532459075	32.1372618824846	0.00987120757818864	0.357563386394857	0.0276068746235888	0.977975698599787	0.988877548421046	-0.0614205407010491	-0.0184726722054031
ELK4	0.0949387771874428	0.0425076042568397	0.025519022993944	118.130914019822	0.117003789440015	0.0817079681824792	1.43197526560334	0.152150900151256	0.350691748383956	0.229737599281107	0.258592727114323
SLC45A3	-0.0121504235158915	0.0589287518344987	0.836643769029222	160.486376291987	-0.0520017983922892	0.0985359347481549	-0.527744507881303	0.597676677161038	0.775225391956454	-0.157750627253633	-0.178488129766504
NUCKS1	-0.0476424921136443	0.0403843731456687	0.238109237890514	739.376245928668	-0.0779574906570608	0.0719757185295969	-1.08310819606482	0.278760401457694	0.503583366054919	-0.286174022205392	-0.245614526955679
SLC41A1	-0.0391631923663328	0.0578142185488059	0.498153945856814	54.986764730917	-0.0610733019781809	0.10903006410542	-0.560151023291428	0.575376430339277	0.759207005297772	-0.255492788245637	-0.201948777496408
ENSG00000286619	-0.153723993664015	0.492057276900195	0.754728365025594	79.5033545211441	-0.269941515813372	0.760727886591154	-0.354846352515074	0.722704700788606	0.854770104321713	-0.670016021528632	-0.742122028861549
SLC26A9	0.476683288339219	0.133777516479912	0.000366285763922351	19.0822554338179	0.653473367913112	0.225660281320127	2.89582803003812	0.00378159570051938	0.0293377767707117	1.61103004188094	1.64600592484942
RAB7B	-1.42490681927281	0.178867128156719	1.63513377737526e-15	8.71951197364844	-1.73179863868998	0.368093518160265	-4.70477895765599	2.54141153669773e-06	0.000113531645705452	-5.26962434301678	-4.52276485907521
SRGAP2	-0.0452791686941298	0.0568777783404231	0.425986489248318	258.821627258543	-0.108781915395485	0.0969780655020006	-1.12171669781597	0.261982914592723	0.486124215726748	-0.277622646394001	-0.325332399899012
EIF2D	0.0530028018038375	0.0350246942842213	0.130203966053921	97.7910586615995	0.0148274762660117	0.0828561840460904	0.178954370596692	0.857973530225117	0.929118997176823	0.0779977728310646	-0.00565481101637056
MAPKAPK2	-0.0809597547639318	0.0397645355859984	0.0417524757417917	103.045785578048	-0.141692287295813	0.0776893339001175	-1.82383192367156	0.0681774860342243	0.213068966858219	-0.406728167091731	-0.410444932182472
PFKFB2	-0.120025497658198	0.0706053360920891	0.08914044653949	40.8834321757873	-0.224007212639813	0.139535328544577	-1.60537990612356	0.108410223736887	0.284893849198734	-0.548082433749265	-0.623327112972472
YOD1	0.380484284360809	0.0524166700975253	3.90420501535818e-13	61.8365655623587	0.522663501213575	0.100435416946448	5.2039760186614	1.95069190510305e-07	1.42948240297108e-05	1.26294656379741	1.30770652683051
LINC02942	0.14198182780906	0.0907029689338057	0.11750103226756	15.8109338463826	0.206974898831139	0.181369135640981	1.14118037834643	0.253794867948315	0.478086926123734	0.399956707617276	0.49127526792008
CD55	-0.0100215754051527	0.0646291917526861	0.876771906654724	507.787871021424	-0.0336034929868602	0.111653995878955	-0.300960952828684	0.763444269980068	0.877196089369004	-0.15004766959241	-0.130906584121165
CR1	0.0883342346019237	0.172177148204233	0.607921429175463	78.5608644316689	0.0991077790871806	0.266953012993018	0.371255517875622	0.710447225747194	0.847435109885768	0.205839928211308	0.212310212789847
CR1L	0.124819129442376	0.179577910680682	0.487011744699698	12.3813931689412	0.16113983322809	0.304706056834429	0.528836987692865	0.596918536829785	0.774848180966832	0.337855734699562	0.3727369994171
CD46	-0.0125253205539359	0.0680399744128671	0.853944676818006	397.014499578787	-0.0488910656270392	0.116807503184014	-0.418561002455624	0.675536995244348	0.826699151554023	-0.159107143012933	-0.17044317835394
MIR29B2CHG	0.136270661080665	0.0640323487623301	0.0333243665993569	254.748082617282	0.16427974643571	0.114240726231701	1.43801384895366	0.150430124745148	0.348295491939117	0.379291599908042	0.380857417048971
HSD11B1-AS1	-0.174046617072255	0.0811466980423732	0.0319657076228217	29.597236279141	-0.233774991079149	0.164968887741896	-1.41708533214399	0.156457980439843	0.356154386690604	-0.743550768741914	-0.648588460983778
HSD11B1	0.445859711455128	0.11799379368189	0.000157667646731743	178.936927734015	0.653545861719095	0.181454776266218	3.60170106936318	0.000316141767308936	0.00485337970122573	1.49949897185866	1.64619340773235
UTP25	0.116695188455888	0.059671221395875	0.050508049432722	52.1441395963142	0.140241328465203	0.105574793969958	1.32835995403515	0.184059222232226	0.393796201629024	0.308460319805695	0.318689458821258
SYT14	-0.332359164678056	0.160779493259919	0.0387177749806821	277.749484732961	-0.530190773105841	0.265722326121283	-1.99528124281076	0.0460122144944756	0.16473590922258	-1.31638395740217	-1.4151765108995
SERTAD4-AS1	0.688172594614148	0.118501077669766	6.34842052862166e-09	23.2161063335278	0.976262259026064	0.199179675812072	4.90141504169923	9.51487967760489e-07	5.34125849373775e-05	2.37627635692775	2.48079989189418
SERTAD4	0.354552621211442	0.123348482343123	0.00404798599844754	18.133160711679	0.485774061751289	0.219633939379124	2.21174406434865	0.0269843539834184	0.114756789553268	1.16911624198297	1.21230336284739
HHAT	-0.763420151187362	0.225373605278541	0.000705703031791783	43.4528559498873	-1.16716026332612	0.360174798095033	-3.24053839829784	0.00119304202932271	0.0129924547790664	-2.87612159755438	-3.06250175122631
KCNH1	-0.270871599995178	0.157324295046567	0.0851165492631882	198.034307884439	-0.40853939668485	0.243390431835385	-1.67853515688391	0.0932426731297454	0.259363875369875	-1.09389926953049	-1.10056272487736
RCOR3	0.0180163299807902	0.0250386248939951	0.471807335197394	456.056357633327	-0.0178841778806146	0.0508997646196239	-0.351360718743276	0.725317747951031	0.855452851702175	-0.0485961865073411	-0.0902534210847164
LINC00467	-0.732888548089865	0.11971381705947	9.24053100887857e-10	55.6369150012744	-1.06969422148442	0.195747899395636	-5.46465236555314	4.63814848197049e-08	4.25908005048105e-06	-2.76564699638255	-2.81043587795338
SLC30A1	0.228009491445281	0.191447548993032	0.233662893303786	10.5731613005072	0.274498337921001	0.334020208531887	0.821801588375441	0.411189829594782	0.633084237740838	0.71123652478271	0.665903828995949
LPGAT1	-0.0257273577121035	0.0285159610212362	0.366945835531368	2240.09027273147	-0.0657209770644522	0.0513603984571523	-1.27960411209193	0.200684402930749	0.415037063802989	-0.206876982842402	-0.213968556459141
INTS7	0.158060628150799	0.0465960631359748	0.000693475918677755	181.489625954493	0.20008570661465	0.081535709553327	2.45396413069525	0.0141291074224335	0.0743906026544929	0.458135737699741	0.473458495848688
LINC02608	0.275908130223385	0.234321184781913	0.239004619869988	23.3575021953125	0.386573346530284	0.380171619524322	1.01683904499229	0.309230004427835	0.534523070633103	0.88455146664106	0.955751291592735
PPP2R5A	0.033981927384103	0.0261626258521344	0.193987529381543	454.647460767429	0.0124043181472983	0.0546163949892627	0.227117116567964	0.82033267470413	0.909131257460973	0.00917323359054086	-0.0119215625508576
ENSG00000234915	0.0389899812906792	0.0747658355332225	0.60202224963724	66.7576331158165	0.0380657215757163	0.136020679375655	0.279852458835236	0.779590702664475	0.886296621538917	0.027294219776865	0.0544437472777538
PACC1	0.0216908772971158	0.0347548881039219	0.532555269895093	224.663268524383	0.00480065702839049	0.0651033251365426	0.0737390450998006	0.941218029846233	0.96846784075861	-0.0353003190102493	-0.0315860882029995
NENF	-0.125291312923696	0.0498008398126771	0.0118746587809741	248.296802968947	-0.195078178286867	0.0875964671743273	-2.22700965666387	0.0259466284124153	0.111808131770045	-0.567136095603928	-0.548511083006249
ENSG00000286213	0.13426898421479	0.23282970390231	0.564153467381728	10.1301180132709	0.165955426554778	0.387362404407623	0.428424195705223	0.668342312069349	0.822090266965383	0.372048794716114	0.385191047147798
ENSG00000260805	-0.106697630337515	0.0857809147874588	0.213558896213582	19.6562699760581	-0.205171555033605	0.160359270815404	-1.27944928902668	0.200738886398394	0.415037063802989	-0.499857293981078	-0.574614490673828
ATF3	-0.0156994806915233	0.0957748145513041	0.869793521561447	76.883108355817	-0.0317470007051835	0.16629009374838	-0.190913361040143	0.848593472110147	0.925292489105917	-0.170592425136368	-0.126105339099178
NSL1	0.066549071628238	0.0314487284875313	0.0343351752772042	298.22105870266	0.0659548046165356	0.058763224214427	1.12238233177721	0.261699913429767	0.485720263528536	0.127013173412485	0.126570263740613
TATDN3	0.0643778418724374	0.0586154822222981	0.272070103012769	267.91212772548	0.0626506859847505	0.0981012753966472	0.638632736745151	0.523061879512022	0.71873900975622	0.119156863327536	0.118025179395535
SPATA45	0.179724254161621	0.126995135860949	0.157008161427951	8.66017295737123	0.325502934739044	0.23241137472343	1.4005464884255	0.161349732408288	0.363287213456287	0.536522726939675	0.797811496476222
FLVCR1-DT	0.170065933716393	0.095309331028249	0.0743655683925332	17.4628853369889	0.225157195334643	0.16920215328482	1.330699349645	0.183287957124658	0.392710881490194	0.501575361229164	0.538298173125429
FLVCR1	0.00791895939415441	0.0491045929243038	0.871882968751146	100.256892018632	-0.0309614725251706	0.097733244921352	-0.316795708052935	0.751398621085611	0.870513230354491	-0.0851321975671166	-0.124073812600984
ANGEL2	0.0523703140063716	0.0368033292149474	0.154742641564857	202.226570576166	0.0367589550190386	0.0680791403980181	0.539944464694044	0.589235332152078	0.769439712066126	0.0757091986953412	0.0510641983902777
RPS6KC1	0.00642808666024089	0.0429090492361497	0.880916689348292	571.366739746735	-0.0204594944114594	0.0709221766634212	-0.288478094920225	0.772980795860527	0.882586281628931	-0.0905267250064755	-0.0969136834492832
PROX1-AS1	-0.367425369612382	0.063380454194688	6.74553562052247e-09	159.24188361393	-0.564927717544541	0.107655400410881	-5.24755576950548	1.54130399703244e-07	1.20044179370966e-05	-1.44326642054565	-1.50501291001166
PROX1	-0.0589721349844744	0.0353685094845352	0.0954422975239852	416.827164374622	-0.116654187445279	0.0670287476726219	-1.7403605392575	0.0817957299523378	0.238713822973474	-0.327168848896196	-0.345691604924453
ENSG00000274895	-0.090418974857985	0.167011012327982	0.588235155390908	3.95984796991806	-0.13188820652267	0.297379251832845	-0.443501709382211	0.65740288307857	0.81500699118957	-0.440955114296244	-0.385089699374985
LINC02775	0.110015073915478	0.263632135910854	0.676455150223342	10.7241341723345	0.10331185230318	0.422925974859296	0.24427880632669	0.807014896458552	0.901829447094157	0.28428920152942	0.223182752255596
KCTD3	0.119157303036743	0.0336317350342577	0.000395599766985099	353.735325500729	0.125968856658348	0.0624191628226326	2.01811192207584	0.0435796063104806	0.158933616934227	0.317369158476587	0.281778109988594
ESRRG	0.163796026909597	0.11174979751399	0.142719428281093	846.048833537943	0.226916078698264	0.17279398724829	1.31321744646245	0.189109686759214	0.40034750838003	0.478888525832626	0.542846982768857
GPATCH2	-0.16393109538213	0.140740587637858	0.244110145948085	94.9890828948907	-0.272127563234142	0.226523882678104	-1.20131952541553	0.229627279235944	0.449642675518481	-0.706949080294928	-0.747775566665285
RRP15	0.132637188462165	0.0812143914687584	0.102432520779658	53.2062463557395	0.184049893496379	0.149796292254739	1.22866788440524	0.219196352041776	0.437393015824743	0.366144355817526	0.431986808264787
LYPLAL1-DT	-0.336721386470944	0.104234907346542	0.00123613232296478	44.5206543505128	-0.542217565763893	0.175221373776992	-3.09447160512498	0.00197163806456208	0.0184814668232045	-1.3321680847948	-1.44628010284538
LYPLAL1	0.0511924729934473	0.0348736501704342	0.142120155781428	379.764983152928	0.029983238896588	0.0615027086724995	0.487510868118803	0.625896342903786	0.792816246341683	0.0714473354799992	0.0335408972570603
ENSG00000277007	0.390233953043755	0.132547885633902	0.00323897514875836	11.0800687025052	0.509714809004095	0.240750010662614	2.11719537457636	0.0342432698024941	0.135299570141275	1.29822446112453	1.27421872587081
ENSG00000287676	0.45155773369876	0.199415940850808	0.0235494385485877	4.83699364420002	0.537886635429651	0.374072531357056	1.43792069810182	0.150456556178252	0.348302478946105	1.52011651797386	1.34707647094251
EPRS1	0.0793026099577053	0.0424143268677692	0.0615237107049742	212.040050268241	0.0895324981930897	0.0737257110833525	1.21439992748075	0.224595043105357	0.443525270308682	0.173160179057044	0.187546700341865
BPNT1	0.107951074968712	0.059226346410685	0.0683508530581232	38.527938547829	0.173823898446663	0.110155546130015	1.57798589860832	0.11456884940822	0.294848114284114	0.276820892062178	0.405540424236207
RAB3GAP2	-0.117224366463604	0.0388532865490949	0.00255203101621767	274.149969210519	-0.205967596670358	0.0660568663923219	-3.11803462560704	0.00182061412868497	0.0175410983020191	-0.537946907928216	-0.576673206987101
DUSP10	-0.133774104399437	0.0496945643125975	0.00710406432267287	313.028738653526	-0.227914694076345	0.0911872733153405	-2.49941341362603	0.0124399094602024	0.0679354233223095	-0.597829963925017	-0.633432609225175
TAF1A	0.133843568890958	0.065542600445703	0.0411430889442453	27.607354974884	0.175596290075578	0.135049057105405	1.3002407705707	0.19351846105787	0.406033938885313	0.370509485165855	0.41012416884389
MIA3	0.154054488161886	0.0486318992934862	0.00153614988914291	150.865845511339	0.201741135307545	0.0883856245637517	2.28251071713626	0.0224592054807454	0.101953964214699	0.443640045609796	0.47773975187623
AIDA	-0.0652803041804986	0.0614009912158949	0.287700342701	173.202667828068	-0.122882686819531	0.108298234043221	-1.13466934992209	0.256513884056235	0.48047098202223	-0.349994131729523	-0.361799698618261
BROX	0.155512314905182	0.0512519779950906	0.00241118910445802	121.659256972171	0.194267100203679	0.091985793468638	2.11192503622761	0.0346928795937635	0.136413545734085	0.448915000466537	0.458410463954719
DISP1	0.186209543951651	0.122512840230502	0.128531436447224	83.1190926603842	0.233584183166688	0.205282409333057	1.13786750616178	0.255175811390042	0.479292344727055	0.559988897410626	0.560091979530273
CAPN2	0.047893981604437	0.0613534109365286	0.435023321449674	148.705619662389	0.0384648207693052	0.105732529922827	0.3637936290504	0.716012120435335	0.850954406295122	0.0595121770310304	0.055475894319468
TP53BP2	-0.105049602196657	0.0298832656526068	0.000439204425565381	144.395053275125	-0.190801381642705	0.0661055760198771	-2.88631297283203	0.00389784335582603	0.0299505773560269	-0.493894120314768	-0.53745046681059
ENSG00000288999	-0.165053111971898	0.138495257759478	0.233355353992997	5.94673065375062	-0.3407926195271	0.278025986993365	-1.22575815020929	0.220289700170891	0.438750780525127	-0.711008950157216	-0.925356568732954
ENSG00000291068	-0.172610402956369	0.0462253556090096	0.000188382738007711	56.2686699499915	-0.288064878899375	0.0901956940780403	-3.19377639746452	0.00140424838659454	0.0145572118459793	-0.738354016342665	-0.788992520948785
ENSG00000290989	-0.133890503874531	0.0686607894883288	0.051172709151703	76.9651275042105	-0.230958683220242	0.122052550229031	-1.8922888771013	0.0584525021101664	0.192529687515352	-0.598251140158267	-0.641304948834861
FBXO28	-0.0561475801620911	0.0355217007947434	0.113956774100955	276.253780495239	-0.109754432553065	0.0590693147220854	-1.85806172069961	0.0631602499902253	0.202393857612338	-0.316948567750318	-0.327847515748247
DEGS1	0.174391518469504	0.0445780507845659	9.15163413378199e-05	94.4790050972619	0.235502733260394	0.0811795530686513	2.90101046825469	0.00371961452116543	0.0290461866755155	0.517226922298819	0.565053717953728
ENSG00000237101	-0.361112358309301	0.158029939552414	0.0223076535339408	7.11028685996462	-0.57505751051781	0.287131000888216	-2.00277054284949	0.0452019230356225	0.162728553681376	-1.42042361718304	-1.53121049702385
NVL	-0.108777632640441	0.0361462363568542	0.00261784523144207	212.59484552575	-0.187983235602561	0.060900369608171	-3.0867339034563	0.00202368663186081	0.0188819975202193	-0.507383509493524	-0.530162200772524
CNIH4	0.097446885630522	0.0396781318448527	0.0140518838323796	72.5956702666459	0.109476675657368	0.0708097533155674	1.54606774534971	0.122088207579606	0.30704162395294	0.238812860709735	0.23912616755167
WDR26	0.124157592169838	0.0226725899215397	4.34777935352223e-08	270.606244859947	0.136296218039531	0.0500384034269293	2.72383227091894	0.00645292689812718	0.0431045085480646	0.335462048848526	0.308486646787295
CNIH3	-0.272272774561295	0.0548013674340996	6.75224582416685e-07	100.075864713868	-0.390874962108862	0.112254232527113	-3.4820509953997	0.000497588922607103	0.00678793460138508	-1.09896923591482	-1.05487910991636
LBR	0.0852793423263248	0.0336411902399733	0.0112457583281071	193.293311866747	0.0891718897452014	0.0654278041607291	1.36290512709464	0.172912412659476	0.378716880259477	0.19478620120287	0.186614097749116
ENAH	-0.0600006081249646	0.0278375279568819	0.0311316688209961	742.842526751856	-0.117645957376789	0.0551362754050778	-2.13373058866349	0.0328648406295659	0.131707265410944	-0.330890244056771	-0.348256512138782
SRP9	0.0277670172018897	0.0465686068027257	0.551001265710172	118.799281975344	0.0114843671191606	0.0889777958701384	0.129070033785977	0.897302233214092	0.947492051483024	-0.0133146037335034	-0.0143007323098235
EPHX1	0.117658812591893	0.057097767777777	0.0393359456554909	135.216692480841	0.153810050927126	0.0984750733616693	1.5619186224135	0.11830716084381	0.301359130943925	0.311947067349373	0.353780776904303
ENSG00000242861	-0.353841392336093	0.076369883604438	3.59955067400627e-06	225.630039285305	-0.54171726715482	0.131686583568231	-4.11368609068774	3.89390863204776e-05	0.000962222339042234	-1.39411458049541	-1.44498623471028
TMEM63A	-0.0682189154032596	0.0624348782926485	0.274551400621538	1390.53223308897	-0.139692492171398	0.103605789486366	-1.34830778148532	0.177559410379905	0.385208369376035	-0.360627111000114	-0.405273078530907
LEFTY1	0.422602513526259	0.284153312730349	0.136952976720335	7.56029854682807	0.603503117083053	0.485562669095383	1.24289438932238	0.213906753505537	0.430592268626302	1.41534585165199	1.51677327442946
PYCR2	-0.0341530027677729	0.0601563459359958	0.570213344818073	79.9822072132888	-0.0759424987399844	0.102279615910825	-0.742498865132586	0.457785139137914	0.670672811681664	-0.237364074337995	-0.240403371484314
SDE2	0.0610833459127939	0.0536591324666572	0.254970688251548	37.7482241593484	0.0956857222103877	0.0953194939956546	1.00384211245131	0.315454722317317	0.541195300333572	0.107236161815676	0.203460117528573
H3-3A-DT	-0.0884615005962075	0.0578034849265277	0.125921826339967	39.204035520825	-0.194949499658911	0.127886690232129	-1.52439240788119	0.127410715508043	0.315263107767406	-0.433872250429468	-0.548178295400286
H3-3A	0.268487416597444	0.0518928146120362	2.29276882925676e-07	205.654123073741	0.376280982748127	0.091770040231256	4.10025953786135	4.12687049095542e-05	0.0010080677409434	0.857700587713463	0.929133265295888
ACBD3	-0.172501901994704	0.0518199696165555	0.000871993387229884	135.589902341827	-0.280141839142258	0.0919802253247817	-3.04567463444538	0.00232158913677903	0.0207547836530798	-0.737961419844261	-0.768502020897523
LIN9	0.162404474261256	0.135893410732182	0.232052966685247	24.1302968267987	0.220631709550607	0.242070446426436	0.911435959274178	0.362065714033507	0.586336400041453	0.473853375095727	0.526594399128021
PARP1	0.103773676193854	0.0329173508357003	0.00161849722545086	172.005793211489	0.143316410073772	0.0622935009619216	2.30066391936099	0.0214106350122689	0.0987611182767481	0.261705522518219	0.326642209506552
ITPKB	0.120173590703199	0.0572784337982286	0.0358998456421684	733.912274834006	0.145563915620996	0.096208222235333	1.51300909879548	0.130277347673383	0.319668235687957	0.321046462097662	0.332454689809864
ITPKB-AS1	0.371552421787802	0.141010534850595	0.0084155456949896	10.3204046114858	0.495989276836925	0.258809086094578	1.91642914984705	0.0553104934082975	0.185977682087374	1.23062779061266	1.2387218678218
COQ8A	0.171731363657352	0.0490538166117505	0.000463730340393685	122.981108033883	0.231414452596942	0.0868026693696063	2.66598313482248	0.00767635437964034	0.0486343474239905	0.507601501026656	0.554480640232038
CDC42BPA	-0.00374342146144989	0.0288105914075744	0.896620124975082	3165.24825555131	-0.039257846019416	0.0515614964200104	-0.761379105440014	0.446430663874611	0.660411948667335	-0.127330993012698	-0.14552982528304
ENSG00000287532	0.27861894914579	0.0791432073471103	0.00043083070948744	19.9799980732031	0.33857704207729	0.148315820869127	2.28281136896413	0.0224414819917502	0.101904605039462	0.894360209350881	0.831623645007208
ZNF678	0.0762116584063697	0.040204484339	0.0580128325543805	186.873914791389	0.0722787562106493	0.0688561445302724	1.04970669943439	0.293852982640209	0.518634812829151	0.161975976289018	0.142925215177903
SNAP47	0.226641050362034	0.103494414309893	0.0285324485137023	26.9874591864784	0.325518620764119	0.177496614944758	1.83394269724766	0.0666625006615615	0.209833127346887	0.706285000212703	0.797852063544853
JMJD4	-0.206824798684725	0.0792583638370685	0.00906743175311529	17.8652269054018	-0.310641735378928	0.152738405638208	-2.03381549048473	0.0419702021076837	0.154886808869735	-0.862154319600748	-0.847380600907122
WNT9A	0.145388819130274	0.220014221028796	0.508730607373468	6.5019979056086	0.0259263989875953	0.416382984775316	0.0622657503682227	0.950351202778963	0.972914767912728	0.412284458839675	0.0230491313551524
ARF1	0.0270753039816334	0.0496265307800855	0.58535382575404	172.777704598278	0.0321487121186407	0.092999037953754	0.345688652549583	0.729576713069528	0.857609582122045	-0.015817477293371	0.039141226237818
C1orf35	0.00934763127032338	0.0449810628958355	0.835375300274407	76.5679361662018	-0.00076960841328466	0.0861638347958199	-0.00893191923396144	0.99287345430334	0.99593599657491	-0.0799627357730149	-0.0459918627310986
MRPL55	0.245935647634751	0.126234674623019	0.0513860583202486	19.7082556616051	0.366607924402275	0.225981343537777	1.62229287897383	0.104740652702541	0.27854379694481	0.776099969694258	0.904116881608867
GUK1	0.0715197394831025	0.0342412217687295	0.0367344749282725	169.105569635153	0.0931556703233792	0.0660505890018185	1.41036850285793	0.158430900751327	0.358973276763813	0.14499888307438	0.196916918212442
GJC2	0.232137036095437	0.0839030656284073	0.00566218201004672	125.917326059218	0.325557078515571	0.137354905146644	2.37018895079135	0.0177789966563102	0.08668644846256	0.726171503715481	0.797951522664365
IBA57	-0.0365640357215646	0.0692606418755447	0.597555286954257	29.1302981002454	-0.0493009095456729	0.132287616520624	-0.372679702321091	0.709386845090266	0.847435109885768	-0.246088080841412	-0.171503113314916
TRIM11	0.173203301792172	0.0859865464529783	0.0439773122697757	20.1058206288133	0.194793213317115	0.16858626726888	1.15545125040605	0.247905684895507	0.471229870752052	0.512927516102727	0.459771093348019
ENSG00000231563	-0.122657654940787	0.0814376789176669	0.1320277423742	19.0858963539882	-0.194720640946565	0.155613012263351	-1.25131335814662	0.210820173743965	0.427095315894759	-0.557606549632963	-0.547586422886602
H2AC25	0.311957383380314	0.126858142422595	0.0139284207963601	15.1687852839813	0.566853867893428	0.249711107156411	2.27003866327167	0.0232052372945545	0.104321882742156	1.01499096083784	1.42199128854781
RNF187	0.0275742941533624	0.0833766889409998	0.740856396216522	68.1902400242823	0.00990307541999219	0.156714295258728	0.063191908585255	0.949613687917233	0.972582311551341	-0.0140119468063413	-0.0183902558558546
RHOU	0.0217139315615316	0.0494956392547518	0.66087607757874	910.1374924682	0.0121615458522123	0.0850047177051061	0.14306906934745	0.886235632691435	0.942657752403771	-0.035216900178342	-0.0125494182574301
LINC02815	0.255545822210399	0.384283447024505	0.506054937162718	3.76254281438982	0.342174547134418	0.625171397400059	0.547329178138093	0.584152601421015	0.765220652073137	0.810873125890679	0.840927482904938
LINC02814	-0.0915680694324214	0.383528699806461	0.811298245567788	88.1965282203422	-0.168667094509853	0.596930051713832	-0.282557552640543	0.777516022863223	0.884891533836671	-0.445112962294405	-0.480206956045295
ENSG00000233920	-0.0129952994744956	0.112015318273095	0.907641769375436	15.4268666213011	-0.0567481340201492	0.2126790420807	-0.266825228593123	0.789603728646335	0.892612990730768	-0.160807700092829	-0.190763063807901
RAB4A-AS1	0.20834420769531	0.0798251308758154	0.00905401798624695	21.6118910786808	0.244380610660198	0.146619291173208	1.66676982752222	0.0955601820164937	0.263885885962012	0.640080274903804	0.588013611238673
RAB4A	0.0933528711064492	0.0369255777616917	0.0114670023741206	164.111535235544	0.0952351084003937	0.0662196625932215	1.43816964132557	0.15038592677401	0.348295491939117	0.223999206140259	0.20229474381093
ENSG00000237481	0.0857751528514789	0.176625464902615	0.627227401054166	4.08310067658187	0.0925367507344816	0.306956777949629	0.301465083627073	0.763059871489039	0.87708844446538	0.196580226555823	0.195316273477996
CCSAP	0.0234867070028586	0.0456822766177157	0.60715990854777	253.825641588461	0.0183695711146952	0.083351798344199	0.220386020213247	0.825570532032276	0.911743669971205	-0.0288023447675951	0.00350572545744053
NUP133	-0.00693051405009588	0.0232326680711906	0.765467333511635	256.507086787406	-0.0537149119436595	0.0515506205510423	-1.04198380872009	0.297419185737052	0.522917835601512	-0.138863069514021	-0.182918569899111
ABCB10	0.00654539446404081	0.042605403349919	0.877902844298426	147.785214650026	-0.0221267986482469	0.0761952251699213	-0.290396131764194	0.771513202673146	0.882122940342981	-0.090102262104945	-0.101225651910463
TAF5L	-0.150129222599137	0.0369569408752414	4.85969735866832e-05	95.4583164753097	-0.261721759317221	0.0680775643695557	-3.84446420404345	0.000120816118200715	0.00231605744117763	-0.657008813933657	-0.720864162427841
URB2	0.0449551866940066	0.0659164506094324	0.495237345234556	42.8140824034719	0.0701339070871395	0.107826184778982	0.650434838540354	0.51541137965284	0.713233458950293	0.0488785331107007	0.137378224070639
GALNT2	0.00442543515792233	0.0491770324550725	0.92829525826712	297.6992405574	-0.0316527140371982	0.0854437326774145	-0.370450974522617	0.711046498842008	0.84789955382923	-0.0977730567925375	-0.125861495696341
PGBD5	0.144508560222538	0.0580920316279158	0.0128615621618702	324.869183720005	0.193643271331174	0.0950062876255992	2.03821532417184	0.0415284036341889	0.153790523391136	0.409099357440002	0.45679712287151
ENSG00000282564	-0.480759666401626	0.396175107945116	0.224937583148257	7.52020636440116	-0.561238707282454	0.641511815213176	-0.874868855059128	0.381645267072514	0.60493926403524	-1.85335170813766	-1.49547242210783
COG2	0.0684024984015042	0.0337518706137095	0.0427004333272699	123.242652997322	0.0692593268767124	0.062235704422777	1.11285519331834	0.265770626338828	0.49073503780236	0.13371955508933	0.135116391946107
AGT	-0.369905766402155	0.219606321885105	0.0921036188256645	35.6034896569858	-0.537973090988674	0.349587430419385	-1.53887996013842	0.123833604358179	0.310021659110109	-1.45224141099154	-1.43530307720051
ENSG00000244137	-0.572580371643912	0.130664680279827	1.17562822464876e-05	17.9177597124339	-0.880038647739554	0.22202230126028	-3.96373987092346	7.37846517585548e-05	0.00157427357079974	-2.18559288651817	-2.31995019787703
CAPN9	-0.158778658599497	0.103509144451503	0.125040037029399	22.5363410971392	-0.27687254901401	0.180902802628058	-1.53050447528593	0.125891906574078	0.312513628980551	-0.688305663609377	-0.76004700974094
C1orf198	-0.0201358007076539	0.0402883302124732	0.617221272021695	357.593439789129	-0.0639225636227636	0.0732756444654176	-0.872357576505954	0.38301333649716	0.606010039750239	-0.186644667230818	-0.209317514453955
ENSG00000223393	0.0265724426367877	0.138171710683497	0.847495752293616	7.74862488689685	-0.064569539719872	0.271297947985134	-0.238002315164618	0.811879298552222	0.904639406678022	-0.0176370151125666	-0.210990718698457
TTC13	-0.0254940693194819	0.0426383601912365	0.549897367594898	191.870336823653	-0.0734200490858658	0.0745171180877684	-0.985277624389467	0.324487720502743	0.55015720654192	-0.206032859392657	-0.233879833000161
ARV1	0.0328641864749207	0.0585046449268527	0.574295655166269	48.7356706905029	0.0168943750549566	0.100591961519363	0.167949553819017	0.866622965453812	0.933505213120041	0.00512883471764068	-0.000309414421233282
C1orf131	-0.10176012929285	0.0706634137104725	0.149848127676252	63.9169277344324	-0.155623955949884	0.121332778488733	-1.28262088685569	0.199624928914316	0.413690526150534	-0.481991594071611	-0.446474898713183
GNPAT	-0.00506248618017064	0.0336762871044151	0.880505906620148	141.506962369726	-0.0401893607855193	0.0621631288933297	-0.646514445154187	0.517946245202635	0.714879230249991	-0.132103855684048	-0.147938901085726
EXOC8	0.162197707032939	0.0784526064640338	0.0386907320677129	24.7227094979528	0.204909164558147	0.149500399002263	1.37062620518522	0.170491509652859	0.375404336529889	0.473105215000406	0.485932882986491
SPRTN	0.00330558788540055	0.0675850513160423	0.960990983878321	44.4456123725788	-0.0321983306928648	0.116575985015714	-0.27620037427541	0.782394169781561	0.88816905920689	-0.101825077264904	-0.127272564989647
EGLN1	0.167544503172572	0.0519719093055917	0.00126523289875215	258.396391815811	0.219253452070598	0.0870442878345184	2.51887237549034	0.0117731321174372	0.0654584909404416	0.492451895526377	0.523029961004457
ENSG00000233461	0.178610389187477	0.147964371443492	0.227386877959843	26.2396575993185	0.233249122363511	0.240873075753669	0.968348669247059	0.332870265907388	0.558576207065798	0.532492352629328	0.559225448045499
TSNAX	-0.00212035358711146	0.0296414477340597	0.942973241942761	184.920409947618	-0.0375717736095988	0.0604938599293118	-0.621084084459184	0.534544300451114	0.726778161758005	-0.121458134796908	-0.141169318727616
ENSG00000286071	-0.00428443985972779	0.134711488307299	0.974627908660246	6.8060660941858	-0.0717741157519788	0.25912600781978	-0.27698538003139	0.78179133216732	0.887824013904887	-0.129288597124919	-0.229623133791743
SIPA1L2	-0.292911036504673	0.137228046283812	0.0328032014554824	132.021903004638	-0.451977075293889	0.217393633151634	-2.07907227429532	0.0376107080097688	0.143755624962313	-1.17364607976719	-1.21290089091594
MAP10	-0.21273975789154	0.183981508474659	0.247554157605482	6.37612357477179	-0.252249077917424	0.35419866736099	-0.712168342689833	0.476360537845048	0.687060244423398	-0.883556823662977	-0.696365991945511
NTPCR	-0.0220907730347398	0.0391911701561292	0.572980715166298	89.8925691466008	-0.0426567636659631	0.0720970769798045	-0.591657324442042	0.554080079016145	0.742433368352024	-0.193718478175075	-0.154320078057961
PCNX2	-0.547784112967987	0.176379915860268	0.00189825529486236	64.8226773986385	-0.851310426627251	0.298869690053854	-2.84843346434311	0.00439350390887811	0.0325649049070607	-2.09587087686709	-2.24565350945696
ENSG00000289305	0.437092299372417	0.181657161699657	0.0161221491056672	4.47112812733925	0.711939685978419	0.367100550189937	1.93935880948711	0.0524576624606257	0.179806494646145	1.46777524120313	1.79721103425685
KCNK1	0.37818414715821	0.126374314689478	0.00276638039833147	218.422648038123	0.535375929072491	0.203954324120264	2.62497954569867	0.00866541726848867	0.0526579850024663	1.25462381902419	1.34058330287607
SLC35F3	1.33125383305554	0.413022289676299	0.00126766592038379	44.5961471879018	1.94811348180737	0.60656998665064	3.21168789205096	0.00131957649076218	0.0139914610666986	4.70318146934645	4.99419350604744
COA6-AS1	-0.00813307668291312	0.0698778629786116	0.907343548713417	32.0133318473661	0.0201937914513065	0.13371393958792	0.151022335543622	0.879958096759109	0.939410568102482	-0.143214384668368	0.00822350904135765
COA6	0.705796995037012	0.155819758393466	5.91029673187073e-06	12.3441943837612	1.00077743628238	0.276205816332313	3.62330326555583	0.000290864455099327	0.00454984188649589	2.44004793817723	2.54420084105338
TARBP1	-0.256653152136038	0.0766864389900111	0.000817540980355656	133.541249210944	-0.414727255246681	0.129392761909205	-3.20518125687506	0.00134977451695235	0.0141999134835729	-1.04245168089569	-1.11656571363739
ENSG00000287633	0.257809849284362	0.162272631164067	0.112117950060888	9.44544759566444	0.394238945146674	0.286162731388214	1.37767396625748	0.168303972671855	0.372240543780333	0.819065210899762	0.975575999489854
IRF2BP2	0.146542995474041	0.0475691642019714	0.00206563142882862	343.508154216897	0.200046547025634	0.0830938533745501	2.40747707443429	0.0160631707018267	0.080917925918647	0.416460694553614	0.473357221642658
ENSG00000228044	-0.642220372064613	0.256701805735089	0.0123558547128006	4.32617994744675	-0.912718738013313	0.479072678779529	-1.90517802087676	0.0567569342346077	0.189133081854588	-2.43757609380394	-2.40446717771779
ENSG00000286263	-0.184117448881896	0.20071213821281	0.358974483502139	13.6618603509356	-0.306999723433291	0.345632384490836	-0.888226153592474	0.374419113166938	0.59763523302842	-0.779990752718056	-0.837961659661529
TOMM20	0.0112174067752475	0.0787102528779098	0.88667308063084	151.532954454442	-0.01127677070337	0.138832240226112	-0.0812258786936224	0.935262319288506	0.966312144862885	-0.0731971983550241	-0.0731653991569669
RBM34	0.128541342735529	0.149759148224468	0.390715528341172	5.71704272701812	0.263662963626047	0.308387834824046	0.854971999062422	0.392566649393544	0.615299820550562	0.351324075281763	0.637881473390985
GGPS1	0.081045773913011	0.0616330908237013	0.188519393581601	123.415201051282	0.0877329444285768	0.102311309172533	0.857509742941787	0.391163232626786	0.614071786466449	0.179467589189573	0.182892709243198
TBCE	0.0344263268822947	0.0504363703356064	0.494878927317833	74.9629629473838	0.0313880442153215	0.0893047380211055	0.351471208704555	0.725234868535557	0.855452851702175	0.010781234885688	0.0371739931821017
B3GALNT2	0.143541426594415	0.0501433061016969	0.00420148952526057	75.0604786850275	0.165739315064314	0.0927121887477569	1.78767557214341	0.073828365049118	0.223908411512881	0.405599911259415	0.384632141394177
LYST	0.0284028113179472	0.0393956487086134	0.470932182204192	341.315823909815	-0.0140895281483966	0.0693973289425446	-0.203026951657774	0.839113966509837	0.919803947078354	-0.0110140661176255	-0.080439729254798
GPR137B	-0.379442462870135	0.145886998355225	0.0092970322332743	63.9559294768581	-0.576741153238543	0.247623021636306	-2.32910958531807	0.0198532610252322	0.0939068715457405	-1.48674869629303	-1.53556471993741
ERO1B	0.0135853818652187	0.0407735656093494	0.738990171200026	155.643884447729	-0.00308343416680682	0.0720882342301151	-0.0427730572088102	0.96588244155975	0.981753188546795	-0.0646289910842155	-0.0519758598047687
LGALS8	-0.138292793313361	0.142957896543674	0.333360454692718	26.2632587524759	-0.243126841880532	0.246113105842849	-0.98786629443365	0.323218134618711	0.549068513256588	-0.614180247072327	-0.672774140369395
ENSG00000230325	0.211403655696833	0.0768715902575736	0.00595792198915782	27.2356613772362	0.279542005519063	0.139926146970579	1.9977824843404	0.0457402471004857	0.164155721419386	0.651150486208953	0.678947720525564
HEATR1	0.0505845797485373	0.0398682097692826	0.204514237810253	126.850026245207	0.0390921115702269	0.0743394091409751	0.525859863858935	0.598985577337233	0.775849224627679	0.0692477535067881	0.0570981886133842
ACTN2	0.200250286464707	0.149575910007345	0.180640018335139	157.534943516026	0.152848509424485	0.233338304519621	0.655051084472211	0.512434864344149	0.710785396531912	0.610793482559106	0.351294046203315
MTR	-0.126874151608477	0.0378745458272411	0.00080854529713028	275.226463897991	-0.203705537466892	0.0690527776928741	-2.949997730329	0.00317776263901382	0.0258884978192605	-0.572863389773911	-0.57082308813809
RYR2	-0.103219137219928	0.259093302622572	0.690345696686428	180.698339327411	-0.198379793892719	0.417074698261379	-0.475645716989515	0.634326799578761	0.799431061093958	-0.487270822886939	-0.557049694046311
RGS7	-0.976801106366713	0.592730993119059	0.0993594466707695	43.3966540562448	-1.40770805456133	0.861419008756661	-1.6341734280895	0.102222440285603	0.274260834396099	-3.64821259604627	-3.68460446429281
ENSG00000287738	-0.179744332667771	0.129518226294407	0.165200451870235	9.31437206968992	-0.306496057056743	0.261778060481862	-1.17082408087434	0.241669496239526	0.463282915729277	-0.764167205291122	-0.836659081833974
FH	0.0122866513130792	0.0600106032257372	0.837774219940568	39.4135009186661	0.0100361600760886	0.117380398554644	0.0855011586233154	0.931862974397921	0.964647178380089	-0.0693282772408945	-0.0180460734162655
OPN3	-0.426867652457279	0.149096290962766	0.00419606403419628	10.7258082710821	-0.629213677824795	0.286291525810286	-2.19780755313642	0.0279628229696697	0.117673254454542	-1.65835052435321	-1.67126873010076
CHML	0.0953563054025715	0.148689000936695	0.52131883727706	7.09785514439189	-0.0309043376098684	0.384150433971303	-0.0804485297345182	0.935880530803339	0.966413909220497	0.231248370363026	-0.123926050754418
ENSG00000288723	-0.593074663008067	0.153107127218516	0.000107242551006965	16.5614261721202	-0.857916072672381	0.283980775594034	-3.02103574045737	0.00251911623162468	0.0220567234029716	-2.25974879171333	-2.26273697675937
ENSG00000272865	0.671739665502259	0.110902848008999	1.38674923937466e-09	27.3477870638997	0.919682393955919	0.190949949221578	4.81635317372472	1.46205655437091e-06	7.24985110094056e-05	2.31681595833932	2.33447351165876
CEP170	0.131584707075795	0.0249912409755092	1.40011657402155e-07	875.572908313378	0.143869948269246	0.0456507159686602	3.15153760935567	0.00162413244957185	0.0162042886115565	0.362336089968244	0.32807376542075
SDCCAG8	-0.051011354253842	0.0221799324029094	0.0214545817545198	1215.2052510398	-0.10598564487372	0.0395572354124612	-2.67929858516686	0.00737765735472776	0.0473877507810579	-0.298363807987448	-0.318100708146096
AKT3	0.0558587462756413	0.0377613978925772	0.139072106724265	1624.25028316745	0.0482636937013277	0.0676830847806724	0.713083540115328	0.475794064191727	0.686509456732893	0.0883316333061898	0.0808176586512157
AKT3-IT1	0.0480030073044128	0.14927812206784	0.747780293256202	5.14193423116489	0.132574204150177	0.319659296951524	0.414735956108551	0.67833520754718	0.828374675024539	0.0599066722261844	0.298860805174915
ZBTB18	0.170913714934201	0.129741890128825	0.187725887960724	47.2272420467075	0.196535483543376	0.226505074812378	0.867686888279094	0.385565765655229	0.60865633372578	0.504642946367726	0.464276938232673
ENSG00000240963	0.353280789144208	0.0521166713957014	1.21302147187234e-11	131.870670796689	0.463979754579601	0.0878880677857853	5.27921214186306	1.2974052601937e-07	1.03209629147815e-05	1.16451428446582	1.15593910545267
ADSS2	0.321062841654106	0.0430176108962921	8.42404533106298e-14	612.156080546014	0.424315204132576	0.0724532963085493	5.85639613035118	4.73019196674445e-09	6.51540145345282e-07	1.04793786729643	1.05335897233671
CATSPERE	-0.140018124975398	0.0670662464963891	0.0368196264674052	131.081115404073	-0.25287690305399	0.120051679284684	-2.10640038157509	0.0351695881852203	0.137643460627029	-0.620423133390614	-0.697989668133861
DESI2	0.0642505608873407	0.0442018327125288	0.146064913441079	115.359334917102	0.0417169635365743	0.0775841907912303	0.537699280112744	0.590784676329209	0.770485257669385	0.118696313777602	0.0638865591125587
COX20	0.0379378598472053	0.0444105080654848	0.392964197795677	123.232275574142	0.0321005870918909	0.0818355179888324	0.392257394842561	0.694868040181969	0.838983863044039	0.0234872563337416	0.0390167656906905
HNRNPU	0.0749319965648872	0.0405732736157194	0.0647715764617332	932.993821211907	0.0857754664761617	0.0756950432911951	1.13317150960847	0.257142236020564	0.481042241328208	0.15734568776073	0.177830295912724
EFCAB2	0.0776568745570519	0.0431576101919508	0.0719588330637583	476.244904256655	0.0886561728747737	0.0718001017600673	1.23476388892921	0.216918390469474	0.434303899949381	0.167205301370439	0.185280355033708
KIF26B	0.291742349379094	0.250366566237939	0.243913434791457	27.9869983917837	0.43221074179396	0.415618058456302	1.03992291239531	0.298375716536953	0.523362476029208	0.941845511782035	1.0737783466949
TFB2M	0.35937025279508	0.0777702940246886	3.82043368506354e-06	25.6677181563017	0.49915878550256	0.142207355010365	3.51007713677099	0.000447976716834724	0.00630417690334862	1.18654820997023	1.24691882498301
CNST	-0.134607150522372	0.0533195190427098	0.0115850488167134	112.973486651163	-0.209989461394745	0.0980820296871975	-2.14095754405208	0.0322774619616922	0.129948450376761	-0.600844232055488	-0.587074520355145
ENSG00000225300	-0.132978884743206	0.157129781273446	0.397385582310996	4.78440059829548	-0.178893645739628	0.305981325244352	-0.584655438029644	0.558779423122225	0.745984502853157	-0.594952565902859	-0.506654778462154
SCCPDH	-0.172661390750355	0.0932497521038458	0.0640830522731944	104.118809936117	-0.290403726193555	0.159349995316468	-1.82242695154659	0.0683902282348626	0.213509556185061	-0.738538508987456	-0.795041228524464
ENSG00000260855	-0.232131959786914	0.217853543632758	0.286631022235153	3.53768653934137	-0.414259186276404	0.379603481268823	-1.09129448679381	0.275143322906361	0.500040948004706	-0.953724962669434	-1.11535519752823
LINC01341	-0.636293755700437	0.304146061249524	0.0364325762424311	10.2918940450407	-1.00408326428606	0.499808873856599	-2.00893444835903	0.0445440860334828	0.161029847833315	-2.4161314098468	-2.64075336176648
AHCTF1	0.165731629542279	0.0398104929427474	3.14074445674596e-05	249.55176974591	0.197019669865814	0.0708425519850747	2.78109221569718	0.00541763456610639	0.0378903299508222	0.485892250078281	0.465529136905011
ZNF670	-0.0812464270721513	0.0962130381497073	0.398421899529998	39.141571679201	-0.165844453276324	0.159072236650723	-1.0425732155918	0.297145999669485	0.522561046351018	-0.407765453238038	-0.472907064575186
ZNF669	0.322215878243057	0.0787162911673731	4.25125798510052e-05	17.3271947398375	0.432481401959968	0.166013805697282	2.60509299298021	0.00918493271529554	0.0548955641111838	1.05210997895706	1.07447832578316
ZNF124	0.105268389947045	0.0766783517972535	0.169796896049123	50.2288593192771	0.138885687904054	0.132496848406751	1.04821880349704	0.294537809130953	0.519386492251312	0.267113948182032	0.315183512386651
ENSG00000259865	0.0557794835901099	0.130102262440945	0.668115582615587	11.7116983070452	0.0745324680601288	0.23069369568686	0.323079778310448	0.746634824314258	0.867661873798836	0.0880448316749773	0.148753746168904
ENSG00000290683	-0.0325347733807987	0.111739751866338	0.770924660368862	17.0243998077171	-0.0730360730262828	0.206654672072448	-0.353420865320084	0.7237729455732	0.854955361532136	-0.2315087235541	-0.23288679728284
ZNF496	-0.212193986462959	0.0393821900279029	7.12184179740143e-08	74.7734583158963	-0.317773411924696	0.0841839695235043	-3.77474967886818	0.000160168416426628	0.00287068115995483	-0.881582021334029	-0.865824483950294
ZNF496-DT	-0.161379049088039	0.282588540747454	0.567949288392563	21.0761369861063	-0.235369614655007	0.445627717319176	-0.528175437719521	0.597377575636164	0.774970682407219	-0.697714835515464	-0.652712463319308
ENSG00000289367	-0.239319866922584	0.273428120690488	0.381434104474421	9.47244797359073	-0.353675474416893	0.444032314576076	-0.796508413480112	0.425736587266036	0.644344030132216	-0.979733461847733	-0.958674101759668
ENSG00000290612	-0.388343813339909	0.262545056323346	0.139099930912211	12.015861338402	-0.578076674667503	0.423461041734032	-1.36512363050054	0.172214196096285	0.377799495816006	-1.5189570654343	-1.53901863443834
OR2L5	-0.400551467829419	0.233091742701306	0.0857185059378174	24.0095518278353	-0.592478595797168	0.366102282154114	-1.6183417167221	0.105588975047538	0.279989588735681	-1.56312886200409	-1.57626476404164
OR2L2	-0.530457936396466	0.23402852048219	0.0234123490547701	23.288183201335	-0.790458499309729	0.370175180428962	-2.13536331202362	0.0327313450489284	0.131384643536929	-2.03317837950757	-2.08827875708379
OR2L3	-0.449543460826886	0.228590492628332	0.0492306567971368	28.6882936201651	-0.660528149600619	0.356533084437842	-1.85264195226677	0.0639336951641008	0.203918878486527	-1.74039996269688	-1.75225395864912
OR2L13	-0.285841734601486	0.401804668479251	0.476839646902318	8.60216374150799	-0.376230622576092	0.61820216428428	-0.60858832969579	0.542797341857356	0.733525913650983	-1.14806673806594	-1.01700603983901
OR2M4	-0.246717013246415	0.354190855547969	0.486074959898286	4.71633519164671	-0.404858166682241	0.576150845860428	-0.702694736267589	0.482246008709581	0.69087992429668	-1.00649906558381	-1.09104235821639
SH3BP5L	-0.00388363431384502	0.0663548303820548	0.953327834253099	32.8972217487023	-0.0132047903600042	0.118589929602627	-0.111348327840746	0.911340133568397	0.954053189793348	-0.12783833482826	-0.0781516276859369
ZNF672	0.14301780503024	0.0648883113304031	0.0275200450311296	33.6697269770407	0.212491837423457	0.128214769188897	1.65731170260422	0.0974564725284807	0.266451476811924	0.403705255309563	0.505543128990341
ZNF692	0.113820059217639	0.0644786247603236	0.0775239293738186	98.4503252659557	0.132843940162846	0.108225430489438	1.22747435202681	0.219644355932129	0.438110678311391	0.298057041769534	0.299558394225436
PGBD2	0.181084002573585	0.0971089705519863	0.0622163828949014	23.727710062989	0.256649174326362	0.167092336018643	1.53597214834394	0.124545211369257	0.310861504082059	0.541442798218801	0.619742469371014
SH3YL1	0.00748452253894599	0.0573168840287133	0.896106407975773	302.705017616973	-0.0185697150288453	0.0933982387638987	-0.198822967912572	0.842401228864897	0.921249080185917	-0.0867041503453653	-0.092026351601485
ACP1	0.142636557320441	0.0458287655872698	0.00185585118091406	90.2326742624514	0.178443813026361	0.082303996048148	2.16810630825228	0.0301505990003209	0.124692885940721	0.402325760477496	0.417488409205877
ENSG00000228643	1.00121654394904	0.128337933674321	6.12203763130896e-15	14.5317854734338	1.27893931947987	0.29324577916668	4.36132217525603	1.29278841931251e-05	0.000404023540455734	3.50898482760952	3.26358080841979
TMEM18	0.0252813634939804	0.0832457979595501	0.761359984965841	36.3339777795219	0.0247587653447725	0.155405184982643	0.159317498624886	0.873418734927963	0.936267809004332	-0.022308615648164	0.0200294068615795
TMEM18-DT	-0.0857575233447532	0.223591983531356	0.701315923408754	4.68761695046024	-0.166267453490873	0.398540754681175	-0.417190592274268	0.676539005852148	0.827343887918986	-0.424088263408602	-0.474001024240113
ENSG00000290112	0.520793954952606	0.149024365919706	0.00047461273817355	5.07574520136562	0.757707574631936	0.286189138144628	2.64757628309787	0.00810710667862907	0.0504022772024531	1.77063870330552	1.91557557028719
EIPR1	-0.101437187788469	0.0604410800816595	0.0932920246856356	86.3360872691835	-0.195446932906084	0.114371755009479	-1.70887412622012	0.0874742681734427	0.24909403012024	-0.480823072596192	-0.549464753160081
TRAPPC12	-0.076567725065905	0.0313973249140104	0.0147414092317565	358.44530960375	-0.135216376963591	0.061878979795578	-2.18517463297373	0.0288760447131963	0.120561336276595	-0.390836183704061	-0.393696986310413
ADI1	-0.0485903161419551	0.0655882977864615	0.458791553358346	57.9993901598282	-0.0977334535623714	0.119449087197405	-0.818201761566034	0.413241989463076	0.634829827339701	-0.289603599131777	-0.296758959060926
ENSG00000235078	0.341007404516774	0.131415435111438	0.00946236974910769	17.8003206634953	0.489810400555203	0.236368046835264	2.07223610430125	0.0382434279197982	0.145241060437814	1.12010465201336	1.22274210896048
ENSG00000242282	-0.304413939320011	0.149930081674236	0.0423186731495369	5.55950507263416	-0.539192138571393	0.291158404081337	-1.85188588415524	0.0640422113521706	0.204089960598734	-1.21526782484179	-1.43845576800125
RNASEH1	0.0250447066546092	0.0467269202421948	0.591972196307075	68.8090136324055	0.0153424260449089	0.0947237508896783	0.161970212336479	0.871329311208374	0.935383283867884	-0.0231649273806541	-0.00432305214675075
RNASEH1-DT	0.100938873862404	0.0689704258645694	0.143328014506202	58.9941971438173	0.121035348357886	0.123048453614151	0.983639735428311	0.325292680570178	0.551270667140803	0.251448162104883	0.26901911152557
ENSG00000287126	0.030353762763905	0.158887775786155	0.84849503346566	5.187677736914	0.0543638905960014	0.305288366079421	0.178073902042696	0.858664937591095	0.929391504740094	-0.00395480420433648	0.0965939375308899
RPS7	0.132712149940564	0.0587826634503308	0.0239659287146686	163.291131710922	0.179399925600666	0.105156207607899	1.70603266969842	0.0880019971226147	0.250118018570121	0.366415594094892	0.419961099657191
SILC1	0.17245705636681	0.04906818738354	0.000440349065619398	1340.73063114323	0.212009581309847	0.0817972580833707	2.59189105206631	0.00954499936800159	0.0564353778213003	0.510227324911327	0.504295922208149
RNF144A	0.0970492038037785	0.0263468360943847	0.000230031589948119	1481.48475887309	0.107371597947857	0.0501805774843244	2.13970431052528	0.0323786704828247	0.130240382712165	0.237373901181063	0.233682032947155
ENSG00000229727	0.593886599954393	0.395782602413128	0.133475251316643	3.59430681545635	0.847294283099064	0.675454722234939	1.254405743579	0.209694565979443	0.425794435753262	2.03511485214649	2.14726397659479
KIDINS220	0.0268591104071484	0.0282575844482059	0.341853286350675	1099.25430398146	0.0127006318801367	0.053529955132264	0.237262143201044	0.812453428999205	0.904671980977297	-0.0165997453859072	-0.0111552384197108
MBOAT2	0.0861284949536591	0.0304526751491149	0.00467998010865086	1016.55469468082	0.0769034976163101	0.0557451332322503	1.37955536487657	0.167723588466259	0.371564572155482	0.197858748606922	0.154885683245055
ASAP2	-0.290051837139363	0.153969118473934	0.0595878048730226	242.341925657033	-0.453565829483858	0.236633177103615	-1.9167465654457	0.0552701363582229	0.185914165872293	-1.16330044188684	-1.21700971389411
ITGB1BP1	-0.0708286692627675	0.0478817061068248	0.139075432932838	193.064069140961	-0.13929257537588	0.0837745056336126	-1.66270841376343	0.0963708171884903	0.265140829758056	-0.370070163035906	-0.404238817013829
IAH1	-0.149962366406954	0.0647964686458078	0.0206479736042077	74.7573124615385	-0.260635690777066	0.114887801308458	-2.26861066021532	0.0232920127727905	0.104585566558416	-0.656405066687711	-0.718055380929841
ADAM17	-0.116201400876473	0.0469088170468311	0.0132426541839611	255.641336936487	-0.198706358190384	0.0856545044781542	-2.3198588258842	0.0203485155712733	0.0953400055553581	-0.534245441127079	-0.557894251938631
ENSG00000239300	-0.0451429279631152	0.0685666461880465	0.510293801387952	50.0009098558255	-0.0892869904404748	0.123410443403093	-0.723496229154923	0.469375069959779	0.680614440074245	-0.277129677178656	-0.274914785822145
ENSG00000271855	-0.132865328504893	0.123747192482212	0.282964523645198	12.3770635915006	-0.278358006673114	0.240307216581201	-1.15834226967152	0.246724388074972	0.469704632327014	-0.594541677548973	-0.763888688083231
YWHAQ	0.0753261767704056	0.033273874017473	0.0235849747087935	804.847499453193	0.0890219880841067	0.0584602652288644	1.52277769756256	0.127814331509599	0.315894001584449	0.158771977132284	0.186226423309948
ENSG00000240687	-0.0576470626563869	0.083455233129999	0.489719947811451	259.666844739836	-0.103101899703926	0.135788691963644	-0.759281927036538	0.447683926369314	0.661531513023351	-0.322374248478333	-0.310642790180153
TAF1B	0.0200263670489207	0.0560095126414406	0.720677886209703	81.0206139604452	-0.00923736479939233	0.109316529925599	-0.0845010796233589	0.932658044497768	0.965028939970007	-0.0413231310201063	-0.0678911044341034
ENSG00000269973	0.0938721230543747	0.313256001158028	0.764432056689407	4.10448791373807	0.120036288413945	0.526631600676857	0.22793217926852	0.819698965657648	0.908672578304619	0.225878051206848	0.266435350941238
KLF11	-0.363249412525173	0.178383044632459	0.0417157288900033	7.22933091455419	-0.523405154654431	0.31890904105578	-1.64123648837815	0.100748334137434	0.271804896659911	-1.42815626755935	-1.39762760044483
HPCAL1	-0.0383174968486222	0.131130596352233	0.77012708487821	59.2481241692583	-0.0964276596648273	0.211507058210381	-0.455907526116282	0.648456477287704	0.809061356716588	-0.252432749939311	-0.293381925656477
ODC1	-0.831166615926352	0.173336552278887	1.62591295292791e-06	21.5500953498502	-1.19565862895392	0.292701565880558	-4.08490684139979	4.4094503850606e-05	0.00105120166551541	-3.12125329433893	-3.13620398928876
NOL10	0.0136690134118036	0.0350302825359402	0.696384499962872	235.188039864168	0.00292402337600199	0.0610051923836931	0.0479307295289113	0.961771448905419	0.979416215355765	-0.0643263813023168	-0.0364394226717464
RN7SL832P	-0.424960390708816	0.133785533529027	0.00149099735167389	11.6612645549118	-0.639953842546476	0.25470973427384	-2.51248286356602	0.0119884927389389	0.0661703771166407	-1.65144934787981	-1.69904485549285
ATP6V1C2	-0.287245605003351	0.234209995517554	0.220031377786362	5.92551867847842	-0.442923039691547	0.413864146612853	-1.07021360346509	0.284523172535203	0.510132182069866	-1.15314645897832	-1.18948541874097
PDIA6	-0.214993925195868	0.102558801221111	0.0360556643821149	114.143668377456	-0.337759237447176	0.168428579006736	-2.00535585729585	0.0449250172692629	0.162013225914559	-0.891713232388881	-0.917511661024604
SLC66A3	0.0911415893776982	0.0866512249690443	0.292881622627256	39.0255877996717	0.0928925897482162	0.157900487664407	0.588298308144841	0.556332081000499	0.744495800023707	0.215997973244553	0.196236541399487
ROCK2	-0.0458359513931315	0.0885644109655033	0.604776683690003	155.658245353433	-0.0792467828922733	0.149405803794314	-0.530413015289365	0.59582560399875	0.773767061116142	-0.279637291560689	-0.248948883897153
E2F6	-0.00824983802547073	0.0400860629053667	0.836944680364721	75.5448066944462	-0.0256994169065837	0.0730823802924584	-0.351649970947042	0.72510078434496	0.855418307657393	-0.143636870271569	-0.110465127774488
GREB1	-0.115295921906457	0.128326301464482	0.368940888159935	122.121644817564	-0.180833209300892	0.205444746736275	-0.880203617632649	0.378749014074633	0.602082696903003	-0.530969084240003	-0.511670861742036
LPIN1	0.0687610728782913	0.0459376606759636	0.134436340870303	189.141099296161	0.0855579351882055	0.0925198972739128	0.924751731348168	0.355095063629973	0.579527610154633	0.135017009801648	0.177267718290541
ENSG00000287291	-0.0228298811656704	0.157906237122102	0.885043502047254	11.6041071842182	-0.114183135440003	0.291532495368974	-0.391665208008764	0.695305600246532	0.839150260365683	-0.196392844002729	-0.339300990615684
NBAS	-0.0270922707620749	0.0286964445473187	0.345119306716464	566.028825065214	-0.0820185452194502	0.0540450282780199	-1.51759649005137	0.129116152248544	0.318054625078545	-0.211815741686748	-0.256117192759429
DDX1	0.0388063798883833	0.0361193466030371	0.282646495005521	177.472756988657	0.0165387617648543	0.0715628795660935	0.23110810891252	0.817230815634093	0.907112790133769	0.0266298821844869	-0.00122909857812865
MYCN	0.181301017336759	0.0936099662900596	0.0527734085578146	14.8710227393126	0.261801258499422	0.18083745267421	1.44771591629901	0.147696516749142	0.344378273222607	0.542228037674901	0.633066746952401
ENSG00000226764	-0.378203043632489	0.122913214846343	0.00209100542530581	28.4191382844232	-0.628601902612681	0.212494120231113	-2.95820845268095	0.00309432796346668	0.0254500679285933	-1.48226402034836	-1.66968656209461
GACAT3	-0.744188626754481	0.113318127123782	5.12524839962903e-11	29.3314803272736	-1.07467838191974	0.20472684383129	-5.24932813796199	1.52654942408405e-07	1.19922547612378e-05	-2.80653484887092	-2.82332587254967
CYRIA	-0.968217563120159	0.297331225569701	0.00112850496329718	14.3757917108918	-1.440669762894	0.4641448831644	-3.10392253615282	0.00190973324928897	0.018049041814754	-3.61715417065747	-3.76984976243403
SMC6	0.0935845587281388	0.0330185911462299	0.00459263440269596	288.687941546827	0.0994392250447546	0.0572132853626253	1.73804430936793	0.082203006591989	0.23944623576707	0.224837537410349	0.213167395590749
GEN1	-0.138358856253245	0.0875170279938725	0.113892577658903	31.6297429873865	-0.250376676775992	0.152137759437255	-1.64572343974379	0.0998207109102837	0.270404231684537	-0.61441928715524	-0.691523603561681
KCNS3	-0.21901612214191	0.268816536391403	0.415220007531359	25.0799172358677	-0.380525849813358	0.41028567925691	-0.927465590567402	0.353684849348191	0.578114033502218	-0.906267024472108	-1.0281143210825
RDH14	0.170417619274439	0.0542952803747746	0.00169688178119375	37.4562511738742	0.225144081161622	0.119341905869056	1.88654672071899	0.0592213187210746	0.194047651386499	0.502847889292591	0.538264257359358
LINC01376	-0.60686601374638	0.0700287007057823	4.47718834772819e-18	144.034820128191	-0.897044737997733	0.129410938209124	-6.93175360917433	4.15655463445026e-12	1.97921390348903e-09	-2.30965098543604	-2.36393120819495
TTC32	0.103360713747495	0.0402114988222614	0.0101573293738051	77.1079324296468	0.0973929342962272	0.0813874979448474	1.19665718636818	0.231440200982784	0.451528449812445	0.26021127207173	0.207875295339714
WDR35	-0.169872376640115	0.0698019755650285	0.0149481512569071	95.6190677495257	-0.271531913337803	0.112227830035646	-2.41947040454725	0.0155431254821895	0.0792662100353275	-0.72844682724682	-0.746235101817749
WDR35-DT	-0.237639637472605	0.153686403476312	0.122041003953844	5.30909859761077	-0.343555959900444	0.286972393519013	-1.1971742497164	0.231238644343221	0.451388443215701	-0.973653771968009	-0.932503096807713
LAPTM4A	-0.00533925294216015	0.0546661440984419	0.922194183486209	50.5416723699799	-0.0657489000666707	0.112141108728743	-0.586305065216629	0.557670527787979	0.745163637058652	-0.133105299910569	-0.214040770697101
PUM2	0.0674618191125573	0.0200062638224249	0.000746150024084359	805.707852714862	0.0669837142711224	0.0385672875665609	1.7368012763542	0.0824222537014964	0.239673896505769	0.130315830465204	0.129231221400344
RHOB	0.0409303421927584	0.0669865487820898	0.541184154250122	253.078378734281	0.0480259406902816	0.110566068421659	0.434364189446693	0.664023998036704	0.818869352134129	0.0343151611962233	0.080202783775616
HS1BP3	0.0508936581867989	0.064554893316567	0.430475630769413	64.7573272055378	0.0598653790719894	0.116161021548623	0.515365466607322	0.606297659335736	0.781702546392651	0.0703661132957822	0.110821841637769
LDAH	-0.270903977609325	0.146107969218199	0.0637197720455873	81.4812365412622	-0.421038903296478	0.234476913853241	-1.79565184639033	0.0725499047041278	0.220841494245673	-1.09401642368051	-1.13288884574988
ENSG00000233005	0.214806223001995	0.196158684252254	0.273488800853724	9.52553712118577	0.177657797017698	0.347372944604401	0.511432452576351	0.609048275614114	0.783468033235913	0.663462229709538	0.415455621089253
ATAD2B	-0.0843409043049225	0.0341006874335679	0.0133875292525041	419.534924459015	-0.168641628391291	0.0617783780000151	-2.72978400940293	0.00633758330187263	0.042569363230276	-0.418962413221897	-0.480141095779577
UBXN2A	0.00596313094928047	0.0397783359032883	0.88083640320563	341.796896345988	-0.0141672424838249	0.0704615501122526	-0.201063451786897	0.840648959617303	0.920352662756552	-0.0922091062612983	-0.0806407134279049
MFSD2B	-0.247129087028259	0.110996858730622	0.0259839756319724	11.1387411336323	-0.359095107371172	0.187761477075694	-1.91250683028237	0.0558112173811082	0.186866457294928	-1.00799010051432	-0.972690311791648
WDCP	0.099593644008711	0.0786419189186828	0.205363004288488	17.1665682356396	0.148475960722912	0.138616446200494	1.07112802840261	0.28411186712111	0.509858257636211	0.24658062432455	0.339985796826774
SF3B6	0.223331085283666	0.0472418082605193	2.27409184712992e-06	53.9937918896777	0.252917907278736	0.118208986405156	2.13958274214341	0.0323885025416753	0.130240382712165	0.694308325723725	0.610092697317051
FAM228B	-0.0860400568651298	0.0279579917355543	0.00208761440720105	308.957040248223	-0.148156398202813	0.0510655365678468	-2.9012991571325	0.00371618915419588	0.0290346795471733	-0.425110573893958	-0.427162362478372
PFN4	0.15696124999266	0.166842174525349	0.346819243327767	5.00717062086444	0.290272993819428	0.315509719580815	0.920012842092738	0.357566048342564	0.582155251739518	0.454157782032965	0.706700113932553
FAM228A	-0.298187422743497	0.128641958279999	0.0204512799544381	15.5888562551979	-0.411345443397632	0.267663908837436	-1.53679831242194	0.124342706831815	0.310460239481384	-1.19273799130231	-1.10781969973483
ITSN2	-0.0270961759547182	0.0205020068194881	0.186289622451971	769.878391575018	-0.0744700558971864	0.0405843391001998	-1.83494563539215	0.0665137449914093	0.209586627937345	-0.211829872114108	-0.236595351952576
ENSG00000242628	0.00399852508527097	0.112034009741282	0.971529321706323	15.631334370313	-0.0119993151106478	0.210151803901823	-0.0570983207750788	0.95446687407026	0.975048016664551	-0.0993177748953438	-0.0750340375417568
NCOA1	0.0574086194655308	0.0221826359292189	0.0096535515326877	1353.13464351678	0.0478229938901923	0.047050280126283	1.01642314906171	0.309427926685584	0.534740919769371	0.0939396461567826	0.0796779244356262
PTRHD1	0.211169498118411	0.206682056457288	0.306917319522106	4.65165941395025	0.275355515321225	0.390724971838799	0.70472975920983	0.480978427925912	0.689921909688886	0.650303217724396	0.668120654116315
CENPO	0.079897881022313	0.129463952767053	0.537139854054822	9.65822559891615	0.0437712540569372	0.24276426416691	0.180303531111329	0.85691428367672	0.928438228985789	0.175314089326402	0.0691993483075132
ADCY3	0.322228655420554	0.11269864262467	0.00424702649390706	129.906990385665	0.423823555544271	0.176280943365669	2.4042505528525	0.0162056619106996	0.0814168951650008	1.05215621149793	1.05208747481396
DNAJC27	-0.0719346638684864	0.0412209844737809	0.0809677850445309	110.271303417438	-0.159499012063053	0.0736518862235532	-2.16557946091062	0.0303433372948567	0.125142080842331	-0.374072059450412	-0.456496536862128
DNAJC27-AS1	-0.287430037740567	0.0517967244745516	2.86990689554297e-08	140.101377270936	-0.438257868878954	0.0923224952024526	-4.74703232313972	2.06422974095919e-06	9.65644076305311e-05	-1.15381380464707	-1.17742039247517
EFR3B	0.340130238865086	0.100205660092218	0.000687988424458296	161.929478171311	0.441667765499251	0.166922159231063	2.645950468972	0.00814617434173372	0.0505769989597792	1.11693074315497	1.09823602337688
DNMT3A	-0.0457641952655858	0.0348358714373813	0.188944175873551	500.206947651182	-0.0997196869472908	0.055544914867039	-1.79529822281653	0.0726061980510073	0.22088379288855	-0.27937765142496	-0.301895739453698
ARNILA	0.111498047858249	0.117903926118525	0.344317612041009	9.16694040463461	0.138954188109311	0.234786246605248	0.591832741987391	0.553962595661637	0.742342813535944	0.28965514822906	0.315360667052329
DTNB	-0.0917479961985834	0.0433050211373465	0.0341204217069753	1011.96821262334	-0.165771005528884	0.0758248489809438	-2.18623588120228	0.0287983524128674	0.12037209623316	-0.445764003697911	-0.472717114616732
DTNB-AS1	0.256130142547285	0.126691824088592	0.0432095717962918	7.21862636967614	0.334420744665241	0.256179174355631	1.30541737245587	0.191750766009321	0.403863003703052	0.812987412388113	0.820874662931464
ASXL2	0.110565700005689	0.0299994544150795	0.000228173106680428	243.323000142624	0.138992340111521	0.0604599323824986	2.2989165656387	0.0215096775445638	0.0990225160541354	0.28628156981472	0.315459335445674
KIF3C	0.232519941538905	0.104711528068926	0.0263796699354195	60.880231518049	0.33306452974179	0.174280962354026	1.91107809621351	0.0559945455329621	0.18739591886352	0.727556996839398	0.817367231085809
RAB10	0.0441592831360639	0.0191604215636728	0.021182621703513	623.844980008505	0.054538797301739	0.0409715598269989	1.33113792913981	0.18314363070685	0.392710881490194	0.0459986604798994	0.0970462798102108
GAREM2	0.0345019676144543	0.239427792051934	0.88542011037589	7.1927402508863	0.0893217907765825	0.399703375708281	0.223470193661244	0.823169578596008	0.910429840566522	0.0110549309536934	0.187001770559723
HADHA	-0.041827088411709	0.0307303755003606	0.173482353736672	188.755117442187	-0.085919394520958	0.0535712117640803	-1.60383518855863	0.108750385908824	0.285321118303292	-0.265131746679506	-0.266205537039251
HADHB	0.0444415710694514	0.0386196700914981	0.249835252328347	187.316056012449	0.0374324138282055	0.0698809565879072	0.535659722704528	0.592193744913925	0.771002463621525	0.0470200823409468	0.0528058920062114
ADGRF3	-0.193447369361463	0.06776602866158	0.00430861309925754	37.4377572235624	-0.276624081118707	0.136814212399417	-2.02189579771966	0.0431871180002265	0.157928113906433	-0.81374984622696	-0.759404424120079
SELENOI	-0.00142655842763435	0.0416739437894683	0.972692608719186	161.626306548453	-0.0303558806579841	0.0735464539665879	-0.412744313570505	0.679793954411528	0.829174718417997	-0.118947728013045	-0.122507635910468
SLC35F6	-0.241124409961659	0.061108926137291	7.95295856115708e-05	34.9241027610252	-0.411621561149703	0.127741731476484	-3.22229514499322	0.00127168065586429	0.013668729361732	-0.986262964144178	-1.10853379318714
CENPA	0.049079483856999	0.082198062351917	0.550448570718367	16.8876144216715	0.0617930023795112	0.159805033506304	0.386677447034692	0.698995014524402	0.841282349196198	0.0638017614371252	0.115807045131935
DPYSL5	0.0435221188108414	0.141380017981609	0.758205729590033	718.486867912583	0.0313254612683636	0.230206930192467	0.136075231280716	0.891761807951949	0.94623645459015	0.0436931649418794	0.0370121416810163
MAPRE3	0.107324677223728	0.0625788696817626	0.0863396144596894	98.596200306209	0.127805755885645	0.105905976532162	1.20678511327292	0.227514910594368	0.447213505549923	0.274554353982566	0.286528683614995
TMEM214	0.056427766259063	0.0687126395519128	0.411524510377099	26.4838186562318	0.0623445087098127	0.128520064236115	0.485095530261128	0.627608582532504	0.793836006611133	0.0903905574814642	0.117233346253189
AGBL5	0.0681574902826833	0.0735946043048649	0.35438323055754	41.3574700295171	0.0518689429392896	0.134864896406952	0.384599286553974	0.700534322790015	0.842317215149067	0.132833025347536	0.090141524485527
OST4	0.146873306218186	0.0734607065066312	0.0455710237336348	32.8554400860672	0.218550902993978	0.142587010125968	1.5327546513592	0.125336317959472	0.312002147997275	0.417655880656541	0.521213034378844
KHK	0.1798882443415	0.119700383035049	0.132885219866548	13.545765566805	0.234205090509885	0.216933502572001	1.07961696894721	0.280312781865706	0.505255537000873	0.537116103896015	0.561697764978489
ABHD1	0.0424154486711395	0.109233740652377	0.697794124130848	13.5938148015537	0.0204196583994256	0.191000247741505	0.106909067610536	0.914861119509939	0.955461348466789	0.039688824196261	0.00880764427908087
PREB	-0.0119478558719643	0.078936588538754	0.879691603039357	28.2295568559661	-0.0494546473570035	0.145293607942314	-0.340377309486584	0.7335724040731	0.859756541067567	-0.157017662803593	-0.171900708774174
SLC5A6	0.498624336046629	0.0901615623524289	3.19605824149317e-08	23.0958394902542	0.677177824818437	0.170550591386449	3.97053929460746	7.17101273254458e-05	0.00153490626488249	1.69042084514234	1.70731019572568
ATRAID	0.174279775499143	0.0512253265271677	0.000668410700845351	42.12211487433	0.208446005620985	0.107773368512697	1.93411422968029	0.053099084745971	0.181336543774349	0.516822595017181	0.495079832162696
CAD	-0.120366696502569	0.052065295769593	0.0207864353535407	43.3688657144544	-0.203940915623584	0.0946113997149769	-2.15556387748167	0.0311177357271652	0.127137444844084	-0.549317017014736	-0.571431821184954
UCN	0.207867631520613	0.0780252419292998	0.00771928921318107	22.7184063576368	0.26462101376751	0.148145098273482	1.78622861540115	0.0740622496365003	0.224297643646698	0.638355846525132	0.640359174762498
MPV17	-0.0793126484805353	0.055477958638694	0.152824821995444	80.1303354724061	-0.140871873728368	0.100113177919438	-1.40712618114798	0.159389975936278	0.360511674323867	-0.400768329045731	-0.408323185383122
GTF3C2	-0.0620686970320202	0.0318647689400543	0.0514295078043834	122.96807868736	-0.104617779858815	0.0626401496402464	-1.67013936683825	0.0948917929543827	0.262869704281079	-0.338373352508865	-0.314563146930041
GTF3C2-AS2	0.117161232746134	0.0822977277945815	0.154554597377657	18.7192588197717	0.156874843762321	0.169998900536911	0.922799166740842	0.356111875155225	0.580486549946212	0.31014663994188	0.361706918848783
EIF2B4	0.0588963673243975	0.0517151576102997	0.254761205256277	49.0832984355371	0.0860606069783883	0.095643434215335	0.89980674245373	0.368223105602477	0.591990372737754	0.0993228666456547	0.178567723927047
SNX17	-0.000959961237328405	0.0670999777737793	0.988585508542504	44.619860230661	-0.0321764162749217	0.117954347051163	-0.27278703226567	0.785016928408161	0.889813458320618	-0.117259407280513	-0.127215890102766
PPM1G	0.0726379867703747	0.0443292579333985	0.101296288084834	84.477472322749	0.113519635521136	0.0853327102981552	1.33031794167201	0.183413538206627	0.392783284180215	0.149045114209981	0.249582036995133
NRBP1	-0.0516386532134799	0.0317154874618525	0.103485849797376	121.190442892799	-0.0945525328592751	0.0712375864739183	-1.3272843387794	0.184414642508355	0.394329771734122	-0.300633606994078	-0.288532488182586
KRTCAP3	-0.198424544542801	0.122722364820715	0.105909099481478	7.95538728236972	-0.25249309044664	0.235034453911437	-1.07428117982132	0.282696677501304	0.508082128127268	-0.831759101796178	-0.696997055135357
IFT172	0.154091953199812	0.0331997346780914	3.46121847067329e-06	226.632566392435	0.194850940615142	0.056996691263374	3.41863599967167	0.000629358574769921	0.00812783207642937	0.443775607935479	0.459920387209902
ZNF512	-0.14893264249698	0.0463161949732898	0.00130188918778862	108.276163821744	-0.266264482026841	0.0916524536567296	-2.90515388735903	0.00367072576221332	0.0287549849598132	-0.652679145781815	-0.732612514419984
CCDC121	0.341735605466745	0.0958696624007148	0.000364431688554029	13.1501793260424	0.521062208174638	0.184789272333668	2.81976438130982	0.00480589232933744	0.034654607024345	1.12273955163733	1.30356527598459
GPN1	0.0750917053674937	0.0760061831153114	0.323168135799661	20.5404332729355	0.0782242781069203	0.157891091166521	0.495431867174955	0.620295304816607	0.789679711008881	0.157923573114972	0.158301474852846
SUPT7L	0.0350777647635305	0.0489791679117325	0.473881921548348	74.8577057508763	0.0279865086470751	0.0851936256288715	0.328504726034229	0.742530071527248	0.864851029129294	0.0131383774139708	0.0283769699596804
SLC4A1AP	0.0624830145280648	0.0372611141768408	0.0935628141332011	80.9678573155974	0.0490660134255836	0.0775486138421561	0.632712965385216	0.526921101543626	0.721243863320112	0.112300679114392	0.0828926113025927
MRPL33	-0.130666694488656	0.06340238745229	0.0393115064476195	106.949250324738	-0.195469273357511	0.108085359966263	-1.80847131765601	0.0705331769558711	0.21740004733455	-0.586586208742079	-0.549522529851243
RBKS	-0.312274781269901	0.091172166855272	0.000614548541428573	30.3797263219866	-0.505656349116629	0.17257249211707	-2.93010979277973	0.00338842259061899	0.0271438742369672	-1.24371125038076	-1.35172578599848
BABAM2	-0.394129958996531	0.0430280895737621	5.19794361655672e-20	357.970078872776	-0.6025208005525	0.0766619194481216	-7.85945362299773	3.85812633854378e-15	3.82623249414515e-12	-1.53989347456081	-1.60223583112723
ENSG00000223522	0.283065559635155	0.140287523456523	0.0436170006865246	7.11414817338337	0.344585774872356	0.27500779864288	1.25300364779774	0.210204379159523	0.426299206256957	0.910449686172995	0.847163380187096
PLB1	-0.88606095292346	0.233315544421498	0.000146048690319727	9.43868308804306	-1.4300654674852	0.439099610560672	-3.25681333595171	0.00112670499848833	0.0124708806231491	-3.31988125262145	-3.74242502113793
PPP1CB-DT	-0.534328425565998	0.0809133436442236	4.00987935140243e-11	59.2671528026011	-0.809684109441253	0.145301666663578	-5.57243511401657	2.51203064483807e-08	2.65028140940504e-06	-2.04718323690004	-2.13799987138612
PPP1CB	-0.0205282682872574	0.0587790915390544	0.72690583924267	232.918138755011	-0.0527237859745987	0.0997837749252752	-0.528380350553803	0.597235372784727	0.774853776866004	-0.188064759690134	-0.180355328095155
SPDYA	0.172715989021222	0.111868434759993	0.122607551389075	22.2238435721879	0.154306887683379	0.202615540057996	0.761574791544667	0.446313824871697	0.660304769646083	0.511164238758765	0.355065692024199
TRMT61B	-0.0671616014189011	0.0341666608053873	0.0493326108654339	98.9062198242955	-0.138353707186352	0.0708028361885409	-1.95407012817861	0.050692924229738	0.17578273679291	-0.356801359028873	-0.40181072384815
WDR43	-0.118911665038393	0.0699133134941992	0.0889722166618614	124.908651667044	-0.218780553240685	0.121022613971105	-1.80776588822417	0.0706429449499637	0.21757442009848	-0.544052176508853	-0.609809969556707
CLIP4	0.265971948643053	0.0477030068934014	2.46705978542244e-08	1028.08010026819	0.348582991745606	0.0807736480388745	4.31555340397453	1.59203556186247e-05	0.000478446889257902	0.848598696858455	0.857500949485882
ALK	-0.102780091550445	0.106945500859859	0.336526473653295	36.813143406898	-0.133801835918932	0.19895869323522	-0.67251062893112	0.501258675837994	0.703331830009997	-0.485682193718744	-0.390038711931306
ENSG00000288553	-0.241487032133053	0.157384383663208	0.124936848690834	6.56107092275286	-0.21582105140939	0.313907232181699	-0.687531312704722	0.491747975626223	0.697463496469209	-0.987575064908517	-0.602156130337813
ENSG00000233862	-0.352964273800775	0.0772366048411349	4.87935489015905e-06	31.0479074938783	-0.481398797060811	0.15404066551395	-3.12514098439295	0.00177719860348892	0.017295440321218	-1.39094084212143	-1.28899110500729
YPEL5	0.17617443756179	0.0708086263669786	0.0128450596952423	72.7023196339963	0.230762125932211	0.122459765113655	1.88439138126747	0.0595120547908838	0.194541497082557	0.523678181180084	0.552793598393695
LCLAT1	-0.155573113517022	0.130242034289845	0.232285431673602	46.6723979590845	-0.271121005774348	0.213523289173084	-1.26974910710828	0.204174014362789	0.419172409648931	-0.676706819179429	-0.74517241606731
CAPN13	-0.0741718080976746	0.0603892692254543	0.219361286486322	67.7103559091051	-0.144076297998357	0.108073354543648	-1.33313431980284	0.182487728561196	0.391593338249205	-0.38216687241173	-0.416610440992246
EHD3	0.105170353213577	0.260830215581816	0.686790917963451	12.448709492742	0.112139249684927	0.442639190406211	0.253342343189306	0.800003677941793	0.89861711639809	0.266759215120832	0.246012094534325
MEMO1	0.0671347701909818	0.0506563891659633	0.185072600806945	43.1573036781485	0.0444842656283337	0.106280603723201	0.418554882734664	0.675541468559472	0.826699151554023	0.129132446839412	0.071043332950797
DPY30	0.130343526804293	0.0478749886302518	0.00647741835269021	102.808795558338	0.16634550882066	0.0820344781804711	2.02775116646333	0.0425856506446499	0.156303777603546	0.357845041953547	0.386199874685472
ENSG00000288937	-0.0103043484199982	0.13900374197883	0.94090693849828	6.18167209584901	-0.0212077431615992	0.256155178887375	-0.0827925605631564	0.934016484630065	0.965695664814905	-0.151070846657088	-0.0988487981935105
SPAST	-0.0164269479262579	0.0236466134270421	0.487252723042219	239.704366763376	-0.0339204022671351	0.0522378590334008	-0.649345185556829	0.516115285541044	0.713477463777397	-0.173224669907999	-0.13172617228717
SLC30A6-DT	0.0956263807065106	0.131057751043566	0.465603718851256	7.47289368225641	0.116243065459688	0.252156732008428	0.460995288659607	0.644801985257842	0.80670608222464	0.232225602426267	0.256625349032712
SLC30A6	0.0917829250020731	0.0335119197275315	0.006166119075919	138.957814968346	0.0954453992151919	0.0733036035368613	1.30205603285514	0.192897231664982	0.405033413835629	0.218318562081433	0.202838596181169
ENSG00000289727	0.0466676551560435	0.134573205999072	0.728754600471485	14.4427357498356	0.0423197574117698	0.242119742358169	0.174788544707626	0.861245789772205	0.930488224900234	0.0550748756269696	0.0654454996592724
YIPF4	0.0150509009803012	0.0268292262069974	0.574805030937318	348.498615394284	-0.000750685626240489	0.0502241235025735	-0.0149467143254779	0.988074691434097	0.994078527698766	-0.0593262023891233	-0.0459429247753664
ENSG00000272754	-0.109588221032392	0.13936961757234	0.431683806544814	6.65950036434944	-0.195776866591314	0.26053926357215	-0.751429415693804	0.452394265208381	0.664935983523355	-0.510316517270071	-0.550318024934724
BIRC6	-0.0412771977311843	0.0152084394472678	0.00664564684959455	1345.51546846195	-0.0981082012239995	0.0335534611348715	-2.9239368430471	0.00345634866618379	0.0274955308867113	-0.263142039377696	-0.297728128371594
ENSG00000276334	-0.0967766222856018	0.070660963171511	0.170814597017429	32.5495003889039	-0.190946061236289	0.134774627565501	-1.41678047779052	0.156547119119521	0.356302776013157	-0.463959427620843	-0.537824635981846
ENSG00000276517	0.0522793534868956	0.0696856068766399	0.453123792292816	22.1306609179674	0.0183345521935111	0.135274385473928	0.135536022797493	0.892188084940887	0.946390764748862	0.075380069986331	0.00341515981239597
BIRC6-AS2	0.348031379077665	0.0521740689018522	2.54791822265498e-11	44.7549540201139	0.456606966796266	0.109374202796978	4.17472269620861	2.98349244809322e-05	0.000771480141526463	1.14551998267181	1.13687166251618
TTC27	-0.093524914913445	0.0370991174069223	0.0117039423641614	275.743294722843	-0.179214781564625	0.0668400912113925	-2.68124681335083	0.00733483953481503	0.0471738317855203	-0.452193551000497	-0.507485297283249
LINC00486	-0.327444209561895	0.0604788754513264	6.15662710519387e-08	514.280570480708	-0.497408584036423	0.104276280009231	-4.77010288430303	1.8413184879686e-06	8.75126320352104e-05	-1.29859983697778	-1.33039548399577
ENSG00000236854	-0.772919265539287	0.135455574605646	1.15613088920879e-08	42.8022693929087	-1.1567144783991	0.22208793481042	-5.20836253165443	1.90514418496814e-07	1.41484084271383e-05	-2.91049289689833	-3.0354869484304
LTBP1	-0.580720490926304	0.102188387232752	1.32474402735481e-08	362.282151779222	-0.872960697899137	0.162513257704262	-5.37162758430288	7.80291305199821e-08	6.6329219749443e-06	-2.21504684045376	-2.30164526239597
RASGRP3	-0.115155053939082	0.0432369703863687	0.00773675939101947	709.080121946642	-0.212821825033231	0.0773583052510897	-2.75111798716962	0.0059392247264246	0.0405656138798404	-0.530459371976811	-0.594399555828739
FAM98A	-0.00968203947970724	0.0421357929513089	0.818261306986636	190.030712867972	-0.0427633058608587	0.0769659620188569	-0.555613218352049	0.578475293207947	0.761472299952343	-0.148819103380956	-0.15459561660338
ENSG00000286415	-0.0925047619108567	0.0575587596347824	0.108024510272895	97.5844652396643	-0.200543466134574	0.0991154940905641	-2.02333114488975	0.0430390179123181	0.157541444503849	-0.44850226116762	-0.562645365346941
LINC01320	0.247382881587729	0.176850972283754	0.161866620329849	12.1126027695686	0.375505594945596	0.306319790929662	1.22586135817721	0.22025085242985	0.438750780525127	0.781336595928622	0.927127963758277
ENSG00000226994	0.0705572998322269	0.0912042412499311	0.439156353883922	1457.73523541119	0.0153780059683918	0.145381028455238	0.10577725396355	0.915759084232492	0.955803322635846	0.141516421434783	-0.00423103564218948
ENSG00000288535	-0.0187370856254407	0.160808404085042	0.907241962193986	12.6420618810661	-0.0448631555773863	0.27370565661803	-0.163910224332686	0.869801818109712	0.934797476571884	-0.181583600166403	-0.160026230615572
CRIM1	0.221040785458724	0.0824968588146707	0.00737576958446779	157.677712831755	0.291742522227133	0.141134676933996	2.067121479745	0.0387227085776866	0.146351375203675	0.686021176211253	0.710500596176299
FEZ2	0.00845295252794066	0.0392047772795515	0.82929155150893	259.230117521592	-0.0293100532139736	0.0738389677683084	-0.396945597965867	0.691407578260901	0.83736702224287	-0.0832000134529987	-0.119802925603309
STRN	-0.064823679784101	0.0385149624710267	0.0923600240110932	756.838798185731	-0.132323347218873	0.0628508631396562	-2.10535449489129	0.0352604617568115	0.137814128082351	-0.34834189624368	-0.386215056653401
GPATCH11	0.283470160803679	0.0550160663692245	2.57039637074962e-07	71.5786754519431	0.386440308303392	0.100562852779366	3.84277392320244	0.000121651519147234	0.00232607711932423	0.911913682432331	0.955407229227971
EIF2AK2	0.0820957100314797	0.0546382638783904	0.132959911142363	96.9807270965841	0.0858766748276899	0.109877540775284	0.781567135756348	0.434469007222765	0.651659704723316	0.1832666453208	0.178092040116432
CEBPZOS	0.0524227594547141	0.0287396387296622	0.0681433488623878	148.474038466448	0.033704518421032	0.0542371976043931	0.621428095656291	0.534317991006616	0.726688099672191	0.0758989656712323	0.0431648396609702
CEBPZ	-0.0408189261908088	0.0552517482022223	0.460040162381001	115.061825819477	-0.0809952976031088	0.10377301697464	-0.780504412075662	0.435094031561263	0.652334087230937	-0.261483843917414	-0.253470878216294
ENSG00000272054	0.402374989869011	0.167047532918457	0.0160074570635842	13.8454682708576	0.510769185862036	0.25707600855635	1.98684112426647	0.0469400057437595	0.166813073445811	1.34215521041404	1.27694554660174
NDUFAF7	-0.143721688454561	0.0676781734282089	0.0337032106376986	57.6637151707053	-0.262646662391015	0.123707681446447	-2.12312331231197	0.0337435199853618	0.133929723399744	-0.633823992067066	-0.723256139126427
PRKD3	0.157043788213048	0.0745741736095572	0.0352153278908016	96.639342423565	0.202804712671245	0.134495980043743	1.50788679784545	0.13158350212688	0.321226106116517	0.454456435757424	0.480490366879247
RMDN2	-0.904390745614471	0.382084370247437	0.0179333080321417	10.8790548532842	-1.4060549492108	0.565862501878311	-2.48479965458671	0.0129624362671155	0.0700167149523283	-3.38620520327139	-3.68032921687411
ATL2	-0.060774827488355	0.0399414923025236	0.128110261554291	75.4752955716894	-0.123957221715119	0.0931353932779905	-1.33093572005577	0.183210162595816	0.392710881490194	-0.333691655273762	-0.364578651899841
HNRNPLL	0.0930090902766799	0.0420436903394591	0.026952785601947	97.9764132951696	0.111336689573537	0.0802221280235388	1.387855100788	0.165181172280059	0.368717359887841	0.222755280299287	0.243936520195724
GALM	0.359991769892399	0.0789369036488257	5.10318983204919e-06	28.6171534818046	0.527030845774284	0.147970275146614	3.56173457981399	0.000368412732110889	0.00543162319413438	1.18879708806643	1.31900131730089
SRSF7	0.208228662451268	0.0491919269269877	2.30610441023767e-05	253.725061321949	0.277960813537957	0.0818181399139581	3.39730057210134	0.000680541719275672	0.00857943950503804	0.639662189593575	0.674858454869562
GEMIN6	0.141562060359347	0.0889931832836482	0.11167557952671	13.5724833256812	0.199886090752604	0.16849918307363	1.186273352229	0.235514366625767	0.456067653986581	0.398437834158717	0.472942250953183
DHX57	-0.220828905409555	0.0858696147893332	0.0101207293148087	68.1358458620861	-0.359516948888928	0.143455637043262	-2.50611935716759	0.0122064407118025	0.0670048014866324	-0.912826342954812	-0.973781274844489
MORN2	-0.0504736271758429	0.192880328691071	0.7935653518079	3.77215668987155	-0.164414758892047	0.414996897274391	-0.396183103950625	0.691969954811451	0.837502648098214	-0.296418113085954	-0.46920960075418
ARHGEF33	0.153396952173803	0.202531317403138	0.448811047557661	5.16049461662487	0.0680799044243432	0.358034891935996	0.190148798225268	0.84919253211274	0.9255321347871	0.441260837881737	0.132066179330548
SOS1	0.201701429406775	0.037301006762674	6.39465550999206e-08	511.751728924367	0.253833687144557	0.0627748235769328	4.04355874984617	5.26459566179882e-05	0.00120486346253722	0.616044252957776	0.612461079650447
MAP4K3	0.0293492246255418	0.0354604711901019	0.407862901859193	601.103727107866	-0.000747276836901342	0.0613701423690348	-0.0121765537451057	0.990284755840971	0.994630749300539	-0.00758959369911661	-0.0459341089925015
MAP4K3-DT	0.00984091426352733	0.22749683380855	0.965496374780934	29.8567345080185	-0.090802765962534	0.383902147446683	-0.236525808898073	0.813024682733751	0.904835510901673	-0.0781778559629035	-0.278834871971474
TMEM178A	-0.558600904844095	0.368022621734497	0.129053746027703	7.96612755093801	-0.708124661013229	0.638035390821506	-1.10985169662999	0.267062938088548	0.492295943866819	-2.1350100195009	-1.87534766377207
THUMPD2	-0.113165513208058	0.0845149481348295	0.180570681936993	76.9210180521395	-0.208244437705799	0.14529563252459	-1.4332463687135	0.151787442700938	0.350130252383184	-0.523260479797023	-0.58256155448801
PKDCC	0.0933024844643816	0.262794220329025	0.722559555298223	10.8860327289254	0.132693381331555	0.457088086280049	0.290301553058323	0.77158555081544	0.882122940342981	0.223816888684833	0.299169020218129
EML4	-0.223521702817286	0.0703718087952137	0.00149168603524859	88.2634460982638	-0.401113566356492	0.123327863287427	-3.25241640992077	0.00114428247493892	0.0126372279860366	-0.922569877177554	-1.08135810374856
COX7A2L	-0.0189539356382556	0.0738890191768428	0.797550128724077	70.2188327478566	-0.044950061571927	0.127016466701695	-0.353891607436182	0.723420116865316	0.854955361532136	-0.182368243494935	-0.16025098618164
MTA3	-0.143321698058559	0.0526494851672094	0.00648516055975077	199.556739183582	-0.23753989857461	0.0920660500558229	-2.58010307198562	0.0098770829956306	0.0577560875169028	-0.632376679283334	-0.658325233686381
LINC01819	-0.154606906860791	0.0749506782397319	0.0391333488919532	142.590480334391	-0.266832576173074	0.129496560533492	-2.06053794072826	0.0393471426289029	0.148296958132141	-0.673210727125047	-0.734081714813943
LINC02580	-0.961379729665882	0.0805219439017445	7.37969909484281e-33	40.8308728626834	-1.34547763250567	0.162377206434643	-8.28612378577427	1.16999014323368e-16	1.93386370786047e-13	-3.59241236717835	-3.52366466020104
ZFP36L2	0.259521549901027	0.0586948017181373	9.79988638834588e-06	145.979101083602	0.375966990307431	0.100398162916048	3.74475965881778	0.000180566545701521	0.00311252367770084	0.825258775068268	0.928321220636338
THADA	-0.0372330461922591	0.0362678519943491	0.304602758041986	499.875311340779	-0.0802910638004734	0.0633343193284717	-1.26773390243698	0.204892993463852	0.419890917587583	-0.248508807479766	-0.251649594566159
PLEKHH2	0.651442625346772	0.156435607466188	3.12328278914469e-05	328.158299241812	0.911728695504615	0.261136859522041	3.49138263044655	0.000480527539933048	0.00660658750835862	2.24337378077053	2.31390372234553
DYNC2LI1	-0.0774558105161066	0.0974202929425074	0.426573631029664	98.9872993332283	-0.1463904490884	0.165789231785214	-0.882991298723518	0.377240972805372	0.600517572119071	-0.394049604421088	-0.422595279448542
LRPPRC	0.00608733441337005	0.0358283812976493	0.865086752215862	417.297419395394	-0.0268468504187177	0.0663771898952716	-0.404458978469502	0.685875237504983	0.83310851907603	-0.0917596923174697	-0.113432610856734
PPM1B	0.165544900929943	0.0359242388526115	4.06233846250849e-06	1345.49402383008	0.209332504649812	0.061597181088643	3.39841046213732	0.000677786452272567	0.00855195187786828	0.485216597086548	0.497372488637037
ENSG00000289272	0.184352878635962	0.0778249880760401	0.0178452517886434	42.3907558337521	0.232362917094703	0.134334209285638	1.72973748332879	0.0836771884846605	0.242048093203827	0.553270797492805	0.556933551290893
SLC3A1	0.187421900254434	0.0808123024442651	0.0203828475684078	19.0684044433854	0.193434448478885	0.17337895502889	1.11567432417997	0.264561564905829	0.489261292831815	0.56437564967517	0.456257066933803
PREPL	-0.0743563323157029	0.0528387962567499	0.159359237459589	378.119747430982	-0.126771327297321	0.0906461024654455	-1.39853037085236	0.161953859050931	0.364316589632792	-0.382834549091796	-0.371856468538912
CAMKMT	0.141236784122897	0.0291284731468231	1.24239732502726e-06	973.450626546815	0.168254109844199	0.0469184428038555	3.58609748724168	0.000335663518830189	0.0050642297222291	0.397260864761542	0.391135882905742
SRBD1	-0.108996481941154	0.0535323432482841	0.0417416690873531	185.213778292682	-0.18263623083832	0.0818361947748243	-2.23172926528233	0.0256328618145525	0.111036960319372	-0.508175386983083	-0.516333821166405
PRKCE	0.160440546513671	0.0832467136190037	0.0539435173560309	538.83841704999	0.194612579524468	0.132842832849995	1.46498366038478	0.142925375756304	0.337057369966832	0.466747160137017	0.459303939723786
ATP6V1E2	-0.108076637821568	0.0834444263973189	0.195253655428166	35.912834035064	-0.156648525072788	0.158839634142203	-0.986205526843177	0.324032267728623	0.549886380872804	-0.504847051686472	-0.449124630925689
RHOQ	-0.0482848546085713	0.0418896828648638	0.249047095926608	317.475878175318	-0.0988557017995034	0.0757665301667601	-1.30474104570877	0.191981039824756	0.404176330092425	-0.288498326638677	-0.299661308192751
RHOQ-AS1	0.281172142070694	0.0693398841005181	5.01376680964047e-05	32.2964653884076	0.391099679127979	0.138962451448936	2.81442702722968	0.00488642702513349	0.0351671448601286	0.903598603063548	0.967457255612641
CRIPT	0.210577543766738	0.0358016257852205	4.05859979960229e-09	113.924846167661	0.260337426225405	0.0688051543622445	3.78369075163735	0.000154519797768585	0.00279980086675453	0.648161308545758	0.629280996002603
LINC01118	-0.292500921435597	0.189596466302285	0.122890199522456	6.66786119523806	-0.459495360908114	0.345252872347004	-1.33089511402033	0.183223525164753	0.392710881490194	-1.17216213218193	-1.23234461914225
SOCS5	0.276232083676792	0.0700513322222301	8.03744052581649e-05	42.5199709618206	0.358501555727581	0.135804794632218	2.63982988743853	0.00829476512920122	0.0512855054289266	0.885723649721295	0.883152257823514
MCFD2	0.0211756534744338	0.0603002652072236	0.725460698980493	52.3018649767493	0.0153897988051088	0.10994677852422	0.139974986185872	0.888679753924423	0.944488105978404	-0.0371645888339876	-0.00420053710516814
TTC7A	-0.166839020070661	0.0350889633469652	1.98698534942357e-06	516.108023334406	-0.278293646340867	0.0628744776742547	-4.42617826238929	9.59172683377987e-06	0.000314981298850573	-0.717471024366368	-0.763722239922974
STPG4	0.17285647924857	0.110854516109403	0.118923188788109	41.4412500451979	0.219689989751318	0.184967499888587	1.18772211271518	0.234942908901399	0.455645884537665	0.511672584219213	0.524158931152705
CALM2	0.177285136345146	0.0343983724276073	2.55149169066523e-07	1075.9224193262	0.240048124967206	0.0628799243134129	3.81756383437633	0.00013477592233235	0.00253147300582834	0.527697099044351	0.576808972484387
EPCAM-DT	0.0650133396490008	0.0717220255858439	0.364691008665346	597.466122348088	0.0581983393449867	0.115523762457404	0.503778080864062	0.614417332314147	0.78629673406913	0.121456328677824	0.106510557249613
EPCAM	-0.717069489232397	0.11472025165045	4.08899735336585e-10	20.3217814441908	-1.09998100267261	0.202924858228498	-5.42063211119266	5.93886645716383e-08	5.25872484623626e-06	-2.70840780679228	-2.88876330158291
MSH2	-0.00113348203626201	0.0404303864399606	0.977633917507711	232.064218787926	-0.050998211166395	0.0746153097523147	-0.683481866331232	0.494302404885748	0.698778159752959	-0.117887269531833	-0.175892660762936
KCNK12	-0.925270579953967	0.280754455981031	0.000981915815941969	22.7160063690934	-1.40951906962374	0.453316698041284	-3.10934734086362	0.00187501150544467	0.0178570237868086	-3.4617561451536	-3.68928809650554
MSH6	0.159884252857127	0.0457551188130978	0.000475223271456345	163.186834973992	0.201875290801364	0.07825532344612	2.57970042051335	0.00988860586302521	0.0577715803640141	0.46473428450632	0.478086703707504
FBXO11	-0.0147298579435675	0.0238038282398277	0.536046765174131	766.9175922805	-0.0476969344773202	0.0509774383996724	-0.935647925330565	0.349454490535405	0.574926454457496	-0.167083972402148	-0.167354926226648
ENSG00000233230	0.179784738500377	0.0791823727380184	0.0231763745450345	16.8571486949939	0.22086092680568	0.14557794432301	1.51713178691157	0.129233414218042	0.318238084738884	0.536741581586117	0.527187198901946
ENSG00000230773	-0.484070734794656	0.108197604398286	7.67874971823605e-06	82.7745022137614	-0.698062891317393	0.174785544497767	-3.99382508046202	6.50158354029101e-05	0.00142231701096131	-1.86533237482603	-1.84932599799876
FOXN2	0.113515655622424	0.0346030320377036	0.00103618922746657	1016.62262310285	0.126924152824107	0.0653733673449122	1.94152692417465	0.0521943969180016	0.179193133753102	0.296955597286932	0.284248689050862
PPP1R21-DT	0.0763065771100195	0.194234263147417	0.694424010221644	5.02498739379841	0.0196329269847136	0.340176582593042	0.0577139285575126	0.953976498805739	0.974806069268676	0.162319427168292	0.00677300598523586
PPP1R21	-0.135010104362398	0.0356475998961232	0.000152259680600821	1153.5422955168	-0.227732637817231	0.0638224428109665	-3.56822189479247	0.000359412068844893	0.00535196590203867	-0.602302267672728	-0.6329617768299
STON1	-0.189124076324381	0.0945838034274259	0.0455499835574492	52.467702840606	-0.32219626157262	0.159082595920081	-2.02533947669853	0.0428325175528212	0.157017380757952	-0.798106577431168	-0.877262821219283
NRXN1	-1.42689835839821	0.438899015399696	0.00114965155373026	16.7626115349322	-1.80691407626137	0.59969225588087	-3.01306888415168	0.00258620207212928	0.0224459405046646	-5.27683046612452	-4.71702778398667
ASB3	0.145066153736871	0.06477769629311	0.0251269102826861	527.994226275745	0.179253037958618	0.107910201509583	1.66113152835416	0.0966870335777544	0.265666108515455	0.411116936435618	0.419581220049216
CHAC2	0.377366985655212	0.159011136701769	0.0176341848836996	5.36008637643463	0.535091183530163	0.302167502737132	1.77084292216447	0.0765868260958069	0.229285955788917	1.25166702730748	1.33984689630378
ERLEC1	0.120430666640522	0.0414976894273805	0.00370663861065752	136.370046270742	0.147023608596644	0.0760585842468796	1.93303109770514	0.0532323670224407	0.181624929317851	0.321976657657847	0.336229735740371
PSME4	0.0789984485426196	0.0253513769103997	0.00183235039841428	1126.86279778616	0.0774413081320635	0.0516180995371315	1.50027429964476	0.133543363893053	0.323935279279406	0.172059610871477	0.156276564363721
ACYP2	-0.182402242347462	0.0420206578578976	1.41980725426282e-05	1448.64847208483	-0.287975701502454	0.0759934616382166	-3.78947998017809	0.000150962976554007	0.00275211426374682	-0.773784502845954	-0.78876189110062
ENSG00000272156	-0.275395879625855	0.109508151187519	0.0119085178826888	11.1864887294921	-0.397355003169567	0.205430797541809	-1.93425235127512	0.0530821085764435	0.181320194531153	-1.11026978195307	-1.07163773864434
ENSG00000289065	0.320294352214856	0.0701615241867845	4.99257035580825e-06	22.1451543756635	0.453499141725584	0.145872956617137	3.10886371430623	0.00187808327308423	0.0178748347859251	1.04515718905838	1.12883423095932
C2orf73	-0.748556556863306	0.196052704528502	0.000134461941250262	11.6224373420219	-1.12975905628396	0.360442169318116	-3.13436981699794	0.00172223653589655	0.016888589787737	-2.82233963105605	-2.96577505815043
SPTBN1	-0.0516115544679516	0.0314761097921717	0.101066387572698	1431.72323270497	-0.104711134663977	0.0576787082275076	-1.81542093923039	0.0694592456166444	0.215490247714954	-0.300535553737754	-0.314804580356935
SPTBN1-AS1	0.124553224403885	0.0778209453783329	0.109485424457474	21.0802782604752	0.130158698649943	0.165940163541262	0.784371281022504	0.432822284795744	0.650633014209932	0.336893592194859	0.292613844779201
ENSG00000289627	-0.195792404835146	0.0962465170376878	0.0419233304600172	16.8579233241711	-0.309236960274167	0.174767237027456	-1.76942180659174	0.0768235091660682	0.229713873840087	-0.822235049505073	-0.843747583121207
EML6	0.526806763079146	0.332626613569301	0.11324421299115	22.1422948233401	0.72084991381054	0.522338702660486	1.3800430834226	0.167573379986173	0.371453077138177	1.79239526084955	1.82025459196295
RTN4	0.0556764765577446	0.0268552955189113	0.0381534005979842	4000.04512147737	0.054660317844331	0.0502587326276357	1.08757851594282	0.276781219389531	0.50126581685399	0.0876721142391418	0.0973605552348637
CLHC1	0.038462143119738	0.127080044580148	0.762148403462123	65.1689274666377	0.0222930696656182	0.206923227215471	0.107735946155548	0.91420515454458	0.955461348466789	0.0253843065884946	0.0136526450392339
MTIF2	0.292208066839003	0.0691435146119763	2.37766280695061e-05	71.5260501842646	0.381776359607225	0.117458663436551	3.25030396598592	0.00115281717070578	0.0126843995794521	0.943530649325516	0.943345363589591
ENSG00000240401	0.189748437924485	0.0812092205621972	0.0194632142978538	47.6189250767196	0.219886707491645	0.145544396041729	1.51078786591413	0.130842507219559	0.320342173135132	0.572793921077081	0.524667680949728
CCDC88A	-0.0990309884269811	0.0453084281177169	0.028836983921324	3666.5361214517	-0.177143272657862	0.0797898385648511	-2.22012321172807	0.0264104049581371	0.113100723278258	-0.472116555812536	-0.502127978039445
CFAP36	-0.048981781593306	0.175808275612902	0.780544845147761	28.6015471897658	-0.108877366852157	0.288405554338063	-0.377514805850559	0.705791063505114	0.845608842931681	-0.291020065521454	-0.32557925566874
PPP4R3B	0.0568210896904374	0.0311232333178583	0.0678983560138661	416.339417187419	0.0423075988014511	0.0546597575230052	0.774017315822242	0.438920551431046	0.65490292107204	0.0918137467281561	0.0654140551615801
PPP4R3B-DT	0.25007076033688	0.129094713889448	0.0527318046606948	6.95702121934741	0.413923895867458	0.27182050059719	1.52278395101939	0.127812766468114	0.315894001584449	0.791062332630442	1.02648505663437
PNPT1	0.309334510284552	0.0367916193130927	4.17972800501994e-17	535.158310203759	0.423527357047697	0.0626614383034922	6.7589791826418	1.389673578731e-11	4.92209146600055e-09	1.00550043856643	1.05132144870589
ENSG00000285755	0.267397379434567	0.0820033603194535	0.00111094444995473	127.726476469749	0.346219051063695	0.137134695837255	2.52466415555821	0.011580890403469	0.0647602924686801	0.853756431212846	0.851387345597884
VRK2	-0.0534253169863916	0.0420612515280761	0.204020888230906	1405.59147591444	-0.111605436075642	0.0722034911215612	-1.54570692278223	0.12217536458612	0.307110632575721	-0.30709841551102	-0.332634565786737
ENSG00000287875	-0.00114373499575523	0.0801496008639381	0.988614571821101	32.1728793135738	-0.0470374082023092	0.143023404020454	-0.328879098665435	0.742247073168813	0.864792791694294	-0.117924368520943	-0.165649264815599
FANCL	0.0191600102371995	0.0396329299128612	0.628785741816021	601.53464874296	-0.00660813933566337	0.0718434333551099	-0.0919797262889771	0.926714147376414	0.962695506729855	-0.044457929508799	-0.0610914232320841
LINC01122	-0.382002107125612	0.0875277262434344	1.27498135308202e-05	183.45795644558	-0.570396650026658	0.156273468321279	-3.64999034163619	0.000262250169527644	0.00419939022808744	-1.49601043329919	-1.5191566180758
ENSG00000289529	-0.0251219443805649	0.186583095794416	0.892894834442245	4.3422884120377	-0.126645711283426	0.329883503924572	-0.383910410119761	0.701044850364308	0.842560103287189	-0.204686374110451	-0.371531601440165
PAPOLG	0.0359964970072306	0.0406697200508806	0.376106309074941	108.543884310788	0.0280436714418031	0.0733226164340089	0.382469595408432	0.702113077091948	0.843057077634984	0.0164626895335265	0.0285248039077874
REL-DT	-1.22790206823128	0.184205776529789	2.63001826233882e-11	6.88543473887776	-1.78593174846609	0.311747877831252	-5.72876954573146	1.01161712436522e-08	1.20390530736456e-06	-4.5567884912349	-4.66276346095602
REL	-0.0132803575094607	0.0688741008649239	0.847099332667938	40.9632838198967	-0.0625226286802212	0.125174022579559	-0.499485655184425	0.617437289960669	0.788411770425315	-0.161839145203098	-0.205697014255636
PUS10	-0.0545522840909304	0.0703936995631886	0.438363441477009	59.0317640928983	-0.117340316804181	0.126334378848811	-0.928807485922793	0.352988864244036	0.577674625356906	-0.311176198161676	-0.347466067011575
PEX13	0.0824904325990048	0.0724629847920653	0.25496172663727	65.0891728664197	0.0947031414973736	0.121376111357841	0.780245308882651	0.435246497709981	0.652496916248482	0.184694897158138	0.200918975395302
SANBR	-0.0665836379311179	0.042415639370034	0.116464021954454	210.628285522345	-0.140506330828497	0.0802142389787893	-1.75163827042791	0.07983602754076	0.23545613514995	-0.354710073956129	-0.407377821351368
C2orf74-DT	0.0891596801902983	0.107105114283424	0.405154843049288	11.885130365973	0.109079318312888	0.199320784865948	0.547255111333465	0.584203478461591	0.765220652073137	0.208826694804387	0.238098525265749
C2orf74	0.0478095198304101	0.0797116908465828	0.5486525136865	52.2019241432522	0.0166684412920119	0.134653051676089	0.123788069297592	0.901483078475117	0.949533769224052	0.0592065631800285	-0.000893722454907242
USP34	0.0971401305488352	0.0169975097737251	1.09728234337512e-08	1460.89659227143	0.101844412556577	0.0333146998264951	3.05704127868444	0.00223533490674885	0.0203755159759779	0.237702907681767	0.219387671689959
USP34-DT	-0.202869531808844	0.0802357238618243	0.0114577508770034	36.5209093459956	-0.349355303671234	0.146952491770662	-2.37733501121197	0.0174382422398767	0.0854169547449478	-0.847842705197607	-0.947501311820571
XPO1	0.03020137721405	0.069253433928136	0.662764651972123	781.686740696194	0.0109510214458101	0.116912960243539	0.0936681564045438	0.925372766539001	0.962106813274651	-0.0045061913290423	-0.0156800664899041
ENSG00000289410	-0.103780361515855	0.0847919409256827	0.220974358352929	82.6364787297237	-0.187132547117787	0.140806399120108	-1.32900598472207	0.183845995419053	0.393423484979616	-0.489301539389523	-0.527962157231759
FAM161A	0.425523636683304	0.0596383714468558	9.67416697234748e-13	90.7447303452982	0.622505938914735	0.114301535611391	5.44617301583039	5.14650786862411e-08	4.63996673052438e-06	1.42591555265058	1.56591821546884
CCT4	0.159264220000876	0.059180354738673	0.00712025340212719	203.34487517662	0.204826823598966	0.102856963677514	1.99137536512508	0.0464396354919972	0.165668109731163	0.462490776941745	0.485719933477207
ENSG00000236498	0.528059133899244	0.169718424130013	0.00186212824273993	5.40132107998463	0.681621391731544	0.343682109375455	1.98329029395856	0.0473350129475048	0.167775947726252	1.79692680039655	1.71880211181496
COMMD1	-0.154729334960439	0.0291573622123857	1.11628491071207e-07	487.266345209787	-0.251115568883243	0.0536818868103696	-4.67784542988038	2.89904940732891e-06	0.000125003649227318	-0.673653717145509	-0.693434520233265
B3GNT2	0.208387304755678	0.103697380635478	0.0444765560794365	19.9085347833914	0.293233110349352	0.212098139747915	1.38253504107989	0.166807478897885	0.370362396430587	0.640236215963977	0.714355542879969
ENSG00000228541	0.313293150886191	0.108187796609296	0.00378160717739064	137.24642588099	0.410384936844615	0.174990385435929	2.34518562732621	0.0190176087407368	0.0909246116468714	1.01982426035371	1.01733263000747
TMEM17	-0.0674603606905482	0.19862151663959	0.734125570319232	5.43493038012228	-0.0610869317357653	0.384380338505779	-0.15892314360623	0.873729426462282	0.93637641370025	-0.357882380266972	-0.201984026663021
EHBP1	0.144161907216357	0.0437547682706658	0.000985021908093489	472.939853665867	0.171623524349439	0.0759629473409336	2.25930575836092	0.0238643719719857	0.106130462617417	0.407845039005409	0.399849834900029
ENSG00000226605	0.60975276585472	0.151994664540469	6.02901836310431e-05	5.91137654545183	0.782753266459064	0.260220190662	3.00804201421781	0.00262936784432017	0.0227013790203754	2.09252449239261	1.98034853185244
EHBP1-AS1	0.444209956491766	0.119672579024913	0.000205727533613791	10.8829175778765	0.617851271036971	0.222493298233811	2.77694328746789	0.00548727525167559	0.0382176494728337	1.49352954991162	1.55388035180645
ENSG00000286480	0.489830100443191	0.0933948560256608	1.56517741235721e-07	19.2313934506381	0.654036896792945	0.183757564598597	3.55923794604937	0.000371932443783886	0.00545647636462435	1.65860005709533	1.64746331858908
WDPCP	-0.0331538396792307	0.043912620044136	0.450251557222211	1266.39590194356	-0.0920229486276311	0.0730147638575103	-1.2603334417025	0.20754910097418	0.42311921760426	-0.233748733755981	-0.2819904983129
MDH1	-0.000782669809174409	0.148770800618755	0.995802420409648	49.1813228396453	-0.0456127567104535	0.249759439963485	-0.18262675763976	0.855090887861616	0.927443319318577	-0.116617901501928	-0.161964842881369
UGP2	0.132208614483624	0.0391516678028465	0.000733257544857852	233.359386753998	0.157602461620374	0.0742585332872581	2.12234816180266	0.0338085118723469	0.13404856816857	0.364593617089501	0.36358867815011
VPS54	-0.0242745356416231	0.0226991840006019	0.284888906354804	453.839090049081	-0.0735918657214996	0.0422062782415359	-1.74362366898005	0.0812247332947559	0.237713777787289	-0.201620136737812	-0.234324183765674
PELI1	0.0848128803827732	0.0312418738664505	0.00663322074875642	272.418433773722	0.065515688540268	0.0571361132898335	1.14665987530387	0.2515222198704	0.475422983997846	0.193098369842979	0.125434625367072
ENSG00000225889	-0.233147150716674	0.0872535187644779	0.00753858458316297	33.9614088883049	-0.374834813514079	0.161951350879667	-2.31449019398788	0.0206408485313619	0.0963202986553767	-0.957398297892627	-1.01339620995888
LGALSL-DT	-0.280459272489215	0.187201232684352	0.134089085496194	15.2605451083536	-0.36323469529813	0.32161283369441	-1.12941604700784	0.258722366584312	0.482844552165127	-1.12859100489606	-0.98339607993491
LGALSL	-0.0483532810288358	0.104199097781309	0.642614056778225	13.2246116689545	0.0182305270880517	0.223670345365895	0.0815062321213348	0.93503936885496	0.966312144862885	-0.288745918665346	0.00314613094291021
AFTPH	0.0825694521536931	0.0266214281893429	0.00192467336592283	276.413357348223	0.0880574660365522	0.0531104283609854	1.6580070760875	0.0973160381329117	0.266214303653033	0.184980819052284	0.183731984348297
SERTAD2	-0.00823496841870008	0.0445581573838729	0.853374977308608	212.136021742861	-0.0624087632205569	0.0795745420621426	-0.784280519915775	0.432875527242097	0.650647301531114	-0.143583066549822	-0.205402536343293
LINC02245	0.605287284817306	0.0994958037631549	1.17553274914654e-09	47.1532769109781	0.848494748692111	0.187237550361077	4.53164841697531	5.85251967134474e-06	0.000216572344853046	2.07636673496752	2.15036861080715
SLC1A4	0.0810517017719514	0.204873657382754	0.692386873536572	16.7052353529241	0.0537726669917229	0.360578893665115	0.149128714787349	0.881452068109556	0.939999554423531	0.179489038369629	0.0950649199233621
CEP68	-0.14937694824026	0.0454674631737649	0.00101852435452326	116.286123985221	-0.236801118513504	0.0833113508986144	-2.84236320692578	0.00447804434801531	0.0329711386879485	-0.65428680783711	-0.656414606787613
RAB1A	-0.058356873085474	0.027939128718959	0.03673339917947	400.968169651272	-0.122690644901598	0.0537995282115961	-2.28051525691917	0.0225771469617835	0.102364412741082	-0.324942604414659	-0.361303041394534
SPRED2	0.316591468232398	0.168965915658341	0.0609717597711521	101.456824678413	0.416772589497368	0.268971346455372	1.54950553280038	0.121260242519911	0.30589577204107	1.03175878905163	1.03385232459706
LINC02934	-0.0202893820664378	0.314389462114221	0.948543585475292	58.8320136524171	-0.0650778389439969	0.509061041477039	-0.127838969478343	0.898276409881659	0.948184195941216	-0.187200381233286	-0.212305277958194
MEIS1	-0.035145003888916	0.040967314196232	0.390959209032987	590.592032982676	-0.0942318449087036	0.0684494867007944	-1.37666255001456	0.168616602342231	0.372477119900838	-0.240953500280365	-0.287703127650635
ETAA1	-0.0497384056730492	0.0642521830080568	0.438864379707156	58.7270084630471	-0.128764640573732	0.117543555335691	-1.09546321111348	0.273313754298428	0.498322761238315	-0.29375781051243	-0.377011558888646
C1D	-0.0648458664260582	0.0577097763353024	0.261159504165857	90.0379658886581	-0.105058884246531	0.101841058704179	-1.03159654449094	0.302261159846547	0.527441291950409	-0.348422175697521	-0.315703927458246
DNAAF10	0.00218682010337247	0.040539586822325	0.956980711674547	72.6446049811019	-0.0146131686959066	0.077948396745565	-0.187472344602624	0.851290305072534	0.926122171877944	-0.105873191742508	-0.0817939641185016
PNO1	0.0705670786160503	0.0605396664788766	0.243762555196078	36.7622351889171	0.0532063262073948	0.123968046237877	0.429193875535469	0.667782139634225	0.821732741268817	0.141551804681427	0.0936002540594954
PPP3R1	0.0455784196752229	0.0592747319846893	0.441931862074031	200.228450835845	0.0271477942987692	0.105250872687454	0.257934149195946	0.796457729094908	0.896836361972285	0.0511336199077201	0.0262078938318571
ENSG00000289156	-0.0069237056435362	0.15724659934363	0.964879791596712	20.6820095159677	-0.0480860393914032	0.27817026335813	-0.172865491842652	0.862757156771586	0.931444623277024	-0.138838434187901	-0.168361226145161
ENSG00000273064	0.128934274462577	0.0908441022721579	0.155814009799498	27.3655129116337	0.188477059997729	0.156674726085982	1.20298317862891	0.228982830063094	0.448982890873945	0.352745847197728	0.443436309744491
CNRIP1	-0.050844102326993	0.120070371350361	0.671965127004521	38.3909467978789	-0.117626570061042	0.214825075033595	-0.547545811598796	0.584003806119691	0.765111607265144	-0.297758628827518	-0.348206372822752
FBXO48	0.180771355061674	0.105858556663774	0.0876978133723048	12.9025759285962	0.249607257264106	0.191544848541993	1.30312696563794	0.192531418881857	0.404705014453371	0.540311524204943	0.601530721563547
APLF	-0.015865079586767	0.0391687439192894	0.685444889475044	174.917149516546	-0.0638107365285699	0.0652011701676641	-0.978674713421266	0.3277407300809	0.553590450855396	-0.171191623018253	-0.209028308145574
GFPT1	0.0336403862667274	0.0355892900217199	0.344536853441999	170.668821948561	0.0137353509916274	0.06452735309719	0.21286090831805	0.831435454228777	0.91529346206297	0.00793741185509645	-0.00847925639046527
NFU1	-0.10479921244866	0.0413526551162114	0.0112678612144483	95.2409179857412	-0.188359793009357	0.082797366742457	-2.27494907652382	0.0229089848277062	0.103461980402627	-0.492988117853671	-0.531136050431213
AAK1	-0.1256283445039	0.0441253938150065	0.00441228436457494	464.309986660684	-0.207889301730915	0.074930295722464	-2.774435890403	0.00552975317648307	0.0384575073648257	-0.568355600170604	-0.581643104759794
ANXA4	-0.0575273486421846	0.0185569693043646	0.00193494456205309	496.515257862431	-0.129039622766901	0.0456216094133699	-2.82847590048159	0.00467702223305478	0.0339889510204801	-0.321941079020069	-0.377722715567895
ENSG00000289250	-0.0912814500358191	0.101642986236602	0.369153825839399	10.4273140740544	-0.132004164913235	0.20336603228746	-0.649096426912856	0.516276051227826	0.713482334071973	-0.444075867601845	-0.385389590007956
ENSG00000231024	-0.0536904261917164	0.170380494427973	0.752669987666794	4.91181690535084	-0.115064209498558	0.319189763884304	-0.360488406953631	0.718481924606785	0.852723820994224	-0.308057678397797	-0.341579617076667
GMCL1	0.00923691953052486	0.0538318513624522	0.86376115268111	185.636138975311	-0.0125737557973998	0.0945826040066727	-0.132939412373472	0.894241296949667	0.946810899556362	-0.0803633316821201	-0.0765196513064445
SNRNP27	0.190662957966692	0.0886899195160571	0.0315733858085386	41.9048386481629	0.298012940690873	0.168688757658176	1.76664375758078	0.0772879079064241	0.230685176166927	0.576102991898023	0.726717100673489
PCBP1-AS1	0.037427920383878	0.0374389719865804	0.317453383527714	754.907255311841	0.026036406377732	0.0636756350033791	0.408891193253908	0.68261951225489	0.831394126764676	0.0216421072712126	0.0233336315599142
PCBP1	0.286543529343364	0.0524719443444086	4.73752862097753e-08	175.378193669173	0.401751402949963	0.0876805443551804	4.58199029105624	4.60571283353366e-06	0.000176130036276727	0.923034263378953	0.995004655879609
ENSG00000233060	-0.0447139653053576	0.163443411636281	0.784411558899334	5.73324227701173	-0.0609244556026282	0.331144865763354	-0.183981277988971	0.854028142208692	0.927269735311036	-0.275577532065868	-0.201563832228002
LINC01816	-0.296534254555336	0.0815695268303418	0.00027759721013118	37.6940450743142	-0.436087515121893	0.145274806943928	-3.00181101111503	0.00268378734588078	0.0229346025471464	-1.18675621904902	-1.17180744149504
C2orf42	-0.0849771423459807	0.0430794036861046	0.0485445657831966	78.3491462417751	-0.176003035910241	0.0841773948013237	-2.09085867204188	0.0365407347662544	0.14122628484874	-0.421264557122163	-0.499179107170208
TIA1	-0.064170458302805	0.0500983149940199	0.200232112141393	275.367972272577	-0.116962758914437	0.0869216558155945	-1.34561126127849	0.178427917971267	0.38636883465384	-0.345978299992523	-0.346489629912137
PCYOX1	0.324529784833189	0.0798991393378085	4.87076430450949e-05	78.9070526973971	0.448807951798654	0.149324284036869	3.00559252430663	0.00265063939847702	0.0228452559048344	1.06048254645302	1.11670191427469
SNRPG	0.110572293831379	0.059628293502177	0.0636877417777458	55.8848221941665	0.1335081360493	0.117328677556887	1.13789858395505	0.255162832641966	0.479292344727055	0.286305428708107	0.301276132147074
FAM136A	0.0799125228959537	0.133726056612724	0.550117687139231	9.51324487216119	0.146435513286549	0.245892418536803	0.595526751731194	0.551491422560122	0.740231562032336	0.175367069025689	0.33470880850145
TGFA	-0.0480178918650472	0.0312393271838002	0.124269433926391	168.27209502925	-0.108415688813905	0.0639829712451005	-1.69444598623898	0.0901805673419542	0.254317747825386	-0.287532356967043	-0.324385267735262
TEX261	-0.013712956585066	0.0482782217544898	0.77637956059043	74.2405920619954	-0.0427600703506226	0.0915105027906617	-0.467269537885067	0.640307047843511	0.803209291069215	-0.163404448216903	-0.154587248953502
NAGK	-0.0125709296022702	0.0366663701146326	0.731714086580834	115.14270764713	-0.0457922154065051	0.0665537741652914	-0.688048363610103	0.491422325835148	0.697247746285645	-0.159272173372082	-0.162428957480483
MCEE	-0.148220986668693	0.0566912655239122	0.00893504415737146	84.4167749904828	-0.23188090919543	0.102269472835327	-2.26735215081045	0.0233687220289063	0.10474031602953	-0.650104112510534	-0.643690002043118
MPHOSPH10	0.00965876709862144	0.0516275249459751	0.851593508978347	106.670636995368	0.00778394555229055	0.0953986741399021	0.0815938546575122	0.934969688274046	0.966312144862885	-0.0788369315880288	-0.0238707320359431
PAIP2B	-0.0289482561257671	0.0442085554444998	0.512589334952349	187.214671408607	-0.0807135598443321	0.0790962012239198	-1.02044799365059	0.30751604207129	0.533046917018471	-0.218531381287456	-0.252742250349007
ZNF638	-0.0243924901496243	0.0206299746831425	0.237054557666255	3293.36308179164	-0.0674454759094753	0.0356334675296972	-1.89275646141554	0.0583902640116956	0.192494918715372	-0.202046939653671	-0.218428441144259
ENSG00000281195	-0.0977533561968151	0.0567516355026637	0.0849832435409786	31.512907313441	-0.153472517043033	0.121716088217987	-1.26090576266444	0.207342801737303	0.422872431950113	-0.467493611166585	-0.440910865162611
ENSG00000289463	-0.00505806486752732	0.0422915574807053	0.904800121010791	69.8462111778405	-0.0613360747861725	0.0858003819583603	-0.714869484100192	0.474689694816631	0.685447864501282	-0.132087857744163	-0.202628358364443
DYSF	-0.0134085717932599	0.0776020673339896	0.862819429321793	972.274395864779	-0.0308308293214899	0.124306601447021	-0.24802246190143	0.804117027595874	0.900552955094198	-0.162303071771972	-0.12373594422549
EXOC6B	-0.163347850984973	0.0264826528772049	6.91121352413851e-10	4078.73687603533	-0.273616830521862	0.0520695969834544	-5.25482904368947	1.48162031873816e-07	1.17237148199728e-05	-0.704838686944277	-0.75162709743767
SPR	0.931809324439685	0.194290480741853	1.6189779320883e-06	10.9966321085613	1.27449269773652	0.354629174651786	3.59387435900601	0.000325796985190963	0.00496065092292811	3.25784390751908	3.25208099195373
SFXN5	0.0343799778872774	0.0836141932020926	0.680944990113276	112.092030803488	0.0123355972505874	0.136833913764008	0.0901501456127466	0.928167900974206	0.963150848643075	0.0106135271265212	-0.0120992879669537
SMYD5	0.0791312300640455	0.100079134616343	0.429126901094265	26.3289467624554	0.100652097105568	0.175212843284072	0.574456159828315	0.565659158990715	0.751130905162929	0.172540063390648	0.216304115307692
PRADC1	0.329153677528422	0.0761311593825538	1.53567558675432e-05	19.0939794587291	0.469164761525182	0.139613118056727	3.36046331501997	0.000778118635668777	0.00945460676140478	1.07721349568409	1.16934852763672
CCT7	0.185367223540506	0.0476530915689156	0.000100272855724964	73.2732710114213	0.26093807355702	0.0967773598943294	2.69627187435095	0.00701204091624346	0.045730434313914	0.556941071484717	0.630834385176019
ALMS1	0.0108609195106023	0.0277797396110969	0.695822744632545	390.962500204499	-0.0178999191794879	0.0501863126210498	-0.356669343584731	0.721339358306015	0.85407866078958	-0.0744871007639724	-0.0902941311019898
ALMS1-IT1	-0.239685530336392	0.153185463826341	0.117659034132915	8.75797071993895	-0.410773603520307	0.28922131522009	-1.42027430864741	0.155527837606102	0.355224399631642	-0.981056566948851	-1.10634081216202
ALMS1P1	-0.235715301897665	0.163063155971693	0.148304566432647	10.9325226831101	-0.399731816983053	0.306173187772371	-1.30557420749801	0.191697396287116	0.403863003703052	-0.966690816092962	-1.07778463491901
TPRKB	0.178571325902146	0.0870120222505206	0.0401443641967998	29.7894236894508	0.205487051533863	0.155909261359639	1.31799130944416	0.187506557144035	0.398136960330383	0.532351007255039	0.487427409515263
DUSP11	0.085255673692528	0.0627492020910833	0.174250094908894	51.3686429132768	0.0835910742040468	0.11016475537432	0.758782370278221	0.447982753414997	0.66172092540974	0.194700559355941	0.172181038640786
STAMBP	-0.0576773060212217	0.0237466134648867	0.0151461925096503	231.780864279332	-0.103447043805822	0.0512679361195441	-2.01777273742031	0.0436149354358364	0.159001893241683	-0.322483680127157	-0.311535399008884
ENSG00000286244	-0.0847439883103665	0.116713642052639	0.467786855578807	8.20544555055761	-0.208533733490863	0.226563978708033	-0.920418747410836	0.357353975456537	0.581910484726574	-0.420420919825627	-0.583309728860525
DGUOK	-0.0430634119311554	0.0345387721257241	0.212465840742176	112.152948291829	-0.122996487350337	0.0745389204759911	-1.65009751368687	0.0989229932120853	0.268830552981911	-0.26960522117392	-0.362094008612125
DGUOK-AS1	-0.144142219545595	0.118944894883394	0.225573510567853	7.03098136424982	-0.298036748724976	0.261850894049407	-1.13819259547283	0.255040069882382	0.479292344727055	-0.635345628661581	-0.814781688419405
TET3	-0.109679100021823	0.0532799606862675	0.0395380201344553	352.05011971664	-0.1905870534674	0.0889579422113425	-2.14243999725861	0.0321580922222686	0.129678443995247	-0.510645350973306	-0.536896173051918
ENSG00000217702	-0.0319563143232224	0.103818451834407	0.758227229546151	40.9836446136139	-0.0723896404185885	0.178519765262694	-0.405499303183971	0.685110530526141	0.832840905527566	-0.22941564532706	-0.231214998606177
BOLA3	0.0238588504637767	0.113126905775916	0.832962641299319	14.1705040888463	0.0719806733916826	0.222215896053662	0.32392225160301	0.745996897140548	0.867191516907306	-0.0274557924659572	0.142154315850807
BOLA3-DT	0.23961844832198	0.113705234945943	0.0350859409246348	13.5428303424227	0.331527404503715	0.23124357875735	1.43367182900934	0.151665934981753	0.349958499889648	0.753242012567903	0.813391930477066
MOB1A	0.1018441328605	0.049717877422722	0.0405168188226294	64.006566785542	0.0935386409984429	0.0914939684393382	1.02234762131299	0.306616401703533	0.532231690985035	0.254723723052421	0.197907353812613
MTHFD2	0.810112112404348	0.254993213266052	0.00148809704474156	10.5615673434884	1.16842024618368	0.407573687433065	2.8667705551418	0.00414683536089501	0.0313297728941971	2.81749850801955	2.97775729289255
SLC4A5	-0.505309828407333	0.0733060416808756	5.45687751892633e-12	269.417359848812	-0.7515875748695	0.129727493359597	-5.79358743012281	6.88985914001221e-09	8.76013201425826e-07	-1.94218324926649	-1.98775109299884
DCTN1	0.028792590533679	0.054283508410683	0.595826738495843	120.466004436919	0.0302352555071067	0.0947579377637123	0.319078867909738	0.749666707738829	0.869554927432578	-0.00960370115036396	0.0341926605359348
DCTN1-AS1	-0.476017005968794	0.111373751190996	1.91953769344477e-05	15.3617073527589	-0.769706246854954	0.221617077931448	-3.47313597868592	0.000514414657594273	0.00696942845753406	-1.83619101342611	-2.03460945300054
C2orf81	0.268189077974071	0.190069669626119	0.158243413090022	4.69291525528969	0.267405205607168	0.366064061272183	0.730487458063635	0.465092276530221	0.676808790877825	0.856621088535971	0.647559628727404
ENSG00000286623	-0.169559118923825	0.119039498216782	0.15433251840688	10.0044795139477	-0.224496295350944	0.226903182390629	-0.989392449174464	0.322471167446976	0.548109398044768	-0.727313345288449	-0.624591974644849
WDR54	0.379033627907224	0.165452534370183	0.0219697515188687	11.6109295209797	0.543425291884434	0.301041777077214	1.80514909644933	0.0710513540181841	0.217974828289236	1.2576975536935	1.3614004985695
RTKN	-0.00559100566873399	0.0430012256479782	0.8965508551738	360.792910491576	-0.0350639225967787	0.073857976919036	-0.474747942733609	0.634966641571223	0.799907817934121	-0.13401623413087	-0.134683535129144
INO80B	0.0581891855252217	0.0909942298185393	0.522509323559559	16.4426733928782	0.0808488419801751	0.173001412529755	0.467330530993611	0.64026341610342	0.803209291069215	0.096764022061882	0.165089100288041
WBP1	0.0679945494903203	0.0742743423599519	0.359954713695149	66.5071177358373	0.0789433770847673	0.128708564956628	0.613349835042984	0.539645048262699	0.731258857529233	0.132243445462279	0.160161202696468
MOGS	0.00260720275830949	0.0727627745385789	0.971416678534056	34.1109135068917	-0.00100745518356457	0.131380584280535	-0.00766821969229007	0.993881705859643	0.996561354567812	-0.104352092244541	-0.0466069800860552
ENSG00000286883	0.140502777283163	0.113291799617374	0.214907018371592	16.6008686658361	0.227573035969177	0.226688953678164	1.0038999795829	0.315426826419211	0.541195300333572	0.394604957286979	0.544546000242702
CCDC142	0.0797659317670874	0.057306129289271	0.16394459387204	45.6181613585106	0.110595451052287	0.108537674637197	1.01895909804562	0.308222385039159	0.533649464599922	0.174836648253314	0.242019535247614
TTC31	0.127856407707848	0.0636600831871253	0.0445983067162652	30.4357072533902	0.204275450634541	0.134303979910564	1.52099327786542	0.128261524230578	0.316683557585738	0.348845727722677	0.484293977265682
PCGF1	0.359862111691054	0.117327491844845	0.00216103631853296	9.12044437745278	0.581982050001625	0.292387170108416	1.9904500248278	0.0465413839462304	0.165911724798496	1.18832793687131	1.46111566830182
AUP1	0.209092816832171	0.0507135542203731	3.73943028779886e-05	111.687540788101	0.274006959641947	0.09097021564349	3.01205133684385	0.0025948870964194	0.0224950701901719	0.64278901887523	0.664633030544751
HTRA2	0.0723147235603773	0.0687627041309904	0.292957316997169	22.7128413313036	0.0861431055524419	0.133034557160778	0.647524277833571	0.517292687042043	0.714175964031316	0.147875428684987	0.178781081058614
LOXL3	0.0458723478136079	0.221858160917786	0.836193936449578	5.85763593874898	0.0770561088868414	0.384465116642539	0.200424188180602	0.841148843826055	0.920506658003079	0.0521971603237793	0.155280365253792
DOK1	0.437751184317577	0.142402405115305	0.00211178655549848	5.76307834890918	0.655511655635176	0.271366286848596	2.41559724771894	0.0157094269057872	0.0797472962425842	1.47015932995544	1.65127732773944
SEMA4F	0.309590048855234	0.293381800912215	0.291312711011165	9.2696851663092	0.41593876456338	0.48502008542792	0.857570185359249	0.391129844098164	0.614071786466449	1.00642507136707	1.0316958934322
HK2	0.411644288628345	0.184561590337635	0.0257215761170808	13.7213879794526	0.61377545904389	0.313676619530811	1.95671408331918	0.0503810931717071	0.175086333802588	1.37569495217964	1.5433395204572
ENSG00000236209	-0.522044662895261	0.564523154955827	0.355094236031099	11.3947197419571	-0.5824286517389	0.843098761304652	-0.690819010144934	0.489679287475242	0.696079224126297	-2.00273605285911	-1.55027368163464
POLE4	0.152451093352849	0.0713628488765325	0.0326565220940072	43.3922051659452	0.188174734499451	0.13422269965336	1.40195909473902	0.160927462053146	0.362604655553225	0.437838371800409	0.442654438035165
TACR1	0.512860762611021	0.504018655127707	0.308895085280955	4.25062918049706	0.700085698573171	0.738184538509776	0.948388461219308	0.342931731441911	0.568487470313369	1.74193348736394	1.76655434983006
ENSG00000270571	-0.00474074699582898	0.0960146862658859	0.960620269517717	39.4934900261196	-0.0411165862725738	0.163440304368724	-0.25156944262545	0.801373880357707	0.899376676288288	-0.130939684645993	-0.150336883990325
EVA1A-AS	-0.492275594248797	0.145834697842257	0.000736622834559825	7.65007452493953	-0.760556125358723	0.278435007295466	-2.73153915790354	0.0063039249278417	0.0424523255892138	-1.89502058258154	-2.01094548427955
MRPL19	0.139036989682618	0.0434274559754089	0.00136670489484944	199.056224341309	0.183596306222092	0.078860154819002	2.32812510504802	0.0199054615899458	0.0940341843798138	0.389301197112459	0.430813744598324
GCFC2	0.0584855578497484	0.0347959183436053	0.0927985394485502	256.540002396362	0.0482706168643827	0.062623395635023	0.770808040268367	0.440820720810282	0.656261274295177	0.0978364064449062	0.0808355632783895
ENSG00000286045	-0.00514335527285415	0.109420438207634	0.962508895982574	13.0000999648033	-0.047356050763752	0.203952819420258	-0.232191204310698	0.816389509042549	0.906598337251663	-0.132396469888838	-0.16647333557906
ENSG00000270996	-0.0728290986705862	0.169733025077741	0.667864782409137	5.41404378055578	-0.215771710193694	0.324670081415843	-0.664587599980703	0.506314302520287	0.706425017265034	-0.377308454464478	-0.602028524492868
LRRTM4	-0.193876917462804	0.335701653078244	0.563583205217963	251.152483181262	-0.226200607821346	0.497475487250966	-0.454696992350967	0.649327244951707	0.810011915798876	-0.815304109690566	-0.628999653494469
ENSG00000227088	0.250569610752975	0.106886189462993	0.0190645927546162	2058.22167764843	0.305271012758039	0.170459229385037	1.79087406331332	0.0733135066718304	0.22275566283704	0.792867357430042	0.745487866771278
ENSG00000229494	0.547454948308256	0.169594190276376	0.0012464637850059	10.9123233471649	0.739163549506253	0.300412134480776	2.46049831104127	0.0138744225042136	0.073346094233362	1.86710801080977	1.86761716550359
CTNNA2	0.396937738431208	0.291290242394257	0.172980839039335	1065.53889316618	0.668101401446643	0.435906569618603	1.53267109975241	0.125356913380166	0.312002147997275	1.32248122925608	1.68383682448607
SUCLG1	-0.00274572996434882	0.0423401803539243	0.948294008868221	177.328028405189	-0.0393294079816054	0.0783604161866687	-0.501904021131225	0.615735036586119	0.787116473683519	-0.123720977191294	-0.145714898239236
DNAH6	-0.992844270751908	0.530682593953912	0.0613615016820392	10.8894687176295	-0.689949816139528	0.637368105846915	-1.08249818246356	0.279031222578132	0.50368504636237	-3.70626268209413	-1.82834402991024
TMSB10	-0.0519824532716934	0.226585070073064	0.818544871553582	29.2356044869683	-0.136903699590464	0.426147506062847	-0.321258948234402	0.748014163394503	0.868654074524327	-0.301877602410653	-0.39806072616687
ENSG00000287625	-0.191537283306086	0.199246152197327	0.336396410308015	5.73575308994229	-0.240858170974768	0.411168292626177	-0.585789749098552	0.558016813223193	0.745494404673435	-0.806838450369435	-0.666906922390451
KCMF1	-0.0588420141606065	0.0315088620471533	0.0618352759293513	192.341709408232	-0.102246339364667	0.0626166956243352	-1.63289260707859	0.102491585285567	0.274813414330947	-0.326698023762152	-0.308430147089514
TGOLN2	0.0850323746535066	0.0276044011808002	0.00206728361301896	283.619895321601	0.112764185530509	0.0551882288446994	2.04326516525524	0.0410261959790476	0.152462076288861	0.193892581071958	0.24762829846217
ENSG00000290110	0.0128780435941639	0.185503491736512	0.944653631059595	6.21002983943763	0.0351385113861031	0.327793061996426	0.107197239539152	0.914632505340847	0.955461348466789	-0.0671884018409588	0.0468734204361589
RETSAT	0.0612066167520608	0.0479721854280856	0.201998938378327	48.8387459900455	0.0437847538669598	0.0984484664327397	0.44474795244143	0.656501911318162	0.814656669540898	0.107682201178911	0.0692342614048142
ELMOD3	0.0636061670850021	0.0253207219987059	0.0120042191065882	251.763324926145	0.052074614211677	0.048400816687333	1.07590362675234	0.281970359769256	0.507267030103696	0.116364659324882	0.0906734298332961
SH2D6	0.639624640244456	0.148940586678494	1.75091239321494e-05	48.2741077912299	0.905993772891147	0.240114056466648	3.7731809050379	0.000161179328115825	0.00287839578037336	2.20061195176784	2.29907211279824
PARTICL	0.156975434002258	0.0801609967698274	0.050200447555154	16.8465473429733	0.226676081740198	0.167258898756941	1.35524078793321	0.175340853354888	0.381935026666448	0.454209105011269	0.542226304615987
MAT2A	0.150357152797643	0.0512009105078794	0.00331820133372957	685.288105815883	0.192904175454389	0.085690977798842	2.25116086208315	0.0243753507640303	0.107662624099084	0.43026172255028	0.45488567921284
GGCX	0.192298239980954	0.0405809173496868	2.15160448015217e-06	84.24829723168	0.248761891457943	0.08222349124979	3.0254357687418	0.00248275132347283	0.0218441906270774	0.582020045377074	0.599344443490291
VAMP8	0.0385234218602913	0.12254292571959	0.753242503113988	23.64286105304	0.051494549222896	0.210948077010942	0.244110067048514	0.807145575986674	0.901907728414164	0.0256060356736434	0.0891732705451043
RNF181	0.0487704626691388	0.075181471649346	0.516530223336378	20.3230764036875	0.0958471968470282	0.136367597284461	0.702859027772501	0.482143607011754	0.69087992429668	0.0626836088011996	0.203877721901615
TMEM150A	0.404312016572314	0.148518890310692	0.00648305272280503	9.84601743549105	0.605528116639389	0.26284942861349	2.30370718260071	0.0212390863787207	0.0982134438824523	1.34916408747245	1.52201031157491
USP39	-0.175209688007246	0.0548643925571034	0.00140557115948168	54.7542407286934	-0.278682205884933	0.104827661295187	-2.6584796650207	0.00784940873663201	0.0494150674422928	-0.747759188367551	-0.764727129410049
C2orf68	0.00886831920309993	0.0417846874327253	0.83192097556086	100.426837698331	-0.00805865766334017	0.0754793262445937	-0.106766422864266	0.914974285846584	0.955504210337226	-0.0816970636199434	-0.0648427417637021
ATOH8	0.317036872010072	0.110634067254104	0.00416173584446572	50.0938054175456	0.482032864086296	0.196017145972475	2.45913622349131	0.01392717611963	0.0735465644144891	1.03337042420036	1.20262790831272
ST3GAL5	-0.0165022679253617	0.0623176215517524	0.79115659246242	518.64903299575	-0.063659477464629	0.103938089767419	-0.612474960883727	0.540223559448131	0.73157630135188	-0.173497205445511	-0.208637123202365
ST3GAL5-AS1	0.0283830505903876	0.115038518121539	0.80511989877928	38.3964344462647	0.00939368943030658	0.195525916832569	0.0480431933652586	0.961681819003788	0.979391985999887	-0.0110855677184105	-0.0197076256997191
ENSG00000272564	-0.185614136484957	0.134408154624319	0.167287024704616	14.9623177551294	-0.288496026966394	0.232719834037503	-1.23967098962396	0.215097111542696	0.431586812963197	-0.785406320498725	-0.790107552522546
POLR1A	-0.133218338477069	0.0417098637163294	0.00140350687277492	121.240424343409	-0.223476786629199	0.0743914894240941	-3.00406388364122	0.00266399381728448	0.0228912212157583	-0.595818997831214	-0.621955329600072
PTCD3	0.0162361666552246	0.0361824289557295	0.653625935865079	309.392404546631	-0.00264854967696799	0.0688156139938269	-0.0384876269098692	0.96929889647133	0.984184723493789	-0.0550374740081836	-0.0508511651251374
IMMT	-0.0757949470298783	0.0272185239071062	0.00535801605075137	182.856561015432	-0.148127368610736	0.0531800314134454	-2.78539453012216	0.00534626293911163	0.0374903178339205	-0.388039987741085	-0.427087286386849
ENSG00000273080	0.103095873384823	0.0813627355567823	0.205114477241268	16.1792052087404	0.120096993231217	0.162880063030508	0.737333906905	0.460919317424409	0.673415345775761	0.259252981956829	0.266592345238825
MRPL35	0.0459375793137046	0.0908694568848381	0.613183984301112	31.9280358019337	0.00890682346218336	0.170551184659872	0.0522237560527423	0.958350404165778	0.977270401177002	0.0524331919508774	-0.0209667544496192
REEP1	-1.58750888246186	0.554871641480543	0.00422256362348072	9.94691310471475	-1.8627650154568	1.02227235475968	-1.82218075915268	0.0684275630510793	0.213543683176952	-5.8579785811865	-4.86146902213886
KDM3A	-0.0500493559159114	0.0781849657860304	0.522081320651409	139.009225721178	-0.110733317594117	0.134235918859966	-0.824915704638138	0.409419449626272	0.631418326322858	-0.294882943180858	-0.33037910016518
CHMP3	0.0371229616520489	0.0408174188532767	0.363092472721038	119.418950944014	0.0334569336809994	0.0672250139873345	0.497685782368194	0.618705530694535	0.789052183177883	0.0205386540995888	0.0425245380489817
CHMP3-AS1	0.481867330204667	0.107867562236211	7.92453770593146e-06	16.5076562605269	0.627390522070087	0.210484771262313	2.98069317940448	0.00287596780820116	0.0241438471302486	1.62978781741322	1.57855068412524
RNF103	0.128783523819032	0.051690005726311	0.0127219691879855	174.13044736649	0.156158470188732	0.089368226091765	1.74736007435558	0.0805748984799031	0.236705726399315	0.352200375767063	0.359854239423168
RMND5A	0.152548506119858	0.0370487404792291	3.82990305697067e-05	235.542867958091	0.196492719373659	0.0646431756566896	3.03965139981989	0.00236852122941579	0.0210856503942486	0.438190847120817	0.464166341889776
PLGLB1	-0.0672095999567229	0.103487336293198	0.516049119443784	37.9020154141765	-0.131907332458046	0.175039463718364	-0.753586246529427	0.451097705363266	0.664108167110693	-0.356975035442318	-0.385139162711257
RGPD2	-0.580662003841156	0.276584747803727	0.0357816597022142	7.50368065650692	-0.906986218342551	0.448842868347851	-2.02072101909758	0.0433086527205492	0.158193533587713	-2.21483521260753	-2.38964178264109
KRCC1	0.00696128147338216	0.0224140022687537	0.7561219467406	273.281128806166	-0.0409305763115549	0.0464330698640586	-0.881496236009955	0.378049290387108	0.601225277292988	-0.0885974295109008	-0.149855826563803
THNSL2	0.0720883616089163	0.21897249668945	0.741995494665099	60.4476519716546	0.0956580607941057	0.324131578215036	0.295121078053814	0.767901388489351	0.87939192110605	0.147056367654085	0.203388579802003
EIF2AK3	-0.220739922912553	0.0482325027467903	4.72638290317316e-06	181.424958924917	-0.34499682468085	0.0861559366664876	-4.00433026474245	6.2193426825333e-05	0.00137472424584495	-0.912504371460679	-0.936229449415026
RPIA	0.0502288056578251	0.0666613666419927	0.451154324210549	47.5389470058218	0.0321199853820575	0.118422156481922	0.271232903843976	0.786211907550087	0.890692889857216	0.0679604316241738	0.0390669333886748
ENSG00000290846	0.0606772693378596	0.246712225261734	0.805725966015283	12.1943478363362	0.00980473883167697	0.401350874742974	0.0244293446176141	0.980510141686459	0.990057058902475	0.105766826991762	-0.018644573129235
LSP1P5.1	-0.355957152873837	0.269479367906784	0.186532413243446	14.5846302526606	-0.594063918291374	0.416063366893584	-1.42782077337589	0.153343452020158	0.352190395592385	-1.40177018249037	-1.58036471199654
ENSG00000291142	0.0479438259284188	0.141328783463956	0.734431872818525	24.5270868650319	0.0102758264193734	0.240464621965407	0.0427332151207328	0.965914201907159	0.981753188546795	0.0596925321795951	-0.017426250296616
MAL	-0.00409850135474955	0.0447585562043297	0.927040391438193	1208.26743344001	-0.0214536753009484	0.0800404674421633	-0.26803535744529	0.788672102846066	0.892227524413726	-0.128615803033028	-0.0994848258632462
ENSG00000287362	-0.497998438388688	0.216518997260629	0.0214469785855031	3.15227263349587	-0.620885976995626	0.424845585050619	-1.4614391648242	0.143894959218117	0.338515768373509	-1.91572794347262	-1.64973169892359
MRPS5	0.131238133513676	0.0341866937862879	0.000123603904246935	374.419600020769	0.160746758344787	0.0636439871965988	2.5257179102911	0.0115462150548341	0.0646935951622268	0.361082058991567	0.371720432396944
ZNF514	0.0505346064126152	0.0355817629018435	0.155538120970019	144.696941908767	0.0459992763635855	0.0629165708044743	0.731115440263542	0.464708644022729	0.676659258725107	0.0690669315454392	0.0749614412147944
ZNF2	0.231517186650962	0.0821336603146463	0.00482056909602035	28.9771173136851	0.318665080576298	0.139937927033995	2.27718880313902	0.0227749534811227	0.103072773953508	0.723928659802365	0.780127494455859
ENSG00000289370	0.153315834601655	0.104516885684816	0.142403221512701	9.90548833872132	0.237991676433234	0.209809107480158	1.13432481216642	0.256658324968943	0.480681007457888	0.440967324586597	0.571490602252441
ZNF892	0.318277850289175	0.0457083906196226	3.32567844560888e-12	181.983485221521	0.422102532995642	0.0740183840278079	5.70267155301665	1.17944109951994e-08	1.38152486586288e-06	1.03786074133205	1.04763658049789
PROM2	0.106317479994351	0.092728311988078	0.251568392029997	13.0637961085901	0.118595065234196	0.179950737925907	0.659041838900521	0.509868902139898	0.708926982730453	0.27090994291573	0.262708071444501
KCNIP3	1.6881646398819	0.274763794648569	8.0439541642038e-10	56.3697982734282	2.4205808580067	0.45490462689165	5.32107328638634	1.03156832772461e-07	8.47823781393991e-06	5.99461641012401	6.2160847363087
FAHD2A	-0.0994731492627606	0.0598588027182762	0.0965535828839599	75.5791136771639	-0.160950391749712	0.111612368227245	-1.44204799437652	0.14928883459185	0.347057462632967	-0.473716456801376	-0.460250083033239
ENSG00000291126	0.0140993310048754	0.0983205702368122	0.885972987932194	52.3159686091281	0.0199229637942035	0.167842187250119	0.118700572964497	0.905512582598433	0.95135114279822	-0.0627693335338119	0.00752309678900633
LINC00342	-0.175383647464248	0.0749765117215569	0.0193260570828007	381.210040289006	-0.282922711766104	0.118760206533882	-2.38230228814385	0.0172047679164741	0.0848186281247562	-0.748388637845556	-0.775693890733879
ANKRD36C	-0.0440690480935834	0.0411343814644828	0.284015052270304	759.505039991024	-0.103830456692245	0.0681996711934005	-1.52244805400604	0.12789685191554	0.316045443371359	-0.273243983724757	-0.312526978252424
ENSG00000291176	-0.31105151507656	0.0616495814386885	4.52392471203877e-07	158.157977555663	-0.488685863445427	0.104908153467129	-4.6582257650598	3.18946321617364e-06	0.000134409220407363	-1.23928502210821	-1.30783685596966
GPAT2	0.355802324217438	0.2799874787984	0.203807134311612	5.84871244273639	0.460341421916973	0.46010874154051	1.00050570735884	0.317065836992462	0.54289495753912	1.17363812839456	1.14652967953844
STARD7	0.143830060445379	0.0405172117984207	0.00038544940302812	224.928436110492	0.19076837958184	0.0705255521496247	2.70495407362585	0.00683138334926992	0.0448076096577334	0.406644294990859	0.449362101548515
STARD7-AS1	-0.111207307710191	0.0553301542720864	0.0444432457596115	42.3007194209616	-0.207162721921732	0.102862112409598	-2.01398471282417	0.0440111385163486	0.159796396750444	-0.51617497004837	-0.579764030051892
TMEM127	-0.0470945020733265	0.101549891888522	0.642821650453018	31.6034771990424	-0.0805105292040849	0.175676721156631	-0.458287977337092	0.646745560531572	0.808010998443577	-0.284191192120875	-0.252217174182293
CIAO1	-0.00700507262095039	0.0356693365271003	0.844305545399799	151.439470794083	-0.0139654565119855	0.0687507178124646	-0.203131792021139	0.839032023264662	0.919781899637812	-0.139132849923284	-0.0801188562123577
SNRNP200	0.0473267855756989	0.0289558118581024	0.102164694754906	131.775784264862	0.0466113289504869	0.0731695981097846	0.637031364864826	0.524104413637605	0.719440551561596	0.057459852596542	0.0765443265653336
NCAPH	-0.0624368682809712	0.154310896874032	0.685758793185278	5.54776278514347	-0.143706896596031	0.268871492894455	-0.534481714848225	0.593008296941266	0.771927846105905	-0.33970553188251	-0.415655098133275
ARID5A	0.119879440241396	0.0998515356452632	0.229915392877127	13.8926306606589	0.190220721542726	0.244621469814423	0.777612536164682	0.43679746835392	0.653702126683392	0.319982117233475	0.447945752846181
KANSL3	-0.0743048095153755	0.0305592675594975	0.0150365156308102	174.740437987329	-0.166899390069695	0.0632076346094801	-2.64049416025233	0.0082785219361755	0.0512276590360011	-0.38264812059673	-0.475635333406505
LMAN2L	-0.0641468063022317	0.0441159113195195	0.145932033109631	59.1858118981342	-0.134478017708785	0.0902070315181877	-1.49077090161948	0.136021653872073	0.327261543425677	-0.345892718330732	-0.391787447697426
CNNM4	-0.0724668408887463	0.0489145524099047	0.13847375784829	91.5178618635654	-0.141774260754231	0.0846232681312546	-1.67535789960667	0.0938640316188239	0.26060495228847	-0.375997672195943	-0.410656931264314
CNNM3	-0.0153898741806739	0.0562866427805557	0.784530649378507	96.7520257644913	-0.0491519998520434	0.097430724164941	-0.504481520314205	0.613923044974419	0.78608359588909	-0.16947215458598	-0.171118004293822
ANKRD23	-0.0172320003894615	0.0497825413091017	0.729233404608788	207.0457458631	-0.0500143124524049	0.0840325137166548	-0.595178107143691	0.551724422784336	0.740410691325195	-0.176137646652483	-0.173348110026416
ANKRD39	0.027848890822045	0.0633108457017865	0.66002727092504	62.5245817108665	0.0141327006352507	0.111274161479555	0.12700792751287	0.898934124117515	0.9485540196766	-0.0130183547778142	-0.00745163402043766
SEMA4C	-0.154268408228579	0.0439780433802176	0.000451742574390308	133.830749940419	-0.245465899773715	0.078210786156401	-3.13851722808217	0.00169804952910611	0.0167064714252529	-0.671985914223105	-0.67882339259448
FAM178B	-0.152376155173578	0.0876501977921228	0.0821302095378892	175.61507469199	-0.250382637933497	0.140086838922042	-1.78733876686899	0.0738827519134303	0.224027683951119	-0.665139044738398	-0.691539020258036
FAHD2B	-0.143902389213281	0.0737430506497381	0.0510091588282974	39.8336788370698	-0.259171863695845	0.146355627542428	-1.77083633918151	0.0765879211021195	0.229285955788917	-0.634477834061122	-0.714269643409611
ANKRD36	0.0338805133703815	0.067330360622283	0.614824960498249	779.054806824787	0.0174254556883118	0.110931044572765	0.157083670810309	0.875178906616986	0.937151719627993	0.008806280283722	0.00106406193109907
APPAT	0.468223943676122	0.359487738841769	0.192753915175848	11.2842789811213	0.465790682389876	0.563300021276718	0.826896262730761	0.408295861871018	0.630134822200166	1.58042101277604	1.16062251201465
ANKRD36B	0.0941481926804231	0.0438017576393479	0.0316014491219798	328.358335752776	0.0992290779530024	0.0740428636999354	1.34015721427437	0.180194238362436	0.387982268038731	0.226876972938405	0.212623914915866
COX5B	0.273796764809836	0.0810676074984106	0.000731777471110186	108.340464793975	0.378048857451663	0.143481837164727	2.63482030145485	0.00841818370095152	0.0516407838083938	0.876911767826521	0.933705328268422
ACTR1B	0.164680712132152	0.0677255617694943	0.0150327661491149	136.640587396196	0.208819584299253	0.110413023721244	1.89125863291683	0.05858982787061	0.192785286309045	0.482089643271898	0.496045978258243
C2orf92	-0.0998266886239754	0.0720226115044624	0.165732704953499	94.9763623599966	-0.180320873763454	0.120835673569453	-1.49228177769713	0.135625291728099	0.326783582725494	-0.474995692608419	-0.510345863802109
INPP4A	0.327569176745244	0.14216500904764	0.0212143546269285	30.3196872502406	0.433586920511146	0.248824235974981	1.74254295933915	0.0814134811840924	0.237938496285768	1.07148018742906	1.0773374087392
COA5	0.073318828253724	0.0553731984542652	0.185474776028052	60.9527499187848	0.0807563025963857	0.101402859976215	0.796390778478321	0.425804936427384	0.644376749887029	0.151508649815827	0.164849775697176
UNC50	0.0914495258532576	0.0414461567977401	0.0273514050906307	85.0216237706385	0.121568806963333	0.080964889848315	1.50150030699836	0.133226207345864	0.323359938077512	0.217112200991293	0.270398737769708
MGAT4A	0.00351878096581633	0.0317055297542346	0.911629673483615	216.223332227941	-0.0279125508256621	0.0586478784539567	-0.475934536107316	0.634121016803252	0.799318713470885	-0.101053666066601	-0.116188716456672
TSGA10	-0.160274003010252	0.0379451420943048	2.401803768882e-05	426.557722402813	-0.270028249376574	0.0707042586917315	-3.81912284172145	0.000133927060052645	0.00251870915972585	-0.693716371224866	-0.742346338487113
C2orf15	0.155884358092607	0.177404870763561	0.379567938577525	6.31112171448755	0.147429831959497	0.33592201336958	0.438881127439826	0.660747672223886	0.816996290582872	0.450261189941695	0.337280307249859
LIPT1	-0.00595184838890654	0.0623652218862992	0.923969018457188	57.9608030818256	-0.0198485153423551	0.111863277000514	-0.177435489774396	0.859166332748817	0.929591851478028	-0.135321896184367	-0.0953335744216141
MITD1	0.116578407829269	0.043835462176401	0.00782673502024226	161.449997690985	0.133420610902233	0.0746020510468278	1.78843086791923	0.0737065198999595	0.223638368256942	0.308037764425647	0.30104977533385
MRPL30	0.118269182884517	0.0633794085685807	0.0620342875883628	55.8747744777526	0.118812199361427	0.111127781533355	1.06914938570754	0.285002361353561	0.510745106311958	0.314155612194837	0.263269621932895
LYG2	0.402089394814345	0.108431214357328	0.000208701546767627	9.83711545730526	0.55458581981127	0.200033250172126	2.77246817383638	0.00556329592451316	0.038654642771162	1.34112182216842	1.39026376381458
LYG1	0.340090585416039	0.0744634451418021	4.94246307551236e-06	30.9364992154628	0.468642480460807	0.133778246082113	3.50312920213616	0.000459826365209593	0.0064289257602048	1.11678726235069	1.16799780865709
TXNDC9	0.185061500429999	0.050172123621391	0.000225551362716336	49.6192647058128	0.246928963276187	0.092911385333138	2.65768250458016	0.00786799768527887	0.0494902044677414	0.555834852509108	0.594604139749103
REV1	0.0605490919611576	0.0253474046589892	0.0169049322749926	362.031225157301	0.0526699348788241	0.0483819605566597	1.08862754367184	0.276318165427545	0.500854030571482	0.105303033966378	0.0922130432310124
AFF3	-0.634268486985572	0.428099394634024	0.13844898306355	24.1081100968892	-0.875923460542592	0.689101727206794	-1.27110907716494	0.203689846525957	0.418731473307831	-2.40880324064369	-2.30930753470037
LONRF2	-0.945518146408879	0.426850082310978	0.0267527948581531	40.8526522297718	-1.21299059951075	0.652843502670674	-1.85801129144827	0.0631674108511095	0.202393857612338	-3.53501930862601	-3.1810277885464
CHST10	-0.0678430218001163	0.0836848775188537	0.417540090242341	24.3286473979448	-0.142671416470932	0.161340968358468	-0.884285113214048	0.376542322389996	0.599597900650136	-0.359266989300717	-0.412977147976915
PDCL3	0.0647032018413659	0.0773329481572837	0.402770495378144	22.2313487440377	0.0998106863478039	0.156783315840394	0.636615483049305	0.524375337472415	0.719613239874506	0.120334135699704	0.214128065747974
RPL31	0.0217997954674868	0.071141931567189	0.759279694645762	83.0639541101139	0.0212153197495131	0.121701338058838	0.174322814259086	0.861611770555048	0.930743994197667	-0.0349062128968665	0.0108653770981178
TBC1D8	-0.0493360389146918	0.0841586308811267	0.557723161792369	126.011085786486	-0.0715131237425069	0.143940232768586	-0.496825122253894	0.619312377756007	0.789172854418178	-0.292301899173206	-0.228948158410146
CNOT11	0.116823992603932	0.0382388067836904	0.00224973447097063	84.378760562037	0.148859888494369	0.0730243511119315	2.03849655940383	0.0415002984899469	0.153746222411334	0.308926380720972	0.340978707661743
RNF149	0.0131730204012479	0.0302668750925227	0.663396247784313	292.640574655003	-0.0193754444340519	0.0569422607983635	-0.34026475525202	0.733657156521442	0.859767123082793	-0.0661210669547596	-0.0941101223416051
CREG2	-1.53619112845244	0.308332204578867	6.28459989264683e-07	45.7744858543091	-2.17144784537448	0.496322495359046	-4.37507440359646	1.21391065922181e-05	0.00038177875193623	-5.67229201932727	-5.65978201010167
MAP4K4	-0.0418651147939782	0.0236879391742534	0.0771679671444068	4231.68439738368	-0.0936627616759998	0.0489872392748291	-1.9119828564033	0.0558783929982319	0.187049274131795	-0.265269340156069	-0.286231369289406
ENSG00000288948	0.101189904843765	0.0503268053053458	0.0443617798167662	60.1619986347771	0.114341328869854	0.10486040487411	1.0904147185692	0.275530501188009	0.500179339501666	0.2523564847848	0.251707093554254
LINC01102	-0.175359935324166	0.0699462608078308	0.012173776628752	123.808168935945	-0.314131148039943	0.136555910755718	-2.30038484823909	0.0214264264694272	0.0988033230499686	-0.748302838576841	-0.856404891141837
PANTR1	0.26495879558537	0.0451362848929318	4.3528276342011e-09	632.529233928016	0.359212229375034	0.0820577996137527	4.37755132438174	1.20020103916022e-05	0.000379069865361941	0.844932735408081	0.884990196147183
ENSG00000269707	0.0428311555671017	0.0650901886149509	0.510520248499586	176.762592964214	0.0610699444823073	0.121389009365627	0.503092864843828	0.61489898300408	0.786634517699199	0.0411930050736673	0.113937078763735
[truncated: 12,663 more rows]
