# Supplementary material for: Integrative analysis reveals generalizable human neurodegenerative disease-associated glial states
Source: bioRxiv. 2025 Sep 25:2025.09.25.678630. Preprint. [Version 1] doi: 10.1101/2025.09.25.678630 (PMC12485690; doi:10.1101/2025.09.25.678630)
Supplement: Supplement 8 [file media-8.zip › oligodendrocytes_diffexp/Mathys_2024_AD_EC.csv]

gene	nebula_logFC	nebula_SE	nebula_pval	DESeq_basemean	DESeq_logFC	DESeq_lfcSE	DESeq_stat	DESeq_pval	DESeq_padj	nebula_zscore	DESeq_zscore
ENSG00000241860	-0.319521127522147	0.160345574070113	0.0462939643190232	4.12646738649584	-0.59634646720818	0.324305894526007	-1.83883943299821	0.0659388063843011	0.186644351282744	-1.26150938064218	-1.5395654496425
ENSG00000291215	-0.299217104114598	0.0996419821840174	0.00267400923982903	20.8484609500408	-0.484093761544705	0.170940536463403	-2.83194244946309	0.0046266175031224	0.0277770677836644	-1.19799215416953	-1.28017083863583
LINC01409	-0.0456632117372885	0.104487408335298	0.662095979196946	26.973294180861	-0.0905506114223904	0.183155381107948	-0.494392307092641	0.621029145924729	0.778187313787047	-0.404797638881294	-0.370767615462257
ENSG00000290784	-0.0180367763169101	0.124144443557266	0.88448299020938	8.20168678811813	-0.0245301859482095	0.231012347703414	-0.106185605194154	0.915435091763335	0.956784001329799	-0.318373656796254	-0.218206993576575
LINC00115	0.00652730455476138	0.0816819792273142	0.936307886132572	22.8424218081798	-0.0354520498972839	0.141872421568609	-0.249886831459624	0.80267486720478	0.892602895470556	-0.241529661076747	-0.243445339804338
LINC01128	0.0495877193298834	0.0721480133509774	0.49189029531142	29.9217605138547	0.00276551221451747	0.148324066996098	0.0186450673213419	0.985124250551457	0.9930978762425	-0.106823447319092	-0.155131836811067
NOC2L	0.146870130215417	0.0399298438965801	0.000234881637365129	71.3731381353337	0.160433034516136	0.0778043364005097	2.06200633458632	0.0392071328883788	0.13010109053705	0.197505837571535	0.20920776083234
KLHL17	0.796717982369811	0.1868938404961	2.01751061525717e-05	7.88880601873094	1.04001258764034	0.339393612573138	3.06432575367405	0.00218161218671751	0.0157429564630576	2.2304296758444	2.24174848832337
HES4	-2.74031009046207	0.500973765948462	4.50118757740809e-08	25.5211652074832	-4.21604609981485	0.822234771895997	-5.12754537258627	2.93544249564222e-07	1.33549085355587e-05	-8.83448138304742	-9.90400150141881
AGRN	-0.16939115978933	0.0906279275810071	0.0616112048127875	66.1326289604675	-0.301223464278991	0.149116298423748	-2.0200572805462	0.0433774463310218	0.139322981921902	-0.791856693122534	-0.857592430894614
C1orf159	-0.144180800224217	0.0546273474964355	0.00830646773832088	108.686062393351	-0.287033928911355	0.0974149472854788	-2.94650807611884	0.00321384026483393	0.0209893295741318	-0.712990938990334	-0.824803118732395
ENSG00000285812	-0.285096811374052	0.252491374703681	0.258840950441796	12.9836575053884	-0.476670489480356	0.399814979696802	-1.19222768952238	0.233171978982397	0.430422082551026	-1.15381953804026	-1.26301707153376
SDF4	0.019798758827957	0.046729847445722	0.671795190559312	102.456893905277	-0.0383612856739437	0.0859140913142638	-0.446507494720773	0.655230700029357	0.79913862981618	-0.200012472597808	-0.250168029276748
B3GALT6	0.17637973220034	0.0876142918560916	0.0441000272014086	16.0866314258937	0.203298819433742	0.177062433987975	1.14817589962391	0.250895956262243	0.451197714582038	0.289820943537048	0.308262420926972
UBE2J2	-0.0742209387178683	0.038997923658269	0.0570141507723025	116.899767700523	-0.175120434802818	0.0763887950879909	-2.29248850700027	0.0218774699932006	0.0867006891770206	-0.494134987236361	-0.566192360986292
LINC01786	-0.200322615852613	0.149789348657351	0.1811044302589	8.96217593599252	-0.268212635777009	0.270111017778681	-0.99297184536461	0.320723675236369	0.523481649414389	-0.888619795708889	-0.781310697036456
SCNN1D	-0.295412126284671	0.145137171932247	0.0418106922335668	15.4274231400163	-0.497960666930714	0.254374646667657	-1.95758765055428	0.0502784176153902	0.15442806041985	-1.18608901390537	-1.31221461439348
ACAP3	-0.0452375804757734	0.0497977326329565	0.363652924670003	291.413061636173	-0.119403873212849	0.0871031885936034	-1.3708324016696	0.170427207779908	0.354023137711958	-0.40346613346048	-0.437442004949557
PUSL1	0.089958214740103	0.107410408510575	0.402301127505873	10.4073017859403	0.0677426589275858	0.216633677016822	0.312706038416758	0.754504007499761	0.865113305772102	0.0194678718108234	-0.00498203332669409
INTS11	0.069902393375179	0.0427306501975505	0.101863835831718	158.357031125463	0.0520425457164005	0.0745176707373401	0.6983920082505	0.484932072885171	0.674104460932338	-0.04327290237767	-0.0412620030174494
CPTP	0.105270596282302	0.096250000877479	0.274077593288676	15.7746433479193	0.0709144464562144	0.177049850782534	0.400533782676365	0.688763406324391	0.822289521672382	0.0673697081478466	0.00234736321053469
DVL1	0.0117658561182373	0.0444889937519662	0.791420342712293	70.7576706755738	-0.031562480654475	0.0876889459301281	-0.359936823503666	0.718894378825225	0.841836339226055	-0.225141861507808	-0.234457286511915
AURKAIP1	0.133055209417425	0.0526743335033245	0.0115370460134997	76.9337189293609	0.130772933099543	0.0924807015105837	1.41405645679036	0.157345326640794	0.334890183275502	0.154288518746855	0.140668918726915
CCNL2	-0.0585073263404824	0.0355708372228193	0.100008665456082	281.38550278411	-0.126182118642576	0.0662582426751567	-1.90439881210262	0.0568582638042907	0.16874875323369	-0.444977977512525	-0.453105238420497
MRPL20-AS1	0.14580671393182	0.108711484101779	0.179846953036333	9.68001138117085	0.118304455372339	0.212414429113338	0.5569511255246	0.577560822415578	0.74936945597023	0.194179144552909	0.111856642793099
MRPL20	0.0237181372738753	0.0482109213205973	0.622743333098752	93.0200738261797	-0.025322888414616	0.0885860862724308	-0.285856272470825	0.774988206306666	0.876675167114607	-0.187751452041219	-0.22003877791266
MRPL20-DT	0.0118990225658805	0.100651288672336	0.905893129103041	10.145430374224	-0.021760981662042	0.194989966512702	-0.11160052002278	0.911140159680977	0.954116034068196	-0.224725275925545	-0.211807890193162
ANKRD65	0.116966783268239	0.0758860153331824	0.123232031383292	71.4685118632807	0.114977955116026	0.129111415954531	0.890532833723371	0.373179846289143	0.575434060614378	0.103958976330822	0.104169734625498
TMEM88B	-0.233308338059178	0.0464419727949927	5.06979030646172e-07	443.202226422615	-0.385425140952081	0.0781256681783264	-4.93339961038574	8.08105851344318e-07	3.09719317370442e-05	-0.991809274252308	-1.052166459535
VWA1	0.0605542164097781	0.0472309457891959	0.19981187021068	423.855352352669	0.0370295945177167	0.0850694871114	0.435286443765974	0.663354523513782	0.80442548877838	-0.0725168734615994	-0.0759540722484531
ATAD3C	0.164997830023661	0.0851472457077193	0.0526483483667123	101.593641235053	0.188159367131457	0.147840810494984	1.27271601462061	0.203118832715003	0.396320277187125	0.25421485484544	0.273278031752616
ATAD3B	-0.100975190839899	0.0649495528200014	0.120024427790266	59.5178483349929	-0.195448068793255	0.11040761131471	-1.77024089612936	0.076687019268109	0.206025376576323	-0.57783051186374	-0.613165649340189
ATAD3A	0.0877090334742632	0.0690970947826572	0.20431297824354	36.6381136865313	0.0797707494683126	0.120392072592074	0.662591379571982	0.507592292666958	0.690807026715917	0.012431741435438	0.0228125917429095
TMEM240	0.779840111402343	0.161401477715625	1.35386497592922e-06	15.642870993591	1.00408830434103	0.267447998001008	3.75433097965177	0.000173805078305185	0.00227212658048968	2.17763050736933	2.15873431564005
SSU72	0.111796557596876	0.0657708456939254	0.0891706283109832	78.3391787508502	0.098895861059432	0.111516348215129	0.886828367699499	0.375171312281996	0.577461633142457	0.0877849211551073	0.067007079994357
ENSG00000215014	-0.103930236717412	0.0944172925335962	0.271003625034967	14.6960380876563	-0.193319043235724	0.189751693070617	-1.01880009662828	0.308297879851765	0.510812690664299	-0.587074803720167	-0.60824587700103
ENSG00000272106	0.164400261924727	0.0954209060025379	0.0849074008265502	24.2804330907248	0.183263733558451	0.167325260053671	1.09525443737346	0.273405182524755	0.475418530190834	0.252345478145515	0.261965155516847
MIB2	0.0303004607213459	0.0852795508393681	0.722359266260583	61.0475575109074	-0.00458417785003051	0.144662246980528	-0.0316888334428233	0.974720200037619	0.987882163119901	-0.1671599209571	-0.172115569933977
CDK11B	0.0818727521000756	0.0406264362334088	0.0438776193845138	94.4105796627993	0.0553936510220153	0.0778135365607303	0.711876795096992	0.476541072695696	0.667690353537247	-0.00582594071757644	-0.0335182372698484
SLC35E2B	-0.0698722332234009	0.0449975433199946	0.12047066802731	187.822316451343	-0.144314440107501	0.0763412397810001	-1.89038638253054	0.0587063033034739	0.17267323475713	-0.480530899701067	-0.49500557788441
CDK11A	0.27137745120404	0.0720225212856272	0.000164591900083978	131.637807371218	0.351142369648858	0.115274684451883	3.0461360299401	0.00231802937133648	0.0164464406355955	0.587003009929852	0.649900691213883
ENSG00000290854	-0.0399360992290603	0.0694206767932797	0.565104163568298	67.0146930156633	-0.0962630735848254	0.119260820772077	-0.807164272068839	0.419571846780706	0.61832297782755	-0.386881470498419	-0.383968026906748
NADK	0.110801532180465	0.0591128959483539	0.0608745679045107	39.1967584265268	0.136369333244638	0.116439969414269	1.17115569448034	0.241536200476113	0.44063593587166	0.0846721757917086	0.153601132967048
GNB1	-0.0419934419938759	0.0239725407324475	0.0798200791733199	563.236742460661	-0.102082418892808	0.043571953613263	-2.3428469560689	0.0191372313293914	0.0790620571210901	-0.393317471073363	-0.397415424932085
PRKCZ	-0.0849756743823886	0.0461370085985596	0.0655027229762712	243.497407214176	-0.178459693623892	0.081689117874377	-2.18462015832183	0.0289167086437877	0.104949055966383	-0.52777910629322	-0.573908751765681
FAAP20	0.249810595583119	0.061614213502702	5.02564176944333e-05	52.7496783158554	0.309007663964047	0.11847650705822	2.60817668951194	0.00910259554296073	0.0459212893609819	0.519535256111776	0.552535415905883
SKI	0.14835372204616	0.0603217095271672	0.0139179041688059	126.026446893051	0.169475755409414	0.103833428051196	1.63218877186499	0.102639725376661	0.251448835590651	0.202146968859398	0.230103765562826
MORN1	0.254611690162838	0.175065947941986	0.145842126425911	9.34774272716637	0.320554326022406	0.310400239743356	1.03271288156042	0.301738283447282	0.504409526178803	0.534554555765618	0.579217551497634
RER1	0.0541281974330542	0.0406045149224887	0.182512577124038	143.883013602723	0.0313876745616352	0.0765189160279917	0.410194971268975	0.681662929489607	0.817106285297026	-0.0926194361147912	-0.0889914740971529
PEX10	0.0816210393277414	0.0660166211126948	0.216320671098175	39.6796857440031	0.0538585274756355	0.116390937218291	0.462738154385887	0.643552066142931	0.790657320314863	-0.00661337564342783	-0.0370656152399987
PLCH2	0.139592438473475	0.174898947635424	0.424793921136372	50.0709839652834	0.184073704350388	0.278429368622822	0.661114541403661	0.508538860499068	0.691425801502457	0.174738980713047	0.263836843662442
PANK4	0.365426786355452	0.0800451772079309	4.98883352223474e-06	23.4293037987926	0.49297733644036	0.146800358171986	3.35814804935834	0.000784665743030256	0.00743722286951626	0.881218240108985	0.97765427025298
ENSG00000238260	0.186899789127957	0.104040501380524	0.0724287357742831	16.5697413621859	0.20268491897494	0.182164096267376	1.11265020455757	0.265858689519178	0.467696202644922	0.322730915366977	0.306843813956507
TPRG1L	0.376402580062598	0.0762961334825298	8.0792874515091e-07	31.6603305940105	0.42235673471829	0.174400682833618	2.42176078588653	0.0154455141704191	0.0678886363031562	0.91555389667421	0.814463517705141
WRAP73	0.0552034706540942	0.049969000042745	0.269266041701068	49.3048580952393	0.0460216913643063	0.0934564637499286	0.492439896799984	0.62240840087074	0.778802724312724	-0.0892556509511382	-0.0551750500425376
LRRC47	0.046375922640771	0.0427120072962346	0.277575514668624	63.3364419860595	0.0219173400342364	0.0812116102540493	0.269879392437531	0.787253041566368	0.883989392033058	-0.116870934636833	-0.110875612446586
CEP104	-0.0523561948361791	0.0263510698269119	0.0469366167529828	166.977809689216	-0.120774433977948	0.053799046138441	-2.24491775685315	0.0247734127881788	0.0947735269045308	-0.425735347370726	-0.440609109692579
DFFB	0.0344239414478397	0.051537540309439	0.504172428336531	67.729428813539	0.00806953788605276	0.0969533626573236	0.0832311295336305	0.933667760816797	0.96722563661719	-0.15426040572787	-0.142875244262091
C1orf174	-0.154311286242445	0.081487476828788	0.0582673653548626	32.7420667671316	-0.248311777707579	0.144986971989297	-1.71264889734995	0.0867771518083825	0.224905690909508	-0.744682213265488	-0.735323606506141
AJAP1	0.126114676556623	0.0617714473614382	0.0411878671068577	160.945690246309	0.110198655213037	0.111776676196584	0.985882376921179	0.324190835753462	0.526815290783474	0.132576398507843	0.0931256833316562
NPHP4	0.0602233737412589	0.123960224474676	0.627088972698057	51.0990546063268	0.0408228008881357	0.19988630281594	0.204230106380657	0.838173685645455	0.913080094006756	-0.0735518510264568	-0.0671886951904368
KCNAB2	0.481824858468379	0.360388815567485	0.181236212380843	5.44315816859028	0.4621962582848	0.572475090829102	0.807364836809602	0.419456319383446	0.618291410467913	1.24534718928208	0.906525064526176
RPL22	0.209715037434116	0.0608785409688167	0.000571459863172304	161.691758912154	0.249215894234208	0.107074689534832	2.32749583787619	0.0199388902576969	0.081576212327146	0.394104025247913	0.414368030462462
ICMT	0.125526931913524	0.104301976928326	0.228784735388293	32.8819348899903	0.128322728380169	0.171966477645069	0.746207808274245	0.455541892035773	0.649907604751153	0.130737752597401	0.135006962551229
ACOT7	0.0250964023995032	0.0862934211600722	0.771184116566755	68.9813038084024	-0.0114247919486399	0.146933847220987	-0.0777546641888244	0.938023209949556	0.969434952946003	-0.183439815063332	-0.187922925513228
NOL9	-0.0756195102770873	0.0378045503039747	0.0454705387253181	100.435815804324	-0.163457286059558	0.0750242663096628	-2.17872555240844	0.0293520623534415	0.105992120553218	-0.498510148980515	-0.539241046864381
ZBTB48	-0.0599287438073924	0.0880186403357016	0.495957403347426	29.7415341813534	-0.120045411186792	0.159866385936443	-0.750910896519034	0.452706282107124	0.647476624020549	-0.44942460827854	-0.438924476950685
KLHL21	0.233418696874021	0.0401485440224039	6.10422721667461e-09	136.655655827546	0.276812370669818	0.0701462949922039	3.94621513082884	7.93962825283447e-05	0.00120282114084437	0.468256358243906	0.478138228497869
PHF13	0.140287633649209	0.0693494640286488	0.043082562123434	31.6686715848282	0.172368553066129	0.128498098030043	1.34140937265725	0.179787576178048	0.366566340508634	0.176913764918789	0.236788469672625
THAP3	0.164719318360351	0.0468704701243647	0.00044082866872845	45.1870586590057	0.168088630687795	0.0972071626389116	1.72917947736199	0.0837769781886015	0.219166029634937	0.253343584750904	0.226898384672848
DNAJC11	-0.0494753374214163	0.0356724280913909	0.165461598085689	134.141181447706	-0.120503184775614	0.0611677538222875	-1.97004430023237	0.0488332936396557	0.151468235736511	-0.416723139830576	-0.439982304477423
CAMTA1-DT	0.202896399476067	0.164599617642605	0.217700294842041	7.39314302966642	0.208912048687783	0.301497561815963	0.692914554364803	0.488363175363938	0.676497836886939	0.372773229733983	0.321233524030786
CAMTA1	0.00564430306001145	0.0325599981451797	0.862375663248263	1028.78007069362	-0.0290608236796113	0.0591874988744343	-0.490995974357077	0.623429294801855	0.779207569986495	-0.244291961178158	-0.22867643397895
VAMP3	0.061651911840295	0.032165084070745	0.0552717272157744	120.511248000431	0.0180865072757071	0.0709997045270277	0.254740599220691	0.798923456774353	0.890198471899522	-0.0690829447343398	-0.119727936917137
PER3	-0.216364110041581	0.0600127203111421	0.000311787544369841	393.86687800745	-0.336768380379417	0.0965343194177856	-3.48858708913599	0.000485580610870807	0.00507764845285414	-0.938802520526945	-0.939729958276593
ENSG00000236266	0.410523902318111	0.152687159341102	0.00717393840928177	5.04994760044888	0.486539686815612	0.343502142048937	1.41640946956976	0.156655652981268	0.333918929123549	1.02229588124284	0.962778088780659
PARK7	0.196461238546858	0.0645561732408646	0.00234029809309607	110.268051310636	0.223229253285139	0.109314871231334	2.04207580149583	0.0411440128254724	0.134413471859795	0.352642068243275	0.354317855453211
ENSG00000284747	0.490580327966391	0.129678546249398	0.000154918741962268	10.1263020924497	0.683260707698261	0.252232914299477	2.7088483261428	0.0067517197608021	0.0367430726474861	1.27273698921567	1.41736287929492
ENSG00000284716	0.43324088781444	0.15402083321844	0.00491011936036133	6.46331464792774	0.538003241907751	0.302136184168834	1.78066471378719	0.0749672409340689	0.203201764335681	1.09336159484962	1.08170055728816
ERRFI1	0.101683933037365	0.0666763947759551	0.127250004002395	103.732323730587	0.110188071297666	0.113781244299082	0.968420340069662	0.332834485226759	0.535446708580444	0.0561495230132536	0.0931012259201909
ERRFI1-DT	0.0258680568961364	0.125494209669601	0.83668976705958	14.1711899103968	-0.099854741435171	0.228563087471076	-0.436880436556964	0.662198060482672	0.803812485095313	-0.181025842598985	-0.392267686851681
SLC45A1	0.191450610499799	0.10287642710751	0.0627474991615301	17.8023078006958	0.270072608075472	0.190349558543532	1.41882445192909	0.155950202040637	0.333075211233983	0.336967283495098	0.462563921525893
RERE	-0.101791552923587	0.0178909305716848	1.27365881861672e-08	2584.30422465386	-0.186964927562495	0.038771925565837	-4.82217286951656	1.42002794656647e-06	4.91722089412925e-05	-0.580384343403063	-0.593562726571764
RERE-AS1	0.162407172484918	0.103063372947777	0.115072105081251	8.88753712405269	0.204055772884241	0.202730191517067	1.00653864802896	0.314156530183933	0.516069993260795	0.246110481722022	0.310011596099916
ENO1	0.590807100286191	0.133031896449793	8.9502862004451e-06	123.454262934541	0.795039081221195	0.213060451912456	3.7315187970589	0.000190328805290242	0.00244500583407604	1.58627714173995	1.67566139911737
MIR34AHG	-0.170272264090582	0.322701671429093	0.597745020811841	19.5120059655583	-0.256223299621576	0.471593308145003	-0.543314112385143	0.586913549288718	0.75599823501899	-0.794613058219508	-0.753605625965916
H6PD	-0.0802261125786425	0.0368831979458821	0.0296196401721316	97.432967865549	-0.159944440099704	0.0784006978827308	-2.04008949434281	0.0413414128935309	0.134849797274156	-0.51292101700328	-0.531123529287436
SPSB1	-0.0305997213569525	0.0435788157199152	0.482573376497302	236.962440190623	-0.0924220863001449	0.0870337285146503	-1.06191114499464	0.288276025039711	0.490549335455718	-0.357674410605234	-0.37509223726139
LINC02606	0.0685405025124368	0.107913597545897	0.525335538804517	9.00238573075761	0.0339278392476681	0.245884610182206	0.137982768512949	0.890254036006963	0.943342360720899	-0.0475333156279656	-0.0831216375820159
SLC25A33	0.0427069994200426	0.0649467209240396	0.510814633983634	55.621633579501	0.0182684006229607	0.114858715379185	0.159051061668686	0.873628644426918	0.9336132651414	-0.128348454261595	-0.119307616054698
TMEM201	-0.0106966924415408	0.0661765333233016	0.871590336703932	25.923346342247	-0.0953015672619377	0.141023699707733	-0.675784052322034	0.49917776139912	0.684552251905712	-0.295411618165687	-0.38174616902696
CLSTN1	0.244210226411918	0.0633650042350075	0.000116192353034563	201.466073285706	0.299701875331709	0.108238161692276	2.76891135848896	0.00562439349697369	0.0320965967758599	0.502015579846757	0.531031511762741
CTNNBIP1	-0.160809069906043	0.0389349083316852	3.62443267781468e-05	108.535471981186	-0.274847359280482	0.0748702839515405	-3.67098059169077	0.000241621689333546	0.00298464352421538	-0.76500927791897	-0.796642278686519
LZIC	0.032657903667162	0.0310831751299991	0.29341396220245	125.371760903032	0.0170276116257503	0.064634644019909	0.263444038161723	0.792208351439696	0.886855896758581	-0.15978511476819	-0.122174842972485
NMNAT1	-0.0370067615317025	0.0699136153002063	0.596582623895724	39.7949674285818	-0.120239469111536	0.126952741883212	-0.947119907202543	0.343577681767208	0.546359767788852	-0.377717601731958	-0.439372907833523
RBP7	-0.0694060329414104	0.0747412070052434	0.353087070876441	56.1775759605327	-0.146250951315989	0.13446699889317	-1.08763453129627	0.276756480153311	0.479162972150916	-0.479072481913694	-0.499480486250019
UBE4B	-0.0170509185318908	0.0206958978007094	0.410008232819874	1150.66912842305	-0.0758280211735732	0.0461684977778249	-1.64241906978385	0.100503185556845	0.247595263414347	-0.315289590601885	-0.336746515052869
ENSG00000284735	0.260254388896507	0.108477405408494	0.0164328414402109	8.52718913415663	0.292098572942378	0.200515005013456	1.45674171827079	0.145187689270229	0.317070840413811	0.552206651913724	0.51346172888767
ENSG00000284642	0.0673970015453819	0.0729674655646651	0.355664275689909	21.0248627538075	0.07165319341879	0.150496168547574	0.476113073909515	0.63399382328777	0.785415488969537	-0.05111053815368	0.00405446665946309
PGD	-0.0765912534766215	0.0713227495896049	0.282881627237669	44.9227514225855	-0.147141085931162	0.14037567297313	-1.04819505270922	0.294548749455546	0.496715078632493	-0.501550060412804	-0.501537417714447
DFFA	0.050780947731622	0.0356229856225588	0.15400962479453	125.408562048729	0.0189825892598065	0.073228097254174	0.259225488188203	0.795461266344307	0.88847939901548	-0.10309066209197	-0.117657262216499
PEX14	0.0158093676482213	0.0356351726891581	0.65729923608532	117.820282558671	-0.0215766863639609	0.0626239454947758	-0.344543707578451	0.730437431878955	0.849829737817774	-0.212492514506992	-0.211382018880096
TARDBP	-0.0140372708450618	0.0433188716848056	0.745903842080759	236.628650311827	-0.0708349091504819	0.0761411246903209	-0.930310780653421	0.35221019761353	0.555141241009876	-0.30586197427231	-0.325208384695233
SRM	0.0142871255736607	0.101910346478378	0.888507437588463	38.840231733459	-0.0425948345618648	0.182185737260505	-0.23379895266422	0.815141062697673	0.899520542805269	-0.217254555638215	-0.259950953977487
EXOSC10	0.0936547078655832	0.0300560205764667	0.0018331921648177	135.542091297983	0.0893720609440147	0.0670974574906805	1.33197388226563	0.182868771045023	0.370803297952786	0.0310316385723621	0.0449993928598471
ENSG00000226849	-9.6869759801405e-05	0.0890160093576116	0.999131719439494	18.1723766953771	-0.080688627382657	0.17366315921074	-0.464627199858444	0.642198450348012	0.789716091720368	-0.262252114537669	-0.347978449725711
MTOR	-0.0461616504971574	0.0465758010702372	0.321632831834702	198.169251959416	-0.116369798880461	0.0748185714004556	-1.55535980843056	0.119860400574983	0.278788182977686	-0.406356908537257	-0.430430837365101
UBIAD1	-0.159841265663393	0.0491459465497798	0.00114443137458008	66.8206472109306	-0.263298834005716	0.0894515972311485	-2.94347828496942	0.00324546590325176	0.021167824810534	-0.761981688754612	-0.769955837556724
FBXO2	2.29452819605387	0.450724012919	3.56629436981484e-07	31.8590272617912	3.30394721663955	0.699324708873806	4.72448231088565	2.30702294638452e-06	7.25779601813648e-05	6.91604043613581	7.47326998228474
FBXO44	1.13792059952187	0.216062360112777	1.38950538967019e-07	31.306736968084	1.5659944055051	0.320000905928805	4.89371866295125	9.89482616446992e-07	3.67600250421739e-05	3.29781634456992	3.45719223406826
MAD2L2	0.0878286777876141	0.0726070990096082	0.226415864521268	56.0035086138012	0.0789310561538083	0.127112896594815	0.620952383812075	0.534630953165852	0.714032451766804	0.0128060256250655	0.0208722205118257
FBXO6	0.269879783717101	0.195126704343336	0.166634144517304	5.12833150710034	0.273800289514393	0.383712553222334	0.713555726063892	0.475501942911247	0.666866331014484	0.582317845662693	0.471177882954177
AGTRAP	0.0194300859388333	0.126019909058559	0.877465706837585	22.7705279190207	-0.0275009520262337	0.212383100558648	-0.129487477835552	0.896971932774205	0.946351667039194	-0.201165794721348	-0.225071867849727
MTHFR	-0.0281585549434809	0.0398334097055063	0.479623668427585	66.8057576317322	-0.0821701256543238	0.0861438045103472	-0.953871565359687	0.340148658293029	0.543075654046682	-0.350037691673741	-0.351401909905265
ENSG00000285646	-0.388658987945785	0.20879278650907	0.0626795365274996	4.87094782672557	-0.646446451990789	0.383743581546946	-1.68457919057522	0.0920697890000151	0.233818870415475	-1.47779386033452	-1.65533696701764
KIAA2013	-0.0281537764210298	0.0368106033302849	0.444374032153021	109.244295854354	-0.0965299474998352	0.077547543434089	-1.24478407987069	0.213211129653618	0.407515481264012	-0.350022742986644	-0.384584721666688
PLOD1	-0.137825230948773	0.0853142390867059	0.106202263257856	72.2221119643486	-0.253259311631472	0.146436288683975	-1.72948463736358	0.0837223936750905	0.219061991307713	-0.693108764658279	-0.746756414562261
MFN2	-0.0423652483792618	0.0574286557680562	0.460695406619046	74.7339327918014	-0.119493490194318	0.103898816867733	-1.15009481143984	0.25010482317486	0.450250287647259	-0.394480595736417	-0.437649092715596
MIIP	0.00982202119923269	0.0639218243293776	0.877880370690528	28.7710185690052	-0.0389228681976328	0.13026648477843	-0.298794185348877	0.765097087810596	0.871459675472812	-0.231222774649878	-0.251465739469295
VPS13D	0.0227674477734189	0.0258964718055976	0.379308131231178	502.930142256488	-0.0110011019253815	0.0480338692613227	-0.229028019074027	0.818847138775652	0.901656697125375	-0.190725501031096	-0.186943858611268
PRDM2	0.0321820125698475	0.0318194132211515	0.311827155672211	449.325091027702	0.00174056605577856	0.0542976107029441	0.0320560340177948	0.974427365146016	0.987806540518592	-0.161273848404756	-0.1575002920619
ENSG00000289380	-0.000923137548864199	0.102155401515465	0.992789934135927	17.2450142574575	-0.113667564837537	0.18990347496988	-0.598554422743264	0.549470056902255	0.72552815336281	-0.264836934168316	-0.424186489451433
KAZN	-0.0481652569749881	0.0996505547814172	0.628853218524335	1253.61451053445	-0.131302153411892	0.157848894461791	-0.831821811990425	0.405509530196856	0.605869868882335	-0.412624805488514	-0.464936663057236
ENSG00000231606	0.707903150557081	0.248258700453866	0.00435170885752124	9.62637045869146	1.02678909761277	0.408382302482212	2.51428402105524	0.0119274334105021	0.056147414965834	1.95258958114267	2.21119152284465
ENSG00000287756	0.20548302161368	0.170698110130796	0.228674507248796	5.16060492546154	0.190003378364692	0.324597903568944	0.585349986169383	0.558312410622637	0.733600577931779	0.380864978882228	0.277539190302959
CASP9	-0.154747303542968	0.0687074526512357	0.0243056108085175	49.126492003872	-0.253284421090318	0.124621224933641	-2.03243405146426	0.042109733796111	0.136334582386531	-0.746046209408884	-0.746814437736593
DNAJC16	-0.098233851441975	0.035059770689514	0.00508031575186109	122.237233166083	-0.199856349881199	0.0646499938728801	-3.09135914651705	0.00199242485242585	0.01474474167566	-0.569254759566706	-0.623352346856804
DDI2	-0.150451097765376	0.0271491678617908	2.99640313617297e-08	168.240407744166	-0.245723473843391	0.0505447796162859	-4.86150054879687	1.1649925761006e-06	4.16076817155156e-05	-0.732606357125864	-0.729342529524078
PLEKHM2	-0.158462799496833	0.0482325073863711	0.00101839785007237	85.0766870408436	-0.30827830512094	0.0957433128366082	-3.21984163684659	0.00128261429706925	0.0106245013985804	-0.757669422858891	-0.873894823652945
UQCRHL	-0.0175051012615718	0.108022076051441	0.871265577103626	10.1498231235634	-0.0556958442430885	0.213953004665491	-0.26031812140319	0.794618395479373	0.888074648190326	-0.316710413791559	-0.290224890716648
SPEN-AS1	0.0617535977504311	0.0564567050700121	0.274032962452241	125.99416651844	0.0530207497209741	0.0955166944652116	0.555094059921483	0.578830325555478	0.750226612347764	-0.0687648399502019	-0.0390015599773302
SPEN	-0.0471336299557741	0.0237810118801594	0.0474808200807506	580.808326897337	-0.11956335820961	0.048803279702595	-2.44990416501153	0.0142894241422041	0.0641613803117611	-0.409397559060579	-0.437810544384323
ZBTB17	0.0275956424096287	0.0334243531501334	0.409022606883181	119.517069245859	-0.0021119045593443	0.0699450070587417	-0.030193785777599	0.975912504504686	0.988563210124209	-0.175621424070263	-0.166402617495554
FAM131C	1.45551879829125	0.506432256902837	0.00405226635512053	11.4789814642151	1.97733236806631	0.797084260657112	2.48070682820434	0.0131122168556705	0.0601356198597841	4.29136113683216	4.40771587766503
FBXO42	0.0251993925523861	0.0344343232468944	0.4642843592018	266.825603382408	-0.0159264271679317	0.0680780573399083	-0.233943619871705	0.815028748897477	0.899463731989708	-0.183117630206971	-0.19832534663707
SZRD1	0.125148364537558	0.036703549082031	0.000650325991695373	79.3233152053736	0.145289137769896	0.0775102192414466	1.87445138449829	0.0608682367930359	0.177025521090053	0.129553477477551	0.174213101394974
SPATA21	0.088052005234988	0.113552806111639	0.438086899738265	10.2346371037668	0.10355483601588	0.198288772194772	0.522242560028371	0.601501456639618	0.76643199518905	0.0135046625290761	0.0777730832668374
NECAP2	0.125011425266967	0.0531915149718218	0.0187626373504813	57.267545210421	0.121820899006066	0.099231836827737	1.22763926276547	0.219582415996213	0.41550366047095	0.12912508934538	0.119982473908762
LINC01772	-0.0149817780372336	0.10272951810012	0.884049964120545	13.3066230923076	-0.0769787545776322	0.196646204419425	-0.391458125545332	0.695458635064573	0.826611847111317	-0.308816683101493	-0.339405640656604
CROCCP3	0.0363514405929399	0.0417871723144131	0.38434486178801	146.65066535302	-0.00494482008235764	0.074138351265356	-0.0666971951488257	0.946822767288671	0.973743620177469	-0.148230595908026	-0.17294894540599
ENSG00000261135	-0.119129279192138	0.172768530914436	0.490489094396246	6.90333255657495	-0.22674870535565	0.319827109068729	-0.708972750983791	0.478341386673095	0.669071586732418	-0.634622080614838	-0.685495455533942
NBPF1	0.150328083806621	0.0865514718661301	0.0824112848255807	112.459942293158	0.184042831720671	0.140433706421755	1.3105317548762	0.19001600900992	0.38003201801984	0.208323379345188	0.263765502898502
CROCCP2	-0.0183588727613322	0.072539449481931	0.800200120390716	154.001685074223	-0.0745200248906246	0.117590595680546	-0.633724359157688	0.526260724918767	0.706234441699844	-0.319381273483634	-0.333723984905304
CROCC	0.194032904294468	0.0474612877518507	4.34667450947196e-05	157.312015808536	0.230208565328494	0.0836664367819846	2.75150435685895	0.00593222306994438	0.0334657956170155	0.345045492256123	0.370445715551369
ENSG00000290851	-0.161164974995021	0.205600352219293	0.433113463513426	5.79259969321735	-0.26195735931873	0.349649036484077	-0.749200861391935	0.4537361500629	0.648269660337235	-0.766122658438959	-0.766855945197342
ENSG00000238142	0.14873722547615	0.217732541310462	0.494531680588089	4.52291337256978	0.16935146340351	0.370886588320093	0.456612529912652	0.647949571475243	0.793948981837485	0.203346685473529	0.22981655042327
ENSG00000290122	0.960354760156748	0.408949683622932	0.018857068731888	5.89463210643372	1.11222722359013	0.603762377803107	1.84216053281948	0.0654516715609034	0.185702519702796	2.74233581707173	2.40862275019943
ENSG00000226526	0.109694138670649	0.124230768281813	0.377243359445754	10.7369348554539	0.125874433333688	0.24090010841536	0.522517130281468	0.601310322505755	0.766331186741087	0.0812079084913088	0.129349419265678
ATP13A2	0.177183354895583	0.0527347160968089	0.000779707841218606	75.6784634737624	0.189820667614099	0.113117310372178	1.67808681968791	0.0933301513975709	0.236055357263853	0.292334922353353	0.277116980577174
SDHB	0.0428382005593476	0.0345492780920047	0.215006488093619	138.060826339344	0.00956546503331112	0.0660297235878855	0.144866046888406	0.884816634254931	0.940201132166253	-0.12793801676793	-0.139418441700728
PADI2	-0.122849084226556	0.038379369013641	0.00136992107806721	398.021968366576	-0.226647157868333	0.0683800718373149	-3.31452061658484	0.000918004099843794	0.00832657634503699	-0.646258774193382	-0.685260798642462
RCC2	0.215506763359241	0.0485653735926872	9.10278433864514e-06	76.4647819142626	0.246249007380333	0.0914468080247477	2.69281140259911	0.00708523354044029	0.0380064518932281	0.412222324260358	0.407512120337063
ARHGEF10L	-0.137410415036002	0.0609957442982218	0.0242725871993119	31.335713650247	-0.265568267904717	0.155247071807057	-1.71061692058688	0.0871518533218527	0.225483913573591	-0.691811092972864	-0.775200066815673
ALDH4A1	-0.191241055204657	0.183190969373525	0.296511446251997	6.60511378137069	-0.371317907641757	0.342551008519844	-1.08397843943363	0.278374358559338	0.480527767733599	-0.860209882421118	-1.01956733174309
IFFO2	0.153986887526492	0.0460076372877289	0.000816955306855485	53.3684116214798	0.182328236389332	0.0926214560601207	1.96853131169718	0.0490069370493367	0.151783948724653	0.219769242060635	0.259803399834904
UBR4	0.0200655871931652	0.0319191595483031	0.529586270003182	210.303893228644	-0.0177644678121148	0.0580245777686962	-0.306154193537253	0.759487247104827	0.867711692363531	-0.199177751451064	-0.202572708293916
EMC1-AS1	0.00886196335753567	0.0350006267670455	0.80011797906358	118.002949479956	-0.0531479880327085	0.0669287624745348	-0.794097874630961	0.427138454833294	0.625189981505156	-0.23422613069089	-0.284337280554504
EMC1	0.0287694031085433	0.056874900172766	0.612971399925309	52.8005996647594	-0.0336318795796133	0.112147797766975	-0.299888898839501	0.764261902292026	0.871116113142121	-0.171949539801752	-0.239239273066548
MRTO4	-0.0705029648730165	0.0705809546948349	0.317845543974356	23.6537362038732	-0.168432496665658	0.14516857351549	-1.16025454123296	0.245945186777942	0.445655089668952	-0.482504022181669	-0.550737810458789
AKR7A2	0.14798714447726	0.0545806519059778	0.00670102450090164	36.7738518272821	0.152498405746493	0.107090720377651	1.4240113915446	0.154443174505533	0.331050012682851	0.201000201541599	0.190872345832597
SLC66A1	0.0148566939473203	0.0774197291849604	0.847822076211639	16.17741046265	-0.0270021868521717	0.150686190838023	-0.179194833328803	0.857784720472914	0.924701434595546	-0.215472770685783	-0.223919316581187
CAPZB	0.00538831844386996	0.0300516620716364	0.85770069851387	401.573525635034	-0.0386562172802531	0.0556865192728448	-0.69417549857715	0.487572156073178	0.675845307930815	-0.24509275974456	-0.250849560014381
MICOS10	0.163902349719641	0.110483173272854	0.137940265565663	49.1044953848645	0.186898823675038	0.191590124391029	0.975513869877679	0.329305425112889	0.532259511993789	0.25078785571477	0.270365156044168
OTUD3	0.094506582431058	0.0617576867090479	0.125947317968064	59.5714982588555	0.0598534240602184	0.114677153235626	0.521929803552399	0.601719206398727	0.76643199518905	0.0336965640708935	-0.0232125516689074
CAMK2N1	0.0548033194022468	0.101731033456311	0.590088367504717	760.791770940094	0.0329028952706408	0.159650266741994	0.206093581564848	0.836717812325129	0.912023047567182	-0.090507447069412	-0.085490087791329
MUL1	0.010677983579059	0.0644225181726085	0.86835429217561	32.4562066935319	-0.102983458149918	0.143533638520019	-0.717486571174426	0.473073919489412	0.664578696747196	-0.228545061211502	-0.399497554945952
PINK1	0.168744697562638	0.0739212747762483	0.0224443751141589	52.2578612093201	0.198667117382246	0.138347649438879	1.4359992250538	0.151002561776531	0.325828229366663	0.265936208256989	0.29755944014049
PINK1-AS	-0.150206936322973	0.111781370660868	0.179027160776925	8.50519899371529	-0.262555777158624	0.218139755477145	-1.20361268666652	0.228739313656358	0.425908511739443	-0.731842545081242	-0.768238774786004
DDOST	0.0184587605195068	0.051608100167167	0.720588961831515	37.3145998587088	-0.038202425658735	0.113226676871381	-0.337397746841327	0.735817082941574	0.852941628450423	-0.204204399208725	-0.249800934055247
HP1BP3	0.325947138586699	0.0318768830094787	1.52930085260446e-24	1254.25117412815	0.425668083829744	0.0512522820666027	8.3053488872278	9.95265645101789e-17	1.47159978284751e-13	0.757713766239236	0.822115414464297
EIF4G3	0.0412715986329352	0.0271998529107297	0.129179251467572	1487.1378085357	0.0113843885408112	0.0525961810941748	0.216448957015096	0.828637808417346	0.907670970231895	-0.132838829151521	-0.13521525610364
ECE1	-0.0106931969606016	0.0631179011174122	0.865469256990623	234.094426735773	-0.0740078703399644	0.104021439596699	-0.711467468888144	0.476794602768649	0.667729209749692	-0.295400683226833	-0.332540493339033
NBPF3	0.074464926523184	0.146837219451247	0.612066629183747	36.3657531665593	0.0838158443650151	0.230003148961055	0.364411725420365	0.715550580936825	0.839363635409742	-0.0289998962136276	0.0321600351832564
RAP1GAP	-0.182197400718696	0.200256301058931	0.362916884516633	41.050973464378	-0.314172116367231	0.326402908727054	-0.962528543610342	0.335784172197248	0.538226578643538	-0.831918551260044	-0.887514298270882
USP48	-0.0178994169321894	0.0238157245312508	0.452303808611316	535.963492181611	-0.0740553580524147	0.0474925339432419	-1.55930526134735	0.118924147055278	0.277525849273203	-0.317943954417946	-0.332650228392864
HSPG2	-0.0851565893280962	0.0754420567350594	0.258995660083012	36.5675943366644	-0.165024801422406	0.132424829223135	-1.24617718890421	0.21269935165745	0.407168903884911	-0.528345063854839	-0.542863276149542
LINC00339	-0.157435861808258	0.0830489132739763	0.0579996665194438	24.8616054617139	-0.277070863183364	0.148149763667436	-1.87020793232805	0.0614549486119413	0.178276019261559	-0.754456846098648	-0.80178037247723
CDC42-AS1	0.192588201860633	0.127697045508888	0.131512328245968	6.77028983732683	0.272195259103039	0.247632473297399	1.09919048773599	0.271684986955742	0.473942215328882	0.340526018956	0.467468963541089
CDC42	0.0999642050212124	0.0347495088138965	0.00401846708169206	257.162725825625	0.0935280859300286	0.0607262516968761	1.54015904681369	0.123521589703371	0.284863856034565	0.0507696851515266	0.0546031745968594
CDC42-IT1	-0.00827690402295878	0.128289353847284	0.948558200240219	6.54218280416655	-0.0416954719203586	0.221814679489831	-0.187974357766841	0.850896752385667	0.920132015663778	-0.28784177617359	-0.25787269830277
ZBTB40	0.0685661690993847	0.0345556212864055	0.0472306290935977	140.537933364465	0.0340067339687524	0.0662830306694143	0.513053395798399	0.607913970333965	0.770761101471275	-0.0474530226543403	-0.0829393269164048
EPHB2	0.144886912766731	0.104697118123834	0.166399106928741	130.152034284992	0.172711143241387	0.172484535841829	1.00131378386156	0.316675131045361	0.518935884698738	0.191301723770825	0.237580130280896
TEX46	-0.196574650390516	0.0894099311700526	0.0279079882922801	15.3368339206004	-0.378867290976313	0.152281051767663	-2.48794769000122	0.0128482629491011	0.0592559001763597	-0.876895007656332	-1.03701251795782
KDM1A	0.150079908612849	0.0512817627840833	0.00342717211084812	108.498415492378	0.18509677309532	0.0902486185639082	2.05096516756372	0.0402703389940481	0.132525535803693	0.207547011052498	0.266200960567743
ENSG00000240553	0.36918495982441	0.129295679005703	0.00429888562574713	10.2934928252366	0.627326693964989	0.257673024413526	2.43458427746873	0.0149089075267111	0.0661197080653718	0.892974961944845	1.28811003279445
LINC01355	0.0394606251330835	0.0582896654400222	0.49842204638175	65.8465285524676	-0.0108987326426342	0.116091984792321	-0.093880147385981	0.925204364268738	0.962148416820871	-0.138504110934209	-0.186707302707156
ENSG00000284726	0.0434238436310656	0.117133003056389	0.710844205236057	7.52574196803197	0.0355293898002085	0.208152101239879	0.170689556283958	0.864467875191681	0.928508878930551	-0.12610594521877	-0.0794207594594949
HNRNPR	0.0337267117865897	0.0270777108535254	0.212928711846839	366.799041638428	-0.00464048027569991	0.0517226953141769	-0.0897184542977206	0.928510950674259	0.964241632194455	-0.156441554429688	-0.172245674110254
ZNF436	0.119895889875802	0.0848477848490494	0.15763503724836	14.5735569053431	0.165469588359173	0.16198770741251	1.0214947232866	0.307020107828903	0.509838197928814	0.113122122177371	0.220846276957247
ZNF436-AS1	0.00565652881502594	0.0834150416287791	0.945935405538191	20.4441349077007	-0.00423939585184311	0.151763495460931	-0.0279342264684096	0.97771461031353	0.989763674386954	-0.244253715258397	-0.171318844440606
TCEA3	-0.267532591936292	0.152807004303318	0.0799825218081741	13.6514034295028	-0.45805928944365	0.258050091686898	-1.77507896412387	0.0758848498194828	0.204723019457078	-1.09887326057346	-1.22001013494943
ASAP3	0.162917863261868	0.0826160036758029	0.048610844583466	48.4374233947535	0.217734631476114	0.1505321381435	1.4464328625197	0.148055830102636	0.321381140247929	0.247708079453561	0.341620831552033
ID3	0.0552258235249372	0.163691723277935	0.735832716079079	14.9945978076704	0.0523077241509109	0.274039882724998	0.190876319281607	0.848622493528248	0.919293279240167	-0.0891857243000923	-0.0406492261898386
MDS2	-0.293304541307181	0.0832333761702306	0.000425274649981234	22.0615581220911	-0.462473280129892	0.170136544347333	-2.71824775743508	0.00656286749441742	0.0359402069527615	-1.17949584024522	-1.23021002625964
RPL11	0.271311099261567	0.0511827719664394	1.15278304400451e-07	352.235377080024	0.342997240225289	0.0890779893426653	3.85052741711364	0.000117863734339484	0.00165659047142929	0.586795440657873	0.631078849317622
ELOA-AS1	0.0443641921618513	0.0297472763497979	0.135864409668812	168.280621027062	-0.00131340271729113	0.0573459686312418	-0.0229031394645515	0.981727536123003	0.991788968920109	-0.123164245960734	-0.164557431907525
ELOA	0.0771859579224781	0.0492076373320251	0.116746583591105	64.272975183208	0.0431084224916845	0.100728602627927	0.427966053007993	0.668675835730076	0.80840187273873	-0.0204876735787824	-0.0619070592311363
PITHD1	0.180657970895804	0.0436863835105725	3.54432253958891e-05	100.651383025723	0.175916615598024	0.0844207807683933	2.08380701998774	0.037177724538864	0.125323802366202	0.303204589264269	0.244987366036399
LYPLA2	-0.299001922318257	0.15992242366729	0.0615298626407488	15.2297521247843	-0.556038058737702	0.283673401998163	-1.96013462954593	0.0499800566168348	0.153639317492	-1.19731899936584	-1.44642039916289
GALE	0.33372149061466	0.21902732300299	0.127595583970564	5.36417267985239	0.374600350631976	0.418331366959444	0.895463214615443	0.370539521457877	0.572818063938714	0.782034329140802	0.704107614923678
HMGCL	0.0807699389788773	0.0577285452024217	0.161772966671185	80.2879799821915	0.0932349925771157	0.102019497580512	0.913893861352689	0.360772619565109	0.563819383430506	-0.00927587915441426	0.0539258917125126
FUCA1	0.302753804676006	0.0951049945072874	0.00145574540414701	15.3910894270334	0.450971247134475	0.185163108790327	2.43553508083049	0.0148697826583717	0.0660222418930007	0.685157888367585	0.880586202886502
PNRC2	0.226889814484535	0.0538193400093373	2.48930328676902e-05	65.6075338722412	0.30401624433742	0.107780389193596	2.82070093281387	0.00479188532802719	0.0285351657109183	0.44783200721641	0.541001196353959
SRSF10	0.112799503480436	0.0338993642729585	0.000876348448254194	305.961867821139	0.113856942149747	0.0559047494837524	2.03662377885867	0.0416877580072782	0.13550125080141	0.090922444174425	0.101579287289707
STPG1	0.0214551829165359	0.0501049268916903	0.66850183717522	101.214082365101	-0.0129970881636567	0.0841422335401269	-0.154465690020677	0.877242561906625	0.935851985595336	-0.194830668880526	-0.191556202436674
NIPAL3	-0.127586232458126	0.0327532396738178	9.80459109600031e-05	621.140544271439	-0.240320848444568	0.0614957315140328	-3.90792730695021	9.30913039649025e-05	0.00137920643329163	-0.661078030013748	-0.7168580917953
ENSG00000288982	-0.0329582404802485	0.0894704602870999	0.712597305157866	12.846029348683	-0.113357743114821	0.1770651089558	-0.640203729483023	0.52204015848708	0.702099852955245	-0.365052583408107	-0.423470550492366
RCAN3AS	-0.086040662264267	0.107764923602895	0.424632227333087	9.40582095617718	-0.140316022506427	0.214870906053559	-0.65302476302423	0.51374031433412	0.695619440269624	-0.531110715754365	-0.485765996779058
RCAN3	-0.200595997348113	0.0582767109962789	0.000577153467455888	95.6616039058893	-0.320798394917572	0.100343841221984	-3.19699137496531	0.00138869078819499	0.0112465750615098	-0.889475017061552	-0.902826365243598
NCMAP	0.320019926429871	0.138662206849498	0.0210041296687052	11.0146957097271	0.268710010921432	0.265652091093943	1.01151099475594	0.311771921521418	0.514095340974192	0.73917162464691	0.459415219170418
SRRM1	-0.0526454162621253	0.02824751457545	0.0623612421989176	665.695316882671	-0.12676520944295	0.0475445823805358	-2.66623878254625	0.0076705190237294	0.040390418192615	-0.426640120894861	-0.454452650141672
CLIC4	-0.189797297364609	0.0241809965040447	4.19276953700369e-15	1047.91738326915	-0.33339223732148	0.0495256873716567	-6.73170338494441	1.67688222143277e-11	3.9356159565246e-09	-0.855693364100722	-0.931928335054773
SYF2	0.228168825016239	0.0362786452231903	3.18813391678564e-10	79.0853194940957	0.284049444305963	0.0776261159285304	3.65919949630721	0.00025300433027693	0.00308656932959958	0.451833145314631	0.494861726515835
ENSG00000284602	-0.0529907298360794	0.0650511363138791	0.415300657386498	24.4887340515299	-0.135961436354769	0.133430186515789	-1.01897059357465	0.308216927368123	0.510756265516786	-0.427720367900131	-0.47570337802766
RSRP1	0.128004150232651	0.0536510780769734	0.0170390729547149	613.242079033688	0.137833406758186	0.0884543453086249	1.55824347890737	0.119175541768873	0.277894584544165	0.138487252971778	0.156984327851192
RHD	0.225881738575588	0.215143130381765	0.293757752611138	19.1893486330616	0.313810553006652	0.340191542718575	0.922452540997627	0.356292574588547	0.559310152542007	0.444678435900766	0.563633977206042
TMEM50A	0.119983586566306	0.0437208276812125	0.0060637898968098	149.939469626352	0.120977435593798	0.0810132444068856	1.49330441558659	0.135357520277545	0.302773242073284	0.113396464382354	0.118033390700206
RHCE	-0.286583082224495	0.114201994804753	0.0120922671441377	19.5335329914418	-0.479925490703167	0.211953391098455	-2.26429729770276	0.0235558356818764	0.0912487782007399	-1.15846905012525	-1.27053875906037
MACO1	0.0386298255418096	0.0307012317681914	0.208301349626374	298.13439413645	-0.00446402515749678	0.0616864968459384	-0.0723663262747056	0.942310382249543	0.971238763561904	-0.141103107435203	-0.171837919958798
LDLRAP1	0.113756247876261	0.064485262949586	0.0777208992652905	249.357676912614	0.118324919193401	0.102812406849752	1.15088171572832	0.249780900879224	0.450013451980042	0.0939154347382267	0.111903930783824
ENSG00000225643	0.0224891400973047	0.155695548273296	0.885150623052269	8.72678229138047	-0.00678552834285551	0.282581764604957	-0.0240126193292817	0.980842542840849	0.991310660658281	-0.191596132990979	-0.177202471415778
MAN1C1	0.0920679843010127	0.0949849772097619	0.332400539621968	57.2381303946257	0.0394483433674282	0.170016891185124	0.232026024546435	0.816517800643208	0.900135247317951	0.0260678795194229	-0.0703648045930731
ENSG00000233478	0.393845855390313	0.13572131088114	0.00370940215282485	5.89324948481744	0.581625969610162	0.283928821050694	2.04849218003943	0.0405117975549179	0.133053629197471	0.970121823787778	1.18250436790935
SELENON	0.0146210135210757	0.0536090060540298	0.785057483770614	35.8019787076189	-0.0239320432413495	0.128691402525053	-0.185964584826795	0.852472534049843	0.920989250947025	-0.216210051504884	-0.216824799767923
ENSG00000228172	-0.113853725734073	0.166300580283582	0.493579862369281	5.18914966365872	-0.154956193388401	0.326169405654145	-0.475078872212526	0.634730757002552	0.785769577525471	-0.618118527745611	-0.519596641738171
MTFR1L	-0.125221426314759	0.0750458952044971	0.0951970869638341	42.9842797415666	-0.225640800286232	0.133007858142634	-1.69644713806503	0.0898012331291899	0.230081620698008	-0.653680189479525	-0.682935298049851
PAQR7	0.502696557780974	0.205436836187299	0.0144065197998097	11.6702856353247	0.699924428027661	0.34718084512698	2.01602259413726	0.043797613224154	0.140219175167334	1.31064028048361	1.45586956140313
STMN1	0.491096851912054	0.0522211654357983	5.24411770241931e-21	492.574048097877	0.664528455595648	0.0896638626238734	7.41132978380873	1.25039213500901e-13	7.11088388778584e-11	1.274352834892	1.37407621445494
PAFAH2	0.0288918204305268	0.0465093275399057	0.53446484036073	53.0750318332865	-0.0112373064622228	0.0831637557399855	-0.135122642817584	0.892514907975022	0.944782748376193	-0.171566580788726	-0.187489682282865
PDIK1L	0.116984426670873	0.0534788721861249	0.0287068698675623	42.6075325866046	0.131453896047961	0.109996514512288	1.19507328601104	0.23205839819817	0.429331265735503	0.104014170317668	0.142242494330915
ZNF593	0.309265318367517	0.119239175969276	0.0094961646429799	8.97311708493051	0.345985637283776	0.253808894774958	1.36317380677517	0.172827740212526	0.357235205623848	0.70552790476885	0.637984465426722
CNKSR1	0.180811636048671	0.0720094550711509	0.0120409142617494	29.693093092619	0.218847507035322	0.140840774777843	1.55386469139014	0.120216695534651	0.279297263995184	0.303685301097571	0.344192474890815
CEP85	0.0236785825610365	0.0757964634989991	0.754738882623605	141.572550221735	-0.0136992015647475	0.125133124413276	-0.109477020005536	0.912824147581479	0.955208223475825	-0.187875191341702	-0.193178652706199
SH3BGRL3	0.275551024814493	0.0990118082467616	0.00538568571901219	57.9451253377126	0.31692340676657	0.175373660337143	1.80713230343319	0.0707416529901869	0.195716655216552	0.600059231098158	0.570827189034676
DHDDS	0.116141093622571	0.0552946174941851	0.035693225483167	55.2173787721766	0.172099170869723	0.102625261772722	1.67696693676515	0.0935489474337379	0.23636615460616	0.10137596531043	0.236165978752375
DHDDS-AS1	0.0777091712241661	0.0682688712632894	0.255003090693768	23.6669364769976	0.0886007762202936	0.136837779195066	0.647487680240636	0.51731636534454	0.697866312089835	-0.0188509015405635	0.04321710084557
HMGN2	-0.238352525947868	0.0594371201040797	6.06769058807197e-05	143.867490208072	-0.404139068556339	0.106126248422741	-3.80809719143655	0.000140040234876157	0.00190666198239306	-1.00758904450107	-1.09541077995135
RPS6KA1	0.209202332230385	0.0402604615888112	2.03378389348941e-07	91.3717457629301	0.244081336175731	0.0777711600348747	3.13845564430668	0.00169840637849879	0.0131479773363786	0.392500125770187	0.402503045272148
ARID1A	-0.00975942027380636	0.0240490195616003	0.684879532470065	563.18582525492	-0.0524551592712465	0.0469859242079248	-1.11640156399008	0.264250284356884	0.466448228428599	-0.292479542716918	-0.282736285317806
PIGV	0.220978895926696	0.0863967475608994	0.0105360164206522	27.2649939535853	0.257133258044028	0.153154848192215	1.67891033864835	0.0931695193176295	0.235729724953879	0.429340837010209	0.432663549430205
ZDHHC18	0.184031463037807	0.0693291003461335	0.00794349836447001	41.3065245037453	0.218866570315851	0.129909054483326	1.68476763368286	0.0920334117877324	0.233818870415475	0.313757909662217	0.344236526499265
GPATCH3	-0.0953877095346166	0.0894389033110042	0.286192025259771	18.0375794164609	-0.154816505858945	0.168008089117501	-0.921482451661418	0.356798598931013	0.55974791339989	-0.560351152804917	-0.519273850477582
NUDC	0.212108187641049	0.0566301799270206	0.000180036762998098	152.455857690446	0.252582716623889	0.0993348989408766	2.54273894992559	0.0109987368150249	0.0529137734690103	0.40159053472565	0.422148115396167
SLC9A1	0.110181945230865	0.16848151371198	0.513130790626066	18.6024734667893	0.0944900012337068	0.281749110589987	0.335369297300862	0.737346525436213	0.853894344340174	0.0827339173585243	0.0568259775533156
WDTC1	-0.0126797219524652	0.0269154400441645	0.637573088549814	152.883584593221	-0.0687310321105204	0.05588667621274	-1.22982858828259	0.218761300307377	0.414374146341901	-0.301615144039308	-0.320346725787672
TMEM222	0.00990391348790519	0.0355691599482127	0.780673827847811	102.776746830936	-0.0390196215509639	0.0743386529940538	-0.524890080454983	0.599659605530608	0.765018716770972	-0.230966590398039	-0.251689318030743
WASF2	0.0117075990555608	0.0259655374548491	0.652068890213269	467.391207541326	-0.0275072451932042	0.0507584489264809	-0.541924463315378	0.587870543431716	0.756571838731077	-0.225324107507499	-0.225086410159319
AHDC1	0.28860186103463	0.197630119593148	0.144204031632049	23.1793748011104	0.375445303906338	0.333686633701797	1.12514337101635	0.260528285233045	0.462248454217931	0.640886258491346	0.706060140919611
IFI6	0.106898062685706	0.160617938859064	0.505703577257122	12.8138554108019	0.146965586191719	0.284100591616128	0.517301232481404	0.604945893833273	0.768748337185626	0.072460923324598	0.178087054220265
FAM76A	-0.0957142539857813	0.0626985342907379	0.126865779040806	64.8826734068371	-0.164392777839994	0.109763163508551	-1.49770444459891	0.134210056576662	0.300944782611849	-0.56137268422466	-0.541402790094103
STX12	0.0233068511642947	0.0311203845592001	0.453902078846499	245.577027268321	-0.00947022634671307	0.0559714691735845	-0.169197387285708	0.865641384807523	0.929106672166379	-0.189038081417226	-0.183406296884972
PPP1R8	0.0288554939849891	0.0535793070173856	0.59019278189268	83.0850341440718	0.00663483698379612	0.10374807058264	0.0639514252798678	0.949008904595583	0.974624241311376	-0.171680221076755	-0.146190564639022
THEMIS2	-0.0287938511595146	0.0930285416138732	0.756928805373248	35.7557701126037	-0.0947966502220358	0.16120732268833	-0.5880418373135	0.556504211269579	0.731679821077004	-0.352025093521201	-0.380579401968813
RPA2	0.0417336412900423	0.045233395994743	0.35620059624859	83.9075053501774	0.00504973935769228	0.086563746058557	0.0583354994165378	0.953481391204612	0.976260359417727	-0.131393417692796	-0.149853423183951
XKR8	-0.050463460706513	0.113048779517229	0.655318008124002	11.3868159283627	-0.17253151605966	0.20932834294916	-0.824214789210663	0.409817525232165	0.610102937269941	-0.419814293205579	-0.560209863136105
EYA3	-0.0980502608771913	0.0451239459862201	0.0297871127031069	266.254379756711	-0.186811228521507	0.0719518861048598	-2.59633539347746	0.00942240407502529	0.047254037372162	-0.568680431846159	-0.593207557378172
PTAFR	-0.419814838798765	0.157271594956388	0.00759954668013075	11.0237307090693	-0.699031699081935	0.289436186022395	-2.41514963518711	0.0157287465464766	0.0688062859278707	-1.57525893879976	-1.77685145197616
DNAJC8	0.182117176926677	0.0310624463973164	4.5474985829835e-09	111.704756094235	0.224061608333977	0.0585537301038922	3.82659837274967	0.000129926240722219	0.0018021476503928	0.307769434274189	0.356241269350779
ATP5IF1	-0.0683899334498894	0.0795833259301505	0.390147430342419	67.4039110389394	-0.175809028121592	0.14504898192134	-1.21206661220782	0.225486883039144	0.422271324345969	-0.47589381036539	-0.567783568922078
ENSG00000270605	-0.042474280348026	0.258987786558062	0.869730282524968	6.06535475514341	-0.142458634438606	0.425580142991225	-0.334739852844928	0.737821335787064	0.853894344340174	-0.394821681250048	-0.4907171646409
SESN2	0.51903329624903	0.195000205242128	0.00777456570801426	12.8668340463842	0.726416315137168	0.329738772732133	2.20300545525254	0.0275943641462315	0.101951591270909	1.3617466201618	1.51708726400536
MED18	0.340030048245492	0.127561366341553	0.00768466458238102	6.6158233445699	0.456258907951751	0.227909068175065	2.00193398009632	0.0452918324792571	0.143740080497595	0.801769436597598	0.892804979375903
PHACTR4	-0.116819322338996	0.0362628079946478	0.00127537583885251	798.719426398384	-0.207528701981737	0.0647135695584928	-3.20688077319174	0.00134182595282607	0.0109735832624371	-0.627395825520563	-0.641081690455804
RCC1	0.329357229558941	0.112136314670451	0.00331281442485006	25.918390357151	0.410238129509811	0.200427694228172	2.04681359574384	0.0406763902460609	0.133352522078755	0.76838157902829	0.786459730487568
SNHG3	0.10639921811161	0.0570863441338138	0.0623456371804833	36.4137704603036	0.0917883846753084	0.108334249081679	0.847270234975317	0.39684451328034	0.59806287736837	0.0709003841569899	0.0505830565287137
TRNAU1AP	0.14695699817711	0.0454699393784865	0.00122944521119608	140.679210224177	0.164599333233926	0.0792915179774286	2.07587567286556	0.037905451211578	0.126950436503032	0.197777587258053	0.218835283205642
SNHG12	0.191963756239571	0.0672606683018943	0.00431688766771131	32.941329306791	0.226609409880562	0.124230982531755	1.82409738104291	0.068137351410529	0.190702040120402	0.338572561104977	0.362128753195309
TAF12	0.111046545263539	0.0434671146944391	0.0106271576096526	71.0834528020318	0.12121084919771	0.0879096133156975	1.37881222116656	0.167952657667161	0.350408917209911	0.0854386520301367	0.118572765057668
TAF12-DT	-0.095553510206588	0.0761891769103465	0.209783416279318	18.4065324101866	-0.234281013484205	0.148657063330326	-1.57598305950398	0.115029707365759	0.271865940937892	-0.560869828272313	-0.7029011842016
GMEB1	-0.00774501384956223	0.0474473471999398	0.87033430366509	62.6897973963862	-0.0652874899400577	0.0879978685843986	-0.741921264575183	0.458135041203788	0.652411125805567	-0.286177860213484	-0.312389356060922
YTHDF2	0.0871085228446919	0.0361089714318375	0.0158487989710001	109.21941414197	0.0830236761316492	0.0739823591019199	1.12220909334986	0.261773547192469	0.463617679247322	0.0105531595951739	0.0303294853579201
EPB41	0.760782452194556	0.230325043729049	0.000956284997202917	13.8076949448203	1.04234844385914	0.365326513789925	2.85319681028824	0.00432818069024969	0.0263794227889661	2.11801229123344	2.2471462069054
SRSF4	-0.0797648149953636	0.0266251981384	0.00273690625052217	291.645511467786	-0.164707302368049	0.0497625707042404	-3.30986321721547	0.000933415731208335	0.00839421966755334	-0.511477936364518	-0.542129596340106
MECR	-0.0783055199820648	0.0603670022307184	0.194576941918022	62.1119991435256	-0.158274214671066	0.104241906034308	-1.51833577005946	0.12892977462651	0.293285484250396	-0.506912812990219	-0.527263956613494
PTPRU	0.877964448302862	0.208129446120446	2.46088219979542e-05	10.8836667761061	1.23856606229594	0.368088141932566	3.3648627086793	0.000765817547839857	0.00729599114842791	2.48459359563448	2.70056773029976
MATN1-AS1	-0.0733849818995898	0.0935689502214123	0.432871282890309	44.3123957242234	-0.160113080434341	0.155381282927281	-1.03045281528068	0.302797491188373	0.505323217236036	-0.491519857344016	-0.53151322496332
SDC3	0.524330599579446	0.533064417037783	0.325304438260955	6.52607976746522	0.748201282910311	0.758177732688229	0.986841542097861	0.323720325859581	0.526454986599183	1.37831821331743	1.56742817300981
PUM1	0.0442452943712619	0.0198509116516099	0.0258219089190731	491.05341987565	0.0163596140134587	0.0375298451120476	0.435909446591535	0.662902430969204	0.804075089771177	-0.12353619479769	-0.123718458155475
NKAIN1	-0.0206755143473543	0.192228801843537	0.914347268570232	186.836703100887	-0.0717884511865307	0.321750346623237	-0.223118489039558	0.823443288866891	0.904429688693051	-0.326628440477178	-0.327411838625875
SNRNP40	-0.024978002041636	0.0312259633474593	0.423762169737367	143.004493184575	-0.0656350267686128	0.0673093325271977	-0.975125206331404	0.329498156722267	0.532447479401377	-0.340087944526601	-0.31319244744229
ZCCHC17	0.0196967059128883	0.0617587473225283	0.749779734222829	112.930832333896	-0.0166916634986674	0.105629365210752	-0.158021052813905	0.874440209393863	0.934033100727619	-0.200331725486189	-0.200093661967788
ENSG00000229044	0.014059760171804	0.142033276643131	0.921146846571676	13.8626914399164	-0.0442470369842521	0.240962002499628	-0.183626615504743	0.854306381995794	0.922566035947254	-0.217965824505075	-0.263768878918595
FABP3	-0.163628209867342	0.389406141563817	0.67433982525897	6.69393147071385	-0.315617538554877	0.624546680320008	-0.505354601185551	0.613309799264577	0.773939004117877	-0.773828414293356	-0.890854393495215
PEF1	0.128757035693677	0.039952401365514	0.00126961498327072	63.4385669289668	0.113920186100624	0.0842489006822129	1.35218602472133	0.176315813251079	0.361541302127716	0.140842510123333	0.101725432007905
COL16A1	-0.17826281392909	0.106330051802278	0.0936394088989749	261.516765820375	-0.297721255947514	0.16806955741998	-1.77141690927141	0.0764913987651973	0.205612395178977	-0.819609954329506	-0.849499494849658
ADGRB2	0.392465890177057	0.180883571515684	0.0300284045315276	35.7147589144485	0.461010735743088	0.301208472847779	1.5305370774748	0.12588384312691	0.288442353087633	0.965804868413198	0.903785547855024
SPOCD1	0.154650018683929	0.133596980384582	0.247032950169719	9.13407249740086	0.158024916272345	0.243632333219155	0.648620460939383	0.516583726947196	0.697755458527153	0.221843720160988	0.20364305848139
ENSG00000269967	0.234519181879281	0.107327106822391	0.028882389001413	24.0827178238865	0.250193998672954	0.199577505137396	1.25361822967329	0.209980801983468	0.404215094144976	0.47169901361845	0.416628243424928
PTP4A2	0.03671694679533	0.0370993151001466	0.322324008568232	557.426871299949	-0.000566415666640394	0.0698143024805377	-0.00811317518782481	0.993526693794689	0.997212296342465	-0.147087180153997	-0.162831287185353
KHDRBS1	0.0253558583865645	0.0277341108470118	0.360586490380855	303.913580814174	-0.020286569935121	0.0538774102041322	-0.376532017004133	0.706521417673206	0.833616675155617	-0.182628156981628	-0.208400805668046
ENSG00000203325	0.215616450090904	0.0834697986437012	0.00978978522423132	18.2651739970798	0.255649642547124	0.164924896991625	1.55009733042372	0.12111815671244	0.280830024329644	0.412565458073605	0.429235196746606
TMEM39B	-0.160239860180768	0.0709176020039019	0.0238509524344399	43.6088053346402	-0.291570031511432	0.134194137793112	-2.17274790319789	0.0297992962485912	0.107248137880254	-0.763228614928929	-0.835285187404851
KPNA6	0.0204506340137988	0.0266608025087414	0.443041408708788	285.606440132644	-0.0164469328123126	0.0507859042862075	-0.323848379653236	0.746052826585464	0.859591451250111	-0.197973206636579	-0.199528135989477
TXLNA	0.0236745933822966	0.0533518081505444	0.657227020939498	73.3563381891441	-0.00383556020607242	0.0935105110502369	-0.0410174232072353	0.967282005839903	0.984798715027805	-0.187887670719034	-0.17038565722141
CCDC28B	0.133403872943838	0.176879066034808	0.450723430707686	4.098935498186	-0.0139028553150221	0.349864390749898	-0.0397378403821628	0.968302133227773	0.985374260517994	0.155379245433159	-0.193649257713181
TMEM234	0.162962277680187	0.1587936024059	0.304772740208608	8.49670244198474	0.186260020360504	0.290544608019218	0.64107202549835	0.521475888480619	0.701723924924866	0.24784702140661	0.268889003319796
EIF3I	0.201642779196057	0.0504164453086925	6.34647127750909e-05	54.9800729352467	0.243423152255024	0.115632632286442	2.10514235853442	0.0352789179953483	0.120776587515448	0.36885152014777	0.400982107660235
ENSG00000291132	0.0465813640180032	0.0589623211022492	0.429516572595604	35.2722624838167	0.0547602973866387	0.116688781629757	0.469285021420381	0.638865920269902	0.788043004680968	-0.116228250858225	-0.034981796824223
HDAC1	-0.166932695871108	0.048839325921366	0.000630836770197579	88.9529338979858	-0.293596137832645	0.0920910414076813	-3.18810747869506	0.00143207295543436	0.0115079514777459	-0.784165862279103	-0.839967133001999
MARCKSL1	-0.0627837972835185	0.0682085140667874	0.357327920460847	769.498105981603	-0.112808194108849	0.115085251578818	-0.98021416785617	0.326980412430676	0.529733893101977	-0.458356093166763	-0.422200647466059
TSSK3	-0.213887338702986	0.0704077905877551	0.00238283396428923	23.7383833462345	-0.34456128017895	0.145963106641816	-2.36060527969223	0.0182451387352532	0.0763145309883896	-0.931054418445069	-0.95773786463543
FAM229A	0.0549566722139934	0.0782398982095261	0.482422034090624	20.808661728101	0.013597765636327	0.153807970714201	0.088407418504947	0.929552865271219	0.96466867695906	-0.0900277123351471	-0.130100563434908
BSDC1	0.0421796725154859	0.023232863238591	0.0694444010585993	274.802937568855	0.0129557369804559	0.0443977104864317	0.291810925349749	0.770431191417097	0.87388064858587	-0.129998094914068	-0.131584169308463
ZBTB8A	-0.0534873740412363	0.0492326998230205	0.277293358083016	82.8683103542047	-0.115855384040946	0.0942801733707167	-1.22884144034604	0.219131260825683	0.414809220659141	-0.429274023637325	-0.429242122702027
ZBTB8OS	-0.120167691776783	0.0395517613358719	0.00237965381825231	245.074791466413	-0.21655835278413	0.0680091419295979	-3.18425356709115	0.00145127823197836	0.0116432989354488	-0.637870554377256	-0.661947492696996
RBBP4	0.00559112296779682	0.0200166721008507	0.779996724432756	270.478916792758	-0.0414398481643593	0.0446871188155442	-0.927333183761773	0.353753570214215	0.556802244963528	-0.244458324853634	-0.257282000516382
SYNC	0.131957346851752	0.0653505965102728	0.04346417507641	48.7112962085089	0.150102004909908	0.115788142963613	1.29635039536888	0.194854793629775	0.385851106505839	0.150854067169452	0.185334720176733
YARS1	-0.158296397677653	0.0707751047138398	0.0253117569175072	132.506049443071	-0.297761099052237	0.118264722734112	-2.51775078965582	0.0118106854153045	0.0557754054777043	-0.75714886681824	-0.84959156467185
S100PBP	-0.0722270807825226	0.031165871068962	0.0204762058629366	282.765696294362	-0.140554354324475	0.0584646257231503	-2.40409226238866	0.0162126809074708	0.0699914452256535	-0.487897586722601	-0.486316736192131
TMEM54	0.699905701908278	0.149521537673001	2.85521937527517e-06	24.5875617750793	0.971112569753819	0.230145516788723	4.21955892647395	2.44780739641733e-05	0.000474354916951856	1.92757110343344	2.08253367713115
ENSG00000287691	0.352185339945819	0.147942718053069	0.0172867189396814	4.70132643600367	0.452566497629589	0.30202718593294	1.49842967357936	0.134021651622466	0.300659101940492	0.839794925451387	0.884272522776899
RNF19B	0.0426939234154063	0.0750998835345917	0.569698763127322	21.6506427797401	0.0283569090961217	0.178244571224096	0.15908988925374	0.873598053976321	0.9336132651414	-0.128389360023531	-0.0959949955208252
ENSG00000236065	0.0876838149108636	0.0702661327597437	0.212074416037262	22.5433362172252	0.0994134746397561	0.137535595330198	0.722819968176838	0.469790497781207	0.661689688223868	0.0123528500171895	0.0682031863378644
AK2	-0.02081211060426	0.0310927980478647	0.503269239308351	110.0993157904	-0.0668979013189136	0.0632788886775828	-1.05719146965065	0.290424212165077	0.492494748118534	-0.327055755557103	-0.316110709864468
AZIN2	-0.00111146911297831	0.0596395081620908	0.985131119619605	193.06423074376	-0.0441976820660299	0.100226011291527	-0.44098015571499	0.65922736334177	0.801436012383316	-0.265426093192105	-0.263654829108055
TRIM62	-0.113010506148629	0.0499525460149351	0.0236753380615616	176.374309723437	-0.212056857415684	0.0955247580059464	-2.21991514914368	0.0264245279626642	0.0990149697050057	-0.61548067768507	-0.651545394741808
ENSG00000284721	-0.28414633798742	0.13990054500224	0.042248954111496	8.23629342102188	-0.473846202168219	0.272861259466824	-1.73658291797862	0.0824608168288054	0.216989791356241	-1.15084616512085	-1.2564906817744
ZNF362	-0.230243394173223	0.0413247004335682	2.52456242176867e-08	69.280784423527	-0.366250890960677	0.0782601052680136	-4.67991819978257	2.86989397490341e-06	8.57257622483268e-05	-0.982221187643929	-1.00785842180471
ENSG00000225313	0.187624309939503	0.0665778026870993	0.00483055883312696	35.4944814008021	0.249877373089688	0.127008866664436	1.96740101421325	0.0491369975235038	0.152123041328	0.324997439175948	0.415896582040727
PHC2	-0.0887857559590255	0.0360421342362228	0.0137630940871537	447.098432054109	-0.178873203133628	0.0578205281796548	-3.0935933787711	0.00197748311228071	0.0146635232187475	-0.539698212645932	-0.574864293440971
PHC2-AS1	-0.164650518687751	0.108240928285416	0.12822259209005	10.244720765987	-0.236076531433659	0.213257766489349	-1.10700086247715	0.268293555437065	0.470356712199721	-0.777026510531108	-0.707050284014397
ZSCAN20	-0.0278574762172838	0.06862973101786	0.684808921803825	23.4780660021345	-0.0262803917567512	0.137882213682416	-0.190600303366776	0.848838752497028	0.919293279240167	-0.349095824869606	-0.222251385666769
CSMD2	-0.122303668789629	0.0713838607174365	0.0866529829108138	555.193364157145	-0.221849051091903	0.116596094109299	-1.90271426145663	0.0570778400079332	0.169094959398377	-0.64455254705142	-0.674173288248087
C1orf94	-0.55837428905379	0.137307811427964	4.77064892669563e-05	9.58979646888675	-0.826437495007091	0.252725699105952	-3.27009678054394	0.00107510694714985	0.00931801366972905	-2.00871549098745	-2.07126196688239
SMIM12	0.141542416299076	0.0564919233818805	0.0122266755491816	80.3814634179164	0.183256848299293	0.0979433732445067	1.87104897685941	0.0613382927881573	0.17807736052733	0.180839110755218	0.261949244995044
TMEM35B	-0.0882549180651272	0.101586502713317	0.384975034061573	9.6164099226386	-0.174542383037201	0.205024876970768	-0.851322949761297	0.39458997977613	0.596138494019604	-0.538037588539555	-0.564856593514162
ZMYM6	0.0166540890004661	0.0440354469227611	0.70528399952045	147.476189045327	-0.0268430892876733	0.0819036756277816	-0.327739739174394	0.743108453893247	0.857334706559422	-0.209849966458271	-0.223551672428547
ZMYM1	-0.120795057237903	0.0428415588726602	0.00480870511252521	78.5018829465637	-0.232521503552594	0.0870148248547673	-2.67220561485569	0.00753544598979431	0.0398209808452819	-0.639833146385512	-0.698835292056062
ENSG00000284640	0.442243943703642	0.146178547941319	0.00248330536482716	6.15833841353211	0.589917351743888	0.286740041286022	2.05732463836625	0.0396550088907525	0.131201378710823	1.12152592112043	1.20166417194768
SFPQ	-0.0062305558493592	0.035790085385003	0.861797808718556	698.417090052656	-0.0530456339044778	0.061767870721014	-0.858790068125679	0.390456348064921	0.591838231493484	-0.281440170059598	-0.284100759669591
ZMYM4	-0.115776597276382	0.0269176828519646	1.69925222727439e-05	322.495452456342	-0.199956529772576	0.0553537229709939	-3.61234112251774	0.000303445024776132	0.00355807941026161	-0.624133861001444	-0.623583843494686
ZMYM4-AS1	0.295495764955185	0.097299972125503	0.00238980086031619	11.0446746429273	0.422304726605273	0.18535552611838	2.27834980401697	0.022705744535912	0.0889107888527527	0.662452509071996	0.814343336867044
KIAA0319L	-0.00135494892527425	0.0241428699175175	0.955244526368824	430.56071386573	-0.0538851244491099	0.0431264638530976	-1.24946771969665	0.211494053045731	0.405702006789592	-0.266187772888228	-0.286040662338142
NCDN	-0.00283030341264949	0.232933817955142	0.990305401557151	22.3693942336844	-0.15035125416992	0.350337320528386	-0.429161397772744	0.667805773189992	0.80776083056563	-0.270803135233959	-0.508955504758647
TFAP2E-AS1	0.0893545791072818	0.176725990576937	0.613129860121269	5.82830661172799	0.114968448398198	0.340780582940611	0.337367955081626	0.735839538246557	0.852941628450423	0.017579513999799	0.104147766412276
TFAP2E	-0.0271960852895852	0.0557519119350704	0.625687665961747	74.4625664963625	-0.100443018298547	0.106864852092045	-0.939906960354313	0.347265286760871	0.549883184968841	-0.347026790742805	-0.393627082576156
PSMB2	0.216787894899856	0.0337948104705724	1.40981984551386e-10	102.620100864129	0.26779159247747	0.0687527151742466	3.89499660920706	9.82001034915989e-05	0.00144189347589551	0.416230097526432	0.457292929167653
C1orf216	0.871676632643214	0.236692440905675	0.000230740797374266	11.0851166600254	1.0778723397417	0.369992281842544	2.91322925541568	0.00357711879154473	0.0227881423747438	2.46492337543942	2.32923516056968
CLSPN	0.449072743235232	0.156342703215139	0.00407416771116241	5.15377006186119	0.647134782108141	0.281103753584966	2.30212074316019	0.0213283639394758	0.0851551029757257	1.14288850515996	1.33388274970412
AGO4	0.0188997916041355	0.0332441531050278	0.56968548868765	212.355569423456	-0.0445888910490152	0.0654923404565653	-0.680826043750669	0.495981568651361	0.682829001310897	-0.20282471840746	-0.264558838515793
AGO1	0.0155706480911279	0.0326087754707134	0.63300704207467	110.568230254893	-0.0112761431690955	0.0655440070782915	-0.172039270586956	0.86340665578009	0.928006930196173	-0.213239302661586	-0.187579426511412
AGO3	-0.0321815473824294	0.0203479252449533	0.113749122735889	737.666227158481	-0.0886269751538844	0.0394660038390794	-2.24565363940206	0.0247262018630151	0.0946663958432268	-0.362622848650434	-0.366322458629393
ENSG00000271554	0.15578244068315	0.100301680750869	0.120389957898677	19.4749234776018	0.198525488664929	0.181760719234802	1.09223538232411	0.274729654198128	0.476982418406655	0.225386284269754	0.297232163164682
ADPRS	0.0978701180828992	0.0530412390901121	0.0650127720555208	68.1958971814196	0.0737636480008546	0.0968932843605989	0.761287518403599	0.446485354055184	0.642444388223239	0.0442187375070906	0.008931325013355
TRAPPC3	0.0941188183152048	0.0668847767035707	0.159374471671014	45.4193035975274	0.0946209538398113	0.131592328236591	0.719046126075765	0.472112499771924	0.66389776111417	0.0324835187216917	0.0571285840706374
THRAP3	0.00446533317340158	0.0201729837925276	0.824818253266366	263.580763355033	-0.0585378141584193	0.045326172779951	-1.29147930584407	0.196537526411116	0.387723651871382	-0.247980141387032	-0.296792141602252
STK40	-0.0893934309495954	0.0620063660324374	0.149392244200425	73.3280498560877	-0.198410734980054	0.108223814277482	-1.83333711073365	0.0667524537655527	0.188110054469934	-0.541599206809652	-0.620011806308301
LSM10	0.26229878188985	0.0632425196869836	3.36115456605968e-05	29.4800102304439	0.30900679050145	0.128838611601881	2.39840205245535	0.0164667798028706	0.0707990131332493	0.558602141622869	0.552533397500275
OSCP1	0.0255122022587708	0.216819155507693	0.906332455638049	4.82760894908996	0.000153115930353953	0.391093830040606	0.000391506893212954	0.999687622702438	0.999755237692137	-0.182139065290823	-0.161168586784447
MRPS15	0.190358376767816	0.0593945038658442	0.00135070445424393	42.091556142248	0.20388834435197	0.109105278050255	1.86873034921425	0.061660339398595	0.178696546128504	0.333550440639723	0.30962470066837
GRIK3	3.15255691344301	0.725506154261473	1.39072327035121e-05	11.0668417712734	2.81319213509977	0.88652620493221	3.17327578073666	0.0015072927565883	0.0120111411256985	9.60021801357998	6.33922851109567
ENSG00000223944	0.631768551543047	0.309379853446165	0.0411467572232283	13.4253632975052	0.92941562902365	0.502913724072625	1.84806177389073	0.0645934069030493	0.184129191144879	1.71441715241207	1.9861799932093
ZC3H12A-DT	0.0369133948355877	0.100795821251967	0.714201295667802	60.8321002946594	0.0171919866817718	0.166495496757067	0.103257968032953	0.917758233893761	0.957940416893314	-0.146472630297907	-0.121795003542657
MEAF6	0.0750309374982554	0.0409290720193534	0.0667736959053207	135.724519985486	0.0706351517578373	0.0749918192658253	0.941904763070958	0.346241401323376	0.548951893627218	-0.0272292398974882	0.00170196638723716
SNIP1	0.0506672927839264	0.0538731384697958	0.346964898793531	37.5493978915842	0.0715700158802327	0.108560269837873	0.659265272526657	0.509725438541066	0.692275221297713	-0.103446209704757	0.00386225921884027
GNL2	0.0847972900734877	0.070110110628581	0.226475678190777	32.294137642394	0.0832334146512456	0.128431870748666	0.648074455087	0.516936795105509	0.697755458527153	0.00332291303699623	0.0308141511072423
C1orf109	0.146887524916789	0.0700618397425936	0.03603422005748	20.5035140893204	0.150554175702603	0.153508741840203	0.980753108245285	0.326714507315812	0.529518875936819	0.197560253544383	0.186379600709336
CDCA8	0.297983228463043	0.0889167211580518	0.000804441550452521	14.3218771617127	0.387979553823323	0.149841301803146	2.58926977511869	0.00961797121472102	0.0480119251792252	0.670234059545994	0.735024403849931
EPHA10	1.17667488623114	0.4063331204337	0.00378147570129838	8.05636650522258	1.64984634285492	0.649021535945447	2.54205176789942	0.0110203849842714	0.0529910284154266	3.41905166607687	3.65095808178172
MANEAL	0.348940075723567	0.154933280365737	0.0243099044237034	9.27834246575311	0.534277271904328	0.302546122794444	1.76593660156513	0.0774064857326756	0.207262513027518	0.8296427414024	1.07309055066116
YRDC	0.154597348778311	0.0776375423926084	0.0464511555212177	16.2708322792368	0.160032939332152	0.143564872702941	1.11470818953941	0.264975490441078	0.46703154150218	0.221678952506013	0.20828321710752
C1orf122	-0.0801834671330552	0.0505448936931934	0.11265287134269	259.42419527827	-0.16758388548124	0.0898221120166233	-1.86573085088698	0.0620790310996304	0.179593142993374	-0.512787608940699	-0.548776831729796
MTF1	-0.0163660338876766	0.0503468026434025	0.745131118712938	105.831158208306	-0.0741352579466009	0.0923900929300962	-0.802415665959908	0.42231255399213	0.62081275486983	-0.31314706090809	-0.332834861821959
INPP5B	-0.0703052199453783	0.0334652236680102	0.0356546479030226	123.238871191101	-0.152490823305363	0.0707766217564296	-2.15453661846343	0.0311981134781377	0.110304951192669	-0.481885415263203	-0.513899641297091
SF3A3	0.206089548179715	0.0400269881637683	2.62207405855407e-07	65.8781793972797	0.248640602287215	0.0808731951217456	3.07445009329623	0.00210891002143382	0.0153771944001709	0.382762380420988	0.413038640405239
UTP11	0.0880969329135722	0.0663496318586068	0.184254687086026	22.8945958000944	0.0924444196435918	0.12351104204341	0.748470890652035	0.454176176805633	0.648835647366966	0.0136452101180068	0.0520990283210981
POU3F1	0.129526717871172	0.26763973887455	0.628414814487782	8.02234607699578	0.158801519154163	0.457812479432811	0.346870228070025	0.728688814170137	0.848377386324381	0.143250312567146	0.205437639745556
RRAGC	0.0424947896640132	0.0487842993803406	0.383713135367011	83.2291163112418	-0.00997564101457984	0.0981018464642485	-0.101686577512232	0.919005456509204	0.958314333599996	-0.129012311609613	-0.184574213866513
RRAGC-DT	0.168920715882195	0.045168017713032	0.000184144618812384	373.79123826352	0.188430412787501	0.0714289683893316	2.63801111840843	0.00833938476171833	0.0430921960160658	0.266486847666833	0.273904366611086
MYCBP	0.192260838272044	0.0806782728621098	0.0171695845234314	35.3514981979211	0.23426793523658	0.138864335844446	1.68702736964085	0.091598089303729	0.2331903148149	0.339501925022598	0.379826145822661
GJA9	-0.139591854770846	0.0760712652818264	0.0665035801000703	28.3021579558355	-0.250162142910808	0.141665526564689	-1.76586463183458	0.0774185621162576	0.207262513027518	-0.698635307016226	-0.739599447870276
RHBDL2	-0.134494203083515	0.0523766185795003	0.0102337608588215	192.718209905278	-0.247593867988432	0.0910703098718461	-2.71871116214324	0.00655368091013283	0.035903195975259	-0.682688285571081	-0.733664653955862
AKIRIN1	0.0283363543074907	0.0800876466043223	0.723476187296569	225.517005443825	-0.0113850422418678	0.12904755928779	-0.0882236154228841	0.929698948104058	0.96466867695906	-0.173304249566317	-0.187831071515902
NDUFS5	0.369928396996553	0.100390882513943	0.000228810042992539	59.1007021126587	0.473807290761685	0.164689311538073	2.87697657083319	0.00401505404897099	0.0248707956296963	0.895300661944461	0.933355947888194
MACF1	-0.0275930617762738	0.0264990860052785	0.297743979024137	1987.40908290448	-0.0859795301641115	0.0481318627375319	-1.78633290452453	0.0740453722230445	0.201552811798589	-0.34826865521977	-0.360204717776514
ENSG00000287422	-0.147947493826756	0.0828842703810428	0.0742631345558201	44.0113056335759	-0.27642461976622	0.146375133009975	-1.88846707826651	0.0589632735726094	0.173154113812235	-0.724774314423035	-0.800287027093572
ENSG00000226438	-0.192595651721675	0.103344147854559	0.0623731412506571	10.7697722598657	-0.286861953462468	0.21172621448429	-1.35487215960097	0.175458291120076	0.360223034226805	-0.864447476715779	-0.824405716243049
BMP8A	-0.151647348483612	0.127756276936473	0.235225620567618	27.8873011031121	-0.237652913462794	0.224553510034851	-1.05833533141348	0.289902590640588	0.492135442619028	-0.73634859708802	-0.710693002475646
PPIEL	-0.156134874672925	0.0529076448810316	0.00316661359737048	84.839210633613	-0.254945610513534	0.0997569673109119	-2.55566721188453	0.0105984426023794	0.0515076948196995	-0.750386958428885	-0.75065312992398
PABPC4	0.0306138549312669	0.0462571919000004	0.508087692831756	85.4590097415568	0.014411652330362	0.0930720620288781	0.15484402103276	0.876944285950542	0.935668798676917	-0.166179527534219	-0.12821982638581
PPIE	-0.233791360088354	0.087553611743372	0.00757913654898733	63.6900761124387	-0.388138243509769	0.144462517049208	-2.68677475263398	0.00721455861723887	0.0385312262640427	-0.993320315635714	-1.0584359225151
BMP8B	-0.208300901803558	0.0840851980553131	0.0132395398903394	41.0613479121783	-0.352782061044655	0.150899024864141	-2.33786839485725	0.0193940762450319	0.0798999195762168	-0.913578326608796	-0.976734522597719
OXCT2	-0.316581681098936	0.156712003781621	0.0433678793484604	5.25618076105034	-0.478622532497294	0.288232914546019	-1.66054086241728	0.0968056945964651	0.241298210364833	-1.25231388867393	-1.26752787094883
ENSG00000284719	0.0166870132218609	0.121899243523553	0.891116279246907	7.76307097867338	-0.0640759598837596	0.270123335144762	-0.237210013157214	0.812493868603472	0.898342506630594	-0.209746969373171	-0.309589740979764
TRIT1	0.0548079384761544	0.0438960715568113	0.211817218502879	126.744397410305	0.0354986710411835	0.0746948703503695	0.475249115162403	0.634609423282072	0.785769577525471	-0.090492997186372	-0.0794917446575869
MFSD2A	-0.117921536308124	0.214905459124079	0.583202049263754	4.61492145319313	-0.113156729857439	0.463851002467164	-0.243950598911229	0.807269080460495	0.895377737880795	-0.630843889625552	-0.423006047161264
CAP1	0.163316372366311	0.0389778104375247	2.78975062560961e-05	140.187310390408	0.171545179111642	0.0750003459588408	2.28725850419122	0.0221807390058214	0.0875038439007671	0.248954738429973	0.234885809372592
PPT1	0.16506975412064	0.0663092306291878	0.0127961323629784	70.324777818915	0.174862670236343	0.120287896349132	1.45370129118236	0.146029140064503	0.318304887254718	0.254439855529539	0.242551899153889
ZMPSTE24-DT	0.126826984981033	0.0720514253970712	0.0783690420900887	30.1450853837596	0.130088459201537	0.131427659663868	0.989810360575882	0.32226681981361	0.525072969450582	0.134804718215885	0.139087229987496
ZMPSTE24	0.0388008163722497	0.0498782121406026	0.436621406321314	93.6464844152004	0.0281486341713264	0.0911923486216973	0.30867320117062	0.757570131351132	0.866849710738109	-0.140568195556714	-0.0964762791814763
COL9A2	-0.0479260432640653	0.0711604996239256	0.500634193136471	296.498672459913	-0.116518202881395	0.114698102296112	-1.01586861987118	0.309691953816607	0.512261464272553	-0.411876471468844	-0.430773770730196
SMAP2	-0.0429964857314621	0.139285379521981	0.757554719196565	65.3351702930681	-0.116613909955239	0.228983597793805	-0.509267524306467	0.610564718183294	0.772402103923311	-0.396455300210152	-0.430994931539136
ZFP69	-0.027839788207669	0.0926256293404346	0.76374815122674	12.1526048721656	-0.0313394159046105	0.181633532135377	-0.172542016532786	0.863011432224295	0.927900453524464	-0.349040491338413	-0.233941826383998
EXO5-DT	-0.086511880606492	0.0467849458843728	0.0644377054235048	98.2774747062027	-0.141824950532035	0.0800243984353345	-1.77227137354415	0.0763495207596223	0.205485910115129	-0.532584831576653	-0.489252841892733
ZNF684	-0.00393310715878647	0.0564057398969596	0.944409481754214	56.0620821966151	-0.0607995541381631	0.101553722955149	-0.598693502994615	0.54937729050861	0.725470449000653	-0.274253044342724	-0.302018591680014
NFYC-AS1	0.0618186810199818	0.116144623858489	0.594548653787413	17.0728841834604	0.0949077271629423	0.198474146254303	0.478186851809596	0.632517219841161	0.784663110375989	-0.0685612394771005	0.0577912625705541
NFYC	-0.12929250132641	0.0283605320253575	5.14250802297121e-06	155.43194013263	-0.235442164011708	0.0538825044469065	-4.36954752620495	1.24504242087827e-05	0.000274082088124926	-0.666415763523734	-0.705584381792443
CITED4	0.442326799384889	0.106107585811628	3.06391199344182e-05	18.3646436631298	0.55977434521604	0.194334959753243	2.88046137414912	0.00397093605359964	0.0247009930536492	1.12178511916038	1.13200942815644
CTPS1	-0.0327559308125146	0.100111362405512	0.743520450798365	40.9958027313993	-0.0761916653781255	0.172280312600988	-0.442254046488702	0.658305380274225	0.800798301335638	-0.364419696579466	-0.337586827510615
SLFNL1-AS1	-0.161247864942742	0.117704606623493	0.170706650068828	8.93245845977149	-0.192812704081485	0.231566017737907	-0.832646801827876	0.40504395541333	0.605776669450789	-0.766381963674971	-0.607075823707659
SLFNL1	0.132832825174262	0.0932428510377892	0.154275777132519	11.8446130321815	0.133107402280305	0.170612572900109	0.780173465634545	0.435288778461656	0.632655410931075	0.153592832475549	0.146063432128367
SCMH1	0.0203689734508438	0.115602019208156	0.860137516213869	198.102992618604	-0.0181628758299966	0.180839528020532	-0.100436425757174	0.919997852385295	0.958976964777509	-0.198228665979143	-0.203493353299393
FOXO6	0.445278173261124	0.100559327730661	9.51044570764375e-06	17.1279543857602	0.581711057435138	0.192569090205992	3.02079143030108	0.0025211495879151	0.0174930632599309	1.13101792386807	1.18270098965784
HIVEP3	0.628684024301829	0.151576801586445	3.35939227846827e-05	197.571985216559	0.877818841451728	0.250661127930025	3.5020142480839	0.000461754924727638	0.00491601657175366	1.7047678030487	1.86694964983088
FOXJ3	0.0406325706108843	0.021033834230105	0.0533876617531178	555.009573461588	0.00228679065160184	0.047036130587822	0.0486177460395499	0.961223927393769	0.981401065323188	-0.134837905235322	-0.15623807111392
RIMKLA	0.929122977759297	0.236933905016656	8.80200022216184e-05	7.19879588688798	1.26211282484303	0.387069804325686	3.26068530982869	0.00111143315583573	0.00953781232860541	2.64463320139478	2.75497981128495
PPCS	-0.0276633945167854	0.0856355339796848	0.746667676219123	27.2922572916586	-0.0686735465779362	0.149811114156688	-0.458400880098323	0.646664459492973	0.793294673364565	-0.348488677651672	-0.320213887676777
CCDC30	0.0844698566765094	0.06828322840143	0.216068036870479	176.564540576951	0.0692185374526175	0.109183323444312	0.63396620719209	0.526102876010883	0.706086695533894	0.00229860072149501	-0.00157155931066981
PPIH	0.141367362830234	0.0685398766036697	0.0391547914503595	44.5221000040029	0.162876078164293	0.130103798648424	1.25189333329481	0.210608734341883	0.404949381791817	0.180291489694994	0.214853169137114
ENSG00000285728	-0.343372397575171	0.0893299245920395	0.000121110392145535	18.7612807070349	-0.594412319469694	0.186989445547559	-3.17885492268874	0.0014785807568263	0.0118238480640528	-1.33612348501004	-1.53509600280567
YBX1	0.237897688187886	0.0361898041217278	4.91094888817091e-11	181.633091237672	0.265264548003977	0.0786540482852293	3.37254793347734	0.000744761217358238	0.00714371311763403	0.482268019870833	0.451453410963402
P3H1	0.145309065303117	0.073339474058559	0.0475552482764589	35.628984139674	0.162316345623299	0.133109624006921	1.21941855695467	0.22268537018145	0.418909145483832	0.192622346670112	0.213559733902029
C1orf50	0.00557506566715764	0.0509343229753377	0.912840843667932	41.1050999665532	-0.0427206893460485	0.103008596560971	-0.4147293601924	0.678340036635764	0.815309362843148	-0.244508557025887	-0.260241780399832
TMEM269	0.162329539497069	0.121057612365045	0.179943837101439	8.72345341304376	0.153513085270475	0.240973741636442	0.637053166988132	0.524090212748333	0.704024519460057	0.245867621872424	0.193217076846999
SVBP	0.0649021488642211	0.0829585288713437	0.434012140665488	27.5206043503666	0.0220285456807369	0.151679107736375	0.145231245156211	0.884528297382467	0.940071228857987	-0.058915204233127	-0.110618637389769
ERMAP	0.0716224691179456	0.105152976259118	0.495791507920174	18.0811795324864	0.0915425339884215	0.195837877352862	0.467440391132709	0.640184830214235	0.788848148864969	-0.0378919767202066	0.0500149424426093
ZNF691-DT	-0.0911908797200313	0.148662700924881	0.539606643570128	5.19858793520128	-0.197628146759675	0.264070452972607	-0.748391743699457	0.454223901082276	0.648841136257611	-0.547222179081361	-0.618203394067331
ZNF691	-0.164998837225057	0.0741407130724777	0.0260488847731522	19.2843540759561	-0.251842122812213	0.150743425338826	-1.67066737568254	0.0947873962621971	0.238405639983691	-0.778116157985439	-0.743481561271892
SLC2A1	0.273883062993779	0.082975242427161	0.00096416278138801	70.9285631935101	0.344930163816302	0.141202899405979	2.44279802516361	0.0145738909993409	0.0651055831628095	0.594841333808176	0.63554546738293
SLC2A1-DT	-0.859792061750251	0.26786338694369	0.00132820177514371	9.22427254866177	-1.27475752489787	0.450546040013303	-2.82936128982563	0.00466410133309682	0.0279252336179396	-2.95164293679236	-3.10724412047656
EBNA1BP2	0.145144627758445	0.0586167375784687	0.0132802735538266	34.6223305993945	0.146034059916847	0.117405016058135	1.24384855792307	0.213555305160915	0.407962369781561	0.192107935483921	0.175934474518202
TMEM125	-0.441226391095625	0.0842168863656265	1.61302408357111e-07	162.336457123874	-0.681565495001005	0.141993618256209	-4.7999727267405	1.58687239317132e-06	5.32052045474629e-05	-1.64224085608148	-1.73649038284596
TIE1	-0.109783429551829	0.114657683260517	0.338320676010502	10.0403811351608	-0.298812014548994	0.23064440634811	-1.29555283512057	0.195129587361319	0.386086710155604	-0.605385390119192	-0.852020030113916
MPL	-0.417042446945735	0.135725368557938	0.00212136306399489	6.48169962231543	-0.602666962531305	0.293514354567947	-2.05327934784801	0.0400454926398783	0.131960293986842	-1.56658604487794	-1.55417090984964
CDC20-DT	-0.00446465669102778	0.073973757793469	0.951873215264647	49.9445751181615	-0.0558096347321302	0.123585160484578	-0.451588479662934	0.65156547083183	0.796531380878003	-0.275915894672587	-0.290487838851989
ELOVL1	0.100636630921602	0.0501464874187804	0.0447653128890213	241.509264268855	0.103022589845356	0.0892212687643937	1.15468644721258	0.24821885144939	0.447799406726535	0.0528732400649462	0.0765431637958819
ENSG00000288772	0.237075518168445	0.095966255757452	0.0134960159869506	49.6527988948343	0.301271413712064	0.160121957477189	1.881512182706	0.0599022796274741	0.174938792528507	0.479696019323176	0.53465841585584
MED8	-0.048278541811775	0.0486350989590733	0.320871419555637	43.2313623471149	-0.110158178457795	0.0945634680227485	-1.16491263234228	0.244054359591487	0.443570151580424	-0.41297919528061	-0.416076966304844
SZT2	-0.0730877878343069	0.0335631236988266	0.0294342096361405	164.189574534599	-0.140952251209877	0.0643752063615067	-2.18954251452558	0.028557432003015	0.104109714500817	-0.490590142953326	-0.487236200067853
HYI	0.137700053875915	0.0635189974982501	0.0301696276798347	37.4435534339177	0.135997250651019	0.118516356036546	1.14749773954476	0.251175966827705	0.451264334640447	0.168819019991769	0.152741321000257
PTPRF	-0.06912101695323	0.0442090698960633	0.117934311772224	329.015552150972	-0.154024451585943	0.0767944138130056	-2.00567259958508	0.0448911904663024	0.142978829522494	-0.4781808642916	-0.517443563992929
KDM4A	-0.116286496546153	0.0355165141900438	0.0010597926438482	84.9998266696408	-0.217222708551406	0.0702839928157918	-3.09064268902207	0.00199723815962809	0.0147655817141304	-0.625728982655228	-0.663482692270174
KDM4A-AS1	0.0180117870396246	0.0948058395329388	0.849320061354333	17.4510301474235	0.023976158487037	0.171275281261222	0.139986099047589	0.888670973589773	0.942535615486578	-0.205602669648977	-0.106118075347225
ST3GAL3	-0.156031154020992	0.0306085949958929	3.43940412340603e-07	294.752725576398	-0.269263179526421	0.0547927017256142	-4.91421614642789	8.91383669792871e-07	3.33670859279934e-05	-0.750062488346948	-0.783738303441249
ST3GAL3-AS1	0.131766648064826	0.120777116700495	0.27527720444033	7.94506141398452	0.183976772304498	0.223055329692003	0.824803301308849	0.40948327211425	0.609914340836235	0.150257502745046	0.263612852176544
LINC02918	-0.076295938141683	0.106606607918755	0.4741905794631	10.2152495744276	-0.133728007949907	0.215813391399506	-0.619646478296402	0.535490559791383	0.714491019279522	-0.500626223268135	-0.470542350604168
ENSG00000288573	-0.100580166264484	0.0791565193017071	0.203853482914472	22.0347641255008	-0.205907319975769	0.152633271557625	-1.34903299833962	0.177326367266039	0.363200951156068	-0.576594753565238	-0.637334985623654
IPO13	-0.167324917631608	0.0384676117956754	1.36285985781659e-05	258.037323770402	-0.301986427780913	0.0730098008709982	-4.13624505447557	3.53035178107275e-05	0.000636582700426118	-0.785392852510997	-0.859355494151073
DPH2	-0.219043309823838	0.0840962344381046	0.00919616030519643	14.801529770307	-0.363444147489188	0.168102673342268	-2.16203669021487	0.030615348228152	0.108895486865878	-0.947183881005077	-1.00137257251779
ATP6V0B	0.306906783363864	0.044921714669133	8.37176827028537e-12	219.445805207427	0.389197019748906	0.0760752572511898	5.11594746848942	3.12169939751015e-07	1.39871052398742e-05	0.698149682287341	0.737837735593821
B4GALT2	-0.0824226122385908	0.0621078566942393	0.184479463010609	44.9255687219519	-0.195188820020274	0.116793613470419	-1.67122853913335	0.0946765452184428	0.23834835846059	-0.519792343121638	-0.612566574830367
SLC6A9	0.286353762192957	0.0777428536146173	0.000230193148006612	162.334398259307	0.377923787742024	0.129014279301266	2.92931751267254	0.00339707218824104	0.0219054118514313	0.63385351427148	0.711787444743997
ENSG00000230615	-0.295873140284946	0.0829789233796852	0.000362966467997224	44.0469196381855	-0.457304982487335	0.148022923102115	-3.08942002295048	0.00200547693198756	0.0147968971638563	-1.18753120740932	-1.21826707532021
DMAP1	0.0640334241361705	0.0604426964873779	0.28941439999938	62.8977077122409	0.0274132069350815	0.106636361801395	0.257071851214665	0.797123306949588	0.889267767436919	-0.061632842219767	-0.0981757113754884
ERI3	-0.0402037236717057	0.0202340615601211	0.0469298273653729	407.819655833461	-0.100415037420409	0.0412726383817237	-2.43296870172648	0.0149755953149307	0.0663358754723084	-0.387718682020093	-0.393562424099041
RNF220	0.0124935573209889	0.0290377254411282	0.667011891742477	9262.22481112865	-0.0288082055912106	0.0597064135232691	-0.482497673051209	0.629452451034448	0.783106701411194	-0.222865388457525	-0.228092681717598
TMEM53	0.296516364781541	0.0589421025382219	4.88851071444515e-07	31.7613439765076	0.364429922808339	0.121796272996109	2.99212704825525	0.00277040941614917	0.018747493650884	0.665645259051024	0.680605694382067
ARMH1	-0.284682732535504	0.353603378783691	0.420767438708509	6.07969022533843	-0.444839816732704	0.583987219321093	-0.761728685175417	0.446221951281188	0.642414108547119	-1.15252417214958	-1.18946245272385
ENSG00000225721	-0.0108296301887161	0.102088041499591	0.915517863152173	10.9771528896127	-0.12600876608035	0.208309138273482	-0.604912329457755	0.545237250457441	0.722519984339822	-0.295827488302586	-0.452704653684656
RPS8	0.227744807120422	0.0763065348224867	0.00283945438137933	256.067568677267	0.262973895557416	0.126902033172573	2.07225911975579	0.0382412826410611	0.127724329146313	0.450506686997655	0.446160149684619
PLK3	-0.109294735160504	0.157409893608217	0.487473991903138	6.41495143476138	-0.113350423496584	0.302441878582765	-0.374784153661991	0.707821000270768	0.834064497131302	-0.603856603843357	-0.423453636249506
EIF2B3	-0.0241859513017563	0.053188656389166	0.649310616517668	182.283499395113	-0.0880833090696574	0.0878728020511396	-1.00239558786796	0.316152572229036	0.518251877270347	-0.337610166343777	-0.365066149914142
HECTD3	-0.00864737184240932	0.064124911515396	0.892728900178306	25.4340017058924	-0.049885964553186	0.128578716573535	-0.38797995409027	0.698030868253217	0.828277787278165	-0.289000713390936	-0.27679936593085
UROD	0.148645424902854	0.103216260321934	0.149829000739111	24.1877123443048	0.163190825680991	0.176317140639092	0.925552814034291	0.354678424917202	0.557664312082704	0.203059505061678	0.215580490667377
ZSWIM5	0.043439549556332	0.0576323482265582	0.451008032169441	368.8614962512	-0.0033528363540588	0.0933272830773837	-0.0359255754962753	0.971341702730237	0.986893315231862	-0.126056812256693	-0.16927017439116
MUTYH	-0.0329196843697584	0.0468710753572226	0.482463784099057	72.2906962522603	-0.09791072680006	0.0880302715229577	-1.11223929116844	0.266035278422437	0.467895518824093	-0.364931968042731	-0.387775439497059
TOE1	0.126047939119999	0.0840756103940454	0.133816252025111	14.6981728055509	0.123936203028654	0.159391675388658	0.777557565201888	0.436829885727102	0.633791256045621	0.132367623291661	0.124870538395556
TESK2	-0.360619461238622	0.0563216518579566	1.52496394596772e-10	451.581800616818	-0.564435686870948	0.0876549946440743	-6.43928722102895	1.200358618463e-10	2.08805912148163e-08	-1.39007760172428	-1.46582571745902
CCDC163	0.0618144931421762	0.177138640724132	0.727118521202242	6.2102203347781	0.00226338132229302	0.31373300432452	0.00721435517173647	0.99424382732421	0.997278965525797	-0.0685743404461884	-0.156292165612882
MMACHC	-0.171693443076233	0.0848509206124969	0.0430245305564122	29.9926669833197	-0.28340218681285	0.146334598123417	-1.93667246466096	0.0527853937127151	0.160198036009074	-0.799058942942838	-0.816410854836837
PRDX1	0.310810712030619	0.0656233130862925	2.17671451822682e-06	257.088827013965	0.387991554110141	0.112398675020711	3.45192284551973	0.000556606861881798	0.00564084239875549	0.710362371185599	0.735052134225897
AKR1A1	0.0241338347054816	0.0526248539322406	0.6465203899113	63.6957208085506	-0.0295447800473653	0.102999039691627	-0.286845199099142	0.774230852609915	0.876486257901386	-0.186451022693919	-0.229794764918198
NASP	0.0893170283257997	0.0278681722735533	0.00135070290429189	630.048264394516	0.0853645821987032	0.0527788645591617	1.61740088407955	0.105791775034577	0.256853396660304	0.017462043612588	0.0357388731769276
CCDC17	0.20152393290605	0.133010292918948	0.129747009148151	6.83995316634411	0.358459425202011	0.252022560289764	1.42233070241756	0.154930269924724	0.33157550628423	0.368479732420466	0.666809012200056
GPBP1L1	0.0526514017543799	0.0356311298657276	0.139493496865916	375.872765655498	0.048337078689534	0.064233263518186	0.752524097983105	0.451735943613703	0.647028145957667	-0.0972393069499141	-0.0498246311728332
TMEM69	0.0340280827051273	0.0550297830655722	0.536339663164664	45.2441406875944	0.0161802928150371	0.099644235198901	0.162380621244565	0.871006130315247	0.932225598468421	-0.155498773558095	-0.124132835272132
IPP	-0.148884008630507	0.0462364756412897	0.00128165868727087	56.6394145344756	-0.263117095285308	0.100068801281816	-2.62936191814982	0.00855452647715495	0.0438852065269968	-0.727704020604458	-0.769535874007458
MAST2	-0.0359874058260589	0.0578621718693203	0.533974427491628	133.042567600897	-0.10726057882679	0.0885573088347734	-1.21119962020202	0.225818908287098	0.422599465628785	-0.37452874374495	-0.409381165747566
POMGNT1	0.0719731332613713	0.0469894292612516	0.125599506316473	124.880936784082	0.0635018696774588	0.0781104912877991	0.812974910674744	0.416232443034143	0.616057347617901	-0.0367949914889184	-0.0147816891247094
LURAP1	0.214706606376566	0.0694134361143827	0.00198039810137862	74.4179794639196	0.28765452769528	0.117086536700927	2.45676860722282	0.014019295350058	0.0631676389090775	0.409719187258293	0.503192387214758
RAD54L	0.350228706841217	0.208338791700397	0.0927524749537216	6.91850578575422	0.484044999439887	0.370006302288935	1.30820744523941	0.190802957485535	0.381090440278417	0.833673975650734	0.95701334166312
LRRC41	0.0250969132651969	0.0394612056241558	0.524783252079589	114.481470730507	-0.0301688912608742	0.0778995309490309	-0.387279498263135	0.698549301632707	0.828487204134211	-0.183438216918407	-0.231236966996947
UQCRH	0.296769314777134	0.0747258497010354	7.14391482864621e-05	56.2744573202346	0.38657145297311	0.153994741908368	2.51028995004994	0.0120632065662714	0.0565524959698445	0.666436564391538	0.731770551124154
NSUN4	-0.0470751353775591	0.0447201735619868	0.292496873374027	56.4385198449846	-0.0618652498868698	0.100975597903481	-0.612675251955473	0.540091089450995	0.718469352102781	-0.409214570039274	-0.304481211467692
FAAH	-0.109211674840141	0.0670577325476268	0.103393138778269	132.253080502297	-0.208169297042654	0.113439638315819	-1.83506664983456	0.0664958146420093	0.187742431792391	-0.603596765629349	-0.642561983564617
ENSG00000291138	-0.306840473223604	0.128718018051172	0.0171340214442557	11.9089725889804	-0.534295281828702	0.231318098429535	-2.309785898536	0.0209000103835756	0.0840152475695915	-1.22184039608996	-1.39617698520525
MKNK1	0.618867592942071	0.279915435826356	0.0270421302538945	6.17924143288294	0.809292585450662	0.490810609803873	1.64888975357329	0.0991702226751307	0.245452111227734	1.6740589882825	1.70859853112886
MOB3C	-0.015238001903687	0.167448797281447	0.927491825405092	6.28928876225623	0.00179652671835729	0.301618033192709	0.00595629743798993	0.995247590335281	0.99795471103077	-0.309618230116414	-0.157370977634996
ATPAF1	-0.099004807141358	0.0287020304317331	0.000561832087241377	141.457803452391	-0.181946348533183	0.0581099948854135	-3.1310680527844	0.00174171795029301	0.0133479878305999	-0.571666545978452	-0.581965746815952
EFCAB14	0.0567641260971846	0.0258034934057454	0.0278166834121282	234.890877427092	0.0392223789647108	0.0483542024202039	0.811147263351871	0.417281106558266	0.616690491009936	-0.0843734409952686	-0.0708869652661524
STIL	-0.198193120132759	0.156177622466426	0.204432575225806	11.7577819316098	-0.377827503945127	0.280204645748786	-1.34839842835391	0.177530269208695	0.36341721729472	-0.881958078511488	-1.03460976827896
CMPK1	0.219122051288722	0.0436809500418018	5.26428062208944e-07	113.021795159005	0.288203761424181	0.081608368396537	3.53154666717256	0.000413136955607003	0.00452174304893126	0.423532056207147	0.504461561695835
LINC01389	0.189898553875626	0.158114513065815	0.229743783337523	4.99609233416975	0.235043879806087	0.301616926282507	0.779279474474636	0.435815102906105	0.633064359128566	0.332111973287992	0.381619205852532
SLC5A9	-0.0672354149620289	0.183243914147961	0.713680491892336	8.7296835862154	-0.154691439890893	0.321314180346415	-0.481433591645776	0.630208367104522	0.783385197913753	-0.472282121647919	-0.518984846858993
SPATA6	-0.15905098101025	0.0749339710691045	0.0337917121272278	1017.68744650242	-0.271393762316797	0.119345530762544	-2.27401697057911	0.022964966187194	0.0897136609006873	-0.759509435433975	-0.788661674248755
BEND5	0.249075980784584	0.137341896925608	0.0697475013200482	7.53439483308563	0.329452896780976	0.286403362693037	1.15031085418532	0.250015861856194	0.450250287647259	0.517237155208711	0.59978045273722
FAF1	-0.00734005865202912	0.0188883541598151	0.697570334459596	1614.36620905754	-0.0585493635969171	0.0413514990627617	-1.41589458481428	0.15680637067006	0.334083428923271	-0.28491103587642	-0.296818830153666
FAF1-AS1	0.259808070075135	0.131919590068105	0.0489022795405746	6.3606581329197	0.37406312883999	0.258628733077964	1.44633244878955	0.148083978662866	0.321381140247929	0.550810429446525	0.702866197739717
CDKN2C	0.497340105794106	0.0869406120803071	1.06237389414994e-08	26.6581502713674	0.679046719016721	0.16157672663283	4.20262703155139	2.63835100119946e-05	0.000503363327790131	1.2938836521489	1.40762515450358
RNF11	0.0321572065102167	0.0310638007715651	0.300576120755044	114.199747299199	-0.00908747730499984	0.0649130543101444	-0.139994603575135	0.888664254123873	0.942535615486578	-0.161351449384416	-0.182521836789319
EPS15	-0.0814839427824442	0.0264467844996491	0.00206269980134582	1232.4086170719	-0.165290129478412	0.0511199620414233	-3.23337739070454	0.00122335836408519	0.010260111611664	-0.516855896525203	-0.543476398723917
EPS15-AS1	-0.0814926300673714	0.113104924165919	0.471214303628414	26.8423315736893	-0.207195056420976	0.197042753032177	-1.05152335334627	0.293018289406331	0.495094095207635	-0.51688307302284	-0.640310699147076
OSBPL9	-0.0690990133928972	0.0248495108995445	0.00542419817425872	1019.47698265714	-0.138540125740231	0.0543608846759732	-2.54852595880331	0.0108179235463904	0.0522724893976893	-0.478112030391205	-0.4816622377816
TXNDC12	0.070953029975525	0.0507325062156036	0.161941561145435	63.3873807774169	0.0440227083400583	0.0959953068087806	0.458592297931294	0.646526968593265	0.793191815268837	-0.0399861881365988	-0.0597943188692352
BTF3L4	-0.0270949201280871	0.0350075664537879	0.438946607861974	123.302363570793	-0.0619443201069495	0.0679689175629063	-0.911362462843682	0.362104424933994	0.564835534030387	-0.346710315020479	-0.304663927678037
ZFYVE9	0.26382004577551	0.0476091049036827	3.00100647857164e-08	163.320127044549	0.335006316088123	0.0799064554655542	4.19248124743233	2.7591989672856e-05	0.000521707364837402	0.563361122678526	0.61261334645163
CC2D1B	0.195070043061903	0.0639849459749262	0.00229844173149597	43.8961739231496	0.242077251732388	0.110284683864793	2.19502149572437	0.0281620558242328	0.103180806494089	0.348289981126749	0.39787198803809
PRPF38A	0.147427671153039	0.0431727436235454	0.000638213368749927	80.0838090604161	0.16557849096892	0.082490426138389	2.00724494611217	0.0447235879936454	0.142548603594318	0.199249997006929	0.221097930135013
TUT4	0.0383855716089419	0.026267012006153	0.143916557619843	780.104827783782	0.0197757984973041	0.0483064055389498	0.409382529639029	0.682258958467214	0.817183614767248	-0.141867208818431	-0.115824306828996
GPX7	-0.121210022259351	0.111843784131207	0.278478351514444	7.43527482258213	-0.21519956753256	0.236080374530181	-0.911552126943313	0.362004533288067	0.564835534030387	-0.641131284528701	-0.658807598921703
COA7	0.0922960704879056	0.12680303515625	0.466693433272335	13.4932613572574	0.103711806483624	0.220801533221726	0.469706006884825	0.63856507564669	0.787869092833107	0.0267814032234375	0.078135812104234
ZYG11B	-0.0378447204074254	0.0322417401526526	0.240483024535005	193.087976004022	-0.111145573269627	0.0622949773275872	-1.78418193629241	0.0743941065532079	0.202167112570434	-0.380338994675401	-0.418358647549062
SCP2	-0.0669303040777005	0.0546689200319677	0.220844972739451	82.4148712595269	-0.145868087128079	0.113541868604655	-1.28470747329323	0.198894525774897	0.390863165617707	-0.471327641013704	-0.498595760073448
CPT2	-0.0362823319412042	0.0640910063040505	0.571321420121263	27.7141667320187	-0.112044593298733	0.138680675124215	-0.807932274618478	0.419129570575794	0.618291410467913	-0.375451363290464	-0.420436111511814
ENSG00000236723	0.0812713956675605	0.0849815678568636	0.338899755889213	24.5047858613286	0.0675288223917648	0.153579591048778	0.439699193952908	0.660154986461229	0.80219030488295	-0.00770716848943962	-0.0054761688105602
CZIB	-0.0512719197258461	0.0435978098860031	0.23958667010041	96.3403650864373	-0.114279888445782	0.0846376449631445	-1.35022528681588	0.176943729365189	0.362618154177919	-0.422343401530274	-0.42560145262076
MAGOH	0.066076238701588	0.0465767600087848	0.156000341344378	68.3548875936848	0.06657959084863	0.0855801130129391	0.777979702347012	0.436580979340024	0.633741052476104	-0.0552422903183634	-0.00766966201352034
NDC1	0.0478960594004027	0.0471612682733388	0.309829245261478	90.5693868395645	0.036434823168432	0.0786197164467093	0.463431119000901	0.643055377240846	0.79024408310199	-0.11211547957786	-0.077328475492221
YIPF1	-0.0452663506493955	0.0642154339159595	0.480863832100673	57.1774532521437	-0.107311297571037	0.108803371332301	-0.986286511686236	0.323992536795486	0.526665968454051	-0.403556135407234	-0.409498367100146
DIO1	-0.0730469795911232	0.154496351493669	0.636350772709641	4.91442685003011	-0.201304792366361	0.300675854365864	-0.66950767560275	0.50317168608469	0.687351861645254	-0.490462482224601	-0.626699421413121
IFT25	-0.0688320172207134	0.0495573960364373	0.164852422151545	72.33099229106	-0.13934317607181	0.0969843111002043	-1.43675997170141	0.150786207792825	0.325525604967837	-0.477276784292659	-0.483517934062127
LRRC42	0.140177421646813	0.0711451433908918	0.0488037639996445	23.923730927439	0.195814928442522	0.138636445608249	1.41243471428751	0.157822001052756	0.33545763819351	0.176568987897227	0.290968575036935
TMEM59	0.0631533276136453	0.0266532623054081	0.0178150060283884	490.629844961046	0.0419532372125328	0.0509051966648219	0.824144487423709	0.409857464892623	0.610102937269941	-0.0643860546750995	-0.0645764722698252
TCEANC2	0.129728157395553	0.0645209159544368	0.0443637858720351	58.9461124172448	0.156759388911462	0.105263561889795	1.48920847914666	0.136432478692397	0.304450744030454	0.143880477319906	0.200718665919496
CYB5RL	0.0873711268914164	0.0843679354369988	0.300390490565051	14.8363853668031	0.0638433165358462	0.154143613911886	0.41418074298129	0.678741743686266	0.81554504341214	0.0113746657751874	-0.0139926705038454
MRPL37	-0.0132962279019922	0.0552845549862136	0.809938563158328	34.4917321862267	-0.0412784888679263	0.116181035559154	-0.355294551036338	0.722368937172371	0.844143452543324	-0.303543764157194	-0.256909129932255
SSBP3	0.204362049158741	0.0520484905924733	8.62345947338728e-05	404.224134637809	0.24659078276536	0.0942410236756109	2.61659703118416	0.00888111184564552	0.045125814346981	0.377358232467452	0.408301898120384
ACOT11	0.194952906207203	0.201763247301947	0.333921160563194	12.3967126893554	0.185549283198094	0.352006565982895	0.527118812911889	0.598111083143552	0.763883658992174	0.347923541038549	0.267246625181276
TTC4	-0.100904999223731	0.0889412865066231	0.256579643230796	64.0985188531599	-0.191843368770152	0.151024372364249	-1.27028085445344	0.203984605477916	0.396960193427828	-0.577610930912168	-0.604835874527529
PARS2	-0.161271170334723	0.132405004140812	0.223218590574044	5.9601628049128	-0.281651651189696	0.245130468991777	-1.14898671041642	0.250561460612442	0.450815497276169	-0.766454870104934	-0.812365700607926
DHCR24	0.612097464233935	0.124314782036196	8.48923644395164e-07	214.005908788569	0.878639288284237	0.19466585024028	4.51357691757293	6.37433164344873e-06	0.000160290591292573	1.65287994461356	1.86884554610984
ENSG00000287724	0.206016495148804	0.216668164904452	0.341686219447512	5.3231539227943	0.25889093594038	0.375348182517154	0.689735419002722	0.490360587818108	0.677994356786848	0.382533848084527	0.436725208091388
USP24	0.00385917326509495	0.025684606593744	0.880565501796433	401.290287781192	-0.0342216120767537	0.0439977318832938	-0.777804005159362	0.436684566436151	0.633791256045621	-0.249876395907711	-0.240602032483255
ENSG00000234810	0.0225322114252657	0.145940382322116	0.877299667505531	17.3082806483153	-0.0100631980818691	0.250443400969926	-0.0401815262166863	0.967948405678108	0.985205832336787	-0.191461392637421	-0.184776541563438
ENSG00000260971	0.726890877201755	0.0870212862014867	6.65372208186679e-17	329.471866868918	0.984543162085364	0.14394215671205	6.83985278930411	7.92746010786087e-12	2.05641096762861e-09	2.01198902672458	2.11356921656727
PLPP3	-0.0105068602023677	0.0363263220874431	0.772401203598876	371.695572921441	-0.044335641896905	0.0663030076934077	-0.668682212757493	0.503698216375901	0.687764475475068	-0.294817764569021	-0.263973627986468
DAB1	0.430893518462632	0.441207425753408	0.328755605137577	37.5449479859921	0.539671434524734	0.67018884031666	0.805252791541176	0.420673817988159	0.619406798722656	1.08601830195929	1.08555543252175
OMA1	-0.128897641500705	0.0608349524056191	0.0341066162528556	81.5707825552575	-0.239931422960092	0.102984385828192	-2.32978447199139	0.0198175452745487	0.0812904911252765	-0.665180520612964	-0.71595820371274
MYSM1	0.0704677322814708	0.0456196832993095	0.122424109857354	261.15988684508	0.0721915198788384	0.0793492635322917	0.909794453850974	0.362930920044623	0.565564557126766	-0.0415043484992606	0.00529843652079954
JUN	-0.241698655325258	0.146270829231833	0.0984520089368271	86.8539184676397	-0.387903728885684	0.237560993042691	-1.6328595192224	0.10249854565715	0.251250579589958	-1.01805676576027	-1.05789400390984
LINC01135	-0.236220928511693	0.0333079239846253	1.32155056754959e-12	386.060542609107	-0.4072401422872	0.0636005357715677	-6.40309295113288	1.52260430137342e-10	2.52957608989971e-08	-1.00092075248897	-1.10257677037773
LINC02777	-0.0414739968916422	0.108662609332878	0.702701111359446	8.37069808174342	-0.0731574163837662	0.232262879757979	-0.314976790350646	0.75277927621391	0.863971333500714	-0.391692487121344	-0.330575256315629
LINC01358	-0.169385698676049	0.219846672556596	0.441019976520115	26.3887941465225	-0.357568794699245	0.344175831910692	-1.03891314132722	0.29884513407827	0.501387059171825	-0.791839609081501	-0.987795751874877
FGGY	-0.162695379226252	0.0573621232681912	0.00456415738682659	193.724695877699	-0.302324853538751	0.0948582251844679	-3.18712323523689	0.00143695535331627	0.0115409135546629	-0.770910233305213	-0.860137531584293
CYP2J2	0.0714503230479027	0.0348631146943326	0.0404178166633867	254.511690191431	0.058755429302238	0.0666034067543732	0.882168528089296	0.377685678390357	0.580132542116537	-0.0384305025432818	-0.0257498083118568
NFIA	-0.143324017821712	0.0193530485404971	1.3040223964137e-13	2382.12459268176	-0.254378063614617	0.0404087864413071	-6.29511762210667	3.07166852687579e-10	4.36708565753707e-08	-0.71031066026895	-0.749341637196902
TM2D1	0.0641390207111847	0.0230362180644442	0.00536485713641017	210.440074194001	0.0350033041020066	0.0455867000972107	0.767840269801594	0.442582086830995	0.638814792647705	-0.0613025036737908	-0.0806364432529026
PATJ-DT	0.104141437189417	0.102745414939406	0.310779769106311	14.5478894282816	0.141091299756103	0.199846447101885	0.705998539389457	0.48018904577541	0.670453950347684	0.063837351413083	0.164512697718993
PATJ	-0.110165313822987	0.139161852963812	0.428573866614916	76.9983990257776	-0.225222266338196	0.218553778584357	-1.03051188497876	0.302769776022149	0.505323217236036	-0.606580041506781	-0.681968145855147
KANK4	0.347372534957163	0.210981379971223	0.0996689600836814	34.6982373058846	0.455573138212504	0.348135632172305	1.30860818632614	0.190667106485699	0.380922015470551	0.824738992038726	0.89122029619432
USP1	0.111063259467324	0.0411121127933936	0.00690331013534871	74.8372107015789	0.0983715150875606	0.0870923095195795	1.12950862860567	0.258683331671126	0.460240129520019	0.0854909391973543	0.0657954163769629
DOCK7	0.718318948596895	0.0819274643662947	1.82283390572502e-18	98.580817171942	1.01860086152797	0.136859624955476	7.44266880651876	9.86712485994798e-14	5.83581232716763e-11	1.98517339912341	2.19227006966905
ATG4C	0.0238119947475272	0.0285817566041964	0.404777810973601	1480.35531316547	-0.00567547845907533	0.0521674957369348	-0.108793385208581	0.91336637051555	0.955567477141648	-0.187457837012787	-0.174637357674427
ALG6	-0.136403550252805	0.0466971855859042	0.00348884139191204	57.2540287186386	-0.226126370166469	0.0927769284606886	-2.43731252929205	0.0147968845285574	0.0658682190108033	-0.688661310430855	-0.684057357508962
ITGB3BP	0.170143350935721	0.0785356354068159	0.0302769881678848	193.155264097319	0.199462207307804	0.128034047038182	1.55788410912544	0.119260722832695	0.277965280083147	0.270311625940059	0.299396741439701
EFCAB7	0.30117688364521	0.108942241745091	0.00570003935387368	70.2513091127216	0.375959302125081	0.188769151177875	1.99163528457475	0.0464110890101623	0.146193941649821	0.680224794653491	0.707247892851477
DLEU2L	0.468738114598161	0.145945021480045	0.00131931669548425	9.83569058142712	0.595757128295434	0.272187106615824	2.18877791715648	0.0286129855238138	0.104256186287607	1.20440783172179	1.21515878268335
PGM1	0.121361742405213	0.127470991225706	0.341059748682785	20.8494685821044	0.127690078056539	0.222358790733833	0.57425243965005	0.565796988101817	0.739361402215949	0.117707759477785	0.133545028216273
ROR1	-0.272052542568289	0.290133642138302	0.348408833566441	337.93476339569	-0.470861892663659	0.466076612831139	-1.01026715286882	0.312367313784392	0.514635507705013	-1.11301305553799	-1.24959451122347
ROR1-AS1	-0.0191492652390204	0.307856291372125	0.950402000321972	5.99333282037368	-0.0797948670049203	0.49462396647257	-0.161324303741245	0.871837982346016	0.932601148658665	-0.32185386411259	-0.345913139814953
JAK1	0.0269989227819287	0.0419445366410855	0.519781980734498	944.702985558803	-0.00923821046552103	0.071307087388778	-0.129555291119279	0.896918277549271	0.946351667039194	-0.177488146491357	-0.182870152398356
LINC01359	0.0318014491173863	0.138380691693771	0.81823838974646	16.0080341694338	0.0190679806081638	0.238793185447364	0.0798514437187187	0.936355408744716	0.969129499452694	-0.162464367865456	-0.117459939083309
DNAJC6	-0.0918279413200837	0.0275591744921141	0.000862155785218259	3105.90776244671	-0.170853575449008	0.0520537712995605	-3.28225162526218	0.00102981664311548	0.009004551169606	-0.549215103592692	-0.556332462146796
ENSG00000229294	0.0844143624136072	0.0696750311022098	0.225687001117483	203.759213461913	0.097676901506601	0.112536739486026	0.86795567343347	0.385418599223241	0.587202411964435	0.00212499760875526	0.0641902967625355
ENSG00000290094	-0.0697065871540681	0.0544971374131896	0.200866374761947	63.0893164044681	-0.154391756555186	0.0999132301235907	-1.54525838434216	0.122283777230595	0.283044447421975	-0.480012707878248	-0.51829233578025
LEPROT	0.114644243285612	0.0657096455975277	0.0810354478281824	80.797990823508	0.124759960538056	0.109580265415172	1.13852581087818	0.254900987427928	0.455574277784279	0.096693357339592	0.126774085017903
LEPR	0.15209934075067	0.112568463956	0.176640386725398	58.5184505743858	0.190997926285974	0.181736920322816	1.05095830801307	0.293277738618789	0.49536265058458	0.213864415532854	0.279837401019961
PDE4B	-0.166268553006044	0.0350620946886941	2.1149648085299e-06	11842.6500763676	-0.288150816428056	0.065941353750049	-4.36980437981745	1.24357889100764e-05	0.000274082088124926	-0.782088219246304	-0.827384032940391
PDE4B-AS1	0.0436322670641009	0.205650440132133	0.831976636527662	8.4272863322004	0.0718228730510228	0.352713026071006	0.203629771917082	0.838642825941368	0.913335617032848	-0.125453932652956	0.00444656395403284
SGIP1	0.072642921322764	0.052201247651207	0.164045502761713	1000.01037544771	0.0541605246522236	0.0835027923282805	0.648607347635735	0.516592205043307	0.697755458527153	-0.0346996885467273	-0.036367757315923
ENSG00000248458	0.11432055352458	0.110132222418602	0.299256077130629	15.3770428408988	0.15925091344363	0.20594299868442	0.773276656458034	0.439358667832045	0.636149359828106	0.0956807562680858	0.206476104308312
DNAI4	-0.0183365979488425	0.0753380857577615	0.807702659967324	58.74345297202	-0.0652079893184312	0.129216455991196	-0.504641524318495	0.613810639086085	0.774319947916292	-0.319311591023112	-0.312205645274624
MIER1	0.0437909453664365	0.0220853392639834	0.0473890926290016	279.480563939318	0.0317362715530531	0.0456755879257506	0.694819114417158	0.487168667805684	0.675715885904641	-0.124957538147126	-0.0881859328814425
SLC35D1	-0.0906240837943864	0.0504473678504851	0.0724295623425488	151.093875288362	-0.173025037074294	0.0876957414970699	-1.97301526984723	0.0484938226440674	0.150767796736692	-0.545449067198541	-0.561350296151578
SERBP1	0.257124176969246	0.0245215503112529	1.00561263482775e-25	220.143112461379	0.331699541783433	0.0471260141007689	7.03856560145665	1.94228854702115e-12	7.00455572103772e-10	0.542414386809392	0.604972021199094
GADD45A	1.06252759444644	0.289344532741233	0.000240482422434865	5.13315103284403	1.57463506593741	0.49814595441274	3.16099137609927	0.00157233153603917	0.0123991968490001	3.06196384963783	3.47715915369333
GNG12	0.137685328358087	0.177580041697576	0.438137385833265	20.443026752093	0.207833199973648	0.332984413083824	0.624152938718272	0.532527150120444	0.711958311253593	0.168772954045528	0.31874051024654
WLS	0.0503499204038843	0.177791957144425	0.77702681299018	5.57457414177744	0.374712653283769	0.467368067597862	0.801750652777124	0.422697208984073	0.620957287341139	-0.104439048066626	0.704367124950671
LRRC7	0.129378580480156	0.107822133524328	0.230168084537851	1523.51082969843	0.117212058040302	0.171459422056471	0.683613980698578	0.494218954044423	0.681191959727609	0.142786893272095	0.109332320734815
LRRC40	-0.0194428114099052	0.0553663967087213	0.725463607999483	88.2820949945047	-0.0447163573205729	0.0999015838672692	-0.447604087838925	0.654438952429215	0.798860778684689	-0.322772166768276	-0.264853388778361
SRSF11	0.0812814541129869	0.0293888013256253	0.00567957474273643	1076.91058017005	0.069391967830228	0.0514319480674066	1.34919967914268	0.177272837823783	0.363191932944778	-0.00767570258028048	-0.00117079475830467
ANKRD13C	-0.0252357116544237	0.0203581023995144	0.215126872209567	340.48202204386	-0.10179271082911	0.0463993799195324	-2.19383774105694	0.0282470765264648	0.103330349708142	-0.34089413941276	-0.396745964805984
HHLA3	-0.132659254272347	0.064048611322781	0.0383375274654071	35.9169540946843	-0.251527816733244	0.124079855759943	-2.02714465771039	0.0426476209507885	0.137712977370247	-0.676948001644826	-0.742755259820099
CTH	0.12157231349487	0.0749691068968298	0.10488213596534	20.8149291503419	0.135602538958354	0.181817079577018	0.745818485666043	0.455777071561968	0.650117671243996	0.118366490573679	0.151829217497954
ZRANB2	-0.022008310276209	0.0340683196085186	0.51827601337622	629.19784902007	-0.0758240359496486	0.0577487475458699	-1.31299879515866	0.189183354163158	0.378980507538456	-0.330797835830781	-0.336737305959836
ZRANB2-DT	0.110703056869774	0.107132121668764	0.301448524921944	149.763056041684	0.123466007730679	0.168114244915672	0.734417287438141	0.46269445382676	0.656047202968239	0.084364114749542	0.123784006666146
NEGR1	0.439861502262719	0.144955120520064	0.00240961266509752	475.459277886722	0.572519481296564	0.241159539874407	2.37402792190898	0.0175952198626586	0.0742686043075277	1.11407291195454	1.16146100882253
ENSG00000286863	0.768160967820645	0.253801750604211	0.00247306205922929	24.2393313747396	1.05258357035276	0.392043208333332	2.68486622897394	0.00725588408675874	0.0387172508505286	2.14109455619379	2.27079763374384
LRRIQ3	0.491751690263748	0.203216936144437	0.0155275014430803	7.66501251689072	0.667742712683071	0.352995914799712	1.89164430716413	0.0585383883157746	0.172351375873565	1.27640137054686	1.3815037500492
FPGT	-0.0788789806388433	0.0363748524612806	0.0301204283566995	180.316852845625	-0.180665460653125	0.0718813051416435	-2.51338592554935	0.0119578443412015	0.0562189781968221	-0.508706774200696	-0.579005859021471
TNNI3K	-0.202841531294149	0.0589410382254948	0.000578645479867883	188.498799998579	-0.348748432649969	0.0980624030226283	-3.55639288759315	0.000375981671608962	0.00420201435858663	-0.896499737499442	-0.967413576058382
CRYZ	0.11415008048515	0.127685649047048	0.371325619551085	27.8055542304865	0.127745920043473	0.216864814031552	0.589057845155495	0.55582247048247	0.73110853558881	0.0951474641990406	0.133674068406379
TYW3	-0.0437408443491745	0.0555129942066387	0.430732480117053	84.1902988123666	-0.132577406264162	0.104879542543148	-1.26409214847233	0.206196954405486	0.399793885108775	-0.398783882774755	-0.467883529376356
SLC44A5	1.388563407896	0.29336301873233	2.20942301724034e-06	50.0589890949989	1.9649761182007	0.441862480640842	4.44703092996459	8.70653056499696e-06	0.000207972150135776	4.08190409425807	4.37916293893232
ACADM	0.0553757995474518	0.0344200748592327	0.107655104483476	143.779101887254	0.0455511207796426	0.0681361179566643	0.668531201155514	0.503794572200997	0.687764475475068	-0.0887165532005366	-0.0562624489879667
RABGGTB	0.139619398596503	0.0559136442553924	0.0125229824654674	45.179240352201	0.154351510582426	0.106552620851569	1.44859421897696	0.147450936591268	0.320430562674676	0.174823320265149	0.195154517965824
MSH4	0.262514045996977	0.118748707979112	0.0270587909778035	53.4208460103221	0.322723327661813	0.200101959102198	1.6127944429419	0.106789173833143	0.258341741540715	0.559275553919998	0.584229700943844
ST6GALNAC3	0.265062597223598	0.0516510065426308	2.86985481305475e-07	2565.88173216402	0.356709910864975	0.0939504907242906	3.79678603182377	0.00014658420727363	0.00197125625340575	0.567248205556041	0.662766217968739
PIGK	0.105747310500289	0.0350541460132595	0.00255555367032861	249.027726400348	0.123385872187367	0.0597718102631201	2.064282002573	0.0389909864077976	0.129689165431334	0.0688610167588961	0.123598828696828
ENSG00000289212	0.131538382851087	0.0761405687983515	0.0840648258271107	30.4226644232237	0.123647341692487	0.13792774615274	0.896464599338561	0.370004679112427	0.572388489784092	0.149543418990026	0.124203034895421
ENSG00000287870	0.0591299413137786	0.0981125440269627	0.546725161104843	22.954727774903	0.0263932057247416	0.169395528279435	0.155808160893146	0.876184237729684	0.935200445202505	-0.0769724437698136	-0.10053273979292
AK5	-0.121243651064498	0.0459915240602066	0.00838360265043895	2880.54806566086	-0.229574387113367	0.0772297725317839	-2.97261508855132	0.00295274487191914	0.0196752076053161	-0.641236485768358	-0.692025067591305
ZZZ3	0.0133676217078207	0.0165675899988685	0.419750761951779	907.57511920625	-0.0227389586313289	0.0331818394784088	-0.685283244954667	0.493165202603266	0.680260960609687	-0.22013104637686	-0.214067808597999
USP33	0.0922858592555273	0.0214137508713427	1.63510089388678e-05	589.928564268633	0.0951021076918222	0.0442171419800001	2.15079725720034	0.0314922056954564	0.111079139650052	0.0267494593497274	0.058240438930073
MIGA1	0.0403613464073083	0.022768038263288	0.0762751909426491	604.73128926228	0.025489161734861	0.0446833850107065	0.570439364178734	0.568379737263368	0.741687652914673	-0.135686377915717	-0.102621813171615
NEXN	0.118477241594677	0.0903595392545345	0.189798374751964	23.4620155320137	0.0468136237878465	0.165343269578049	0.283129902458766	0.777077260162245	0.878130724354654	0.108684154275711	-0.0533450451287706
FUBP1	0.0576666872215705	0.0290134296622612	0.0468574935912111	382.823667060733	0.0372655176528152	0.055039155413329	0.677072847011575	0.498359735827355	0.68432664846786	-0.0815499523599217	-0.0754088988426572
DNAJB4	0.172910395224544	0.1060870772744	0.103124490791321	103.173876963794	0.194271753117451	0.179237142449017	1.08388111115257	0.278417515634637	0.480527767733599	0.278967791037251	0.28740259094064
GIPC2	0.119916189730121	0.115992448469433	0.301216786043891	93.5074967153803	0.122537893548292	0.189914922970445	0.645225196796995	0.518781259922153	0.699179628949864	0.113185626361655	0.121639311659579
IFI44	0.433653045775912	0.15090231583686	0.00405651048501056	20.4710588408231	0.58714409233169	0.258212850534112	2.27387634316877	0.0229734224376314	0.089721348167675	1.09465095164634	1.19525569794079
LINC01725	-0.35213101955564	0.120492520461872	0.00347311097819833	93.7149194197274	-0.593665949062467	0.187673258563709	-3.16329536560446	0.00155993976339874	0.0123391420424019	-1.36352314687779	-1.53337128302893
ENSG00000237076	0.416742566562752	0.233421369990403	0.074201977509603	5.6293482714193	0.612023902784811	0.391775538691149	1.56217997894782	0.118245595743928	0.276554789413116	1.04174977455531	1.25274819860046
TTLL7	-0.00129092091131326	0.021537266697801	0.952204266923465	7918.65557035182	-0.0480052397959834	0.0431529329205202	-1.11244442838683	0.265947111174587	0.467796096339215	-0.265987473578986	-0.272453369423045
TTLL7-IT1	-0.22670543165468	0.0527613095084909	1.73271970762188e-05	76.0383595473519	-0.344633108519587	0.0978097481136146	-3.52350471365354	0.000425879521612844	0.00462678516279758	-0.971153353351611	-0.957903846242453
PRKACB-DT	0.0408319531721772	0.094752717697134	0.666518006594162	63.8153694638296	0.00213349080476801	0.154870864164458	0.0137759340097854	0.989008742590853	0.994930144778089	-0.134214175295392	-0.156592317845897
PRKACB	0.0235236244580846	0.0285727747023396	0.410344197836514	1725.8448556275	-0.0156740985070637	0.0524350742028655	-0.298923931077552	0.764998087114614	0.871456068520963	-0.188359947920307	-0.19774226318759
SAMD13	0.13865925802613	0.062649880348528	0.026881063210032	71.0923600709907	0.132694543494524	0.108125466006921	1.2272274829875	0.219737102574695	0.415689969123521	0.17181970542341	0.145109394152131
RPF1	0.170961813049996	0.0559308796450377	0.00223816251352057	46.800240592032	0.196881687977833	0.102947885586038	1.91244032703605	0.0558197396432617	0.166845453864941	0.272872027020583	0.293433653032731
GNG5	0.604603857022687	0.0940052399648602	1.26269827008142e-10	40.3900062468965	0.815649907991	0.169829317388373	4.80276268275717	1.56491319131346e-06	5.25881964699109e-05	1.62943763779682	1.72328909201688
SPATA1	0.422006398461824	0.10492233310619	5.76855674082628e-05	37.8682247297545	0.590308567286459	0.183922664517406	3.20954771308564	0.00132943980083907	0.010902438655134	1.05821665878491	1.20256819651337
CTBS	0.405760266775829	0.0751885457392978	6.79268347395355e-08	73.221191495909	0.545531522180583	0.130517902603954	4.17974478057584	2.91836438023769e-05	0.00054536221301537	1.00739376497264	1.09909697834882
ENSG00000289881	0.497990217011984	0.126323551420062	8.07442367302883e-05	9.38165321812595	0.753468056568896	0.248976593611855	3.02626060401294	0.00247598800309172	0.0172607065599784	1.29591739987611	1.5795986832559
SSX2IP	0.578990127261986	0.103289899235838	2.07670908380387e-08	67.1476232127469	0.760871376369964	0.186433716131839	4.08118977702458	4.48057515065276e-05	0.000767668414571862	1.54931001770085	1.59670634447979
C1orf52	0.0942591706728889	0.038129873883347	0.0134338597419946	200.530910932944	0.0790566448489269	0.0678517609288688	1.16513770264274	0.243963257603363	0.443570151580424	0.0329225840394392	0.0211624320530492
BCL10	0.16169869456184	0.0926223112535898	0.0808482191066232	24.3447562574825	0.170144371569729	0.168751398282887	1.00825458811611	0.313332257797525	0.515626798422104	0.243894144999602	0.231648810092423
BCL10-AS1	0.0133473226291419	0.112486509645774	0.905547028369449	17.3520208558386	-0.0527628692657773	0.222052813656247	-0.237614054048682	0.812180449120823	0.898197466020979	-0.220194548134701	-0.283447344475466
ZNHIT6	-0.0574354689661423	0.033299535357183	0.0845611917837257	201.616619124885	-0.135308103393036	0.0571448479265515	-2.36780931794495	0.0178937554838912	0.0751639399388679	-0.441624878167347	-0.474193650057498
ODF2L	0.317146367870452	0.0532597531428238	2.60533896373501e-09	207.207191155457	0.418139771952202	0.0869896409787042	4.80677661440822	1.5338321022201e-06	5.17790900991469e-05	0.73018225016987	0.804718920371173
CLCA2	0.19896706084923	0.15524258187489	0.199964534659267	4.63353254266301	0.200764553777815	0.306096028624336	0.655887483023207	0.51189652243623	0.694203611918013	0.360481050669821	0.302406215946242
CLCA4	0.306780397906923	0.0596630036849556	2.71993309355632e-07	238.687520116407	0.395356319088507	0.0973500854127807	4.06118101912423	4.88250947245235e-05	0.000818086472901888	0.697754309728403	0.752070702601844
CLCA4-AS1	0.097703813574519	0.138966343465241	0.482008779504998	23.786771209981	0.0714617494587322	0.228598330382078	0.312608361309076	0.754578224898268	0.865113305772102	0.0436984858845337	0.00361207615087566
SH3GLB1	0.071397282908465	0.0203961114581827	0.00046432689399101	287.096939626413	0.0736936173307509	0.0390855216124884	1.885445410231	0.0593697280659326	0.173829861224332	-0.0385964284034517	0.008769497480355
SELENOF	-0.0504721336666305	0.0238579891163481	0.0343853647995871	225.554622899332	-0.122723360770121	0.0502340185135639	-2.44303291676702	0.0145644088140531	0.0650995612831284	-0.419841424890808	-0.44511270810607
HS2ST1	0.27624015505455	0.0944986053607461	0.00346432332338479	114.356473981362	0.351076198502026	0.152266698201648	2.30566632525972	0.0211292841246569	0.0846430764202591	0.602215042320804	0.649747782303662
LMO4	0.320234326639882	0.0853653746192188	0.000175893774559548	127.160948403241	0.377947883509357	0.149576829632812	2.5267809488753	0.0115113275936704	0.0547639928571465	0.739842334408308	0.711843125470421
ENSG00000286758	0.00320352077844244	0.0828750422533208	0.96916558586157	34.6753729732844	-0.0466425780857355	0.139989185772666	-0.333187008898531	0.738993123831533	0.854374521643667	-0.251927478426981	-0.269304517890476
PKN2	0.00459112515221555	0.0216961976342216	0.832411567101334	645.517619871293	-0.0400213160879878	0.0406145605648684	-0.985393305537971	0.324430916695936	0.52702002434125	-0.247586625410105	-0.254004043214809
GTF2B	0.00027698224551977	0.0339829460254433	0.993496814247948	102.491842543689	-0.0400277310333635	0.0656881526556947	-0.60935997459343	0.542285861931077	0.720115840966894	-0.261082590546655	-0.254018866931089
KYAT3	0.0396765531704196	0.047379849820074	0.402359856188716	177.797105325181	-0.0018838048997697	0.0809303419816525	-0.0232768681515861	0.981429423255197	0.991555548496846	-0.137828621659301	-0.165875522650789
RBMXL1	0.148280807702509	0.0489970454397466	0.0024754900757427	48.0821033558127	0.166445749321025	0.0925294200148296	1.79884137709226	0.0720437760113445	0.19829472675051	0.201918870379319	0.223101998914974
LRRC8B	-0.0339702530527347	0.056021430899933	0.544262709457974	533.259325028389	-0.09309299816474	0.0915883405281245	-1.01642848454224	0.309425387034056	0.511992364893191	-0.368218469817392	-0.376642586726089
LRRC8C-DT	-0.151282506181823	0.0515802233506942	0.00335751877076664	302.82147640612	-0.263793975702542	0.0923753264255699	-2.85567570811336	0.00429453528122744	0.026250102797945	-0.735207258219148	-0.771100015659889
LRRC8C	-0.135266409889505	0.0517066638461138	0.00889576020968567	190.461344961196	-0.241367305213699	0.085396263193473	-2.82643872445401	0.00470687484258712	0.0281309019492696	-0.685103985828871	-0.719276253967514
LRRC8D	-0.0956910411330036	0.0243721453972376	8.62818732928975e-05	1126.22860322441	-0.180384950188716	0.0391295359965845	-4.6099435016163	4.02778416425266e-06	0.000112579993672287	-0.561300067285773	-0.578357652794559
ZNF326	-0.0665469067700869	0.0300229124421486	0.0266547228842659	279.314142086745	-0.141107575104818	0.0580508483000507	-2.43075819280827	0.0150672664709435	0.0665823676148748	-0.470128256382989	-0.487595123989288
LINC02609	0.374208516288512	0.138536725316174	0.00691001052920142	42.6860164632198	0.540242659354454	0.232408691602254	2.32453724355124	0.0200967178621641	0.0820176843251335	0.908690190755597	1.08687542424602
LINC01763	0.166035814544761	0.14797143384771	0.261828346112107	4.86068404222875	0.0881781995211018	0.33501548126437	0.263206342549639	0.792391542468483	0.886864646377319	0.257461989493506	0.0422406066233643
ZNF644	0.0445636400386623	0.0255473158158096	0.0810968522056624	1040.21400421988	0.0225278183897531	0.0483885491606006	0.46556093911772	0.641529807802463	0.789206805860843	-0.122540311693785	-0.10946491330467
HFM1	-0.276976249216815	0.306761214420058	0.366576290951913	52.5374330715507	-0.428424683583835	0.470710853002987	-0.910165297550759	0.362735342364999	0.56554349702435	-1.12841592343279	-1.15153020821708
BTBD8	-0.0159712842510235	0.0319847880311957	0.617539876031978	432.708076060563	-0.0760758705278029	0.061384979936129	-1.23932386402927	0.215225584492302	0.410252093889801	-0.311912162702546	-0.33731924767832
ENSG00000273487	0.856265735710533	0.165941556058256	2.46891770523915e-07	6.57836453404051	1.13312399536196	0.297650719839206	3.80689150012501	0.00014072444600044	0.00191421495727921	2.41671335267832	2.45691120750666
GLMN	0.0965711458163553	0.0655517799671233	0.140696031240552	76.3855312497504	0.0886488738292865	0.116645450994108	0.759985692316145	0.447263137265486	0.643027866652176	0.0401551529662509	0.0433282452540839
RPAP2	0.0519327903187206	0.0311385571356919	0.0953560434771147	424.440141216946	0.0244969069838697	0.0537824118297768	0.45548174859475	0.648762695144833	0.794585235166861	-0.0994873444146285	-0.104914724809082
EVI5	-0.0913675791944007	0.0275727807614498	0.000920743472656789	642.402998275771	-0.188170136095612	0.0523663255772597	-3.5933423630801	0.000326463184821924	0.00378001930366246	-0.54777494935284	-0.596347733817533
RPL5	0.384664692957274	0.0437031218497904	1.34678651399171e-18	233.334091473374	0.498299526044425	0.0788909129703474	6.3163108054247	2.67881038363595e-10	3.96088903324412e-08	0.941400325499674	0.989952836188567
DIPK1A	0.00438978468879023	0.0274700028512537	0.873036380576455	800.184130412764	-0.0302707945294994	0.0460879784862436	-0.656804562138361	0.511306590409499	0.693723271347465	-0.248216480269745	-0.23147244603123
MTF2	-0.128821853263562	0.0473170461523058	0.00647850809885297	226.850431656158	-0.252356976666917	0.0833389490817096	-3.02807966080174	0.0024611320054475	0.0171733354566053	-0.664943431710634	-0.744671290415407
TMED5	0.304054616552566	0.0335620624319253	1.31081679457088e-19	131.970410758035	0.410333578908778	0.0692017117816951	5.9295293186276	3.03804265850841e-09	3.18585097508548e-07	0.689227227774033	0.786680295858973
CCDC18	0.21038228531833	0.0729402297886937	0.00392271517410913	48.5920647764091	0.246815516933608	0.125761591314123	1.96256674517676	0.0496965379749708	0.153263387659231	0.396191381735062	0.408821215956049
CCDC18-AS1	-0.139517522673552	0.0499712543952359	0.00523905473134371	496.552111990226	-0.257063914875255	0.0881662711426628	-2.9156718498313	0.00354923583747208	0.0226887164257943	-0.698402773366947	-0.755548127622742
DR1	0.0524235697308951	0.045755700199341	0.251907869662161	62.6428544035892	0.0598964199616605	0.090824826723441	0.659471888055932	0.509592792411314	0.692158646756723	-0.0979520355526612	-0.0231131963343207
BCAR3	0.00971539440930059	0.188270716717866	0.958844772332272	14.5777361619688	-0.106864950726456	0.395618602806561	-0.270121146903469	0.787067053747832	0.883989392033058	-0.231556336024795	-0.408466944601778
DNTTIP2	0.0950698411876313	0.0695940871631113	0.17191948930294	33.0481635766579	0.0257391783505547	0.140915752988255	0.182656500815064	0.855067548777874	0.922939181952048	0.0354586106015664	-0.102044072417931
GCLM	-0.0851488929448039	0.150133926568065	0.570610299892885	14.8722141219181	-0.191748183480046	0.275958272765316	-0.694844845775342	0.487152540347156	0.675715885904641	-0.52832098720211	-0.604615919461371
ABCD3	-0.03285136045462	0.0352022163758074	0.35070715167854	286.758046422713	-0.07318734277257	0.0681051495454631	-1.07462274528469	0.282543664255361	0.484875884363946	-0.364718229834089	-0.33064441049714
CNN3	0.02563619446584	0.0637364432632842	0.687520712935177	104.211488624953	-0.00965785333082016	0.110434047669476	-0.0874535846021482	0.930310978136539	0.965142825814388	-0.181751179553145	-0.183839867089531
CNN3-DT	-0.160245576501522	0.0734697773483726	0.0291753715302594	40.5165239848853	-0.284691317775442	0.132471896540637	-2.14906954010514	0.0316288878931794	0.111534637822216	-0.763246497337389	-0.819389790824187
ALG14	0.0474558595178111	0.0516484369869546	0.358187271870607	179.336574822634	0.0341816398015851	0.0970523734954336	0.352197875956052	0.724689869771206	0.845778584166388	-0.11349256012365	-0.0825351528681957
TLCD4	-0.0317464712043025	0.0880219899148882	0.718349720343813	68.9813438657773	-0.0892035916520248	0.159429655487912	-0.55951693164631	0.57580897911201	0.747949711424948	-0.361261796627185	-0.367654909471902
RWDD3-DT	0.262060598092151	0.0903378975762102	0.00372100606029101	48.5571821259238	0.333733912900041	0.150687800863433	2.21473743055352	0.0267780920971656	0.0998586162056625	0.557857029488349	0.609673065163394
RWDD3	-0.146340062246948	0.0553557022791705	0.00820219683698223	76.7514416171357	-0.244648201021332	0.105540403751771	-2.31805254030237	0.0204464657886188	0.0828277926439776	-0.719745774332997	-0.726857778944967
PTBP2	-0.0297187361170176	0.0225942883068224	0.188402129161612	2249.46839174362	-0.0929246092186203	0.0452153994440939	-2.0551540041909	0.0398641321548439	0.131510722454601	-0.354918417968661	-0.376253471961163
DPYD	-0.101218930194696	0.037036064865313	0.00627635998467985	3541.81028065532	-0.192500674744765	0.0645004893506126	-2.98448394241425	0.00284057110404896	0.0190825462719073	-0.578593003488587	-0.606354783373327
DPYD-AS1	0.089373649244492	0.0877143376153308	0.30824226667399	97.3861812865567	0.0866770474839551	0.142705835561662	0.60738264236225	0.543597004960698	0.721251374313432	0.0176391712509619	0.0387717303371668
SNX7	0.354013438705054	0.156288466101124	0.0235048030504548	18.3301362410094	0.484061741878717	0.300499434636816	1.61085741297236	0.107210804031057	0.258938083698663	0.845513780309561	0.957052030248682
AGL	0.063556132349472	0.0626748061490837	0.31055322159669	104.390458773933	0.0533280421528393	0.107053810201259	0.498142401962	0.618383676038516	0.776560712697435	-0.063125957643284	-0.0382914657274158
SLC35A3	-0.0663805347944763	0.0297548786094825	0.0256869162920097	170.040208353364	-0.14054579438875	0.0539899899622757	-2.60318245080159	0.00923627862270549	0.0464990179486971	-0.469607793702197	-0.486296955811921
ENSG00000288826	0.300830754762132	0.0636412873690961	2.27889655502693e-06	39.8712438340132	0.376982187977334	0.124855459333528	3.0193488533833	0.00253318657107296	0.0175601015658157	0.679141997110667	0.709611587126649
MFSD14A	0.00154179216756058	0.0228504714467961	0.946205075514459	226.442931262883	-0.030815841273327	0.0500994995532298	-0.61509279629801	0.538493439149071	0.717118255539779	-0.257125876320584	-0.232731945187709
ENSG00000241073	0.150065904210816	0.0879350225877307	0.0879048973848112	14.6589835865119	0.194552850015117	0.17763039647008	1.09526778007213	0.273399338734991	0.475418530190834	0.207503200978123	0.288052152303053
SASS6	0.157937926739833	0.0543243426499902	0.00364546963574675	72.0272410994023	0.156016948599203	0.0911722851038554	1.71123218444599	0.0870382595726047	0.22538488722251	0.232129307229927	0.199003027843283
TRMT13	0.0253379984927335	0.0375987129126846	0.500371072758094	304.867719199638	-0.0117510978157934	0.0617177210919749	-0.190400708384571	0.848995142616079	0.919293279240167	-0.182684028219484	-0.18867695618874
LRRC39	0.207787028677868	0.115321819897775	0.0715766408424998	23.7103774288653	0.247070446236946	0.206824106634212	1.1945921114211	0.2322464328454	0.429571648242693	0.388072621207748	0.409410308994677
DBT	-0.0538011620963396	0.0437044908778905	0.218314872979046	116.703187100741	-0.119247105657532	0.078805493121273	-1.51318265941213	0.13023326768095	0.294889601214475	-0.430255649129	-0.43707974500411
ENSG00000285530	0.0113032342723192	0.0744690954666249	0.879357121092205	26.0853258759119	0.000146576414181693	0.136941372479577	0.00107035888079443	0.999145977337567	0.999551584635539	-0.226589084847171	-0.161183698360098
RTCA-AS1	0.0133540213051514	0.0724035666626351	0.853669295061581	60.4613218791723	-0.0494941817836205	0.12380347212211	-0.399780239885382	0.689318386068914	0.822420855032273	-0.220173592617037	-0.275894030611671
RTCA	-0.0850766821973678	0.0330968742210034	0.0101541489277201	104.60100952791	-0.159062492144846	0.075531860067324	-2.10589931193365	0.0352130994641885	0.120601879299994	-0.528095089787268	-0.529085515634881
CDC14A	0.0937053948622335	0.149439734500859	0.530629928658868	23.7769533701804	0.0829120601879245	0.241308899947078	0.343593046945671	0.731152354443778	0.850174481975912	0.0311902030785605	0.0300715621824076
EXTL2	-0.0306593601325408	0.057117208690861	0.591419771473252	62.4253112648362	-0.0892884377315609	0.101333189341636	-0.881137150736794	0.37824359147961	0.580562513241571	-0.357860979027638	-0.367850972592756
ENSG00000273204	0.274938757807284	0.135932663182048	0.0431133769929007	11.2713960352825	0.361420664537365	0.236815744957824	1.52616822247918	0.126967975226241	0.290206907048262	0.598143871694852	0.673651871986392
SLC30A7	-0.0167951268522077	0.0336378009216763	0.617572811631659	192.076744738265	-0.0751522969055482	0.0643337822386804	-1.16816226701441	0.242741317599121	0.442288739620531	-0.314489395600031	-0.335185045040934
DPH5	-0.0443954456654407	0.0397512078616976	0.264065898203704	92.3287920550975	-0.11007219853795	0.073481224593861	-1.49796358384514	0.13414271210396	0.300839396506774	-0.400831676909937	-0.415878283095109
DPH5-DT	0.0124395976974433	0.0983213921035519	0.899320518448318	27.4804750463211	-0.017471942128999	0.169236148166227	-0.103240012954193	0.917772483816495	0.957940416893314	-0.223034190746625	-0.201896737186291
RNPC3-DT	0.27591753960253	0.124455761165004	0.0266235763081497	9.74985032454338	0.477134606912776	0.24806527118482	1.92342364021318	0.0544268677855468	0.163501760885228	0.601205802018122	0.941044741433143
RNPC3	0.142101510828553	0.0317271210126938	7.50407606365442e-06	428.46077046584	0.156335873648088	0.0547590578670555	2.85497741812216	0.00430398890729071	0.0262861544746801	0.182588130303492	0.199740002854326
AMY2B	-0.0711082803805523	0.0504887199977184	0.159012851871122	101.067394037389	-0.150876732100448	0.0971013248825064	-1.55380714200357	0.120230426439155	0.279297263995184	-0.484397635157178	-0.51016978411678
PRMT6	0.144615689483508	0.108948091670247	0.184382491538545	19.4278507335618	0.13657961675851	0.193999342986541	0.704021027370109	0.481419678770012	0.671471688547627	0.190453253969579	0.154087058094284
SLC25A24	-0.0422611884091604	0.0969957864579732	0.663053476220968	56.90532824623	-0.114966837924922	0.16416255485902	-0.700323152400095	0.483725516057446	0.673037120582046	-0.394155064162945	-0.427188861956415
EEIG2	0.595562714988721	0.239930831087227	0.0130564181030685	13.5372358750433	0.781544054289425	0.386171357291289	2.02382709005502	0.0429879458397123	0.138298469796777	1.60115416635789	1.6444769635993
HENMT1	-0.416331863060201	0.143570021962362	0.00373338496876245	5.68925384382348	-0.704676634591499	0.321031209641962	-2.19504089766664	0.028160664159266	0.103180806494089	-1.5643631200576	-1.78989582219429
ENSG00000285923	-0.279287596608283	0.139435698557048	0.0451789109020528	5.99753900285596	-0.489773720360665	0.297432670651927	-1.64667088953999	0.0996257108029709	0.246126275677983	-1.13564652855838	-1.29329614104072
ENSG00000290126	0.123595178579244	0.149824435882198	0.409409413051082	6.89124588299423	0.163922049395866	0.291175442082053	0.562966602621909	0.573457625883798	0.746140835649229	0.124694634366108	0.217270209324559
PRPF38B	0.0514758976454855	0.0342162938967833	0.13247159742847	225.13089441207	0.0162391077017451	0.0601721224029678	0.269877595358747	0.78725442414993	0.883989392033058	-0.100916645140749	-0.123996925277189
FNDC7	-0.203920799802015	0.198392951487546	0.304014215802666	10.5094785594575	-0.362295104099103	0.308948750638895	-1.17267055895157	0.240927942100991	0.43988720252412	-0.899876021148398	-0.998717352214282
STXBP3	-0.0222349866206051	0.0198797354114601	0.263364187556139	628.135755918955	-0.0635251045465613	0.0437546309233883	-1.45184871191783	0.146543675973973	0.319076942337942	-0.331506949114095	-0.308316819270938
AKNAD1	0.10908581637525	0.101069930859252	0.280449427307677	21.5293563691757	0.0845445964911265	0.177472451687895	0.476381521115219	0.633802597059443	0.785415488969537	0.0793048893591088	0.0338440424698127
GPSM2	-0.0276256088511017	0.0375610645981544	0.46204402196907	590.869959962322	-0.0781783945728347	0.0671811146664983	-1.16369600237997	0.244547230054525	0.44393804095595	-0.348370472474478	-0.342177780072437
CLCC1	-0.0326212981244944	0.0304994652866839	0.28481312570149	197.460716887247	-0.086255223275899	0.0596349032941332	-1.4463882476755	0.148068336290286	0.321381140247929	-0.363998524146596	-0.36084179201955
WDR47	0.0948852214866498	0.0638328147954265	0.137156265504354	108.928453091836	0.0880401185187461	0.11203951340755	0.785795259557183	0.431987444234338	0.630042054690168	0.0348810634266454	0.0419215277407506
TAF13	0.0773520711310143	0.0482716067071354	0.109059637900464	50.2445388346039	0.0893809094274511	0.104891615242888	0.852126351763004	0.394143967528329	0.595586377503717	-0.0199680204009416	0.0450198400188303
TMEM167B-DT	-0.0102574665095073	0.147557708715899	0.944579734322988	13.6154392846859	-0.0706137311968278	0.251370230038551	-0.280915250727973	0.778775403077868	0.879408363365614	-0.294037584436625	-0.324697284593794
TMEM167B	0.0130078076093081	0.0614011320827537	0.832224341715847	62.1187875208683	-0.0360274932408646	0.114015865557516	-0.315986666107361	0.752012628924856	0.86366831284637	-0.221256655480264	-0.244775079710225
ENSG00000270066	0.346722061799264	0.186356064631994	0.0628098098909721	5.20125588200432	0.556016916103034	0.351807246938579	1.58045896138151	0.114001798016838	0.270479875718384	0.822704112051871	1.12332672552231
ELAPOR1	0.0994583096167855	0.16694900701001	0.551348498991614	49.3313707871077	0.064553145907161	0.267595702416924	0.241233866329381	0.809373864281099	0.8964346035401	0.0491870888192889	-0.0123523900975511
SARS1	0.143075918375946	0.0332639601688253	1.69853222962599e-05	164.332155080878	0.152725882334975	0.0633089526167611	2.41238997049116	0.0158483201741326	0.0690612334481965	0.185636376634878	0.191398000878803
CELSR2	0.274995926558973	0.050459005315883	5.04015560866768e-08	234.444500545036	0.345731959418696	0.084969984713559	4.06887162077512	4.72413664864533e-05	0.00079829810842137	0.598322713123237	0.637398264223421
PSRC1	-0.0399661372259036	0.0537346523633252	0.457016591461978	216.142022768125	-0.0990837669062976	0.0944198898698196	-1.04939506965014	0.293996326450508	0.496108586561596	-0.386975438585925	-0.390486111638584
MYBPHL	-0.065159583041554	0.0955473495682611	0.495263499433672	20.0217027784028	-0.122295325712044	0.17974767968612	-0.68037220800624	0.496268813905201	0.682926288681717	-0.465788281310691	-0.44412360065667
SORT1	0.162222683039551	0.0263969332761533	7.97057426527255e-10	2730.52839122099	0.190772881185852	0.0506396539671504	3.767262732672	0.000165047277952421	0.00217309799804497	0.245533342026701	0.27931736467999
ATXN7L2	0.193930958229713	0.12957669331148	0.134484352350962	8.43207179077411	0.190379403828761	0.238478520881851	0.798308389052281	0.424691550975305	0.622749332900904	0.344726573628369	0.278408113491975
CYB561D1	0.119988366962803	0.0654935029626611	0.0669417087658233	52.6729742284234	0.126768875144629	0.117490511477415	1.07897117435733	0.280600577977587	0.48252993732753	0.113411418932042	0.131416303838713
ENSG00000290117	0.127492887910075	0.143834531284349	0.375409661589759	5.19841861231815	0.0179865502292855	0.293260804078106	0.0613329499856891	0.951094049894484	0.975577997866479	0.136887867269833	-0.119958918602796
GNAI3	0.0279434538357705	0.0457306236474849	0.541170008056652	109.679202059752	-0.00432664986735082	0.0818945856597845	-0.0528319403840086	0.957865812283425	0.979325397622924	-0.174533363015536	-0.171520471842615
AMPD2	0.394160497735795	0.185034522322657	0.0331551236766365	21.911554334869	0.533579662004783	0.311521751261126	1.71281671294125	0.086746264433382	0.224865053631134	0.971106121762357	1.07147850712549
GSTM4	0.431471587016519	0.093410646393304	3.85438506729274e-06	17.05906343104	0.583989683772796	0.180971648366704	3.22696780983867	0.00125109534136124	0.0104367390122066	1.08782667808835	1.18796646089074
GSTM2	0.178974553296938	0.271263030104155	0.509393525993998	6.31903883840643	0.232099614418503	0.431476883632633	0.537919001510442	0.590632969533909	0.758278986500684	0.297938341549274	0.374815569624802
CSF1	0.316150269915496	0.0841478779990958	0.00017190787536683	72.8356445418022	0.411161937792094	0.140996885161607	2.91610653186297	0.00354429458605757	0.022676737234724	0.727066149576213	0.788594475379561
AHCYL1	0.123882756062647	0.0266476702509181	3.33685551072561e-06	214.822604636272	0.122994558629221	0.0599067553045629	2.05309998853923	0.0400628810839261	0.131960293986842	0.125594265132637	0.122694577635821
STRIP1	0.0818358541009777	0.0514884460946312	0.111969598067293	80.9570197516198	0.0930486001713268	0.091632218140596	1.01545724920199	0.309887915222051	0.512470944466307	-0.00594136900083066	0.0534951743831757
ENSG00000258634	-0.0748625109727941	0.0950379117669053	0.430865139122964	11.9759639620275	-0.159602539646314	0.19089669049771	-0.836067609292727	0.403116869157766	0.604369682150406	-0.496142022462667	-0.530333462494963
RBM15-AS1	0.28284098296231	0.100146102717979	0.00473864537532818	19.3055146369347	0.340298278317817	0.178571160795436	1.90567321622358	0.0566926163584057	0.168498917646655	0.622864461044796	0.624842062685419
RBM15	0.196861373291529	0.074861150511957	0.00854635848844441	41.5056850639257	0.271883528670511	0.132804139767395	2.04725190906482	0.0406333570797677	0.133275247955068	0.353893812722025	0.466748613917384
LAMTOR5-AS1	0.162749917932793	0.0370925703356312	1.14572004897567e-05	101.09630849718	0.186783546471329	0.0672857744775624	2.77597379121518	0.00550366448327286	0.0315905213702145	0.2471826948395	0.270098772394549
SLC16A4	0.577997100973215	0.0692868154766217	7.29866358584591e-17	26.6931040215433	0.76460601441022	0.136441853613463	5.60389641565801	2.09585989389791e-08	1.62976230265022e-06	1.54620352622322	1.60533638128805
SLC16A4-AS1	0.287473669520105	0.0953717959996025	0.00257622254149408	25.189513343997	0.413415579413814	0.166069948662857	2.489406317895	0.0127956635883419	0.0590714602402126	0.637356928639118	0.793802211695218
LAMTOR5	0.140274428187101	0.0554457489322958	0.0114081974057442	65.4433421826361	0.121280365866853	0.101834373460431	1.19095705846295	0.233670443015198	0.430965594414708	0.176872454174088	0.118733404832399
KCNA2	0.0975634088940036	0.448702000003392	0.827869549396456	8.73742981749327	0.166275519110893	0.645869598785789	0.257444412035316	0.79683572206419	0.889074327380102	0.0432592568848862	0.222708629339803
LRIF1	-0.0146742342439699	0.0686113588279448	0.830644765003475	67.4428010471691	-0.0970902505787494	0.129870430784333	-0.747593197253502	0.454705569236475	0.649249344340385	-0.307854591580276	-0.385879475306182
DRAM2	-0.00693037245108133	0.0348440169686011	0.842343271204094	93.1749146726592	-0.0607252826831007	0.0805573298324528	-0.753814492230566	0.450960620632375	0.646202511597674	-0.283629411506412	-0.301846964501133
CEPT1	0.024962175509241	0.0287295195371132	0.38491904233482	168.385334414037	-0.0010147452304093	0.0596843516134432	-0.0170018640226081	0.986435128712564	0.993574240474713	-0.183859718036077	-0.163867291369922
OVGP1	-0.0502738312335671	0.231818729073424	0.828311999400032	6.97620608670912	-0.163244374418423	0.446642557228864	-0.365492207977788	0.71474402224457	0.838870600117693	-0.419221073924	-0.538749048635878
ENSG00000243960	-0.260621618634581	0.177862517253572	0.142839589286404	4.37366151891054	-0.379960410265925	0.345541866713003	-1.09960744809401	0.271503195395728	0.473832342948976	-1.0772536117216	-1.03953850832248
WDR77	-0.0862863772278135	0.11357539296453	0.447417340496123	10.2962611289671	-0.180849747057128	0.218654981421365	-0.827100969214216	0.4081798349251	0.608634776954569	-0.531879387690662	-0.579431709782016
ATP5PB	0.0778078883236199	0.0561619027574227	0.165923725253129	86.1969494165592	0.0285070200049746	0.105744543786895	0.269583838409898	0.787480435232285	0.884039610913717	-0.0185420841088226	-0.0956481178168125
C1orf162	-0.0769971842890408	0.182450630911738	0.673012943527787	10.4900870907366	-0.179325170601073	0.326916492446121	-0.548535099160308	0.583324535572488	0.75375385470057	-0.502819936773126	-0.575908704127668
TMIGD3	-0.592221817713112	0.206996648204177	0.00422278692003905	20.2065019250712	-0.930818097010258	0.341166381873475	-2.72834061755669	0.00636538423882003	0.0351766711459511	-2.11460096502579	-2.31246564650171
RAP1A	-0.0667314308279115	0.0146162085394254	4.98121449734697e-06	749.785875417885	-0.109548104751038	0.0397232426291592	-2.75778354183561	0.00581947190653008	0.0329050522409001	-0.470705504356715	-0.414667202229098
INKA2	0.226786635328768	0.137999819589805	0.100303598597159	33.5529120445072	0.278530522710357	0.230939298030431	1.206076770328	0.227787890779363	0.424832461284519	0.447509231100929	0.482108550438633
DDX20	0.0218744574715198	0.102180214651009	0.830486830802916	14.7157446393689	-0.0189615700659662	0.200665070575207	-0.0944936256799096	0.924717045760746	0.961868764321263	-0.193519049191729	-0.205338983473099
KCND3	-0.350674447640047	0.453896786752942	0.439767243766462	35.4515374062053	-0.372973844576734	0.712725560424785	-0.523306396299919	0.600761050544017	0.765895231362634	-1.35896654219017	-1.02339388643111
CTTNBP2NL	-0.0515388129485114	0.0568975647440045	0.365032427957279	78.7936706125881	-0.108008643225509	0.0967503059009084	-1.11636487574655	0.26426598197933	0.466448228428599	-0.42317832557108	-0.411109800015814
WNT2B	-0.0186895396712574	0.0872273597979087	0.830342471419885	42.4919537924022	-0.0612062726629318	0.143281702455061	-0.427174381754212	0.669252319221049	0.808659376644801	-0.320415701221583	-0.30295844068319
ST7L	0.0227706686551789	0.021972056706877	0.30004042251392	270.29318170653	-0.0169723733656939	0.0501168689156243	-0.338655900356987	0.734868965874087	0.852422088643785	-0.190715425122884	-0.200742328976148
CAPZA1	-0.0350022634473486	0.0265004301696247	0.186561826458611	252.899679686847	-0.0822970565017931	0.0551807680831073	-1.49140831780098	0.135854325640097	0.303626566490579	-0.371446915561424	-0.3516952229048
MOV10	-0.40999957088066	0.179237218399619	0.0221684660667921	11.6908951209166	-0.624627447619356	0.314074853023384	-1.98878528989664	0.0467249071236498	0.146900803047052	-1.54455376363668	-1.60491740592084
RHOC	0.0790180059227879	0.155332868935767	0.610961730362038	16.4557876104099	0.0721626650897019	0.281580457553414	0.256277249197996	0.797736763286882	0.889475588715771	-0.0147564642805712	0.00523175860190676
SLC16A1	-0.279943949114937	0.0578397186712424	1.29842395909227e-06	108.024548630635	-0.462695094350694	0.099842584231301	-4.63424597743572	3.58240828101665e-06	0.000102853376394393	-1.1376998009554	-1.23072259665321
SLC16A1-AS1	-0.221943999921647	0.0371978227008152	2.42269401000897e-09	380.056013107198	-0.378889701439354	0.0667907391709922	-5.67278796644773	1.40492078556916e-08	1.17877014494834e-06	-0.956258131274165	-1.03706430426719
ENSG00000287807	-0.118352704381977	0.0871053472684674	0.174231958637693	15.8543453660107	-0.226230370405954	0.162390189480883	-1.3931283110707	0.163580993315813	0.343713026455537	-0.63219271589732	-0.684297682243288
LRIG2-DT	-0.171653477550395	0.0586699555062238	0.00343629681061113	56.1116341082654	-0.310770853819671	0.103519384284037	-3.00205469699256	0.00268163988051777	0.0183145294389142	-0.798933918493013	-0.879654628695516
LRIG2	-0.0113680795643754	0.0240462894107553	0.636385726739994	216.465940704838	-0.0730152599202894	0.0509189820026944	-1.43394971872033	0.151586612126863	0.326728811502594	-0.297511923463604	-0.330246759819017
MAGI3	1.51056201045554	0.430055685641101	0.000443945354852873	10.3208795559042	2.04982926761038	0.631831994222097	3.24426316861985	0.00117754895359578	0.00993225261144738	4.46355322421527	4.57524239691706
PHTF1	0.678258607253834	0.406913616316185	0.0955468522036676	4.6612996983662	0.980151267633209	0.668684826406086	1.46578960509861	0.142705613824208	0.313786140026127	1.85985233725382	2.10342038544319
RSBN1	0.0471693391147142	0.0274102634634693	0.0852754824317436	160.295433942028	0.0346465938216661	0.0562664243534368	0.615759650978246	0.53805316127087	0.716725589419017	-0.114388884018046	-0.0814607327331793
AP4B1-AS1	0.285474944539749	0.146191731379185	0.0508500034545837	4.7995922034818	0.345990046651699	0.318115027430843	1.08762559708662	0.276760425854809	0.479162972150916	0.631104302512484	0.637994654635705
BCL2L15	0.0206861825080233	0.168517168492784	0.902301779147421	4.8576340516124	-0.0442211471086938	0.347722653284402	-0.127173615785467	0.898802987355808	0.946897112293764	-0.197236338541392	-0.263709052349963
AP4B1	-0.154202365806499	0.0791115924289654	0.0512744877347642	41.3178351976713	-0.279022341913612	0.140396307098852	-1.987390891394	0.0468790962865009	0.14717024023518	-0.744341476660796	-0.806289867933295
DCLRE1B	0.179841025106829	0.130486918875101	0.168132195576774	5.91278175826555	0.291856282324778	0.263767764162088	1.10648957901251	0.268514672071452	0.470686145655526	0.300648931715387	0.512901841443253
HIPK1-AS1	-0.206971704258429	0.0903090373428851	0.0219162581964643	16.4328239495439	-0.350458082531405	0.17298929767532	-2.02589459140515	0.0427755876193787	0.138005637909695	-0.909420188105595	-0.971364251129701
HIPK1	0.0734276713161981	0.0316666377007465	0.0204074732999801	109.777531995143	0.0657107486936017	0.0593035471296719	1.10804078126929	0.267844203962014	0.469875395965829	-0.0322447493429618	-0.00967739066021697
TRIM33	-0.0228282891522893	0.02367163346591	0.334858848534866	385.032689557829	-0.0707539393518111	0.0501634515801642	-1.4104679228211	0.158401561630407	0.336270709298952	-0.33336298180847	-0.325021278920763
BCAS2	-0.0188639793565188	0.0528412368809183	0.721096653985403	62.2997238571899	-0.0953264080051785	0.0974564528087277	-0.978143624745611	0.328003294222345	0.530870073302181	-0.320961402178096	-0.381803571250737
DENND2C	-0.164972736293812	0.104007752523382	0.112703456077161	14.2104270511912	-0.103409649327761	0.220047276796058	-0.469942872429194	0.638395832943154	0.787857506543483	-0.77803450624934	-0.400482401539517
NRAS	0.0536723161122497	0.0617285033843414	0.384579177971984	30.9742184049459	0.0271102823919679	0.124177865779818	0.218318153736332	0.827181230952925	0.906676678067534	-0.094045573019629	-0.0988757122668779
CSDE1	0.0603067447202915	0.023644902579361	0.0107563033678685	346.973108989327	0.0469800107765848	0.0467694986979927	1.00450105484242	0.315137163048345	0.517218125522569	-0.0732910409766372	-0.0529605565058439
SIKE1	0.0209061601717947	0.0464754056254475	0.652831031267171	49.7566830112913	-0.0387851087078467	0.0955658192944235	-0.405847079993693	0.684854963630816	0.819210864189406	-0.19654818079018	-0.251147403540959
NHLH2	-0.182649483763023	0.0926730525406475	0.0487351120525389	18.8983972326366	-0.308524424089518	0.173133741244953	-1.78200056136378	0.074749140190109	0.202739011939456	-0.833332805988508	-0.874463557686912
SLC22A15	-0.0425942061540228	0.0281867487523554	0.130752038472994	993.192262562082	-0.109107980695967	0.0570579175257553	-1.91223208675145	0.0558464322438488	0.166867233726335	-0.3951968460352	-0.413650159411422
MAB21L3	-0.273042610044855	0.15248671043464	0.0733576056859287	7.28337300002438	-0.448379615476787	0.279431310665501	-1.60461479570387	0.1085786032773	0.261132600529954	-1.11611029094154	-1.19764225304881
ATP1A1	0.162072236385709	0.0750863502516947	0.0308906857679001	226.544470402082	0.168694510280422	0.12685155539638	1.32985764150304	0.183565179937569	0.37145131388489	0.245062698647687	0.228298456950102
ATP1A1-AS1	-0.00716794098312685	0.0306285356185808	0.814963087983625	186.209301277891	-0.0987280079431421	0.0607411265144443	-1.6253898076728	0.104079526264559	0.253821519932009	-0.284372598900843	-0.389664020471031
CD58	-0.040571404482257	0.235667985932812	0.863315733241284	6.36183925169954	-0.067654220133717	0.427024773910129	-0.158431604598087	0.874116711395998	0.933926031764556	-0.388868900616903	-0.317858418515261
TTF2	-0.20885718414245	0.0505406301026644	3.58899636863404e-05	110.45123140001	-0.33728511274831	0.0812784443952574	-4.14974862348609	3.32840594172623e-05	0.00060608140707345	-0.915318548760482	-0.940924028308415
TRIM45	-0.186376629776615	0.111000813980558	0.0931410477292367	9.65879802573145	-0.217655656252685	0.228319064244841	-0.953296024458468	0.340440105218553	0.543307867864168	-0.844992464406452	-0.66448315190182
ENSG00000271427	0.166376265680436	0.139722477378051	0.233746892665766	5.15588221200344	0.191214177805315	0.267478255444913	0.714877467281432	0.474684761440399	0.666099353009181	0.258527025297176	0.280337117070524
MAN1A2	-0.0569278271337529	0.0253794384945871	0.0248923770162725	410.339669663778	-0.153507974557244	0.0532455514937102	-2.88301971246138	0.00393882791330102	0.0245632684631248	-0.440036818471608	-0.516250084003637
GDAP2	-0.00810682969717769	0.0534895274837023	0.879534619628427	108.465721581912	-0.0412823446274323	0.0878280530642334	-0.470035975831552	0.638329314826164	0.787841172706149	-0.2873097314034	-0.256918039857689
WDR3	-0.0210122927411136	0.0843942564408419	0.803377986441174	30.8437665567105	-0.101938822106585	0.159222268521695	-0.640229680515416	0.522023289424539	0.702099852955245	-0.327681986815169	-0.397083600124084
WARS2	-0.237520706544436	0.0471188675051713	4.63388292333567e-07	66.5966926989801	-0.392020173347579	0.0852440157727214	-4.59879992506204	4.24931626915224e-06	0.000117220877529263	-1.00498685771416	-1.06740632259839
WARS2-AS1	0.195003253569099	0.0508593307898557	0.000125989661249273	238.687714110879	0.246023636152114	0.0903755663044113	2.7222361774579	0.00648417835425129	0.0356545411476235	0.348081043062835	0.406991330377209
ZNF697	1.03204847484353	0.165670841066769	4.67890636916904e-10	6.20597263565383	1.42975865265308	0.386345293024295	3.70072750585619	0.000214982237833039	0.00271222471723491	2.96661579454322	3.1423773714119
PHGDH	0.370199183212557	0.0802419948161711	3.95879186309148e-06	246.70683089507	0.473976611788199	0.132861161456203	3.56745798842382	0.000360461148473528	0.00407815989978275	0.896147764465099	0.933747216513285
NOTCH2	0.302910230945177	0.283653783862023	0.285571419433999	15.2822394945683	0.376440767370526	0.421414318930318	0.893279488760731	0.371707519345475	0.573781357510759	0.685647237821422	0.708360467281797
SEC22B	0.0622591622806527	0.0441220589692836	0.158224986929653	111.587006620007	0.0262964150320865	0.0785258068509336	0.334876088341318	0.737718560447427	0.853894344340174	-0.0671832786941856	-0.100756404638431
ENSG00000290569	0.51266791347754	0.249770881526897	0.0401159726523113	45.2258185633508	0.71199553110568	0.40970525246827	1.73782378140446	0.0822418689368624	0.21660639011408	1.34183374619754	1.48376358024959
NBPF8	0.405113943567855	0.217532592459287	0.0625588748635108	5.14775201903224	0.448846009684211	0.413275473273926	1.08606979777556	0.277448113290342	0.479913759607671	1.0053718673048	0.875675184141342
NBPF26	-0.189376298996431	0.287280455512662	0.509765061168142	6.21103795875935	-0.320045697076132	0.480045532253254	-0.666698626636292	0.504964656214273	0.688676330849905	-0.854376351794369	-0.901087023972206
H2BP1	-0.106294715092426	0.146931175412939	0.469414513079698	5.49856440452851	-0.182160865911115	0.302623850825046	-0.601938232609519	0.547215253537958	0.723843687494386	-0.594471618894228	-0.58246145559619
SRGAP2C	0.0430359826638808	0.0548380528462354	0.43258069102832	148.757193759666	0.0189966588961604	0.0913706169272617	0.20790774468868	0.835301001920211	0.911233946078718	-0.127319293548709	-0.117624749968108
SRGAP2-AS1	0.0450956053019481	0.155312063681665	0.771544808819904	4.19860769702619	-0.0277745778636523	0.360283243644723	-0.0770909509492508	0.938551191674695	0.969470971192997	-0.120876160829423	-0.225704165015653
LINC02798	0.644363203872413	0.252288262935526	0.0106470248904461	24.0416629291128	0.897051369928811	0.397468242477633	2.25691331799745	0.0240134916927384	0.0925850034338538	1.75381709636855	1.91139235803556
H3-7	-0.15866512346985	0.118310052837035	0.179889327413932	8.66000222037032	-0.294973398535827	0.23724198160707	-1.24334401752036	0.213741090276069	0.408264534404077	-0.758302354438854	-0.843149720025138
NBPF15	-0.261065354464463	0.221906141744271	0.239408129014195	18.8113728356848	-0.419519246843931	0.352553629427281	-1.18994448454675	0.234068212616105	0.431430141079746	-1.07864175379743	-1.13095144100306
SRGAP2B	0.85427398617065	0.216180371160207	7.76069630344729e-05	23.7472042668026	1.19783478230142	0.337318359411886	3.55105125137523	0.000383695691913835	0.00426565751927666	2.41048254787367	2.60644550431387
NBPF20	-0.0997122301582143	0.111397751906162	0.370733142498938	10.8991069117522	-0.238205264573177	0.26993809368954	-0.882444049735125	0.377536723628569	0.580035120071905	-0.573879582629943	-0.711969380631255
NBPF25P	0.141219691228888	0.221830032376438	0.52437751674405	5.75808329892597	0.195652086214549	0.395853363178607	0.49425394455035	0.621126846586132	0.778187313787047	0.179829527533209	0.290592277680617
GPR89A	0.124143665417948	0.0548703137873715	0.0236670006939846	61.3841061893743	0.132668440559999	0.0996681156752563	1.33110212489886	0.18315540990059	0.371079184816406	0.126410469796944	0.145049075244829
PDZK1	0.0317876403050704	0.160675365457231	0.843172070396606	5.80667755792477	-0.0690893096585578	0.331278647977005	-0.208553464222522	0.83479684181344	0.911214092946518	-0.162507566075071	-0.321174636924925
RNF115	-0.102979100783598	0.0244195097498497	2.47482840758242e-05	342.172759222469	-0.189623273540407	0.052853374228013	-3.58772313613052	0.000333578225579477	0.00383835614273785	-0.584099358149519	-0.599705657530854
POLR3C	-0.0111485516495139	0.0550130692845793	0.839406430190065	65.8405711158123	-0.0441694983739777	0.10210896129176	-0.432572203410929	0.665325586901687	0.805956425358704	-0.296825172665231	-0.263589701966634
NUDT17	0.220035508233818	0.119992052964986	0.0666910124627729	8.04461161547125	0.315033966582892	0.259224624790165	1.21529336511878	0.224254221559904	0.420789710657962	0.426389630318941	0.566461052837168
PIAS3	0.0134792611614431	0.0588728388975729	0.818903491463739	29.0510963047615	-0.0160089638952801	0.118282890020181	-0.135344713783614	0.892339333806013	0.944778622760748	-0.219781803849077	-0.198516073285107
ITGA10	0.74252638322006	0.162149299361204	4.66588338293893e-06	7.16568781097471	1.07211574372218	0.322136632811773	3.32813978455106	0.000874279865546684	0.00807943880748329	2.0609016957481	2.31593276419196
PEX11B	0.0148472657493474	0.0516814997219117	0.773894905535586	39.9434014984726	-0.00624556843570756	0.11605986399776	-0.0538133358128707	0.957083884473708	0.978728979585604	-0.215502264987176	-0.175954726969477
RBM8A	0.127440970805905	0.0381602342917369	0.000838908085218677	87.0992141467558	0.113240537376153	0.0763470287792114	1.4832343731887	0.138012151650971	0.30636826626125	0.136725454609193	0.100154893325
LIX1L-AS1	-0.00058948204069814	0.0710619782698056	0.993381366006628	24.2166762282167	-0.0732914286562979	0.144367969621236	-0.507670980263735	0.611684103150657	0.77308839637453	-0.263793157176405	-0.33088493313899
LIX1L	0.14464199657877	0.0605187217488391	0.0168466661060853	45.7051044824953	0.163888667514328	0.109065298040428	1.50266556328098	0.132925307198524	0.299243847782792	0.190535550650095	0.217193070157846
POLR3GL	0.235712471525884	0.0596653355402772	7.79631777715115e-05	33.4068082887355	0.28227615485804	0.115698643232191	2.43975337110523	0.0146972920480491	0.0655745806344156	0.475431990438333	0.490763992534036
TXNIP	0.207186326239201	0.132217862019414	0.117113036105256	570.269987784638	0.254191562380205	0.222454429818931	1.14266801783676	0.253176453323565	0.453643606258147	0.386193439329672	0.42586585134438
LINC01719	-0.0515647043667346	0.123030114517095	0.675126517488084	14.9644309290417	-0.0994121513437487	0.218444926380534	-0.455090227962409	0.649044327972079	0.794700950092579	-0.423259321886045	-0.391244945493945
NBPF10	0.144320335157033	0.329256720508527	0.661153164345065	7.448811759355	0.161789344450918	0.502214855488669	0.322151650200575	0.747337810990098	0.860468530859648	0.189529294847397	0.212341934622254
NOTCH2NLA	-0.0988075004214541	0.257549006620566	0.70124126061794	10.7897384749537	-0.208670066211338	0.401699125191142	-0.519468560236584	0.603434031818816	0.767861319886178	-0.571049309908479	-0.643719165682832
ENSG00000290578	0.0693753644331129	0.0814933048317302	0.394601947840249	17.0106624024264	0.0363743023733002	0.170368639082213	0.21350350962038	0.83093425194624	0.908943837336473	-0.0449216109118813	-0.0774683275164395
ENSG00000287978	0.338031734964472	0.150492446363226	0.0246930713704762	12.0635502825989	0.456277710200598	0.272845916187054	1.67229078073424	0.0944669967169001	0.238075509366982	0.79551809839304	0.892848427789879
ENSG00000291242	-0.127653062046555	0.107290446720934	0.234129082253778	138.673625664997	-0.213000496284834	0.172571515103103	-1.23427378010546	0.217100902799394	0.412696981931455	-0.6612870935091	-0.653725964340973
ENSG00000289321	-0.0900812432755726	0.0592087630205938	0.128155120947044	68.4812860216848	-0.176254973005173	0.109585136723395	-1.6083839312083	0.107751118736148	0.259776298978101	-0.543750895191942	-0.568814062565177
ENSG00000290557	-0.454883638563134	0.110641993883984	3.93418970668336e-05	17.4679000317655	-0.632248021092562	0.211183382441629	-2.99383414444228	0.00275495658459964	0.0186771151122835	-1.68496492426121	-1.62252709897943
NBPF12	-0.0759594793997259	0.0522160029190231	0.14574777128828	168.41702537294	-0.142841125394494	0.0930766905196121	-1.53466055353994	0.124867230088868	0.286590710472265	-0.499573676899239	-0.491601028349392
PRKAB2	0.0375282102261835	0.0391396110225243	0.337644689598668	90.6884508294432	0.00914971216557185	0.0680082429410542	0.134538281977117	0.892976941602934	0.944899694352715	-0.144549298768018	-0.140379167348852
ENSG00000237188	0.101964100349495	0.0657528633534011	0.120969455446492	138.689059581751	0.115023981496868	0.110896217744719	1.03722186235108	0.29963247149916	0.50213824363443	0.0570259724862265	0.104276092820467
FMO5	0.613252697745239	0.192978300782759	0.00148380493618189	65.9755311423392	0.883618776942392	0.300403088241592	2.9414437185538	0.00326686202344815	0.0212792166866539	1.65649387014415	1.88035219546729
CHD1L	-0.0134085276685498	0.13644246970734	0.921716001203113	12.6766891795525	-0.0189621589575901	0.23542792927668	-0.0805433706011379	0.935805103505723	0.968889583956763	-0.303895072346813	-0.205340344289418
LINC00624	0.011534652875164	0.0943072379634215	0.902654061800184	24.2756678748024	-0.0111727540205847	0.163290120389399	-0.0684227189859434	0.94544913707266	0.97278519857539	-0.225865136321707	-0.187340513891874
BCL9	0.0853413495680934	0.0434882200051723	0.0497157545355992	74.6339496476092	0.0609778742503704	0.0887923509123536	0.686746928353787	0.492242218820473	0.679706149372386	0.00502489837457322	-0.0206141615637701
ENSG00000289419	0.02815689540276	0.132241074373063	0.831388620020709	6.07778734589996	-0.0346832708699374	0.26489754668035	-0.130930887449061	0.895829980352225	0.945921737448261	-0.173865652184188	-0.241668837976877
ACP6	0.363313562136375	0.106874115566481	0.000675207155299126	40.1703773749481	0.48799328484001	0.173586822779625	2.81123461462012	0.00493517848694159	0.0291187346799355	0.874607425167712	0.966137076805672
GPR89B	-0.0513053828155283	0.0484826996781072	0.289954963799888	78.090493843454	-0.121320500553571	0.0896939414334711	-1.35260529991937	0.176181758388116	0.361407252986499	-0.422448084361019	-0.441870965485989
ENSG00000290705	-0.16769004293759	0.126492039841766	0.184940277495105	7.59289619292097	-0.334207280606435	0.228213514409735	-1.46444999749839	0.143071035780829	0.314237720596455	-0.786535076703976	-0.933811744765075
NBPF11	-0.22309576612907	0.0592072056115109	0.000164527140593529	94.3147392516502	-0.368094857197417	0.105155709981749	-3.50047427059648	0.00046443106926918	0.00493324553894691	-0.959861210012404	-1.01211947637672
ENSG00000227733	-0.262190608103555	0.0735342490648353	0.000363083263576537	61.1785994486159	-0.4131261220076	0.132698407084685	-3.11327114683414	0.00185025943888262	0.0139339672934234	-1.08216189307223	-1.11617814783177
LINC01138	-0.332511533567072	0.125620756710098	0.00812219889614258	93.2622193778303	-0.531624312277324	0.193833935968452	-2.74267924045999	0.00609401810000774	0.0340537232149337	-1.30214736387167	-1.39000488357353
ENSG00000291232	-0.130819710960243	0.115716611883926	0.258258024217385	13.6446010111556	-0.167801554198363	0.204170942329755	-0.821867951842766	0.411152054532127	0.611044756330731	-0.671193344707338	-0.549279822654359
NBPF14	-0.133628229772914	0.276236822027087	0.62856672851672	9.06591822097708	-0.231245010817344	0.434995760791598	-0.531602906650235	0.595001051209074	0.761529141547807	-0.679979254863982	-0.695885560603657
PDE4DIP	0.240406604289164	0.100413540452085	0.0166582438802686	208.442216897863	0.306034955051094	0.165768849102407	1.84615479149545	0.0648697330563048	0.184681889430299	0.490116680651362	0.545666052111454
NBPF9	0.305988462705064	0.169496148914288	0.0710304578373794	22.0218221952278	0.440911053373847	0.27292982104992	1.61547408662684	0.106208067634221	0.257610316279461	0.695276892984023	0.857339012257412
ENSG00000274265	0.00499613682479147	0.0722315898483867	0.944855649544243	236.599143952089	-0.0432003338035623	0.115515367723206	-0.373979104728968	0.708419862088913	0.834570638263617	-0.246319624401747	-0.261350147336227
ENSG00000289614	0.655315639645986	0.158364484646435	3.50313577075534e-05	4.24823748068536	0.935045635471126	0.336187876609241	2.78131872244147	0.00541385567181332	0.0311691429518299	1.78807968213757	1.99918986520995
ENSG00000291233	0.0376332333439752	0.15892801619372	0.812816446989378	17.3229075609289	0.0203160470515757	0.2794565028205	0.0726984229979611	0.942046103495744	0.971209990676898	-0.144220754172509	-0.1145758953742
ENSG00000272755	-0.0255287882087145	0.1035757511617	0.805314891430946	11.9291268759152	-0.0916249961352049	0.196573557506578	-0.466110484530144	0.641136418939481	0.789115172486742	-0.341810972963384	-0.373250313790149
LINC00869	-0.226014276362542	0.0827030152554059	0.00627904390821676	42.0510314349966	-0.41413582956508	0.149975869984845	-2.761349739841	0.00575629976199464	0.0326102100692923	-0.968991207143578	-1.11851138957909
H2BC18	0.06175011828354	0.0940933745612035	0.511654112808457	28.2220119547901	0.025089984545478	0.178003218001101	0.14095242112602	0.887907529421563	0.9420637722465	-0.0687757247921905	-0.103544235585852
ENSG00000290791	0.085126938448835	0.099762789854408	0.393496573067069	43.8391575941756	0.0596338824783538	0.175927040521669	0.338969394935105	0.734632785997444	0.852411549380696	0.00435415448569819	-0.0237198704269807
ENSG00000290792	-0.0793258974450306	0.106976092918042	0.458372628924948	35.484829523736	-0.179901452961111	0.189993981688233	-0.946879745150649	0.343700060208757	0.54635990214862	-0.510104867348208	-0.5772403828407
ENSG00000264207	0.0680670875426163	0.126591844805435	0.590791528675771	7.1395468812258	0.0196144180353265	0.263157230380431	0.0745349767018413	0.940584711173451	0.970387693971272	-0.0490143031765936	-0.116197226322663
H2BC21	0.0168850648793123	0.0756055026728938	0.823277774723611	60.2790999509688	-0.0334724531874154	0.132331207809755	-0.252944515065086	0.800311089646438	0.891069259903029	-0.209127402909563	-0.238870869055759
BOLA1	0.0105326414949328	0.0716464654934171	0.883125288356215	24.6065902777488	-0.0671496271996627	0.136951339797626	-0.49031741711246	0.623909304103115	0.779741608525793	-0.228999735927352	-0.316692400403964
SV2A	1.17104899036292	0.354018244927158	0.000940059167742722	20.2408641619106	1.63685707534625	0.625068727997563	2.61868335757253	0.00882698394889328	0.0449590248545163	3.40145213445692	3.62094235990884
SF3B4	0.218952013965961	0.0808105818987266	0.00673954083578214	32.4279781946761	0.260720983718692	0.145169881370119	1.79597159726244	0.0724990343177266	0.199045027218866	0.423000127193776	0.440954099758392
MTMR11	0.0440296877505912	0.11796961085261	0.708977964573235	11.8874112889676	0.106425436530174	0.239985284709846	0.443466509452226	0.657428338116138	0.800060527356807	-0.124210678582468	0.0844064940105668
OTUD7B	-0.0465106394298557	0.0252936654991451	0.0659408428316832	796.93142321686	-0.110889373060136	0.05414058256169	-2.04817472981167	0.0405428816020173	0.133067047140383	-0.407448653194447	-0.417766617688509
ENSG00000285184	0.00182456370886676	0.05070549308148	0.971295474662696	121.451134577104	-0.0613622282749621	0.0843093665218126	-0.727822195877683	0.466722435539698	0.658991399149157	-0.256241280018233	-0.303318824382431
VPS45	0.0644078519876639	0.0358808768381519	0.0726462489588762	210.213894892674	0.0584021884114537	0.0589950393644953	0.989950833842509	0.322198151075485	0.525061621945567	-0.0604615168049167	-0.0265660806940239
ANP32E	-0.0932172761945318	0.152338815694314	0.540598905625478	17.1313355431036	-0.209578349950569	0.267776560211821	-0.782661297108252	0.433826035488352	0.631477826415709	-0.553561370147619	-0.645818036314315
CA14	-0.175076848027324	0.0965187640021176	0.0696907903327171	30.9447090496632	-0.316650240563605	0.168054214893027	-1.88421480987647	0.059535925087077	0.174178509762074	-0.809643273654713	-0.893240771037355
APH1A	-0.0487007626540593	0.0490604028195031	0.320871071775759	57.7637486154495	-0.117532482830744	0.0953888677443895	-1.23214045422671	0.217896621980094	0.413637110360466	-0.414300031861742	-0.433117578403768
MRPS21	0.220696111272023	0.0795441637547107	0.00552848628207243	41.9574586748191	0.280885851182874	0.149700795979799	1.87631501452256	0.0606120365264984	0.176591527637868	0.428456199685217	0.487551265688217
PRPF3	-0.13620342356904	0.0509215787352231	0.00747809172686756	157.742548172891	-0.246149615205483	0.0909591067318431	-2.70615690995249	0.00680668759292041	0.0369674226047499	-0.688035252647097	-0.730327261002936
RPRD2	-0.00742225292839089	0.0245958287545059	0.762828341487587	458.473420092205	-0.0542817061281762	0.0492368221637282	-1.1024616078526	0.270261040490572	0.472238211379531	-0.285168164838579	-0.286957087022659
TARS2	-0.093103663817719	0.0493009668523455	0.0589621554255769	43.9184240854551	-0.201649233284188	0.0945194027720624	-2.13341628671178	0.0328905921844327	0.114563085050417	-0.553205955709639	-0.627495358734779
ECM1	0.0452727755491892	0.141511031355996	0.749025941999321	7.11554811225656	-0.0210611745709412	0.270895072798599	-0.0777466136735511	0.93802961394552	0.969434952946003	-0.12032191783569	-0.210190769366515
FALEC	0.0605528141579977	0.0805973096055908	0.452471715254591	21.9411352627951	0.0481208334549015	0.156755216093594	0.306980747780476	0.758858026222284	0.867580579184868	-0.0725212601362068	-0.0503243327006316
MCL1	0.10584266529295	0.0558800924385601	0.0582113050281054	61.0658568669822	0.0777774103705201	0.116458325328509	0.66785616357717	0.50422541168732	0.688092010817602	0.069159315861449	0.0182063649546983
ENSA	0.527941576453954	0.0845784788681457	4.3192239817335e-10	140.506884242546	0.717852239614856	0.13624423964199	5.26886304698943	1.37271328900206e-07	7.60184969707281e-06	1.38961445895909	1.49729731751266
ENSG00000288880	-0.130801576260255	0.0565173255385209	0.0206478485742153	34.1174111361071	-0.22646381060214	0.106290429000388	-2.13061338383829	0.0331210060433774	0.115013432446543	-0.671136613791352	-0.684837118050424
GOLPH3L	0.299635325301973	0.0918030552861899	0.00109892761189559	33.5296212972305	0.380471048314138	0.161166437948772	2.36073374305805	0.018238820296453	0.0763145309883896	0.675402326296221	0.717673678499619
CTSK	0.439465973139232	0.19136132979868	0.0216459126793979	8.40677784065436	0.658485878220882	0.332746459953246	1.97894179945117	0.0478225593792284	0.149064470276612	1.11283557527458	1.36011296966417
ARNT	-0.0482335636207206	0.0258756195286277	0.0623140588468217	175.431594650243	-0.11372837149041	0.0617381597477623	-1.8421082188886	0.0654593218376147	0.185702519702796	-0.412838489673146	-0.424327002038418
SETDB1	-0.0190779565598956	0.0290829034530734	0.511833595501208	137.998583110764	-0.0491383105569255	0.0589196332311372	-0.833988737916267	0.404287330179026	0.60550109023446	-0.321630788644712	-0.275071680024472
CERS2	0.174633761324313	0.0310343676833416	1.83255223907307e-08	234.456289616913	0.199858512353383	0.0553113703156695	3.61333503785502	0.000302283699681755	0.00354727522499558	0.284359009942842	0.300312526876946
MINDY1	-4.25847806195569e-05	0.0429407072766999	0.999208729069293	99.2942938163202	-0.0438294817802923	0.0763138156614092	-0.574332201848691	0.565743022194385	0.739356224692079	-0.262082294436128	-0.262803988414934
PRUNE1	0.158811186741021	0.0641135858364511	0.0132481279928139	42.4365471901045	0.16937988700625	0.110982875075063	1.52618038496201	0.126964947049569	0.290206907048262	0.234861132945039	0.229882231952572
BNIPL	-0.0591266638799287	0.131871242181918	0.653888623964279	6.43660984050967	-0.133168055834518	0.255253661438439	-0.521708699824604	0.601873166414074	0.766514397378942	-0.446915455714082	-0.469248407974498
C1orf56	0.252670866032015	0.0663031718814923	0.000138494656583867	43.5277336702024	0.29458683811927	0.123211090416682	2.39091170383299	0.0168065941917252	0.0718942830489852	0.528483061294467	0.519211635527571
CDC42SE1	0.0780070671888295	0.0467601834166643	0.0952686925028081	124.194030916453	0.0675625769090572	0.081227447947634	0.831770277365032	0.405538623855571	0.605869868882335	-0.0179189913928547	-0.00539816855363079
GABPB2	-0.187517944160652	0.0424977747683807	1.02222539496791e-05	203.207407437503	-0.317122738156954	0.0752980964496309	-4.21156381249408	2.53608889462713e-05	0.00048699494020723	-0.848562846628352	-0.89433262293263
SEMA6C	0.326913658343371	0.223912826047536	0.144288929602791	7.2866219324654	0.468438413921952	0.386623317090432	1.21161449197432	0.225659984523497	0.422355510273979	0.76073733713662	0.920949496648074
SCNM1	0.157870646333993	0.0553704720355103	0.00435586307305563	43.5006945010147	0.17950939516264	0.103887049646269	1.72792851249374	0.0840010417454244	0.219557964159068	0.231918833439135	0.253289594941156
LYSMD1	0.0821619670733431	0.0724141368499101	0.256537816299712	18.9766348725264	-0.00629766056560494	0.162440101651265	-0.0387691247517505	0.969074461198319	0.985809080376907	-0.00492118737940387	-0.176075101954573
VPS72	0.128792853907181	0.0483697625271447	0.00775227407957029	43.7638343598993	0.10596876328276	0.100687381345625	1.05245326540975	0.292591641551965	0.494641842132217	0.140954560505334	0.083351209163132
PIP5K1A	-0.193648308638398	0.0413193406901592	2.77745448558879e-06	231.175227438033	-0.319887662488855	0.0759160840313945	-4.21370077988438	2.51220057588393e-05	0.000485560754444703	-0.867740511127505	-0.900721836157355
PSMD4	0.202086112596598	0.0342111752898799	3.48350490700791e-09	120.485492881525	0.25677772560683	0.064077294764754	4.00731220863074	6.14136573829598e-05	0.000978515450500478	0.370238403300917	0.431841981720972
ZNF687	0.142975765288619	0.0744656102561929	0.0548548570695441	17.9106885451483	0.124921979944933	0.154646912042892	0.807788389012812	0.419212410329879	0.618291410467913	0.18532306699166	0.127148480991471
PI4KB	-0.132330027543301	0.031947259067173	3.44079824094545e-05	171.418941037591	-0.264345008041211	0.0625961942621969	-4.22302044328682	2.41049945965693e-05	0.000468352759664748	-0.675918079235365	-0.772373346385384
RFX5	0.170679077912192	0.217980270811933	0.433625695382013	5.67495298876609	0.208374784187208	0.383448889356998	0.543422578525733	0.586838883491138	0.75599823501899	0.271987544599576	0.319992008155419
SELENBP1	-0.15564352472553	0.165366951509589	0.346601912105012	5.53450384933155	-0.341058548565237	0.326631533740559	-1.04416908147067	0.296407169030573	0.498946543907509	-0.74884986475737	-0.949643719384946
PSMB4	0.227454376716787	0.0523877723010733	1.41355188953839e-05	85.3373173035644	0.258388728730668	0.0926845950539861	2.78782821007271	0.00530626737196378	0.0307198392176415	0.449598131419679	0.435564702934404
POGZ	-0.175056674511369	0.0359390989450234	1.11076703546603e-06	1145.57893692255	-0.296316014726996	0.0627495027336527	-4.72220498678281	2.3330136081943e-06	7.3084616971951e-05	-0.809580164695668	-0.846252250183151
CGN	-0.123039636650601	0.0679836083318733	0.0703201854501156	50.3646212906917	-0.236459331394802	0.124137342368099	-1.90482031340448	0.0568034324198053	0.168672365008897	-0.646854880749706	-0.707934861775147
TUFT1	-0.0455465545473826	0.172543996455242	0.791802518440386	7.44819182130712	-0.176958810212937	0.334077539745221	-0.52969382601384	0.596324229287272	0.762408132662482	-0.404432699332015	-0.570440496223422
SNX27	0.118093760493072	0.027605088149387	1.88604770818493e-05	278.032721119433	0.118443487231313	0.0519415495094774	2.28032256160747	0.0225885646494033	0.0886048890398903	0.107484507511632	0.112177918924155
MRPL9	0.253053373795415	0.0644845762661373	8.70016115515158e-05	25.2948189639222	0.342967621206518	0.123593482826393	2.77496526000704	0.00552076046911146	0.0316517891804118	0.529679663157445	0.631010405409681
TDRKH	-0.118701977978566	0.0572785964303892	0.0382317085046175	36.2634263709423	-0.179201021305905	0.114983362366223	-1.55849522590189	0.119115898832416	0.277843142472963	-0.633285351070664	-0.575621818765428
TDRKH-AS1	-0.093647217204156	0.0885743098508678	0.290387058818966	13.2074135941729	-0.214339603411316	0.163419717390617	-1.31158961007738	0.189658640544164	0.379625376889942	-0.554906357785292	-0.656820385719212
ENSG00000269489	-0.113734686537664	0.123217182231849	0.355985097364293	8.08376088638252	-0.214633662423736	0.236214379454027	-0.908639274712356	0.363540568015629	0.566000930681172	-0.617746136547784	-0.657499900058656
C2CD4D-AS1	-0.323069468338426	0.147203882416196	0.0281845846508735	6.02963594590786	-0.516355836765094	0.317388184521401	-1.62689054585861	0.103760346249444	0.253419306185049	-1.27260968144	-1.3547223463487
THEM4	0.115199304435491	0.0512840780932365	0.0246849485818318	179.450514647905	0.123699426222813	0.0858934575589538	1.44014957295101	0.149825086456832	0.323964035429138	0.0984297592366624	0.124323392319355
ENSG00000285651	0.196349544108865	0.111491162061064	0.0782177473706382	15.4306565525766	0.281380819947612	0.197832621448659	1.42231760306849	0.154934070939926	0.33157550628423	0.35229265370748	0.488695044178284
S100A6	0.972423373355839	0.2068003373943	2.57331590227528e-06	81.7746604602263	1.34928969374542	0.33792540332256	3.99286256812566	6.52804075380777e-05	0.00103013458469372	2.78009014892954	2.95642894219059
S100A16	0.326166020388029	0.160148999376609	0.0416860296188364	9.4136940932048	0.379028411962982	0.294363296484304	1.28762116911268	0.19787786666949	0.389434598239729	0.758398495795875	0.714340020812525
S100A13	0.142302103142603	0.284012881745583	0.616342256261624	12.6546978507407	0.145054893386117	0.450916051314991	0.321689354289116	0.747688043560802	0.860737730620524	0.183215644721912	0.173671807263563
S100A1	0.497417261705184	0.179703290006671	0.00564028472965292	19.5075562416118	0.657053409964506	0.304158535540644	2.16023334277497	0.0307546101890967	0.10925052107412	1.2941250195557	1.3568028085064
CHTOP	0.0550249509780658	0.0309227763427329	0.0751691059001938	166.601669079897	0.0327340534219565	0.0562144626911911	0.582306613900732	0.560360171314177	0.735245850834273	-0.0898141153729191	-0.085880249127773
SNAPIN	0.273458634234942	0.0573610576447859	1.86690773528017e-06	42.0039193475598	0.327779978580926	0.112527965856998	2.91287571124741	0.00358117107170063	0.0228041324143693	0.593513590185376	0.595914657581699
ILF2	0.202490763933126	0.05474231324112	0.000216466999960288	69.1919017142146	0.25304340159293	0.0983060340750492	2.5740373312156	0.010051942677803	0.0495426748113319	0.371504277067354	0.423212670567773
INTS3	-0.0606707352630807	0.0497744204226047	0.222876855472668	132.174850728449	-0.1409585240245	0.092976281770404	-1.51606970444983	0.12950172787124	0.293979931828923	-0.45174578563269	-0.487250695347049
GATAD2B	-0.0712466550209696	0.0225533352019456	0.00158295375102743	626.755777531816	-0.149700018316711	0.0459033408307145	-3.26120094109894	0.00110941390688073	0.00952722196139021	-0.484830513567384	-0.507450622806642
ENSG00000284738	-0.0994176191227569	0.135090338968187	0.461770659089276	21.6113892800804	-0.171518205094205	0.221421843945155	-0.774621880290587	0.43856312429252	0.635611254940341	-0.572957948750544	-0.557868294599655
DENND4B	0.0989510801249879	0.0469251038853071	0.0349702758206411	140.388305138103	0.0943429904642729	0.0819147892594224	1.15172109111446	0.249435702514001	0.449614057079634	0.0476003190516703	0.0564862636807126
CRTC2	0.154666957378826	0.0470244160038113	0.00100516275579634	59.5921163401833	0.155605625016862	0.0924665288998539	1.68283190542808	0.0924076367034621	0.234443945830026	0.221896709605412	0.198052537429635
SLC39A1	0.111518706440641	0.052755772766016	0.034526597172217	35.9303387161285	0.0741245226252342	0.107391410855736	0.690227663782248	0.49005102919377	0.677878759491033	0.0869157173297362	0.00976523749911501
CREB3L4	-0.197720166581521	0.113335260445408	0.0810614816056247	8.51608970912026	-0.328114579903771	0.2088589021871	-1.57098680720748	0.116185713244134	0.273510898905869	-0.880478534422023	-0.919732674515442
JTB	0.0860073380311325	0.0428749698173485	0.0448558782718152	104.555571389423	0.0418779180087706	0.0856716362817975	0.488818935020951	0.624969891320573	0.780279754948603	0.00710831500515601	-0.0647505205962843
RPS27	0.133876101933023	0.0556542809974884	0.0161505671950839	427.416898944767	0.150944246613147	0.0972756873904195	1.55171606248668	0.12073017761918	0.280062191132286	0.1568565228698	0.187280980248543
NUP210L	0.347262864041192	0.0737582882241992	2.50012044940615e-06	129.315038419827	0.486301583421305	0.129984727697761	3.74122092675418	0.000183128450484152	0.00237104839654875	0.824395907701825	0.962227877211321
TPM3	0.102122699848179	0.0373932558796474	0.00631336694582751	75.912007172627	0.0682551097864345	0.0910449361897518	0.749685953364613	0.453443869421915	0.647977293251419	0.0575221204700103	-0.00379785704866666
C1orf43	0.0516690352091349	0.0472302490266424	0.273962938518364	187.144664867964	0.0194613885433804	0.0831318870705931	0.234102571578273	0.814905349569508	0.899453279719066	-0.100312451473097	-0.116550848316015
HAX1	0.124685352645053	0.0562586233822541	0.0266717347675658	57.5723130466201	0.128634197333148	0.116325129776379	1.10581606554346	0.26880613989364	0.470870884090327	0.12810503395257	0.135726707945526
ATP8B2	0.173424915934075	0.0837019089518027	0.0382715020378313	47.8198474348535	0.196030709483697	0.143946982060115	1.3618257686141	0.173252877215507	0.357581943398727	0.280577369975187	0.291467203902112
IL6R	0.586484657799812	0.243258402849277	0.0159108840250112	11.2437736006809	0.845849550576522	0.44427657214605	1.90388060862786	0.0569257351251872	0.168887688355317	1.57275521296695	1.79307471094438
UBE2Q1	0.240015437360717	0.0525948535420743	5.03131740832159e-06	65.3224098501496	0.28874911210067	0.102006935195162	2.83068118406095	0.00464489949626139	0.0278618596153026	0.488892990258376	0.505721763182776
ADAR	0.00966362753357637	0.0234156857464887	0.679827237648002	251.500031551417	-0.0641128338649919	0.050672480567711	-1.2652396951304	0.205785416827656	0.39921529465656	-0.23171827872468	-0.309674949723388
KCNN3	0.901782158087371	0.451125683057427	0.0456126909115641	10.7890813371979	0.827454702887665	0.678518316563444	1.21950238142214	0.222653572554302	0.418909145483832	2.55910271316633	1.75056772340608
PMVK	0.242327682074375	0.0555267031952034	1.27609368450235e-05	60.3735631203107	0.251382922001575	0.110938752530718	2.26596131889954	0.0234537516728681	0.0909729613529585	0.49612640248361	0.419375618666547
PBXIP1	-0.204744929200054	0.26550868019264	0.440622691069349	5.54121457793231	-0.311278962825686	0.45982817348189	-0.676946261184114	0.498440050974482	0.68432664846786	-0.902454151234604	-0.880828771779062
PYGO2	0.170999664725451	0.0547729231411837	0.00179642549252986	34.0424058700389	0.204049972103037	0.119446150038199	1.70830095434454	0.0875805143276374	0.226064818340395	0.272990438696632	0.309998191599996
ENSG00000271380	0.369819365694619	0.093979903125136	8.31655668845842e-05	16.0938527879931	0.536077502465957	0.177322188308751	3.0231834356372	0.00250130574239838	0.0173880144368136	0.89495957851688	1.07725054042262
SHC1	0.197868024349649	0.21543494970817	0.358378964486712	5.67251861748435	0.162641274786495	0.380076217204456	0.427917526602316	0.668711166337577	0.80840187273873	0.357042926666299	0.214310583277051
CKS1B	0.257833740246401	0.0788298555059843	0.00107257922923377	17.209971332263	0.318028865746011	0.147353263202999	2.15827501090277	0.0309064563997621	0.109719775348591	0.544634118852992	0.573381694070977
FLAD1	0.181433036016665	0.0566145650929345	0.00135200506679987	49.526333195366	0.22663993199599	0.104359367930704	2.17172580181285	0.0298763511602375	0.10733500020288	0.305629231209594	0.362199283987523
ZBTB7B	0.0250841228671479	0.0833572932401705	0.763473246835133	32.0787239446044	-0.0139182505773617	0.142272021925295	-0.0978284443351056	0.922068520399724	0.960436652245043	-0.183478229215145	-0.193684833230602
ADAM15	-0.0890683424790959	0.0728742859060569	0.22162479142741	96.2861509845765	-0.177886147401177	0.128305769851092	-1.38642360049456	0.165617594106183	0.347055236175457	-0.540582230144983	-0.572583395744585
EFNA1	-0.076225921828776	0.0629673246978921	0.226062881140876	147.811084852234	-0.159983322114537	0.108364686082065	-1.47634185913095	0.139852142266886	0.309188662613363	-0.500407190719047	-0.531213378214046
SLC50A1	0.501054738993388	0.134016136419393	0.000184927047272538	10.5182645403841	0.687557864883871	0.262386993883038	2.62039613590892	0.00878276792695743	0.0448109063381617	1.30550416663736	1.42729279064991
DPM3	0.28180800413147	0.0586648441069511	1.55764232467751e-06	33.1310240995173	0.365505941718432	0.124412315299299	2.93785981588023	0.00330486422519027	0.021486907379266	0.619632985734562	0.683092169028442
KRTCAP2	0.38680815578763	0.0530540280585458	3.08040222327972e-13	105.223493713306	0.522768801478801	0.0983369842850207	5.31609551868708	1.06017511434643e-07	6.07592094161665e-06	0.948105736112075	1.04649666865478
TRIM46	0.264310394437353	0.107771749538149	0.0141866725595677	21.1651654836211	0.334868969160447	0.189270749543595	1.76925895822754	0.0768506691698552	0.206302468109201	0.564895084021047	0.612295963875711
THBS3	-0.222302761121224	0.168956813008182	0.188262269686276	5.69665159148823	-0.402751269505805	0.327193459288658	-1.2309270190835	0.218350161125603	0.414154428998084	-0.957380446586047	-1.09220384081576
MTX1	0.421787122442631	0.125935383179413	0.000810351964609543	13.1654926150269	0.550116949908506	0.240141884842537	2.29079966732676	0.0219750029003118	0.0870172450144644	1.05753069599362	1.10969302799193
GBAP1	-0.0375355111630786	0.14328206534852	0.793345063527563	7.7783567137532	-0.066058591530939	0.271933413999861	-0.242921936511167	0.808065871606449	0.895723965632578	-0.379371693111253	-0.314171224890106
GBA1	-0.141272106376517	0.0862948521153489	0.1016124721017	13.8416033973417	-0.306303798704479	0.164733085170586	-1.8593945374561	0.0629712355257251	0.18128180883894	-0.703891650531314	-0.869332115602385
SCAMP3	0.0875749002523193	0.0363354273685771	0.0159446759328714	98.1263384672639	0.0686564147501318	0.0844695232328121	0.81279510197901	0.416335544242828	0.616086605001446	0.0120121314859858	-0.00287051775347509
CLK2	0.020254083794477	0.0666172983281017	0.761100157131714	50.5394532146894	0.0015179819618687	0.128809706055033	0.0117846861727963	0.990597398486369	0.995710251094822	-0.19858807614019	-0.158014641485504
FDPS	0.206481551995529	0.0490562520684891	2.56415776738366e-05	161.761558265773	0.260831015384562	0.0860822499266369	3.03002088824181	0.00244536825700883	0.0170956099518357	0.383988688854908	0.441208361969696
RUSC1	0.0715900247844632	0.255994288641904	0.779742379868915	8.74361479440573	-0.0697880941516426	0.445308022233724	-0.156718699567945	0.875466549066305	0.934766637384054	-0.0379934725684033	-0.322789394722431
ASH1L	-0.0291609887340357	0.0140908802575026	0.0384997764941183	1159.92144635666	-0.0997050213748816	0.0343147904533753	-2.90559901597984	0.00366550853632417	0.0232631422641187	-0.353173612708723	-0.391921712324216
ASH1L-AS1	-0.0680265053701404	0.0969311375303497	0.482802399178424	10.4329128314914	-0.129045483516998	0.177289299572557	-0.727880835606692	0.466686535544236	0.658991399149157	-0.474756895617776	-0.459721928979365
MSTO1	-0.183782777938107	0.0652452280578007	0.00485046745935059	99.3679136509807	-0.335890891219055	0.112659754417399	-2.98146301628348	0.00286874694735662	0.0192281470369968	-0.836878098531471	-0.937702248048414
YY1AP1	-0.0371007680830526	0.0407178120816333	0.362206853042074	246.913965012089	-0.10455506961546	0.071729128062348	-1.45763753777376	0.1449404771328	0.31670385617746	-0.378011683121255	-0.403129249543852
DAP3	-0.0855081322087079	0.0348948114850425	0.0142676170934618	180.037381565796	-0.179128427134608	0.0634926606167868	-2.82124619435539	0.00478374745877943	0.0285323689273066	-0.52944479804616	-0.575454067469691
GON4L	0.0835648181646786	0.0489833298043823	0.0880109018059257	188.352682027751	0.0811363163415755	0.0801179860019213	1.0127103836538	0.311198516632565	0.513547016398337	-0.000532637943303605	0.025968156553575
SYT11	-0.11995995541734	0.033189545322478	0.000301055785302999	830.92452070262	-0.219339834190139	0.0615382199534399	-3.56428629811022	0.000364847559827432	0.00410863367830039	-0.637220691188838	-0.668374966164735
RIT1	-0.124955222221981	0.0653422774691581	0.0558354010718677	25.5620446189661	-0.189668366485586	0.135254885884815	-1.40230325318607	0.160824709377762	0.339707736122797	-0.652847421248838	-0.599809858733888
KHDC4	-0.0748970067110742	0.0283332307022634	0.00820699236784391	141.160836934986	-0.151022230467499	0.0600551519283955	-2.51472564164961	0.0119125046058203	0.0561008560584077	-0.496249935735652	-0.510506003115693
ARHGEF2	0.0238249275684053	0.0326859171349791	0.466059792191111	550.550411137115	-0.013501709430989	0.062385149183225	-0.216425056407808	0.828656436868175	0.907670970231895	-0.18741737917366	-0.192722286020778
ARHGEF2-AS2	-0.00386703654178626	0.117302582187317	0.973701431637009	7.86561837551676	-0.0300996592062859	0.233740613225741	-0.128773766744663	0.897536663775303	0.946447850560415	-0.2740463551433	-0.231076984912212
SSR2	0.181659038387953	0.0399732030235867	5.50604632276459e-06	69.3893370521484	0.199900181953659	0.0897525236389866	2.22723745081221	0.0259314083971245	0.0976634838227192	0.306336236097852	0.300408817382289
UBQLN4	0.0332538185908583	0.0538233624361907	0.53668580633155	50.7098041419136	0.00564708916345401	0.102286175489433	0.0552087233336574	0.955972179321621	0.978049314826234	-0.157920909708577	-0.148473061618636
LAMTOR2	0.28993508276519	0.0625176302941755	3.52387549644283e-06	25.3841401021446	0.427431276179779	0.130590422012404	3.27306757718556	0.00106387038808735	0.00923144809757013	0.645056985883573	0.826189815977063
MEX3A	0.110335462771421	0.151333010168598	0.465946294379415	5.26841063041635	0.122800620277241	0.280668112079339	0.437529647979847	0.661727279519519	0.803374624761935	0.0832141674151419	0.122246423062855
LMNA	0.209801807605675	0.044115777221858	1.97750957063958e-06	223.949529282756	0.245082550217542	0.0813676547178452	3.01203901067817	0.00259499246665019	0.0178879061127691	0.394375469016831	0.404816660123344
SLC25A44	0.0337674010105047	0.0590000516648937	0.567099560667951	50.0237761419811	0.00836190961003291	0.106301934205787	0.078661876404293	0.937301569700719	0.969427882596169	-0.156314266029821	-0.142199628924688
PMF1	-0.101092634720326	0.0593280404476062	0.0883884755990603	90.6928525981055	-0.189830528169733	0.105852495171113	-1.7933495838985	0.0729170436369169	0.199694648493323	-0.578197912422791	-0.600184583483112
BGLAP	0.163694224871166	0.0929148439527588	0.0781088198309921	14.1888061562636	0.146688694342302	0.178994582012264	0.819514717670349	0.412492808427356	0.61228197142627	0.250136777213243	0.177447209923009
PAQR6	-0.253079931276422	0.0559985947495207	6.20157469816368e-06	98.9368350597132	-0.418915608511565	0.104923567741137	-3.99257876500249	6.5358612694586e-05	0.00103026913358438	-1.05366089542597	-1.12955654785116
SMG5	0.0254639789431198	0.0252068817936319	0.312399727171309	176.585543179085	-0.0286455481447357	0.0542953522204025	-0.527587481677144	0.597785683457087	0.763616338280475	-0.182289922645544	-0.22771681135611
TMEM79	0.0493218697684588	0.10973465908299	0.653096374253787	22.8423870311534	0.00589481655640616	0.1883685194467	0.0312940642827218	0.97503502410749	0.987998071988305	-0.107655106466726	-0.147900610822455
GLMP	-0.298314338882174	0.0794197770285834	0.000172532172030879	18.4270537994812	-0.515337196760548	0.16830904551782	-3.06185086591788	0.00219973019022418	0.0158196549575169	-1.1951680270215	-1.35236846341845
CCT3	0.227717044627148	0.0525245580333859	1.45469168312532e-05	220.605568172908	0.275102168728251	0.0903465075826249	3.04496738268118	0.00232705545608108	0.016502562097657	0.450419837384781	0.474186277720792
MIR9-1HG	0.326560318244095	0.179858516451534	0.06942390538379	86.6912520096561	0.415383529698639	0.28361329886961	1.46461231315394	0.143026720665326	0.314187058647678	0.759631980692869	0.798349769774958
MEF2D	-0.0278184753128394	0.0352993849264575	0.430654286667633	170.322901726546	-0.0785249755340386	0.0700082879729151	-1.12165256154269	0.2620101939571	0.463850901322998	-0.348973818052015	-0.342978662626514
NAXE	0.055662237694175	0.0537270405499715	0.300193253664498	97.3013302824573	0.0352537526478414	0.0933511289182926	0.377646773599255	0.705693013011688	0.832950977120685	-0.0878204866293633	-0.0800577043909748
GPATCH4	0.167234063405342	0.0774066953387599	0.0307370825479688	17.4423455640534	0.182895120553901	0.166939491888554	1.09557731657646	0.273263792960853	0.475418530190834	0.261210480259125	0.261113361109201
HAPLN2	-0.0143123479323746	0.069846299522027	0.837640845899697	1008.01840858188	-0.0474938093140889	0.120022436164753	-0.395707759580007	0.692320630481407	0.824603049162908	-0.306722499957371	-0.271271551041707
BCAN	0.583738049280684	0.243310766644146	0.0164333615308115	77.2421082779854	0.770900149573551	0.413117910430795	1.86605356511816	0.0620338716753567	0.179532751339171	1.56416297723911	1.61988092818931
NES	-0.241560116840292	0.0714097503055771	0.000717683770095478	40.5979555744496	-0.383109752204155	0.136953205018479	-2.7973770467983	0.00515193718577477	0.0300736451752332	-1.01762337479395	-1.04681603737771
ISG20L2	0.0764368553651636	0.0565977455631521	0.176846592095691	32.8236350460974	0.0634207120837288	0.112029252625909	0.566108499317631	0.571320025883105	0.744801437375031	-0.0228310966447006	-0.0149692288577732
METTL25B	0.0299634013704458	0.0368755310055453	0.41647317426787	78.7002282295344	0.0180391771047407	0.070749406401385	0.254972840371245	0.798744076328662	0.890150996792908	-0.16821434621539	-0.119837307922621
MRPL24	0.0109310430953271	0.0551178005494438	0.84279355655081	43.1706712114658	-0.0350904378328764	0.111054330361093	-0.315975412384009	0.752021170843749	0.86366831284637	-0.22775341325665	-0.242609723235206
HDGF	0.192960479436061	0.0489168146807364	7.99113919268896e-05	92.303381292265	0.223706967148948	0.0911197914311247	2.45508647062744	0.0140850703120898	0.0634171283905481	0.341690617646345	0.355421761155463
PRCC	-0.000873379087274015	0.0300929271054716	0.976846457301268	118.487575381575	-0.0484182891666985	0.0633081561087044	-0.764803338823532	0.444388659312921	0.640487396402331	-0.264681274405208	-0.273407847804745
ARHGEF11	-0.0309936142223017	0.0477974845604157	0.516702931229783	260.017867849145	-0.103230901606327	0.0854269646079856	-1.20841120927147	0.22688913028478	0.42363716130708	-0.358906628566776	-0.40006934961889
ETV3	-0.0581395817761056	0.066950633635176	0.385178243260909	25.175045936139	-0.105730735835091	0.126220138664024	-0.837669305026894	0.402216457200507	0.603712570923428	-0.443827559474151	-0.405845990132977
IFI16	-0.156047355165279	0.081485920379803	0.0554896589674035	144.353413351219	-0.271944974118158	0.126852405515809	-2.14379043907265	0.0320496817611913	0.112481983033699	-0.750113170506347	-0.789935419678331
DUSP23	0.399127212615947	0.1157978516492	0.000567355803389208	10.4281734826386	0.490314563543598	0.217212570528264	2.25730289159207	0.0239891548109508	0.0925152955228792	0.986643532625978	0.971501109528057
SNHG28	-0.288540185218727	0.107023451135993	0.00701679014601093	14.9684520589138	-0.478265539151045	0.22088268346341	-2.16524687065508	0.0303687846762016	0.108435848882472	-1.1645914698851	-1.26670292735718
ENSG00000272668	-0.504175357641798	0.171319435602517	0.00325157165845842	9.45595335932587	-0.701850435160022	0.315061269627944	-2.2276633239904	0.0259029744810306	0.0976297960491241	-1.839164573321	-1.78336501389152
TAGLN2	0.0457934937125066	0.167560014275355	0.784625634596253	12.4326092513094	0.0362479167654426	0.293091719285998	0.123674312101844	0.9015731514576	0.948509966364178	-0.118692951357275	-0.0777603805711368
KCNJ10	-0.0345139645162947	0.0482843167806309	0.474728348953781	356.995513989526	-0.0985475227330495	0.0873455571844831	-1.12824883038878	0.259214846934193	0.460833320520498	-0.369919366406877	-0.389246953545226
PIGM	0.270108593670205	0.0625557303714051	1.57529826607635e-05	102.839918364782	0.34549393307613	0.104700306644467	3.29983687869541	0.00096741041143313	0.00860667829809381	0.583033633529894	0.636848230705974
ENSG00000225279	0.0199576008228867	0.0766324287812565	0.794529916436928	22.8609495829105	-0.0215797282243729	0.148677901738332	-0.145144153717964	0.884597057747829	0.940071228857987	-0.199515566011226	-0.211389048039826
KCNJ9	0.308873799093257	0.161606727381207	0.055970123344369	24.1825096265689	0.424943972674972	0.267798340508104	1.58680584752209	0.112556624054997	0.268101915299965	0.704303112129855	0.820442131578085
IGSF8	-0.0785878389123653	0.0418638510499067	0.060487356963951	317.770744070154	-0.157165090164588	0.0732514329529005	-2.14555652809745	0.0319083768947079	0.112199110764602	-0.507795993386216	-0.524700981242742
PEA15	0.356876435840905	0.0453295930161469	3.46447429736478e-15	186.827941650885	0.510538841741888	0.0945173589946969	5.40153520128014	6.60729696740299e-08	4.24763012869655e-06	0.854470115407201	1.01823556234261
DCAF8	0.0154577656056014	0.0182780651665218	0.397719943212996	347.913130216006	-0.0199927894337336	0.0378229362417041	-0.528589036714956	0.59709056719063	0.762926125689653	-0.21359243377526	-0.207721934914524
PEX19	0.157531608959774	0.0469147923716783	0.00078558657129217	46.5574915253867	0.214131142619331	0.101174420047421	2.11645535026507	0.0343060988155445	0.118221741943923	0.23085822031588	0.333293855513929
COPA	0.120138074118537	0.0417763531719794	0.00403077173898619	628.946947872977	0.133023196008986	0.0687084648313958	1.93605251311337	0.0528612696933114	0.160395389633758	0.113879748933663	0.145868847482375
NCSTN	0.101698490116955	0.0591325065015549	0.0854614060078309	102.102321768512	0.0963171224431647	0.0995074060823251	0.967939234226235	0.333074718372223	0.535569047651704	0.0561950620329128	0.0610481064774078
VANGL2	0.273915314766991	0.116546827418861	0.0187603153724501	19.5316556980406	0.348975898447192	0.197137833800134	1.77021270712042	0.0766917132879808	0.206025376576323	0.594942227268655	0.644894389127072
USF1	-0.0993748455167604	0.111155582930198	0.371313446602251	22.4515056770835	-0.223044393543893	0.191579784450752	-1.16423762654994	0.244327725797466	0.443635839416552	-0.572824139762808	-0.67693549686053
ENSG00000289121	0.172538855724056	0.0678619833148418	0.0110063700451375	22.0789272488661	0.184779311424333	0.129779496966778	1.42379432609169	0.154506018659062	0.331050012682851	0.277805501272198	0.265467367144149
ARHGAP30	-0.189511013480544	0.164705980436822	0.24989605236559	6.39685675835932	-0.242790429533233	0.313969760589473	-0.773292399489041	0.43934935286973	0.636149359828106	-0.854797780110562	-0.722564823067901
PFDN2	0.207189780446535	0.0535979499320042	0.000110803341351443	121.729572527623	0.271783595278118	0.095604872347134	2.8427797517609	0.00447219636689452	0.0270342990518816	0.386204245152004	0.466517686891678
NIT1	-0.0706948605813015	0.0621250116761697	0.255143353923822	38.8668635256779	-0.135132430200646	0.11473738629293	-1.17775412676428	0.23889464152391	0.437219478842992	-0.483104330944007	-0.473787702787585
DEDD	-0.060738600771921	0.0617976161119639	0.325674787269101	41.0760959744687	-0.109355803017052	0.116257867694161	-0.940631418638556	0.346893775285904	0.549643357291368	-0.451958089805521	-0.414222829568428
UFC1	0.171986912519744	0.0524767250223225	0.001047699983982	43.0540902523077	0.213659204754548	0.117395034432394	1.8200020621621	0.0687586908528234	0.191859974136601	0.276078853267284	0.332203297044704
USP21	0.303024240159622	0.0594525190085598	3.45239247147718e-07	28.9994077793711	0.386446510161186	0.110099487041608	3.50997557341156	0.000448147860655315	0.00480864605780079	0.6860038936895	0.731481832095906
PPOX	0.0555310678864728	0.0627287522976969	0.376018029021887	37.7823300098841	0.0371300716260872	0.11445503767452	0.324407491190344	0.745629549014745	0.859371619902722	-0.0882308261081435	-0.0757218887987375
B4GALT3	0.156460708195398	0.0831256633384086	0.0598062783473545	20.2596559738489	0.226374172409004	0.166409905484884	1.36034073061574	0.173722124814392	0.357950855282274	0.227508113540721	0.36158516422729
ADAMTS4	-0.368990825933901	0.0694715146149142	1.08787778671436e-07	169.013098190186	-0.57883044248173	0.121199553383603	-4.77584633212056	1.78953012181049e-06	5.86696061664966e-05	-1.41626580376494	-1.49908925449473
NDUFS2	0.24920498702633	0.0399509172851507	4.4382748207715e-10	294.882891798963	0.311001704490051	0.0661980766472198	4.69804743946609	2.62660431946365e-06	8.07421444232631e-05	0.517640726388124	0.557143263561021
TOMM40L	0.240582939019155	0.14061618607247	0.0870960212670008	14.2455587750583	0.312247168910386	0.245640090571398	1.27115719662881	0.203672730663353	0.396960193427828	0.490668309890307	0.560021294490664
MPZ	0.128853420069917	0.256969629262739	0.616065412430602	21.25428339313	0.117286979106859	0.389022661914147	0.301491379781734	0.763039822338151	0.870212635024443	0.141144030079807	0.109505449042066
SDHC	0.00423706152534304	0.0442211349092711	0.923667261716849	86.8480758148832	-0.0655057052842158	0.0849430048201869	-0.771172451726693	0.440604720623017	0.637391781541134	-0.248694245270582	-0.312893610136395
ENSG00000289106	0.0392069382820711	0.15623795156806	0.801857594689112	5.99600563040969	0.090685277399388	0.303754436838703	0.298547992724606	0.765284952260261	0.871459675472812	-0.139297721384978	0.0480339858310877
ENSG00000288670	0.292418352175704	0.0902233974044992	0.00119091173388127	15.3407481135238	0.392108427031137	0.184693080979037	2.12302715918005	0.0337515760603608	0.11663713397506	0.652825415931852	0.744565443001786
ENSG00000283696	0.00507334273049073	0.119163055650531	0.966040487510945	11.2090007091378	0.0295183726578963	0.225845213233997	0.130701785684129	0.896011219692811	0.946045550869601	-0.246078100596397	-0.093311074567435
ENSG00000288093	-0.446000806966716	0.145020877289737	0.00210202907126611	5.28798028491683	-0.54014185529395	0.294569293107578	-1.83366653596405	0.0667035089426831	0.188110054469934	-1.65717669653397	-1.40968730231321
ENSG00000283360	0.0218774266741574	0.14900669725161	0.883272702820689	11.1644944380682	0.0338403913455242	0.284397189825431	0.118989893558007	0.905283362666858	0.950541102144025	-0.193509760613175	-0.0833237130190922
HSPA6	0.98521386042575	0.379658327919623	0.00945905569327011	24.4176399816294	1.38064473305094	0.61226874430016	2.25496523528905	0.0241355109923104	0.0929582764434187	2.8201027241521	3.0288844627563
FCRLA	0.264482978358122	0.156175351457667	0.0903603097025448	5.38567584397379	0.18203040885948	0.331155596870444	0.54968241690535	0.582537218939615	0.753182521794434	0.565434979575784	0.259115177169833
ATF6-DT	-0.0805290996070617	0.151321535148223	0.594606802425072	4.85350702257438	-0.217013045162052	0.274669512286293	-0.790087852691332	0.429476463471911	0.627308010362114	-0.513868853563359	-0.662998200132525
DUSP12	0.067623431225802	0.0585074368623636	0.247759227054988	60.7754327527856	0.0709435814770855	0.10603448023624	0.669061434724126	0.503456289483419	0.687677108203403	-0.0504021965111055	0.00241468869156293
ATF6	0.0315064807297172	0.0268363967931565	0.240386803383683	378.40209313456	-0.00210640812107452	0.0532761616262331	-0.0395375353024179	0.968461828056826	0.985389250595116	-0.163387119652419	-0.166389916274158
OLFML2B	-0.215570289168221	0.20110896610317	0.283761402319086	24.0429694834101	-0.390708671173906	0.320993688791453	-1.2171849005659	0.223533873804672	0.420143675080968	-0.936319204822474	-1.06437569100547
NOS1AP	0.26030272531647	0.083914609954948	0.00192221013056308	154.87315482321	0.35022897827128	0.145667194783101	2.40430921178081	0.0162030615047545	0.0699703467900995	0.552357863093497	0.647790017803535
C1orf226	0.613351120030212	0.122104751332238	5.0829429557075e-07	7.44085369372783	0.905272744695931	0.271030413371685	3.34011498353309	0.000837437094534332	0.00781220497147296	1.65680176530557	1.93039038839084
UHMK1	0.0504891831054765	0.0348854592958925	0.147817269778443	109.368738481872	0.00168627359154482	0.0777351089938353	0.0216925609723985	0.982693197862067	0.992185671147936	-0.104003391528083	-0.157625751600334
UAP1	0.129744709667277	0.122080881592839	0.287883253586202	14.0958049943519	0.117559345617953	0.235461271141223	0.499272534494408	0.617587401337503	0.776038694329593	0.143932257913863	0.110134836144844
DDR2	-0.0505338890874373	0.204027780873793	0.804380914020896	13.0925122355192	-0.11356080156972	0.339053160325733	-0.334935092363159	0.73767404957968	0.853894344340174	-0.42003461483009	-0.42393977988518
HSD17B7	0.264067588873881	0.0872895181672131	0.00248474989680234	104.756052639409	0.32841555903096	0.143252145544318	2.29256991427997	0.0218727781371152	0.0867006891770206	0.564135513582505	0.597383362880388
RGS5	-0.106690127177147	0.105345329940234	0.311172131463524	33.2904792031604	-0.193394038087562	0.174208273633309	-1.11013118983451	0.266942498760385	0.468877617803642	-0.595708589440957	-0.608419175812003
ENSG00000232995	-0.249863121228234	0.117909592243749	0.0340813687178469	9.55943094596995	-0.366895080805876	0.236380706039676	-1.55213632682988	0.120629607508523	0.279935667188565	-1.04359772477998	-1.00934702177494
NUF2	-0.0170837869184768	0.0619265603332362	0.782646592958222	31.7193166329739	-0.0588436204584474	0.110344946523583	-0.533269735609244	0.59384687443421	0.7607537589139	-0.31539241301854	-0.2974988016847
PBX1	0.00689919399071603	0.0399781839993601	0.862986312540703	1307.86622785673	-0.039418326394354	0.0694265330791426	-0.567770341483409	0.57019092104338	0.743591723279892	-0.240366276605985	-0.252610648943405
ENSG00000271917	-0.0126021202167973	0.108336345038052	0.907395741946582	8.62065990156423	-0.077225397458996	0.20959870505954	-0.368444058073064	0.712542150806183	0.837507050624664	-0.301372381956141	-0.339975585353178
RXRG	2.13868727470677	0.218673936593919	1.36862726187498e-22	5.61037421275404	2.7572280090631	0.443839501209231	6.21221860954489	5.22416774369718e-10	6.71691689202665e-08	6.42852213022064	6.2099060808005
MGST3	-0.0441894479850019	0.0815215698647463	0.587778306946195	174.518277564753	-0.117573924245275	0.133360016203157	-0.881627999101062	0.377978008781421	0.580291022515014	-0.400187252843896	-0.433213341615338
ALDH9A1	0.0438463452595647	0.074250680834358	0.554843586762783	38.2580032257446	0.0152243303362199	0.134713966887647	0.113012263597858	0.910020832558719	0.953416568427211	-0.124784230252048	-0.126341882384753
TMCO1	0.0763239373748243	0.0458431350905564	0.0959340063664916	96.8572825452951	0.0908383363074097	0.105673696953851	0.859611605592641	0.390003175430017	0.591384160794609	-0.0231843388283432	0.048387675799385
TMCO1-AS1	0.0924313108032373	0.0708463662054416	0.192004364943039	20.5255891004154	0.0443007077911689	0.14962924767599	0.296069842488939	0.767176744258359	0.872172485053367	0.0272044765013161	-0.0591519151155379
UCK2	0.0364622214797604	0.0626649236323327	0.560660888550564	53.8935793483384	0.021472726741031	0.108230945959537	0.198397293404964	0.842734234907469	0.915686978052751	-0.147884039241115	-0.111903029038086
FAM78B	0.46447373503844	0.240185152010463	0.0531358341710233	4.98685103168034	0.644782574012915	0.410685744720759	1.5700144996543	0.116411738042618	0.273694380457649	1.19106754163133	1.32844724505182
POGK	0.0236775522744463	0.0409933260264789	0.563537383644822	147.723672173724	-0.0276960802788913	0.0758026891109101	-0.365370682804775	0.714834722484532	0.838870600117693	-0.187878414394856	-0.225522772056404
TADA1	-0.0692901868190983	0.0546522997414211	0.204856302757999	70.7846019090151	-0.146452562674024	0.102253249313202	-1.43225338713139	0.152071317899647	0.327391745262694	-0.478710079633162	-0.499946371677749
ILDR2	-0.153086099873794	0.133329002387971	0.250893007346716	40.0238179297326	-0.288337515535013	0.221260221795052	-1.30316020293107	0.192520073740486	0.383484010551909	-0.740849453694304	-0.827815458997681
MAEL	-1.05196485459514	0.205092697273387	2.90950518164217e-07	7.51307841804377	-1.34993021832945	0.425969460765506	-3.16907746368366	0.0015292363173281	0.0121370306967329	-3.55281850480675	-3.28095388948173
POU2F1-DT	0.289448169101864	0.114563733605689	0.0115197097454398	7.77995586072557	0.29444794222838	0.235885445087663	1.24826668351222	0.211933410789626	0.406279690753095	0.643533770272294	0.518890673592847
POU2F1	-0.039962515995376	0.0224415259836293	0.0749549861936121	683.408606333633	-0.0970900163085205	0.0377242364939716	-2.57367743742238	0.010062403601156	0.0495628585547652	-0.386964110263705	-0.385878933952327
CD247	-0.0444246874455826	0.127169107014916	0.726837427233036	24.2258550316428	-0.158881727285296	0.210438789499496	-0.755002096634263	0.450247724212904	0.645682585012626	-0.400923154186851	-0.528667802492471
CREG1	-0.00517928778645891	0.0596337401700985	0.930789444502898	74.42400794592	-0.0498853693623167	0.103568020803627	-0.481667690231363	0.630042031831533	0.783384515425518	-0.278151480409551	-0.276797990558176
MPZL1	0.54325784117683	0.273681902408254	0.0471447703355087	21.5293926939092	0.804193678195789	0.422900094284244	1.90161621873573	0.0572213460311294	0.169412209501843	1.43752844307892	1.69681592815177
ADCY10	0.268949704894815	0.101510216706023	0.00806147660353198	15.7627066188528	0.206191553674928	0.227379329997724	0.906817491620687	0.364503318461064	0.566854149014608	0.57940827320965	0.314946978495567
MPC2	0.129495603727045	0.0651523917681124	0.0468581381505916	51.5134268465647	0.165927876159679	0.11407618719923	1.45453560671599	0.145797869079926	0.317959777612947	0.143152977960139	0.221905292729195
DCAF6	0.136735146008478	0.0526943779673159	0.00946262559577634	193.590906609343	0.125426064074358	0.0996662995062988	1.2584601284051	0.208225398131151	0.401992291040304	0.165800491579394	0.128313323352231
TIPRL	-0.0947196648649167	0.050519437153752	0.0608043790353901	71.6715270462925	-0.212558180031307	0.0990912523411351	-2.14507512024923	0.0319468413092993	0.112254276520746	-0.558261303727842	-0.652703855770429
SFT2D2	-0.10246635738485	0.0553852454220361	0.0643040430001736	151.482874308261	-0.196412616470295	0.0919963300051678	-2.13500491225315	0.0327606088739024	0.114271847796537	-0.582495339186038	-0.615394535209838
TBX19	-0.00357488617429934	0.0884590163574136	0.96776393879954	22.9735950405952	-0.020216534374943	0.15338485665499	-0.131802674760887	0.895140370858438	0.945591614896166	-0.273132418989698	-0.208238966835016
ENSG00000285622	-0.242967946869171	0.293378681248135	0.407573218877018	10.5717294161059	-0.343348831673177	0.468116028619551	-0.733469504741579	0.463272120740468	0.656463999659006	-1.02202749987716	-0.954936127192561
ATP1B1	0.154004387538625	0.0390439422555241	8.00046304233185e-05	1560.4331814976	0.17535887978184	0.0639637793245646	2.74153406245799	0.00611530197883888	0.03413395811971	0.219823987477917	0.243698544851837
NME7	0.0681957511571728	0.0691004875781564	0.323688258812807	164.238780422283	0.0378602111414295	0.112551637944753	0.336380810024405	0.736583718612643	0.853429920985535	-0.0486118038403517	-0.0740346755200608
BLZF1	-0.0524729366246442	0.039283245746915	0.181628161449708	212.133743397544	-0.119287825176693	0.0658930226506754	-1.81032559105816	0.0702453107552039	0.194722003154564	-0.426100551570304	-0.43717384005305
SLC19A2	0.296592704369293	0.115014836964363	0.00991630282793378	19.0830105622416	0.419407530441265	0.198268951095703	2.11534649335397	0.0344004265659176	0.11848234502764	0.665884072747538	0.807648468645106
C1orf112	0.0928321010367554	0.0848226345630715	0.273768163327882	107.804556778878	0.0620040360166554	0.13284705896189	0.466732470415042	0.640691295544059	0.788978220697465	0.0284582715506725	-0.0182428972755541
SELL	0.145562155482213	0.145648725224552	0.317598235318342	26.0196935191516	0.131996943235371	0.234961882396347	0.561780242348887	0.574265755109916	0.746798017155253	0.193414090547715	0.143497372893563
METTL18	0.399952873086678	0.113412283703391	0.000421028709470868	9.27667136327809	0.487788071519146	0.233371838999983	2.0901753768122	0.0366020485710817	0.123957372920754	0.989226452378202	0.965662867928261
SCYL3	0.016435895610383	0.0646275434000052	0.799250516089155	65.4814918938281	-0.00201288112703265	0.108801612217525	-0.0185004715096347	0.985239601420346	0.9930978762425	-0.210532542452918	-0.166173793214186
KIFAP3	0.228241180487271	0.0606489027680785	0.000167672959126155	161.691937710885	0.271880173402872	0.105469023693904	2.577820139797	0.00994257344596087	0.0491510835747166	0.452059495469368	0.466740860533277
GORAB	0.259298397599869	0.114109646778176	0.023064669477865	14.7353876639922	0.379272905397686	0.213506241486055	1.77640195789058	0.0756666886357338	0.204346566778233	0.549216017275668	0.714904998547483
FMO4	-0.142632988562168	0.0754842755060208	0.058815198069627	50.9120571149105	-0.249311313004454	0.131410401331897	-1.89719619206382	0.0578020492485728	0.170693249488595	-0.708148908329612	-0.737633342097706
PRRC2C	0.144490572484591	0.0387433577590405	0.000191914751460819	772.838731862376	0.159946780287926	0.0629883487977419	2.53930740114368	0.0111072182349703	0.0533483480470214	0.19006184953725	0.208084119975476
VAMP4	0.115785375042444	0.0579492585102908	0.0457115032899116	67.496407855178	0.141460306952261	0.107700508614097	1.31345997129065	0.189028000691583	0.378849776382424	0.100263168247456	0.165365403028324
METTL13	0.186461775049601	0.0597774241610214	0.0018130129596725	33.0860695700949	0.219004937672382	0.117302540168838	1.86700933634651	0.0619002840680485	0.179251390566033	0.321360672688731	0.344556267091807
DNM3	-0.0564198255981726	0.0162881588784467	0.000532492847791774	5909.92917040619	-0.12345325320124	0.0397436368696874	-3.10623946182939	0.00189483203029086	0.0142001958438321	-0.438447633513718	-0.446799350420195
DNM3-IT1	-0.230918239076706	0.130081685560547	0.0758683835015525	12.5141075590638	-0.386499478554443	0.235806716022736	-1.63905203835321	0.101202422473557	0.248737696779505	-0.984332309942599	-1.05464904899961
DNM3OS	0.312598943583264	0.140463442919489	0.0260488601194693	6.03556085118406	0.455971179652221	0.270227512700799	1.68736031018826	0.0915340907127685	0.233187985058407	0.715956509166777	0.892140094107515
PIGC	0.101110011217803	0.0502521003505378	0.0442140945766573	237.80229282525	0.113254347297621	0.083153175411963	1.36199666142067	0.173198938739307	0.357520523272287	0.0543541191438338	0.100186805421783
C1orf105	0.176906109189977	0.119786290365762	0.139716462975486	17.1699659532802	0.197853744246018	0.19837545177487	0.997370100361795	0.318584898862292	0.521030535029366	0.291467612563658	0.295679889825617
SUCO	-0.0663055556545236	0.0269873911068461	0.0140138301872685	257.956674316455	-0.130717682483127	0.0493219375824152	-2.65029495779039	0.00804215261316782	0.0418849131871432	-0.469373235904587	-0.463586062122358
TNFSF4	-0.0208176663759532	0.125014231903019	0.867745878990247	7.13599114141417	0.0227864349679025	0.242395721685719	0.0940051037594074	0.925105102478876	0.962148416820871	-0.327073135718748	-0.108867299676629
PRDX6-AS1	-0.229444839110361	0.029875266156552	1.5897244644284e-14	185.342198798617	-0.365011196789085	0.0543603411297188	-6.71465979063795	1.88505506133184e-11	4.35506627138322e-09	-0.97972306193945	-1.00499372482028
KLHL20	0.124743441491889	0.0416134967944868	0.00272053999200954	157.566360543407	0.131716351408112	0.0634966023435001	2.07438424335779	0.0380436394942504	0.127219601536043	0.128286753721404	0.142848978652611
CENPL	0.0599900666708068	0.116660524150201	0.607092841444759	9.34165974464804	0.0479625821453543	0.217066930699937	0.220957572812671	0.825125468460448	0.905402981570032	-0.0742817072590924	-0.0506900213193483
DARS2	0.219497641341648	0.0690445253007083	0.00147746469324882	23.8639677707288	0.256520727731055	0.130748075650168	1.96194648720801	0.0497687147738638	0.153318546982362	0.424707017345326	0.431248108605645
GAS5	0.246395328247802	0.0637760310205405	0.00011179806855249	61.5712012630254	0.334736321104547	0.131322060779897	2.54897249644584	0.0108040820497528	0.0522226731571248	0.508851250067864	0.61198943949701
ZBTB37	0.0337165405476261	0.030379841374925	0.267071137270825	260.286895567056	0.0124278974720183	0.0575454853814442	0.215966507009874	0.829013855007504	0.907917847577287	-0.156473373191704	-0.132803905823105
RC3H1	-0.0252731939351742	0.0228607523854277	0.268931018823025	456.723945489749	-0.0772862337620942	0.0415492082687693	-1.86011327248772	0.062869501768944	0.18120263969491	-0.341011395508625	-0.340116166456181
RABGAP1L	0.0145639904128752	0.0348905266362594	0.676371505527269	1184.22259182223	-0.0237510826677188	0.0610339032393122	-0.389145727327834	0.697168348606237	0.827673906884696	-0.216388437315668	-0.21640663436757
RABGAP1L-AS1	0.124507500093426	0.129176143587875	0.33511696532562	11.5690712511078	0.15372553324614	0.226212742400204	0.679561777179541	0.496781978719091	0.683266631844313	0.127548656500982	0.19370800363296
ENSG00000289425	-0.20218302818719	0.102730684591605	0.0490579126415095	9.9541250681174	-0.352371705844802	0.226845349000435	-1.55335653738321	0.120337980184007	0.279489208505948	-0.894439737363602	-0.975786269931459
ENSG00000287697	0.032545640009758	0.115069283436022	0.777303195065763	9.13884157135438	-0.0575085147250672	0.239665248311776	-0.239953498181996	0.810366306560146	0.89706342807504	-0.160136309997276	-0.294413626763383
CACYBP	0.271743803024306	0.0774741464650109	0.000452267385400579	203.351060952076	0.343425995099795	0.128456954421043	2.67347141030721	0.00750706747835444	0.0397278094971183	0.588149071036533	0.632069620125614
MRPS14	0.172689753361985	0.0419786290119083	3.89276257389773e-05	57.7721175998629	0.196111505208056	0.0833450238074465	2.35300796915166	0.0186222349836825	0.077541077574973	0.278277555468063	0.291653907424022
LINC02803	0.651800015560701	0.275713707563212	0.01807654527822	4.58052268447199	0.899553910554372	0.489634614432777	1.83719427515653	0.0661812205152792	0.187068693856586	1.7770817293311	1.91717525251689
COP1	0.0553109663687219	0.0278007114728813	0.0466402873537109	504.083905936359	0.0342441230023857	0.0525950445354506	0.65109029386417	0.514988201682916	0.696794946373855	-0.0889193713126748	-0.0823907660984487
COP1-DT	-0.125353449895334	0.0578701378132444	0.030302299486664	157.348325072563	-0.258137580963572	0.103534826540446	-2.49324396040524	0.0126581840773044	0.0585985941662566	-0.654093199822292	-0.758029165346365
ASTN1	0.67250640264125	0.16139248627121	3.0876943108103e-05	47.6576755463671	0.934878792697692	0.257567671308822	3.62964337856197	0.00028381305288319	0.00338151474611672	1.84185767305546	1.99880432335545
BRINP2	0.0756510208629614	0.229864739067735	0.742071768067225	14.4991444461071	0.110922291290545	0.39594723993876	0.280144120483579	0.779366936071077	0.879476478504552	-0.0252894285252597	0.0947978684048442
SEC16B	0.127792763781485	0.200614697882785	0.524120943360148	7.72632881353315	0.161242189998308	0.337108832601276	0.478309004110317	0.632430288663928	0.784663110375989	0.13782597117445	0.21107756495244
RASAL2	0.826333098136137	0.113902689807205	4.02468090393766e-13	104.707341954069	1.16474623516375	0.182424839476894	6.38480065819805	1.71620881682935e-10	2.75824603974334e-08	2.32307486135202	2.52998417749933
FAM20B	-0.0733891451291279	0.0426986358548779	0.0856562141737807	102.362155213192	-0.139043791516136	0.0760427345146581	-1.82849541647314	0.0674752329465485	0.189494547834314	-0.491532881205746	-0.482826113407102
TOR3A	-0.0815334492958093	0.0890114286355102	0.359672901309558	13.272324275089	-0.150013418594629	0.180350810381505	-0.831786773107915	0.405529311116733	0.605869868882335	-0.517010768116817	-0.508174831124824
ABL2	-0.0498568754157791	0.0403489841645995	0.216591887438002	214.49994997476	-0.113925012460887	0.0674088385923384	-1.69006045557111	0.0910163892614479	0.232269301280595	-0.417916707957908	-0.424781401847699
SOAT1	0.371913230705794	0.103637491343337	0.000332461802159467	44.8317190962614	0.493776086277083	0.17183310732413	2.87357945140147	0.00405848982555334	0.0250868179216941	0.901509831905009	0.97950002890943
TOR1AIP2	0.188634114915324	0.0415290074143546	5.56634617932409e-06	159.779395697225	0.233911818170818	0.0732297361807933	3.19421904775575	0.00140209685911723	0.0113340864904179	0.32815641954427	0.379003227148228
ENSG00000272906	0.481382989791287	0.0778561674237265	6.29033841160053e-10	22.4492786491262	0.643931745918828	0.146277734994987	4.40211728696029	1.07199576158051e-05	0.000241992814209609	1.24396488823412	1.32648114346705
TOR1AIP1	-0.0554493957781923	0.042477990188097	0.191767676032269	112.40461614988	-0.119649497475854	0.0760178123052121	-1.57396659871584	0.11549517157667	0.272457731694448	-0.435411830736394	-0.438009595813218
CEP350	0.0246404869930934	0.013478484317505	0.0675293148134939	726.7369253485	-0.0146440412268906	0.0313841431365318	-0.466606373899839	0.640781525915216	0.78898270251243	-0.184866058598421	-0.195361997109139
QSOX1	0.0266215175014533	0.0507206190769426	0.599676496631204	86.8735839793121	-0.0124052870068903	0.0871921572741516	-0.142275261843623	0.886862585919565	0.941427970091657	-0.178668786219295	-0.190188662741792
ACBD6	-0.0389815789557873	0.0231305920517534	0.0919341058145059	547.181832672733	-0.0918204372108096	0.0456615905734517	-2.01089002940242	0.0443370737431935	0.141635975255664	-0.383895437673631	-0.373701940871043
XPR1	0.229327218647558	0.051908181495332	9.9646184865247e-06	192.455063889162	0.285938559584459	0.0888341166412891	3.21879217574792	0.00128731748460306	0.0106396178464733	0.455456956672023	0.499227111919384
KIAA1614	-0.265765603909073	0.0678359641487283	8.93724711794093e-05	59.6316693596195	-0.447844165412803	0.120312999582971	-3.72232565861643	0.00019739620100339	0.00252701318444686	-1.09334557886986	-1.19640492999063
ENSG00000243155	-0.139022999291086	0.0707576434726956	0.0494400389166501	29.8267301914543	-0.237343322947839	0.131344460867066	-1.80702955709762	0.0707576707980261	0.195716655216552	-0.696855752215048	-0.709977597793652
STX6	0.0231903175079737	0.0656547189216386	0.723926281840324	202.897447438631	-0.0187092013665721	0.107505501242977	-0.174030176598003	0.861841746590603	0.926979854883877	-0.189402634515479	-0.204755807502216
IER5	0.245072660834435	0.118047421227129	0.0378890824313003	17.834249456293	0.315994975022193	0.231960862928404	1.36227711447912	0.173110447234122	0.357391240641831	0.504713539824112	0.568681760202866
CACNA1E	0.601327209577223	1.30100596102325	0.643936660743201	5.25805546899202	0.823643830404939	1.72602342878539	0.477191570327952	0.63322571322271	0.785015124986249	1.61918727737874	1.74176152332912
LINC01344	0.323030155616031	0.141234302112652	0.0221845404051697	48.6419835533511	0.327488072991069	0.225302343732799	1.45354933981272	0.146071290958855	0.318304887254718	0.748588546855581	0.595240119391426
GLUL	0.160107785818635	0.0459429045769503	0.000492266629919128	941.137971536678	0.195583864895623	0.076478006068053	2.55738708356995	0.0105461790743688	0.0513115511002361	0.23891729342141	0.290434631213384
RNASEL	0.121386583641358	0.202728692013878	0.549330465806731	8.33581360429871	0.125422457593351	0.343908956811425	0.364696688205547	0.715337831024999	0.839243447554998	0.117785470500393	0.128304989461904
NPL	-0.427782484412969	0.127570998944563	0.000798571470791116	29.1183297730919	-0.662853639472232	0.221231968623533	-2.99619283594678	0.00273373497700703	0.018574845490809	-1.60018418345561	-1.69325085060118
DHX9-AS1	-0.239778073902888	0.0606388742053329	7.67920165607456e-05	38.5483013057539	-0.400940544949279	0.114219685763403	-3.51025781825205	0.000447672402309345	0.00480703278180536	-1.01204859670356	-1.08801960143191
DHX9	0.190344880825096	0.028274204467397	1.67227207506483e-11	298.155014125105	0.247472295389586	0.054344876287421	4.55373739523752	5.27011372300561e-06	0.000138654629018436	0.333508221182377	0.41033890580681
SMG7	-0.0351507224379555	0.0294198286783701	0.232166360811816	280.94693779903	-0.0886888420378137	0.0526929457635199	-1.68312552567927	0.0923507940352155	0.23433994175471	-0.371911340918852	-0.366465421208301
ARPC5	0.208189007601753	0.0396244025361065	1.4878198387701e-07	268.978546745837	0.252989613293058	0.0683049764963435	3.7038240296679	0.000212373605160195	0.00268184964864038	0.389330134845964	0.423088376057103
RGL1	-0.0949164336345796	0.0256507831017148	0.000215316921186165	765.239729761121	-0.189468748921527	0.0524903522184157	-3.6095918757248	0.000306679139289121	0.00358463063520075	-0.5588768569241	-0.59934858058408
ENSG00000289581	-0.172181443569801	0.0656366721329699	0.00870951688298732	32.4277584403887	-0.316988147745113	0.132490292994239	-2.39253865759733	0.0167322653402434	0.0716487909993742	-0.800585558493193	-0.8940216101395
COLGALT2	-0.111816974290593	0.0305201645270904	0.000248590061769561	1608.47967946399	-0.207155260071182	0.0580781956769803	-3.56683360521975	0.00036132074561372	0.0040813510654274	-0.611746943153372	-0.640218737366616
TSEN15	0.168167969225944	0.0390150863058606	1.63009738098001e-05	333.701609651726	0.191041000132893	0.0674949412587362	2.8304491650797	0.00464826971700041	0.0278707688708711	0.264132024739283	0.279936936471692
ENSG00000286655	0.298314471745351	0.173572770515552	0.0856743115112533	4.7157290877853	0.32334098128216	0.332534742954124	0.97235247784851	0.330875225012111	0.533571935546851	0.671270290353929	0.585656980755406
C1orf21	1.80474365068707	0.37485284134202	1.47540036022535e-06	8.61564724778387	2.28579225463598	0.550871652896842	4.14940983551394	3.33333550047513e-05	0.000606232456457875	5.38384382335508	5.12050789292188
ENSG00000285847	0.666396837682503	0.538613872460643	0.215996472603303	17.3100134406276	0.902897610893565	0.833638001875276	1.08308115616429	0.278772402280097	0.480747462107945	1.8227450758453	1.92490190679824
EDEM3	0.0356368481482504	0.0235615887116148	0.130407303634233	213.255429680731	0.0186946667132105	0.0470180924217326	0.397605809813107	0.690920777266524	0.823604071967152	-0.150466060733589	-0.118322596352838
RNF2	-0.0460770803388512	0.0533658111279041	0.387906878576752	44.1976937532797	-0.0702603471748592	0.101040818063061	-0.695365977055021	0.486825976701968	0.675668319725206	-0.406092347086054	-0.323880681462737
TRMT1L	0.00155987222373997	0.0287007447963325	0.956656682124643	145.99514506364	-0.0505089503836953	0.0593679209843475	-0.850778493607888	0.394892410545987	0.596412582465063	-0.257069316347226	-0.278238967463949
SWT1	0.148313426854551	0.038500230513204	0.000117026094588131	217.33014125879	0.171956707725593	0.0663900609698009	2.59009715029199	0.00959488497309415	0.0479607952063276	0.202020913113705	0.235836773575218
IVNS1ABP	0.152451261043413	0.0326375431853495	2.99678957316308e-06	372.820512912943	0.163833120352865	0.0592127697034556	2.76685453447559	0.00566000042227288	0.0322375832988162	0.214965330385333	0.217064711253221
TPR	0.0798569775596063	0.0257150128291019	0.00189982469898751	358.570906299256	0.0583300961148527	0.0529151379539372	1.10233287430204	0.270316982386403	0.472280149068339	-0.0121319031091085	-0.0267326722529791
ODR4	0.0466939573733542	0.0268778875746535	0.0823407738809561	227.459800190249	0.0325479773666537	0.0497809328984909	0.653824174669905	0.513225089756818	0.695112776142192	-0.115876024232615	-0.0863102354314228
PDC-AS1	0.18565763840221	0.0584437263427816	0.00148965846770488	228.056256581053	0.20141178017987	0.0936395289615275	2.15092688326766	0.0314819712531608	0.111069536375384	0.318845086072124	0.303901832820703
PDC	0.44211098872381	0.12506077034809	0.000407514063967537	6.53891996641303	0.604388268530907	0.238138749197186	2.53796692293221	0.0111498522085908	0.0534639061468909	1.12110999707449	1.23510370294778
LINC01036	-0.336827700501986	0.17397512958123	0.0528593595390881	5.59077679610645	-0.443355121247472	0.314620591345013	-1.40917388576544	0.158783757542624	0.336840263848671	-1.31564966079066	-1.18603160439303
ENSG00000285280	-0.353291552471409	0.161783697486988	0.0289822581327651	19.693115116634	-0.600151447835188	0.273322762585417	-2.19576094635599	0.0281090583133247	0.103080490134132	-1.36715365057453	-1.5483580347637
RGS2	0.223588053823216	0.280332039309098	0.425112550754808	10.205681269897	0.458548587530291	0.474331441077865	0.966726107146282	0.333680972386664	0.536185413753246	0.437503084939581	0.898095992542087
UCHL5	-0.0229323720072191	0.0333865011050051	0.492161142455801	110.358013725331	-0.0761526339129385	0.0785208168044177	-0.969840062955816	0.332126219779125	0.534714534587777	-0.33368858497272	-0.337496633232719
GLRX2	0.248443843724631	0.0806556482936945	0.00206790031894233	40.8997313406306	0.278939382023645	0.144933679655296	1.92460015289105	0.0542794002729147	0.163191381137722	0.515259636172567	0.483053346396112
CDC73	0.0809043754672029	0.0267882594802413	0.00252655330957487	359.036343932533	0.0661000021158343	0.051984322823088	1.2715372351927	0.203537589550777	0.396770837059695	-0.00885532049449934	-0.00877790018071138
B3GALT2	1.41187553863251	0.228819972741396	6.81837936842407e-10	13.4945620623288	1.97489778206316	0.345096035718902	5.72274838784822	1.04814439460257e-08	9.28015749616381e-07	4.15483160511786	4.40209001336611
ZBTB41	0.0803315674120622	0.043910246515594	0.0673323358769261	143.411104800228	0.0825692449331734	0.0730959511685824	1.12960080022411	0.258644473671033	0.460240129520019	-0.0106472401664498	0.0292793814583197
ENSG00000290127	-0.226219412094722	0.0931317777673789	0.0151394903345314	23.1221706561691	-0.388995580549012	0.170289118004821	-2.28432436028002	0.0223524752668727	0.087982932319268	-0.969632934770508	-1.06041706503172
CRB1	0.375287254315733	0.0667003440754563	1.83938443085398e-08	303.033723481282	0.496066872228326	0.115255186207038	4.30407419009519	1.67685468545301e-05	0.000350692692773808	0.912064814898031	0.984793598692092
NEK7	0.0832306195214825	0.0302269788143772	0.00589579960307002	677.649227386847	0.0729745733819249	0.0576557830537026	1.26569390817143	0.205622690164375	0.399059915133713	-0.0015781140285433	0.00710792394143678
MIR181A1HG	-0.115775629418777	0.0461289644438097	0.0120790996949914	1862.95775476445	-0.21701970137682	0.0776801709102408	-2.79375931893334	0.00520992385119187	0.0303163849129173	-0.624130833245348	-0.663013581376391
LINC01222	-0.35492990273131	0.0839596891686179	2.36423288577454e-05	27.994259088994	-0.557070074511776	0.153457159366217	-3.63013414826973	0.000283273957336413	0.00338053973621969	-1.3722789138	-1.44880519094752
LINC01221	-0.124378869295098	0.0964312785997848	0.197113603219696	16.1913038697557	-0.155234726512967	0.216680482165913	-0.716422286683408	0.473730637560456	0.665187236809981	-0.65104441212842	-0.520240278709521
ENSG00000286541	-0.327935332732689	0.0710696179760665	3.94454581365585e-06	77.8314673502197	-0.53247201088679	0.124669008002762	-4.27108564844754	1.94523677214097e-05	0.000393464718370401	-1.28783160098333	-1.39196375351572
LINC00862	0.0880830304389167	0.0665875625324119	0.185896888156369	589.700879884989	0.0833167831846723	0.103996150497743	0.801152569454774	0.423043325814696	0.621225406246509	0.0136017189038025	0.0310067999006107
ENSG00000230623	0.253360316093509	0.0877221953132948	0.00387438380466848	97.8771753054403	0.322934145130135	0.139383016589551	2.31688302514715	0.0205101046924701	0.0829694885436699	0.530639873016878	0.584716859938057
ZNF281	0.0541105198348518	0.0542865347914397	0.318882150364176	232.661162534461	0.016936153488855	0.0953288438973794	0.177660326050808	0.858989744721135	0.925528118155411	-0.0926747370758855	-0.122386185297849
DDX59	-0.068555199357995	0.0640849187161605	0.284729341625393	46.6284145835583	-0.122965284148769	0.123214744865132	-0.997975398832042	0.318291288125575	0.520757009582724	-0.476410812927032	-0.445671746931253
DDX59-AS1	-0.00700283400247251	0.177179488359766	0.968472655658231	4.7718861866855	-0.134421726660153	0.353594645831986	-0.380157698213634	0.70382835805202	0.831746012001052	-0.283856093513121	-0.472145402342909
CAMSAP2	0.120298390943015	0.0158966134349135	3.80333605122583e-14	516.69153683542	0.10872190098151	0.0425484217505315	2.55525108825338	0.0106111223413106	0.0515076948196995	0.114381269240419	0.0897131857248021
TMEM9	0.192316307308951	0.093211451587121	0.0390911437678615	40.5225137871166	0.193857737706804	0.158895693423372	1.22003141513897	0.222452966074581	0.418844970887401	0.339675449220673	0.286445880224754
PHLDA3	0.302174470914435	0.0483854753407367	4.23398098903325e-10	239.442418935532	0.38178097980764	0.0835940187997693	4.56708488584705	4.94553773743404e-06	0.000131519282348381	0.683345554279983	0.720700680549984
CSRP1	0.181089944192753	0.0627177013863574	0.00388462636826189	944.738973919892	0.209888119685347	0.102974565369858	2.03825205701509	0.0415247318355844	0.135278077927285	0.304555934521401	0.32348903809819
CSRP1-AS1	0.297509369966676	0.0714801817174506	3.15301236209904e-05	226.850971050896	0.378400290601632	0.117083573452935	3.23188197491889	0.00122977838746507	0.0102964344490705	0.668751684509992	0.712888552046321
NAV1	-0.0403837706987638	0.0294295556525858	0.169995533849404	1548.92165883579	-0.112402678829871	0.0580784336297484	-1.93536002617497	0.0529461310390036	0.160521118216672	-0.388281924465387	-0.421263578934606
IPO9-AS1	0.128794683838569	0.0383314570341247	0.00077935199626722	170.999289853262	0.150132440692044	0.0697958497160206	2.15102246484411	0.0314744265729196	0.111069420359711	0.140960285093218	0.185405051469162
IPO9	-0.0236115498983406	0.0315121460731772	0.453685991191411	264.586002174188	-0.0779968193993339	0.0627579690280582	-1.24281936791904	0.2139344037754	0.408475477043267	-0.335813262188643	-0.341758194448907
SHISA4	-0.136036115568494	0.0586363742743138	0.0203411289680228	111.839957441342	-0.255911000221824	0.0950508717541042	-2.69235826562289	0.0070948684856179	0.0380365211850421	-0.687511861792582	-0.752883961567384
ENSG00000223774	-0.698693194062886	0.136299765247495	2.95725273401238e-07	25.8494052844213	-1.02399261602053	0.234246390017369	-4.37143392452964	1.23433206011462e-05	0.000272807680730266	-2.44767615848469	-2.52777420384606
TIMM17A	-0.158515102245478	0.0803334351527342	0.048471124662153	43.9716919265714	-0.28524834561389	0.140790511863725	-2.02604807552649	0.0427598583094552	0.13798499890083	-0.757833041933994	-0.820676976007119
RNPEP	-0.0965197436670099	0.0557870127322444	0.0836039797174397	35.3118198575568	-0.15803873946539	0.111706581751608	-1.41476658749444	0.157136943640361	0.334594880280296	-0.56389250354702	-0.526719818287232
GPR37L1	-0.252596950964679	0.0963529518397134	0.00875232726854697	75.8273477436196	-0.414382486423178	0.164201670229226	-2.52361919245218	0.0116153676696327	0.05513477571852	-1.05214998454752	-1.11908136657323
ARL8A	0.0967827914412464	0.0323485643362862	0.002772717189543	370.709960029883	0.0868379544458934	0.0634998859869101	1.36752929704148	0.17145946075555	0.35521922190438	0.0408172455386597	0.0391435556624766
PTPN7	-0.469545248535285	0.11786193114482	6.78052742309884e-05	9.00001869229598	-0.681099716428929	0.254212062401851	-2.67925805720528	0.00737855044700622	0.0391892041745164	-1.73083094708644	-1.73541405732841
PPP1R12B	-0.145120840902822	0.0301617873252385	1.49866340801229e-06	1253.45301310525	-0.25002009816024	0.0522463136052735	-4.78541127416508	1.70637555059171e-06	5.64440019933982e-05	-0.715931675192117	-0.739271209520908
SYT2	-0.0870656476459526	0.0926289846336949	0.347248560562159	13.1825200856801	-0.17553288735886	0.179013672788289	-0.980555756578743	0.32681186136607	0.529618608303235	-0.534317185098538	-0.567145460243018
ENSG00000226862	0.0708742446050195	0.169503727830911	0.675853577679796	5.05717658686232	0.114743467728154	0.340640484914085	0.336846243502423	0.736232810820575	0.853196828967241	-0.0402326529933754	0.103627878957935
KDM5B	-0.0347677761321381	0.0636450527355737	0.58487610901697	126.650042294582	-0.11309943079929	0.117341930727931	-0.963844979349472	0.335123652173708	0.537806529561822	-0.370713367160389	-0.422873639957253
RABIF	0.160835165233148	0.083773501689459	0.0548729157426228	20.7910887737831	0.179286793921211	0.160626703113869	1.11617053980193	0.264349142288836	0.466539319393977	0.241192759819168	0.252775205892902
KLHL12	-0.125997718923859	0.0439039430152256	0.00410666914340359	56.9618996519891	-0.214748602072625	0.0809870158214473	-2.65164236383376	0.00801013365222627	0.041747562982664	-0.656108671385377	-0.65776550368341
ADIPOR1	0.012245280093689	0.0367974221645757	0.739303762933045	76.5531291305937	-0.0354424559534795	0.0778266448073998	-0.455402594332444	0.648819629190097	0.794585235166861	-0.223642075942457	-0.243423170028505
CYB5R1	0.206868709138799	0.0592270678559382	0.00047797207088606	41.3635660095973	0.263810110218487	0.119120961448032	2.21464053858881	0.026784747184611	0.0998586162056625	0.385199835407295	0.44809248241054
TMEM183A	0.0678128058268106	0.0456862585386547	0.137725332202644	50.4502394829935	0.0617042988017184	0.0952089794975032	0.648093269430921	0.516924626955847	0.697755458527153	-0.0498097745472915	-0.0189355328589307
ADORA1	-0.304299152154261	0.0536163825921442	1.38293595193496e-08	204.615145330082	-0.490918956008463	0.0966774919586656	-5.07790330574934	3.81622815740921e-07	1.63555795754935e-05	-1.21389036260836	-1.29594256237743
BTG2	-0.0532072690093267	0.0522963070339917	0.308954032601513	73.1257003031492	-0.120513466830988	0.103472759349026	-1.16468786170553	0.244145364125576	0.443635839416552	-0.428397768996026	-0.440006064347961
ATP2B4	-0.213297524650467	0.195655500410124	0.275638788494468	163.091915454255	-0.357436365333293	0.320389874258941	-1.11562940670344	0.264580799223383	0.466593934164612	-0.929209298785845	-0.987489732846969
ZBED6	0.473332657557391	0.126728628877484	0.000187707955347012	6.67451534369329	0.682912388159501	0.23476286568044	2.90894552756517	0.0036265004152102	0.0230629828556121	1.21878097441484	1.41655797921943
ZC3H11A	0.228772910795703	0.116903571350213	0.0503548892533509	9.74617692872732	0.306072383408721	0.215239680369394	1.42200723808659	0.155024149721847	0.331720271749237	0.453722911322726	0.54575254191328
SNRPE	0.178556407110291	0.0528470264200342	0.000728186150240193	36.6524536379139	0.213379249471998	0.11188612236512	1.90711095318572	0.0565062211704468	0.168129555467088	0.296630251743485	0.33155637373727
SOX13	0.00457714132833841	0.0506788168334166	0.928035583698486	61.4908777585049	-0.0186794536067153	0.0970972675145956	-0.192378777331787	0.847445515141462	0.918780568036491	-0.24763037110968	-0.20468706609816
PLEKHA6	1.21457542052389	0.316079254777276	0.000121723226241911	27.601844014118	1.81735618186524	0.475067578382452	3.82546876394538	0.000130523484208093	0.00180873499297176	3.53761618758996	4.03804139770762
PPP1R15B-AS1	0.0805864674835298	0.0864241742845616	0.351102543701338	14.6773344618632	0.0724609234236346	0.162896423572096	0.444828203312666	0.656443911025959	0.799653117917851	-0.00984983438916495	0.00592097677310958
PPP1R15B	0.0676356128252055	0.0373100297702271	0.0698627117822027	103.160980046395	0.0543190326081696	0.0699488805895375	0.77655327934289	0.437422375164639	0.634374597371111	-0.0503640887236698	-0.0360014756362874
PIK3C2B	-0.0852001932834658	0.0404882226453655	0.0353505068385357	770.840054990728	-0.164774870485274	0.081467253429555	-2.02259022550398	0.0431154127847689	0.138678375774547	-0.528481470430655	-0.542285733382686
MDM4	-0.0197198753356047	0.0328900810688717	0.548793465235854	524.554963104889	-0.0735762552709664	0.0622992250655914	-1.18101397238091	0.23759717272374	0.435653744530409	-0.323638907894545	-0.33154311316663
ENSG00000287197	-0.111743319963812	0.154495815235536	0.469509520784778	5.01933184154602	-0.136833908648039	0.315968324554649	-0.433062107858133	0.66496964993315	0.805855359717363	-0.611516529778597	-0.477719495232044
NFASC	-0.0199119025011933	0.0330025463929024	0.546279582571182	3541.18210996323	-0.0806446206456042	0.0658352316552093	-1.22494625777204	0.220595469965663	0.416620847989818	-0.324239627895738	-0.347876758542661
CNTN2	-0.017496588137362	0.0271662912325883	0.519539711299505	2235.13889338077	-0.0701648789699413	0.0523180627735781	-1.34112150278959	0.179881006944148	0.366706268947494	-0.316683782122181	-0.323660072634363
TMEM81	0.878222886196318	0.221212908983459	7.18622178212963e-05	6.56403454779259	1.24077177526315	0.385333609305614	3.21999365043467	0.00128193436082754	0.0106245013985804	2.48540206880643	2.70566471262851
RBBP5	0.029429325758499	0.0503863809828319	0.559171185147932	97.3210231665623	-0.00593504961320499	0.0890717096115026	-0.0666322633650062	0.94687446036194	0.973743620177469	-0.169885098899065	-0.175237177145646
DSTYK	-0.00914079618219926	0.0343610514496718	0.790222253356845	219.118799432503	-0.058054275605338	0.0620201894134511	-0.936054471203325	0.349245142798021	0.552056733099373	-0.290544296399509	-0.29567477615309
TMCC2	0.227002410014647	0.0383473222138401	3.22643629781042e-09	372.782425196487	0.274602176657088	0.0672663314673295	4.08231236440268	4.45898094087272e-05	0.00076574323103071	0.448184240645339	0.47303089132686
NUAK2	-0.24591345447458	0.13607437885884	0.0707312876520943	11.8066241375722	-0.404736858899456	0.242275410165557	-1.67056515815155	0.0948075992901463	0.238405639983691	-1.03124195308647	-1.09679215951454
CDK18	0.0364973319951429	0.0435172099985899	0.401644798661567	1802.19621653062	0.0213961729281177	0.073165869399123	0.292433796028592	0.769954971473019	0.873584577056481	-0.147774202756376	-0.112079930311016
MFSD4A	0.881350413517467	0.215660171825714	4.37447519748996e-05	38.9859484823084	1.18468973611317	0.341928022151314	3.46473426968471	0.000530755637665425	0.00543097083634669	2.49518593563762	2.57606980759894
ELK4	0.163631402477761	0.0322870548856382	4.01977624538521e-07	114.963346641466	0.192164588712015	0.0675145823255146	2.84626790380652	0.00442349623618118	0.0267946806014645	0.249940249455697	0.282533335557935
SLC45A3	0.0608996335622041	0.0523928850672186	0.24508740665621	160.837879016051	0.0427224300323005	0.0925105718559254	0.461811327886243	0.644216626719974	0.791079398943737	-0.071436302431031	-0.0627990142469341
NUCKS1	0.0368751621989766	0.0329499851780741	0.26308668588229	840.028854462422	0.0118317591943802	0.0601474903374962	0.196712433519511	0.844052579664754	0.916513288016674	-0.146592233737557	-0.134181467777805
RAB29	0.270087977311699	0.0886223319898843	0.00230654603079544	33.9867155286407	0.304966903707271	0.158238371144203	1.92726265761011	0.0539469048344341	0.162555607434801	0.582969139223225	0.543197988992363
SLC41A1	-0.101948597892111	0.0721059891516035	0.157399656276108	53.4837573707019	-0.18155309903523	0.128470452896685	-1.41318953067935	0.157600003989247	0.335146506397959	-0.580875628338659	-0.581057022166982
ENSG00000286619	0.100454675899272	0.506981534233283	0.842933439123009	60.8829686627338	0.116018960909227	0.758398854374401	0.152978818783857	0.87841497882794	0.936562148611906	0.0523040288239422	0.106575300631119
SLC26A9	0.0809416903681102	0.117798851787662	0.492008484866301	17.4552339004217	0.0627385079232849	0.213517084472204	0.293833667120217	0.768885007438406	0.873040525263729	-0.00873858801423379	-0.0165456726662281
RAB7B	-1.09919571015772	0.191506933676184	9.48345802652923e-09	5.11124217955461	-1.72915875270744	0.421285476967606	-4.10448222700163	4.05221421392469e-05	0.000713286182941553	-3.70057113929937	-4.15727876357889
SRGAP2	0.121180650417874	0.063289235461574	0.0555292588874496	242.893167092939	0.125018093568994	0.105853310009067	1.18105039472347	0.23758270424315	0.435653744530409	0.117141248075521	0.127370581260487
EIF2D	0.0416664539974181	0.0407192326086494	0.306183862429364	103.210839627977	0.0223338751798772	0.0743407491759181	0.300425748024504	0.763852426152282	0.870803544571137	-0.131603600196826	-0.109913079103309
MAPKAPK2	0.0122088184247208	0.0361293349472656	0.735423609741616	92.7777605768045	-0.00320357007566333	0.0788946075056388	-0.0406056912753431	0.967610246918963	0.984985334292283	-0.223756139250942	-0.168925248467175
PFKFB2	-0.119012317902611	0.0977428394363339	0.223373538203149	31.6163075559357	-0.19338908194926	0.172007771238568	-1.12430432972145	0.26088394220691	0.462632522124176	-0.634256189748465	-0.608407723120867
YOD1	0.251981352987428	0.0598742171327892	2.57058037823722e-05	52.6338679322897	0.305945769540204	0.109876898309285	2.78444126334017	0.00536200316920068	0.0309609530365279	0.526326052541582	0.545459961391698
LINC02942	-0.0958489667756541	0.0929581784780498	0.302494992399595	26.3948334523298	-0.190253394010147	0.167177781429953	-1.13803037929333	0.255107797203214	0.455888794953677	-0.561794107240747	-0.60116174585558
CD55	-0.0452135231836245	0.0752247788463106	0.547809607376429	432.054703159969	-0.119511627509756	0.118541329942319	-1.00818531028722	0.313365508631207	0.515626798422104	-0.403390874855667	-0.437691004595181
CR1	0.187037716521753	0.156315849053276	0.231487020231745	63.8507814944246	0.204541688303786	0.245401179290681	0.833499206870166	0.404563244951494	0.605513932569369	0.323162394652272	0.31113445403452
CR1L	0.377164997016132	0.130756203847899	0.00392047880455139	13.8269720802385	0.489412476259888	0.238374919477919	2.05312067784557	0.0400608749798067	0.131960293986842	0.917938971264214	0.969416557724437
CD46	0.0289782258226953	0.0454769183543562	0.523989802306295	457.492826799327	-0.00154045290649699	0.0789763289547963	-0.0195052483052068	0.98443805029842	0.992899114032226	-0.17129627816187	-0.165082101626263
MIR29B2CHG	0.181859944869855	0.0624376002013449	0.00358356393032238	238.588603283973	0.22145016721395	0.100422687715397	2.20518064445308	0.02744142084841	0.101538750917064	0.306964733329886	0.350206726579695
HSD11B1-AS1	-0.0553496884067914	0.105383654232224	0.599429698991878	23.632498074376	-0.147409702192267	0.206511175874346	-0.713809805053646	0.475344795812238	0.666717767936303	-0.435099915429602	-0.502158138704176
G0S2	0.519206071102677	0.589608379736082	0.378537176061037	5.38931406753731	0.992468428013392	0.755916346241336	1.31293420620982	0.189205119343419	0.378980507538456	1.36228711301327	2.1318829958243
HSD11B1	-0.226799310236987	0.120419765080118	0.0596453654219279	65.4298096129516	-0.354893162793322	0.196923561917219	-1.80218740377299	0.071515925820745	0.197208966651536	-0.971447034414408	-0.9816128764303
UTP25	-0.00932392776278682	0.0507524309766603	0.854237892547593	50.2346976717035	-0.0497879893399313	0.0938923208165648	-0.530266894107356	0.59592689673508	0.762154701022548	-0.291117188276404	-0.276572963883966
SYT14	0.158785544529052	0.214664363351199	0.459486812179662	143.571856601073	0.173640262869591	0.351781367055332	0.493602786080137	0.621586732781444	0.778389354186043	0.234780916223841	0.239727148681141
SERTAD4-AS1	0.879045609651925	0.139693585411038	3.12051629189127e-10	27.0958219750526	1.22717717439388	0.223422008236634	5.49264230538172	3.95964258122778e-08	2.74869836648047e-06	2.48797580067254	2.67425018071649
SERTAD4	0.632248974788201	0.122297548771853	2.34394829458569e-07	18.7892981177433	0.879919808143271	0.206492787098492	4.26126171527518	2.03276014746365e-05	0.000407820780738095	1.71592006400021	1.87180458347787
HHAT	-0.599277497827297	0.193343876290282	0.00193819984715252	33.3955319033709	-0.912164359855733	0.305742708310146	-2.98343782226993	0.00285029942417963	0.0191218363366243	-2.1366733012685	-2.26936041474431
KCNH1	-0.34282163830842	0.107416956954431	0.00141534194467272	229.466856257811	-0.558477841312501	0.172270937248583	-3.24185756594934	0.00118753357860836	0.00999935734242783	-1.33440054072575	-1.45205827174859
RCOR3	0.0107910922531207	0.0188746843242284	0.56750961020913	454.200281288435	-0.0177944930599911	0.0374625203307655	-0.474994551964987	0.634790856454873	0.785769577525471	-0.228191222510561	-0.202642090919905
LINC00467	-0.738016249623614	0.122305932855194	1.59769989437425e-09	43.251419188336	-1.10390011146061	0.210492300099342	-5.24437288651236	1.56814772007984e-07	8.35805056036397e-06	-2.57069076379285	-2.7124251979908
SLC30A1	0.00135511651730164	0.294378575819809	0.996327101163439	6.91967005745796	0.00253723415484084	0.475878668538633	0.0053316828901627	0.995745952693707	0.998108579522009	-0.257709855136823	-0.15565934390447
LPGAT1	-0.116596751358307	0.0329030663847538	0.000394637841930474	2291.07080603898	-0.210177158088481	0.0593701555762925	-3.5401146594335	0.000399953228180956	0.00440008067848484	-0.626699555076872	-0.647201767807317
INTS7	0.136527941127195	0.0357171001705972	0.000132115596007162	166.662041565792	0.152281999621093	0.0581248208025298	2.61991344693255	0.00879520865542103	0.044858901407056	0.165152291018032	0.190372272516894
LINC02608	0.130469508453024	0.262364158639722	0.618988765694163	18.7351462761173	0.0857534585528876	0.408909017211311	0.209712808824103	0.833891827838778	0.910629583930884	0.146199651311578	0.036637492324031
PPP2R5A	0.0448235157077036	0.027034481743709	0.0973148907789962	429.36368865824	-0.0117742586298353	0.0602463473882026	-0.1954352278648	0.845052240440039	0.917148592403749	-0.121727340717841	-0.188730476416279
ENSG00000234915	0.12607526629228	0.054033623422502	0.0196337520186116	76.9089790622299	0.118416776509247	0.10440772997441	1.13417633481994	0.256720588685882	0.457885479410066	0.132453111086657	0.112116195535671
PACC1	-0.0965422947639187	0.0333879442859833	0.00383369080702935	206.046678635218	-0.187647479088949	0.0651817554514839	-2.87883438838371	0.00399147879885805	0.0247840988273516	-0.563963050310132	-0.595139973076874
NENF	-0.121184460769884	0.0394231768663613	0.00211252265164861	262.574827725716	-0.224517158387184	0.0749132788616164	-2.9970275203402	0.00272626100728032	0.0185420861332322	-0.641051320332301	-0.68033877575142
ENSG00000286213	-0.202622664926881	0.271417212402583	0.455343815827967	7.82856222031458	-0.393356121781493	0.440952595417746	-0.892059885505013	0.372360834693215	0.574530658642793	-0.895815056225294	-1.07049344484005
ENSG00000260805	-0.0145045233316504	0.0821190441214809	0.859800591330628	23.1841483001824	-0.0781092767532526	0.153444798780044	-0.509038282002757	0.610725390958611	0.772402103923311	-0.307323683679103	-0.342018061963032
ATF3	-0.00981016569870994	0.0697176645146503	0.888096856396209	73.110416928155	-0.0823614478712959	0.125809312834457	-0.654653030174875	0.512691172756866	0.694909407736289	-0.292638290004653	-0.351844019088781
TATDN3	0.0405159655704556	0.0475090030160203	0.393766864029608	231.857233228716	0.0125546809388934	0.0854822925665348	0.146868790739574	0.88323558612929	0.939196071665421	-0.135202681645007	-0.132510933392037
SPATA45	-0.055114646997819	0.118723664609383	0.642485623595397	8.43709413400406	-0.112096220264137	0.211348786123223	-0.530384973201507	0.595845042459575	0.76212498250928	-0.434364633652957	-0.42055541159041
FLVCR1-DT	0.250303190036247	0.086788328101655	0.00392577561658097	16.2886780507028	0.311125146746855	0.168620086287664	1.84512505951444	0.0650193486387903	0.184951152168748	0.521076242979771	0.557428515092343
FLVCR1	-0.108326358051062	0.0503371600679121	0.0313961189534703	90.6141549026102	-0.192199993186548	0.0894455172527399	-2.14879402668624	0.0316507311243832	0.111585052552487	-0.600827222575579	-0.605659965592594
VASH2	0.279460432380393	0.184127446524125	0.12907606390308	4.94359768118019	0.603296965818695	0.359694133851817	1.67724994388492	0.0934936163773838	0.236292010525182	0.612289059677102	1.23258191034731
ANGEL2	0.0100468180872647	0.0302050657302553	0.739420916357201	207.186320142025	-0.03066922763222	0.0573273894728769	-0.534983851771769	0.592661023701821	0.75962949865249	-0.230519540883797	-0.23239314900299
RPS6KC1	-0.0381012394464167	0.0281056931733991	0.175213313039366	546.440537492676	-0.0989641120817615	0.0559421866475804	-1.76904261367556	0.0768867634238895	0.206361895804253	-0.381141465080754	-0.39020961214147
PROX1-AS1	-0.385606870577094	0.0593028327736166	7.90828721042834e-11	152.740493086937	-0.575370472635705	0.103788709347469	-5.54367113969447	2.96194896287334e-08	2.15740775197267e-06	-1.46824589901488	-1.49109392354034
PROX1	-0.0258811286635587	0.0205673959887385	0.208262641277321	408.71881247199	-0.08255105483201	0.0433765068494708	-1.90312823295076	0.057023814778659	0.169002630851323	-0.342913202212071	-0.352282164641959
ENSG00000274895	-0.107360031659051	0.152757681204912	0.482172508973348	4.58302156853163	-0.228637196620261	0.288546355074865	-0.792375965244611	0.428141489407749	0.626100292986151	-0.597804256582293	-0.689859398960321
LINC02775	-0.223260169355842	0.250835141294574	0.37342972355849	11.2986702144838	-0.482024071763627	0.410108801577891	-1.17535656369491	0.239852093545617	0.43859177036427	-0.960375513841654	-1.27538817996855
SMYD2	1.53109180203584	0.278617929584599	3.90025399515697e-08	6.03427274677603	1.81697499455402	0.478570311465687	3.79667303011189	0.000146651013035732	0.00197125625340575	4.52777672293116	4.03716054647352
KCTD3	0.164050897125877	0.0285838461929771	9.50759736082724e-09	342.734421782249	0.201957845710014	0.057186960480209	3.53153663027618	0.000413152634864476	0.00452174304893126	0.251252557663464	0.305163686198212
ESRRG	0.053891462781804	0.10153876203064	0.595593637735278	745.800747970433	0.0242421587144576	0.157596945140228	0.153823785688785	0.87774867877477	0.935997647304269	-0.0933600148737673	-0.105503399512807
GPATCH2	0.117241876443014	0.0890217966118622	0.187837983306828	98.0545265394149	0.130121482296243	0.161242730395204	0.806991310413298	0.41967148953097	0.61832297782755	0.104819552342412	0.139163540066214
RRP15	0.320319133281211	0.0770094224151109	3.1897329394023e-05	75.9848085928393	0.430372318696816	0.127156120322772	3.38459774963535	0.000712826328273106	0.00690467553775147	0.740107635651097	0.832986004765135
LYPLAL1-DT	-0.0671669599879835	0.0874307538767434	0.442350336400533	41.7858226605387	-0.154862440494736	0.151756783327273	-1.02046470081515	0.307508122154398	0.510207431685084	-0.472067973446731	-0.51937999666722
LYPLAL1	0.0236956944193106	0.033528596027723	0.479733731125427	406.417346115922	-0.00456758834332192	0.0632909592621043	-0.0721681010459386	0.942468130636156	0.971238763561904	-0.187821660189006	-0.172077234745404
ENSG00000277007	0.389811165996055	0.13967170450993	0.0052560074301125	11.5007196762309	0.560589783213405	0.253277908468942	2.21333864687274	0.0268743070793552	0.10011428439174	0.957500075139349	1.13389374997191
ENSG00000287676	0.28154221074068	0.14369567465335	0.050078253971128	4.98743691448302	0.455735339512641	0.264251437586388	1.72462766399768	0.0845945946569142	0.220641325912354	0.618801502305939	0.891595112488547
EPRS1	-0.0141529448214635	0.048108420782478	0.768613857000658	215.643634312384	-0.0829269672284734	0.0822972871825401	-1.00765128557077	0.313621898990293	0.515739008124143	-0.306223838027518	-0.353150826553285
BPNT1	-0.03718296312241	0.0553826311937373	0.501976502382188	39.7012967424101	-0.0980847887474908	0.109037131277153	-0.899554010625759	0.368357640713699	0.571003889022327	-0.378268814470298	-0.388177663486923
IARS2	0.108131888873832	0.029104036891846	0.000202916951644523	140.113225419082	0.10760873152627	0.0557071651082655	1.931685651516	0.0533983168311995	0.161395648541724	0.0763207109068933	0.0871408632482982
RAB3GAP2	0.0198383362833358	0.0311802806718577	0.524615940048259	288.139424733442	-0.0223876015926597	0.0571398495145397	-0.391803649867209	0.695203298048574	0.82637478615212	-0.199888662151669	-0.213255889439068
MARK1	0.367397195661776	0.146282012848993	0.0120196188873544	101.332164878615	0.492103620227346	0.23344416216434	2.10801424916728	0.0350297569134478	0.120205021428021	0.887382286103293	0.975635278587119
LINC02817	0.251119679369604	0.152518405456124	0.0996633893550624	4.96039083781052	0.418290638351248	0.317246672384733	1.31850283946864	0.1873353751534	0.376504126276767	0.52363047259517	0.805067543869048
DUSP10	-0.160022419557563	0.0476033610998599	0.000774984166573541	285.452079616556	-0.28224996146657	0.0808730889297085	-3.49003562497644	0.000482956160973411	0.00506094244943505	-0.762548393820472	-0.813748281638947
TAF1A	-0.115731368463098	0.0799039384459958	0.14751044790863	28.5305166009953	-0.222776702675767	0.146552074400865	-1.52011974983311	0.128480881738301	0.29257944207339	-0.623992371370609	-0.676316914277624
MIA3	0.212375177136002	0.0377630404167165	1.86704799572405e-08	173.291479059589	0.261586733141478	0.0641241488436976	4.07937942036619	4.51560844655636e-05	0.000770990606129126	0.402425759935766	0.442954681690253
AIDA	0.0958885385920998	0.0463003186441254	0.0383576280755506	161.692169498855	0.0928667681312017	0.0806732725822598	1.15114665810177	0.249671905644545	0.449871898228155	0.0380197477421422	0.0530749951898279
BROX	0.18191392944161	0.033652798394659	6.45879195767546e-08	140.848747541441	0.202992243621775	0.0620954237196678	3.26903709584449	0.00107914152554211	0.00932617315764328	0.307133613664655	0.307553982649078
CAPN2	0.0156242989425625	0.0452464807196661	0.729857397420974	154.748329325526	-0.0163391901860236	0.0806740146967828	-0.202533495419005	0.839499675397465	0.913851299449821	-0.213071466306563	-0.199279163312428
TP53BP2	0.065470952093218	0.0407922541043344	0.108497126607763	147.473534990611	0.0680374567289727	0.0804636306234939	0.845567819917723	0.397793883817129	0.598954518512793	-0.0571358128883978	-0.0043008117867375
ENSG00000288999	0.0247114062319717	0.13305848830269	0.852665617814476	7.49135105973897	-0.0496388839109048	0.257519507840198	-0.192757761643859	0.847148684369908	0.918552709358505	-0.184644201419344	-0.27622840965222
ENSG00000291068	-0.120850175667866	0.0508122895460615	0.0173895988805206	49.019037107667	-0.212798500350481	0.100271253392905	-2.12222838699988	0.0338185638382321	0.116777506985544	-0.640005573777289	-0.65325919023066
ENSG00000290989	-0.0544391731827939	0.0517058477690461	0.292403793174384	74.8835383040394	-0.0728218204881725	0.105111002198216	-0.692808735196406	0.488429589617565	0.676526455464666	-0.43225154392566	-0.329799758154775
FBXO28	-0.0132835427812886	0.0374183114903287	0.722588746294077	254.244147985959	-0.0795503785498783	0.0580215410846737	-1.37104904597047	0.170359667358311	0.353935871435568	-0.303504081200354	-0.345348173587044
DEGS1	0.300013631834725	0.0488447804882044	8.1394464411563e-10	111.643397427308	0.388018432359624	0.084460721765148	4.59406957755524	4.34684338275806e-06	0.000119465476314983	0.676585785418315	0.735114244738317
ENSG00000237101	0.0511218108887715	0.141628979148284	0.718132439410344	6.42776054093464	-0.0231505616848995	0.277589865377415	-0.0833984398292915	0.933534729027659	0.967155584599423	-0.10202433735848	-0.2150189448164
NVL	0.0286100071893952	0.0255883671105903	0.263530062184072	203.356064842207	0.012029562572406	0.0549928762932177	0.218747652118891	0.826846626766317	0.906500190809983	-0.172448179233559	-0.133724381866196
CNIH4	0.0932036948427669	0.0376987305887733	0.0134235617747007	77.3305612644615	0.0871339364050318	0.078844601039722	1.10513510444594	0.269101051507123	0.471046306094983	0.0296207312000978	0.0398275135653345
WDR26	0.087632665970437	0.0235270018756344	0.000195493536199486	245.823252971797	0.0992174989354787	0.052636090484951	1.88497090154987	0.0594337665162397	0.173914045459949	0.0121928404088622	0.0677503238319913
CNIH3	-0.15065144411735	0.0551918756544843	0.00634122581502885	88.7414106903662	-0.27911537646658	0.102778002844305	-2.71571122946805	0.00661335738133204	0.0361631295267661	-0.733233102099304	-0.806504853055787
LBR	0.0617775550760858	0.0318802874386498	0.0526478801581275	186.941237558197	0.0729884118640394	0.0618853320059149	1.17941375602644	0.238233460174141	0.43660385995722	-0.0686898940713114	0.00713990203643045
SRP9	0.0673163755392887	0.028327153444372	0.0174829542785157	141.025414071832	0.0894517474675361	0.0736239151101297	1.21498221513662	0.224372874620587	0.420905521966506	-0.0513627610843679	0.0451835332299981
EPHX1	0.114853277172504	0.05290153123116	0.0299253816777135	161.71816439024	0.0957794858328501	0.0917372419595727	1.04406328102886	0.296456112896239	0.498946543907509	0.0973472795927167	0.0598057307273427
ENSG00000242861	-0.437273692670768	0.0574012025639852	2.57937811068675e-14	226.073753830035	-0.681409893030668	0.103184978659568	-6.60377025689758	4.00830549602807e-11	8.00902771138797e-09	-1.62987560038855	-1.73613081634527
TMEM63A	-0.183461838488969	0.0579241500323608	0.00153873579099678	1413.47274947366	-0.305536255865442	0.0984132209786921	-3.10462611452983	0.00190519687280334	0.0142561948184565	-0.83587410128099	-0.867558470370529
LEFTY1	0.363256804628511	0.121647197792832	0.00282513839870864	10.6184777906261	0.491673645725674	0.246406455091227	1.99537648290765	0.0460018338698489	0.145245166687932	0.874429870236423	0.974641689453165
PYCR2	-0.123614164459122	0.0372913504309989	0.000917017114071742	91.6838894221858	-0.236703029293273	0.0774920656351258	-3.05454535704078	0.00225401928425247	0.0161160198921456	-0.648652180338865	-0.708498001177475
SDE2	0.217538711088724	0.0528247357957885	3.81972336088116e-05	37.6343668431548	0.263254307290195	0.102340261724627	2.57234350248732	0.0101012612941771	0.0496914494482445	0.418578881358602	0.446808127761548
H3-3A-DT	-0.000959813929690534	0.0542855060899125	0.985893457168959	38.0634783653757	-0.053169753302091	0.104426657858673	-0.509158814352259	0.610640909155909	0.772402103923311	-0.264951669161494	-0.284387575944281
H3-3A	0.356883884668347	0.0323141932320859	2.33883790731112e-28	341.787869214283	0.453497001944593	0.0618273089469574	7.33489795478005	2.21890487825045e-13	1.13133543206245e-10	0.854493417629137	0.88642274092446
ACBD3	-0.0111798480810374	0.0570882263881173	0.844739653537645	130.967157635305	-0.0679120117088528	0.096175953670579	-0.706122571359827	0.480111916165602	0.670453950347684	-0.296923077523246	-0.318454125718556
LIN9	0.576061546185023	0.0908387079797744	2.27410655772138e-10	35.7099212937409	0.819926179935895	0.1554417401855	5.27481343786692	1.32891207611629e-07	7.41482790847374e-06	1.54014851587557	1.73317074156064
PARP1	0.228242100893739	0.0455782531757784	5.50850396895024e-07	195.833503714611	0.278227283714123	0.0733780482204529	3.79169643321982	0.000149621735458992	0.00200208776515535	0.452062374783725	0.481407822906008
ITPKB	0.202359017147426	0.0571268653475936	0.00039669299225337	699.159857160964	0.252580049052685	0.0936191413534517	2.69795306174716	0.00697672770465709	0.0375470257824404	0.37109213262404	0.422141951147469
ITPKB-AS1	0.420414334738944	0.12001753581738	0.00046015154979627	14.8374901578181	0.561660417348062	0.226657429551014	2.47801458995038	0.0132115742735461	0.0604600238962095	1.05323619407527	1.13636778142842
COQ8A	0.249269828691241	0.0426330040215358	5.00894787332498e-09	127.40019762451	0.297585339252553	0.0847699913354679	3.51050335813875	0.000447259158637642	0.00480608569739548	0.517843571047643	0.52614060022801
CDC42BPA	-0.0636025084805033	0.0266751528224699	0.0171100049802283	2811.63144352555	-0.147882151868708	0.0465658026680753	-3.17576726686799	0.00149440790669895	0.0119439542207841	-0.460917273454569	-0.503249879872609
ENSG00000287532	0.194323607791639	0.0725758885310789	0.00741687692613894	23.2039715589376	0.221038306874323	0.134472492827908	1.64374365512208	0.100229164397595	0.247245316113254	0.345954902154623	0.349254995822247
ZNF678	-0.114239605525249	0.0422563084686399	0.00686150330713625	170.66173468712	-0.207326388934065	0.0694878021288437	-2.98363716483135	0.00284844330948029	0.0191218363366243	-0.619325678348	-0.640614183557041
SNAP47	0.260896077375494	0.0617069303670728	2.35791785967687e-05	34.1560939753225	0.3423047899545	0.121412022235418	2.81936486726801	0.00481187869965438	0.0286081376972616	0.554214050724618	0.62947872870074
ARF1	0.129826188659586	0.026344308503215	8.30524435267322e-07	216.04164319276	0.142409363256269	0.0504797217320418	2.82112021164084	0.00478562660217235	0.0285323689273066	0.144187149247631	0.167558491287057
C1orf35	-8.68838164734671e-05	0.0436793891811263	0.998412907979412	79.4744983882284	-0.0653490296447781	0.0878598413124466	-0.743787248742964	0.457005195614397	0.651303982877539	-0.26222087543736	-0.312531562591028
MRPL55	0.246393061532102	0.118556610573625	0.0376841761370164	29.0429875748268	0.275440567159269	0.209233271297503	1.31642814477448	0.188030381101768	0.377428236381318	0.50884415908439	0.474968252006938
GUK1	0.135635385328342	0.029197062773751	3.39229558729196e-06	188.987366896563	0.125316788115666	0.061316476901596	2.04377019763841	0.040976254646063	0.133954212070901	0.162360102116489	0.128060807436202
GJC2	0.0540943378707089	0.0700703796389887	0.440114387015551	131.607258378105	0.0308869798134291	0.120504195632041	0.256314559434448	0.797707955878869	0.889475588715771	-0.0927253592338985	-0.0901484842438247
IBA57	0.0334618057869005	0.0685151445130106	0.625276782841549	26.6156221802383	0.0282418950349972	0.134341889031809	0.210224042839759	0.833492815353162	0.910328317906032	-0.157270261826172	-0.0962607710980761
TRIM11	-0.00492469851129396	0.0723370421799879	0.945722031657568	19.8604123736126	0.0280783323380717	0.161086710304467	0.174305703338292	0.861625217242902	0.926923014880487	-0.277355046898637	-0.0966387333208433
ENSG00000231563	-0.129422172586459	0.0883300429245323	0.142863291249196	14.975893547651	-0.19133522142716	0.171537237048344	-1.11541508257613	0.264672589207979	0.46666454853675	-0.666821415084815	-0.603661642854534
H2AC25	0.177199164211122	0.206432910766024	0.390679238796766	10.5233963672485	0.213626756445932	0.355721564027381	0.600544858814037	0.548143174142621	0.724660565249204	0.292384378751983	0.332128315187105
RHOU	-0.0963923688599209	0.0401908331351594	0.0164683547853518	964.811798044896	-0.183914162270966	0.0686933341614392	-2.67732181755425	0.00742133145066012	0.0393727329850953	-0.563494035996703	-0.586512989361499
LINC02814	0.427489770691877	0.350787991503211	0.222974914446261	81.7908746532921	0.477870892811603	0.534587380187197	0.893906048893759	0.371372161090572	0.573424057423266	1.07537033265433	0.942746157832749
ENSG00000233920	-0.225511437768269	0.124658804923244	0.0704464426036963	16.8661221371062	-0.434184328906984	0.223036160693395	-1.94669925969471	0.0515708004340596	0.15741656796408	-0.967418173453134	-1.16483965095437
RAB4A-AS1	-0.0362305585126444	0.103241823712474	0.725641552322106	19.2278419526319	-0.0913470471808886	0.189238363293982	-0.482708926408229	0.629302424251552	0.783040111502436	-0.375289400091294	-0.37260802672492
RAB4A	0.0714476295495813	0.0330023549272224	0.0303934146855672	184.936657760197	0.0709864346084516	0.0668401766280332	1.06203242106155	0.288220967098627	0.4905468842014	-0.0384389286339858	0.00251371411171144
ENSG00000237481	0.24448268364417	0.154676025645895	0.113966926198208	4.84596625542802	0.318316532789858	0.303349077279173	1.04934069898921	0.294021340730371	0.496108586561596	0.502867909819871	0.574046437789155
CCSAP	0.0302866876217295	0.0292674535741238	0.300750725576887	257.653281964594	0.00276115368527029	0.0572263969712104	0.0482496510597964	0.96151728041435	0.98149772234771	-0.167203007446413	-0.15514190854156
NUP133	-0.0436391618729719	0.0243871710438171	0.0735454173257761	247.22716907063	-0.11200511744388	0.0501907350878457	-2.23158950048938	0.0256421062131343	0.0969182470519949	-0.398465788733016	-0.420344890334087
ABCB10	-0.0536496064618409	0.0356980554362983	0.132872065549358	141.767257882384	-0.114466249725229	0.0636284986100838	-1.79897769436114	0.0720222091935894	0.19829472675051	-0.429781536517601	-0.426032098023053
TAF5L	-0.111573475709118	0.046939345876106	0.0174554485096332	87.8860651840163	-0.180126464631767	0.0873226291590533	-2.06276959782872	0.0391345238328224	0.129958032605104	-0.610985204741489	-0.577760341931545
URB2	0.0463268597346451	0.0779762732128906	0.552435317497849	39.0962580576048	0.046391118102309	0.129134682974838	0.359245998314399	0.719411068497975	0.842042057140897	-0.117024418488642	-0.0543213752519544
GALNT2	0.0304005835212468	0.0390933123637611	0.436780366469255	327.262812510799	-0.00492203451043245	0.0692069327370262	-0.0711205411910869	0.943301820058995	0.971691564120963	-0.166846706062262	-0.172896292291474
PGBD5	0.333859088548936	0.0722515440629968	3.82284730970544e-06	273.290634232725	0.423647041544301	0.115525313468464	3.66713604858513	0.000245282306985433	0.00301977035061333	0.782464777775445	0.817445170888768
COG2	0.120950688077257	0.0324476675727945	0.000193341115137739	126.432887562717	0.155273668812199	0.0662516600586499	2.34369476439899	0.0190937903073045	0.0789501343651302	0.116421855185947	0.197285449900914
AGT	-0.356648327701992	0.311868072155523	0.252794882776192	26.2940905221998	-0.544171099993936	0.465678663538847	-1.1685549341226	0.24258299417326	0.44205648130114	-1.37765467533495	-1.41899811896948
ENSG00000244137	-0.381825803248862	0.126891819362303	0.00262052562991101	15.456480677427	-0.583083308522323	0.228235341923565	-2.55474591975153	0.0106265335035727	0.0515498439579479	-1.45641755814987	-1.50891681745406
CAPN9	-0.270563413937229	0.111774939753259	0.0154945375284841	25.4821116841685	-0.442294314500645	0.194413455007817	-2.27501905402	0.0229047868365835	0.0895715890414503	-1.10835460343678	-1.18358028215701
C1orf198	-0.149278075667091	0.0567250920160312	0.00849824267160612	332.053496508021	-0.265604061452818	0.0987079252604373	-2.690807863219	0.0071279233708281	0.0381860416525595	-0.728936783427163	-0.775282778884226
ENSG00000223393	0.0539952843640387	0.120952427048322	0.655295668600319	7.14705124283972	0.0654445999748308	0.241024633409393	0.271526603107284	0.785986041643699	0.883636679725041	-0.0930352290508205	-0.0102924096298485
ARV1	0.0495683382060631	0.0583544444100985	0.395638991780331	47.7229720792356	0.0442836243384625	0.108084268405085	0.409713874108798	0.682015851313698	0.817183614767248	-0.106884077431966	-0.0591913917191817
C1orf131	0.110509309658483	0.0598166587489963	0.0646794706800879	74.807384051441	0.136532763131854	0.108426899569247	1.25921485972821	0.207952735686001	0.401761655539923	0.0837580139166675	0.153978788291886
GNPAT	0.0272167498266972	0.0323314699464321	0.399897861332196	149.935404479378	-0.00553224993593033	0.0644870688141786	-0.0857885160181753	0.931634535711364	0.966066922296671	-0.176806716537465	-0.174306383852222
EXOC8	0.216332188553699	0.0827770125974734	0.0089637618407182	24.14726620481	0.258808211971482	0.153639604660997	1.68451495656043	0.0920821914263028	0.233818870415475	0.414804507996076	0.436534048763812
SPRTN	0.0821884224801018	0.0698171273838385	0.239117402621923	44.3211139075893	0.0878967266036604	0.12404837131437	0.708568163147483	0.478592498841238	0.669359505095209	-0.00483842673493501	0.0415901763509083
EGLN1	0.173192446468451	0.0553457463569559	0.00175234060878817	278.76724776222	0.201080565390262	0.0959936708920816	2.09472732443289	0.0361952387909412	0.122973989145877	0.279850134027925	0.303136458560883
ENSG00000233461	0.38655225108121	0.101036690319863	0.000130316238998877	28.4504318885716	0.519565573109568	0.181283760315972	2.86603484064972	0.00415648498268614	0.0255435523499573	0.947305187527845	1.03909461832654
TSNAX	-0.0226838078706814	0.0361162042792623	0.529952580910211	191.271541397937	-0.0708155312432736	0.0679439864898131	-1.042263412876	0.297289570193499	0.499703206826758	-0.332910999947499	-0.325163606044485
LINC00582	-0.150400628967675	0.159629650994214	0.346098040448918	4.69974122489925	-0.127256816341786	0.33344637028003	-0.38164103041492	0.702727645823841	0.83101169828997	-0.732448475213052	-0.455588660000303
DISC1	-0.422815812707503	0.0569830330605694	1.17093840855568e-13	421.813251825046	-0.662261999014375	0.0975762082570349	-6.78712578449295	1.14389473715949e-11	2.86671653960005e-09	-1.58464690765567	-1.69188368225085
ENSG00000286071	-0.228479077507095	0.107501539593619	0.0335568913928476	9.88888890855248	-0.298787360408888	0.219179678434708	-1.36320740381912	0.17281715452961	0.357235205623848	-0.976701862778972	-0.851963059094424
SIPA1L2	0.132647093276847	0.0978235256604744	0.175104396600146	97.9223335502088	0.144803254582544	0.162707867896366	0.889958527849274	0.373488155155862	0.575681300788697	0.153011806008305	0.173090317942827
MAP10	0.141957967770676	0.169769489685474	0.403053264084109	5.72600398292094	0.181460223079088	0.31694415299562	0.572530590528344	0.566962567654879	0.740295701637676	0.182139083494752	0.257797586490554
NTPCR	0.0137965406089602	0.0549721256237283	0.80183468418802	90.869005529638	-0.0120546719923716	0.0911003136996169	-0.132323056890004	0.894728770966513	0.945465005466563	-0.218789256208713	-0.189378458259267
PCNX2	-0.0712940471292308	0.192740058800048	0.711458936819432	63.3642861934347	-0.142159558605387	0.29686420333921	-0.47887066546366	0.632030640881052	0.784361956396426	-0.484978770649885	-0.490026057384635
ENSG00000289305	0.756520344191532	0.140385384819161	7.08971351174599e-08	12.5462173677613	1.07394803613767	0.262071176940084	4.09792503195877	4.16870239004053e-05	0.00072601217360588	2.10467910727058	2.32016684278773
KCNK1	0.285483105628243	0.0777014074273376	0.000238684859483195	276.075613565852	0.367090651139597	0.127506604178847	2.87899323728124	0.0039894688893413	0.0247840988273516	0.631129832905932	0.686754130505738
SLC35F3	1.34283831354729	0.34530647901089	0.000100728497770517	36.2765965818013	1.88964376111183	0.568957069896838	3.32124137495023	0.000896179961705842	0.00822017178274353	3.93886194369839	4.20508421764192
COA6-AS1	0.00223413051345906	0.0531086886195063	0.966445177342457	37.8859585353788	-0.0425455218039502	0.108443510805728	-0.392328886143945	0.69481522295127	0.82624560773343	-0.254960029156726	-0.259837001591384
COA6	0.508422523893008	0.145043701610951	0.000456083151659924	14.8903345534232	0.674491521707743	0.275065732921866	2.4521103175703	0.0142021113688188	0.0638589148667752	1.3285528625868	1.3970989615977
TARBP1	-0.2251969375143	0.0649985158019522	0.000530927132888486	154.164810376761	-0.367732887082252	0.11216131042452	-3.27860726386325	0.00104320709368221	0.00908965446184898	-0.966434319984484	-1.01128303242052
ENSG00000287633	0.106844842820207	0.157160728197832	0.496602982357739	8.38995243361607	0.0696754087604719	0.285759341372359	0.243825480650452	0.807365985093989	0.895418050975077	0.0722944352260634	-0.000515816783302248
IRF2BP2	0.0935411445289458	0.0403717873357858	0.0205041186531182	379.035946572234	0.0836706800245812	0.072344268501129	1.1565626656834	0.247451082978674	0.447222320954305	0.030676377547126	0.0318245880562019
ENSG00000228044	-0.171007101174815	0.145562806215803	0.24007496988843	5.15515860963516	-0.248696732266684	0.291036027728376	-0.854522150428718	0.392815741696113	0.594004250022369	-0.796911854500561	-0.736213163132186
ENSG00000286263	0.0208676622528517	0.132434397825503	0.874795798334087	15.1670142934864	-0.0546376087712036	0.247927352995105	-0.220377494097162	0.825577171677432	0.905813246447605	-0.196668614114509	-0.287779510207015
TOMM20	0.114103422498358	0.0441988569399874	0.00983457295876009	209.604789942172	0.116783055638128	0.0732566442954869	1.5941633248593	0.11089945856137	0.265376176450626	0.0950015036741551	0.108340977937552
RBM34	0.0443777750393381	0.114721869368303	0.698882619098901	7.83330510071468	0.0118308561342235	0.218620878766718	0.0541158566417062	0.95684285898613	0.978617867674408	-0.123121754544714	-0.134183554577733
ARID4B	0.0116837654341014	0.0210876746114967	0.579540106275901	1440.1393943128	-0.0369436471053788	0.0482128837516836	-0.766260887767137	0.443521085668739	0.639608190061247	-0.225398666401641	-0.246892136701442
GGPS1	0.199991582825273	0.0298773747998322	2.17527628996526e-11	130.35393103319	0.236390156784342	0.0598965612624733	3.94663987050032	7.92556295837364e-05	0.00120282114084437	0.363686070338698	0.384730195391872
TBCE	-0.0303329484468034	0.0464008178979881	0.513294912890132	67.1342022165835	-0.101197707832742	0.0872973047207514	-1.15923061034308	0.246362197341751	0.446028094758801	-0.356839862938962	-0.395371026269953
B3GALNT2	0.174744460883068	0.0951316429899378	0.0662290892813692	74.2925487839279	0.200287500897606	0.153304834410584	1.30646565496553	0.191394251314076	0.381841151589188	0.284705312190565	0.301303837651126
LYST	0.138580977769211	0.0374443472742295	0.000214763943035893	307.964066868392	0.147257601278638	0.0637962101401526	2.30824998781481	0.0209852363305952	0.0842029048532377	0.171574820717199	0.178761845437384
ERO1B	0.024367849811785	0.0413274831570739	0.555439936390905	158.230662430235	0.00327566546538877	0.0691161313732015	0.0473936460317982	0.962199493063703	0.98165305808576	-0.185718951507498	-0.153952969867224
LGALS8	0.374975048693003	0.11915723614859	0.00165015448574528	31.8069034989916	0.518591636018841	0.205423172731608	2.52450407187703	0.0115861662696215	0.0550265922589341	0.911088139741243	1.03684403531118
ENSG00000230325	0.105691228182758	0.0752500045719553	0.160159743200428	27.2017090702047	0.0691747618089284	0.136698015834475	0.506040716001984	0.612828066968987	0.773884348776055	0.0686855740305139	-0.00167271648099539
HEATR1	-0.0135126016233688	0.03129074367132	0.665857545523707	125.112993418496	-0.0401676015379815	0.0597297614566642	-0.672488899309005	0.501272504689313	0.686469876293061	-0.30422064766878	-0.254342081012409
ACTN2	0.331906025332298	0.134708993966032	0.0137444311906207	152.227047365459	0.500539416629806	0.219493001649864	2.2804345143918	0.0225819305513211	0.0886048890398903	0.776354995681691	0.995128796479753
MTR	-0.0646914734333316	0.0294290112991819	0.0279333541377573	259.511433882361	-0.132148061956472	0.0535427802361479	-2.46808367764317	0.0135838561455353	0.0616296093795291	-0.464323890563958	-0.4668913965006
RYR2	0.547892178687488	0.197838658020755	0.00561615586820507	343.595980035936	0.764858663491337	0.318461725019609	2.40172869579301	0.0163178056216971	0.0702606505306968	1.45202607536129	1.60592020516767
RGS7	-0.501568607339396	0.786747669983184	0.523785166457894	37.5641491935233	-0.636021148139615	1.15607815734951	-0.550154108609571	0.582213676855272	0.752878446405763	-1.8310098570861	-1.63124607654762
ENSG00000287738	-0.115755743410977	0.165696456637167	0.484801293701785	9.29723756213641	-0.239956681230555	0.300595261598647	-0.798271669201972	0.424712854928494	0.622749332900904	-0.624068623700189	-0.716016570762361
FH	0.0433636733224256	0.0471509490261836	0.357741242948599	46.4563307151867	-0.00189050177752366	0.087915335238792	-0.0215036634096742	0.982843881161359	0.992185671147936	-0.126294176439948	-0.165890997859067
OPN3	0.166565068617983	0.114880594761136	0.147087149583113	15.0568477650727	0.225779842147898	0.21483152875244	1.05096232130841	0.293275895309398	0.49536265058458	0.259117658921957	0.360211780254245
CHML	-0.119582127658741	0.200425476783427	0.550746855742896	9.8943167224921	-0.258465772180532	0.354180950536375	-0.729756277939593	0.465539174137999	0.65826357739356	-0.636038729819465	-0.758787552705994
ENSG00000288723	-0.401968212789607	0.130905305230416	0.00213572401339228	13.8271994319429	-0.595530194507427	0.262068404476199	-2.27242271229805	0.0230609912035405	0.0899614631396784	-1.51942920676867	-1.53767919898658
PLD5	0.00794680054492303	0.0831205937998464	0.923833757199683	812.320516617159	-0.0178671839360106	0.12942258205845	-0.138053063474977	0.89019848040775	0.943342360720899	-0.237089041280643	-0.202810065681826
ENSG00000272865	0.27662635395701	0.100590437856227	0.00595904738430301	39.9004956000008	0.347915407805353	0.177146873995297	1.9639940573526	0.0495307810711954	0.153021756982594	0.603423191201383	0.642443797349439
CEP170	0.0940144827272427	0.025092188436201	0.000179131195713652	802.30888340755	0.099080530157761	0.0528949586254221	1.87315639774679	0.0610467913249014	0.177403470195242	0.0321571249308292	0.0674338150885614
SDCCAG8	-0.0375766075635118	0.0240026261392483	0.117460872611929	1124.98108814227	-0.108426606786815	0.0446793369529687	-2.42677295996915	0.0152337858669383	0.0670976341461274	-0.379500255284431	-0.412075634155482
AKT3	0.136146029922224	0.0346117774641749	8.37117657738998e-05	1710.54648325407	0.157219585530373	0.0682682116037458	2.30296915412014	0.0212805786759704	0.0850417935953779	0.163957555373195	0.201782092607018
AKT3-IT1	-0.132756951659684	0.13940044147671	0.340923358725689	5.02799702693311	-0.237280626756176	0.29054014375635	-0.816687923701043	0.414106794350717	0.613648332458379	-0.677253629103617	-0.70983271884261
ZBTB18	0.400558472683215	0.160178996456719	0.0123950623782183	53.9730062964117	0.521953269651916	0.264755748285246	1.97145207623431	0.0486721894801406	0.15119054488516	0.991120954071433	1.04461213001718
ADSS2	0.187902832673376	0.0334522927514102	1.94257600626163e-08	549.387765517058	0.227133014077022	0.0609100334380085	3.72899178110266	0.000192247421581289	0.00246323256109267	0.325868743902605	0.363338702711086
CATSPERE	-0.178480306161016	0.0660407713918194	0.00688041319971611	126.721740598271	-0.288832647663013	0.115760663061171	-2.49508459976933	0.0125927102861808	0.0583868969242612	-0.820290336885911	-0.828959614989114
DESI2	0.0601850531866207	0.0338059970031042	0.0750257317814103	112.596053378206	0.0389425079018129	0.0638108005047061	0.610280823838604	0.541675797545119	0.71965090837567	-0.0736717295007206	-0.071533693958021
COX20	0.0448130377235511	0.0348965181409999	0.199082719957567	127.834470128095	0.0328141471618797	0.0649680480150299	0.505081315576672	0.61350172403739	0.774062333954847	-0.121760119073098	-0.08569516775812
HNRNPU	0.140812574868674	0.0283001949345578	6.50206324196644e-07	929.758181999625	0.153237596842709	0.0530534723571924	2.88836130858708	0.00387254764209804	0.0242316925247827	0.178555942414959	0.19258047558973
EFCAB2	0.0136340782552624	0.042698183078257	0.749489294291481	438.806917511777	-0.0516614967040323	0.0681455665931086	-0.758105028497286	0.448388109623805	0.644138397928815	-0.219297488390383	-0.280902282371719
KIF26B	0.0997636063744598	0.267033436462322	0.708702172154036	13.137777018837	-0.0103378238320072	0.428831652823465	-0.0241069514433976	0.980767298485062	0.991310660658281	0.0501421509224657	-0.185411149337107
SMYD3	0.519289156611806	0.106218480931312	1.01412501266355e-06	333.535851264624	0.747806096805967	0.162875558217782	4.59127265618374	4.40551353176681e-06	0.000120406512163963	1.36254703002548	1.56651497323252
TFB2M	0.0999333806113769	0.063818723741604	0.117373346630652	27.0057385529222	0.0869562084625016	0.124397096246592	0.69902120777907	0.484538777243161	0.67378824041356	0.0506732569224458	0.0394168181594184
CNST	-0.11880003845497	0.0474040179600298	0.012206505210632	124.223652915679	-0.230752445676939	0.0906505035524634	-2.5455175275821	0.0109115885728536	0.0525704622477071	-0.633592114383664	-0.694747336431372
ENSG00000225300	0.0970802216196621	0.139168778386733	0.485444993791772	5.61708538691199	0.0790422784368718	0.242254855715691	0.326277375136023	0.744214504435326	0.858142062121246	0.0417476985638078	0.0211292340125693
SCCPDH	0.175378570861427	0.0718724598955234	0.0146817368732712	114.410308857425	0.222597578871014	0.125185107840985	1.77814743870146	0.0753796428951844	0.203979802292255	0.28668900312194	0.352858176259142
LINC01341	0.112160443773389	0.172914774673534	0.516567339459398	10.9051938609992	0.206781822673642	0.302855682017314	0.682773462582157	0.494750000926744	0.681577705553232	0.088923268970214	0.31631097766517
AHCTF1	0.141184500301858	0.0306545405445865	4.11152674506446e-06	242.579111890098	0.170179345479311	0.0595539682206454	2.85756517263135	0.00426904956145465	0.0261148636600522	0.179719439496121	0.231729628132555
ZNF670	0.0854926535858231	0.0616873250385144	0.165776501116042	35.1699456282969	0.0869118658238848	0.113673160913536	0.764576837007228	0.44452356637942	0.640616515836853	0.00549822385137421	0.0393143507718661
ZNF669	0.344922026154411	0.0676171348587742	3.37678223689483e-07	21.7995334868943	0.44288834305452	0.123071077873075	3.59863869487904	0.00031988723914676	0.00372136327145869	0.817073047241806	0.861908151901166
ZNF124	0.158278154841164	0.0811045498695452	0.0509937488319809	51.1604494636662	0.175863914136321	0.135117955285676	1.30155843288552	0.193067377189785	0.383873539027771	0.233193645313607	0.244865583001621
ENSG00000259865	0.200765833313816	0.13716301143245	0.143275270924712	11.5806669820096	0.247510411702775	0.238479663050013	1.03786800323878	0.299331511766481	0.501861405259007	0.366108163863723	0.410426985342837
ENSG00000290683	0.151539682548126	0.11520218190486	0.188367538380752	16.25020113406	0.180899378067867	0.199535607404702	0.906601986586605	0.364617310845253	0.56696093786496	0.212113632641961	0.256501580548774
ZNF496	-0.124474102529574	0.0491647425742672	0.0113486548090494	69.4748221342822	-0.20212608825999	0.0904290837284579	-2.23518894504049	0.0254049469501353	0.096267951205715	-0.651342330959606	-0.628597279710523
ZNF496-DT	-0.106081144075115	0.159402942438524	0.505736816955328	26.8290794429982	-0.203654878156266	0.272520359024516	-0.747301518628727	0.454881576007392	0.649341473532082	-0.593803503102481	-0.632130021822276
ENSG00000289367	-0.260093596019331	0.208516221852939	0.212267632906083	17.2872819509038	-0.390885911231707	0.323780510885999	-1.20725583563408	0.227333633296347	0.424368277857569	-1.07560179467222	-1.06478525900276
ENSG00000290612	-0.648432139872074	0.232801611954539	0.00534712692559701	12.8050752590436	-0.95725168468434	0.369649320418531	-2.58962111333115	0.0096081617848948	0.0479791557417948	-2.29044413123018	-2.37354863021869
OR2L5	-0.592953850565134	0.226443280271256	0.00883034362959543	25.0431674067532	-0.894051235217855	0.35065445698074	-2.54966454131499	0.0107826615778641	0.052187376134304	-2.11689098880649	-2.2275044354894
OR2L2	-0.655916932123195	0.229476204681081	0.00425887695811263	23.1450641726133	-1.00055190986812	0.360519324497782	-2.77530729111935	0.00551495720979614	0.0316307825073878	-2.313858862142	-2.473607198978
OR2L3	-0.916489233248444	0.241235911656172	0.000145198494921135	30.9409735315898	-1.33999516618923	0.366883212483483	-3.65237525347268	0.000259825825227929	0.00314900381296734	-3.12900911738248	-3.25799587728942
OR2L13	-0.382389821682836	0.251432453063024	0.128298706205692	10.4551554213196	-0.616495520123819	0.381808387029496	-1.61467254535766	0.10638162605173	0.257682770360695	-1.45818198118497	-1.58612607116439
SH3BP5L	0.05188637348822	0.0781795431684173	0.506893715561327	34.3849380223914	0.0142603959806342	0.140408240775349	0.101563810655891	0.919102905774485	0.958314333599996	-0.0996325505285041	-0.1285693509854
ZNF672	0.0554992586731831	0.0594989903677383	0.350935388478973	36.3494006371868	0.0240540207525478	0.113128228868303	0.212626158768472	0.831618566219896	0.909154315721064	-0.0883303351051477	-0.105938150489692
ZNF692	-0.0110999071012901	0.0409196875757546	0.786190455192429	97.8419026114173	-0.0696462155806988	0.0773184505478391	-0.900770968471578	0.36771010636752	0.570390435664094	-0.296672997565539	-0.322461540382505
PGBD2	0.157273313734761	0.0858029862492843	0.0668087415924862	24.4799760843587	0.167060678853269	0.154229278879517	1.0831969134977	0.278721029441049	0.480747462107945	0.230050193454667	0.224522983878057
FAM110C	0.0944094218777391	0.263368081327321	0.719991996096591	7.85502276824952	0.120726121199945	0.430840420928131	0.28021075863744	0.77931581298167	0.879476478504552	0.033392615993929	0.117452651028512
SH3YL1	-0.0308609880810599	0.0412759487476816	0.454656314976656	297.839192407883	-0.0894733488330871	0.068987169549788	-1.29695636764042	0.19464620002372	0.385744365842478	-0.358491733229021	-0.368278266910231
ACP1	0.0786355110408411	0.0518059409300488	0.129043146745063	102.912864798085	0.0682917016020836	0.0920930123332005	0.741551393226212	0.458359182691421	0.652478952081963	-0.0159530258464041	-0.00371330033593337
ENSG00000228643	0.80591009707192	0.100576836425504	1.12053177742447e-15	15.1794804818282	1.05681321901858	0.242901151187163	4.35079543202442	1.35644558820868e-05	0.000291941840862496	2.25918543619677	2.28057154577457
TMEM18	0.14614217671454	0.0549665712749486	0.00784319618360517	44.6512606302342	0.203455368596589	0.105410881608862	1.9301173227213	0.0535923025457326	0.16184962937933	0.195228575255163	0.308624176209039
TMEM18-DT	-0.246866946431343	0.195502644239721	0.206686426506133	5.30631402252604	-0.326445674493774	0.345383504478822	-0.945168690051873	0.344572761383653	0.547127668580186	-1.03422476902112	-0.915876152153023
ENSG00000290112	0.749700837834727	0.135655115573307	3.26643275487963e-08	6.37648922008377	1.06895337297986	0.262480764974519	4.07250174344635	4.65108519252901e-05	0.000789563095944132	2.0833455951384	2.30862512805336
EIPR1	-0.0643109692043567	0.0714577292924906	0.368127602453897	81.6417275245114	-0.167464971583045	0.139536103173667	-1.20015514102911	0.230079093603069	0.427219575287578	-0.463133556372527	-0.548502044372258
TRAPPC12	-0.0290504278837164	0.0332752530888552	0.38264453641316	357.287430555292	-0.0849551502829422	0.060728584293248	-1.3989318419265	0.161833422895016	0.341107482669382	-0.352827744383625	-0.35783757108523
TRAPPC12-AS1	0.465178081583546	0.165040030094351	0.00482369955098855	5.72070644747616	0.655412591281961	0.298987434000866	2.19210748261769	0.02837174658895	0.103606975812352	1.19327095413351	1.35301118921869
ADI1	-0.145132993226208	0.0635982910956951	0.0224877687172475	63.6032437352175	-0.266753612002738	0.115275358341038	-2.31405580378728	0.0206646613047768	0.0833690810511404	-0.715969691395172	-0.77793917113746
ENSG00000242282	0.238584284274505	0.144957715137292	0.0997866489204439	5.44891041325894	0.358926299488581	0.270339471384658	1.32768736156133	0.184281410450665	0.372187533796411	0.484415903482553	0.667887869704987
RNASEH1	-0.0178313249497562	0.0410170677102268	0.66375886064228	68.618300190418	-0.067571953438923	0.0810363888000191	-0.833847046240875	0.404367180390144	0.60550109023446	-0.317730941766101	-0.317668315860997
RNASEH1-DT	-2.55332447321398e-05	0.0578050146574866	0.99964756377596	56.2108560775922	-0.0581251512424113	0.107520358468352	-0.54059670252606	0.58878559120156	0.757288078593099	-0.2620289519904	-0.295838556243733
ENSG00000287126	0.2664696630663	0.124419585589068	0.0322174776003579	6.63348093509113	0.359568530025785	0.258990470607005	1.38834656419231	0.16503153949758	0.346121467093789	0.571649940029986	0.66937194208783
RPS7	0.285583185062721	0.0462452998249972	6.59965242781546e-10	232.839140785586	0.35304738585939	0.089054625353819	3.96439134359066	7.35834533437965e-05	0.00113098226729873	0.631442912140395	0.654302820641158
SILC1	0.00158657600893941	0.0437846728648232	0.971094279264017	1116.35449813182	-0.0391256471391209	0.0732034264440831	-0.534478357635449	0.593010619072251	0.759945832345493	-0.256985778698646	-0.251934322959882
RNF144A	0.0304903131491604	0.0230904531479915	0.186677242966982	1422.11158214637	0.00324988681777802	0.0460696695143704	0.0705428723938273	0.943761578285838	0.972001408319968	-0.166566004204157	-0.154012539409266
ENSG00000223884	0.435129311630945	0.144753486448876	0.00264707004966209	6.28522155100501	0.627025918431259	0.260322989553137	2.40864596518192	0.0160118220193631	0.06943808557959	1.09926916503025	1.28741499785421
KIDINS220	0.0140882033896128	0.026224961785545	0.5911254175867	1099.56687814397	-0.0225365743241414	0.044740012402544	-0.503723023618562	0.614456026904613	0.774404559184399	-0.217876845376608	-0.213600137032076
MBOAT2	0.0108442240658403	0.0350154527918306	0.756790442090366	907.561000350402	-0.0240715189850724	0.0657107668156718	-0.366325339842654	0.71412232331612	0.838465565328905	-0.228025009868186	-0.217147101632043
ASAP2	-0.256476012741673	0.121535243627134	0.0348323903646517	240.403752250153	-0.399841121759378	0.187497801153116	-2.13251099106414	0.032964861909434	0.114659714935989	-1.06428488217077	-1.08547904395501
ITGB1BP1	-0.13502596453426	0.0633700951146467	0.0331095687323152	184.509568652969	-0.248018520986942	0.108559265646386	-2.28463705525442	0.0223341182699566	0.087982932319268	-0.684351798847166	-0.734645946110118
CPSF3	0.00107242231007977	0.038699150705483	0.977892029065102	77.0875070771324	-0.043584980404955	0.0739547026127933	-0.589346976799489	0.555628537818771	0.730983500328174	-0.258594209514386	-0.262238992330685
IAH1	-0.0446067861334868	0.043813838848967	0.308631337683735	94.895517950784	-0.118082824525107	0.0839025387843977	-1.40738082823145	0.159314493044099	0.337723884465957	-0.401492814857932	-0.434389313181885
ADAM17	-0.0518807597242875	0.051325090003615	0.312099490094159	246.598564470156	-0.11717425481027	0.0932160685922621	-1.25701777150465	0.208747200470372	0.40273174662773	-0.424248040196728	-0.432289781715276
ENSG00000239300	0.0296830092359555	0.0681520735336815	0.663169924320232	52.6433772423499	0.0229581053740411	0.12474525166016	0.184039913892556	0.853982142921725	0.922350618352128	-0.169091499001815	-0.108470602082941
ENSG00000271855	0.00767683332091666	0.0932160104630631	0.934364173734516	13.1198310174316	-0.00738405295695692	0.198100622720675	-0.037274254141889	0.970266333441613	0.986224600338346	-0.237933581742561	-0.178585547739285
YWHAQ	-0.0172809095086444	0.0378125346935773	0.647659998543764	785.655449489567	-0.0718128158599373	0.0694114745886171	-1.03459573918509	0.300857744679997	0.503464126616092	-0.316009073074098	-0.327468140742989
ENSG00000240687	-0.0681264693164258	0.0809555327430058	0.400051363549415	249.810434260154	-0.15648614071857	0.133232422557119	-1.17453497966294	0.240180809526522	0.438968453830999	-0.475069613569675	-0.52313205845908
TAF1B	0.103624072051575	0.0704480918510685	0.14131058483846	71.5661608179001	0.109960365784873	0.117905755836303	0.932612364891995	0.351020146840574	0.553737745778804	0.0622188742290436	0.0925750418735245
KLF11	0.136699951926426	0.192738032143888	0.478167732386337	5.9002232034393	0.225304877742797	0.36595753036087	0.615658536990959	0.538119908198643	0.716749929071718	0.165690393672426	0.359114228027109
HPCAL1	0.275860337600697	0.162710042115715	0.0899975477702698	38.0843779750359	0.338189336305649	0.276488364688626	1.2231593784661	0.221269504963885	0.417360747594846	0.601026856573065	0.619968699592311
ODC1	-0.7517832122401	0.179115707372486	2.70243495603928e-05	18.7638880996794	-1.20442073623051	0.336808405485428	-3.57598182413122	0.000348915894810631	0.00398383816267953	-2.61375805468392	-2.94470920581244
NOL10	-0.086448022773124	0.0381429305388972	0.0234254843276752	219.277160754404	-0.186372600328824	0.0645750268243892	-2.88614050189497	0.00389998010374301	0.0243724031335351	-0.532385064644618	-0.592193971213409
RN7SL832P	-0.14831967030495	0.0961802607664325	0.123049067168772	11.4146566791875	-0.306286769817102	0.216915237388219	-1.41201131605583	0.157946629253967	0.335507940857767	-0.725938596850158	-0.869292765088818
ATP6V1C2	-0.130903647248286	0.14365319685583	0.362164868833686	5.46824548524918	-0.396220195869857	0.330361215366938	-1.19935445639334	0.230390148690649	0.427528707146076	-0.671455923217513	-1.07711177425719
PDIA6	-0.171510170770253	0.0676607919816619	0.0112494477802118	121.7128815229	-0.330057017491173	0.126224927923287	-2.61483229122351	0.00892712772031381	0.0453024905641232	-0.798485610833656	-0.924221277613342
SLC66A3	-0.0501180762778243	0.0978904548467462	0.608664140433891	39.2581622654019	-0.095331511584774	0.163879965599758	-0.58171547227195	0.560758348000355	0.735608241991558	-0.41873382454492	-0.381815364650603
ROCK2	0.172594986440916	0.0669341985957907	0.00992081805513703	172.976911623932	0.202683444367483	0.117764395355807	1.72109272717876	0.0852339988219187	0.221917574675276	0.277981095408556	0.306840406419686
E2F6	0.0733949307836231	0.0431962245147448	0.0892993590470668	63.1635392503037	0.0670603498246633	0.0854561340965665	0.784734185949534	0.432609434721648	0.630576015555431	-0.0323471717929688	-0.00655871963721823
GREB1	-0.172101166742658	0.208694304521156	0.409566493129831	50.5084277408604	-0.2686567947336	0.315826833196418	-0.85064588089169	0.394966094570095	0.596462942938763	-0.800334427901595	-0.78233706374262
LPIN1	0.000346845585754541	0.0345802362717024	0.99199721784717	181.765425108813	-0.0568350762420219	0.0665826480883574	-0.853601919926643	0.393325594386817	0.594532021938609	-0.260864036543108	-0.292857438764938
ENSG00000287291	-0.0293804608308512	0.232587207197965	0.899478472834479	8.04900348344264	-0.2741437376828	0.40838657443058	-0.671284892420969	0.502039057014155	0.686819901647973	-0.353860188891091	-0.795016343262087
NBAS	-0.0320560498916579	0.0227248440312368	0.158357594679291	511.279660936549	-0.0905259449159266	0.0448139451830685	-2.02003962262463	0.0433792777577033	0.139322981921902	-0.362230253922627	-0.370710615866468
DDX1	0.0502093305832548	0.0348306793360361	0.149436131574215	192.818854947638	0.0260678769000314	0.0622929250955227	0.418472512890634	0.675601679326398	0.813605345375478	-0.104878856241461	-0.101284512709539
MYCN	-0.0361564009459611	0.153537497348498	0.813829168889098	10.0156228158846	-0.0959138398271812	0.291278319176736	-0.329285887457297	0.741939610059782	0.856590837898773	-0.375057412427415	-0.383161014245636
ENSG00000226764	-0.435132957079315	0.136121676724209	0.00139034935238402	24.4239082900383	-0.777324432522732	0.248640252320014	-3.12630165578448	0.00177019870143486	0.0135057574816387	-1.62317872141776	-1.95777103886263
GACAT3	-0.460458959959253	0.104614026611125	1.07503543642714e-05	24.4182565704037	-0.702654987150089	0.200776156253486	-3.49969339119614	0.000465793589699916	0.00494061981155162	-1.70240624338633	-1.78522418021865
CYRIA	-0.00599686435760678	0.234984763850206	0.979640015461999	12.842491624578	-0.0529739023228364	0.395959168139009	-0.133786275417769	0.893571580254135	0.945052025984742	-0.280709111238967	-0.283935001654167
SMC6	0.112313480939928	0.0279608417086103	5.89904211699178e-05	291.659556795217	0.124493285585292	0.0489288988700381	2.54437129100256	0.0109474648846564	0.0527089598777368	0.0894020162692447	0.126157850021798
GEN1	0.0533156805425592	0.0652168929351899	0.413635123943141	32.0339858162685	0.11290392959075	0.140424855872223	0.804016702666121	0.421387328826796	0.62003519732394	-0.09516123870783	0.0993770568796298
KCNS3	-0.243867961041716	0.210999087069131	0.247772248955137	37.3089020995113	-0.231618044890585	0.327343751078045	-0.707568249364146	0.479213415825853	0.669906311038921	-1.02484302086424	-0.696747571258534
RDH14	0.110567819139269	0.0459864101905639	0.016200873987061	49.4597087634348	0.100760318933713	0.0878936836609948	1.14638862244464	0.251634388254016	0.451743887273933	0.0839410495577943	0.0713154868356782
LINC01376	-0.314367219888772	0.0794536589019331	7.60205762351414e-05	132.901193600564	-0.485949734104213	0.136128382992774	-3.56978995431105	0.000357267577554444	0.00405726451745009	-1.24538637330529	-1.28445963753174
TTC32	0.00753733073008968	0.0508717269275689	0.882213773577069	70.8977640027729	-0.0450651398161114	0.0916002313664221	-0.491976266258984	0.622736121737475	0.778933786990129	-0.23836998872837	-0.265659358658743
WDR35	-0.0096727971836139	0.0545952986117936	0.859372728278484	87.8145463973035	-0.0923163197074792	0.0911746446214984	-1.01252184848891	0.311288605580147	0.513581044644952	-0.292208559063724	-0.374847830821475
WDR35-DT	0.160571230550457	0.147074898205238	0.274936393775646	5.13778033835684	0.00630588484569573	0.294648131508431	0.0214014078874798	0.982925450492017	0.992185671147936	0.240367091000829	-0.146950710342398
LAPTM4A	0.285805643702765	0.0500420263661964	1.12108260184023e-08	57.2003173137442	0.39037142646179	0.116421472611588	3.35308786003911	0.000799153339121727	0.00754551805380195	0.632138831148017	0.740551565702873
PUM2	0.0116518584412631	0.0171604298298232	0.497140572595103	788.54008915856	-0.0245190863817984	0.035503461358334	-0.690611152933202	0.489809936737649	0.67781796683333	-0.225498481283129	-0.218181344593822
RHOB	-0.0595611331454366	0.0574903790501655	0.300193212599566	235.577699789909	-0.130589009380893	0.104448646966635	-1.25026999557599	0.21120093508636	0.40533011877206	-0.4482746091281	-0.46328872310408
HS1BP3	0.097235699114943	0.0571784020013934	0.0890243398498437	74.6504372088228	0.0898373302332328	0.0936649115917383	0.959135376380976	0.337490550809072	0.540020249544369	0.0422340799612744	0.0460745415217591
ENSG00000233005	-0.103265364650788	0.311055171134441	0.739901280658037	6.68331407418415	-0.225022043544931	0.509778955422201	-0.44141100991226	0.658915473013689	0.80127676486392	-0.58499487952074	-0.681505469135982
ATAD2B	-0.0517601786708584	0.0250159626455475	0.0385380150485202	396.23734583876	-0.0969187633031989	0.0530461837927271	-1.82706382200649	0.0676901739940204	0.189881789541944	-0.423870825596191	-0.385483200892384
UBXN2A	0.0329151935590968	0.0296001892329045	0.266141300483304	356.538684686475	0.00531667491261789	0.0500327772603602	0.106263837502984	0.915373022586404	0.956784001329799	-0.158980232897877	-0.149236585985912
MFSD2B	-0.268578086979849	0.10868616050013	0.013468526941087	12.1061116380366	-0.459575503867609	0.20271649469137	-2.26708489887465	0.023385039894124	0.0908657787704772	-1.10214389044443	-1.22351381754114
WDCP	0.0873907058074811	0.0833808329265877	0.294596653484973	20.497312810532	0.0869135031475156	0.150114090008545	0.578982979829329	0.562600657604748	0.736616782373488	0.0114359146430007	0.0393181343147552
SF3B6	0.234919909055998	0.0427739117166671	3.97113566773569e-08	67.571507090735	0.273519673602454	0.0890307561948342	3.07219308576787	0.00212492225064406	0.0154697687828769	0.472952611406749	0.470529433058121
FAM228B	-0.0780836692804072	0.0427759793632696	0.0679392913930052	310.393112575824	-0.155142808421655	0.0696838791729594	-2.2263801938549	0.0259887259958767	0.0978282338531143	-0.506218795800746	-0.520027873517154
PFN4	-0.221598767898636	0.147168355686503	0.132131334693681	6.09851879029591	-0.266510491383058	0.262916294596313	-1.01367049840811	0.310740005750012	0.513019397612737	-0.955178139385313	-0.777377365716408
FAM228A	0.0228468326055439	0.136859989037982	0.867420559173326	14.8922340096258	-0.0451369487837747	0.267267192148428	-0.16888323785999	0.865888484058199	0.929304429504575	-0.190477160874105	-0.265825295498517
ITSN2	-0.0206883502618295	0.0247385535119176	0.402997567102504	753.031060019502	-0.0902818132781309	0.0496397548639799	-1.81874011113705	0.0689510891062006	0.192179227808536	-0.326668595163288	-0.370146474175217
ENSG00000242628	0.124572421358383	0.105654922171254	0.238378321764639	17.785354314199	0.114194955626496	0.199236845098677	0.573161834448533	0.566535123095724	0.739998969089521	0.127751750173915	0.102360372019897
NCOA1	0.0720184404513018	0.0261998171417156	0.00598112026049532	1326.45401272921	0.0577686461030813	0.0480896328978057	1.20127026600191	0.229646380498264	0.426844925461638	-0.0366532566718384	-0.0280300762357368
PTRHD1	0.861514514146924	0.188007316936499	4.59789029719247e-06	6.68130686016417	1.21724634238517	0.364834464905175	3.33643462851446	0.000848603832455158	0.00789644824838387	2.43313314504937	2.65130192044386
CENPO	0.406567589280372	0.168714735728845	0.015961573767066	9.835114959465	0.555374799197038	0.30098362730611	1.84519936904144	0.0650085422661828	0.184951152168748	1.00991931792971	1.12184291571953
ADCY3	0.0441265504275366	0.126864006123192	0.727971154524275	121.283641969699	0.0239517506601983	0.199917603857853	0.119808111932097	0.904635155841154	0.950274366726455	-0.123907662354364	-0.106174477183697
DNAJC27	0.0703854558203552	0.0353945023636877	0.0467455323858465	112.659309472688	0.0352071355640423	0.0700906941129177	0.502308273724937	0.615450690171349	0.774670460957995	-0.0417617345605918	-0.0801654275879068
DNAJC27-AS1	-0.100231088208588	0.048353952544775	0.0381850908348626	129.395862028937	-0.209569262975449	0.0835283385383921	-2.50896003251788	0.0121087184035776	0.0566703046667567	-0.575502730103289	-0.645797038046499
ENSG00000286645	-0.0561664062507621	0.135045788225284	0.677478503541166	5.87966490941874	-0.0965664553416126	0.257275775808484	-0.375342198612188	0.707405986393778	0.834040739559716	-0.437654859896444	-0.384669084331807
EFR3B	0.543672044027338	0.114549984978475	2.07319328006191e-06	142.893268219868	0.769896514994841	0.199349034837673	3.86205288438821	0.000112438218570727	0.00159856874979496	1.43882419691713	1.61756171993862
DNMT3A	-0.0143090974604655	0.0225629789352982	0.525960249902981	470.788657181351	-0.0628197208586623	0.0398297956771182	-1.57720419577125	0.114748547878907	0.271510966384625	-0.306712331482077	-0.306686811991812
ARNILA	-0.0962630011744044	0.195921538758757	0.623189919074538	6.21956866722605	-0.214371683320252	0.355310500549286	-0.603336189020161	0.546285062916847	0.723325059576297	-0.563089334110074	-0.656894516275357
DTNB	-0.11844925052247	0.0330033242864966	0.000331936509918251	796.583448862344	-0.216619470301051	0.0567834875753688	-3.8148320850059	0.000136275565076082	0.00187439116764182	-0.632494741902101	-0.662088723631552
DTNB-AS1	-0.12579847321384	0.116781403891934	0.281385016394879	7.2231619937133	-0.25005039818912	0.219084969439093	-1.1413398136317	0.253728540126181	0.454164670520132	-0.655485369558299	-0.739341227113431
ASXL2	0.139155461956573	0.0440435739399482	0.0015804268524732	213.275034705764	0.153754088172148	0.0723144831207006	2.12618664390529	0.0334877217496303	0.116014398732435	0.173371983845963	0.193773988625307
KIF3C	0.515520689568778	0.125658003614493	4.08587113877009e-05	52.3821557055547	0.706606074056616	0.198058810020034	3.56765787891556	0.000360186360768968	0.00407815989978275	1.35075810672579	1.47130957206764
RAB10	0.122139398061752	0.0228709473422238	9.27553501495755e-08	566.145198798659	0.134823800273202	0.0410786654365918	3.28208813115686	0.00103041394420217	0.009004551169606	0.120140505415014	0.150029700799296
HADHA	0.0821208735864239	0.034743891468152	0.018098043897696	168.560976249876	0.0765378118138585	0.0640320552001931	1.19530462632453	0.231968032913655	0.429271506215432	-0.00504974043821413	0.0153418889181596
HADHB	0.00121392787972968	0.0343981503637599	0.971848099574544	171.280334183191	-0.0512295799608751	0.064937870223042	-0.788901449722896	0.430169608335695	0.62817966743392	-0.258151536595124	-0.279904205087823
ADGRF3	-0.0481912278321572	0.060153803454821	0.423054357184139	39.7903984031379	-0.160476027790695	0.123892063574671	-1.29528900528785	0.195220550585173	0.386158001465199	-0.412706050312922	-0.532351927137676
SLC35F6	-0.212131950976893	0.0756869732419337	0.00506683340075863	35.7352978101586	-0.376092792148407	0.137122919346732	-2.74274201526741	0.00609285332063264	0.0340537232149337	-0.92556302604921	-1.03060117989742
CENPA	0.165119610308695	0.0991691493440232	0.0959067675791058	18.4907154453333	0.186612055400451	0.176201873133821	1.05908099659487	0.289562893708858	0.491769795255596	0.254595821011069	0.269702489210473
DPYSL5	0.389699731140039	0.130582532211726	0.00284211724364972	692.577085170001	0.515311876157576	0.217034220747136	2.37433467581115	0.0175806072351883	0.0742302955458657	0.957151472655769	1.02926513528931
MAPRE3	0.248546071698211	0.0702302757687304	0.000401621464591135	98.3388466803886	0.300569737935148	0.120946417017038	2.48514793036661	0.0129497609580155	0.0595753470831415	0.51557943669778	0.533036976852388
TMEM214	0.138484652920769	0.0746102431772274	0.0634381968670385	28.7926651839013	0.176355805881248	0.133685524059691	1.31918401129583	0.187107602212014	0.376250918850379	0.171273486981977	0.246002251085286
AGBL5	-0.00816703489522401	0.0485513514177264	0.866414637961987	53.9397610231326	-0.0382564417121231	0.0951118820948158	-0.402225682738417	0.687517942641243	0.821134111461504	-0.287498071769364	-0.249925754860892
OST4	0.156507631708966	0.0694845696185408	0.0242964722690462	48.0367008228651	0.185838108861682	0.136310157468495	1.36334747397408	0.172773026756309	0.357235205623848	0.227654904714979	0.267914046248877
KHK	0.132004168150898	0.111675268726506	0.2371914871214	17.9276494172956	0.134011477338209	0.191534120779697	0.699674171853431	0.484130809890129	0.673537651019519	0.151000538585581	0.148152577299344
ABHD1	-0.069281599614197	0.128781249458045	0.590591590545617	12.508032024263	-0.102898887704715	0.214436130846742	-0.479857975884937	0.631328384859927	0.784073805579287	-0.47868321621661	-0.399302128763514
PREB	0.192346544157119	0.0823560365488187	0.0195147685489452	27.8777610996608	0.243550507265563	0.147514718747496	1.65102512707531	0.0987334442413882	0.244698743974718	0.339770039376246	0.401276400819792
SLC5A6	0.395653067534314	0.146669446174854	0.00698447808568903	20.8065126852586	0.519996463209601	0.249975636549927	2.08018857512038	0.0375082397457379	0.126065291355499	0.975775338893161	1.04009032323382
ATRAID	0.179103965249022	0.0446911671719168	6.13409626066349e-05	49.2152428879775	0.196339637156154	0.0847895281151048	2.31561186293684	0.0205794705456578	0.0831842677660188	0.298343181915334	0.292181076881409
CAD	-0.0151039208558489	0.0533149281911777	0.776949728222119	37.706716593569	-0.0583231815874748	0.106336447188796	-0.548477809155354	0.583363862330672	0.75375385470057	-0.309198783383603	-0.296296166632914
UCN	-0.0768408451372435	0.116621261961505	0.50996496593601	21.4077967042235	-0.168290278252547	0.223514114417236	-0.752929087683466	0.451492527685661	0.646876794027149	-0.502330859849211	-0.550409170808377
MPV17	-0.0908655091495682	0.0607566561318213	0.134767132320482	73.6276574842273	-0.19945534347891	0.111210665340532	-1.79349114465028	0.0728944253369008	0.199669687482663	-0.546204319921291	-0.622425697480129
GTF3C2	-0.0658507507379439	0.0324804413684808	0.0426218242626572	107.956845169305	-0.121445935722424	0.06910687558964	-1.7573640059142	0.0788557843901626	0.210126623697452	-0.46795046632304	-0.44216082225727
GTF3C2-AS2	-0.000921085359955065	0.0896957751060398	0.991806672379649	16.5402841091325	-0.0216349631445998	0.168047056532693	-0.128743481683006	0.897560628281614	0.946447850560415	-0.264830514290586	-0.211516685414458
EIF2B4	0.0448409969498409	0.0458714169539435	0.328303481255364	49.5232337353894	0.00605353992759391	0.0829850887394816	0.0729473212542802	0.94184803730664	0.971141218941142	-0.121672654018877	-0.147533831359247
SNX17	0.154771034546789	0.0415742920673045	0.000197058262808692	57.8969047287106	0.138513403111274	0.102928891889206	1.34571936575759	0.178393038472166	0.364431734512413	0.222222294979081	0.158555669837584
ZNF513	0.140552051109502	0.106680796039349	0.187670759763199	12.4445829243933	0.169535934701083	0.22967042065601	0.73817052373064	0.460410832463731	0.654077110761792	0.177740944013871	0.230242828437622
PPM1G	0.165861395255326	0.0489430673708208	0.000701828299419159	95.4628939149851	0.176494487358047	0.0969570896064339	1.82033606902259	0.0687078417500587	0.191829517066199	0.25691635234141	0.246322717549905
NRBP1	0.00860946835917583	0.0347174787541789	0.804144800486727	125.658664009506	-0.0281995475106968	0.069799368653421	-0.404008632953655	0.68620637088553	0.820362823408267	-0.235016012660198	-0.226686188884327
KRTCAP3	-0.151442688549608	0.121200018592757	0.21147240581147	7.35344692143411	-0.256676660120715	0.228826700159564	-1.12170765012007	0.26198676277028	0.463850901322998	-0.735708357904038	-0.754653255683391
IFT172	-0.00890864600217711	0.0292660429789675	0.760821540482453	233.197261223502	-0.066138921508063	0.062850254616008	-1.05232543467242	0.292650266128273	0.494641842132217	-0.289818059275755	-0.314356852158911
ZNF512	-0.100636131422576	0.0319832109760313	0.00165220335904285	113.289480805908	-0.164267019411432	0.0691403002047794	-2.37585053760118	0.0175085532205538	0.0740719507636936	-0.57676982978288	-0.541112186331238
CCDC121	0.295404463669228	0.0870651418138626	0.000691535626952718	16.8675558631787	0.402117520266417	0.169499267906587	2.37238499748582	0.0176736640855497	0.0744721565029746	0.662166890584422	0.767694550054924
GPN1	0.073944079693613	0.0745477988145127	0.32124553657772	20.1360071772631	0.120103770847509	0.153593217976749	0.781960117963609	0.434238012284638	0.631953075752033	-0.0306292651996346	0.116014517964138
SUPT7L	-0.150862886812805	0.0701125244020338	0.0314190027845497	69.6146640396003	-0.279141430609474	0.124596655414472	-2.24036054323374	0.0250675256633753	0.0955772136303939	-0.733894559846058	-0.806565059214929
SLC4A1AP	0.0318883821716672	0.0363324226988422	0.380115288199923	82.9900032495606	-0.000339214272054374	0.0727094524796354	-0.00466533938141512	0.996277611239876	0.998282502652933	-0.162192414549314	-0.162306268059796
RBKS	-0.14404980855877	0.078373625021945	0.0660641242257545	27.8887996475722	-0.243863869901655	0.148700908215726	-1.63996220889163	0.101013024801747	0.248432898323125	-0.712581156795287	-0.725045339195862
BABAM2	-0.380483633901865	0.0544565024742474	2.80971367456202e-12	282.380607168506	-0.611584299639061	0.0984025395932599	-6.21512719251965	5.12830922064458e-10	6.70404313149058e-08	-1.45221883986302	-1.57477717654593
ENSG00000223522	0.352045085651672	0.110192000305954	0.00139911568381294	8.37385028362798	0.367545325711387	0.243856872784326	1.5072174161622	0.131754937509677	0.29737093880789	0.839356166906529	0.687804796794687
PLB1	-0.736701533396985	0.262511683817577	0.00501051274561383	5.88921640012726	-0.849127721157331	0.498615607830772	-1.70297060064257	0.0885735703506479	0.227790682872913	-2.56657792730533	-2.12369475548296
PPP1CB-DT	-0.411123355691578	0.0518707651236675	2.26469648914666e-15	52.2159620190064	-0.679969333939694	0.0993658761853922	-6.84308698361437	7.75045572996768e-12	2.04639711470182e-09	-1.54806930796545	-1.7328019588106
PPP1CB	0.0506253654987037	0.0349678032679305	0.14768115379686	246.324535882833	0.0296911666978389	0.0656072823774361	0.452559009029315	0.650866321090059	0.796137444046792	-0.103577371140962	-0.0929117804701544
SPDYA	0.615734157969321	0.10126926789876	1.20056721345907e-09	24.4213651305207	0.858483138656465	0.188102391208875	4.56391401055172	5.02086503457807e-06	0.000133282783485227	1.66425664050115	1.82226852543862
TRMT61B	-0.13458015510966	0.0334080377390539	5.61633437571597e-05	100.048565679679	-0.205278008855911	0.062347104147223	-3.29250270182845	0.000992999437180904	0.00876100391014302	-0.682957169929656	-0.635880767552269
WDR43	-0.0828804329739539	0.0508354430547695	0.103023937454154	117.82177980154	-0.166100707916099	0.0862952335120344	-1.92479585669045	0.054254902560669	0.163150902839547	-0.521224547111371	-0.545349491023042
CLIP4	0.141894745103667	0.0476310068541639	0.0028915163287995	928.206230203802	0.162989001059914	0.0790198199900762	2.06263442615262	0.0391473743556833	0.129958032605104	0.181941303558332	0.215114112429397
ALK	0.329567038836009	0.217875609312306	0.130371504475222	18.9890107169654	0.477303235257406	0.381606548515493	1.2507731775416	0.211017243461569	0.405270181894294	0.769037926940232	0.941434409402405
ENSG00000233862	-0.240296582696931	0.0969087781122557	0.0131523842368559	21.8704717255163	-0.413372582512091	0.183347101172407	-2.25459022732725	0.0241590614350364	0.0929765440860093	-1.01367065159575	-1.11674767109015
YPEL5	0.108137422601331	0.0474891881514154	0.0227805158682887	81.9312489724392	0.121352846644533	0.0926567783389331	1.30970284980804	0.190296379141801	0.380397799252616	0.0763380221075217	0.118900894097095
LCLAT1	-0.101745978542511	0.180329957266733	0.572603625604306	35.603763597373	-0.171619770552227	0.289643831725755	-0.592520025472948	0.553502415048492	0.728964701960185	-0.580241772729946	-0.558102993018011
CAPN13	-0.25098581459224	0.0628663366254048	6.54155900553837e-05	66.4123726953877	-0.4365977947302	0.115090046024453	-3.79353219337002	0.000148519365040169	0.00198959797762392	-1.04710985472731	-1.1704167105423
EHD3	0.0958116206864961	0.186738054178658	0.607895136898334	15.0722282812014	0.0885823923783771	0.31095754023801	0.28486973594715	0.775743942931997	0.877056884859498	0.0377791248896187	0.0431746192902742
MEMO1	0.114645640303748	0.0636880376094731	0.0718428571460527	35.1254396106243	0.108131020114305	0.142118631407035	0.760850418018818	0.44674641621495	0.642592201355451	0.0966977276417503	0.0883477726437196
DPY30	0.156167182236774	0.0309560366030085	4.53983049369162e-07	111.613277774312	0.215732144686165	0.0681436986564716	3.16584143419806	0.00154635063318974	0.0122531299369472	0.226589874115197	0.336993466190506
ENSG00000288937	0.21969640255507	0.172590608518264	0.203041568130709	4.9619947648794	0.278769862286425	0.318078710384827	0.876417858803427	0.380802913170247	0.582872864817316	0.42532880351812	0.482661618588446
SLC30A6-DT	0.00605062528139556	0.10696538180297	0.954890759153396	8.22797026829758	-0.0519838497980025	0.224436320602739	-0.231619595519996	0.816833486328018	0.900320064757581	-0.243020860370279	-0.281647178941676
SLC30A6	0.00760107094705595	0.0285348474362538	0.789947692350271	144.584053540627	-0.0291554867871193	0.0570795454914057	-0.510786947164972	0.609500250070297	0.771911837048344	-0.238170589736594	-0.228895182380635
YIPF4	0.0343109840908357	0.0244308391515568	0.160195950863723	360.05932332864	-0.00247647191176226	0.0486574566495637	-0.0508960410651564	0.959408360195505	0.980292447920029	-0.154613771062541	-0.167245063172094
ENSG00000272754	-0.121348065066162	0.146989563197001	0.40905619948725	6.22009753628261	-0.293343365693875	0.296600171250848	-0.989019542560485	0.322653580277824	0.525471509856582	-0.641563124861384	-0.839383024759602
BIRC6	-0.0295453964698442	0.011341379002048	0.00918481570803794	1216.28469411386	-0.0935002090016273	0.0307921793891775	-3.03649208521075	0.00239348392417844	0.0168524063347154	-0.354376158269428	-0.377583573368752
ENSG00000276334	-0.103131518646034	0.0669402362085396	0.123401832826625	28.831879651546	-0.19348442496772	0.125413161931929	-1.5427760690121	0.122885117778198	0.284036165619577	-0.584576168074944	-0.608628042667194
ENSG00000276517	-0.0531546104883705	0.072570616977385	0.463891746650272	21.4968564563924	-0.132957229444365	0.140432646962528	-0.946768663271308	0.343756673183323	0.54635990214862	-0.428233036955771	-0.468761228363632
TTC27	-0.105948298274699	0.034461111747054	0.00210904746939619	256.072988734887	-0.193585462919246	0.06139410367012	-3.15316050478416	0.00161512975009909	0.0126155882118147	-0.59338792060331	-0.608861522118564
LINC00486	-0.290369737107521	0.0483347324607207	1.88433884034681e-09	579.949850354358	-0.464411318274996	0.0813027062363223	-5.71212619817468	1.11573296854911e-08	9.7616731792705e-07	-1.17031487057921	-1.23468846308479
ENSG00000236854	-0.989910039239571	0.104332111834054	2.35358608109506e-21	46.3561380521967	-1.47007891785751	0.17494948089071	-8.40287670688121	4.3567203878293e-17	7.15760751716045e-14	-3.35869196734459	-3.55859463758514
LTBP1	-0.779732237460089	0.102186264011074	2.33845854683537e-14	545.141877362634	-1.17809535333686	0.157695278864693	-7.47070782218979	7.97645865846238e-14	4.91416323850103e-11	-2.70119119682302	-2.88387626272267
RASGRP3	-0.0919397073360079	0.0469731974587308	0.0503145390456734	697.120943901551	-0.17466285708263	0.0834117945769251	-2.0939827271256	0.0362615189626823	0.123142585985811	-0.549564742046259	-0.565134986074642
FAM98A	0.00465680551770502	0.0471115787514551	0.921260301821426	199.5429369249	-0.050459453683642	0.0813909289654715	-0.619964095815253	0.535281425364549	0.714384976571913	-0.247381157037366	-0.278124590022617
LINC01320	0.472357595084723	0.341312343329036	0.166375220886403	6.45332888462359	0.617731796477634	0.576492876583474	1.07153413609993	0.28392933030346	0.486238021527329	1.21573067927588	1.26593805318228
ENSG00000226994	-0.281170086358572	0.0987144883451129	0.00439512184729359	984.094661603336	-0.432202188626852	0.14617550733062	-2.9567346576694	0.00310915550464943	0.0204229112802072	-1.14153553515582	-1.16025930249964
ENSG00000288535	-0.484090841375353	0.142073456513681	0.000656022829821933	7.25094668629327	-0.681833922276299	0.258106651720814	-2.64167512820947	0.00824971446902892	0.0427550922324085	-1.77633403266002	-1.73711066712549
CRIM1	0.352640021351503	0.0566506290474708	4.82106330430656e-10	167.367363520652	0.431656881471397	0.107389876269007	4.01953048525837	5.83142362657323e-05	0.000940171654152237	0.841217308652885	0.835954384540541
FEZ2	-0.00590116253677949	0.054779809300411	0.914213728013737	244.575868614061	-0.0475288580733049	0.0960985101085362	-0.494584754952231	0.620893265611252	0.778187313787047	-0.280409726525637	-0.271352542045081
STRN	-0.110884021236101	0.0332601253726791	0.000856551285760294	744.623145810213	-0.201050302871967	0.0573783337460167	-3.50394111759867	0.000458426710075678	0.00489407749832417	-0.608828379218477	-0.62611134468915
HEATR5B	0.0685737086997636	0.0233744161221376	0.00334939281306114	261.505537895924	0.0594289126185744	0.0464592923600807	1.27916095144053	0.200840383457327	0.393275845556886	-0.0474294364667573	-0.02419351671222
GPATCH11	0.194280744387364	0.047117760490263	3.73479912517423e-05	81.9881301363644	0.243796092829421	0.09241821065054	2.63796594971184	0.00834049560694211	0.0430921960160658	0.345820812250269	0.401843902257101
EIF2AK2	0.241955729405814	0.0474255358470047	3.36433290040182e-07	113.638387653474	0.272733151243736	0.0957199765487004	2.84928142564865	0.00438181021754495	0.0266185069336975	0.49496282020182	0.468711929773172
CEBPZOS	0.0199179363492588	0.0314228541625092	0.526167082373775	153.167442676913	-0.023638827071273	0.0569396851289283	-0.415155563606431	0.678028026164879	0.815109912376812	-0.199639648677197	-0.216147233076516
CEBPZ	0.117164188886522	0.0360792289963097	0.00116458903925595	142.082698533276	0.121684341234208	0.0707968102983131	1.71878281975519	0.0856539249611055	0.222658040519498	0.104576521785325	0.119666914921549
ENSG00000272054	0.20647373703536	0.0854351989345757	0.0156606647111932	13.7125058874762	0.252678060174025	0.166691018081702	1.51584688294469	0.129558074076813	0.293979931828923	0.383964241257261	0.422368436171094
NDUFAF7	-0.0455309724182316	0.0422444287428646	0.281123789634869	60.37242124181	-0.0768184923080997	0.0856635249119859	-0.89674680544638	0.369854038727942	0.57227520056837	-0.40438395364224	-0.339035305092586
PRKD3	0.202402562078604	0.0658629398217296	0.00211856520065643	116.57968362445	0.274192561265734	0.1165399054343	2.35277830579939	0.0186337398505305	0.0775671389160879	0.371228354554041	0.472084348217056
RMDN2	-0.279458336422795	0.212399804879321	0.188268568218929	13.9205556579026	-0.398317090044542	0.344582031708484	-1.15594271723813	0.24770458830432	0.447289103624722	-1.13618065518189	-1.0819572970938
ATL2	0.171503111244879	0.0628114360743694	0.00632490701613078	78.5198006534706	0.24122314381738	0.121680224726564	1.98243506173208	0.0474305686719235	0.14829875430717	0.274565374163832	0.395898307412205
HNRNPLL	0.265880036517375	0.0576257482692575	3.95162921364834e-06	98.3380346259099	0.331038558028962	0.0998630744107576	3.31492456027672	0.00091667859780109	0.00832657634503699	0.569805406939644	0.603444613704911
GALM	0.284624025670814	0.0736811184344891	0.000112041203930785	32.2510686439959	0.311994448353838	0.141742706492	2.20113229156836	0.0277266598554699	0.102235310039972	0.628442366726501	0.55943730544495
SRSF7	0.237201284050081	0.0582696893832394	4.68622061739495e-05	301.958867418327	0.296204204274989	0.0931589502470237	3.17955712778603	0.00147500291820235	0.0118016196691234	0.480089453660108	0.522949060495089
GEMIN6	0.395664830670857	0.112766066524971	0.000450264497124898	13.7779882114009	0.522087310582889	0.202400064563975	2.57948193696286	0.00989486332120952	0.0489971363253195	0.975812137600136	1.04492187306474
DHX57	-0.234606788386215	0.0822384476974518	0.00433409524421101	61.4933521100025	-0.390612942712063	0.139126301704843	-2.80761393011617	0.00499100218176914	0.0293768884640005	-0.995871226005932	-1.06415448077294
MORN2	0.255383978187015	0.23894538956703	0.285161410505914	6.04379858691272	0.341918507490091	0.40925741961801	0.83546074206603	0.403458341878219	0.604778491789472	0.536970510098863	0.628586103538595
ARHGEF33	0.328977116557565	0.249694292936897	0.187664526875354	5.25191735523065	0.457925709981679	0.417386430449921	1.09712649136211	0.272586101175524	0.474674136377494	0.767192468717046	0.896656641227817
SOS1	0.167127380326429	0.0339442029491766	8.49702309012446e-07	508.663880178747	0.192824240416879	0.0575728773006755	3.34922014423303	0.0008103937773459	0.00761275882581733	0.260876742794974	0.284057664939322
MAP4K3	0.0102133479483967	0.0297242164771385	0.731144412937466	623.829701454006	-0.0353677358794754	0.0600730215329842	-0.588745746042691	0.556031845458665	0.731241132724651	-0.229998584288562	-0.243250506176742
MAP4K3-DT	0.470536696051729	0.134771476102284	0.000480555497717648	46.1873735301444	0.628026079660574	0.22802673027661	2.75417745497969	0.00588398553251733	0.0332444058401992	1.21003434737451	1.28972617985637
TMEM178A	1.27904905206743	0.371185951829019	0.000569277941979034	20.0566513887346	1.87758956676716	0.552251249875662	3.39988287430747	0.000674147237881621	0.00657949904905455	3.73930952560804	4.17722927165596
THUMPD2	0.121229276298379	0.0710778726833805	0.0880855764390172	93.6958643780696	0.14547051539587	0.122567650335178	1.18685897133591	0.235283253198976	0.432646368277558	0.117293364776852	0.174632230523816
PKDCC	0.591743132442217	0.181810434481437	0.00113501847435973	12.1936215732064	0.70956487731418	0.312335698301588	2.27180204239425	0.0230984694537857	0.0900669750378892	1.58920533805093	1.47814680254244
EML4	0.0908010674631317	0.0944796412076396	0.336519533935866	69.8480617552036	0.0615845075810025	0.160738026938615	0.383135893565008	0.701619007237043	0.830265203751855	0.022104574212959	-0.0192123475416232
COX7A2L	0.0718924534251198	0.0508230018547259	0.157195997139722	65.6751887827881	0.0408953650713323	0.0933282210380981	0.438188627367472	0.661249551976519	0.803020002536665	-0.0370473828168883	-0.067021013191486
MTA3	0.086339450977492	0.0429835600148955	0.0445729731160333	218.5545611189	0.076388070083616	0.0783448351418593	0.975023687844896	0.329548510038149	0.532447479401377	0.00814726638956846	0.0149958643155621
LINC01819	-0.370691803490991	0.0655404219819935	1.5500787851381e-08	164.177503193851	-0.607057661644421	0.113589176077117	-5.34432665690155	9.07537769654381e-08	5.47708304575905e-06	-1.42158698442702	-1.56431697877299
LINC02580	-0.559725631494327	0.0913512067751644	8.94481403722976e-10	35.8155473289099	-0.85242857781314	0.178272490488858	-4.78160469669556	1.73901392015204e-06	5.7140132940818e-05	-2.01294290553061	-2.13132240617665
ZFP36L2	0.118036675467162	0.0631713160746239	0.0616900483842535	149.224942106698	0.123216466349758	0.112046986695207	1.09968567637552	0.271469097741025	0.473832342948976	0.107305928003221	0.123207364089458
THADA	-0.0255029150645425	0.0180394961007508	0.157442198961765	477.738284837734	-0.0926678459026843	0.0460878734519465	-2.01067740735108	0.0443595419045172	0.141639442055481	-0.341730033815269	-0.375660140868925
PLEKHH2	0.331834802545789	0.138038810139706	0.0162201469681743	356.642950859979	0.421064760009797	0.231498128496877	1.8188689590874	0.0689314245721706	0.192160641727774	0.776132188912318	0.811478010362942
DYNC2LI1	0.00964118757004427	0.0678823498932021	0.887057968434897	102.180988999147	-0.0441130000923365	0.116788494788491	-0.377717001766545	0.705640836296977	0.832950977120685	-0.231788477828429	-0.26345914520453
LRPPRC	0.0499828626778762	0.0318279398165761	0.116320139462141	430.972858760389	0.0177148982490455	0.0577960170876368	0.306507249836684	0.759218460729641	0.867711692363531	-0.105587317463455	-0.120586654560936
PPM1B	0.0179914587428819	0.0391090048077461	0.645492057950301	1251.91597203051	-0.0186869784358855	0.0668797252986683	-0.279411710386579	0.779928885231915	0.879636040964081	-0.205666262809903	-0.20470445454438
ENSG00000289272	-0.00574075554227202	0.0885003862863398	0.948279886559204	41.9986182720384	-0.0658903613736838	0.152810427561229	-0.431190216696974	0.666330066911543	0.806776643412551	-0.27990792413931	-0.313782477055986
SLC3A1	0.21340514178848	0.0776470072694672	0.00598866479533575	24.6401351146524	0.2744741387293	0.148501680943646	1.84828977682387	0.0645604338617336	0.184129191144879	0.405647805969555	0.472735020075682
PREPL	0.018912784721264	0.0355673425979566	0.594902072481237	400.642261916605	-0.0258832040335898	0.0659406533944027	-0.3925227109713	0.69467203409363	0.826141775605921	-0.202784071943128	-0.221333560529842
SRBD1	-0.0659502441934234	0.0552264664804539	0.232408255550829	178.272997337	-0.148492054562154	0.0856085155494466	-1.73454770952531	0.0828209482566512	0.217668304943669	-0.468261712435073	-0.504659248769183
PRKCE	0.170928476243078	0.0676957815694748	0.0115714690369797	504.073113129438	0.186804987410831	0.109745292255923	1.70216857207147	0.0887237723922954	0.228083551718546	0.272767739241142	0.27014831831978
ATP6V1E2	-0.211032535884909	0.0844094852929582	0.0124156669424221	40.7987719231119	-0.333369847710422	0.142961980987062	-2.33187764613162	0.0197071287651973	0.0809983831207154	-0.922123717692273	-0.931876596930363
RHOQ	-0.163295582822177	0.0536032532462821	0.00231619162521902	279.18719749304	-0.277953559508375	0.0900526303816466	-3.08656791401202	0.002024816867271	0.014887589358264	-0.772787854649853	-0.803820115470592
RHOQ-AS1	-0.0227605172000772	0.0559450156829126	0.684127514581367	39.9805220735741	-0.0817443550680199	0.113524381985668	-0.720059899364523	0.47148811616405	0.663376466419416	-0.33315097030953	-0.350418035218596
PIGF	0.0360961675168549	0.0331198108503991	0.27577201935186	141.15609652118	0.0281755123264798	0.0702506625876358	0.401071125718304	0.688367758676952	0.821949905499266	-0.149029168558412	-0.0964141688870351
CRIPT	0.123064185452538	0.0286604832190746	1.7559093243948e-05	126.459822645971	0.125946470460676	0.0580089594357007	2.17115548504674	0.0299194210181567	0.10733500020288	0.123033524643792	0.129515883338169
SOCS5	0.223196655798318	0.0592815936351911	0.000166532714835612	40.0973992153007	0.289211333674983	0.113825288332779	2.54083550247153	0.0110587935855691	0.0531584271639223	0.43627867160586	0.506789869156339
MCFD2	0.210594178094201	0.0541553002689292	0.000100779059556568	55.1940011779422	0.255695098985549	0.105809585583392	2.41655893060867	0.0156679897928443	0.0686217112194892	0.39685424747171	0.429340237913259
TTC7A	-0.14823894563217	0.0423089876706757	0.000458803453230122	468.168222500362	-0.246481323501774	0.0764088823190831	-3.22582029759929	0.0012561219798926	0.0104539397212897	-0.725686065259744	-0.731093775662654
STPG4	0.333664748646258	0.0665014969132988	5.23748817936411e-07	47.7718304898723	0.391759555418182	0.127396271934208	3.07512574324389	0.00210413822163521	0.0153714366329537	0.781856822821726	0.743759267188038
CALM2	0.224429795634865	0.0305599703030042	2.07436343397762e-13	1347.82512912307	0.278384471025971	0.0586050105148961	4.75018208477604	2.03233568357776e-06	6.53263378638711e-05	0.440136312069436	0.481771052828805
EPCAM-DT	0.142209795699273	0.0618074674481087	0.0214000340786242	695.686419990399	0.1542905932826	0.108218302472221	1.4257347394837	0.153944924832666	0.330415105033503	0.18292687866479	0.195013749694818
EPCAM	-0.437817439621211	0.0832946769380499	1.47024378247547e-07	25.45888653613	-0.606934821696116	0.185771728010791	-3.26710004904977	0.00108655273677454	0.00936779519880366	-1.63157660799191	-1.56403311906183
MSH2	-0.0811360464099148	0.0416651313565735	0.051494361396893	226.046614971063	-0.151323003383798	0.0784815088017468	-1.92813575699796	0.0538382424144108	0.162393360330371	-0.515767569732064	-0.511201032007545
KCNK12	-0.150022542888546	0.207891104335349	0.470515820997462	28.1424287233311	-0.269641829149101	0.336863477817653	-0.800448392019094	0.423451053004652	0.621638926700436	-0.731265705737655	-0.784613290560733
MSH6	0.192668227630632	0.0305515069846277	2.8570880128363e-10	164.02359186456	0.227685170945189	0.0591069702823569	3.85208664659219	0.000117115564915492	0.00164764104932489	0.340776364163679	0.36461463200995
FBXO11	0.0119909054013253	0.0148390242015462	0.419052803522627	680.286546377457	-0.0310872938125967	0.0389896484181997	-0.797321727017309	0.425264205014625	0.623186970797448	-0.224437838172408	-0.233359220275774
ENSG00000233230	-0.00866656207537058	0.103873027035139	0.933506302041694	17.1013047474186	-0.0662549471521312	0.181102704908464	-0.36584184198474	0.714483095585186	0.83863991833949	-0.289060746338525	-0.314624965311569
ENSG00000230773	-0.421185071697572	0.0812925523731865	2.20577863454901e-07	82.2396083830624	-0.626444030021627	0.141417110526654	-4.42976120561843	9.43374883594698e-06	0.00022070792767138	-1.57954544850312	-1.60911518166988
FOXN2	-0.0539030757772568	0.0443513171957746	0.224226591506048	979.906605871084	-0.123274779649325	0.0734857189062808	-1.6775338322068	0.0934381394168842	0.236288067285454	-0.430574466450156	-0.446386932053079
PPP1R21-DT	0.237080415701018	0.128835659921153	0.0657422583467753	5.75346769543603	0.229324753968234	0.256379268654037	0.894474639748227	0.371067992666815	0.573133953783717	0.479711340310519	0.368403395924034
PPP1R21	-0.201361727931544	0.038833588848507	2.15729421586748e-07	1140.01725455886	-0.335807556717544	0.0749280422452784	-4.48173402980785	7.40389812498372e-06	0.000183066952635467	-0.891870457704454	-0.937509677896318
STON1	-0.123034371335552	0.0939116303136313	0.190159327079488	61.2039479224571	-0.225810127584789	0.154924572715104	-1.45754881635233	0.144964946477009	0.31670385617746	-0.646838409225727	-0.683326581168439
ASB3	0.131069023839148	0.0686445249050742	0.0562120731975245	524.527376449754	0.145628396735349	0.11246782568277	1.2948449554463	0.195373720249315	0.386254289023448	0.148075119724411	0.174997064212209
CHAC2	0.258984319784742	0.127940496785713	0.0429438170980631	7.02021658023786	0.345258330068167	0.254629718995694	1.355923147659	0.175123621681389	0.359770926067689	0.548233485325571	0.636303797052982
ERLEC1	0.154860071563536	0.0427149328204455	0.000288479134165763	165.889821546504	0.196764742426659	0.0828534424356785	2.37485295290432	0.0175559425903338	0.0742087384621716	0.222500830136556	0.293163414150056
PSME4	-0.0445457839265818	0.0259600035124378	0.0861731973871386	957.700029213444	-0.116524190827817	0.0463932093069362	-2.51166480113277	0.0120163164892526	0.0563863077150391	-0.401301981203265	-0.430787607733266
ACYP2	-0.175882340906408	0.034218078858609	2.74677986549453e-07	1339.33961926701	-0.290406075034653	0.0643918800925319	-4.50997974616265	6.483381546159e-06	0.000162480134816114	-0.812163102980944	-0.832595505799954
ENSG00000272156	-0.250368016267028	0.120610976655346	0.0379095749673031	8.49168080934883	-0.4652801549083	0.23512792696072	-1.97883833248795	0.0478342111488558	0.149064470276612	-1.04517719166102	-1.23669617897183
ENSG00000289065	0.148753523709354	0.076247361938787	0.0510649709671073	25.3680499092433	0.137855750654863	0.140678266375062	0.979936376862407	0.327117525222819	0.529823609151561	0.203397671356903	0.15703596033838
C2orf73	-0.609629919970705	0.206994237465094	0.00322793886206133	9.70906691906627	-0.992951850962562	0.34529995358766	-2.87562115385714	0.00403233363918652	0.0249569213851034	-2.16905885996416	-2.45604491117583
SPTBN1	-0.130950077156255	0.0359820159168407	0.000273358730422369	1391.85443283571	-0.237449007653291	0.0604468814517142	-3.92822593904978	8.55747966172097e-05	0.001278089841194	-0.67160117024173	-0.710221815007819
SPTBN1-AS1	0.218563750300312	0.0741737970727504	0.00321243139842439	34.0043533449559	0.331679596211123	0.14247144910598	2.32804255373578	0.0199098441873217	0.0815024795552984	0.421785519099256	0.604925930782474
ENSG00000289627	-0.0629982093265114	0.0828589173696591	0.447071138742666	16.2787365928973	-0.162465738254302	0.1649062859949	-0.985200395934733	0.324525646190796	0.527069003138962	-0.459026839945363	-0.536949768843787
SPTBN1-AS2	-0.0689727260837401	0.168900072538836	0.683006385909768	8.69573195320403	0.0789468437644926	0.333951756579149	0.236401941924751	0.813120789455465	0.898760438396245	-0.477716964868705	0.0209087026715024
EML6	2.10225390819994	0.404872711396109	2.07620103274716e-07	12.6391607901781	2.69679734428006	0.575925771748375	4.68254326611088	2.83337358302062e-06	8.51509386149246e-05	6.3145473605346	6.07026233064212
RTN4	0.0597537379356741	0.0176816911450222	0.000726407790477773	3765.09945059212	0.0413912347160865	0.0358302353922132	1.15520409684726	0.248006857445043	0.447482386243092	-0.0750210161876781	-0.0658751529393807
CLHC1	-0.0242925587393985	0.12331332609309	0.84382859440404	65.2269562041038	-0.0813005010228502	0.192721081602593	-0.421855773882063	0.673130292810363	0.811554509906558	-0.337943667178782	-0.349392373104618
RPS27A	0.311138499121052	0.0697794956614236	8.23884691846023e-06	278.737235342382	0.392430600399104	0.119687886355692	3.27878294410569	0.00104255791455422	0.00908965446184898	0.711387789962947	0.745309924259201
MTIF2	0.0343481447301833	0.0824770288992903	0.677075549040823	62.3711716154621	-0.0196969884284597	0.147835997506362	-0.133235401124899	0.894007214367926	0.945145718149111	-0.154497521159852	-0.207038395161563
ENSG00000240401	0.088348467538309	0.052355495713102	0.0915125029748556	74.6912737442959	0.0894963261317676	0.0971853716948415	0.920882686056732	0.357111678979101	0.56008301263515	0.0144320877434128	0.045286546027767
CCDC88A	-0.145561517656721	0.0465206933812611	0.00175424533194935	3435.97057425057	-0.262339833018898	0.0792445005628125	-3.31051153273351	0.000931256146191432	0.0083807385134428	-0.717310247537943	-0.767739769031155
CFAP36	0.326244131193471	0.0923791006416679	0.000413085785303854	34.5939298495861	0.381797994276541	0.198059877706545	1.92768974058558	0.0538937289637312	0.162461299991382	0.758642850405777	0.7207399977452
PPP4R3B	-0.00301804249589668	0.0233622267127699	0.897211494036848	406.118344167985	-0.0512322668707113	0.052254499645288	-0.980437421054344	0.326870245599839	0.529655172760463	-0.271390440795474	-0.279910414024415
PPP4R3B-DT	0.176362539023978	0.137176491957687	0.198561211454254	8.19006287658445	0.203269040954514	0.247347161361185	0.821796538257795	0.411192704280453	0.611044756330731	0.289767157996379	0.308193608536302
PNPT1	0.13726250363257	0.0316520866139942	1.44702261902887e-05	539.045113529351	0.154163480130235	0.0512278876963681	3.00936632492002	0.0026179325310355	0.0179873375482764	0.167450228332016	0.19472001542341
ENSG00000285755	0.213269132492944	0.0814015182365532	0.00879387799334459	137.576736733987	0.292390536606561	0.131120152309081	2.22994354000847	0.0257511913701317	0.097206309828636	0.405222327085221	0.514136401276644
VRK2	0.0099356139866557	0.0367631823828571	0.786960313133699	1537.91028288215	-0.0408544447524762	0.0615379788612998	-0.663889934451014	0.506760758975204	0.690239511061659	-0.230867421493531	-0.255929244790719
ENSG00000287875	-0.0907387712851274	0.0702029442030774	0.196176819442462	36.8697224217989	-0.187635244430759	0.125001328896323	-1.5010659973574	0.133338492408947	0.299900053051215	-0.545807844923367	-0.595111701113331
FANCL	-0.0400474685169953	0.0341975025185142	0.241573000872521	609.920656793872	-0.0911147387353008	0.0593953291631851	-1.53403878754453	0.125020110810811	0.286818829860148	-0.387229867864886	-0.372071206177739
LINC01122	-0.0206521921180186	0.108657792413044	0.849257122953052	181.532742284385	-0.103980703486191	0.175601131241268	-0.592141421590993	0.55375589159312	0.729164094128757	-0.326555481374796	-0.401801998874958
ENSG00000289529	0.0358235584314338	0.123661900174144	0.772053762613188	8.32938583134521	0.156586965727326	0.260922604147801	0.600128019719697	0.54842092013652	0.724660565249204	-0.149881973574917	0.200320228799313
ENSG00000271955	0.00972488894398527	0.119091265285096	0.934917780439982	27.8963245847398	-0.147333570518139	0.234409212050737	-0.628531486579329	0.529655826804816	0.709245703236371	-0.231526634201776	-0.501982212913534
PAPOLG	-0.0343971300256097	0.051743249480753	0.506200456223195	106.26285464411	-0.118446544212422	0.0928186375519503	-1.27610733508265	0.201917579028342	0.394738903966755	-0.36955387220626	-0.43522980006591
REL-DT	-0.866389357964222	0.171316364064889	4.25349700818365e-07	5.77098553748278	-1.28567203935707	0.335435958282083	-3.83283904904403	0.000126672836312896	0.00176032383244594	-2.97228130729257	-3.1324654834338
REL	0.0272149873750875	0.0567785291047326	0.631712213776312	44.6803709529859	0.0298996398837412	0.110987813415365	0.269395701777129	0.787625193429761	0.884067874444124	-0.17681223002786	-0.0924300386658672
PUS10	-0.0197604733419377	0.0702160013552509	0.778385153588399	55.8544132536613	-0.0922963339538251	0.121462561588979	-0.759874752733683	0.447329454341883	0.643030654472009	-0.323765910937776	-0.374801647553427
PEX13	-0.00782372137477019	0.0510642705452125	0.878230131818565	64.1191320209913	-0.0736149462987865	0.095957172188766	-0.767164607080875	0.442983653135093	0.639207211403872	-0.28642408154624	-0.331632520758648
SANBR	-0.0454710163913763	0.0443935286581186	0.305707159604703	191.591990506801	-0.108609078891382	0.0779516086301251	-1.39328848756315	0.163532570548049	0.343660117698045	-0.404196392760353	-0.412497292415779
C2orf74-DT	0.348003688063979	0.107544831845392	0.0012126235846319	13.8807143498466	0.455384301919613	0.203667765528613	2.23591740567132	0.0253571819422602	0.0962349312623867	0.826713432967002	0.890783931507616
C2orf74	0.130312515578781	0.0618843029262437	0.0352265731109614	60.8821226467096	0.142527469016155	0.108435500606891	1.31439858919319	0.188712104998436	0.378396688975709	0.145708529342906	0.167831411190967
USP34	0.101324820393828	0.0160171911268053	2.51590761502374e-10	1446.15613448607	0.0954192838811249	0.0374724266321388	2.54638656892551	0.0108844579359108	0.0524739468667677	0.0550261082766339	0.0589733726598969
USP34-DT	-0.047579567747013	0.0563190725419283	0.398210464926037	33.2355618857319	-0.131463688709623	0.107384814719206	-1.22422978568598	0.22086555585966	0.4170244041554	-0.410792589548394	-0.465309940346821
XPO1	0.0388645162923271	0.0390893353202643	0.320101860501481	714.867640123207	0.0124724669061925	0.0704477234170831	0.177045705683769	0.859472488663877	0.925778408784446	-0.140368922625994	-0.13270091435424
ENSG00000289410	0.0231269791421094	0.0743504406463795	0.755759803631301	78.5193206527276	-0.0206386301747887	0.126422620960695	-0.163251086063193	0.870320744811756	0.931849246372845	-0.189600776393483	-0.209214349790478
FAM161A	0.228437390793703	0.060685314083349	0.000167019990021262	86.8988507522859	0.284469407300731	0.110792046384789	2.56759773452282	0.0102405916762124	0.0502164046930225	0.452673301620976	0.495832180965205
CCT4	0.103965922248823	0.0569576285125742	0.0679526908474844	213.980386931354	0.0909442872985067	0.0995196219532425	0.913832724778991	0.360804748141448	0.563819383430506	0.0632882867273684	0.0486325083489341
ENSG00000236498	0.380592823891395	0.117807621509589	0.0012351776549799	7.95339664548798	0.39857733977068	0.250469413829394	1.59132140598281	0.11153726178379	0.266213067431011	0.928662267409755	0.759513867574646
ENSG00000229839	0.0480027248955041	0.0929017555997371	0.60536268183887	28.4830199242532	0.00810553963620735	0.169237070830168	0.0478945871400798	0.961800253278487	0.981583278918809	-0.111781797121276	-0.142792051078268
B3GNT2	0.296923528040002	0.133693770728966	0.0263561985702312	19.3271174758056	0.396014119484918	0.230151108680482	1.7206700491489	0.0853107142637972	0.222039116547176	0.666918990881407	0.753590753962197
ENSG00000228541	0.703928949419404	0.0885047132588616	1.81203762099648e-15	166.416547750836	0.949747328217364	0.142923930155445	6.645124628076	3.0296061681334e-11	6.58761129441478e-09	1.94015705835431	2.03316267547327
TMEM17	0.641057954198867	0.200023082789964	0.00135100081884571	7.79201386332462	0.910814995488868	0.32193528697451	2.82918658606375	0.00466664830432248	0.0279252336179396	1.74347725938899	1.94319747379728
ENSG00000226622	0.890209049358735	0.127703434437689	3.14899114943362e-12	7.70725449092075	1.27474518019928	0.315302514464345	4.04292741643653	5.2787965694193e-05	0.000865324679328534	2.52289847160522	2.78417077718964
EHBP1	0.331044491194798	0.0423971247526496	5.80184954541434e-15	461.683709452289	0.411757576577379	0.0727695470102661	5.65837762490523	1.52810616346011e-08	1.26935829960231e-06	0.77365985207261	0.78997088310262
ENSG00000226605	0.537980223554295	0.118637237868908	5.76947693593749e-06	11.2887916561185	0.744988986944698	0.253036323399764	2.94419780107109	0.00323792986580734	0.0211279924959521	1.42101843286873	1.56000516919432
EHBP1-AS1	0.679526111016011	0.0912394387924358	9.49645965662176e-14	16.9073439863544	0.915011375281619	0.192564416013422	4.75171578542237	2.01697752301264e-06	6.5115785273504e-05	1.8638174786399	1.95289450780232
ENSG00000286480	0.316013962149701	0.0917337012531955	0.000571258376278126	32.5018669850466	0.392831345787309	0.165806754914732	2.36921195393594	0.017826034485172	0.074964660380476	0.726639736985161	0.746235970482068
WDPCP	-0.0508655204517126	0.0429494665665231	0.236290024405981	1215.27151835765	-0.126771671358917	0.0751444417237705	-1.68703989877159	0.0915956802746425	0.2331903148149	-0.42107205967771	-0.454467582398038
MDH1	0.592299834581749	0.107394638975694	3.48440331319724e-08	65.3121351645765	0.807115679540498	0.188145049211519	4.28985871763818	1.78786818158219e-05	0.00036715859628992	1.59094687346806	1.70356811641923
UGP2	0.0844703846437632	0.0363676807063875	0.0201964972664111	232.259604777912	0.0687693366088571	0.071388676609546	0.963308746917734	0.335392605046264	0.537981672620314	0.00230025236535685	-0.00260957685726168
VPS54	-0.00575040180791849	0.0224001955583457	0.797401010564885	449.471288649263	-0.0511049989277639	0.0472813816961148	-1.08086940555638	0.279755209551388	0.481599782096499	-0.279938100623418	-0.27961632206147
PELI1	0.0557023351581675	0.0398210496739086	0.161868063562967	254.263311722263	0.0317845652064429	0.0670011125393623	0.474388618364656	0.635222807817177	0.785975266643078	-0.0876950494364351	-0.088074335451687
ENSG00000225889	-0.0912105308147577	0.0815766180643581	0.263525782809872	35.7148614007329	-0.195004544862899	0.147505582877347	-1.32201467265852	0.18616326506927	0.375014991459704	-0.547283653746215	-0.612140750058637
LGALSL-DT	-0.16816660698879	0.215044806433254	0.434210287470719	15.9029840603494	-0.337211482037323	0.361571102185834	-0.932628409733941	0.351011859694259	0.553737745778804	-0.788025915547155	-0.940753881766985
LGALSL	-0.191299267486506	0.121118073142787	0.114234150373239	15.5846830130514	-0.337927813733142	0.227834494050229	-1.48321620543833	0.138016976975936	0.30636826626125	-0.860391988332618	-0.942409187806073
AFTPH	0.0510446709564065	0.0308466257029319	0.0979672136090715	264.348986035353	0.0106725588754082	0.0572316801192533	0.186479915549743	0.852068427674553	0.920687209266	-0.102265654778962	-0.13686015880838
SERTAD2	-0.0715252607426772	0.0435107884414498	0.100206947402393	177.052853686906	-0.161313550070158	0.0753167057768523	-2.14180304895565	0.0322093339857926	0.112935075246367	-0.485702077905499	-0.534287281520509
LINC02245	0.535475532757816	0.153191009086241	0.000473216578769103	32.8004931523877	0.713820145275849	0.25752677456392	2.77182885734731	0.00557423350581281	0.0318841843779297	1.41318299014043	1.48797991588365
SLC1A4	0.447020541328309	0.178440372821241	0.0122398228235289	10.2663413848913	0.423258229986237	0.356166179193903	1.18837288521943	0.234686534123521	0.432243793660421	1.13646858676876	0.816546701473151
CEP68	-0.173730451802158	0.054984653659934	0.00157976604224132	117.034413900673	-0.299519595967522	0.0951910633889638	-3.14650961239547	0.00165231830167839	0.012851750872497	-0.805431332393651	-0.853655115929707
RAB1A	-0.0318261602300327	0.0258091242090219	0.217525027629058	359.109967763464	-0.0957689403225804	0.0516523025301446	-1.8541078641497	0.0637237298463135	0.182565214010384	-0.361511088395279	-0.382826179103722
ACTR2	0.0864593228523541	0.048753296880117	0.0761616808666406	205.363441008437	0.0857858819347128	0.0888198575088218	0.965841247000338	0.334123625391465	0.536644788728894	0.00852226246155306	0.0367124165805677
SPRED2	0.436133780207655	0.201349093168825	0.030306767958942	72.2192919571443	0.582865478818704	0.337338211513369	1.72783710509358	0.0840174329615187	0.219561994303467	1.1024114515018	1.18536863747941
LINC02934	0.65806632701866	0.358567236093365	0.0664662573316246	19.1636619655239	1.04968880023309	0.548030063526908	1.91538543246642	0.0554433675554216	0.165948508638555	1.79668467777309	2.26410837164804
MEIS1	-0.0472159050093358	0.0413377646698318	0.253371798717302	446.907607693865	-0.116667975789103	0.0683003698924451	-1.70816023358035	0.0876066149797419	0.226064818340395	-0.40965494071865	-0.431119867377975
MEIS1-AS2	0.237318742728338	0.148606375999138	0.110274167036948	4.72988158321061	0.315447567818574	0.288510762971028	1.09336499120572	0.274233578137548	0.476364859767597	0.480456900511321	0.567416806473638
ETAA1	0.0617547358961533	0.042652279131087	0.147654850637174	62.6388868198276	0.0462817933573616	0.0867343071428452	0.53360423207323	0.593615379626443	0.760523091860029	-0.0687612794805279	-0.0545740039037219
DNAAF10	-0.0229497368392717	0.0587300403709758	0.695969782276266	73.9709968216316	-0.0833242264554626	0.103611149257125	-0.804201353357083	0.421280697337414	0.619991678195581	-0.333742907505156	-0.354068816921933
PNO1	0.115663225742307	0.0712237101860643	0.104388033702948	35.069064175147	0.138451394723433	0.132484201884293	1.04504078791486	0.296004118622534	0.498430349385353	0.099881047689155	0.158412380270103
PPP3R1	0.0966641390878787	0.0437563150308231	0.0271644067883067	180.453054529389	0.0893876835407939	0.080873011872614	1.10528446351907	0.269036347857529	0.47098880409915	0.0404460645047783	0.0450354937038357
ENSG00000289156	0.167433948099841	0.061271155146753	0.00628229285124609	28.4074204222607	0.176911728874578	0.132844036492922	1.33172503294119	0.18295056020785	0.37086742298235	0.261835781026078	0.247286883181698
ENSG00000273064	0.291412270876247	0.0618675357325488	2.47399171964693e-06	31.0553484424248	0.358073472716896	0.120762778365537	2.96509800091749	0.00302586520721471	0.0200270559328007	0.649678084367818	0.665917149557175
CNRIP1	0.0347568440798078	0.0863455031495168	0.687292406461563	42.4286576499094	-0.0150533150202549	0.16762757741409	-0.0898021390780394	0.928444448322189	0.964241632194455	-0.153218983964132	-0.196307750851087
FBXO48	0.0930133827314616	0.0904195279439517	0.303626833791544	13.2205780506058	0.0882894979479402	0.175265151066165	0.50374816334486	0.614438358408214	0.774404559184399	0.0290253764158944	0.0424977960778612
APLF	-0.10491151831719	0.0524889969983606	0.0456371929572203	170.171513458473	-0.196663198698263	0.0801080528067922	-2.45497414813693	0.0140894720342015	0.0634176357679463	-0.590144554200428	-0.615973582985699
GFPT1	0.0767675944735049	0.0340268131793017	0.0240649188602417	165.218297084402	0.0530403437230676	0.0649136102037288	0.817091262627398	0.41387627574959	0.613391773439817	-0.0217964430479132	-0.0389562819724835
NFU1	-0.0826722386034382	0.0366592868712554	0.0241238332748667	94.5454875767572	-0.158855153408457	0.0802778087526736	-1.97881775644712	0.0478365285717924	0.149064470276612	-0.520573251123529	-0.528606395327228
AAK1	0.0536157599815465	0.0446752465518823	0.230091843093702	466.590171812178	0.0293279220305049	0.0710215260452641	0.41294412643025	0.67964755044452	0.816018569295385	-0.0942224979812577	-0.0937511696735279
ANXA4	-0.00976557500441989	0.033721836396298	0.772128366196635	443.136221331825	-0.0669437564163986	0.062110879895426	-1.0778104662035	0.281118347834128	0.483033700131508	-0.29249879660618	-0.316216672256238
ENSG00000289250	0.0880344323592651	0.116527094050171	0.449958231400161	7.54275162586164	0.0723454318201376	0.240744483888548	0.300507121291426	0.76379036529884	0.870799933788932	0.0134496891720886	0.00565409768644031
ENSG00000231024	-0.0464202556247376	0.140033147905627	0.740270793695592	7.26883968623	-0.116388380457647	0.282150027607275	-0.412505295302145	0.679969100254705	0.816295231378028	-0.407165904868959	-0.430473775848924
GMCL1	-0.0578536217657051	0.0505739585676	0.252648130490727	183.020289691558	-0.11766833034303	0.0865514195811042	-1.35951935753944	0.173982072715869	0.358419881142709	-0.44293298866037	-0.433431496116461
SNRNP27	0.353095412512919	0.0693905972858825	3.60869539933447e-07	67.1321480703941	0.467717231280378	0.115507875854269	4.04922372454042	5.13878022144754e-05	0.000847422242492163	0.842641912188487	0.919282980997781
MXD1	-0.0449358454175872	0.0454661175998405	0.32298763962245	143.093720036653	-0.117241002237374	0.0866397964675478	-1.35320034230791	0.175991635948781	0.361067341354055	-0.402522213448133	-0.432444022299383
PCBP1-AS1	-0.0714067471872158	0.0353836673106237	0.0435838841627864	668.621579233065	-0.153637687951381	0.0609642499201558	-2.5201275854718	0.011731230389062	0.0555065512104547	-0.485331331074134	-0.516549826938257
PCBP1	0.274694317722493	0.0479491501002588	1.01103447159007e-08	209.264363753909	0.343114575719225	0.088793855742952	3.86417024971302	0.000111467458967623	0.00159088595395297	0.597379187971187	0.631349989283708
ENSG00000233060	0.327626840928308	0.14926063329768	0.0281637174853302	5.43196335542228	0.438289072166415	0.294034953522855	1.49060194005931	0.136066034669284	0.303862315151794	0.762968391487501	0.851280113352939
LINC01816	-0.00971450731719815	0.0699919309446125	0.889612401889006	40.2726532096126	-0.0878413480616629	0.129125935321876	-0.680276567543911	0.496329358729456	0.682926288681717	-0.292339041182854	-0.364507024134709
C2orf42	-0.0588980698744933	0.0401991797448379	0.14287835779815	69.5176669960108	-0.145545039456712	0.0776700100991919	-1.87388979698647	0.0609456160382112	0.177215708700293	-0.446200343397568	-0.497849258467491
TIA1	-0.0458791283670744	0.0554639074945367	0.408130004770114	289.023395333008	-0.110007254130547	0.089882654620334	-1.22389858861223	0.220990486120671	0.41704726583028	-0.405473092469878	-0.415728208945932
PCYOX1	0.233696581867486	0.0563482128065078	3.36324278511354e-05	83.5158241790991	0.288482995745207	0.0995605287176287	2.89756391876338	0.00376073096191388	0.0236704208658036	0.469125667922535	0.50510681899858
SNRPG	0.0778369536811751	0.041306417828292	0.0595137042427425	62.2656568087561	0.0604858647468847	0.0815532407825306	0.741673343284738	0.458285274342369	0.652478952081963	-0.0184511587359893	-0.0217511017650234
FAM136A	0.209432927407019	0.199375618377366	0.293514012694415	7.49065887125364	0.161491501689701	0.37507012015559	0.430563494694563	0.666785789500399	0.807064070362877	0.393221498365349	0.2116536767604
TGFA	-0.113854011153239	0.0390614397699649	0.00355982927563425	173.871105902673	-0.199518716484658	0.0794716044376638	-2.51056610592476	0.0120537751177517	0.0565262032639	-0.618119420624498	-0.622572140419542
NAGK	0.0199963727968653	0.0315280640550878	0.525923928279047	114.782653304707	-0.0217549766956014	0.0655958864929422	-0.331651538819315	0.740152397716453	0.85519210382398	-0.199394275358504	-0.211794013860072
MCEE	-0.0897424260311197	0.053193636848943	0.0915861443270629	84.160884170171	-0.156125919061419	0.0939572584174119	-1.66166958988754	0.0965790417357132	0.241015647443756	-0.54269097070226	-0.52229965485615
MPHOSPH10	0.105935834995981	0.0337701037387984	0.00170703029641029	118.634926006213	0.112452524030105	0.0679014614998967	1.65611345538234	0.0976988449770189	0.242663383475592	0.0694507793319653	0.0983339446524664
PAIP2B	-0.0679579552609338	0.0462245954651895	0.141516058828919	200.070342327264	-0.150814063390269	0.0881278332729975	-1.71131023865169	0.0870238572771806	0.22538488722251	-0.47454244980456	-0.510024968670213
ZNF638	-0.0886384881665928	0.0227116576827619	9.5096124704852e-05	3263.05794926033	-0.178639531672813	0.0463274339180461	-3.85602043033139	0.00011524786017322	0.00163067450767582	-0.539237513722555	-0.574324323225348
ENSG00000281195	-0.22753097418879	0.0658550153336364	0.00055023405668949	32.9842442264441	-0.360045432600682	0.117093669512963	-3.07484968314894	0.00210608670738702	0.0153771944001709	-0.973735904161831	-0.993518790096989
ENSG00000289463	-0.092341929757062	0.040622972185734	0.0230174083407552	63.4641836044266	-0.237264672329434	0.0904430170590891	-2.623360874554	0.00870669963528246	0.0445183876975581	-0.550823017418468	-0.709795851202815
DYSF	-0.208567886172685	0.068759821086375	0.00241909907358781	837.616082639261	-0.373789870718788	0.115397995196505	-3.23913660789584	0.00119892135137941	0.0100872320010659	-0.914413535783752	-1.02527956733687
EXOC6B	-0.210913815744771	0.0285869821137649	1.60724576113651e-13	3669.0636743969	-0.362406684794941	0.053642319368388	-6.75598462300105	1.41868465548746e-11	3.38333408323186e-09	-0.921752324600539	-0.998975193938645
SPR	0.668020607437704	0.112726338380403	3.10330090391683e-09	13.729909876844	0.869511379420042	0.253029344570942	3.43640529478689	0.000589488405707144	0.00591328057448156	1.82782472677016	1.84775268821267
SFXN5	0.114886880042351	0.0728858741067463	0.114966552994819	103.830927516846	0.143585719273067	0.124232000455248	1.15578690471777	0.247768330732864	0.447289103624722	0.0974523996987847	0.170276825865981
RAB11FIP5	0.834404300621111	0.22308533800115	0.000183806612486739	5.67641528049642	1.15611839242899	0.433514115882848	2.66685293528347	0.00765651676030896	0.0403454229572089	2.34832406373199	2.51004687713066
SMYD5	-0.0634752317400251	0.111144948856214	0.567929715276222	24.0763928140951	-0.171355295556011	0.194482475386858	-0.881083476622544	0.378272639832902	0.580562513241571	-0.460519112686755	-0.557491841702246
PRADC1	0.105436907372754	0.0852153760444169	0.215976064984534	23.7034200887484	0.137909773166526	0.165298108219566	0.834309446441694	0.404106630037245	0.605382029557316	0.0678899803611458	0.157160796067866
CCT7	0.358381860964322	0.0371564421199812	5.15033160410696e-22	94.3348146592232	0.468882772391389	0.0815390569945372	5.75040710150478	8.90288124203997e-09	8.07595104569344e-07	0.859179547945884	0.921976324390408
ALMS1	-0.0178929628056465	0.0214541070217324	0.404274744434418	364.548039499371	-0.0590325432177291	0.043153654601945	-1.36796161906223	0.171324090241969	0.355038261852524	-0.317923763926186	-0.297935366178754
ALMS1-IT1	-0.373380914922001	0.122809051057755	0.00236313483639104	7.46579291707179	-0.599190946304863	0.227400627767771	-2.63495730942651	0.0084147865801327	0.0433825084985502	-1.42999935158919	-1.54613849876804
ALMS1P1	0.0215361749629573	0.177616728241947	0.903492367935822	10.5700914549164	-0.0194572673334045	0.314366949903498	-0.0618934889287099	0.950647652640723	0.975343121660937	-0.194577300863174	-0.206484445394077
TPRKB	0.0966418143979593	0.0617400321855496	0.117512044049127	35.6891888840948	0.088836275349861	0.109551725270102	0.810907132049574	0.417419004237522	0.616764004862196	0.0403762260123237	0.0437612944553853
STAMBP	-0.00216385446891376	0.0236146602249275	0.926990563242655	221.339509519611	-0.048749086120648	0.0491885298729066	-0.99106613364144	0.321653288480321	0.524535736568879	-0.26871827807821	-0.274172256525985
ENSG00000286244	0.188512901221156	0.095435796530355	0.0482358099067397	12.0341089053553	0.231968004139266	0.191415333487911	1.21185696000637	0.225567139954974	0.422342121232651	0.327777225849035	0.374511443350202
DGUOK	0.0295507132845866	0.0403914342071061	0.464407608672598	109.039407467193	-0.0111218377226177	0.0799240236831652	-0.139155127708621	0.889327566328124	0.942826227556295	-0.16950536140415	-0.187222856030293
DGUOK-AS1	-0.27712615446534	0.106204818187449	0.00907128787168979	10.0313743090922	-0.475058456020809	0.212770559653129	-2.23272644859927	0.0255669891975727	0.0967341325896994	-1.12888487312955	-1.25929196941085
TET3	-0.216874376446878	0.0379066975279406	1.057319478222e-08	308.580366325601	-0.358557802263307	0.0618240654147872	-5.79964775622061	6.64543616648685e-09	6.25856172978819e-07	-0.940398790693508	-0.990081159882159
ENSG00000217702	0.00212975551707745	0.0831499133332099	0.979565664090483	33.8586690918013	-0.0606196890782447	0.147668985550816	-0.410510635338414	0.681431403413017	0.817098753618106	-0.255286546229239	-0.30160295780308
BOLA3	0.0389696344448888	0.115267454289134	0.73530281353698	17.2828380423485	-0.00734203315445712	0.218694782379261	-0.03357205450711	0.973218406974491	0.987581441892924	-0.140040080732511	-0.17848844798334
BOLA3-DT	0.0710869325935429	0.120553349009635	0.555410580784547	11.8591454754134	-0.0220189300850133	0.22577110800939	-0.0975276698562222	0.922307361597477	0.960504060331053	-0.0395672995871126	-0.212403959841915
MOB1A	0.163581117312643	0.0452075890246235	0.00029637991523618	65.5494399986169	0.207826499404494	0.0882405978747531	2.3552254224238	0.0185114721246488	0.0771885580471115	0.24978294200205	0.318725026508139
MTHFD2	0.45058300770673	0.276145509343225	0.102745462934032	9.06295026707529	0.587543593412552	0.465943885596169	1.26097500487811	0.207317852730286	0.401125591529706	1.14761307666701	1.19617886880651
SLC4A5	-0.425747994460448	0.0719374947354762	3.25277461365863e-09	212.512857464305	-0.676868517605224	0.12520094712952	-5.40625716597018	6.43553775447191e-08	4.15527778330226e-06	-1.59381967350225	-1.72563656317823
DCTN1	0.0254035250448786	0.0431342182856909	0.555900613371467	136.473584595795	-0.0263773575901137	0.0810529615324127	-0.325433606513755	0.744852924217756	0.858709232898372	-0.182479041022167	-0.222475455229078
DCTN1-AS1	-0.697573248215173	0.208909970501381	0.000840474544129467	8.13334415030779	-1.06476036855154	0.42745935061289	-2.49090437962087	0.0127418406536374	0.0589120875249162	-2.44417262361288	-2.62198071091325
C2orf81	0.413096877137816	0.216494617648992	0.0563762053161345	5.24894578487658	0.489095715322524	0.392736215853656	1.24535424944048	0.213001562579734	0.407383021772978	1.03034493738562	0.96868458356271
ENSG00000286623	-0.250406165738381	0.109902732392027	0.0227007090129593	8.80946221612042	-0.429601538275277	0.195401034359369	-2.19856327620652	0.0279089906416324	0.102626793242272	-1.04529653493418	-1.15424969513807
WDR54	0.278100316031928	0.096249167474199	0.00386003622195713	13.2668484965596	0.298928853382984	0.200527561985973	1.49071205186195	0.136037110552281	0.303843612783389	0.608034197652934	0.52924520535254
RTKN	-0.04543713482858	0.0327697270635039	0.165576511967199	384.026196289797	-0.117277951864803	0.0601401255535945	-1.95007826779958	0.0511667910621125	0.156506448623168	-0.404090400817072	-0.432529405846952
INO80B	0.25353763018885	0.0830182106206926	0.00225811945264813	22.4889237025781	0.323194333298287	0.155595379083992	2.07714609007651	0.0377880777550284	0.126786708754706	0.531194566011686	0.585318105211099
WBP1	-0.0967754768904025	0.0633041649894142	0.126329430178684	79.0438492218673	-0.18216215569106	0.109779061939517	-1.65935245276027	0.0970447914147316	0.241524717142839	-0.564692515679628	-0.582464436031851
MOGS	0.0771777151778259	0.0535110251134135	0.149224275386962	36.7712971875816	0.0592536210377535	0.108419981895051	0.54651937772052	0.584708971323098	0.754911891909673	-0.020513459417792	-0.0245985821505187
ENSG00000286883	0.0724612082668717	0.076891676765669	0.345997923913917	18.1265785078506	0.0536954854156803	0.149222934913477	0.35983399902176	0.71897127632535	0.841836339226055	-0.0352681428423353	-0.0374423743699443
CCDC142	0.0990279349333881	0.046357532273929	0.0326649178595902	46.3975845570893	0.0874251885155634	0.0952184675118665	0.918153702743305	0.358538402928648	0.5614051493914	0.0478407445167461	0.0405005416894199
TTC31	0.105648071124625	0.0614663403961146	0.0856516097358744	32.3150303235844	0.127699466914058	0.111804707076854	1.14216539046319	0.253385278990665	0.453907770190934	0.0685505654866246	0.133566724076782
PCGF1	0.285190641486539	0.100176742873735	0.00441507272047067	10.8242369168042	0.380332516981512	0.197469755877569	1.92602920528912	0.0541007272557097	0.162852881352387	0.630214915170128	0.717353558989569
AUP1	0.308835985778183	0.0402758268442137	1.7466692325431e-14	117.289287358206	0.389323219978728	0.0737479988057146	5.27910216254654	1.2981841320304e-07	7.27081461219751e-06	0.704184820456868	0.738129360275205
HTRA2	0.32985984774755	0.061269033649201	7.29320207158084e-08	28.8115576823676	0.471144664538542	0.130378853170953	3.61365860398217	0.000301906532762473	0.00354566321955991	0.769953923222064	0.927203126098054
DOK1	-0.0403731961691282	0.16768207364143	0.809731610479417	5.33402995957544	-0.0979806489085429	0.313444803153756	-0.312592992203734	0.754589902917814	0.865113305772102	-0.388248844086182	-0.387937016164842
SEMA4F	0.129362651556599	0.159308762823213	0.416777454233251	12.8923371757696	0.0871289334823031	0.305253535861488	0.285431365230242	0.775313680551139	0.876771554923835	0.142737062702816	0.0398159527643058
HK2	0.136215964364239	0.216553716913546	0.5293379418259	18.545103852969	0.143358971346513	0.344915997137519	0.41563445168174	0.677677512728675	0.815043086319033	0.164176331804965	0.16975285461863
ENSG00000236209	-0.160784647474306	0.454581012582361	0.723564805314348	11.6513325867371	-0.295510953355759	0.674882025423545	-0.437870534735758	0.661480136230359	0.803206478960507	-0.764932877045284	-0.844391906773215
POLE4	0.259029502672211	0.0526341212264481	8.59611969903252e-07	56.9828747521967	0.328867221689039	0.0928476867825745	3.54200770191682	0.000397093879625774	0.0043751342057725	0.548374831286344	0.598427069210727
TACR1	0.534170036753319	0.233788415708505	0.0223219821870724	12.8174237487135	0.700103423002452	0.396736503045751	1.76465593064351	0.0776216093259757	0.207580596037959	1.40909899734194	1.45628318467914
ENSG00000270571	-0.169187720153876	0.0647531528387785	0.00898010686956159	45.4511570030377	-0.298702890707026	0.120600488357825	-2.47679669273615	0.0132567391928872	0.0606165160027104	-0.791220271407524	-0.851767865710648
EVA1A-AS	0.0216352605084693	0.144733010212718	0.881171781586292	5.3846241955505	-0.148644529959432	0.295385893339209	-0.503221491991611	0.614808555997713	0.774527132108015	-0.194267330818906	-0.505011590355349
MRPL19	0.123102080634357	0.0364719681387308	0.000737481475527135	241.55664354256	0.12390940902555	0.0644724756769325	1.92189624680232	0.0546188141898454	0.163978433829656	0.123152072421123	0.124808622560464
GCFC2	0.000207927771048627	0.0373443857939764	0.99555752497808	281.37399658809	-0.0452265796939417	0.0643332062184677	-0.703005218492574	0.4820524973429	0.671783998653357	-0.261298614169456	-0.266032415451123
ENSG00000286045	-0.0200653597797284	0.0895083196298581	0.822622593995545	13.1872986252097	-0.0510494769259259	0.182065050608538	-0.280391413702394	0.779177223833004	0.879476478504552	-0.324719689434229	-0.279488021295943
ENSG00000270996	0.210142960541713	0.132619366129903	0.113066994543981	5.3129517437891	0.275006748915663	0.259923443880449	1.05802979835152	0.290041857434305	0.492173215396189	0.395442700267761	0.473965780717871
LRRTM4	0.0667083740720328	0.288081381685939	0.81687910617993	431.690443085098	0.0429007039491779	0.449151417494398	0.0955150140424815	0.92390576530065	0.96145904691683	-0.0532647765675179	-0.0623870571983469
ENSG00000227088	0.249715139609403	0.0769575888004289	0.00117516219442685	3167.7518688602	0.349281174365664	0.128713358091722	2.71363578376041	0.00665492888294955	0.0363232847778856	0.519236640483778	0.645599823598819
ENSG00000229494	0.510245549587124	0.07855327496754	8.27388296303308e-11	33.873155929132	0.687337925130977	0.149655778035602	4.59279243443219	4.37354013759304e-06	0.000119976186408999	1.33425584733788	1.42678455179447
CTNNA2	0.251172477099606	0.268049937228591	0.348739970924333	950.003652828546	0.478126257261631	0.429676930602818	1.11275757018381	0.265812562736326	0.467696202644922	0.523795640124111	0.943336256412453
SUCLG1	0.0201965735029139	0.0401236501098756	0.614712363219662	183.167896541725	-0.0146785273015268	0.072988717289629	-0.201106799058826	0.840615065725905	0.914459561640909	-0.198767986010288	-0.195441687855679
DNAH6	-0.297387320241673	0.646190288148993	0.645360953699707	9.65747239670545	-0.289617908273887	0.901448282344999	-0.321280670168326	0.747997703545327	0.860900334879135	-1.19226802775775	-0.830774202615245
TMSB10	0.803694152869582	0.203988867823854	8.15182252237604e-05	41.9980196938995	1.00420402747098	0.320561519054874	3.13264059401678	0.00173241434479863	0.0133094774147454	2.25225328157276	2.15900172974024
ENSG00000287625	0.497589584445985	0.169595582627306	0.00334648714923922	5.80375847127202	0.752200773615525	0.375264606925701	2.00445434963296	0.0450214123388961	0.143189202590432	1.29466409805922	1.57667023385433
KCMF1	0.00961381878558445	0.0268369555847128	0.720170746889487	173.763465461513	-0.0263276875881757	0.0559317799484384	-0.470710705299317	0.637847338539588	0.787443495670564	-0.23187409579911	-0.222360677320116
TGOLN2	0.0283637550190924	0.0309864073509779	0.360002040299429	309.803646359866	-0.00690087323761316	0.0554116652769637	-0.124538275525931	0.900889096771185	0.948014104680005	-0.173218531717722	-0.177469011486508
ENSG00000290110	0.130726981293669	0.136780063779642	0.33920064101377	5.42455517907874	0.169405601697283	0.273072049457002	0.620369613199677	0.535014473349419	0.714157624171211	0.147005105501696	0.22994165370315
RETSAT	-0.052251293258883	0.0728723012653184	0.473358404778469	50.6571492569931	-0.12979812097771	0.134237892226045	-0.966926095346763	0.333580980339004	0.536122649488316	-0.425407182991248	-0.4614611307224
ELMOD3	0.00382259090390256	0.0258166770472592	0.882290107004288	241.280485879414	-0.0448372523910551	0.0516198026502262	-0.868605653045026	0.385062861408702	0.586962831833924	-0.249990836778573	-0.265132754247505
SH2D6	0.527751232448729	0.119123715798726	9.41114848473742e-06	54.4950243839622	0.726135709510915	0.193781296132253	3.74719193236966	0.000178825255652181	0.00232143128189038	1.3890190044009	1.51643883787757
PARTICL	0.0474819031676914	0.071226596211035	0.505007449053191	20.3286118415947	0.0274205438797956	0.145215965933687	0.188825957968817	0.85022922629366	0.91971015098359	-0.113411087581267	-0.0981587570944415
MAT2A	0.0683546075602191	0.0404192277288566	0.0908099028542197	632.418931961959	0.051872171845079	0.0703794587741978	0.737035674165999	0.46110065532102	0.654491148082615	-0.0481148521807525	-0.0416557045662533
GGCX	0.0293148580151805	0.0500961870286466	0.558432444998549	98.4846882491854	2.10050336166673e-05	0.0839635263239353	0.000250168549801361	0.999800394378597	0.999800394378597	-0.170243189186405	-0.161473869890688
VAMP8	0.013201463609211	0.118964474309735	0.911640296978886	20.7741317180589	-0.000187569042764804	0.209501435688188	-0.000895311491058098	0.999285644879611	0.999556050953182	-0.220650839984649	-0.161955844833646
RNF181	0.131214786460155	0.0942841711706148	0.164014851391466	24.1291619035742	0.0922472806572841	0.179973681796637	0.51255983506255	0.608259255018866	0.771000543909897	0.148531110008895	0.0516434776921374
TMEM150A	0.35632060267984	0.151546167117311	0.0187112288311503	9.36178085032734	0.501560013915989	0.275320502870069	1.82173143186757	0.0684957462512141	0.191379082401824	0.852731298421833	0.997487202314864
USP39	0.0213305657196907	0.045613967370043	0.640047542819913	49.4627758574389	-0.0361767274980521	0.0879591632488773	-0.41129003689691	0.680859874270069	0.816612110720088	-0.195220509778338	-0.2451199316393
C2orf68	-0.00860733658550263	0.0394184766846036	0.82715024926482	103.508742928772	-0.0677416425471293	0.0782844357897215	-0.865327084033524	0.386859289400451	0.58879067967834	-0.288875470800894	-0.318060435052736
ATOH8	-0.0172791030332584	0.101664482355847	0.865039988258944	44.6302491381934	-0.0912286866791113	0.174299358761692	-0.52340230811659	0.600694318320259	0.765876191315285	-0.316003421863798	-0.372334518161045
ST3GAL5	-0.0451635278145776	0.0591881326178775	0.445433343426646	512.890583586228	-0.105144435465263	0.0998982121065745	-1.05251568819962	0.292563016642718	0.494641842132217	-0.403234473973212	-0.404491161708436
ST3GAL5-AS1	-0.318797797544719	0.117174869352668	0.00651436322050294	38.8103981316532	-0.517214893159238	0.197005267645987	-2.62538610941438	0.0086550758514111	0.0442969718030338	-1.25924658212838	-1.35670746196684
ENSG00000272564	-0.255690915380843	0.116937318581772	0.028774377612915	13.6202226610285	-0.408816776089196	0.210105574228082	-1.94576834808486	0.0516825723209329	0.157725183557753	-1.06182885629501	-1.10622007063808
ENSG00000287628	-0.0664657054406854	0.149884559938222	0.65744318491192	5.0767500652845	-0.161401423008405	0.312220935809391	-0.516946189370654	0.605193722933874	0.768828454961789	-0.469874233664144	-0.534490339135021
POLR1A	-0.101858068760492	0.0429617401684999	0.0177447431049505	105.969885380743	-0.188818165223975	0.0754971953791237	-2.50099575587925	0.0123844662543184	0.0575805029903966	-0.580592425387204	-0.597845205639518
PTCD3	-0.0265705904838766	0.0278001581482534	0.33918784223054	298.391829138041	-0.0889104563684047	0.0531463789988769	-1.67293535407715	0.094340023007059	0.237877145324416	-0.345070050719697	-0.366977529693681
IMMT	-0.0986385872537691	0.0332453262371412	0.0030072965845851	168.265264774898	-0.177927694941837	0.0606431959197643	-2.93400920322949	0.00334614286528951	0.0216881312189826	-0.570520897597741	-0.572679404193416
ENSG00000273080	0.00567230716092469	0.078650265952553	0.942505904250601	16.4724561642527	-0.0576426103546918	0.14335010796147	-0.402110686726411	0.687602568211686	0.821168853370324	-0.24420435574232	-0.2947234962091
MRPL35	-0.0503217487169584	0.0746047203308308	0.499986118169289	33.3309082181082	-0.115595027465011	0.147183195606941	-0.785381965572434	0.432229651317975	0.630333131905274	-0.419370974541403	-0.428640488270692
REEP1	-0.12536208743694	0.41482720237087	0.76249720276821	11.2296695973129	-0.30084347890982	0.635074470249587	-0.473713702885249	0.63570408041862	0.786160385373423	-0.654120220707531	-0.856714357119539
KDM3A	-0.0831090631875265	0.0733531217287306	0.25721438917347	144.892448278686	-0.170104237867986	0.128281835726587	-1.3260196730466	0.184833181078707	0.372887986367515	-0.521939772698069	-0.554600885796872
CHMP3	0.27935725461009	0.0424175736143893	4.521842458942e-11	119.3583180257	0.369613660748584	0.0719358147863247	5.13810348637143	2.77525045468262e-07	1.2743743236937e-05	0.611966287895779	0.692584324907032
CHMP3-AS1	0.258750236116797	0.0873185621353179	0.00304369505675663	26.5777938113369	0.352448802595496	0.160483489996324	2.196168606525	0.0280798774849135	0.103075736964233	0.54750119965726	0.652919608789159
RNF103	0.00416997845099104	0.0355034956876845	0.906501390904472	187.618820368609	-0.0452401048294942	0.0632635161220696	-0.715105760833804	0.474543694511128	0.665964603933328	-0.248904101747821	-0.266063669461926
RMND5A	0.137305883900676	0.0378124612812219	0.000282069608021164	243.492621326265	0.144037960899554	0.0717256712992251	2.00817863800335	0.0446243121832314	0.142363935815771	0.167585935145312	0.171321870081977
RGPD1	0.351943179279469	0.172784784929117	0.0416613108636978	6.14461284318827	0.479977442989676	0.30733891955451	1.56172034340918	0.118353884180397	0.276764278268442	0.839037372449276	0.94761399385307
RGPD2	0.265349077181223	0.280249143180432	0.343723991945037	9.09223817520606	0.428240064807887	0.462180181359386	0.926565184055118	0.354152338535687	0.557133362867185	0.568144402924568	0.828058772367331
KRCC1	0.0381645716615754	0.0213424966805825	0.0737443576657249	279.264935727766	0.0279051226838397	0.0434962490938119	0.641552392797237	0.521163852350056	0.701495559476371	-0.142558564586968	-0.0970389878235438
THNSL2	-0.00311954997191774	0.179466096892984	0.986131556516279	61.8047641084138	-0.0605424970634933	0.275052623110122	-0.220112414776914	0.825783606312993	0.905821912562949	-0.271707987382851	-0.301424581767323
EIF2AK3	-0.120230226912714	0.0548590012845062	0.0284067688433124	161.545163865033	-0.226600224804177	0.0993090680123885	-2.28176771104033	0.0225030580494768	0.0884215297155367	-0.638066183505123	-0.685152345275141
RPIA	0.0820464065596366	0.0864652696331289	0.342674344130775	46.2498436261098	0.0558323265823498	0.145632520368311	0.383378152360113	0.701439400039861	0.830254890251528	-0.00528269618842439	-0.0325045416474709
ENSG00000290846	-0.486245821659983	0.253219743683087	0.0548260251385653	12.3806913433198	-0.736799434536028	0.420885925784364	-1.75059176227603	0.0800162552626518	0.212225269920798	-1.78307547340974	-1.86412549128607
LSP1P5.1	-0.230395693865169	0.357344793569548	0.519093492376968	9.64040981616689	-0.416499258798449	0.562176668968661	-0.740868986189939	0.458772881698408	0.652942133871658	-0.982697627895739	-1.12397282414325
ENSG00000291142	0.313232499077294	0.123027195729092	0.0108951846247006	28.7876468080701	0.418891028151361	0.224853100356106	1.86295420204548	0.0624687099508657	0.180438043628345	0.717938465500729	0.806454930281984
MAL	-0.138492897314758	0.0418694778319816	0.000940556877255024	1353.35292646076	-0.243863715493592	0.0738152601986698	-3.30370325644381	0.000954167725557305	0.00852912264087968	-0.695197430285045	-0.725044982388255
MRPS5	0.102449149079761	0.0308676315746632	0.000903458808039004	423.225369174411	0.103261980001389	0.0620033991540192	1.66542449946787	0.0958280949549013	0.239870359235343	0.0585433540136304	0.0770963488263543
ZNF2	0.160409324581753	0.0636881189397236	0.0117799160082248	26.9203467702585	0.191619959448383	0.116636222055729	1.64288551250251	0.100406623042938	0.24751789401682	0.239860599362447	0.281274801118628
ENSG00000289370	0.170030038879199	0.0836565915100725	0.0421054615394483	14.9059220696695	0.186059264966947	0.162529763624135	1.14477041508057	0.252304273695343	0.452556216073759	0.269957150996262	0.268425095862853
ZNF892	0.189456160346523	0.0411423967147615	4.12686390821124e-06	174.969252669309	0.243678821758578	0.0667583377792514	3.65016310867935	0.000262073835865556	0.00317364761433916	0.33072803034161	0.401572911160504
PROM2	-0.032989843991962	0.114161406563488	0.772600163469334	10.5266359527734	-0.0906706370353673	0.21507492256425	-0.421576983287212	0.673333809341696	0.811667512222918	-0.36515144890735	-0.371044971780797
KCNIP3	1.60586434817867	0.271330448589723	3.24926760495503e-09	75.5656199388443	2.21961782052895	0.427110401419932	5.19682455203577	2.02721523737159e-07	1.0058524999925e-05	4.7616882315992	4.96759138643482
FAHD2A	-0.0852983934744619	0.0551368733282098	0.121856027799544	66.1309300532042	-0.184044523357034	0.100840163712747	-1.82511131062126	0.067984233700821	0.190510148056513	-0.528788670813849	-0.586814228988741
LINC03052	-0.132702428531328	0.148393454485828	0.371182443326133	4.53934221265419	-0.241353375818089	0.310342139224644	-0.777700947802591	0.43674533331501	0.633791256045621	-0.677083063998256	-0.719244065788758
ENSG00000291126	-0.0700484256817042	0.0893292198828073	0.432946071023993	50.4847190042584	-0.139021406453363	0.143481968012631	-0.968912040857458	0.332589077276458	0.5352266104277	-0.48108208387044	-0.482774385792911
LINC00342	-0.116341543796259	0.0831591288879844	0.161806050649652	411.748416921118	-0.224798046040176	0.135190779094951	-1.66282084876727	0.0963483019836917	0.240602261971097	-0.625901187374533	-0.680987853589265
ANKRD36C	-0.041987390278116	0.0543573143911869	0.439857940443194	736.153745629085	-0.112157108492055	0.08916773417267	-1.2578216720733	0.208456256101882	0.402275411475128	-0.39329853944623	-0.420696112681778
ENSG00000291176	-0.115969865277863	0.0497168880702613	0.0196688824969903	200.769128383586	-0.219517832192867	0.0875455942818761	-2.50746863955337	0.0121599371393265	0.0568107667846023	-0.62473846271873	-0.668786285628303
GPAT2	0.118674382727046	0.259543280815483	0.647496299248326	7.69608347841395	0.107686104116218	0.420796752852218	0.255910016858037	0.798020319785882	0.889590504248647	0.109300872336974	0.0873196565589248
ADRA2B	0.56731245742207	0.168850170644376	0.000779827759015735	5.42240863725739	0.730969476335646	0.30577592454866	2.39053966532712	0.0168236317698829	0.0718942830489852	1.51277867684262	1.5276087518479
STARD7	0.204650314531008	0.0477768170772934	1.84005214771899e-05	225.742486640685	0.247010714793039	0.0804454312990902	3.07053751597989	0.00213673840627203	0.015515035013652	0.378260015161797	0.409272281010715
STARD7-AS1	-0.155074717256439	0.0595995916965644	0.00926973626736878	38.5786921658304	-0.255610492064952	0.111349165327961	-2.29557618426768	0.021700125783259	0.0861826644725405	-0.747070460148323	-0.752189544484111
TMEM127	0.156417596822788	0.0890432657769164	0.0789779752475647	32.9927980340175	0.190311735193806	0.170227859530993	1.11798230746804	0.263574549798662	0.46550564898746	0.22737324791519	0.278251744172074
CIAO1	-0.00873897908510414	0.0333726642063259	0.793429073369098	164.085642686684	-0.055613665717401	0.0626395950621029	-0.887835651910965	0.374629162301867	0.576766638254415	-0.289287289005236	-0.290034991804387
SNRNP200	-0.0285456143022713	0.0300408428218457	0.341997017783796	147.55719474907	-0.12264468428022	0.0682916216733538	-1.79589649908803	0.0725109793483559	0.199045027218866	-0.351248532326215	-0.444930901731137
NCAPH	0.0676026112052366	0.144177060800659	0.63915109469321	6.23279200554451	0.113524690916187	0.254985962532431	0.445219375171479	0.656161226209065	0.799505553417985	-0.0504673279353003	0.100811518005427
ARID5A	0.357653935726847	0.169271525203311	0.0346092620687967	11.2747865445821	0.479704819255395	0.295319334447685	1.62435967882886	0.104299067246036	0.25423609873726	0.856902374046123	0.946984012356526
KANSL3	-0.144546036982315	0.0319174022872059	5.93327586761223e-06	165.922047229023	-0.260394392780496	0.0607822541922009	-4.28405290723666	1.83519242261874e-05	0.000375313349389221	-0.714133511839792	-0.763244227379001
LMAN2L	-0.0595652212033547	0.0625674375695507	0.341088708971332	57.0238242435854	-0.120488877692221	0.112374136632261	-1.0722118211819	0.283624902028798	0.485829217029403	-0.448287397829896	-0.439949243534173
CNNM4	-0.0983964177633715	0.053448421239876	0.065627387220109	82.7105116293699	-0.212691156071985	0.0914864521649179	-2.32483773322609	0.020080638508015	0.0819970697809273	-0.569763316991297	-0.653011138059448
ENSG00000289135	-0.040081647222287	0.0564492459911009	0.477674667444328	42.2981125337009	-0.14588821517935	0.114357648428991	-1.27571891503118	0.20205489970015	0.394869646704522	-0.387336789361231	-0.498642272164172
CNNM3	-0.0101007247914497	0.0465546490562449	0.828235698870561	103.521802964395	-0.0676321659890612	0.0787601061689454	-0.858710955061258	0.390500004925883	0.591838231493484	-0.293547248161704	-0.317807455589777
ANKRD23	-0.00134030616360978	0.0458324952810424	0.976670325638762	205.633843360563	-0.0496803099929814	0.0829591360525252	-0.598852788938479	0.549271056426341	0.725459744557381	-0.266141965828703	-0.27632413743341
ANKRD39	0.131830187236747	0.0609908856004492	0.0306587764364785	69.0398941146531	0.143382783115871	0.100994597885845	1.4197074508672	0.155692868064854	0.332810065687143	0.150456272806123	0.169807879079853
SEMA4C	-0.204057800329144	0.0425089974400177	1.58393512868464e-06	126.403948052726	-0.335363555221315	0.0831211648192122	-4.03463493263993	5.46872566726534e-05	0.000892500857794541	-0.90030460090985	-0.936483675051039
FAM178B	-0.267829493307535	0.0882128575717366	0.00239601873639725	137.823618078968	-0.447761906825103	0.140381983297196	-3.18959667265254	0.00142471478736045	0.0114612801120302	-1.09980205932722	-1.19621484607031
FAHD2B	0.00841336605974459	0.0608377412565783	0.890009736873221	48.1276035665057	-0.0582182891857614	0.11230978020127	-0.518372390021856	0.604198474572529	0.768458655915829	-0.235629480932706	-0.296053780281697
ANKRD36	-0.00146125386644453	0.072092232950274	0.98382860368617	712.900167814423	-0.0477154332786544	0.111461636456977	-0.428088397007091	0.66858676402362	0.80840187273873	-0.266520327421285	-0.271783681789366
APPAT	0.119150124069017	0.415098010403018	0.774080971214913	12.492745009694	0.0561516529842294	0.58966257826711	0.0952267534922208	0.924134720328824	0.96145904691683	0.110789137492795	-0.0317666391861436
ANKRD36B	-0.00491075996834512	0.0509849138421826	0.923268092928675	303.962384650889	-0.0570975321346357	0.0847461344030242	-0.673747924160163	0.500471587797792	0.685571237464292	-0.277311442851724	-0.293463924317055
COX5B	0.473772265135413	0.0637225204209654	1.04626004555053e-13	164.118459507106	0.629579387960974	0.106833773092003	5.89307453756961	3.79075307298293e-09	3.83904622857025e-07	1.22015620204987	1.29331557932762
ACTR1B	0.112189363177596	0.0500037283158035	0.0248568635714619	162.834165370115	0.110169206168009	0.0812275210301487	1.35630393210102	0.175002484924217	0.359636795286932	0.0890137377561093	0.0930576322006429
C2orf92	-0.232186417115583	0.0609246910425931	0.000138383530901624	90.6038020532292	-0.389481896896817	0.108209077889425	-3.59934586352188	0.000319018658331412	0.00371418100951831	-0.98829956067346	-1.06154084943513
TMEM131	0.0911413295017096	0.0254194090847559	0.000336431064362056	558.26946157596	0.0895750099578267	0.0442559526830562	2.02402173102741	0.0429679158559948	0.138267047617075	0.02316901846278	0.0454683693551645
VWA3B	0.85125662302797	0.207898174206187	4.22926314066835e-05	9.15252175753801	1.07264336351352	0.369711953030147	2.90129479104523	0.00371624093756858	0.0235205164606939	2.40104330845609	2.31715199298228
INPP4A	0.637116733482701	0.137191740040546	3.41748155398366e-06	40.138967429839	0.900826144952257	0.245281192284546	3.67262624811129	0.000240070480527144	0.00297542508388462	1.73114790949697	1.92011514376315
COA5	0.0314821524826805	0.044569368533232	0.479962429552726	68.4524927481132	0.00755858989568746	0.0853211930513266	0.0885898289202361	0.929407891647548	0.96466867695906	-0.16346322588741	-0.144055947697452
UNC50	0.0956496542164302	0.0316714926604656	0.0025272866995706	101.803913491983	0.0875699847093736	0.0684467230527929	1.27938900218541	0.200760104736892	0.39327489515629	0.0372724439843786	0.040835138099784
[truncated: 12,542 more rows]
