# Supplementary material for: Integrative analysis reveals generalizable human neurodegenerative disease-associated glial states
Source: bioRxiv. 2025 Sep 25:2025.09.25.678630. Preprint. [Version 1] doi: 10.1101/2025.09.25.678630 (PMC12485690; doi:10.1101/2025.09.25.678630)
Supplement: Supplement 8 [file media-8.zip › oligodendrocytes_diffexp/Mathys_2024_AD_HIP.csv]

gene	nebula_logFC	nebula_SE	nebula_pval	DESeq_basemean	DESeq_logFC	DESeq_lfcSE	DESeq_stat	DESeq_pval	DESeq_padj	nebula_zscore	DESeq_zscore
ENSG00000241860	-0.243622112634483	0.161937403827711	0.132472870756015	5.8026846816248	-0.428370741444331	0.293210132030373	-1.46096841360161	0.144024109947319	0.288577144128666	-1.1749350957826	-1.27797984532989
ENSG00000291215	-0.05375404393424	0.0764303869385499	0.48186430426105	19.467605506833	-0.135303555255748	0.171090383494922	-0.790830860810854	0.429042698601488	0.603544682000589	-0.466035024189086	-0.519946903315635
LINC01409	-0.117230611851101	0.0851937521958503	0.168807065450547	36.3887911178176	-0.214146519434702	0.146212365021638	-1.46462660256545	0.143022819901532	0.287274224157277	-0.703034030124177	-0.723878175427548
ENSG00000290784	-0.0428021834390797	0.109181624019461	0.69503800083731	8.42745367892608	-0.0858698869480225	0.207803287500478	-0.413226797231613	0.679440456646806	0.798816575787933	-0.425144658883066	-0.392084246601317
LINC00115	0.125830789356693	0.0655004052767938	0.0547230259404664	24.6413493559181	0.168570880236229	0.133886060722132	1.25906221549144	0.208007860705273	0.371413793460531	0.204471091181166	0.26603952981127
LINC01128	0.0042062550101267	0.0850148925627613	0.960539417578035	33.5726033755415	-0.0263519218568234	0.158009940394727	-0.166773823159438	0.867548016291107	0.923533012572937	-0.249631811408154	-0.238138051643307
NOC2L	0.0537267202330536	0.0515085466098435	0.296918566429436	72.3713970565311	0.0290178105021289	0.0879468857858697	0.329946992924577	0.741440014686891	0.84497546467218	-0.064739946324196	-0.0949214682227732
KLHL17	0.307691207817708	0.1139177425942	0.00691324605318756	9.64522355502697	0.394690686537254	0.236474807961562	1.6690601842096	0.0951054530122052	0.213925550209619	0.88347343501696	0.850909723732475
AGRN	-0.216708241353441	0.0958566982459597	0.0237746061200314	67.6846899738187	-0.338164609433109	0.159272761930838	-2.12317916342753	0.0337388413215539	0.0998808021518912	-1.07444823978518	-1.0446571710125
C1orf159	-0.185778639588955	0.0475960894113402	9.49161431099299e-05	120.240521040513	-0.306847892120156	0.0844889174501368	-3.63181232972063	0.000281437767355406	0.00240618673877684	-0.958968069500106	-0.963654914609449
ENSG00000285812	0.0442387688440625	0.211233006179903	0.834111687168049	12.8144819001488	0.0353806143850375	0.334879635857274	0.105651734523854	0.915858676200028	0.952445737958526	-0.100164593896455	-0.0784637575880615
SDF4	-0.0140414158504755	0.0542051379758036	0.795602713883256	103.883549198203	-0.0509190931064368	0.0932736377561934	-0.545910873976348	0.585127203288688	0.730900435143361	-0.317762146688061	-0.301682269409567
B3GALT6	0.0770627241873664	0.120995669627729	0.524186848343659	15.7518568636052	0.0474469852162345	0.208007059109905	0.228102764489184	0.819566350993332	0.894497437688581	0.0223884212163	-0.0472534856379243
UBE2J2	-0.074350868871749	0.0400111043005755	0.0631326893969272	116.802002909296	-0.145010399425117	0.0691046801525945	-2.09841647635024	0.035868371064067	0.104470880361395	-0.542936268156817	-0.545054141485404
LINC01786	-0.0850524728313139	0.111290034473147	0.444723286557276	8.64660255259641	-0.135593664769905	0.221539299551893	-0.612052421598201	0.540503074922315	0.697413683512751	-0.582892264259974	-0.52069728609094
SCNN1D	-0.140524308644739	0.0794929823546815	0.0771014676838925	20.8966082452285	-0.231712570327887	0.143096196011727	-1.61927833713273	0.105387389500224	0.230301384768995	-0.790004437722085	-0.769313645059296
ACAP3	-0.158259990317298	0.0549177936931561	0.00395458783672694	301.55474502013	-0.254951654812374	0.0890951872938647	-2.86156483370377	0.00421555273507034	0.0203604286361709	-0.856223186843543	-0.829422699950749
PUSL1	0.144337511000139	0.112943574568242	0.201263091980853	8.48751201418976	0.158084905151509	0.214790961967748	0.735994213645015	0.461734219212514	0.631551233353718	0.273568630266121	0.23891703054162
INTS11	-0.0103309831857805	0.0399608645086126	0.795999812975382	167.409950399724	-0.0506845380401922	0.0657983535868763	-0.770301007201818	0.441121359064109	0.613438944621296	-0.303908706245698	-0.301075580993705
CPTP	0.129724060341278	0.0873514409059961	0.137522080066649	13.7120709533454	0.114374600932714	0.163808032140878	0.69822339868139	0.485037495547187	0.65115167656116	0.219007185104693	0.125858141437638
DVL1	0.00354671356725106	0.0395489229288818	0.928542189569062	72.4421505912306	-0.0254246566067115	0.0787253277433694	-0.322953963298716	0.746730107309869	0.848313504340378	-0.252094305387653	-0.235739633673997
AURKAIP1	0.0516136350447032	0.0761732493739755	0.498036658967949	67.3245385683904	0.0470416114743303	0.120916681099391	0.389041537086707	0.697245419846272	0.81291035059402	-0.0726294574545258	-0.0483020051060615
CCNL2	-0.041822328234771	0.0263084163006281	0.111903825149652	301.175998638765	-0.0909152610549382	0.0487111068353184	-1.86641747563452	0.0619829800104672	0.157015134164902	-0.421486226850546	-0.405134359196887
MRPL20-AS1	0.0969920255111055	0.0959465012719482	0.312065753917353	11.2720071067025	0.107636870533608	0.192929436587668	0.557907971107856	0.576907228134376	0.724379507129858	0.0967973686076173	0.108430664607642
MRPL20	-0.0178554935508654	0.0428987233956127	0.6772458383165	84.5083115673124	-0.0629776465818613	0.0747867924865706	-0.842095836549884	0.399734311554538	0.575951506326726	-0.33200256095771	-0.332872321377822
MRPL20-DT	0.132082563108329	0.107187607332182	0.217853502280378	8.58292721571782	0.175624196837185	0.203963686425407	0.861056200322278	0.389207090791677	0.566262681921205	0.227812998487962	0.284283286144128
ANKRD65	0.222807682507426	0.0749730668194863	0.0029602446114817	70.5473730401513	0.290943542480008	0.128344443549262	2.26689628654111	0.0233965621359937	0.0763524051451759	0.566548437667513	0.582562544172478
TMEM88B	-0.2723820778626	0.0496345413787383	4.07079917767217e-08	437.590973955031	-0.420634320363052	0.0832973509629088	-5.04979228631598	4.42290721738708e-07	1.22931785319489e-05	-1.28231461224794	-1.25796920507646
VWA1	0.0246711280344997	0.049876195597974	0.620849071588363	348.250518513487	0.00725481851000203	0.0817156187931477	0.088781295634151	0.929255722904427	0.959862848060634	-0.173223229114972	-0.151212536019797
ATAD3C	0.0536393438421086	0.11414986391943	0.638424443933283	109.878367847701	0.039200449138326	0.178854903613208	0.219174584237852	0.82651405300199	0.898917856371423	-0.0650661787982528	-0.0685835638560333
ATAD3B	-0.0580925135390704	0.054093635924609	0.282856251219518	64.0265976346837	-0.130870482571114	0.0948159398931441	-1.3802582426394	0.167507146973462	0.320710655324418	-0.482233331964187	-0.508480538988058
ATAD3A	-0.0705781925204948	0.0698776980268888	0.312483514408507	35.7213197347368	-0.139382884911806	0.121616404467816	-1.14608621691896	0.251759480002293	0.423702604811354	-0.528850431850525	-0.530498293598672
TMEM240	0.145129165782196	0.0887181975764185	0.101872159031613	17.706381132802	0.187433827071987	0.170356792209891	1.10024275897996	0.271226364870282	0.445100644923424	0.276524388627807	0.314829485694515
SSU72	0.0984846651962049	0.0435968157831634	0.0238841577285865	85.1786162659005	0.108612393485461	0.085806575718587	1.26578170234491	0.205591247752162	0.368483352066809	0.102370356139823	0.110953903537298
ENSG00000215014	-0.0351423345319964	0.0926183360508421	0.704367299487457	13.3268546478347	-0.104588393847626	0.168738938485092	-0.619823703921583	0.535373860963625	0.692839527879747	-0.396545498024693	-0.440500601361995
ENSG00000272106	0.134356763274365	0.0923392203703875	0.145659674873594	19.3048089059497	0.153586278733073	0.165259691782581	0.929363216622323	0.352700883771492	0.528952421727217	0.236304055839296	0.227281108201287
MIB2	-0.0606420684516483	0.055270951709018	0.272563618385672	61.9581576438861	-0.126744085109679	0.0945736128863285	-1.34016329969352	0.180192260355982	0.337582625881213	-0.491752466342235	-0.497807405471162
CDK11B	0.0789223674381461	0.0659929041708016	0.231726990177955	100.040261330081	0.0784828046852396	0.10786401515664	0.727608781958164	0.466853103218126	0.635958474704028	0.0293316699818281	0.0330222144357594
SLC35E2B	-0.0435737617446406	0.0388335736167559	0.261835154682166	192.077186318783	-0.100136150598961	0.0664361345124215	-1.50725431775744	0.131745482133857	0.270788711778129	-0.42802545879743	-0.428984651411268
CDK11A	0.128648005738929	0.0751879350659987	0.0870775556755626	140.411579790164	0.161114035362107	0.122341514768518	1.31692039016315	0.187865310967285	0.346450162225723	0.214989578616853	0.246752027407513
ENSG00000290854	-0.148811892455371	0.0675669087930936	0.0276344207056857	74.4410724823304	-0.242144572473216	0.114290523607258	-2.11867585194822	0.0341178704834353	0.100578417068538	-0.820947338215635	-0.796296540620432
NADK	0.0603528556112053	0.0463076652876398	0.19247180513542	47.8947473628263	0.0547457815138465	0.0873257682093269	0.626914399225398	0.530715348034696	0.689354359571387	-0.0400003053929134	-0.0283747837859832
GNB1	-0.020800908727944	0.0274886870954281	0.449224836301991	680.880471843932	-0.0562532958648484	0.0529154410781343	-1.06307903172886	0.287746112521555	0.462298875964603	-0.342999697254493	-0.315479451765074
PRKCZ	-0.0506082218582074	0.0464909613954474	0.276347765586316	298.112578465628	-0.0990654647553665	0.0733464782315864	-1.35065059896365	0.17680738405689	0.332849785883968	-0.454289639563929	-0.426215268900219
FAAP20	0.112056933768658	0.0514422805387201	0.0293833995688596	49.0962672192694	0.14033532439203	0.100940174946556	1.39028215937145	0.164443213189948	0.316572526594501	0.153044396427703	0.193006851726958
SKI	-0.011192270222146	0.0578823546730367	0.846675170909748	142.61322610232	-0.05130888550064	0.0917110169371751	-0.559462616533717	0.575846037575074	0.723780466248969	-0.307124446764479	-0.302690486942193
MORN1	-0.335712262488377	0.153751411229652	0.029000895975537	9.2113623863101	-0.538881788851189	0.26344855753062	-2.04549151417751	0.0408064249616831	0.11480508902035	-1.51876707485829	-1.56382219936604
RER1	0.0640740693868522	0.0302555659615121	0.0341952808708247	135.963650312153	0.0491019120228513	0.0564379112538518	0.870016464677369	0.384291406509041	0.561332290254209	-0.0261066121035189	-0.0429729346408886
PEX10	0.0337793225358665	0.0706230903110688	0.632433689101048	32.3091486370556	6.85367124447625e-05	0.11971992676039	0.000572475395695268	0.999543230745285	0.999746831349049	-0.13921645915988	-0.169800213487176
PLCH2	-0.105583853626521	0.119672007839766	0.377627060167009	99.3340305390301	-0.179331903528971	0.185938907894568	-0.964466800195775	0.33481194556798	0.510888209049298	-0.659549162996406	-0.633828429281162
PANK4	0.473664531691049	0.0855999005892419	3.13955661204672e-08	26.0536724422615	0.662092988718437	0.155117470182196	4.26833281861006	1.96939344130492e-05	0.000276296521751074	1.50315899869213	1.54255915900344
PRDM16	0.359195926172572	0.352971685726429	0.308852007043147	9.00938743317187	0.374333960642231	0.565549823341936	0.661893868926038	0.508039241341457	0.670591721167796	1.0757737979959	0.798256033564472
ARHGEF16	0.0436998909410413	0.278866225963761	0.875476896960821	6.38917459298739	0.012428031488223	0.444470238318588	0.0279614480718387	0.977692899097206	0.98579015034914	-0.102176572986183	-0.137831761786602
ENSG00000238260	0.184226071780151	0.101433423029157	0.0693356332822786	21.519314804324	0.216601468072938	0.175698446295399	1.23280241026588	0.217649491887456	0.383166812583412	0.422498378097262	0.390273048677849
WRAP73	0.156583191745607	0.0490513642479562	0.00141179311691273	48.8659409693345	0.19014232706671	0.0923419112613431	2.05911188613559	0.0394835214508673	0.112042237261629	0.319289661804494	0.32183515646287
LRRC47	-0.0815381601125373	0.0433144382365205	0.0597721368291592	58.0890539674145	-0.165499135612836	0.0757947251907214	-2.18351785294283	0.0289976956878722	0.0894024812009302	-0.569771066182819	-0.598049282881193
CEP104	-0.0631202221455471	0.0313757058865482	0.0442458068388583	180.865447542013	-0.129425766658934	0.0569060441066476	-2.27437645140782	0.0229433620641581	0.0752066458760821	-0.501005013877219	-0.504743708988332
DFFB	0.114641180243742	0.0514316606647666	0.0258138936308279	77.6845798482645	0.122529901170972	0.0846681054623621	1.44717896428473	0.147846806536478	0.293436272912094	0.162693056804054	0.146952233591094
C1orf174	-0.0547616426321451	0.0977107048695531	0.57517478178479	28.5547044825012	-0.124513296978107	0.168269353242663	-0.739964197749928	0.459321718655366	0.629244697992393	-0.469797040593277	-0.492037360341312
AJAP1	-0.236549092181133	0.0717279188474462	0.000974224827559259	167.310374055459	-0.369902721794432	0.121050876743315	-3.05576243432586	0.00224489048568576	0.01238557368713	-1.1485269443747	-1.12674938679455
NPHP4	0.0388607422314021	0.096379541110632	0.686797197656343	62.3863918433435	0.0378623302462366	0.16571075801734	0.228484443009274	0.819269648971792	0.894372402475431	-0.120244239077688	-0.0720446753292321
KCNAB2	-0.572428513319228	0.302865459862702	0.0587523105324574	8.26430407148649	-0.706767063816593	0.456024113824403	-1.54984581383067	0.121178527882708	0.254975131301267	-2.4025816536344	-1.99806586396043
RPL22	0.1690398987	0.0619548530251919	0.00636352897233164	123.615130882995	0.193278835206526	0.113272559738954	1.70631647816517	0.087949171707954	0.202708692292348	0.365798590410758	0.329947891715826
ICMT	0.128903033717519	0.0626925009540196	0.0397713679932733	26.236907966524	0.134926176679597	0.129396991424652	1.0427304004063	0.297073173924943	0.471266952949423	0.215941762696663	0.179015820497666
ACOT7	-0.0652695573358688	0.0530041655916002	0.218171690176964	91.1656348391772	-0.122712560377063	0.108772227559678	-1.12816077348178	0.259252026856246	0.431883580972656	-0.509029869666441	-0.487379665014742
NOL9	-0.0866119187886877	0.0352823441262183	0.0140953872536908	101.545070965374	-0.181359520332699	0.0655132379989473	-2.76828814865803	0.00563516086118431	0.02563667530763	-0.588714682734003	-0.63907296160495
ZBTB48	-0.084800248902718	0.0710853070536934	0.232894289848921	31.7939969842937	-0.190800081237356	0.124346177229235	-1.53442659427811	0.124924739215878	0.260882667052608	-0.581950549508973	-0.663491444785857
KLHL21	0.267979013468232	0.0629353149308096	2.06257463646449e-05	142.012228002015	0.35534068493379	0.0997255890435636	3.56318461832865	0.000366382813151065	0.00297205996892048	0.735202176926036	0.749128975530438
PHF13	0.122913768910548	0.061483808820096	0.0455949194630829	27.3233571376081	0.14692709849681	0.110965359591447	1.32408076752752	0.185476222184304	0.34367927408767	0.193579970745447	0.210056805298098
THAP3	0.10719912553058	0.0510318137901757	0.0356731717655104	42.114820055643	0.10908851512578	0.0956617715679704	1.14035641759226	0.254137842169455	0.426260850414661	0.1349070622707	0.112185415984876
DNAJC11	-0.152302118038368	0.0388608510802726	8.88559807133035e-05	134.876983361777	-0.272554142528324	0.0659371021289549	-4.13354748280085	3.57206455476677e-05	0.000448621962035312	-0.833978603465248	-0.874952415247859
CAMTA1-DT	0.44862417242294	0.190071790582469	0.0182607507237216	6.7260929215061	0.618863859921144	0.329572527229188	1.87777745045715	0.0604116162858193	0.154393393391118	1.40966717250246	1.43074485420496
CAMTA1	-0.0507007861553278	0.03116808997237	0.103803186293811	1193.93630913022	-0.0973313012662598	0.0546222057179943	-1.78189986996801	0.0747655617601097	0.180316223033428	-0.454635241840841	-0.421729768258958
VAMP3	0.12594213867931	0.0342726128752889	0.000238113589653658	102.572812668015	0.150160709319665	0.0792778079661442	1.89410773546857	0.0582107111860913	0.150361960037356	0.204886830085109	0.218420701499703
PER3	0.0363985221337125	0.065818123507845	0.580251967848572	477.424601507565	0.0520059017189761	0.10602363484762	0.490512344664663	0.623771396594805	0.761038300748556	-0.129437296211938	-0.0354616199776493
ENSG00000236266	0.571136382703774	0.165483761088313	0.000557864610213079	5.15204760556331	0.767267644123413	0.309667144332499	2.47771731088002	0.0132225861036692	0.0496259658326498	1.86708434240204	1.81459866809631
PARK7	0.172524056140804	0.0584747870977707	0.00317361982781852	98.0501190002822	0.227804091662729	0.100347977109093	2.2701413444047	0.023199008500602	0.0758589554322683	0.378807199368213	0.419249195166604
ENSG00000284747	0.560149744885564	0.126360730379733	9.29560286371981e-06	9.32564094772083	0.774074910804713	0.248313712441861	3.11732647864122	0.00182499345309411	0.0105056578966508	1.82606413089824	1.83220600399976
ENSG00000284716	0.72810169216614	0.170572610918087	1.96727185643018e-05	7.55503570840963	1.03083707277264	0.30450279109117	3.38531239427623	0.000710972905895873	0.00503768248040024	2.45313717307175	2.49633418418178
ERRFI1	0.343216760964835	0.0475962238331383	5.55391044372529e-13	115.678361427321	0.463227752001139	0.0845427678118671	5.47921204841506	4.27224110481669e-08	1.80845930215674e-06	1.01611325877351	1.02818427311577
ERRFI1-DT	-0.0969190134263024	0.128649966459747	0.451236999622098	13.3584131342432	-0.177640774155005	0.218692027110544	-0.812287381950193	0.416626749153583	0.592463427143685	-0.62719772085908	-0.629454238532118
SLC45A1	0.0772296197973991	0.0761502208585638	0.310499446246664	22.4219010497195	0.0595344068565386	0.140639644548527	0.423311698828963	0.672067859908455	0.794337873174644	0.0230115502695989	-0.0159887647166593
RERE	-0.126571881627195	0.0206108192000174	8.19825213028849e-10	2826.58659594201	-0.201652756928585	0.0422708727068123	-4.77048955973145	1.83778711515681e-06	4.01983432548976e-05	-0.737911020543784	-0.691562433523762
RERE-AS1	0.408675947716694	0.1356574333176	0.0025905553869833	10.4838044495357	0.593113434727816	0.251510262152695	2.35820769161192	0.0183634156728354	0.0636035676552985	1.26051466071808	1.36414009090384
ENO1	0.349493526919442	0.079538675197192	1.11280028253117e-05	123.866967032736	0.471203484261364	0.132277801709444	3.56222645199677	0.00036772298133501	0.00297633364727804	1.03954847810795	1.04881390370855
MIR34AHG	-0.538076108394851	0.269231036608867	0.0456552869529483	11.771926716573	-0.846896577950377	0.444094909171578	-1.90701708229484	0.0565183754629676	0.147175568135933	-2.27432194953035	-2.36051786427925
H6PD	-0.12446003322698	0.0421974645991153	0.00318322470771303	108.010704986735	-0.212971174048113	0.078423800041875	-2.71564466315577	0.00661468708208942	0.029107056489417	-0.730026127141985	-0.720838085771432
SPSB1	-0.0630152103193372	0.0427347347953342	0.140329114294665	256.242051514228	-0.140003430064472	0.0735459648175109	-1.90361810347939	0.0569599393286446	0.148011442273816	-0.500612936938595	-0.532103364687817
LINC02606	0.0682777085490745	0.131906456283534	0.604721897712854	6.07671624411492	0.0385048665562909	0.255933864519821	0.150448502110235	0.88041077754907	0.931422441697091	-0.0104117134117469	-0.0703827230110765
SLC25A33	0.121774100774912	0.0450776152684011	0.00690416502232769	71.0974335621016	0.1507724741858	0.0869494946595659	1.734023582036	0.0829138990523558	0.194181978845827	0.189324853871525	0.220003061938374
TMEM201	-0.0697215060810632	0.0819497415117451	0.394889505778649	24.8378289828993	-0.151042938863375	0.146683221636102	-1.02972198986799	0.303140529870927	0.477745512601158	-0.525651868330057	-0.560657606607756
CLSTN1	0.0141664704174097	0.0317899905427748	0.655866878793812	255.088212972083	-0.0077149722155363	0.0618032463935121	-0.124831180653743	0.900657201868387	0.944043065370942	-0.212443897381088	-0.189932648812348
CTNNBIP1	-0.275117478586668	0.0366614275364062	6.17689365710591e-14	121.439489223124	-0.426247967774809	0.0658324120319143	-6.47474328554409	9.49732721494839e-11	1.05191824964966e-08	-1.29252762901481	-1.27248918501112
LZIC	0.0377219070727547	0.0303750076817685	0.21428336070604	118.123170382939	0.0113721614781328	0.0625982898623172	0.181668884296128	0.855842586319089	0.917490956882138	-0.124496245910774	-0.140562822402915
NMNAT1	-0.0666433584579421	0.0513765646412544	0.194577922477273	43.362451327539	-0.143296184759219	0.0951239585377428	-1.50641528130227	0.131960600256381	0.271003987505472	-0.514159156125506	-0.540620239473602
RBP7	-0.0289608512819199	0.0754327217741564	0.701030660442635	47.9887740490881	-0.0691240967967345	0.13096964303895	-0.527787166497639	0.597647065461566	0.74157167463901	-0.373466030536921	-0.348770422423929
UBE4B	-0.0248145179279948	0.0216836539949363	0.252462676555059	1344.60742240872	-0.0628169114856713	0.0424987417288986	-1.47808873698857	0.139384028353277	0.281732453577404	-0.357985091421831	-0.332456572008421
KIF1B	-0.0259246370670909	0.0172153801275539	0.132092904244005	2813.35205658249	-0.0619720598158914	0.033737611573908	-1.8368834343869	0.0662271052996196	0.165018857944637	-0.362129882816034	-0.330271320888575
ENSG00000284735	0.473442524202731	0.147190465621618	0.00129751041563049	7.4713078663857	0.656258784909777	0.26577453819335	2.46923121142761	0.0135403699075052	0.0505426150154487	1.50233010141919	1.52746869891166
ENSG00000284642	0.0929826843107577	0.0938377474929395	0.321740343462842	26.3779796131502	0.107035654795123	0.162066051779363	0.660444637355893	0.50896853514881	0.671408210914043	0.0818279096384182	0.106875590015512
PGD	0.0354916995189774	0.0524443789209485	0.498564997168269	54.8278242508798	0.0421445643807425	0.100788382278221	0.418149030950856	0.675838158460847	0.796652949690865	-0.132823050440698	-0.0609684624594481
DFFA	-0.0327185603308781	0.0306895689535504	0.286372388346816	114.517477985925	-0.106343431417686	0.0662098519837294	-1.60615721424387	0.108239371482147	0.23524257617343	-0.387495984241457	-0.445040093858171
TARDBP	0.0527812885550706	0.031317745189964	0.0919215155983568	250.360900527791	0.050463602921233	0.0584774054097989	0.862958993607759	0.388160013221909	0.565275183697965	-0.0682698531105079	-0.0394508529938833
SRM	-0.168482200297475	0.0894875046111218	0.0597348604902044	42.383646489352	-0.268488602593661	0.145187295445973	-1.84925686348066	0.0644207313211033	0.16199757478511	-0.894389295744309	-0.864436692769239
EXOSC10	-0.00586764076265943	0.0406272439722584	0.88516388439802	135.797082357064	-0.0349513537765802	0.0723644885508345	-0.48299040698709	0.62910254764716	0.764692600824351	-0.287244167627084	-0.26038091261509
ENSG00000226849	0.271748088607988	0.0934461348894257	0.00363664595482075	20.416810237336	0.380430964771083	0.160715401478632	2.36710956928209	0.0179276244062803	0.0624773681402687	0.749274567585006	0.814026239834829
MTOR	-0.128744971630944	0.0283921137188824	5.77311236369659e-06	222.096018540259	-0.225432555798436	0.0527447828672711	-4.27402566744322	1.91974921331294e-05	0.000270505455202596	-0.746024568386674	-0.75307007323004
UBIAD1	0.02193006494619	0.0506742258932796	0.665185021327499	64.7962768834329	0.00367314821173493	0.0919817913428097	0.0399334276720635	0.968146200920969	0.981743047493773	-0.183457387142949	-0.16047670547128
ENSG00000284708	0.687995234673013	0.151307803830483	5.44183031077122e-06	5.0134675394057	0.957714589447246	0.282850547339642	3.38593861123853	0.000709352501586102	0.00502861968280311	2.30339387614527	2.30719922204763
FBXO2	1.33528311249186	0.143722731363719	1.5329362424604e-20	46.7410913857773	1.90933421617048	0.240497151866534	7.93911362921287	2.03631163099006e-15	9.08997170791349e-13	4.72013738688184	4.76861100514413
FBXO44	0.196970797350693	0.116071946662171	0.0897020294362902	40.8597800821862	0.258005897810139	0.190073509628361	1.35740060945159	0.174653954703024	0.329976581599365	0.470082666130762	0.497367678050367
MAD2L2	0.0674245291693255	0.0556231435797723	0.225448529044586	58.0441713910099	0.0590695909369485	0.100466006447378	0.587955996517963	0.556561829075468	0.71058348969585	-0.013597182814404	-0.0171910343518386
FBXO6	0.399028030019637	0.158569198624882	0.0118550995385038	5.14500640842511	0.568701207678007	0.308179221559734	1.84535870004388	0.0649853767429239	0.163027858446869	1.22449275565004	1.3009966440637
AGTRAP	0.101318150302361	0.0883274586177712	0.251350949393927	25.1936602130554	0.120033026211761	0.15795289018669	0.759929280622149	0.447296858152365	0.618273958297202	0.112949585224331	0.140493941566702
MTHFR	-0.00259529923935621	0.0581319488774822	0.964390295773954	75.9096778487144	-0.045270836638982	0.0971621816471034	-0.465930631358272	0.641265154691859	0.772607656055654	-0.275026404229435	-0.287072771420527
CLCN6	0.114754310331254	0.0373824675129175	0.00214247984014277	167.378869219769	0.137364935224375	0.0669823761888422	2.0507623503398	0.0402900956959899	0.113830724913239	0.163115444452939	0.185323791508009
ENSG00000285646	0.351253022196357	0.153675597899606	0.022273069348269	5.89528817137063	0.482594089533545	0.29696424279636	1.62509157664641	0.104143047447647	0.228429307914128	1.04611780983557	1.07827627422532
KIAA2013	0.0521837991842615	0.047713893493105	0.274094722260105	104.263990324571	0.0346453229553898	0.0816407984978379	0.424362862598745	0.671301200404237	0.794100857878007	-0.0705006666466776	-0.0803656256644658
PLOD1	-0.0352714891574864	0.0782968757872163	0.652361494335354	82.6904043956902	-0.0803496219314993	0.131202571447576	-0.612408895991829	0.540267257501639	0.697334352953356	-0.397027715618643	-0.377805804904741
MFN2	-0.110425576610924	0.0517163338817097	0.0327433183944549	81.5770782711325	-0.197237004265892	0.0914332785380532	-2.15716867446468	0.030992524288433	0.094114795978748	-0.67762644051745	-0.680140868299621
MIIP	0.0135221997562642	0.0669738771256097	0.839992871385259	30.9934936992035	-0.0281016626604799	0.118178072852859	-0.23779083532246	0.812043327174772	0.889666133968407	-0.21484937567419	-0.242663843788131
VPS13D	-0.0396790940131659	0.020702980062011	0.0552902270082183	559.270365734083	-0.0967540993904869	0.0397896439152026	-2.4316402427899	0.0150306282233436	0.0548820481848516	-0.413484149916081	-0.420236806724375
PRDM2	0.018715146072178	0.0204545830792852	0.360212097260188	478.709151078104	-0.002459601314716	0.0416481050207016	-0.0590567401204311	0.952906914850496	0.973635179251508	-0.195460754721056	-0.176339369001208
ENSG00000289380	-0.0648024234055896	0.0684000389964287	0.343433304689999	20.8322593101558	-0.172371588520064	0.141063500545515	-1.22194322311211	0.22172909857683	0.388474233008477	-0.507285757141962	-0.615825226219894
KAZN	-0.0587782192016301	0.0867568666173336	0.498085538214101	1677.77559083685	-0.0701299394316265	0.139133613562537	-0.504047423451018	0.614228052060369	0.754770890465574	-0.484793513866327	-0.351372084730947
ENSG00000231606	0.166880386640071	0.184623494587783	0.366050698667865	8.6169220520932	0.236413795157269	0.312977155687416	0.755370770234059	0.450026546376068	0.62078294359639	0.357735737797515	0.441518624080547
ENSG00000287756	0.363040527154023	0.183204748683335	0.0475228061408745	6.04284938647193	0.477917036322907	0.31993957451247	1.49377280710324	0.135235011290978	0.275920630377755	1.09012817537834	1.06617884205857
CASP9	-0.121079699686382	0.0506217156757599	0.0167635575106477	51.5976724327276	-0.220720987849831	0.0956512143027965	-2.30756075036444	0.0210235796755658	0.0704019895887154	-0.717405159828502	-0.740883366966435
DNAJC16	-0.218546686083221	0.0357081987323511	9.33698447225322e-10	135.283245997929	-0.3561088925729	0.0654796686901105	-5.43846509453527	5.37415355806468e-08	2.15126782782203e-06	-1.08131234078691	-1.09107095727665
DDI2	-0.0805844176568372	0.0240218216166768	0.000794700756213925	196.341283440651	-0.154928194520657	0.0498734035813141	-3.10642914651014	0.00189361682214665	0.0108287536518021	-0.566210129898188	-0.570707014781594
PLEKHM2	-0.173149650876171	0.043583072163559	7.10133765406389e-05	107.035634062391	-0.286852472178745	0.0792569593456576	-3.6192717276437	0.000295433291166364	0.00250548521138267	-0.911815901871643	-0.911935760370037
UQCRHL	-0.173646741785784	0.14284062795958	0.224111522182333	8.52149631742733	-0.310792618476126	0.2570472305186	-1.2090875978282	0.226629193414521	0.39442219287112	-0.913671863138988	-0.973858146721329
SPEN-AS1	0.168142512904501	0.0886805935500678	0.0579539200471276	75.5560927922436	0.216009865844419	0.13952169406734	1.54821705175227	0.121570047317599	0.255540154169714	0.362448069920234	0.388742839910301
SPEN	0.0147311710317442	0.0292354027246941	0.614344832971114	590.125261234945	-0.0133152406261876	0.0508927949709938	-0.261633117885873	0.793604308749381	0.878330959593323	-0.210335505439931	-0.204418023291167
FAM131C	0.67858889501966	0.317991108205655	0.0328438439590557	16.1204616523111	0.939750540750595	0.453582145443409	2.07184200302223	0.0382801781201843	0.109496175512318	2.26827393786737	2.26073431118161
FBXO42	-0.084363254383328	0.0199770588069864	2.41064586807487e-05	303.01274692373	-0.139308510700817	0.0479852152102567	-2.90315485906252	0.00369423915261461	0.0182616902540825	-0.580318966862126	-0.530305920980301
SZRD1	0.096569282155451	0.0389235488759316	0.0131014775404567	70.0051320047817	0.0925012008245674	0.0736100186907821	1.25663873572893	0.208884481566038	0.372555524808734	0.0952189947549698	0.0692814975237607
SPATA21	0.263343111818285	0.113317336864671	0.0201285113613912	9.6935475613297	0.359831590388254	0.218458321502437	1.64714068987407	0.0995291312447365	0.22117417896609	0.717893363316431	0.760744927211105
NECAP2	0.247675698123275	0.0454338276281801	4.99888645001607e-08	49.3399281966466	0.301889391534106	0.0804215104973697	3.75383886309844	0.000174146836291925	0.00164765692008671	0.659396793745207	0.610874530475791
LINC01772	0.278559000183215	0.107882235806838	0.00982109405429498	10.7207962025056	0.313039360235351	0.198713801556805	1.57532772149128	0.115180818396804	0.246104463985914	0.774704097343999	0.639714482460499
CROCCP3	0.00150563502926759	0.0399264267768455	0.969918713599327	172.0134779534	-0.0355518182862644	0.0697767607459347	-0.509508006766217	0.610396187496246	0.752069775678086	-0.259714969207586	-0.261934044116337
ENSG00000261135	0.0895626305964102	0.166473240503073	0.59057693576721	6.48515449715092	0.155070317331736	0.300331808995954	0.516329981330168	0.605623959759659	0.747423011973278	0.069058641274593	0.23111964829729
NBPF1	0.231529203551231	0.090048887977938	0.0101361396732118	109.055704111718	0.315987641127597	0.148975514799731	2.12107097970014	0.0339158296783375	0.100183293962621	0.5991115059848	0.647340358518813
CROCCP2	-0.0269209005893529	0.0578718883638282	0.641801872455252	149.369077164213	-0.0580536905703341	0.0999917746009808	-0.580584661108362	0.561520412662181	0.714129085636414	-0.365849577692019	-0.320136262761676
CROCC	0.12285551746408	0.050202955606101	0.0143980118981401	150.777378783244	0.149206832452764	0.0857034656395036	1.74096614809459	0.0816895124888751	0.192016628127273	0.193362480491006	0.215953451251935
ENSG00000290851	0.282057926778277	0.148433102451894	0.0574021542246145	5.59609075048753	0.360622426646633	0.286234889707098	1.25988284312809	0.207711628804607	0.370974782240624	0.787767849088669	0.762790464766457
ENSG00000290122	1.8205368852678	0.283992916163088	1.45042161857361e-10	9.73764071388731	2.5781434511386	0.432023378477039	5.9676017076368	2.40766209509288e-09	1.63443642040614e-07	6.53190298083735	6.49851955827349
ENSG00000226526	0.534798184271196	0.137466150187913	0.000100079493176754	9.90911875575712	0.749352549036831	0.24298879147815	3.08389759247069	0.00204307909337242	0.0114960267855115	1.73141038918401	1.76826037819234
ATP13A2	0.110034519132975	0.042098189319092	0.00895521928544616	90.4574548529133	0.123673292051307	0.0813057293354136	1.52108951069257	0.128237376371521	0.265840809362353	0.145493417003717	0.149909671317795
SDHB	0.0310453279908422	0.0313878661130719	0.322620613941969	142.571664836269	0.00928023349196904	0.0624281433423406	0.148654645086568	0.881826151458591	0.932465798373161	-0.149424225752608	-0.145973698818172
PADI2	-0.124163750874221	0.0473507313308704	0.00873605551319005	473.407493096487	-0.202063734668937	0.0771411832672399	-2.6194015454615	0.00880841950169803	0.0362854663533316	-0.728919913851246	-0.692625448014305
RCC2	0.228530555116502	0.0490807889600275	3.22080398047829e-06	76.4566856764661	0.309902065627498	0.0966826712721455	3.20535274366981	0.00134897051481201	0.00831451240740404	0.587915615571975	0.631599712968611
ARHGEF10L	-0.505828982675427	0.106717826663274	2.13851846124197e-06	45.5764905152104	-0.796023318414397	0.18334879479174	-4.34157922509703	1.41462251520482e-05	0.000211132768708026	-2.15392261178138	-2.22893163281662
ALDH4A1	-0.0817905890289725	0.120138877871263	0.49599783423009	7.88223280722175	-0.202337076641698	0.237560041208157	-0.851730264116281	0.394363819231266	0.570747263709481	-0.570713546285757	-0.693332460704749
IFFO2	0.232477177950548	0.0517366105086225	7.00701741735522e-06	61.0547847208765	0.302673852291648	0.0976986168018171	3.09803620767351	0.00194807626102709	0.0110586171102852	0.602650906391332	0.612903577479205
UBR4	-0.0549077026909157	0.0275680699331338	0.0464024791993766	238.453966433176	-0.125507474273918	0.0499509193572972	-2.51261590154462	0.0119839732853811	0.045996850043499	-0.470342377083126	-0.494608849665069
EMC1-AS1	-0.0070144643708676	0.039675985430251	0.859670435688705	119.526343306266	-0.0653320218210085	0.0675257059114129	-0.967513348275363	0.333287471644662	0.509406281883951	-0.2915260004994	-0.338962030745652
EMC1	0.131494949797446	0.051674737737566	0.0109382297453234	52.8949044773904	0.134798230410875	0.0980305237764752	1.37506385988752	0.169111647440197	0.322859471026638	0.22561905865908	0.178684881071249
MRTO4	0.0575450660458368	0.0657191706405114	0.381236269620445	22.9953327533461	0.0498446226633942	0.125446278747069	0.397338391869666	0.691117939986034	0.808063333943995	-0.0504835964356624	-0.0410518764042502
AKR7A2	0.180884886514452	0.0679896675743522	0.00780302619083436	36.4725872890079	0.217061797220036	0.11997014782254	1.80929840597608	0.0704046565135983	0.1722294476314	0.410023576566517	0.39146371305146
SLC66A1	-0.130660246492043	0.0743598995458238	0.0788951119831165	17.1259797053895	-0.233687861776707	0.148798641703497	-1.57049727807572	0.116299467145304	0.247644904671506	-0.75317552586704	-0.774422835234278
CAPZB	-0.0751580338296721	0.0299461634091816	0.0120809233880276	473.330190321841	-0.138814817493731	0.054113023840107	-2.56527555924246	0.0103093894246066	0.0407917312956969	-0.54594993601775	-0.529028958796009
MICOS10	0.30201363999135	0.0793804434352254	0.000142013251439678	48.6159212348859	0.445970344002367	0.165303671075268	2.69788529862294	0.00697814796877612	0.030180592404005	0.862275409113316	0.983547123774762
OTUD3	-0.0353737244596292	0.058420207270535	0.544843539213629	64.6964316292807	-0.093432895030726	0.100083193267829	-0.933552297643958	0.35053488158683	0.527126310806001	-0.397409426000512	-0.411646345456425
CAMK2N1	0.0444108300774192	0.0837429281960193	0.595887761165485	728.496626449873	0.044076276005631	0.133991254793469	0.328948900982898	0.742194311569086	0.845532382696417	-0.0995221782365708	-0.055971993679777
MUL1	-0.0330329345432696	0.0617299603673471	0.592566901626785	32.2584527481719	-0.0701989868332368	0.111165908808081	-0.631479448923769	0.527727082474236	0.686715516078022	-0.388669746123574	-0.35155067929031
PINK1	0.036484288817317	0.0549856273937855	0.506994951053426	53.7817895572993	0.0304660858304144	0.105516983693656	0.288731583901845	0.772786791114017	0.865181367785833	-0.129117073814545	-0.0911754316151796
PINK1-AS	-0.00111384098370264	0.105828228188789	0.991602428467529	9.35078555801743	-0.0991793965701512	0.20692763614038	-0.479295073485824	0.631728726414903	0.766367114289545	-0.269495164191629	-0.426509959240251
DDOST	-0.155925871150036	0.0636823389764197	0.01434545299792	37.3702945777354	-0.265793573713824	0.116320568781389	-2.28500923352044	0.0223122863477445	0.0736130549134658	-0.847508413179351	-0.857465865713624
HP1BP3	0.238346339771573	0.0355734751737069	2.08256978248675e-11	1163.19401454723	0.318860070099187	0.0580223833558266	5.49546660542629	3.89678682775842e-08	1.6701501175282e-06	0.624564276362391	0.654770039788761
EIF4G3	-0.0422861019648299	0.0258287633441702	0.101594747488405	1777.79492299851	-0.0885116415980266	0.0486892671660496	-1.81788814557769	0.0690812305235732	0.170132702441732	-0.423217793578393	-0.398917277195653
ECE1	-0.00277331344809021	0.0543672049249914	0.959316931730429	264.809754241834	-0.0354174481715598	0.0871632998967667	-0.406334411541407	0.684496904379289	0.802778107725767	-0.275691046189403	-0.261586489090839
NBPF3	0.0747418127957823	0.142825608234624	0.600759791483496	43.3660342845253	0.0974748730889665	0.227774408603499	0.427944797163965	0.66869131137658	0.792285989534979	0.013722960705119	0.0821461497157367
RAP1GAP	-0.416357804223725	0.123568658658618	0.000753197096536087	62.2794608793516	-0.63969573198348	0.206563765574213	-3.09684387387706	0.00195592858544638	0.011086103883113	-1.81986894365195	-1.82458250795771
USP48	0.0267806108062353	0.0247618028242437	0.279461814769498	579.138811459647	0.00420534125493027	0.0433621411736164	0.0969818634668577	0.922740797404628	0.956717760372054	-0.165347168131439	-0.159100161534378
HSPG2	0.00463460743029077	0.0719947720995219	0.948672255435984	33.7348158407449	-0.0518917546108049	0.122638705119325	-0.423127058951865	0.672202561061374	0.794337873174644	-0.248032495296708	-0.304198107062117
LINC00339	0.0117839892066276	0.0974766633359281	0.903777875464047	26.8201974492014	-0.0159114250724646	0.165977187944292	-0.0958651322482041	0.923627687432606	0.957155080096358	-0.221339237774317	-0.211133184273252
CDC42-AS1	0.592547499326049	0.142128899241438	3.05824573766753e-05	5.4080311508536	0.852374222224726	0.288415868543578	2.95536520417196	0.00312299132196247	0.0159849844210664	1.94702586290273	2.03473109104655
CDC42	0.0671099103794179	0.0420248843011669	0.110286022960628	242.665740768613	0.069559268279736	0.0736148302523355	0.944908356662673	0.3447056648194	0.521410077262049	-0.0147718578622779	0.00994104099356283
CDC42-IT1	0.136127715017083	0.116630651245527	0.243142008062648	6.75649146118865	0.141907302123439	0.216421246112179	0.655699496572915	0.512017492847798	0.673740927837509	0.242916161949584	0.197072850790237
ZBTB40	0.0324835655842083	0.0437722065315465	0.458023827851549	137.649965684627	-0.00326629594585956	0.076320262177114	-0.0427972317270028	0.965863170731281	0.980775674886016	-0.14405435634863	-0.178425925031262
EPHB2	-0.0247309502167201	0.079419430735953	0.755499047283068	279.383417017215	-0.0662474909989502	0.129008241368984	-0.513513635221737	0.607592075304546	0.749178778045641	-0.357673079207713	-0.341329937584024
TEX46	-0.105814430862701	0.1184954035519	0.37186605101052	16.4248375966697	-0.181204272760486	0.198353004040328	-0.913544383344175	0.360956301925981	0.536987202956133	-0.660410056670388	-0.638671405990908
KDM1A	-0.0489039036475769	0.0322135281041992	0.128984914093166	117.651595415976	-0.113413835067522	0.0618904273098559	-1.8324939735787	0.066877858786683	0.165994564075253	-0.447926319444834	-0.463328046697983
ENSG00000240553	0.625573956335766	0.125011198599702	5.61109960542178e-07	11.1289646149953	0.866791409962057	0.265809457746763	3.26095022092047	0.00111039532095981	0.00709159186405855	2.07033494746308	2.07202186855813
LINC01355	0.0265942183441781	0.0481172502099135	0.580471498577452	63.2540585332397	-0.00462947026489105	0.0942898704656707	-0.049098277917102	0.960840975777179	0.97796567825047	-0.166043091519723	-0.181951843620008
ENSG00000284726	0.511267778545021	0.116213603542324	1.08560692943768e-05	8.79682509830691	0.746177049383367	0.234741579100872	3.17871700548936	0.00147928440419318	0.00894554128003686	1.64355619433124	1.76004678943822
HNRNPR	-0.0114909578649082	0.0198872097295944	0.563394806559029	351.114570805053	-0.0561543024398796	0.0468634903656665	-1.19825266965219	0.230818666427156	0.399223878729416	-0.308239640555556	-0.31522340031781
ZNF436	0.210700825825968	0.095775911979097	0.027811473783293	12.3945424063451	0.29070788036877	0.184029178565187	1.57968362753842	0.114179336916678	0.244600034652388	0.521345725979285	0.581952992329346
ZNF436-AS1	0.088748432616309	0.0830854599453304	0.285449062680927	19.2150749040673	0.087034279900355	0.164990706836971	0.527510194779361	0.597839338700702	0.741685303890858	0.0660187146016343	0.0551410329912581
TCEA3	-0.546581471578977	0.18273641691725	0.0027798154701014	9.20659270203031	-0.840018865089949	0.295039056603364	-2.84714462810674	0.00441133159878583	0.0210984823966604	-2.3060779610147	-2.34272831580839
ASAP3	-0.0187532730641405	0.102711018053293	0.855125321514586	33.515221217066	-0.0901928740680593	0.179527719490422	-0.502389682908388	0.615393434913144	0.755444507378177	-0.335354551450859	-0.403265869107436
ID3	0.291417891997111	0.285867911077449	0.308006227901366	7.92483314839819	0.337448009443745	0.45223715511672	0.74617488993502	0.455561774493235	0.62583983027696	0.822714641665045	0.702848675034779
MDS2	-0.330377673131131	0.124136069562576	0.00778128441426837	15.5791786097956	-0.480518230882685	0.220032627676591	-2.1838498951572	0.0289732798223741	0.0893587639563392	-1.49884960899285	-1.41286193619684
RPL11	0.332555567206144	0.0427196047660664	6.99272234712802e-15	267.764435881605	0.455082348840421	0.0733476540325249	6.20445677292721	5.48861567064686e-10	4.84816911343482e-08	0.976308140037409	1.00711578024862
ELOA-AS1	0.0398516083479708	0.0330780571000977	0.228290265740759	188.126583686199	0.0209035869853198	0.0572886753790309	0.364881660241197	0.715199744879892	0.825998231424986	-0.116544696201502	-0.115909313380744
ELOA	0.119615960976538	0.0457858295151029	0.00898799278125053	71.4555590173126	0.135882518784573	0.0880368592778514	1.54347303957898	0.122716044002568	0.257254880347493	0.181267124796545	0.181489447207073
PITHD1	0.233723074186262	0.0355731656799524	5.02452480810222e-11	92.2522271731858	0.291973956126726	0.0735559927493457	3.96941085577726	7.20505554621117e-05	0.000802249986781835	0.607302641339402	0.585227760631107
LYPLA2	0.0279529324536425	0.077486284842949	0.718288705382985	17.3686269216347	0.022335145667668	0.155741308041938	0.143411827911793	0.88596494220958	0.935164055867679	-0.160970134618291	-0.112206515214359
GALE	-0.13013715359613	0.182986498936039	0.476969939937525	6.89811944345969	-0.242497614352925	0.318469143517421	-0.761447754952309	0.446389673082067	0.617732858071576	-0.751222482399009	-0.797209701108341
HMGCL	0.0175301653732939	0.0474867634359747	0.712009225559122	82.5182706378411	-0.0118533263053437	0.0874400888313343	-0.135559403744522	0.892169600238035	0.938985917210905	-0.199885052645538	-0.200636708746833
FUCA1	-0.0490138127950403	0.110588476039143	0.657614537519492	19.1284913993331	-0.0961035720573946	0.190779616425285	-0.503741300345006	0.614443181783321	0.75490930032111	-0.448336681245209	-0.418554185225264
PNRC2	0.163971424342959	0.0574373029831928	0.00430653269822175	55.1036120735463	0.212959890232737	0.104461560623174	2.03864358298217	0.0414856121522475	0.116249677119033	0.34687470363415	0.380853925371409
SRSF10	0.140241830438012	0.0389472208265558	0.000317218313395789	297.157621030603	0.172863758344465	0.0629192664276023	2.74738991980096	0.00600716704178229	0.0268971360767462	0.258276810722208	0.277143273851727
STPG1	0.0462748293722882	0.038507941736612	0.229481433947529	104.444953246948	0.0192396159305895	0.071941814089975	0.267433010606699	0.789135785906726	0.875490229115227	-0.0925626655463718	-0.120213257778095
NIPAL3	-0.0976979486088726	0.0441836813084591	0.027023568780791	601.631872324507	-0.167475994429643	0.0718049433873814	-2.33237415878354	0.0196810163195377	0.0670958230509396	-0.630105988744622	-0.603162527131906
ENSG00000288982	0.20120661609787	0.136341116159872	0.140008626808587	9.98027931088268	0.287395838111943	0.248119761966006	1.15829483244192	0.246743739480802	0.418011368427186	0.485897711987008	0.573386229299101
RCAN3AS	0.274943250560066	0.108929341823226	0.0116010986593171	7.39360355708983	0.283572464687317	0.231000697759793	1.22758271917512	0.219603652171864	0.385989905756321	0.761204169819265	0.563496882616586
RCAN3	-0.138795297636103	0.051527712815337	0.0070683907455543	97.9198678627272	-0.244435753743072	0.0910634135057329	-2.68423666907329	0.00726956253555255	0.0311030861781076	-0.783548923447367	-0.802222795624495
NCMAP	0.521192732472087	0.159486410365838	0.00108331619046571	12.3438907802333	0.676899977933096	0.25851499193037	2.61841672267663	0.00883388509016711	0.0363700283016355	1.68061245448928	1.5808581775416
SRRM1	-0.0284771455641518	0.0380830427673867	0.454602248024703	703.282356179164	-0.0629020643172914	0.0647577411753324	-0.971344323869841	0.331376843668036	0.508332009171492	-0.371660044831671	-0.332676824068413
CLIC4	-0.142477105988085	0.0248927338255721	1.04264115759576e-08	1014.36747805719	-0.227961913893138	0.0526531122457136	-4.32950502202643	1.49444862663817e-05	0.000220588403998065	-0.797295490851672	-0.759612384509819
SYF2	0.215140368485668	0.0491722581418749	1.21299648717141e-05	63.6061231538639	0.272350930869407	0.0877762920573035	3.10278464134264	0.00191709091365692	0.0109290504059908	0.537921404716882	0.534471823876543
ENSG00000284602	0.0375161042168996	0.0786587709701711	0.63339950619978	19.5876999392646	0.0171775133525482	0.143180174101056	0.119971312092583	0.904505873422837	0.946259216063619	-0.12526464082967	-0.125546989282794
RSRP1	0.112396188457704	0.0620057392879216	0.0698821243599046	638.293966299587	0.138764506619736	0.0984212212947276	1.40990433561272	0.158567932305993	0.308527831303604	0.154311053191	0.188943852955973
RHD	0.424521862181872	0.186053728769326	0.0225060834914653	18.1582161048989	0.624793084579092	0.300453745710543	2.07949840366117	0.0375715643724778	0.107930326593403	1.31967768889721	1.44608109047822
TMEM50A	0.132599008087043	0.0378844983718587	0.000465107815851577	137.153256946496	0.15912595812432	0.0675845934293885	2.35447089417757	0.0185490962902224	0.0640972876967549	0.229741220989461	0.241609766149572
RHCE	-0.429262389705957	0.0882031369423514	1.13449865812557e-06	18.8968872651592	-0.677724296355018	0.174256844006411	-3.88922627526805	0.000100564322574457	0.00105213994023034	-1.86805009193487	-1.9229452926353
MACO1	0.0553329549654363	0.0322269842944429	0.0859835777313208	328.057950009868	0.0466397231274603	0.0558871286378362	0.834534252595054	0.403979993987097	0.579729653256017	-0.0587428351481204	-0.0493415094255356
LDLRAP1	0.0514021593953132	0.0767797763544239	0.503192368385344	294.886034258496	0.0462851064020816	0.120162791819109	0.385186676352848	0.70009911396058	0.814883063191632	-0.0734190325738133	-0.0502587433305737
ENSG00000225643	0.294157007256973	0.133517642812133	0.0275854380061757	11.275869661384	0.422605091420132	0.246040465835018	1.7176243346227	0.0858651587449805	0.199218739158005	0.832941527191987	0.923111728785094
MAN1C1	-0.208344302519072	0.101625019853977	0.0403519380301485	83.552421531108	-0.342597100754668	0.165380714290544	-2.07156621752635	0.0383059131495003	0.109548516133817	-1.04322025669631	-1.05612203161539
ENSG00000233478	0.182845385350621	0.138550167533496	0.186933442014283	7.31581038976899	0.201730449512893	0.270317380525565	0.746272581957841	0.45550277058865	0.62581713426053	0.417343384340586	0.351808415033857
SELENON	0.0093423904343681	0.0614247502914676	0.879112097135249	35.3259624603531	-0.0232111762885076	0.109699628083081	-0.211588468385039	0.832428106544141	0.90258342687338	-0.230455302188445	-0.230014356069499
MTFR1L	-0.0453368704719345	0.0585180273948264	0.438487109235387	52.0459640138489	-0.106008647568427	0.0998186715829905	-1.06201220560514	0.288230144191105	0.462921745974615	-0.434608281868007	-0.444174158679643
PAQR7	-0.0667568126481366	0.0966347034041139	0.489681092345156	15.9890342567557	-0.153395020605453	0.172092258970055	-0.89135340266609	0.372739607732625	0.549659759061461	-0.514582753858932	-0.56674138373065
STMN1	0.319728124968445	0.042636654341312	6.43542436489064e-14	508.866919875147	0.444344802093363	0.0742093133236744	5.98772286377709	2.12799249206804e-09	1.48566148818267e-07	0.928415017286878	0.979342578285807
PAFAH2	-0.0210190253553782	0.043140533661471	0.626100880639215	54.9835071682367	-0.0918574541022412	0.0805997185218888	-1.13967462649755	0.254421881937331	0.426328681977594	-0.343814067431966	-0.407571388660611
PDIK1L	0.0249204068363597	0.0654134894430903	0.703227440548657	43.0398105861695	-0.0236329894833999	0.107673559038306	-0.219487399640911	0.826270394210416	0.898917856371423	-0.17229251042333	-0.231105397005412
ZNF593	0.16148329117988	0.14565877316009	0.267585073894108	8.65689166531183	0.143491718706771	0.259720703374775	0.552484714704138	0.580616304017769	0.727064531282183	0.337584896298378	0.20117102356645
CNKSR1	0.0798887310089542	0.074346123796663	0.282575623033032	32.4790330553004	0.0634294689575135	0.140302202820666	0.452091753959051	0.651202883908098	0.779579052934172	0.0329397290368384	-0.00591399168550101
CEP85	0.123712126168682	0.0636891252157583	0.0520841953413691	172.712272434344	0.148791468421526	0.101642885837393	1.46386505258775	0.143230823744221	0.287456848034894	0.196560753777172	0.214879091400527
SH3BGRL3	0.36326701100687	0.0673154139052523	6.79568992803621e-08	63.3096243725599	0.503209343686126	0.120165213063251	4.18764574920074	2.81863010857258e-05	0.00036809610043779	1.09097378580982	1.13159866066812
DHDDS	0.0136351214006567	0.0524695136974382	0.7949659807161	61.3503511905268	-0.0314600475637322	0.0877166807498496	-0.358655244302392	0.719853013554498	0.828879252768918	-0.214427766278033	-0.251350474392318
DHDDS-AS1	0.0420673756742995	0.0709077249877552	0.553000947459444	21.9636328067708	0.0189435533457111	0.134012635665119	0.141356471736357	0.88758833943488	0.935938713544396	-0.108271806362669	-0.120979038468708
HMGN2	-0.178128113118129	0.057949299784357	0.00211307609895807	124.493549416875	-0.283965897434545	0.0963899930149522	-2.94601014641111	0.00321901840665067	0.0163797444381247	-0.930403715314466	-0.904469490351387
RPS6KA1	0.101975568990177	0.0354221542822494	0.00399110254516298	90.8305271943143	0.0885053736436638	0.0741670764100359	1.19332428791393	0.232742393957169	0.40137300461052	0.11540415358883	0.058946090571132
ARID1A	-0.0687186138717925	0.0254684638392361	0.00697187929993464	615.509883223768	-0.138477096787675	0.0417992287334739	-3.31291033312247	0.000923305760525339	0.00616555628209373	-0.521907424286257	-0.528155427290418
PIGV	0.175664900224943	0.0660995206916776	0.00787034279262585	25.583054794352	0.194620113577411	0.123530750199216	1.57547908730053	0.115145901872586	0.246077800737714	0.390533997936042	0.333417175339029
ZDHHC18	0.0213634357525081	0.0476530771050363	0.653928201174908	42.8638148979665	-0.0172449223737919	0.0936305985828909	-0.184180413612597	0.853871924299678	0.916324565954582	-0.185572979715822	-0.214582341770682
GPATCH3	-0.0394539204475399	0.0792103404601941	0.61842023514849	14.8279698894251	-0.145255930296561	0.143842982807917	-1.00982284614141	0.31258017243823	0.487984158561633	-0.412643431632665	-0.545689219370637
NUDC	0.0807968112292475	0.050651865133011	0.110680954090699	143.409263458714	0.0863113642173302	0.0843564167211841	1.02317485227718	0.306225180823709	0.481481816492055	0.0363301787190061	0.0532711754027703
SLC9A1	0.00712230233755006	0.0704794388489016	0.919506770119004	21.3076673470883	-0.0491059561402795	0.138587597802963	-0.354331534125412	0.723090437937224	0.8310108840386	-0.238744324252828	-0.296992499918121
WDTC1	-0.0147536658707286	0.0343436067677114	0.667494000767613	149.042645603843	-0.0641808100092104	0.0607346043255445	-1.05674204552637	0.290629330349914	0.465202723610191	-0.320421435813432	-0.335984363788365
TMEM222	-0.0733812484732063	0.038288867321279	0.0552993767775319	92.5997431249062	-0.156997257440888	0.066613966203607	-2.35682194573166	0.0184320824004201	0.0637677327009367	-0.539316049261397	-0.57605874955966
WASF2	-0.0583239615945056	0.0253957739748084	0.0216415377589763	451.560225623837	-0.121837797425241	0.0457214396489884	-2.66478480031713	0.00770376035654568	0.0325542437786215	-0.483097476968617	-0.485117046867147
AHDC1	0.241459325140904	0.148941260704837	0.104980865895373	40.3362082775912	0.322248779029224	0.246046279374496	1.30970799415643	0.190294638170437	0.349369383241487	0.636187060363381	0.663535105005625
IFI6	-0.222239423175137	0.154042686382949	0.149101267964619	10.3961233264245	-0.379580046540619	0.269898016086925	-1.40638324076591	0.159610354114722	0.310023750852316	-1.09509971223254	-1.15178027149912
FAM76A	-0.13747255550869	0.0403224202577781	0.000651219503666738	62.8250936605489	-0.276593502789205	0.0842666477559695	-3.28236034249518	0.00102941963847713	0.00671477212411599	-0.778610273176985	-0.885400422690223
STX12	-0.0464433245235361	0.022277216671922	0.0370883424683806	251.494489858944	-0.0993631363760741	0.0480810680241866	-2.06657506705322	0.038774212209787	0.110608621235936	-0.43873938912456	-0.42698521144252
PPP1R8	-0.0285063233103041	0.0474980274640204	0.548400911443553	75.2342223376556	-0.0753426588284962	0.082219782439236	-0.916356825489993	0.359479772300954	0.535823424338084	-0.371768984194029	-0.364855044292858
THEMIS2	0.106845114181789	0.0894825831115229	0.232465247522936	44.8631483439188	0.117294353695018	0.147199949812089	0.796836913631783	0.425545753583066	0.600969657370544	0.133585309370276	0.133410228060326
RPA2	0.0409421822989445	0.050414754163586	0.416730151079727	84.1098345756888	0.0117255644763021	0.087173381430328	0.134508542446223	0.893000456580008	0.939426531877462	-0.112472879612142	-0.139648727864038
XKR8	0.0577577233903409	0.0913135331579127	0.527046518645346	11.4032927092682	0.0215882772319414	0.170909054495242	0.12631441497175	0.899483046155925	0.943507873464552	-0.0496896092856596	-0.114138327796295
EYA3	-0.0503546993580956	0.0354815323952566	0.155846395623245	325.152314129755	-0.0989527865681719	0.0620282591251897	-1.59528556763875	0.110648391484425	0.238752227179883	-0.453343076407153	-0.425923821130679
PTAFR	-0.225618668591735	0.115263262551868	0.0502980547445863	11.1604738274282	-0.377875997925785	0.252716207955781	-1.49525826215271	0.134847053381089	0.275396082539418	-1.10771661687669	-1.1473726644871
DNAJC8	0.145770752601578	0.0340235636758097	1.83228242083751e-05	98.1682968043994	0.166417089549373	0.069784624115364	2.38472430938744	0.0170919246691317	0.0604226403410078	0.278919846407025	0.260468642425094
ATP5IF1	0.122946928943578	0.0475279948248987	0.00968628591987315	69.9493601215355	0.160455995350675	0.085791578962558	1.87030006081019	0.0614421611163025	0.156187139845427	0.193703778555522	0.245049973989946
ENSG00000270605	0.0748863403071852	0.242636563180502	0.757598552025463	6.50598614429744	0.0473863990363275	0.395313817531655	0.119870333225914	0.904585865644372	0.946275698537654	0.0142625752062941	-0.0474101948239562
SESN2	0.256747750324207	0.124202610914729	0.0387182599904804	15.1964749384168	0.312619724885524	0.221018451224837	1.41445079880459	0.157229583830015	0.306734074877493	0.693268621160767	0.638629074629823
MED18	0.254737117250219	0.127296590855393	0.0453783056128153	6.26439165489111	0.309271331084816	0.224586424027844	1.37707046373592	0.168490463446174	0.321953497265196	0.685761629912291	0.629968286512319
PHACTR4	-0.228419823743857	0.0415187445552853	3.76344686908946e-08	755.070710549872	-0.352469083408896	0.0681742624103368	-5.17011949887196	2.33944349532249e-07	7.34804736238712e-06	-1.11817513737188	-1.08165640873969
RCC1	0.230464382065701	0.0869897798949246	0.00806522267336505	30.5686483457038	0.313814581495192	0.162051175224309	1.93651530796253	0.052804619531359	0.1396275085831	0.595135839973692	0.641719631040766
SNHG3	0.432673380034613	0.0600108581688104	5.59854880867107e-13	42.4937867488396	0.592562599463783	0.111402315871565	5.31912281022006	1.0426873853035e-07	3.74629948119655e-06	1.35011256733128	1.36271532792989
SNHG12	0.140583733412023	0.0746731850110762	0.0597473404363169	34.7195562821115	0.185514990135449	0.135943066409232	1.36465209322989	0.172362423464043	0.327137678521044	0.259553355242903	0.309866317940507
TAF12	0.120350976996322	0.0577009878109823	0.0369994815347722	72.1341737117451	0.127749252118783	0.0978036761635287	1.30618047429204	0.191491191252638	0.35061325916703	0.184011414094972	0.160452345991355
TAF12-DT	-0.142309325382724	0.0840885074518826	0.0905744107658548	15.4975037014743	-0.249050334262342	0.154639163998237	-1.6105256121611	0.107283158694168	0.233750659772783	-0.796669057539497	-0.81415863904892
GMEB1	0.0193726166600966	0.0573617656165393	0.73556893067494	67.6748087614089	-0.0139609475978149	0.0965683985067484	-0.144570561526288	0.885049941503819	0.934466075709057	-0.193005992579972	-0.20608817668414
YTHDF2	-0.0110132049174738	0.0368489450450425	0.765035910146323	119.011591121698	-0.058987867156646	0.072751474696888	-0.810813353301953	0.417472864865124	0.593151309059427	-0.306455880384829	-0.322552557247907
EPB41	0.844711181469799	0.235899653168489	0.000342534321547691	23.6678117720921	1.13818493397263	0.373592681356633	3.04659323046565	0.00231450690266538	0.012641824687862	2.88851567500593	2.77399479880959
SRSF4	-0.16322985564025	0.0243114758911346	1.89221148897834e-11	307.783238279044	-0.275946837430819	0.0463550683274849	-5.95289463239135	2.63440916673887e-09	1.73493418765641e-07	-0.874778902437895	-0.883727790381941
MECR	-0.0702482229247546	0.0503343980747674	0.162825782317276	70.2931203815892	-0.155856792918892	0.0848784528927669	-1.83623508213324	0.0663228962181497	0.165201654411492	-0.52761844233462	-0.573108881005235
PTPRU	0.278885383417288	0.169636367347278	0.100172311375661	31.635611012987	0.398266572125036	0.267803344776443	1.48716055976635	0.136972409986299	0.278462678927431	0.775922696656592	0.860158930740824
MATN1-AS1	-0.132745140726141	0.0887862119083807	0.134885773397032	38.4854884914797	-0.234239281968642	0.146662025511757	-1.59713655359181	0.110235271645807	0.23810495404903	-0.760959781966209	-0.775849111153513
SDC3	-0.355742168272746	0.267960942569776	0.184313712598752	15.2668563928327	-0.53415836785302	0.402381199408564	-1.32749335366103	0.184345537063281	0.342488851870247	-1.5935516436473	-1.55160483459662
PUM1	-0.0309019684542433	0.0191008853347945	0.105699429563633	528.295965013578	-0.0936046563155555	0.0402157380036582	-2.32756281401677	0.019935329943809	0.0676808816322312	-0.380713474047836	-0.412090614614486
NKAIN1	0.0755415453205811	0.169515661444328	0.655863338362389	209.221335713611	0.0863372703395753	0.28185419242411	0.306318914744622	0.759361839079333	0.857107489586795	0.016708878495122	0.0533381828842867
SNRNP40	0.0870290905105416	0.0486624392179562	0.07370757305028	183.759314210094	0.0936066718420451	0.0820386281985267	1.14100727788286	0.253866894384847	0.425983964139785	0.0595993005831743	0.0721408536276915
ZCCHC17	-0.0840201556740399	0.0543055898530212	0.121821475711137	119.221271620469	-0.143372031300615	0.100641771656029	-1.42457777661773	0.154279287808376	0.301938114614745	-0.579037957889723	-0.540816420348245
ENSG00000229044	0.350849914009108	0.154487338152623	0.0231433852656909	19.0778574858898	0.455267809792178	0.27131340753295	1.67801441857195	0.0933442842694184	0.211124620232274	1.04461274674225	1.00759548428071
PEF1	0.078832230869977	0.0461994976953659	0.0879440698509105	64.6744806711334	0.0858378336474792	0.0948514248877996	0.904971472479378	0.365480500539657	0.541609655217137	0.0289951319843348	0.0520463648886143
COL16A1	0.0988132227417469	0.0970989761714557	0.308842115256792	356.527453957907	0.117495439480418	0.152854391174318	0.768675591049418	0.442085918676512	0.614142556396049	0.103597073560776	0.133930346506495
ADGRB2	0.121167871706281	0.0767450158329175	0.11437344601519	49.9813287016509	0.136214135847953	0.142651334216451	0.95487460104137	0.339641115506935	0.515877627253916	0.187061409401391	0.182347191335461
SPOCD1	-0.192007377053832	0.103698007240319	0.0640830795546515	11.1317356145005	-0.336651075465702	0.191731980797001	-1.75584205653275	0.07911538102554	0.187943848498345	-0.982223967477135	-1.0407423396693
ENSG00000269967	0.277472021153739	0.0685858999288367	5.21863432137357e-05	29.5519947164019	0.357698140892891	0.134284151318124	2.66374056343768	0.00772771357612765	0.0326086934087472	0.770645702917327	0.755226653334588
PTP4A2	0.155891153480464	0.0325191248800744	1.63627020636471e-06	562.635494657444	0.188956255383124	0.0621534367356094	3.04015779830347	0.0023645422608713	0.0128816834485559	0.316705836208837	0.318767322702834
ENSG00000203325	0.216853841884503	0.0768656201872176	0.00478432887131975	19.095848878459	0.287163063968159	0.138218237863265	2.07760617127995	0.0377456473211226	0.108261512984318	0.544318907063767	0.572784147328301
TMEM39B	-0.11604511576402	0.0424529058422154	0.00626646856756547	58.6845438787541	-0.209943614177831	0.0816774729549648	-2.57039801284731	0.0101581732086838	0.0403777791519486	-0.698607807922844	-0.713007150669345
KPNA6	-0.0368639612214556	0.0226830019150653	0.104124209074527	302.666146206465	-0.0894893632478582	0.0460988938228737	-1.94124751868677	0.0522282618685664	0.138505525251231	-0.402973441868909	-0.401446203167651
TMEM234	0.0155480739842873	0.105008041559923	0.882291032658366	8.5746577199037	-0.00226646460063304	0.211349422000962	-0.0107237795077704	0.991443825890159	0.994143284949147	-0.207285479358626	-0.175839811225766
EIF3I	0.185762192536407	0.0465452676481923	6.57951053883033e-05	47.9137079806588	0.239009081063464	0.0868409430639124	2.75226261519938	0.00591850379752045	0.026584284444864	0.428233708537715	0.448231460943748
ENSG00000291132	0.069354190022019	0.0773699223270115	0.370040605059533	31.9122581374407	0.0630056605648603	0.139747090396789	0.450854900706456	0.652094129697747	0.780341074295492	-0.00639251314040385	-0.00701019330026145
HDAC1	-0.102214554265915	0.0332733148031443	0.0021265260787448	102.22745075582	-0.184725038442451	0.064128175712649	-2.88055969766212	0.00396969767694628	0.0194019961775367	-0.646969393400052	-0.647778042604691
MARCKSL1	-0.105416124957776	0.0552804835964057	0.0565293894524296	699.094187769912	-0.170757560472789	0.095836725233993	-1.78175495934227	0.0747892001329556	0.180343707179337	-0.658922923597145	-0.61165046191045
TSSK3	-0.326808951217151	0.0863079833119255	0.000152757236121245	21.7979565955914	-0.548360109199226	0.151980515995867	-3.60809479824465	0.000308453792083104	0.00259651494567038	-1.48552526626563	-1.58833834923671
FAM229A	0.308785231492546	0.0910663976223128	0.000696965022895222	20.0904932926252	0.405702864752949	0.160262023234929	2.53149721040416	0.011357672087684	0.0440289125062297	0.887558131652508	0.879393273731338
BSDC1	-0.0117689098611913	0.0416432671526435	0.777473859956804	272.865654777798	-0.0511737217568414	0.0665962745801732	-0.768417183685476	0.44223937471644	0.614297805652794	-0.309277414792232	-0.30234087915533
ZBTB8A	-0.0178794899395293	0.0369330185589666	0.628310757526943	85.4647986405935	-0.0467092547346603	0.0776553852660536	-0.601494082794524	0.547510951756285	0.702620771001118	-0.332092154967689	-0.290793311802731
ZBTB8OS	-0.12535885911337	0.0429938802093833	0.00354849171856204	286.609676089656	-0.215622974634823	0.072360059447057	-2.97986176742414	0.00288378485942156	0.0150268959193983	-0.733382024421468	-0.727697100683751
RBBP4	-0.0269933461026216	0.0199175354377446	0.175336221097867	271.630191564208	-0.073203012055402	0.0445532850554657	-1.6430440979665	0.100373809686976	0.222648184083548	-0.366120063560941	-0.359320740847381
SYNC	0.525505813586488	0.071296850327744	1.69768014693042e-13	41.5974266764758	0.728051247316748	0.128933879230136	5.64670241571835	1.63554573398126e-08	7.9549300200013e-07	1.69671597063982	1.71316349538671
S100PBP	-0.106429826496286	0.0327694036201913	0.00116284058774549	295.870961970111	-0.190090638777297	0.0604333861412141	-3.14545735254871	0.00165827370177529	0.00975950055966914	-0.66270772584506	-0.661656436362764
TMEM54	0.441151645434204	0.161003660314687	0.00614373079477037	14.6753797248206	0.617303421986097	0.263910172359478	2.33906641971062	0.0193319962664239	0.0662124243200861	1.38176740529272	1.42670870340241
RNF19B	-0.107603621899644	0.0720956228910751	0.135564829937937	25.0081904478181	-0.194191291776234	0.133171841939518	-1.45820083996757	0.144785192352712	0.289590043251568	-0.667090261840569	-0.672262980539168
ENSG00000236065	0.520229851013287	0.0745256498515494	2.94031581039632e-12	20.7999839510987	0.755522855659085	0.147865910565392	5.109513428553	3.22989535209022e-07	9.45916271006781e-06	1.6770173964063	1.7842201850299
AK2	0.0523333109188143	0.0361382762810486	0.147577687881804	105.364657028504	0.0469741168491039	0.0697075030596119	0.673874615892251	0.500391031631217	0.663360356997791	-0.0699424428228715	-0.0484765833316075
AZIN2	-0.167157889387926	0.0617358260258441	0.00677651453736248	185.08408934475	-0.264268185208057	0.106015954178835	-2.49272090465056	0.0126768447093451	0.0481916385582871	-0.889444788197473	-0.853520372013769
TRIM62	-0.0918458943672644	0.0611693727806924	0.133225943870608	198.258218230458	-0.156515316291407	0.0985563292111603	-1.58807980719399	0.112268293793052	0.241539978949241	-0.608256492411488	-0.574812184660428
ENSG00000284721	-0.316854441424506	0.130727896733969	0.015360302083219	9.36436776827172	-0.456419246470242	0.236268190935376	-1.93178457355303	0.0533861009064114	0.140786010106041	-1.44835865498132	-1.35052870711276
ZNF362	-0.308904739849769	0.0565000085538182	4.56840027090984e-08	70.7486534007075	-0.468821383701713	0.103724733606971	-4.51986105337374	6.18802307644826e-06	0.000107368395688056	-1.41867728699745	-1.38260745565879
ENSG00000225313	0.595328830430174	0.0771154695938348	1.16360419646635e-14	31.4719133178895	0.832445590394118	0.150380332802647	5.5356014638336	3.10162113921631e-08	1.38036196380047e-06	1.95741036742915	1.98318468759778
PHC2	-0.0554482511777445	0.0335323255552688	0.0982136777679531	500.660551018591	-0.112221358061933	0.0621662640234599	-1.80518099044175	0.0710463646170118	0.1734454591041	-0.472360593540669	-0.460243645252066
PHC2-AS1	0.270101108512167	0.0988449160495865	0.00628414355601669	10.7074660141799	0.319455896397074	0.177583079687287	1.79890954115457	0.0720329910826375	0.175095002356902	0.74312532766366	0.6563111743231
ZSCAN20	0.0779959910866766	0.0684262450346725	0.254346754638822	24.0560953802569	0.0414269800590086	0.126264628907162	0.328096478147243	0.742838716775836	0.845962831090961	0.0258729090307381	-0.0628245302151785
CSMD2	-0.198882260771127	0.0574163050176841	0.000532476029719503	524.877535227556	-0.300706921830479	0.0975888329072414	-3.0813661038072	0.00206053126649861	0.0115677157342953	-1.00789234654029	-0.947770987664076
C1orf94	-0.876574084804351	0.161971399441408	6.23572153897099e-08	6.16517864752342	-1.29915770492272	0.318241564710552	-4.08230051943194	4.45920827583557e-05	0.000539315247219489	-3.53815341605144	-3.53031390011699
SMIM12	0.127501118132184	0.0590142785194129	0.0307329754400232	81.5901835362545	0.158655105643145	0.110880776886303	1.43086213948366	0.15246972969376	0.299391040804956	0.210707506796684	0.240391882645787
TMEM35B	0.044645969203607	0.107644834389918	0.678323061075554	9.81560520491398	0.0873904659291066	0.221294502893016	0.394905724212026	0.692912465328388	0.808951393400167	-0.0986442520822148	0.0560623259779975
ZMYM6	-0.102192126298006	0.0357639938037739	0.00427123796159097	154.393320896786	-0.200429756008209	0.064548436515951	-3.10510628648115	0.00190210661060694	0.010864650050737	-0.646885655317261	-0.688399080444845
ZMYM1	-0.0675730424019687	0.0537732404749663	0.208887813206429	80.5125675473483	-0.146585478874598	0.0969662591951206	-1.5117163443382	0.130606038869173	0.269197923405874	-0.517630266454859	-0.549128163297685
SFPQ	-0.0591690758218928	0.0232309040325718	0.0108653925734908	752.193190945104	-0.115362524750257	0.0434930343040464	-2.65243680042633	0.00799130866663573	0.0335193530661193	-0.486252833950972	-0.46836843007385
ZMYM4	-0.212685169641963	0.030162917208876	1.77364081388394e-12	368.807970951736	-0.335545431458605	0.0603067264954032	-5.56398018858115	2.6368989596658e-08	1.20566651324482e-06	-1.05942751595407	-1.03788253611907
ZMYM4-AS1	0.795948650474104	0.109998390700956	4.6210217813351e-13	8.52854787493142	1.10353110825097	0.218293972757457	5.05525230179893	4.29822158543045e-07	1.20374718963833e-05	2.70645366768387	2.68436094452015
KIAA0319L	-0.073626900722459	0.0221953034765979	0.000909151193031266	467.082641749856	-0.145332475690495	0.0439022794270323	-3.31036286924566	0.000931750945372595	0.00620507376866351	-0.540233227691	-0.545887207862341
NCDN	-0.06140263547897	0.218959687221734	0.779148427775142	25.9126681432319	-0.105590321410375	0.334020137160881	-0.316119627720281	0.751911709309463	0.851900583743862	-0.494592154046497	-0.443092137139008
TFAP2E-AS1	0.199309756500614	0.133263365771985	0.13475583612528	6.6033175081196	0.280404841357843	0.252979801448353	1.10840802211274	0.26768564193278	0.441405660390922	0.478815510574718	0.555303666368591
TFAP2E	-0.121381635886792	0.0428845440862304	0.00464856996516065	92.0194183777288	-0.214642323860618	0.0747648756888063	-2.87089788999347	0.00409307716999399	0.0198993794690368	-0.718532482582414	-0.725160598384989
C1orf216	0.414995313799684	0.0800255623299699	2.15107532061886e-07	16.3090606671382	0.564623270141316	0.162028420868165	3.48471747805727	0.000492656922526182	0.00376197111838255	1.28410893383269	1.29044885456707
AGO4	-0.150895043444178	0.0331119578571542	5.18607073892265e-06	231.839635387044	-0.256985102448401	0.0634576450435041	-4.04971067350863	5.12809943981944e-05	0.000601449306114491	-0.828725085654766	-0.834682314014048
AGO1	-0.0463862558349014	0.0294096044749539	0.114738347164757	119.376807753833	-0.126376196867046	0.0642787396886311	-1.96606525702305	0.0492910730387434	0.132596139564296	-0.438526314868653	-0.496855844122645
AGO3	-0.0355704006794983	0.0162777900478292	0.0288734027191757	889.639793481656	-0.0910534494381292	0.0354372125955065	-2.56943034649613	0.0101865867764663	0.0404579697503708	-0.398143745295486	-0.405491790364889
ENSG00000271554	0.390404939652948	0.0823256558331959	2.11407037129984e-06	21.990285777255	0.515620358440461	0.167783780669152	3.07312397172166	0.00211830466560172	0.0118469043390201	1.19229719259328	1.16370037137127
ADPRS	0.0469279337072564	0.0578168279369239	0.41698350492585	60.054932642944	0.027020914292225	0.104049805041702	0.259692118417668	0.795101272710381	0.879345116381525	-0.0901242054462275	-0.100086540193391
TRAPPC3	-0.019014016891785	0.0463364507309186	0.681551524544718	47.7495923020226	-0.0930431719354402	0.0880685618011233	-1.05648565200316	0.290746392582895	0.465339538150654	-0.336328076485111	-0.410638307168916
MAP7D1	0.0544205995165088	0.0394001262576115	0.167208541041156	317.266598779361	0.0518941412741282	0.0654783335801587	0.792539126100381	0.428046387338735	0.602709934227385	-0.0621492470186944	-0.035750693960686
THRAP3	-0.0107842440516081	0.0296467696970212	0.716038869273171	263.866712811481	-0.0516984198123885	0.0551514668990801	-0.937389750792845	0.348558111079412	0.525494783984322	-0.305601021664691	-0.303698036931635
STK40	0.0911992651756885	0.0491923823557719	0.0637490828977995	103.720295406064	0.047401725298704	0.0976266669014713	0.48554075236988	0.627292812226252	0.763627007429544	0.0751692547040395	-0.0473705526794008
LSM10	0.337791438549919	0.0641836959083045	1.41811950380825e-07	26.8758606992356	0.449868569444297	0.116611325461703	3.85784629119958	0.00011439054531881	0.00117345899936726	0.995857027830206	0.993630078945592
OSCP1	-0.554430582084966	0.173899712994778	0.00143151464819272	8.22120268185523	-0.829099117911951	0.309612795650213	-2.67785805225127	0.00740946118339554	0.031564133225159	-2.33538375760141	-2.31448384331373
MRPS15	0.315286646011591	0.0611598717634987	2.53464844210797e-07	40.2470832087685	0.40076408820871	0.11412400267532	3.51165468099531	0.000445326226287091	0.0034894152337421	0.911832109102009	0.866618881065719
GRIK3	-0.412982718242657	0.372552072718719	0.267635806689478	8.39434468992996	-0.588269226451023	0.559709049187531	-1.0510268277866	0.293246268505007	0.467644546305411	-1.8072675688658	-1.69156527804103
ZC3H12A-DT	0.0177004561242465	0.0957673422013972	0.853364192740788	83.3738013447919	0.000270825431548578	0.157829106097081	0.00171594098354706	0.998630877853865	0.999173501437566	-0.19924924733942	-0.169276983592787
MEAF6	0.0763742622649174	0.0321864207498907	0.0176503709772671	130.223092516282	0.0772743444740864	0.0650780322879253	1.1874105862974	0.235065706305311	0.40438548634632	0.0198179484166637	0.0298964716288585
SNIP1	0.0316555388958613	0.0564667441134878	0.575066844485343	32.8235999537697	-0.0123099658114111	0.10961653393534	-0.112300265019075	0.910585331678825	0.949582888939019	-0.147145914516725	-0.201817829679292
DNALI1	-0.278050114124476	0.175655176685669	0.113437075792483	4.66323486612224	-0.441512869704174	0.306073184192094	-1.44250751946658	0.149159251846663	0.295014089547957	-1.30347705066817	-1.31197261769959
GNL2	-0.00475724976029094	0.0597765575493575	0.936568224725575	38.1763207322051	-0.0580717291115779	0.105037649626165	-0.552865846848806	0.580355275461703	0.726973942417206	-0.283098361191782	-0.320182920351243
C1orf109	0.196810547031784	0.092441580049117	0.0332520917857967	20.9659608525244	0.213527117833597	0.157127067914753	1.35894547430518	0.174163867452469	0.329388616182094	0.469484348239163	0.382321087944822
CDCA8	0.298829131786535	0.0957451384592021	0.00180183356273691	13.5956872177303	0.371470773719075	0.191135535694442	1.9434940361531	0.0519564952670325	0.138011854853727	0.850385584195216	0.790850257315268
EPHA10	-0.155194384983957	0.21782385802054	0.476169744289666	14.2610403089813	-0.257189837967845	0.353474951910874	-0.727604138786879	0.466855946334218	0.635958474704028	-0.844777303103535	-0.835211872679956
MANEAL	0.020562882131828	0.175702605505584	0.906834448208846	8.32236847357381	-0.0308947181506231	0.303185947729006	-0.101900231135506	0.918835866499299	0.954472262139565	-0.188561963186816	-0.249888221576506
YRDC	0.182522819989182	0.0821600738582174	0.0263136432585215	14.3889044490394	0.18859408522948	0.149515991140832	1.26136397712697	0.207177740687246	0.370335553702685	0.416139039611203	0.317830551477619
C1orf122	0.115466785326613	0.052903604277564	0.0290661455117757	240.070763963616	0.140859248507199	0.0860126394653396	1.63765755106214	0.101493150339359	0.224185874591258	0.165775573555618	0.194362007667746
MTF1	-0.0143746378570138	0.0412830504837647	0.727692176467805	103.361431279255	-0.0465018389890272	0.0739804665019366	-0.628569150585309	0.529631162037875	0.688535990574562	-0.3190062795531	-0.290256820597669
INPP5B	-0.0633693610449102	0.0497843376166787	0.203061529953901	168.22773001238	-0.146045708808423	0.0834490754036188	-1.75011775866949	0.0800979960167214	0.18941546757683	-0.501935210222524	-0.547732021011694
SF3A3	0.0832108770272949	0.0434032343677434	0.0552178063250115	63.5519890360135	0.0601938198716475	0.0856475544404574	0.702808390325897	0.482175167702739	0.648668711911329	0.0453434447662269	-0.0142831599563781
UTP11	0.161114432606751	0.0646676400798075	0.0127232615424197	23.7500131922631	0.206549388590083	0.119241601139784	1.73219234407922	0.0832393217084575	0.194758330382352	0.336207709124729	0.364272842094342
RRAGC	0.120765875932574	0.0526627761481354	0.0218369327963391	79.3533258399217	0.12110021622351	0.0893942060196357	1.35467634442561	0.175520697857631	0.33131668376996	0.185560499665954	0.143254281933755
RRAGC-DT	0.0987117717856679	0.0469660839285785	0.0355736791489732	444.154705114682	0.107302339114332	0.0785964986428954	1.36523052511362	0.172180607122719	0.326947702691739	0.103218291649104	0.107565382351897
MYCBP	0.451790103804013	0.0662481082270545	9.12511449864799e-12	35.4736768620815	0.609080344700525	0.123635871128698	4.92640476538163	8.3756405319782e-07	2.0947633391608e-05	1.42148763814509	1.40543930252455
RHBDL2	-0.0611291015539143	0.0635704530725857	0.33625251706332	210.602673450437	-0.101407691544976	0.109397002815648	-0.926969559813856	0.35394233921264	0.530031981187496	-0.49357087532184	-0.432273555695417
AKIRIN1	0.000740069445399495	0.0769201735058854	0.99232345888646	251.771461543222	-0.0208889909777266	0.123718532292471	-0.168842861216175	0.865920243903864	0.922934021629971	-0.262573319750301	-0.224007907562156
NDUFS5	0.0817232758433261	0.0863410931574789	0.343885171883936	63.3986662696876	0.0862992908011968	0.137461226937768	0.627808238902643	0.530129568239997	0.688957977039559	0.0397892692113947	0.0532399469077935
MACF1	-0.0449689774682565	0.0299041259137161	0.132640167169491	2432.01024924481	-0.0911480374655636	0.049763990778697	-1.83160626869544	0.0670101021981384	0.166126862248532	-0.433234699788454	-0.405736447030986
ENSG00000287422	0.000331474571661086	0.075643851610686	0.996503647144272	47.8944184254583	-0.0362292547356168	0.130931148435612	-0.276704628107905	0.782006917867474	0.871783253148612	-0.264098868186269	-0.263686267391172
ENSG00000226438	-0.0859712209206414	0.114494334979447	0.452726377729689	7.65092611738034	-0.114898264953901	0.216914144645602	-0.529694663949295	0.596323648222796	0.740506993861739	-0.586322543983991	-0.467167598879243
BMP8A	-0.0151802254291098	0.148260630057852	0.91844808701325	34.1867675767924	-0.0344157802307724	0.237268034335868	-0.145050218530721	0.884671222358949	0.934200127352665	-0.322014058014445	-0.258995624839022
PPIEL	-0.113639971433207	0.0482771363005228	0.0185771730091804	86.4355071767275	-0.190739077524145	0.0897131638360988	-2.12609910706767	0.033495008273458	0.0993586320733609	-0.689627851472146	-0.663333655629042
PABPC4	0.0100164754198551	0.039945421744762	0.802004286140357	89.5537176113199	-0.0145593901150533	0.0764950522312128	-0.190331135026175	0.849049657336653	0.913011935340261	-0.227938507775656	-0.207636078200745
PPIE	-0.183133319753519	0.087610472854993	0.0365896826102485	63.3095715638984	-0.295054992573815	0.149423913965202	-1.97461694546784	0.0483116345628798	0.130631183690489	-0.94909138284307	-0.933151989821963
BMP8B	-0.228205467873588	0.0808823872190305	0.00478073538357416	26.8385587581433	-0.371921993867017	0.142619376438406	-2.60779427841378	0.00911277030906281	0.0372889498396678	-1.1173748085287	-1.13197233505367
OXCT2	-0.204847479200732	0.134147706649068	0.126753724553409	5.98434530379977	-0.332151073755691	0.274926119251848	-1.20814666376395	0.226990853234858	0.394735244835638	-1.03016435784144	-1.02910286006849
ENSG00000284719	-0.415911393579637	0.158270628555176	0.00859265200800502	6.10986406779235	-0.610350132930527	0.294031017662223	-2.07580185853618	0.0379122804163508	0.108612563752093	-1.81820220453293	-1.74867864756794
TRIT1	-0.0258378297653447	0.0459195747413914	0.573655720685993	136.632156555914	-0.0777057935732012	0.0822272597821369	-0.945012563705572	0.344652461902229	0.521410077262049	-0.361805775119337	-0.370967410560135
CAP1	0.0622267480113023	0.037993757098848	0.101460276547561	134.483748574781	0.0569827099478234	0.0735036877315769	0.775236069187641	0.43820017841918	0.611428173026315	-0.0330038553543105	-0.0225888564567061
PPT1	0.166192297008052	0.0423840245519094	8.81430962354445e-05	71.0248849953405	0.217378742293119	0.0789864480808252	2.75210175384364	0.0059214118921945	0.026584284444864	0.355166654998389	0.392283507342764
RLF	0.110407107739783	0.0438503595750678	0.0118085214432171	416.89468742512	0.130552576657006	0.0754982357426087	1.72921360840921	0.0837708716765492	0.195753285321581	0.146884530801046	0.167703285186446
ZMPSTE24-DT	0.365563241523607	0.0790645340943553	3.77126176369394e-06	31.743857698156	0.484131434407396	0.139127158556493	3.47977662614889	0.000501831999145893	0.00380859720732516	1.09954709668223	1.08225269366951
ZMPSTE24	-0.0145775956423162	0.0438262957877706	0.739419540032942	94.8876247643021	-0.0609904136581434	0.0746441684743173	-0.817082096361329	0.413881513663656	0.58929910861969	-0.31976405198696	-0.32773224398047
COL9A2	0.013733369073481	0.0772876803508765	0.858965207984806	299.52623894527	-0.002704147024819	0.122765525273853	-0.0220269250572329	0.982426477655854	0.988533090324343	-0.214060944290661	-0.176971898717336
SMAP2	0.0418432142346736	0.0525631348741769	0.425999317332571	78.9008272865031	-0.00227535657222273	0.105000842757859	-0.0216698886643215	0.982711283495333	0.988752128759631	-0.10910874572634	-0.175862810755233
ZFP69	-0.058235735364705	0.0907675751401938	0.521138233879121	11.1119172861343	-0.165003048815564	0.177115395971997	-0.931613245195533	0.351536435532231	0.528040523992042	-0.482768071497491	-0.59676612955611
EXO5-DT	-0.17849675714362	0.0440917840511317	5.15910534620523e-05	99.2069180118657	-0.287904250681313	0.0764238869805102	-3.7672024030227	0.000165087153647711	0.00157915510414573	-0.931780101443277	-0.914656238097408
ZNF684	0.174717849550428	0.0457371376365556	0.000133428208606267	62.4393828601732	0.201610055794768	0.0912889712900767	2.20848206465312	0.0272106867150774	0.0854488650607132	0.386998046390519	0.351497010657484
NFYC-AS1	0.155881124080714	0.0953094596277818	0.101938774308051	12.698987215879	0.110163461313172	0.188624713462563	0.584035142007183	0.559196669026915	0.712466030569468	0.316668389984999	0.114965818088342
NFYC	-0.118137152712067	0.0272123554433284	1.41638523281853e-05	168.297075197073	-0.221001472972422	0.050043442659599	-4.41619243655354	1.00454662169711e-05	0.000159108247017566	-0.706418732384228	-0.741608855771355
CITED4	0.304528001588618	0.109292610320372	0.00533044743544251	16.4745700620687	0.354592015398726	0.197305822752105	1.79716954346672	0.0723087080598125	0.175656262933558	0.871663144125933	0.747192504314942
CTPS1	0.19730778144529	0.0760535732450183	0.00947765044050527	53.3164835851178	0.242454105707631	0.128033806412078	1.89367255806869	0.0582684859741354	0.150424186380824	0.471340845299178	0.457142189573221
SLFNL1-AS1	0.147381666297187	0.101415604249942	0.146155888410914	10.6571869899819	0.135533094751852	0.194992212083901	0.695069271246253	0.487011891032304	0.652930871891943	0.284934427173376	0.180585644461434
SLFNL1	0.493513208921099	0.126982238706025	0.000101710683696799	18.9971601168871	0.663852325910742	0.245688107297095	2.70201245479085	0.0068921180599803	0.0299845809632516	1.57726692429405	1.54710977268771
SCMH1	-0.0706992190520024	0.0853268908339616	0.40734831946602	252.841625123065	-0.157643926336309	0.143070308894762	-1.10186332548053	0.270521094785454	0.444263795683893	-0.52930230202247	-0.577731391016659
FOXO6	0.291556349869361	0.127450923849536	0.0221610013106645	14.6340815836692	0.364992927806049	0.228034531014953	1.6006037602354	0.109464708901628	0.237031401856516	0.823231594284949	0.77409498471301
HIVEP3	0.155306067344889	0.111406835145756	0.163304217164993	455.743543706922	0.194796505761017	0.178277458254961	1.09265920474607	0.274543457681754	0.448668701476583	0.314521331956823	0.333873422548503
FOXJ3	0.0130770685966322	0.0196399769179019	0.505513818408184	613.149012044248	-0.0246144702466866	0.0426320278187593	-0.577370383396484	0.563689276700962	0.715898502895238	-0.216511337651745	-0.233644046112466
RIMKLA	0.0569552099155463	0.195108759200796	0.770351471484646	9.15587640839059	0.0888698921440864	0.324855860069989	0.273567151058749	0.784417280916244	0.872950892587232	-0.0526859101572651	0.059888935912801
PPCS	0.152517071728279	0.0588397137968217	0.0095398403278645	29.5140407049259	0.186786001617423	0.10867153741744	1.71881254334263	0.0856485108060375	0.198784971275207	0.304108210857404	0.313153852739419
CCDC30	0.100850971851114	0.0502800511230006	0.044879192760361	222.515983468776	0.111487831974062	0.0799945322935443	1.39369315348893	0.163410284595875	0.315284466585701	0.11120530647434	0.118391369073588
PPIH	-0.00925175067796758	0.0515832210802903	0.857658322955146	42.319555368546	-0.0346362289566908	0.0945374516740302	-0.366375741501032	0.714084718716742	0.825228052986297	-0.299879234585234	-0.259565826499756
ENSG00000285728	-0.306244543601005	0.0844684280542987	0.000288346644040359	18.4627352693985	-0.482813793705198	0.158835163635142	-3.03971603425462	0.00236801303062464	0.0128958225338749	-1.40874505708586	-1.4187995243061
YBX1	0.203850058656866	0.0456515473989235	7.9938604634546e-06	158.358127122051	0.270515740755815	0.0830899746987213	3.25569651136237	0.00113114589304092	0.00719158832558731	0.495767389559199	0.529725012815727
P3H1	-0.000722372958820064	0.058179290076142	0.990093460727901	38.2313777060479	-0.0584865566898595	0.107999566359151	-0.541544365977947	0.588132426454503	0.733757231426915	-0.26803356133884	-0.321255892640236
C1orf50	0.109675566591116	0.0572920696058003	0.0555788081726818	41.6315776461698	0.101639561719444	0.101445956028278	1.00190846139902	0.316387805599305	0.491739688149753	0.144153215439735	0.0929183252574323
TMEM269	0.217556216046834	0.12023500993255	0.0703850238473625	8.86022708351442	0.258555163484044	0.219450933571995	1.1781912214979	0.23872038146179	0.408525782912828	0.546941323236061	0.498788381200905
SVBP	-0.0233857257325415	0.0817011003360429	0.774698032810371	24.1315570735324	-0.0550415045899193	0.157409087761573	-0.349671708111861	0.726585088523477	0.833722148234876	-0.352650487785829	-0.312345092995032
ERMAP	-0.0429423354879942	0.0695852703810638	0.537156777423094	22.4926452023047	-0.0832343500601849	0.131551314247441	-0.632713937799401	0.526920466415139	0.686111663879889	-0.42566793695815	-0.385267298559959
ZNF691	-0.0507326260116081	0.0766794247068986	0.5082149117349	18.4683104856439	-0.0990208365375078	0.138468841990422	-0.71511276554445	0.474539366531258	0.642385536516446	-0.454754120578857	-0.426099835781553
SLC2A1	0.386174787236515	0.0461254119431993	5.65147628266185e-17	73.196363222588	0.521376407140622	0.0863914938652843	6.03504331055597	1.58920058231717e-09	1.14475445366668e-07	1.17650330280766	1.17858867936407
SLC2A1-DT	-0.952330040853757	0.19263555149856	7.66584017774398e-07	15.3420745691176	-1.42633034750744	0.311333951253225	-4.58135176637811	4.61980008001426e-06	8.51743116128786e-05	-3.82099930496099	-3.85925230381869
EBNA1BP2	0.189907392185272	0.0587549861143266	0.00122844514132366	30.5534631612276	0.241462463387088	0.112493368800293	2.14645952879011	0.031836334348701	0.095906143413234	0.443710414799941	0.454577257089844
TMEM125	-0.39287358518552	0.0675372667628558	5.98638024184206e-09	148.871425927427	-0.596376755181576	0.120199183052459	-4.9615707863946	6.99253778762171e-07	1.80082297464083e-05	-1.73218719352163	-1.71253580679935
TIE1	-0.101037708401249	0.112516976184641	0.369197566674473	10.4381075326029	-0.134585047546817	0.234320362908657	-0.57436343080128	0.56572189382681	0.717119801907128	-0.642575468063225	-0.518088447172714
CDC20-DT	-0.0218629693127038	0.0710257753926516	0.758221282911526	38.8517969152083	-0.0927521704608263	0.127333675038457	-0.728418232119772	0.466357605868114	0.635632299411842	-0.346965055040702	-0.409885617293257
ELOVL1	0.0598722627185352	0.0367731146696114	0.103492414641811	267.575585453178	0.0635918818889611	0.067690714827108	0.939447634012791	0.347500966271442	0.524384012922005	-0.0417946689125585	-0.00549390251124861
ENSG00000288772	0.258155236381867	0.175066651192322	0.140317114670185	30.8623453881591	0.351429915116231	0.270097299913179	1.30112339230787	0.193216221948671	0.352741128457785	0.698523675230009	0.73901357370433
MED8	0.0739391678630398	0.0583950120081411	0.205445142788285	36.4393376980537	0.0658738366072201	0.107756973248329	0.611318549709184	0.540988712947324	0.697837542068917	0.0107261690161298	0.000408487555416967
SZT2	-0.158017932203068	0.0394083947747006	6.0782276189016e-05	164.062592449705	-0.274226412863823	0.0661462142973819	-4.14576126202702	3.38686572414762e-05	0.000430845587067518	-0.855319427640205	-0.879277826150211
HYI	0.0789808385046728	0.0851277397695475	0.353515458968067	33.1200361299478	0.0739175166281955	0.144688874943146	0.510872150033931	0.609440583593215	0.75114367778712	0.0295499802197246	0.0212138684314517
PTPRF	-0.0833215617507767	0.0421637703760922	0.0481387927531323	418.744351581042	-0.141765179018167	0.0688357700821661	-2.05946964563552	0.0394492699491962	0.111970557923239	-0.576429655790237	-0.536660216513598
KDM4A	-0.198103271383527	0.0370200451548054	8.73519475495789e-08	98.4315166443321	-0.340457643350418	0.0696380043443806	-4.8889632400543	1.01368420524865e-06	2.4439577786445e-05	-1.00498387627238	-1.0505882179819
KDM4A-AS1	0.561877533812767	0.0868509167677071	9.83612415957972e-11	16.6752811796854	0.79713841037234	0.185155717863176	4.3052324798384	1.66810463485451e-05	0.000241807938714079	1.83251508235405	1.89186089971757
ST3GAL3	-0.193567622568463	0.0369364538248984	1.60091899701595e-07	345.255532323373	-0.322345706363705	0.0659205387630887	-4.88991310465742	1.00880500453512e-06	2.43618139701752e-05	-0.988049371214567	-1.00374078665337
ST3GAL3-AS1	0.663337778524564	0.136175527893571	1.10924354849556e-06	5.38843234271695	0.931716813011743	0.259340491546406	3.59263918818101	0.000327345702186585	0.00273363352545951	2.21133167448804	2.23995467238129
LINC02918	0.0444436044274691	0.0893403607080459	0.618861952692188	13.1148036885586	0.0494247304294133	0.170966810580296	0.289089620737825	0.772512796116414	0.865105302456661	-0.0993998104300415	-0.0421379486786421
ENSG00000288573	0.202485705813901	0.0719210885279363	0.00487185095850005	18.6204391633488	0.195175863609631	0.148957413582271	1.31027962231523	0.190101258497017	0.349261865667194	0.490673379625471	0.334854650606823
IPO13	-0.159817431949564	0.0399256673079106	6.25775250103955e-05	289.018474136524	-0.261816012926797	0.069464446017353	-3.7690650100541	0.000163860208874322	0.00157047803313444	-0.862038121878032	-0.847177705702798
DPH2	0.088589659850982	0.0835161965880237	0.288804323437787	15.0228210204926	0.0884310577161476	0.153598515434233	0.575728596504644	0.564798643201404	0.716566085005589	0.0654259133714015	0.0587538687058788
ATP6V0B	0.185724171063082	0.0501473240538374	0.000212585714266108	205.352800997956	0.240045441184599	0.0810476415328435	2.96178194262844	0.00305864315854926	0.0157047306966152	0.428091749832668	0.450912058256013
B4GALT2	-0.154869916254053	0.064206504693451	0.0158626881026921	51.208314820425	-0.267210011104246	0.114153645944068	-2.34079261239865	0.0192428527480593	0.0659377678138315	-0.843565851870933	-0.86112955190178
CCDC24	0.500549686245907	0.273261080390815	0.066986656210347	5.78569239995997	0.645588858142852	0.470503869188952	1.37212231486153	0.170025363826229	0.324099849187911	1.60353863661234	1.49987039941114
SLC6A9	0.29972260468605	0.0618509012074993	1.26045948052789e-06	163.787139936536	0.405732521088114	0.102703386941697	3.95052717510127	7.79792428676921e-05	0.00085705336720851	0.853721495319027	0.87946998132623
ENSG00000230615	-0.214504432679349	0.0998584825607169	0.03170706392666	37.5269818907045	-0.340408074397279	0.166065722355209	-2.04983948264265	0.0403800973205796	0.113988925786601	-1.06621999931517	-1.0504600054042
DMAP1	-0.0567711895232285	0.0444091838220918	0.201120415667486	60.1810750344322	-0.133324857065468	0.0884912523081141	-1.50664448279305	0.131901808949815	0.270921018912398	-0.477299976419778	-0.514828901433393
ERI3	-0.103873560448199	0.032935231048947	0.00161118774236774	428.94761426352	-0.186621553493647	0.0512914914409669	-3.63845051588013	0.000274283314934587	0.00235746827395344	-0.65316353446572	-0.652683473685286
RNF220	-0.0809071228727918	0.0307051744364852	0.00841454513443677	11303.0895324037	-0.138653369525598	0.0558592242393225	-2.48219289497387	0.0130576568798261	0.0492075578144583	-0.567414996794764	-0.528611365547656
TMEM53	0.17669574631294	0.0840512410782043	0.0355323978539743	30.3995070113465	0.203490667146339	0.139089882016654	1.46301559966794	0.143463110449224	0.287805403789666	0.394382811855019	0.356361306023186
ENSG00000225721	0.142137810626527	0.119080646671339	0.23262411919442	11.2862824721225	0.157455097342785	0.20548542470386	0.76625920096136	0.443522089142847	0.615534293110581	0.265355728733954	0.237288001129084
RPS8	0.209776034650285	0.0747740987156978	0.00502442090965001	192.553366253717	0.273276058866292	0.115266703444548	2.37081525453496	0.0177489003009409	0.0621516696844999	0.517892883512729	0.536864713733434
PLK3	0.183485744524135	0.124058040629771	0.139131907760675	7.76909949209572	0.224935393852553	0.260148722854395	0.864641545745545	0.387235562068462	0.564118578404917	0.419734258525263	0.41182916473236
PTCH2	-0.000872505494042284	0.222704797146573	0.996874082233712	12.3008985480757	-0.0756947937198454	0.3686942757351	-0.205305041877652	0.837333805113813	0.906035278619919	-0.268594103012309	-0.365765858809989
EIF2B3	-0.0548752831891555	0.04564290260367	0.229257318140454	202.88063289721	-0.120733817865386	0.0708514072839637	-1.70404262235046	0.0883731247398617	0.203346532418448	-0.470221334154338	-0.482261548492989
HECTD3	-0.045177277568601	0.065318629757267	0.489160545624968	23.0736227186614	-0.116580401375026	0.116357422246597	-1.00191632922184	0.316384005315289	0.491739688149753	-0.434012418533148	-0.471518528905759
UROD	-0.00147463393901251	0.0676693885802263	0.982614080589671	27.9372190067527	-0.0476045374151962	0.126894571103712	-0.375150307859022	0.707548684319281	0.820377777938397	-0.270842237207121	-0.293109005255441
ZSWIM5	0.0080130938936104	0.0349858375789118	0.818839211883757	417.507407415867	-0.0228022153116634	0.0576333305877293	-0.395642852480196	0.692368519498371	0.808760658213505	-0.235418424315103	-0.228956558038685
MUTYH	0.116978320531969	0.039429038161021	0.00300910424763311	70.3567742569955	0.121455769275699	0.0732560052097133	1.65796331547158	0.0973248710509255	0.217423820966209	0.171419110263124	0.144173937694941
TOE1	0.258560576632006	0.0835139401615275	0.00196139130687582	15.0628805602942	0.305255879642052	0.188071295021096	1.62308596645656	0.104571029123152	0.229034906599641	0.700037072055028	0.619582120424398
TESK2	-0.162692604186277	0.0318215232742066	3.17655054070898e-07	606.813100095466	-0.258604402991564	0.0527283968266216	-4.90446170479811	9.36838958652109e-07	2.29245426908708e-05	-0.872772995932436	-0.838870715897942
CCDC163	-0.235938284612921	0.230677611394101	0.306399909395094	4.64217567867684	-0.367186028597662	0.39271258726119	-0.934999387614355	0.3497886150211	0.526541599006318	-1.14624640540994	-1.11972252389911
MMACHC	-0.118814041741026	0.067761166753296	0.0795292906135568	26.2990529845194	-0.194333029106334	0.130702748682042	-1.48683199906594	0.137059187826054	0.278567736579378	-0.708945996101477	-0.672629591235939
PRDX1	0.382052125328217	0.052492501127296	3.38246064650363e-13	210.872184028882	0.528258171668276	0.0933073418207973	5.66148559545109	1.50068105607481e-08	7.46903197273409e-07	1.16111074448042	1.19638870767495
AKR1A1	0.0729855211390149	0.0485155282801901	0.13248497933998	64.1609591723525	0.0722892014687439	0.0930413726276572	0.776957598831205	0.43718378685408	0.610681452553662	0.00716559015964221	0.0170021497914425
NASP	0.0139026791682753	0.039913778392775	0.727601533252562	838.594694222731	0.00752850029999926	0.0652448341375112	0.115388450281474	0.908137233153989	0.94843367231938	-0.213428800407054	-0.150504644375067
CCDC17	-0.150418780310478	0.166254327664636	0.365597280519345	8.39145980391655	-0.267637335646606	0.292679657469106	-0.914437778016247	0.360486858759883	0.536722449604997	-0.82694688792047	-0.862234848213703
GPBP1L1	-0.0262842106149721	0.0322999468008138	0.415785897311465	426.366670275542	-0.0768046621705275	0.0535815846073232	-1.43341528126494	0.151739193891356	0.298410721487711	-0.363472402996394	-0.368636589094948
TMEM69	0.0322143362118509	0.0507409881519343	0.525507997600369	51.261598831502	0.00831748652638098	0.0927952543254242	0.0896326712701529	0.928579120972941	0.959862848060634	-0.14505956339922	-0.148463892020049
IPP	-0.19829760577044	0.0439844022851615	6.53300550009014e-06	55.1103943748015	-0.322801399572686	0.086523153226386	-3.73080947163452	0.000190865530210454	0.00177502533177411	-1.00570945199314	-1.00491945994107
MAST2	0.0378272235897464	0.0319346959874512	0.236208058328817	191.48095619689	0.0124567750610338	0.0624669441954622	0.199413869550846	0.841939012024769	0.908947594396519	-0.124103031364766	-0.137757415097213
POMGNT1	0.154352194670816	0.0371516534132732	3.25782855342082e-05	132.510522705808	0.190763925199907	0.0676973705263747	2.81789268499854	0.00483399635782354	0.0226637811416609	0.310959909482944	0.32344295113885
LURAP1	0.118357490295155	0.065144511276329	0.069240825059182	88.8834352351966	0.143372282883841	0.10601623415652	1.35236158900125	0.176259670831599	0.33228256241937	0.17656844132524	0.200862096833932
RAD54L	0.695441572412601	0.134817177172835	2.49062703687175e-07	10.5296601456452	0.997813164372629	0.242338289259925	4.11743916910466	3.83105605104126e-05	0.000474936693217682	2.33119586198121	2.41091619260505
LRRC41	-0.0203310391716235	0.0339060490679095	0.548753734388503	128.247660734022	-0.0636363683674428	0.0648162621103266	-0.981796331592287	0.326200195781983	0.502957408840736	-0.341245370871993	-0.334576138238342
UQCRH	-0.0633683682911077	0.0658228871247507	0.335692950107904	60.9620075080884	-0.120840802318	0.108979875740708	-1.10883593412708	0.267500965569694	0.441312328256132	-0.501931503631698	-0.482538269133125
NSUN4	-0.0765765795096582	0.0410970832098495	0.0624187550578469	62.4449803983284	-0.153207258403853	0.0799102580803163	-1.91724144164154	0.0552072654661334	0.144297059542514	-0.551246282796778	-0.566255727400686
ENSG00000291138	-0.155827103374207	0.130695174931118	0.233145894940276	13.2448968462014	-0.245177770360023	0.229657066409973	-1.06758208746925	0.285709067211555	0.45997598569327	-0.847139649311704	-0.804142058734384
MKNK1	0.285561901736387	0.216004607468146	0.186162276458422	19.2554492948283	0.345476846482557	0.342102595296886	1.00986327269088	0.312560800919528	0.487984158561633	0.800850449631617	0.723615663794712
MOB3C	0.413141386126974	0.138067325320296	0.00276867412640876	5.28459244324433	0.54237031639233	0.258430832600494	2.0987059126601	0.0358428331445363	0.104445510191537	1.27718702500984	1.23289047616848
ATPAF1	-0.0539195573895111	0.0272071314033359	0.0474997184575799	152.959465142647	-0.138482402078541	0.051300256622695	-2.69944852512252	0.00694544993425424	0.0301187586050925	-0.466652992766396	-0.528169149690716
EFCAB14	-0.0160251602102203	0.0410406529918563	0.696188738675937	222.257797829701	-0.0530703228616907	0.0746320311726757	-0.711093106107513	0.477026541709198	0.644534298200629	-0.325168745008005	-0.307246532818007
STIL	-0.046507655687846	0.108025993295199	0.666815367630629	12.8134198698541	-0.127608334438034	0.191441399576211	-0.666566033890881	0.505049371129506	0.667842610528079	-0.438979578890523	-0.500042829605562
SLC5A9	0.654584696048964	0.166891897825927	8.77412846332456e-05	8.7707031707839	0.909105751918729	0.277874971162626	3.27163597395994	0.00106927156370523	0.00689944783396487	2.17865076697108	2.18147003141786
SPATA6	-0.0987883672229231	0.0733212002256109	0.177871715158313	1093.67716674987	-0.162493164823115	0.116221577839426	-1.39813249694148	0.162073282837955	0.313443813769977	-0.634177225360968	-0.590274189016284
BEND5	0.0415151161591113	0.125799555604387	0.741392377202312	8.18656449461019	-0.0156811187917084	0.241411164703326	-0.0649560628688372	0.948208983085561	0.970274140721965	-0.110333747649244	-0.210537485553664
DMRTA2	0.0669698350572441	0.144496500451123	0.643027305377259	6.44662112245507	0.0683032632901941	0.262307766242104	0.260393598972406	0.794560179983244	0.878992641283656	-0.0152948494669074	0.0066923212382426
FAF1	-0.109534149872182	0.0201434824636139	5.39737236731696e-08	1837.71882215329	-0.189947386399253	0.0405194858865983	-4.68780346648172	2.76153025540682e-06	5.61496507607911e-05	-0.674298169032725	-0.661285906918674
FAF1-AS1	0.520621024380797	0.126434830599517	3.82668157997175e-05	6.14777938436457	0.683380862619689	0.262027293303191	2.60805221473227	0.00910590631456683	0.037271215871043	1.6784778991129	1.59762131008375
CDKN2C	0.425211415692643	0.115826318814272	0.000241497259724308	26.2391731108536	0.59466249740288	0.195829616470904	3.03663208925926	0.00239237262991485	0.0129973256780606	1.32225223730074	1.36814681902722
RNF11	-0.0345272845447872	0.0486741456530368	0.478103747232433	120.184842481269	-0.075535912310331	0.0980981322641418	-0.770003572615847	0.441297773449971	0.613510522904069	-0.394249119371079	-0.365354904093933
EPS15	-0.122098845620482	0.0190604614397191	1.49513936536494e-10	1319.25608204446	-0.204816006618988	0.0381769870003663	-5.36490757159601	8.09906817609695e-08	3.05916341800216e-06	-0.721210289519838	-0.699744337135442
EPS15-AS1	-0.0710382854455488	0.0893647460923036	0.426657035383651	33.6516194642102	-0.137426667651666	0.147514932489802	-0.931611907568517	0.351537127064691	0.528040523992042	-0.530568255757111	-0.525438439767173
OSBPL9	-0.0591361387011037	0.0252607255780356	0.019230576319019	1090.16684424191	-0.119809929289619	0.0444142419710041	-2.69755654881687	0.00698504200400438	0.0302015420490134	-0.486129858416195	-0.479871864460839
NRDC	0.0489202288860195	0.0250810401031687	0.0511181667852889	757.949749154125	0.0409938215513517	0.0405095628516179	1.01195418231265	0.311559960946247	0.48711417795576	-0.0826856813988254	-0.0639449163702712
TXNDC12	0.0673802199165462	0.0427755005417195	0.115208930711685	63.1076182674887	0.0772805313762571	0.0800617145227908	0.965262008650315	0.334413595465405	0.510438988167121	-0.0137626178592883	0.0299124743609127
BTF3L4	-0.0529729049215297	0.0294065815391797	0.0716404510174373	125.628959311235	-0.118271531841261	0.0552754024801399	-2.13967744303184	0.032380843218942	0.0970305535919923	-0.463118527982928	-0.475892722480012
ZFYVE9	0.0459510249043813	0.0455953707871587	0.313550378229485	183.147949169703	0.0351980094975176	0.0748546739782352	0.470217925306198	0.638199328662927	0.770528779270029	-0.0937716366601185	-0.0789360742670904
CC2D1B	0.143899204906912	0.061961022559364	0.0202106033072055	41.7838617722464	0.179530774112589	0.115120190809959	1.55950726670493	0.118876366014643	0.251563047821274	0.271932150667445	0.29438784375016
PRPF38A	0.131000533555981	0.036779015506202	0.000368281395453379	78.2184670199291	0.151734740531649	0.066583970618622	2.27884788368588	0.0226761093494538	0.0745462545920116	0.223773083654589	0.222492011993246
TUT4	0.00453862008531897	0.0293628239322032	0.877160096955826	759.482182933063	-0.0261635876142088	0.0508765513320576	-0.514256311192284	0.607072802392233	0.748601159554662	-0.24839087802103	-0.237650915700632
GPX7	-0.135273708673223	0.161226185950749	0.401452120486583	7.10492835360031	-0.251750108551596	0.274226069652613	-0.91803856894609	0.358598674063456	0.5351183758209	-0.770400558453723	-0.82114174034345
COA7	0.24042728557048	0.0875858761267779	0.00605023603347185	13.8425641995363	0.336822552147315	0.167392536078945	2.01217186881298	0.0442018228067961	0.121981463425799	0.632333790404037	0.701230898439988
ZYG11B	-0.0669768201771914	0.0312969014541541	0.0323510199778512	215.629602481573	-0.13023600230966	0.0549972079606124	-2.3680475271205	0.0178822385861275	0.062392484394347	-0.515404183992844	-0.506839424042728
ECHDC2	0.17634036106831	0.292360205583085	0.546401391342861	13.3986869621354	0.124584300500548	0.441990694096259	0.281870867791201	0.778042528296658	0.868678526931793	0.393055929314495	0.152266040258172
SCP2	-0.0146542295072984	0.0710083082585568	0.836499208782418	115.646727450962	-0.0511476344886242	0.11801329648211	-0.433405692521927	0.664720065718366	0.790122753820483	-0.320050175676659	-0.302273403130693
CPT2	0.0100041478649553	0.0631965147504483	0.87421866782518	25.2073093881983	0.0291678729625944	0.133564704636199	0.218380095565227	0.827132972732823	0.899158425306414	-0.227984534496267	-0.0945333241597277
ENSG00000236723	0.101181108459559	0.0714623790964715	0.156814923142052	24.2355592534896	0.120101832053799	0.134767257993621	0.891179607286249	0.372832822791536	0.549659759061461	0.112437919556487	0.140671911320146
CZIB	0.0165360709294885	0.0354929204329904	0.641288708723937	99.8354590889943	0.00582336207066787	0.0801493850033247	0.0726563537627433	0.942079581357073	0.966548819126906	-0.203596648951376	-0.154915069729509
MAGOH	0.0461213613296416	0.0391170500317042	0.238374159544505	68.4187063863445	0.0222833850901756	0.0755329236369295	0.295015524584843	0.76798202033148	0.862479464931237	-0.0931356608223244	-0.112340396538117
NDC1	0.0402896857604564	0.0366399510141973	0.271501735353529	94.6669755065959	0.00332636836524033	0.0660562990367329	0.0503565657438754	0.959838247960908	0.977419570247762	-0.114909070415658	-0.161373668896931
YIPF1	0.0172353935381614	0.0429961467886266	0.688523918043941	61.7982759162102	-0.0257807742037453	0.0734413978803552	-0.351038718594998	0.725559301221014	0.832934387958755	-0.200985626198846	-0.236660749658673
IFT25	-0.0151856410253699	0.0577338738435887	0.79252878885238	82.9610651557445	-0.0517268491935836	0.0973536039723759	-0.5313295767485	0.595190413101503	0.739520072148974	-0.322034277931373	-0.303771570948688
LRRC42	0.1013055215812	0.0797769110747855	0.204134444334827	21.9182834580925	0.137296292686772	0.149291594893913	0.91965185839387	0.357754717628419	0.534237222535087	0.112902434055646	0.185146244149661
TMEM59	0.102828313705255	0.0259400387989953	7.36804391524903e-05	522.80385773476	0.121025076042327	0.0470886762958171	2.57015243499376	0.0101653774168114	0.0403955151678038	0.118588000107665	0.143059928095147
TCEANC2	0.101046274006653	0.0538784672953344	0.0607310906949779	65.0202646496085	0.086079085493754	0.0905888024513012	0.950217721887078	0.342001635623601	0.518528828156779	0.111934495500129	0.0526703748611276
CYB5RL	-0.0143765985058815	0.0755957689677546	0.849170206018168	18.0525824543547	-0.0703778098297456	0.139514936217732	-0.504446417980017	0.613947706252601	0.754552282730441	-0.319013599921039	-0.352013213918994
MRPL37	-0.0160327608149318	0.0545035652961507	0.768635755959725	33.8998916876544	-0.0893356297493615	0.0938433500459266	-0.951965479766451	0.34111448919443	0.517653581992204	-0.325197122972036	-0.401048563781041
SSBP3	0.0967726614493317	0.0515507763040151	0.0604865837271032	494.069917505791	0.113004678736645	0.0844237380977145	1.33854152022799	0.180719974929044	0.338003732941362	0.095978340952462	0.122314769127273
ACOT11	-0.116568164589317	0.175304100705175	0.5060835581692	23.8329208922276	-0.25956004209834	0.289323856510946	-0.897126304164689	0.369651524068947	0.546062635485325	-0.700560686846814	-0.841342524267327
PARS2	-0.00303915772203905	0.139072921919983	0.982565232671347	4.9741689907921	-0.0905396252318808	0.25230025144301	-0.358856658739129	0.719702324211097	0.828879252768918	-0.27668361448235	-0.404162758343917
DHCR24	0.57436640643932	0.0921881718509381	4.6533527923684e-10	354.689324244411	0.833234477572976	0.1480994161748	5.62618340500086	1.84240456305193e-08	8.84054124375178e-07	1.87914410617934	1.98522518376142
ENSG00000287724	1.19453714051476	0.142983326110146	6.57768859232284e-17	13.4648945869731	1.69277367954845	0.288756561639494	5.86228645311907	4.56536548754008e-09	2.75624586053086e-07	4.19464181359201	4.20846634058879
USP24	-0.0175136818632907	0.0184854353953179	0.343418999065557	459.508858224703	-0.078444727239734	0.0462578497534325	-1.69581438951155	0.0899210365222615	0.205783251360794	-0.330726357268211	-0.372878699464498
ENSG00000234810	-0.415652242718687	0.187779378533759	0.0268622439988637	17.0478725145365	-0.59889611784076	0.301264332776261	-1.98794232401065	0.0468180691233667	0.127529026674614	-1.81723462707171	-1.71905226438499
ENSG00000260971	0.494053386104781	0.0758047490629948	7.15143798192698e-11	335.396081725501	0.684595589550101	0.123480555939504	5.54415700788958	2.95373709705238e-08	1.32253802968628e-06	1.57928375443725	1.60076326207359
PLPP3	-0.120224624699357	0.0403650365143202	0.00289724774437072	374.039135267722	-0.203446536454652	0.0753698851010165	-2.69930803505906	0.00694838292861282	0.0301226100416114	-0.714212612900156	-0.696202134027776
PRKAA2	-0.463084368484709	0.23848710666185	0.0521663420066049	33.1089687415897	-0.717124461085284	0.355940704856412	-2.01473012583536	0.0439329338549898	0.121421397489279	-1.99432937281567	-2.02485579027495
DAB1	0.656332180348388	0.379685322613304	0.0838768739866548	83.7641084215006	0.96404591570602	0.577721179176465	1.66870447277051	0.0951759622956631	0.21405146573701	2.18517525396592	2.3235755142324
OMA1	-0.0288172847447759	0.0578384105081597	0.618316414166053	88.2631075412784	-0.0740600849694942	0.0985754289825195	-0.751303704522832	0.452469900256483	0.62318505730138	-0.372930003973021	-0.361537602827186
MYSM1	0.0142459392055544	0.0407511789035878	0.726651305665168	308.823702060903	-0.0130588603062355	0.0736470262757597	-0.177316871659402	0.85925949910834	0.919509309378173	-0.212147189093113	-0.203754882764466
JUN	0.0785579543538702	0.131203888339307	0.549341509351161	90.9590409409141	0.0715523351257123	0.204088804175948	0.350594122076515	0.725892866882025	0.833242913477395	0.0279710806878975	0.0150962081227627
LINC01135	-0.137501049196735	0.0448820527287356	0.00218684709984918	427.862244018815	-0.207315514244837	0.078459099733839	-2.64233868280574	0.00823356770518612	0.0343509728838417	-0.778716658508827	-0.706209438683829
LINC02777	0.490452166954765	0.11914222266613	3.84624422973356e-05	11.5964889022468	0.68819386107553	0.221168468222581	3.11162737892157	0.00186059185151388	0.0106647387411094	1.56583807854901	1.61007037142985
LINC01358	-0.0830596221839979	0.13518813199588	0.538950870186575	40.6988252490733	-0.13403049967614	0.213711263225766	-0.627156929649276	0.530556372718609	0.68926633206647	-0.575451666289876	-0.516654081355905
FGGY	-0.241843562786639	0.0630883630237767	0.00012637904321267	196.526528260153	-0.414295698263624	0.0996220208598299	-4.15867591008363	3.2009767546285e-05	0.000410745545056031	-1.16829462104085	-1.24157404183477
CYP2J2	0.00525241492477178	0.0455125778702111	0.908123491252356	274.091497093499	-0.0235434365764241	0.0775415280130371	-0.303623583126524	0.761414682543252	0.858573154358898	-0.245725821088313	-0.230873763930335
NFIA	-0.0966039676137985	0.0285827112944406	0.000725374862723057	2499.55501962559	-0.171083263024834	0.0543270021488319	-3.14913866508117	0.00163752474578153	0.00967216400565668	-0.626021451460186	-0.612492907859309
TM2D1	0.123004378346594	0.0321516374739611	0.000130370411893075	210.162947958182	0.134846584125512	0.0612613661690864	2.20116841262279	0.027724103575329	0.0865812528658409	0.193918274263988	0.178809950373752
PATJ-DT	0.0897052823434947	0.111192054181251	0.419804868541646	12.2356087901924	0.0729744496029318	0.199412175731726	0.365947813041799	0.71440401755058	0.825467533338896	0.06959125233665	0.0187745783799983
PATJ	-0.0955836998776045	0.0882518887505322	0.278773698898874	108.050875294379	-0.150713203263375	0.140744816034861	-1.07082596367915	0.284247690328632	0.458690597812356	-0.622212133357444	-0.55980472897855
KANK4	0.278320361408487	0.160842700483008	0.0835608846770608	82.4843187413111	0.324611216786077	0.245326269239629	1.32318164618973	0.185774978093235	0.344020483424136	0.773813104742412	0.669645668478946
USP1	0.10538750246509	0.0400281113632499	0.008467491237974	65.1950442253974	0.104482079439668	0.0842369663836748	1.24033525808352	0.214851416486505	0.38036007886825	0.128143103856748	0.100270639578977
DOCK7	0.238892563305494	0.111539160685566	0.0322110309589345	124.536840234086	0.317378752893759	0.177546927720083	1.787576709827	0.0738443258085937	0.178474284411221	0.626603681434306	0.650938538712538
ATG4C	0.0393155257152251	0.0231135960630568	0.0889486838976704	1545.63202408975	0.0371254264890529	0.0465509101745053	0.797523106420064	0.425147288737781	0.600694869594883	-0.118546238742778	-0.0739507137714885
ALG6	-0.0275428316770414	0.0574895976083297	0.631872866687975	59.0482962440489	-0.0696293679697519	0.101826451860026	-0.68380432292256	0.49409873647553	0.658800069226698	-0.368171647935882	-0.350077331596459
ITGB3BP	0.0818549080676757	0.0804971071854614	0.309216371791892	205.247995194913	0.0902455888761175	0.128682350976971	0.701305098880793	0.483112632345885	0.649396129855574	0.0402807372813247	0.0634472443493855
EFCAB7	0.271809547623045	0.0659457070912582	3.76058864000704e-05	80.8541037806697	0.360721830740573	0.114342820199061	3.15473966894107	0.00160641375396734	0.0095230589330999	0.749504033763665	0.763047578429566
DLEU2L	0.324094176905041	0.129875343100156	0.0125806350534641	13.971727231444	0.464094379216056	0.244065888521763	1.90151266949651	0.0572348946175921	0.148594859466294	0.944716307712498	1.03042584777275
PGM1	0.137164495426532	0.0905761433198715	0.129935658321885	25.1288282794957	0.236422853055769	0.191666420874841	1.23351211952851	0.217384757864441	0.38304368422741	0.2467871325215	0.44154205278827
ROR1	-0.249117081833375	0.273333574187924	0.362082991966132	382.578754407019	-0.400404622000453	0.438224739438956	-0.913696982313406	0.360876090126058	0.536976331681511	-1.19545136313164	-1.20564407797747
ROR1-AS1	0.727832789216471	0.261818715284968	0.00543737583171386	4.17720949407489	1.03261516830144	0.443695611552951	2.32730534495767	0.0199490195040539	0.0676961544147012	2.45213318476779	2.50093331724204
JAK1	0.0123240655047578	0.054114366840006	0.819847517648525	857.67540102292	-0.00666980205499037	0.0887107857289137	-0.0751859201808024	0.940066786712681	0.965766359931969	-0.219322784302012	-0.187229263892296
AK4	0.534558781035682	0.465415604772436	0.25073654230245	9.36144780811257	0.692710394620225	0.648252241137923	1.06858156541698	0.285258258841269	0.459652090460593	1.7305165423568	1.62175261144831
ENSG00000229294	0.627394653511952	0.0586418883442141	1.0316514857704e-26	187.927622387776	0.899558640360053	0.11207050058397	8.02672099859186	1.00112407870897e-15	5.085365104642e-13	2.07713278539015	2.15677594963859
ENSG00000290094	-0.0805953840881482	0.0694463599916584	0.245828399946857	80.6051692658097	-0.145874140493636	0.117221987753631	-1.24442643644829	0.21334265821031	0.378553444723691	-0.566251074665756	-0.547288250980305
LEPROT	0.169839850900683	0.0474512212191444	0.000344579839410472	77.8900573060655	0.209687359712761	0.0869763804385956	2.41085405779559	0.0159152154817511	0.0574202888223551	0.368785328392651	0.372389361425678
LEPR	0.0490541458780766	0.14073979258124	0.727430952111598	75.7047257657584	0.0096055407555784	0.224873448795975	0.0427153174685972	0.96592846914009	0.980775674886016	-0.0821856828160895	-0.145132275302632
PDE4B	-0.144526737855726	0.0430958964410752	0.000797653132273816	12893.4638411557	-0.234779378605121	0.077225663239742	-3.04017302999735	0.00236442267443404	0.0128816834485559	-0.804948089772901	-0.777246098129935
PDE4B-AS1	0.461000472070943	0.131828474243263	0.000470571369898338	5.88061161933231	0.636630333590413	0.29969143181452	2.12428606896051	0.0336462299157388	0.0996867684812447	1.45587588872627	1.4766987273761
SGIP1	0.075632984573621	0.040937333297277	0.0646702469424534	1237.84623630427	0.075841850029707	0.0699183410635397	1.08472038775611	0.278045515234679	0.452234568281115	0.0170502802561982	0.0261912530671556
ENSG00000248458	0.857173909576912	0.158024567992495	5.8179526959261e-08	19.5922395342711	1.21955180456532	0.263925899175572	4.62081140340848	3.82242134719632e-06	7.35580658366309e-05	2.93504708446231	2.98445428115566
DNAI4	-0.163617439595909	0.0516607467533711	0.00153939810653353	69.7846087759466	-0.292469445672872	0.0955299358756337	-3.0615475975366	0.00220195979813867	0.0122024568297388	-0.876226003552876	-0.926464343383181
MIER1	0.0351346558753642	0.0197469963006684	0.0752003386117248	308.372612957619	0.0134380345637698	0.0401839241104043	0.334413197846211	0.738067781683396	0.842567565028442	-0.134156124855222	-0.135219338291644
SLC35D1	-0.102669046166296	0.0327308330557417	0.00170820945729965	177.733079559066	-0.190411239340336	0.0583736980288905	-3.26193552524456	0.00110654308101906	0.00707744541721496	-0.648666305065737	-0.662485685761759
SERBP1	0.168995070954704	0.0472593758734051	0.000349017471265161	186.591124781778	0.198719751999408	0.0859862151657378	2.31106522849479	0.0208292522458281	0.0698973072483922	0.365631219498591	0.344021095261408
GNG12	-0.0185597002268396	0.252972130316153	0.941514410599454	12.3937149000054	-0.131994033433279	0.452124507167122	-0.291941780064777	0.770331138381013	0.863866321520303	-0.334631819086431	-0.51138665951498
WLS	-1.14552584893616	0.398354247463642	0.00403201465713773	8.88586134508108	-1.90741550083773	0.632125373299722	-3.01746391049126	0.00254899390663317	0.0136791363346496	-4.54232397592188	-5.10360312617132
LRRC7	-0.0729966533356294	0.111158400839631	0.511380016408549	1444.76093299336	-0.127524244102336	0.17530071723328	-0.727459910689551	0.466944265159259	0.636014570747018	-0.537880107333778	-0.49982532574444
SRSF11	-0.00309188819168617	0.0432607716120849	0.943022948615821	1183.7101963132	-0.0246689695690121	0.0766891081127032	-0.32167500934759	0.74769891203483	0.848984709487513	-0.276880491366199	-0.23378501133678
ANKRD13C	-0.0581028137571439	0.0299819441530859	0.0526321510487006	383.586620070261	-0.11788627154779	0.0577645585717685	-2.04080623937122	0.0412700901589385	0.115847487788227	-0.482271789327659	-0.474896227452712
HHLA3	-0.199811718374344	0.0783892162035094	0.010804176008457	37.0772626120337	-0.335100880838838	0.129376589032816	-2.59011992311716	0.00959425024243063	0.0386366594645286	-1.01136261179329	-1.03673268369595
CTH	0.363623399967605	0.0832408980331644	1.25202366189094e-05	20.3794757904759	0.493060754201542	0.156337758147323	3.15381747854482	0.00161149839284525	0.00954139181069267	1.09230441587053	1.10534882613583
ZRANB2	-0.0300584731563192	0.0382938415574512	0.432487137892337	643.965185325734	-0.0738126162342444	0.0630192403969352	-1.17127111925383	0.241489816352771	0.41202067230631	-0.377564161574282	-0.360897512560249
ZRANB2-DT	0.0601457357286748	0.0707200614667339	0.395060335248289	185.297305437218	0.0422493413020154	0.12270750381271	0.344309353456503	0.730613650808688	0.83645524909169	-0.0407736176226076	-0.0606974517095904
NEGR1	0.183159261555082	0.122115932983002	0.1336454556285	697.894985846459	0.236517239631215	0.194966697718189	1.21311609828405	0.225085435989379	0.392719833893112	0.418515286837605	0.44178618838872
ENSG00000286863	0.313249460193591	0.232966982190664	0.178751591938204	44.1796960593808	0.437361213168274	0.343114424318635	1.27468034617547	0.202422406040337	0.364399909981695	0.904225979318754	0.961279176075718
LRRIQ3	0.255352978956061	0.193540013159711	0.187041834620236	13.5216945046807	0.313025120910167	0.298156854729139	1.04986726263441	0.293779144904169	0.468006984274177	0.688061039235571	0.63967765173338
FPGT	-0.0142354715290412	0.0322765087707812	0.659178653944135	204.096335229889	-0.0646368492277136	0.0575656771854491	-1.12283659965442	0.261506898082497	0.434253560996	-0.318486681810633	-0.337163932047001
CRYZ	0.209785009091453	0.0956553109726008	0.0282976549921866	31.2101700790994	0.243835768485656	0.169520868492543	1.43838201546485	0.150325692622202	0.296683785908046	0.517926390895145	0.460715929486307
TYW3	0.0576145698205386	0.0503658889969215	0.252656634044781	82.4247254301905	0.0477002684589481	0.089254371012902	0.534430615751613	0.593043641829208	0.737543236162272	-0.0502240939758782	-0.0465983558564768
SLC44A5	-0.204226642927146	0.351601499018548	0.561343638527795	30.0659344521976	-0.371902765740497	0.534986956689486	-0.695162304594941	0.4869535926885	0.652930871891943	-1.02784637524538	-1.13192260054226
ACADM	-0.00894929433734213	0.0456641462041574	0.844625220822228	136.197259036365	-0.048520944464188	0.077824132814798	-0.623469131094023	0.532976281369322	0.691019481775989	-0.298749969812115	-0.295479337944215
MSH4	0.167058782142992	0.120359467309003	0.165137446068902	54.1066829700295	0.225459726658467	0.1993001397117	1.13125724339485	0.257946834720025	0.430330104446283	0.358401803374831	0.413185377772209
ST6GALNAC3	0.0974203722963429	0.0478267701405479	0.0416558221721431	2890.10425049832	0.106902538209644	0.0827071777154549	1.29254245112112	0.19616935461745	0.356324132573222	0.0983966636802451	0.106531277306083
ENSG00000289212	0.157949390163213	0.059141993266405	0.0075697576633418	30.1971532652378	0.205908177332221	0.115519939616042	1.78244706512663	0.0746763562278049	0.1801305720635	0.324390562459786	0.362614317089987
ENSG00000287870	-0.0961067051124337	0.136757896003262	0.482211134867366	26.7230650547005	-0.183706539098489	0.232288739282168	-0.790854260375211	0.429029042176929	0.603544682000589	-0.624164849530059	-0.645143643086327
AK5	-0.286348266410768	0.0403046862567791	1.20680356096294e-12	3100.9313235913	-0.424802828313398	0.0758342110790624	-5.60173070002023	2.1222209112711e-08	1.00522303035159e-06	-1.33445941010395	-1.26875125948011
ZZZ3	0.0205486828832286	0.0194828309788752	0.291559239677324	991.194225170941	-0.00358551269429915	0.0398385908764499	-0.0900009918879606	0.928286426616338	0.959862848060634	-0.188614978148297	-0.17925159512455
USP33	0.0363805499783622	0.0234797234007211	0.121274681463358	601.153414054798	0.012599701779494	0.0433860958617174	0.290408747992732	0.771503552017813	0.86454989263794	-0.129504397869957	-0.137387727987933
MIGA1	0.0322657821810856	0.0156066119663458	0.0386924208210573	578.147730095522	0.00698201554133491	0.0353638641791285	0.197433614889168	0.843488226408297	0.910020877634438	-0.144867482384632	-0.151918154549181
NEXN	0.0525564900599963	0.084995544781497	0.53634856547285	30.916500585184	0.0678035095141285	0.153135821879673	0.442767137576766	0.65793417536894	0.785224689083679	-0.0691091710134243	0.00539968308901625
FUBP1	0.10657542344509	0.0242428015271657	1.10178772532791e-05	430.954382403844	0.124585798694859	0.0505799811965662	2.46314442488003	0.0137724426519858	0.0512069290021209	0.132578379748759	0.152269915412725
DNAJB4	0.382884394620661	0.0743813103433248	2.63856208947389e-07	93.7474792872968	0.536258852588807	0.145456978325521	3.68671794754807	0.00022716489458005	0.00203056193086087	1.16421814302846	1.21708286922603
GIPC2	0.33763876712889	0.0876360594881435	0.000116804403701766	112.020935471433	0.467937484887187	0.148634255845326	3.14824790709174	0.00164252329148549	0.00969391450595866	0.995287006857017	1.04036623289825
IFI44	0.459208948587999	0.182768009904911	0.0119871067859489	11.5808041426611	0.630243177609458	0.306142645395835	2.05865856027529	0.0395269586283842	0.11208308518859	1.44918697502944	1.46017802882123
LINC01725	-0.228720541363628	0.0863940314180553	0.00811106173698952	132.721516296342	-0.382675269518916	0.135485938613549	-2.8244648369779	0.00473596445398594	0.0223127888827408	-1.1192979103776	-1.15978622061592
ENSG00000237076	0.253159368667906	0.147683226383505	0.0864910287627097	5.88962659948508	0.182396548618423	0.275453504055452	0.66216819148434	0.507863437165813	0.670430709999963	0.679870875923928	0.301800312911443
TTLL7-IT1	-0.189178289084972	0.050824862076571	0.000197525472358057	78.763679730441	-0.328270440893504	0.0950800327221049	-3.45256970885734	0.000555273982293167	0.00414164102944842	-0.971661155744766	-1.01906540898549
PRKACB-DT	0.311069514100126	0.0982845939623449	0.00155089598747947	63.2882532750592	0.42351049775603	0.160310047984621	2.64182128993348	0.00824615537665939	0.0343729809998782	0.896086833266939	0.92545360757898
PRKACB	-0.0939785920526881	0.0361584934503346	0.00934756814986962	1773.25055837608	-0.165389117198973	0.0619716350197445	-2.66878737580958	0.00761256244351609	0.032252130386953	-0.616219229654426	-0.59776471474847
SAMD13	-0.0305876646775261	0.0638650418542542	0.631979737035423	75.7748400366305	-0.0760454532969412	0.109903962570289	-0.691926401182365	0.488983549844022	0.654243112874867	-0.379539975147561	-0.36667285735298
RPF1	0.150463730174195	0.0534475417828284	0.0048751965381058	44.6959253421923	0.187692758828134	0.0974758022515029	1.9255318191058	0.0541628591925684	0.142324844588963	0.29644176128186	0.315499225638607
GNG5	0.586182682838822	0.0998402794849212	4.32640597188875e-09	37.1584182042049	0.804008840146767	0.177619964741471	4.52656795263425	5.994932826843e-06	0.000105007557041884	1.92326189408817	1.90963161012204
SPATA1	0.692581573749316	0.0897827862422851	1.2196470756144e-14	37.0328881223654	0.905867243520595	0.183875547000082	4.92652371835061	8.37054556968344e-07	2.0947633391608e-05	2.32051764067186	2.17309346739273
CTBS	0.343177811226491	0.0786850572721342	1.29226834420895e-05	86.9659028912641	0.462484130680906	0.136011161545275	3.40033954144972	0.000673022235224272	0.00482447228568795	1.0159678342559	1.02626085936055
ENSG00000289881	0.534331618068678	0.164137114346309	0.00113233600007527	8.18973955790347	0.742612007719877	0.281600861718401	2.63710843492547	0.0083616098118404	0.034775515002321	1.72966839635377	1.75082563078267
SSX2IP	0.277557058865178	0.0893550990814831	0.00189492354549279	80.0945794251657	0.354202978425912	0.151198467205827	2.34263603971417	0.0191480519261425	0.0656893229911516	0.770963203591031	0.746186240717538
C1orf52	0.163624137426612	0.0406249970715539	5.63320072587833e-05	187.042269309677	0.196929497508347	0.0696200086454777	2.82863362616285	0.00467471809891942	0.0220925392600467	0.345578057381061	0.339390512436827
BCL10	0.251203321058495	0.0834402356002425	0.00260751136929081	19.1506658681086	0.288501587193584	0.156985587575424	1.83775843151826	0.0660980094400655	0.164864506783204	0.67256768745288	0.576246304629904
BCL10-AS1	-0.135364000965446	0.119375483429719	0.256821947361484	18.9505738143881	-0.242915643637588	0.204941564632108	-1.18529222743882	0.235901925553928	0.405114393254245	-0.770737677869641	-0.7982909547711
ZNHIT6	-0.00528109957705467	0.0374139342985497	0.887748852905423	220.899729074935	-0.0536872379012284	0.0616869365471984	-0.870317783736121	0.384126762942649	0.561332290254209	-0.285054230733987	-0.308842214437896
ODF2L	0.0561590577216806	0.0572183076129725	0.326352360911891	200.801794531974	0.0663620394726278	0.0963599628947844	0.688688927216469	0.491019045731763	0.656072704097469	-0.055658460260578	0.00167124869622469
CLCA4	0.124414340646832	0.0525406379749303	0.0178862749274361	192.003211244964	0.154503115216273	0.0952955886317485	1.62130395996944	0.10495246618525	0.229623463444959	0.199182573745335	0.229652551643129
CLCA4-AS1	-0.0515249278829191	0.115784145508986	0.656313617902089	23.2978948554468	-0.0969036511880698	0.20162285480368	-0.480618386652766	0.630787745172559	0.765671277474197	-0.457712294942461	-0.420623629932321
SH3GLB1	0.0530744606055218	0.0238785924180253	0.0262374114225683	267.429889728762	0.0345655201779244	0.0432675516785481	0.798878578448937	0.424360821268252	0.599928911526164	-0.067175252586171	-0.0805720395416716
SELENOF	-0.000644457829242406	0.0239974032937665	0.978575133961099	222.982110775658	-0.0469672636929968	0.0550301629114417	-0.853482185189597	0.393391962744421	0.570099065734193	-0.267742653861275	-0.291460664884109
HS2ST1	0.201473460187805	0.0364634277871742	3.28816088354208e-08	146.249507850332	0.210975350015328	0.068944271991168	3.06008525323691	0.00221273995277092	0.0122448806327079	0.486894013238474	0.375720812793667
LMO4	-0.0784681250030426	0.150947609215907	0.603177314666658	82.1073404485018	-0.162806285376778	0.234184463375123	-0.695205322464074	0.486926637279813	0.652930871891943	-0.558308643228745	-0.591084090996733
PKN2-AS1	-0.198536818274928	0.18928159705571	0.29422572347961	38.3477221588557	-0.349618481980888	0.294137412381823	-1.18862296077809	0.234588068439806	0.40372000613049	-1.00660258669829	-1.07428318550346
ENSG00000286758	-0.0325272377446005	0.0851960782132427	0.702615159905515	26.2845656980555	-0.0861512501810319	0.152537333254802	-0.56478796595403	0.572217993263877	0.721233794871589	-0.38678165351677	-0.392812006682773
PKN2	-0.0744956664708303	0.0187214912511387	6.9161404015931e-05	674.90598396687	-0.146767389319006	0.0324443891785017	-4.52366011613056	6.07793002833423e-06	0.000106208763045542	-0.543476891069652	-0.549598683764854
GTF2B	0.0716175966584505	0.0337463418304904	0.0338181856126616	105.559064562217	0.0675362930150251	0.0612697494749223	1.10227793640102	0.270340858380403	0.444138512051478	0.00205824499705187	0.00470851424270351
KYAT3	-0.016999755027445	0.0328294279039586	0.604583423446401	182.603681480912	-0.0775394484817249	0.056891988483729	-1.36292385884703	0.172906508478365	0.327810267232277	-0.328807536619648	-0.370537150657205
RBMXL1	0.036957007703292	0.0488748454408601	0.449555668963221	44.5233513482795	0.0236609657896415	0.0875682019070607	0.270200429771914	0.787006062078172	0.874364261690054	-0.127352109045033	-0.10877721512549
LRRC8B	-0.0804829710089535	0.038326941943661	0.0357371208213462	647.407789397611	-0.145381872520803	0.0629601198503138	-2.30911047924376	0.0209374514049994	0.0701773826273141	-0.565831364071791	-0.546014975235725
LRRC8C-DT	-0.130488947134749	0.053742435173763	0.0151805405048114	257.718515818297	-0.213308224582195	0.0897905715737257	-2.37561940907182	0.0175195227818895	0.0615942935799558	-0.752535954782333	-0.721709883843678
LRRC8C	-0.231181133306053	0.0385235444244132	1.9606387874878e-09	212.234740342491	-0.387481349288664	0.0635338422952069	-6.09881813047369	1.06855560165417e-09	8.24130500940714e-08	-1.12848488855718	-1.17221738643423
LRRC8D	-0.136254437867006	0.0298815750958863	5.11988392042326e-06	1224.42231390576	-0.229290980078049	0.0496893194683431	-4.61449225973258	3.94057459642338e-06	7.51924927200943e-05	-0.774062253653162	-0.763050080702907
ZNF326	-0.0969999243040293	0.0197726881617555	9.30695862295061e-07	285.02816254146	-0.174868648156605	0.0430649140190086	-4.06058277695431	4.89503781908909e-05	0.000579652750104513	-0.627499813398421	-0.622283995921438
LINC02609	0.168717346552042	0.146167751109452	0.24838866052295	54.1026523688728	0.205384071448639	0.229331745330086	0.895576280348901	0.370479108706402	0.547065732794107	0.364594295015827	0.361258690996104
LINC01763	0.0739434415557455	0.213796922368666	0.72944920353237	7.58769341663905	0.0346305751972987	0.360329147970456	0.0961081705222975	0.923434662210706	0.957155080096358	0.0107421254699232	-0.080403771478739
ZNF644	0.0181046095699269	0.0213494616552489	0.396431029734985	1073.90776255135	-0.00868473663906136	0.0435058737294077	-0.199622163505498	0.841776092681512	0.908947594396519	-0.197740281621599	-0.192440993020329
CDC7	0.284376172411107	0.277650362968123	0.305729473339384	6.36311169803945	0.424302483873843	0.460175108401249	0.922045708530313	0.356504734097979	0.533164592690084	0.796423356601518	0.927502119303299
BTBD8	-0.0476646163460173	0.0411365284249186	0.246581257769635	452.01245619396	-0.0911421631246378	0.0646921871465414	-1.40885889231387	0.158876896906622	0.309006544538084	-0.443299259914421	-0.405721252754233
ENSG00000273487	0.27941027815025	0.114617568699055	0.014778527318797	8.57566458910797	0.368099730107368	0.201784596459138	1.82422115744553	0.0681186442407268	0.168252137543619	0.777882467545522	0.782130884328226
GLMN	0.0246408176293165	0.0476758338788039	0.60526727408222	97.8106837729394	-0.00672869214655627	0.0958857842878029	-0.0701740325381287	0.944055142393524	0.967704147421822	-0.17333639742469	-0.187381586060963
RPAP2	0.00382821606695791	0.0169862636769395	0.821690448536413	456.780419928901	-0.029870867942726	0.0360074912826514	-0.829573704767317	0.406779848913795	0.582679303223368	-0.251043274829635	-0.247239981780821
EVI5	-0.141403806248847	0.0269094421001402	1.48183322808042e-07	754.480549117779	-0.228991908075715	0.0505740381466624	-4.52785493243883	5.95854635457084e-06	0.000104619006375665	-0.793288170046254	-0.762276516003454
RPL5	0.297160814976974	0.0331666050564613	3.25742488804186e-19	200.159796875789	0.394390227275186	0.0562714709966399	7.00870654862987	2.40531338179849e-12	4.9905171024329e-10	0.844156680547361	0.850132570816303
DIPK1A	0.0197521967001551	0.029589855073631	0.504431911269409	782.067327988721	0.0140829053432491	0.0549925538432895	0.256087494743029	0.797883277850838	0.881074575973902	-0.191588775248933	-0.133551347751505
MTF2	-0.0424529754822825	0.0380323006653587	0.26432166504869	241.672010592585	-0.090641226630535	0.0637810811206888	-1.42113029503248	0.155278884230103	0.303571764246005	-0.423840840145828	-0.40442555544562
TMED5	0.227416950632351	0.0404516368387662	1.88817408102865e-08	126.742668808024	0.295597127791987	0.0775167660498575	3.81333152626444	0.000137105998697103	0.00135278530931482	0.583757811134683	0.594599275445026
CCDC18	0.336249998576105	0.0644855755160434	1.84468483528182e-07	60.0516704918413	0.431598568412872	0.114834935681397	3.7584256555019	0.000170985826282684	0.00162607631179485	0.990101837316739	0.94637380705597
CCDC18-AS1	-0.118970335253601	0.0477111856250581	0.0126471961369112	633.575005477442	-0.198327750012636	0.078226291263458	-2.53530810178242	0.0112348464444143	0.0436303273534521	-0.709529540680681	-0.682962136753953
DR1	0.0467217069674379	0.0447091311149544	0.296016095661818	53.5457432061229	0.0425302640949672	0.0893418675236857	0.476039568835875	0.634046188304476	0.767598159098721	-0.090894182997601	-0.0599708308483824
BCAR3	-0.165463918301724	0.182023500568037	0.36333691303691	23.4285788497807	-0.334619975413057	0.30764387802612	-1.08768611798817	0.276733698172988	0.451108405538284	-0.883120100573551	-1.03548879774789
DNTTIP2	0.207571548341053	0.076540107242351	0.0066892360603429	36.2770987769295	0.263913855925626	0.139913753648976	1.88626099323836	0.0592597929020338	0.152321760467608	0.509662112993287	0.512648907347382
GCLM	-0.0607199457541079	0.146427104501492	0.678378405031692	24.8669495199965	-0.136518886301589	0.26135800817539	-0.522344378328653	0.601430575579121	0.744169911779442	-0.492043232586749	-0.523090417880269
ABCD3	-0.0379602571009243	0.0208626968868365	0.0688309445384549	297.59602021431	-0.102359189113536	0.0484642490706167	-2.11205560957706	0.034681679835198	0.101650582103522	-0.407066622111186	-0.434734651768967
CNN3	-0.0400479286508553	0.0577192602415518	0.487782585737647	102.629229488422	-0.0792097439935746	0.10448400081932	-0.758104048203022	0.448388696433283	0.619103373058271	-0.41486124772328	-0.374857453579368
CNN3-DT	0.00368852346574615	0.0694118116971635	0.957620593028845	41.5493519155305	-0.0428752327720973	0.124405880718677	-0.344639919949222	0.730365090605389	0.836318064071435	-0.251564837489844	-0.280876422143993
ALG14	0.0361355658852746	0.0578820397350534	0.53243275653374	189.282498591634	0.0277856459124843	0.0975559761305205	0.284817465977787	0.775783990290459	0.867173720961878	-0.130419081641261	-0.0981085235907974
TLCD4	0.00259411002923125	0.0685640253960264	0.969819353170857	81.6119386309745	-0.0245639756369855	0.125868826433794	-0.195155356039694	0.845271327733258	0.910810615817323	-0.255650989357345	-0.233513439277749
RWDD3-DT	0.323087414192409	0.102067468844918	0.0015485398848513	49.4868890183552	0.431479462264901	0.172049631669578	2.50787786104395	0.0121458642152875	0.0465454541507283	0.940957412581007	0.94606573304423
RWDD3	-0.0704426597380158	0.0677369084993604	0.29836545112311	79.3986834993522	-0.151707887990369	0.118958216513089	-1.27530398855363	0.202201666548504	0.364091523032149	-0.528344400479056	-0.562377530798451
PTBP2	-0.0566628633662479	0.0227868226992203	0.0128952024584657	2309.28936738059	-0.107159524546917	0.043981338681435	-2.43647710050603	0.0148311084799054	0.0543410256672503	-0.476895524944789	-0.447150959573824
DPYD	-0.146433178024331	0.0431619691541062	0.000692216407901058	4859.31358751985	-0.232510394805504	0.0715735116288256	-3.24855368297819	0.00115993319224979	0.00732717661021941	-0.812066061642864	-0.771377257993395
DPYD-AS1	0.52411389200321	0.0662166993510707	2.46991621889018e-15	116.057581603331	0.715400789042788	0.115397780313151	6.19943284092146	5.6666991058654e-10	4.88164587885983e-08	1.69151902880125	1.68044245203842
SNX7	-0.00632287243270349	0.130791591503245	0.961442797047987	19.8746137683382	-0.0347836177968384	0.233180113178167	-0.149170601741072	0.881419016831086	0.932235900859178	-0.288943841330488	-0.259947055110063
AGL	-0.0030402807277948	0.0551169719843028	0.956010583055387	115.835203384739	-0.0429681010289015	0.098687308192898	-0.435396423468299	0.663274705965028	0.789105127892976	-0.276687807387804	-0.281116630537299
SLC35A3	-0.0950685287068091	0.0320171795390324	0.00298481542547112	175.673955913723	-0.174685182008962	0.0584272953176489	-2.9897872400093	0.00279171826445124	0.0146403708628092	-0.620288666803221	-0.621809451550005
ENSG00000288826	0.406382312330372	0.0775658095170798	1.61279556932243e-07	45.929457440307	0.557191262033648	0.132193661449464	4.2149620180288	2.49820229475065e-05	0.000336389561279449	1.25195103914282	1.27122559370256
MFSD14A	0.0955220579586091	0.0381105467109105	0.01219514070381	245.321502592239	0.11172594171532	0.0724365786130236	1.54239672627543	0.122977216620518	0.257692372409226	0.0913090307826301	0.119007251834247
ENSG00000241073	0.520770969569488	0.0918952222659361	1.45312470099413e-08	16.1600359961031	0.704706946311144	0.190233135509651	3.70443847452324	0.000211859519890532	0.00192648307870829	1.67903774130083	1.65278229269841
SASS6	0.102580395190387	0.0448855413631381	0.0222907166666479	76.3483257983108	0.103548478223379	0.084170329310965	1.23022541400333	0.218612705582526	0.384538781081501	0.11766236024551	0.0978558333160999
TRMT13	0.045607838365456	0.0300763792373844	0.129418097163139	344.717090750798	0.0286240824119572	0.0524983901287626	0.545237336645009	0.5855902956437	0.731280781196889	-0.0950529735572572	-0.095939865629962
LRRC39	0.390568830334608	0.0616444351035825	2.36062764516531e-10	34.3889213119039	0.450441616761971	0.142181027459262	3.16808525589698	0.00153446514787928	0.00919992107993882	1.19290910230911	0.995112294507761
DBT	-0.0490713214790977	0.0371749155512906	0.18683112960854	128.559549071018	-0.0944197544744522	0.0680688658111752	-1.38712101853401	0.165404863852718	0.317925241311898	-0.448551398288072	-0.414198906789582
ENSG00000285530	0.415507467060393	0.0679001710467506	9.39356418570486e-10	26.7425301198187	0.547690519330538	0.134503510268157	4.07194219867286	4.66227503779671e-05	0.000558373768957588	1.28602113258032	1.24665144728849
RTCA-AS1	-0.0346683911368423	0.0497204351942841	0.485636062677335	65.1115897287561	-0.0865851443963465	0.0995268719232492	-0.869967504485796	0.384318162894986	0.561332290254209	-0.394775961371922	-0.393934295782537
RTCA	-0.106905697310859	0.031135243612596	0.000595641868862734	111.818167711004	-0.183353044968421	0.0639189137610462	-2.86852567072505	0.00412389731974709	0.0200293872130545	-0.664484458798785	-0.644229312830235
CDC14A	0.448988532035425	0.205139178483934	0.0286185058880992	20.8986037556439	0.519079378681385	0.336746333605158	1.54145517524778	0.123206044344702	0.258098441302874	1.41102756215168	1.17264730031209
EXTL2	0.0534809027396362	0.0481971718806619	0.267159617158114	65.3568592160055	0.0424124800936109	0.0891595146564903	0.47569213736768	0.634293723288131	0.767834730689248	-0.0656577417169411	-0.060275485061744
ENSG00000273204	0.286263451851477	0.112118028216221	0.0106728066171918	7.3998550120981	0.403359068389848	0.241138773681209	1.67272588407163	0.0943812712314993	0.212783977121398	0.803469789103588	0.873330927155763
SLC30A7	-0.0690110288302639	0.0251107003017603	0.00599103275115194	217.582427971897	-0.151877124743517	0.0491485472165155	-3.09016508818558	0.00200045270501776	0.0112906777002363	-0.522999198097485	-0.562815270128993
DPH5	-0.0546875262331503	0.0395779183526552	0.16704275235559	97.2072917105086	-0.143727083475734	0.069634630258783	-2.06401732789563	0.0390160734928977	0.110997639749686	-0.469520316229284	-0.541734780565826
DPH5-DT	-0.0687574872563183	0.0863137397378141	0.425683631970438	32.7288919550963	-0.176610357585609	0.15226428503298	-1.15989352031802	0.246092161213455	0.417359386004537	-0.522052563725774	-0.62678901451384
ENSG00000233359	-0.407888830996267	0.636966501689839	0.521937599901282	29.3917622036123	-0.657469457379413	0.908325669036508	-0.723825693571792	0.469172753236091	0.638111331171716	-1.78824879936773	-1.87055513808275
RNPC3-DT	0.160014265107382	0.129682690634516	0.217243637796344	10.4900089517125	0.156667476790681	0.233412948696146	0.671203023079191	0.502091203093867	0.664896216538633	0.332100073626006	0.235250781158921
RNPC3	0.00818340581225139	0.0310451026864767	0.792090225207669	445.853206812364	-0.0189127270047432	0.050599413279283	-0.373773642400843	0.70857273081803	0.821067743934339	-0.234782539976339	-0.218896201904759
AMY2B	-0.0919469843810608	0.0599854462839327	0.125319830903516	102.243854337068	-0.182057242100748	0.106412802402331	-1.71085844927208	0.087107246572245	0.20110571901574	-0.608633926692609	-0.640877653871663
PRMT6	0.0315777813962987	0.101234475563517	0.755095888855418	17.0250693811149	-0.0278348402046511	0.183018681036878	-0.152087426523647	0.879117981024251	0.930604123201225	-0.147436233459685	-0.241973694154466
SLC25A24	-0.0615517100487894	0.100775280410055	0.541344024863597	56.5374516046951	-0.139612168333184	0.168393267529159	-0.829084026824345	0.407056861620077	0.583019409676748	-0.495148745652137	-0.531091346641297
EEIG2	0.00859891702873549	0.207035689755496	0.966870585946559	18.4233206721467	-0.00988129723244005	0.32034473803765	-0.0308458234493575	0.975392495962122	0.984886342999384	-0.233231168367991	-0.195535956870405
HENMT1	-0.100770650898085	0.160276437402599	0.529525644664841	7.32437211940808	-0.122637974463151	0.310465637668637	-0.395013037140182	0.692833266514764	0.808951393400167	-0.641578370002405	-0.487186744816166
ENSG00000285923	-0.378141575802163	0.138502058904901	0.00632914010354385	4.9164446500238	-0.660235897878857	0.280196318874837	-2.35633323282089	0.0184563527384631	0.063836706313759	-1.67718309210494	-1.87771067486588
ENSG00000290126	0.287528633114502	0.123741310038667	0.0201455009411529	6.28994443917643	0.347849109691712	0.211724058438353	1.64293615122154	0.100396144316707	0.222664197821351	0.808193527508247	0.729751641292074
PRPF38B	0.0277639056264064	0.0554521590508197	0.616594844148004	280.737238158307	0.0143826714402055	0.0933389153730586	0.154090835346871	0.877538114311685	0.929800328125256	-0.161675893792428	-0.13277598774158
FNDC7	-0.352663410452216	0.149595515288211	0.0184011110717571	9.30710525568714	-0.551138149207944	0.25286517966605	-2.17957312246713	0.0292891189261736	0.0900935499898649	-1.58205665318191	-1.59552388873102
STXBP3	0.0255397777383182	0.0333787654414915	0.444181955211043	655.623635902519	0.0152775839534302	0.0666231848211344	0.229313323799312	0.818625398478061	0.894132923925285	-0.169979999005548	-0.130461251745143
AKNAD1	0.524963806532521	0.116737955713933	6.89378100680153e-06	20.1082514641905	0.716091959256002	0.201478117429111	3.55419222888041	0.000379141982538769	0.00304865750260841	1.69469230840956	1.68223019838071
GPSM2	0.0599553673788118	0.0375988217739331	0.110800009479659	561.836436018667	0.0609194000392287	0.0667653747109353	0.912440023035637	0.361537128837313	0.537525579824632	-0.0414843855667429	-0.0124064105452555
CLCC1	0.035590076187716	0.0375516621560579	0.343250117712399	192.404921728638	0.00746913953410042	0.0691784370330826	0.1079691859839	0.914020135310525	0.9514153909878	-0.132455746828304	-0.150658183966448
TAF13	0.0627505256304459	0.0487602197160295	0.198122004270647	48.3187458036023	0.0388665100580897	0.0899497207138202	0.432091503449416	0.665674909735057	0.790683526472111	-0.0310482553724293	-0.0694473139972115
TMEM167B-DT	0.430036804697872	0.121326152179812	0.000393404525427959	13.8890478965215	0.57407239914381	0.205279807172843	2.79653613791856	0.00516536339978274	0.0238904138908005	1.34026852953297	1.31488949956177
TMEM167B	0.0694542170660011	0.0583559366430627	0.233974653002897	55.3928667108832	0.0544539400117093	0.0987108939410355	0.551650763534136	0.58118764950573	0.727579760814739	-0.00601904761181001	-0.029129646434866
ELAPOR1	-0.0378473195801426	0.0885440433679555	0.669058436615099	62.3062056304762	-0.100373577377544	0.139950782040027	-0.717206262904884	0.473246835444022	0.64122508580996	-0.406644953438218	-0.429598767654791
SARS1	0.157050723449276	0.0416341829108532	0.000161841600600441	158.26849394436	0.200024690338852	0.0735573544567405	2.71930239764791	0.00654197698544439	0.0288532523870004	0.321035259473823	0.347396383574851
CELSR2	0.228047305359859	0.0398517200784142	1.0503242261531e-08	245.048315336105	0.304862852621599	0.0679932683433997	4.48372111018241	7.33525194221878e-06	0.000123070155308457	0.586111332263954	0.618565536369119
PSRC1	0.121388904768211	0.0630745740442442	0.0542881944406074	237.975182412563	0.155392042296268	0.104241503430591	1.49069264335521	0.136042208425132	0.276992090160418	0.187886668511568	0.231951806017009
MYBPHL	-0.0771641961253244	0.113040813886408	0.494845451050078	18.6291493398164	-0.120032783737604	0.19558903882991	-0.613698929427168	0.539414295951857	0.696538568869812	-0.553440234964549	-0.48044828864208
SORT1	0.111301608782646	0.0322896072262287	0.000566891946089311	2978.37796403818	0.13817284730995	0.0554380979055725	2.49238073689504	0.012688993659632	0.0482129392829606	0.150224280647701	0.187413496544872
PSMA5	0.1446475058631	0.0503920082826616	0.00409894043487474	79.054060879508	0.179446699278349	0.0905367404753552	1.98203180649292	0.047475680915362	0.128772648787368	0.274726041209685	0.294170379984335
ATXN7L2	0.180213316324246	0.130345395382155	0.166792791586178	9.28697020335768	0.236272655799424	0.228628364477464	1.03343544594491	0.301400165745695	0.475927306420821	0.407516171507962	0.441153560068939
CYB561D1	0.0982918085073364	0.0968801716027771	0.310310389042096	46.0995473493956	0.0976775934771273	0.157705211343226	0.619368203784619	0.535673822749584	0.692923347639982	0.101650297619809	0.0826704961437427
GNAI3	0.018018231093137	0.0318517538779223	0.571604268737019	121.373642105856	-0.0168691857065765	0.0652802355864537	-0.258411838668013	0.796089080868846	0.879561107798618	-0.198062788237902	-0.213610480079252
AMPD2	0.214596092625112	0.0691073421016844	0.00190113436907009	31.0848506847472	0.275167503468094	0.128864274461388	2.13532807768645	0.0327342209876248	0.0977316192478112	0.535889271566976	0.54175702984295
GSTM4	0.51778605727015	0.0855442746608296	1.42311622938689e-09	16.7842382058592	0.748187990007762	0.188547692404736	3.96816307039019	7.24287676844341e-05	0.000804636634056862	1.6678931367489	1.76524818798969
GSTM2	0.265933801050332	0.254042624579541	0.295188232004155	5.79837014231508	0.31501088279372	0.435645865410006	0.723089343444701	0.46962499592939	0.638431692048343	0.727566078663708	0.644813924211735
CSF1	0.215287003017718	0.0794844344132875	0.00675793681726099	112.748529403313	0.28081693341272	0.123781053079642	2.26865846125934	0.0232891034953638	0.0761028801220507	0.538468886086343	0.556369563089415
AHCYL1	0.0715441242134089	0.02663291570017	0.00722471901788749	247.328846661606	0.0604809538717841	0.0526160006980618	1.14947835391092	0.250358787419809	0.422165212623764	0.00178392492887661	-0.0135404734969809
STRIP1	-0.0386502370257653	0.0445039651262528	0.385138583353573	81.319788955914	-0.0936979380918679	0.082748632121465	-1.13232008420792	0.257499889299495	0.42987657176687	-0.409642762593713	-0.412331892596692
ENSG00000258634	0.0426152613203297	0.0921000550151536	0.643575013722307	12.427899919941	0.014548915593744	0.157046485063432	0.0926408227975787	0.926188911279959	0.9587975300116	-0.106226195553255	-0.132345988919677
RBM15-AS1	0.250559990568095	0.0876190752681308	0.00424107238488329	21.9237033167385	0.308647860091669	0.146989297950108	2.09979817847986	0.0357465985606752	0.10421198167372	0.670165719424107	0.628355647590364
RBM15	0.244614453175827	0.0516577382502716	2.18740386744346e-06	42.545753609497	0.320500078103538	0.101204981958884	3.16684091929137	0.00154104594475977	0.00922810886677081	0.647967190140624	0.659012002557206
LAMTOR5-AS1	0.10568285262123	0.0534869575970047	0.0481703971736474	96.4043881369974	0.102864160743046	0.093825319399014	1.09633690992931	0.272931362438416	0.44662873806713	0.129245836655717	0.0960858119103089
SLC16A4	0.532671788361057	0.0795050183993107	2.08631955931359e-11	26.5300517597056	0.707319953078771	0.155632193842983	4.54481772448947	5.49828130610239e-06	9.77022701087989e-05	1.72347118053638	1.65954096545644
SLC16A4-AS1	0.438081417356892	0.096118580898217	5.17123253313122e-06	28.1962908250596	0.615074287874139	0.165380447864271	3.71914755230881	0.000199896260191167	0.00183641846943913	1.37030426186522	1.42094293647706
LAMTOR5	0.215084648281059	0.0543987138802416	7.69018976538727e-05	55.186559832535	0.281419267655024	0.0993577909094595	2.8323824944082	0.00462025441737584	0.0219197964001171	0.537713365222372	0.557927530747641
KCNA2	-0.0277984630957911	0.265721068621564	0.916681151967901	14.9446678118615	-0.089531040476028	0.410854701693302	-0.217914119290916	0.827496025895731	0.899353988303823	-0.369126085047366	-0.40155400340382
KCNA3	1.61946745694167	0.693481326465158	0.0195292209916345	6.62075963544744	2.23344326745276	1.12222424547454	1.99019338288164	0.0465696369652811	0.126993210317578	5.78118100261629	5.60693528454286
LRIF1	0.08232453220711	0.0730303286239495	0.259630462578558	72.4867814073817	0.0841257229131997	0.121138194394736	0.694460763044486	0.487393299088581	0.653183286833505	0.0420341473641576	0.0476179048012236
DRAM2	0.0698873015781289	0.0411207835831753	0.0892134329553568	102.568742227294	0.0693707184279635	0.0792935950799684	0.874859039472259	0.381650608467239	0.558800826292704	-0.00440206354621601	0.00945334736701166
CEPT1	-0.0430299055623221	0.0303203040098357	0.155847155492504	184.975078323451	-0.109835541540532	0.0583061657560678	-1.88377232692757	0.0595957782761742	0.152945193342565	-0.42599489257731	-0.454072611434381
OVGP1	0.41621961319073	0.14334374560982	0.00368843966627352	7.6605277929074	0.603560305099235	0.284981556627864	2.11789251290876	0.0341841718428264	0.100653015274171	1.28868003381757	1.39116144387575
ENSG00000260948	-0.186955123833608	0.143687148177525	0.193215235482446	5.86571805802218	-0.341923825297233	0.279699380279405	-1.22246901282252	0.221530315115483	0.388264493987648	-0.963360644675973	-1.05438057095436
ENSG00000243960	-0.155106724006812	0.139898350483009	0.26755523301632	4.92147711779598	-0.298303676378465	0.250151016135417	-1.19249436195367	0.233067460147141	0.40165146881464	-0.844450008085475	-0.941554873045224
WDR77	0.0179057306788431	0.0975465530805342	0.854357958384744	11.2988885518946	-0.0378260591460773	0.195975330841991	-0.193014391064227	0.846947697571631	0.911949896420415	-0.198482824910172	-0.267816481902134
ATP5PB	0.0739924924958132	0.0414879001903549	0.0745095640347167	85.5504709855704	0.0727052448337491	0.080320264507083	0.905191800349931	0.365363785078096	0.541609655217137	0.010925264294496	0.0180782667736333
C1orf162	0.21218349424051	0.138942045238581	0.126727026623559	12.7223076840592	0.294090515752643	0.25379559018438	1.15876921084006	0.246550270781336	0.417991948311642	0.526881484321451	0.590702348015139
TMIGD3	-0.210251740367624	0.223328540634428	0.346476397742576	19.2844109264341	-0.393702941775868	0.36647050070268	-1.07431004957008	0.282683742364336	0.456971475540476	-1.05034195354958	-1.1883098467278
RAP1A	-0.0492413548848366	0.0255668611124736	0.0541064232178136	847.641043214992	-0.104021042377848	0.0511132211170101	-2.03511029249594	0.0418397765905933	0.117019508060761	-0.449186242758376	-0.439033118395428
INKA2	0.546681544784499	0.118269671229909	3.79452268075484e-06	27.8830631519889	0.738940134499561	0.220448512599474	3.35198512244951	0.000802343303622605	0.00553079981547244	1.77577864539645	1.7413281469596
DDX20	0.125521734382546	0.0918437092580586	0.171722987393832	16.1139301892997	0.164885796445919	0.167833619628374	0.98243603880449	0.325885079053473	0.502616519760662	0.2033171894493	0.256507876187857
KCND3	-0.860741854055387	0.693631999623403	0.214635286003698	50.2107196101271	-1.30780110859038	0.904608023228089	-1.44571026898866	0.148258482878495	0.294022615657852	-3.47904147801859	-3.55267049621506
CTTNBP2NL	0.0177321754770563	0.0484154476347368	0.714178261532064	98.4654368613342	-0.00735493011709045	0.0932926342235009	-0.0788372005818838	0.937162114333081	0.964317291357886	-0.199130818518652	-0.189001381908389
WNT2B	0.184867366201693	0.0847775674726163	0.0292117904149234	52.7386152177339	0.222169045828453	0.138942595534176	1.59899881655663	0.109820865557049	0.237523296215077	0.424892744166586	0.404673867141332
ST7L	-0.0215317568544316	0.0209203677283235	0.303374150710753	283.133626289096	-0.0684613105299402	0.0417471607942721	-1.63990339049197	0.101025255800117	0.223463315498627	-0.345728425116623	-0.347056092579368
CAPZA1	-0.00237827463880448	0.0315211120883828	0.939856508385587	278.522171803104	-0.0385757890662698	0.0597755971678	-0.645343432671716	0.518704652475167	0.679928655954056	-0.274216111293283	-0.269755695856827
MOV10	-0.344272211800661	0.112767170132265	0.00226605836188175	11.8954618054865	-0.565248524195981	0.205144416887872	-2.75536879224422	0.00586260131260867	0.0263781245986678	-1.55072689159764	-1.63202107971378
RHOC	-0.154753750264601	0.124818725066472	0.215039019349706	9.55906449707993	-0.323590045616061	0.232297229305784	-1.39300002235543	0.16361978392064	0.315523371767895	-0.843132129240249	-1.00695933239572
SLC16A1	-0.151751606202978	0.0618408752365252	0.014131447886197	96.3451780954273	-0.253772753227824	0.105785583770641	-2.39893513068891	0.0164428273342947	0.0588196428998289	-0.83192318739559	-0.826373412010658
SLC16A1-AS1	-0.231732026520112	0.0400159491204005	6.99720634421604e-09	446.202081007291	-0.359560489824534	0.0646280418340537	-5.56353681189633	2.64361064271317e-08	1.20566651324482e-06	-1.13054172855961	-1.09999868628422
ENSG00000287807	0.249527437182845	0.129354640731359	0.0537286211186026	15.3735448599207	0.348842648000177	0.228123576098038	1.52918279630273	0.126219134233297	0.262935806211749	0.666310531062321	0.732321477843084
LRIG2-DT	0.0270219994158825	0.0781380796857475	0.729475216789905	62.3673648845395	-0.00525421876874098	0.136728873001362	-0.0384280119729258	0.969346427147077	0.982124906054149	-0.164445908620916	-0.183567786887323
LRIG2	0.0488792252856855	0.0217153115230813	0.0243911990843745	228.32884907442	0.0316729156002764	0.0435469696836292	0.727327660922944	0.467025257135674	0.636014570747018	-0.0828387743091357	-0.088053906026265
MAGI3	0.632924667639144	0.350262090545532	0.070761802880499	23.2597100724391	0.891182214559733	0.563626366331569	1.58115778074773	0.113841965992437	0.243991295064742	2.09777989808011	2.13510990515385
PHTF1	0.291644206420761	0.276287665651838	0.291159360887863	16.3990943135035	0.386090872071603	0.412838930559428	0.935209456987064	0.349680365782924	0.526432444389193	0.823559619507957	0.828665873286593
RSBN1	0.0159983985937224	0.0324393299845374	0.621886065255252	153.162804028734	-0.0200752076121117	0.0605969088191131	-0.331290952019317	0.740424725044224	0.844144928769171	-0.205604126880275	-0.221903016165674
PTPN22	0.708603657174952	0.207956784762716	0.000655714065282207	5.84511581713682	0.858083877925105	0.374820138756293	2.28932170179636	0.0220606676863928	0.0730610826637258	2.38033842130793	2.04949940122394
BCL2L15	-0.113581766737654	0.130478651319541	0.384026797359893	5.82533272117919	-0.150691093509534	0.259044043548115	-0.581719971034748	0.560755317240641	0.713587299436065	-0.689410535769054	-0.559747540993878
AP4B1	-0.0181953147994191	0.0569750862139422	0.749456849393817	42.809066840438	-0.0585729990320752	0.104862405054847	-0.558570051883123	0.576455183554362	0.724058774636707	-0.333271333053396	-0.321479480083909
HIPK1-AS1	-0.367772296319291	0.0859100853116372	1.86140821746748e-05	14.3699469482318	-0.530762712436091	0.158899490295726	-3.34024175564248	0.000837054888728177	0.00570863683604388	-1.6384678778085	-1.54282180194381
HIPK1	0.0405032192155131	0.0323269971261801	0.21023394457141	109.274169190483	0.0280879170485967	0.065450146244411	0.429149798133494	0.667814214144387	0.791902383338928	-0.114111812179381	-0.0973266841717443
TRIM33	-0.0601929694687207	0.0225757547314442	0.00766989577123029	406.96617725483	-0.114674736955056	0.0496022006119502	-2.31188809246959	0.0207838510928271	0.0698214162938281	-0.490075689918851	-0.466589432524999
BCAS2	-0.00283007966912235	0.06977063928074	0.967644587496123	74.3496105650001	-0.0383483305449558	0.115016837905809	-0.333414926398521	0.73882109749246	0.842969064143864	-0.275902991138489	-0.269167363009536
DENND2C	0.168383624522988	0.0944723715723853	0.07469080569107	13.2908813008807	0.200501304720408	0.186248228075229	1.07652731407153	0.281691491941964	0.45599971074693	0.363348295243941	0.348629170522294
NRAS	-0.0534004955900197	0.0606803535770494	0.378843379031481	28.9440709043874	-0.0797172758911908	0.128479351496912	-0.620467607926142	0.534949973513069	0.692516768210986	-0.464714999983619	-0.376170210229199
CSDE1	0.0515354552367167	0.0255210808488211	0.0434530496110282	345.104524627689	0.0368062887441875	0.0515790861183898	0.713589392795866	0.475481118499994	0.643187544226208	-0.0729213531474572	-0.0747761795180782
SIKE1	0.0596148295651243	0.0459474158237537	0.194473742143747	50.4140253933299	0.0585875310885337	0.0866096117708996	0.676455302022481	0.498751615860535	0.662051062298421	-0.0427558330626594	-0.0184379062718005
NHLH2	-0.106245777349953	0.0918561945282763	0.247414006240815	22.7528849864436	-0.185124557192162	0.170116104865401	-1.08822475884124	0.276495897180096	0.450809193288323	-0.662020551567124	-0.64881141784254
SLC22A15	-0.0542501095717678	0.0373631309922965	0.14651021296313	1093.45058698988	-0.0976014680171127	0.0639711421003214	-1.52571088795087	0.127081881736717	0.264171316607577	-0.467887157453862	-0.42242856807905
MAB21L3	0.220364980185299	0.109579829635835	0.0443255118654661	9.02673364141565	0.235784091266464	0.207944182986511	1.13388164015994	0.256844199439622	0.429141797235405	0.557428252989323	0.43988986345691
ATP1A1	0.264738816484103	0.0439919349280028	1.76700456615465e-09	264.65050593306	0.378724257799205	0.0877612399722892	4.31539319543329	1.59319067731895e-05	0.000232599522969132	0.723104429844336	0.80961175684929
ATP1A1-AS1	-0.0511634723406675	0.0410376990377651	0.212491672149248	184.409683109191	-0.105172560511059	0.0704913156333637	-1.49199315640636	0.135700939422119	0.276603090995882	-0.456362748062177	-0.442011577668378
CD58	0.274419542767373	0.18801357994181	0.144407467384059	7.87903160905407	0.316853148427552	0.359283487185195	0.881902897653152	0.377829319967951	0.554694410249938	0.759248830544601	0.649579036459707
TTF2	-0.216527671244112	0.0521663013180373	3.31432103818934e-05	113.391891215886	-0.355993221188514	0.0927202298501393	-3.83943419644121	0.000123318174965727	0.00124424659960283	-1.07377405499831	-1.09077176745279
TRIM45	-0.157088339881434	0.113211911955141	0.165271016801566	7.99721773253469	-0.226323714600239	0.225082580169836	-1.0055141292119	0.314649349414817	0.489916453464714	-0.851848659396392	-0.75537510006405
MAN1A2	-0.0563856311619755	0.0258587821781462	0.029218825017699	450.931521454487	-0.119507640852589	0.0462657283840654	-2.58307055841683	0.00979252936309557	0.0392740947584429	-0.475860438156358	-0.479089980292097
GDAP2	-0.000864089375095954	0.0382110468632535	0.981958494416009	122.792094992328	-0.0561836023388146	0.0672011691016642	-0.836050965926176	0.403126231755735	0.578930773987858	-0.268562680207177	-0.315299185972558
WDR3	0.0601139758565298	0.0751578795575886	0.42380583685711	32.6661502978452	0.0626079811774322	0.13402050808994	0.46715224460585	0.640390957700941	0.772013302661958	-0.0408921977282123	-0.00803881093552465
WARS2	-0.247281995653103	0.0453054517102265	4.81238082328257e-08	70.2370899508481	-0.431696959479681	0.0921801514098629	-4.68318778909589	2.8244752852309e-06	5.69963635982689e-05	-1.18859980176336	-1.28658327472063
WARS2-AS1	0.123905251211105	0.0575389238482543	0.0312859829063153	287.832945456573	0.158463841779916	0.0972892247443621	1.62879128902812	0.103357209392379	0.227280945149893	0.197281814234243	0.239897169092797
ZNF697	0.892540900202244	0.183396099169602	1.13454851308754e-06	5.55937381037399	1.20789033516376	0.329230570681922	3.66882799693206	0.000243664939068795	0.0021442223521042	3.06709489196346	2.95429130701434
PHGDH	0.444328148902116	0.0731878398591882	1.27064569079506e-09	212.112219864785	0.620491211207505	0.120948643065347	5.13020398974017	2.89428359817452e-07	8.77277606681251e-06	1.39362734336043	1.43495407973899
NOTCH2	-0.706892754781837	0.282802466883152	0.0124333964686537	7.85495849401857	-1.16865364770272	0.483678133726852	-2.41618044358956	0.0156842866001945	0.0567121320342329	-2.90462347168281	-3.19275862575878
SEC22B	0.104501946217663	0.0390058606057517	0.00738127416536181	111.983897749158	0.121657612634989	0.0739337247444243	1.64549551717484	0.0998676663628576	0.221759209103295	0.124836750705854	0.144696015643885
ENSG00000290569	0.854939662096679	0.221543795827992	0.000113847408940353	61.4150829045646	1.23068625409949	0.357557602572234	3.44192444866521	0.000577591543000301	0.00427357775635174	2.92670519627891	3.01325409203816
NBPF8	-0.0316216037277925	0.287570167401977	0.912440027484975	7.95028129359561	-0.0902381790404523	0.43907743826873	-0.205517685892172	0.837167681660676	0.905922068503887	-0.383400337091382	-0.403383052685569
ENSG00000290999	-0.00430454135046022	0.116557816467827	0.970540400942968	44.0774273345905	-0.0382031501860414	0.189568338680382	-0.201527061174772	0.84028647171172	0.908312494832818	-0.281408108447669	-0.268791846746451
NBPF26	-0.170437417990266	0.37802206170259	0.652085894860082	7.10941953243223	-0.328153177385441	0.560994261520376	-0.584949258653908	0.558581835684058	0.71207185427016	-0.901689385600854	-1.01876210105408
H2BP1	0.211421354391304	0.224135757075012	0.345540948508323	4.95355643171294	0.285444011841103	0.380392654093691	0.750393070868287	0.453018002947904	0.623449944079369	0.524035924257742	0.568337732981149
SRGAP2C	0.0910685333244694	0.0540048103848463	0.0917372412149861	142.750922969782	0.107667991970569	0.0941449760415012	1.14364033533883	0.252772826671129	0.424643010446016	0.0746811483082501	0.108511161761644
LINC02798	0.0576854736024069	0.208818869344257	0.782358774471426	40.9500138753662	0.0504949488771367	0.319468849556813	0.158059068817465	0.874410253456893	0.927820892002701	-0.0499593643855542	-0.0393697751104021
H3-7	0.152658598147005	0.124157802552893	0.21886454070803	6.63387813695016	0.161721948317753	0.231092036605705	0.699816188792723	0.484042103375745	0.650097563746081	0.304636620342231	0.248324424686955
NBPF15	-0.120187416976497	0.219821738247546	0.584550868304949	16.6557103787069	-0.195584034637725	0.35662048500638	-0.548437464645998	0.583391557584806	0.729412751212169	-0.714073692450922	-0.675865379642582
SRGAP2B	0.303414963265214	0.176980112676248	0.0864550208923794	23.9037613620163	0.375218965456524	0.293835935284344	1.27696758768946	0.201613690546952	0.363165966672432	0.867507453532204	0.800545142801844
NBPF20	0.0226518715976568	0.106677575009981	0.831842118100413	15.3997885200857	-0.0149396018488159	0.197444760376538	-0.0756647166545478	0.939685847522178	0.965577024264035	-0.180762416943882	-0.20861951487573
NBPF25P	0.234749957537744	0.145574743701181	0.106837224160196	7.04889301539709	0.358158408815202	0.302018933511247	1.18588064877682	0.235669436230178	0.4047623254176	0.61113665980479	0.756417159347225
GPR89A	0.0985568111435807	0.04199340681377	0.0189273288309521	65.2787424127589	0.0878232529970857	0.0838642170674553	1.04720768962102	0.295003799505161	0.469146169762552	0.102639723535878	0.0571817513857768
RNF115	-0.172892818020302	0.0185237330279178	1.02350146547988e-20	373.32607721337	-0.295294293998391	0.03959741566557	-7.45741329414964	8.82375910497121e-14	2.65271010970063e-11	-0.910856979019794	-0.933770954931153
POLR3C	0.0133992879109376	0.0461099223740109	0.771361498963821	72.5595422470263	-0.021576828393207	0.0846130375695549	-0.255005954318447	0.798718500354278	0.881342489042612	-0.215308284939704	-0.225787033456341
NUDT17	0.330822804631762	0.116498989528158	0.00451552203202456	8.9334637974367	0.406650551467768	0.214450384235719	1.89624538522993	0.0579276043595073	0.149894740986371	0.969838618745899	0.881844512840992
PIAS3	0.0747910077965397	0.073927283719489	0.31168944176985	31.0513981915916	0.0655783791383392	0.136180589463308	0.481554525478158	0.630122437024817	0.765521714097913	0.0139066374012465	-0.00035572797238947
ITGA10	0.30311309054592	0.139614536510654	0.0299257954306381	6.53604277460333	0.435377751766144	0.291044075205341	1.49591690351013	0.134675310801632	0.275159778560172	0.866380367794277	0.956148853907678
PEX11B	0.102124077540544	0.0507559404920108	0.0442134466024812	39.7260819560405	0.125149180853316	0.0914202202303947	1.36894420663086	0.171016715868174	0.325434891435992	0.115958631878455	0.153727131556941
RBM8A	0.0689599379350139	0.0561987733266043	0.219795552385398	78.2542690870144	0.0585270739876956	0.101884785566237	0.574443707786442	0.565667583092854	0.717112664934667	-0.00786451069437406	-0.0185942815883617
LIX1L-AS1	-0.0288355067278904	0.0780520153432998	0.711800072455723	19.0412952516379	-0.0594226000378856	0.151691037835076	-0.391734415466866	0.695254458408582	0.811166874331997	-0.372998038399361	-0.323677015599053
LIX1L	0.169165936536342	0.0506489643245359	0.000837879458065983	42.989821094916	0.190581312306801	0.098219206184896	1.94036705965669	0.052335096876925	0.138734625174371	0.366269171018743	0.322970613752971
POLR3GL	0.243897366609973	0.0602417819250575	5.15158274410397e-05	30.1426704594097	0.315377923397778	0.109489421344794	2.88044195981837	0.00397118061698376	0.0194028065236444	0.645289843068248	0.645763293100663
TXNIP	-0.156493286239677	0.10160833709909	0.123520902269712	586.218026551048	-0.238618458403295	0.158856587019187	-1.50209986806826	0.133071318962214	0.272828615119328	-0.849626940009183	-0.787176070133572
LINC01719	-0.244844025285777	0.133942244073421	0.0675522373630878	16.5831538652864	-0.406953332851264	0.227199319880519	-1.79117320010146	0.0732655054346528	0.177599828954726	-1.1794972845272	-1.22258264628735
NBPF10	-0.114818490333411	0.30788362751773	0.709201875013168	4.80607757797512	-0.132251845316721	0.517616493335763	-0.255501605956232	0.798335703390306	0.881184118585538	-0.694028023330679	-0.512053502852281
NOTCH2NLA	-0.302964067609155	0.249229982310865	0.224137179541518	7.67429575317917	-0.472663334414608	0.403848278952875	-1.17039828828827	0.241840724190936	0.412502829400958	-1.39649692246584	-1.39254485342702
ENSG00000290578	-0.172948092363268	0.106390696872883	0.104036024686859	13.3957896974051	-0.198344025657525	0.199570020603078	-0.99385681806391	0.320292579830047	0.496290101343897	-0.911063353824963	-0.683004234523882
ENSG00000287978	0.694416924706025	0.153626783797563	6.1794276767193e-06	12.8001685885166	0.960962649422665	0.283556351022027	3.38896535365563	0.000701568742540216	0.00497823176606933	2.3273701906215	2.31560049170537
ENSG00000291242	-0.0164630741489269	0.106406985032013	0.877043651972337	179.960414725042	-0.0390737010275769	0.167443338374687	-0.233354765897834	0.815485935163351	0.891960447794128	-0.3268037604407	-0.271043570060017
ENSG00000289321	-0.0800294804214123	0.0936320927291369	0.392704649165709	71.9449616482548	-0.148401063490188	0.147261118988551	-1.0077409740566	0.313578829050548	0.488815095056003	-0.564138190953343	-0.553824263756866
ENSG00000290557	-0.0802347902905526	0.100369124828644	0.424060174303139	28.7542664128496	-0.16087113070551	0.171910917487216	-0.935781933206615	0.349385475388038	0.526311221795807	-0.56490474523458	-0.586078716605311
NBPF12	0.0381690189488292	0.0360047392505661	0.289094118984119	200.186323658709	0.0338302859086671	0.0682101118665959	0.495971711274008	0.619914369762592	0.758761561139841	-0.122826888640069	-0.082473759769866
PRKAB2	0.123080095070653	0.0353328967681364	0.000495010446039309	95.65780334244	0.132809139883499	0.0702113892466598	1.89156120265512	0.0585494692624462	0.150970108822877	0.194200973674552	0.17353999888908
ENSG00000237188	0.140783357984209	0.0749902468754197	0.0604693760631827	173.962688389422	0.168902581764408	0.129201302270027	1.30728234775379	0.191116837074377	0.35008893811835	0.260298682640413	0.266897492412085
FMO5	0.926427311098669	0.148634810659594	4.57850945155883e-10	120.59335409867	1.33533826345927	0.228580464813535	5.84187395256449	5.16168567357071e-09	2.99357447469961e-07	3.19361473953429	3.28394175098218
CHD1L	0.232858120147478	0.106997675463295	0.0295334787445536	14.1524488405736	0.289133997592638	0.208998373341604	1.38342702371206	0.166533969202275	0.319636729683221	0.604073209533324	0.577882065772563
LINC00624	0.421338600572882	0.0749153328304314	1.86372717535536e-08	23.6228695452828	0.509580907806065	0.152721567260724	3.33666630683613	0.000847896833419201	0.00577214669509909	1.30779251832608	1.14807903009427
BCL9	-0.00281731567317064	0.0465542384590502	0.951743999379363	83.3405540017537	-0.0472593629341905	0.0829471976674004	-0.569752375766688	0.568845660740374	0.719099410312062	-0.275855334901682	-0.292216194187958
ENSG00000289419	-0.215284706102989	0.123212681975404	0.080592085810523	6.07632781974374	-0.314579919414237	0.229997345056728	-1.36775456836968	0.171388912849327	0.325897776582346	-1.06913326371854	-0.983654190112424
ACP6	0.330578314577089	0.073013827451464	5.96538565382696e-06	45.0594002065844	0.455739975147687	0.130142925781687	3.50184208945927	0.000462053382894556	0.00358803815678424	0.968925779538925	1.00881676359966
GPR89B	0.155830079614239	0.0613421615673337	0.0110744065761838	86.8693136943679	0.198922364956797	0.106457246930805	1.86856574532772	0.061683255225151	0.156664833227879	0.316477808039406	0.344545163814348
ENSG00000290705	0.419762321334254	0.137893296809448	0.00233370032195454	7.76724403514943	0.566683740936687	0.272474934543041	2.07976466491149	0.0375471235944294	0.1079022000916	1.30190725034624	1.29577836538424
NBPF11	-0.140174823685998	0.0507880589534643	0.00578021245429298	92.2092540319905	-0.236401550413048	0.0913071038718117	-2.58908168574636	0.0096232263744991	0.038732171508947	-0.788699584757769	-0.781441926683815
ENSG00000227733	-0.217263864807248	0.0742130592152477	0.0034162305269018	75.1085240817853	-0.33272607030427	0.130139898195167	-2.55667996455085	0.0105676392202872	0.0415235778485065	-1.07652274082624	-1.03059011741394
LINC01138	-0.0627524666097376	0.110702032170182	0.570809838390608	115.967917440803	-0.125726223727979	0.178988688481388	-0.702425526410027	0.482413830809928	0.648871269326246	-0.499631945053962	-0.495174656074113
ENSG00000291232	0.0129119045429882	0.128067790752554	0.91969266893459	13.4344033135749	-0.0244493965911208	0.225647226266434	-0.108352302820918	0.913716235137843	0.951300718058913	-0.217128001687222	-0.233217074842141
NBPF14	-0.690661019096847	0.244418124171948	0.00471721687699851	7.40347278034802	-0.998171459074757	0.404799186622145	-2.46584353937077	0.0136691027137345	0.0509126553921675	-2.84401992381957	-2.75179791402791
PDE4DIP	-0.033328574300644	0.0998636514231624	0.73857516374185	291.393670379291	-0.0734773229194488	0.158218750300133	-0.464403383164548	0.64235876665842	0.773113858016778	-0.389773560190906	-0.360030259623618
NBPF9	0.0568050717668824	0.132044596586575	0.667052991629972	23.4032030919544	0.0371767881769461	0.221072169565552	0.168165844891311	0.866452810075826	0.92324549760546	-0.0532464727893359	-0.073817864195639
ENSG00000274265	0.256882797061388	0.0651473458954022	8.04335641552711e-05	283.151148305667	0.355937896594431	0.108064443239878	3.29375589160564	0.000988583118767788	0.00649545848464241	0.693772837811369	0.750673693374865
ENSG00000291233	0.458316659296664	0.101161184791359	5.8827979315691e-06	22.8579108940544	0.640816958143604	0.180795558017623	3.54442866390081	0.000393464962913309	0.00313643526443504	1.44585548307906	1.48752764127956
LINC00869	-0.0807387870739283	0.11259291937781	0.473321138346673	33.8829128396577	-0.123621928393237	0.191416574246218	-0.645826668249859	0.518391615007882	0.679578791553004	-0.566786490586833	-0.489731790892902
H2BC18	-0.0223825408770886	0.0929868543999055	0.80978259573234	27.2272661140475	-0.0595889871773316	0.166354991084992	-0.358203783299096	0.720190816180933	0.828941128202713	-0.348904951104909	-0.32410738426116
ENSG00000290791	0.195743938292837	0.0796764136036109	0.0140205557083096	46.9792579960545	0.262927589234603	0.139678937300573	1.88237105977413	0.0597856524425151	0.153112386323138	0.465502009257267	0.510097879198754
ENSG00000290792	0.0104514333166882	0.0930338663499332	0.910553752358154	34.3554949687586	-0.0207379011727886	0.162282468292928	-0.127788918858171	0.898316019633313	0.942796614791845	-0.226314529155575	-0.223617106221224
ENSG00000264207	0.0256310679011683	0.130520310690598	0.844315811578165	5.75251993888827	0.00738393936003623	0.234513552775357	0.0314861946043237	0.974881801797109	0.984682504713351	-0.169639153894397	-0.15087855848004
H2BC21	0.0945382438939832	0.0838898213679983	0.259770629062942	64.4509539887323	0.113598514304702	0.144821533855576	0.784403474265013	0.432803400447593	0.606394035761223	0.087635817768866	0.123850754539292
BOLA1	0.230410018546471	0.0793916760340294	0.00370559389423937	21.4594017340437	0.295599996226654	0.149057994207531	1.9831207161898	0.0473539471179087	0.128584515206251	0.594932865861521	0.594606694794827
SV2A	0.396899702829811	0.190828743279399	0.0375371100152276	37.6075944342586	0.534092525325572	0.303570752804621	1.75936752928671	0.0785151034067995	0.186850725086521	1.21654633628858	1.21147955535773
SF3B4	0.189673053953198	0.0689905821180374	0.00597299701764816	25.2115063494074	0.251687501310781	0.128062788401843	1.96534453490909	0.049374374366274	0.132700950335629	0.442835478900335	0.481024829335332
MTMR11	0.0632252513896372	0.115870580188922	0.585303763012593	14.3671893350913	0.0569815191010636	0.198756436846699	0.286690182240556	0.774349555620979	0.865867868821364	-0.0292757976496444	-0.0225919366414398
OTUD7B	-0.0665984085395604	0.0217924461784266	0.00224287466164023	916.811593178479	-0.129964009872131	0.0427882139455532	-3.03737870520856	0.00238645427291966	0.0129772419756402	-0.51399132906234	-0.506135901992692
ENSG00000285184	0.0234352050342771	0.053321002721262	0.660290799672406	126.57171452832	0.0066305114791684	0.0863630870320514	0.0767748317832555	0.938802672955962	0.965152859264925	-0.177837727536636	-0.152827337395064
VPS45	-0.0868401926353618	0.0293338350013328	0.00307229391541063	245.405687029617	-0.158876730130523	0.0564504190798962	-2.81444731004848	0.0048861186830581	0.0228427211425353	-0.589566976367988	-0.580920099719286
ANP32E	0.151564031022621	0.114284055054146	0.184771960659806	19.4948979049917	0.188749035041165	0.203491384996276	0.927552952890953	0.353639511778951	0.529901703592283	0.300549894658701	0.318231336919154
CA14	-0.0138319223569326	0.0639749047452045	0.828825177462978	33.9094451353416	-0.0562118934776537	0.121136488660431	-0.464037666100977	0.642620759787709	0.773176919584914	-0.31697997223615	-0.31537236241884
APH1A	0.00784861664045328	0.0522062456379762	0.88049743893797	52.8735154367739	-0.0321359177512911	0.0996512748034048	-0.322483759637695	0.747086239089372	0.848456355564377	-0.236032524080992	-0.25309864645265
MRPS21	0.00114874648485837	0.0459994810921305	0.980076474737618	49.9765519064535	-0.0403054019246668	0.0940653490776483	-0.428482988899513	0.668299515903668	0.792140341871333	-0.261047464536656	-0.274229426064046
PRPF3	-0.119379321342575	0.0462293310541131	0.00981361102114793	163.939635469171	-0.200765623286072	0.0778641642005976	-2.57840850598293	0.00992565809556519	0.0396999373895658	-0.711056549775677	-0.689267817965671
RPRD2	-0.063223647150612	0.0227510527281023	0.00545378027119039	517.705919298961	-0.11858647079129	0.0493401948844372	-2.40344552892502	0.0162413864588271	0.0582688416768099	-0.501391166188121	-0.476707327833651
TARS2	-0.0819087751004887	0.0450215282698077	0.0688619184307743	50.2121909483776	-0.167189227057068	0.085357771584771	-1.95868781427862	0.0501493583928136	0.134244993364444	-0.571154811186868	-0.602420788973043
ECM1	-0.145101966356903	0.143817992467302	0.313009276182099	8.27089246314554	-0.224086040743338	0.263462015864678	-0.850544014885377	0.395022700347292	0.571338183487085	-0.80709578911202	-0.74958724466108
FALEC	-0.0345701717038759	0.132850735712595	0.794695510344144	14.0038617492874	-0.0924344357533465	0.228969634477759	-0.403697354735154	0.686435285055387	0.804381368558659	-0.39440924482217	-0.409063780573073
MCL1	0.188803591231238	0.0711626049669718	0.00797493186625717	65.7702999719643	0.236315329683214	0.130336357244958	1.81311903047187	0.069813464599345	0.171403691168825	0.439589213269338	0.441263938204742
ENSA	0.369198073577614	0.0726310640500927	3.71132623852047e-07	178.2835623699	0.497767913706994	0.124009474212507	4.01395068294541	5.97108275171274e-05	0.000684640679136115	1.1131182712402	1.11752412974062
ENSG00000288880	0.0331769099032919	0.05592989860434	0.553055758804955	39.0105562343518	-0.0304306111682477	0.107577603165512	-0.282871250825593	0.777275533404799	0.868217006565521	-0.141465654410479	-0.248687785642908
GOLPH3L	0.154048101377542	0.0879528074056065	0.0798622492463624	41.9984801341544	0.17964912464624	0.157565506380043	1.14015515688397	0.254221666067092	0.426328681977594	0.309824532908837	0.294693963327651
CTSK	0.22635567559943	0.140492600450281	0.107145446942201	9.42832507089864	0.285674564308547	0.24454634143443	1.1681817140787	0.242733474830834	0.413567755925632	0.579795386320611	0.568934068474925
ARNT	0.0270287427982193	0.0308082196784815	0.380311521161337	206.284431339577	0.00662048746694936	0.0601805727286119	0.110010376551331	0.912401145568451	0.950401730686526	-0.164420731221398	-0.152853265004265
SETDB1	-0.073392314882817	0.0275915932196437	0.00781517772788595	152.031036716721	-0.14147088620588	0.0542317607146943	-2.60863531520096	0.00909040632061884	0.0372284613591983	-0.539357367312499	-0.535899013428349
CERS2	0.228073322385124	0.0520008577400424	1.15479011776444e-05	198.976527369116	0.303849839880585	0.0914435809610722	3.32281212838696	0.000891149109024477	0.00599977949042028	0.586208470614806	0.61594532822383
MINDY1	-0.02897044793488	0.0466399764384617	0.534500559050058	98.140953090262	-0.0737362230493782	0.0803212546157334	-0.918016325842284	0.358610318790573	0.5351183758209	-0.373501861037632	-0.360699917764915
PRUNE1	0.158064690121783	0.0570659297561949	0.00560802291884282	38.8417719474999	0.182240274444471	0.0990590231632677	1.83971402730375	0.0658102330538833	0.164285806323802	0.324821051638112	0.301396101940633
BNIPL	-0.0207044135775369	0.158783925130776	0.896255000139113	6.2266199091267	-0.109959953364544	0.296168667833792	-0.371274767749074	0.710432889455099	0.822168818804546	-0.342639418564663	-0.454394408842694
C1orf56	0.453279847492858	0.0651802037015042	3.54426536907944e-12	34.9835573906523	0.628235582712215	0.118166066286483	5.31654816357441	1.05754239259454e-07	3.79042749034312e-06	1.42704981305374	1.45498528416045
CDC42SE1	0.0711620071120309	0.0400412581720797	0.0755325336666371	127.329439567565	0.075108178502595	0.0749476089763099	1.00214242360068	0.316274810920816	0.491719708672775	0.000357235110107328	0.0242935749497189
GABPB2	-0.25929407679451	0.0426568902313318	1.21238070411207e-09	227.438672355758	-0.409167369533873	0.0720790850499765	-5.67664488596345	1.37362215689365e-08	6.97752689420704e-07	-1.23344865517733	-1.22830936295622
SEMA6C	-0.22496421174382	0.145175299860677	0.121236614840313	8.68418936888358	-0.334959449807051	0.26292888037082	-1.27395457408347	0.202679515577602	0.36459542605613	-1.10527310697259	-1.03636686525509
SCNM1	0.0706384964804787	0.0572858390067682	0.217542830946719	40.3294047248782	0.0760166466543409	0.106479127795719	0.713911244654253	0.475282063681012	0.643036377671289	-0.00159736803473827	0.026643373283508
LYSMD1	-0.00753527031152603	0.0805068900311441	0.925428632425609	16.6176047202577	-0.0301386824035738	0.153786409017243	-0.195977541813819	0.844627744171054	0.910526613002227	-0.293470505287101	-0.247932697285107
VPS72	0.019115293947022	0.0507183134190541	0.706254345060493	42.7663918905586	-0.0156837056732994	0.0972677299851055	-0.161242641066066	0.871902297772275	0.926185940752617	-0.193966744385002	-0.210544176652345
PIP5K1A	-0.237560904427213	0.0268320325901567	8.47174602735639e-19	261.36433887381	-0.389563397200942	0.0514525693155928	-7.57131086713066	3.69476703069844e-14	1.29589555069568e-11	-1.15230469267432	-1.17760270754399
PSMD4	0.0882026873142308	0.0315991549904474	0.00524969644991792	124.757788072317	0.0798894878082317	0.0620087643379795	1.28835800327826	0.19762137070557	0.3580194846216	0.0639810950779117	0.0366606707231083
ZNF687	-0.0311118414277618	0.0822133645764178	0.705112650309354	14.7161939996082	-0.0789375801420998	0.157540361382425	-0.501062581356412	0.616327080207409	0.756025832170484	-0.381497065343472	-0.374153488158584
PI4KB	-0.1521962383157	0.0317967571082372	1.69686753556215e-06	180.297014363226	-0.244967236297113	0.0622495599481472	-3.93524446600373	8.31120527757372e-05	0.000902893546784207	-0.833583286108866	-0.803597501845648
RFX5	0.211643918266771	0.160711029472493	0.187864713076239	5.1320575552999	0.269603260888893	0.308823875085135	0.873000058089971	0.382663046057655	0.560004900802236	0.524866898883085	0.527364837979892
SELENBP1	0.233683995843234	0.142922467240481	0.102040596626256	5.55538847987204	0.274497388493432	0.276378467695237	0.993193828674527	0.320615505234034	0.496685982501057	0.607156736657486	0.540023743928764
PSMB4	0.131840297406103	0.0506695332457634	0.00926916030165947	79.1032662460058	0.165121951543527	0.0903497875284879	1.82758538852638	0.0676118003350346	0.167252633204936	0.226908464224626	0.257118703164905
POGZ	-0.145549380759804	0.0217800480961526	2.34590268643244e-11	1310.11451793266	-0.235984498819723	0.0385344311260161	-6.12399072528154	9.12602109642388e-10	7.22771057910862e-08	-0.808766275910667	-0.780363201868624
CGN	-0.0470462000707507	0.0715429314371163	0.51079907245093	53.210823622465	-0.105908230572816	0.121631658599337	-0.870729148910853	0.383902058844812	0.561204845573378	-0.440990312734349	-0.44391442509568
TUFT1	0.165314414550109	0.132911328084719	0.213575106286445	8.13016430235445	0.226430496914479	0.273671923480516	0.827379345439503	0.408022083736749	0.583607468251874	0.351888953057527	0.415696323616251
SNX27	0.0597836569203654	0.019920776942947	0.00269032229853733	298.93905828118	0.0471506013664087	0.040247602606324	1.17151329055808	0.241392518770182	0.411902373914462	-0.0421254915574413	-0.0480200972964003
MRPL9	0.189709733561812	0.0672585161267694	0.004793312465611	23.9787885100498	0.248512571608453	0.116455502916404	2.13397018934214	0.0328452211365583	0.0980431514817914	0.44297242755816	0.472812714788342
TDRKH	-0.0283776099629226	0.0536760549704826	0.597025472976319	36.4838357062379	-0.057236817292264	0.101221082955481	-0.565463395777321	0.571758614813809	0.720962506107965	-0.37128841417613	-0.318023379152012
TDRKH-AS1	0.0960237359573773	0.11174173958494	0.390154988221544	11.7691552494404	0.0716698247735751	0.199832356247768	0.358649750817696	0.719857123688491	0.828879252768918	0.0931821186150297	0.015400100976084
ENSG00000269489	0.235841349010169	0.122825675809425	0.0548413942659012	8.02608752703351	0.354103524010663	0.222525793300189	1.59129204196556	0.111543866936936	0.240332412439376	0.615211528729483	0.745928996895847
C2CD4D-AS1	-0.138778083299887	0.128813987224537	0.281322774118988	8.40257112328352	-0.235969473393015	0.235276630331491	-1.00294480187237	0.315887494510419	0.491266358610301	-0.783484651217392	-0.780324337850579
THEM4	-0.0109348032932599	0.0551278299355931	0.842768421270627	169.01376794505	-0.0504135613474564	0.0863625787119091	-0.583743122303324	0.559393150209668	0.712592571405968	-0.306163156508726	-0.300374686218404
ENSG00000285651	0.441159241405277	0.0876781757082707	4.8646891633512e-07	13.0218898192402	0.560778365693894	0.186229679264976	3.01121909196864	0.00260201033348825	0.0138526253063301	1.38179576595639	1.28050381681669
FLG-AS1	-0.563628009577403	0.465078423894361	0.225551100367013	9.64818707130947	-0.894279201643718	0.640758150389149	-1.39565794223702	0.162817525026608	0.31449510679561	-2.36972369191737	-2.4830753914652
S100A6	1.22650561681377	0.173574416748244	1.59273041207937e-12	72.3197086209399	1.74872853017144	0.266782060501474	6.55489550865726	5.56808512305164e-11	6.61479531836078e-09	4.31400077316978	4.35319636167829
S100A16	0.533702060875953	0.191407469742896	0.00529849284601802	7.93908320145659	0.739305480907622	0.337979558475195	2.18742661314495	0.0287113951389276	0.0888172116319913	1.7273178529367	1.7422731337258
S100A13	0.304879596615649	0.170192533026374	0.0732322449349037	19.2950321051302	0.408391800780397	0.284892462024584	1.43349458205446	0.151716546148093	0.298410721487711	0.872975875337353	0.886348341319365
S100A1	0.528418391858066	0.123239797728286	1.80512177217473e-05	28.8496589725175	0.762887419766525	0.204177435405368	3.73639436822149	0.000186677816165523	0.00174268118500274	1.7075905055702	1.80326899861295
CHTOP	0.0908123288377738	0.0341028508438843	0.00774714636270792	158.008679223027	0.101735697209075	0.0649182505409916	1.56713553370999	0.117083015011271	0.248845750127115	0.0737245715641753	0.0931669845119359
SNAPIN	0.367034750305243	0.0585028740095476	3.52363521541894e-10	40.5684833032037	0.505823578919038	0.104779183561784	4.82751975845256	1.38243976608291e-06	3.19697334288341e-05	1.10504118891055	1.13836051091309
ILF2	0.158113741629349	0.0418573530638039	0.000158447112633492	57.4051596897552	0.183655426436734	0.0792599913289089	2.31712650175055	0.020496841748559	0.0691470095977162	0.325004192581523	0.305056463382129
INTS3	-0.0888252427943834	0.0490586225964763	0.0702037372161848	147.838830583196	-0.163293170707079	0.0812535620425911	-2.00967399584876	0.0444657039411713	0.122434445749046	-0.596978450079604	-0.592343444267057
SLC27A3	-0.554865340968467	0.168976767120705	0.00102461813540931	6.06014937121774	-0.853431008677852	0.314807622810241	-2.710960430562	0.00670886318727825	0.0293956762676371	-2.33700699317624	-2.37741949633555
GATAD2B	-0.110030163017076	0.0255328355331433	1.6372816115644e-05	664.279092739236	-0.190495465682973	0.0499044772939571	-3.81720190276475	0.000134973713802269	0.00133532422969861	-0.676150106308613	-0.662703541411634
ENSG00000284738	0.25902908575833	0.11667391258919	0.026411205188453	18.8768056615007	0.362137841854947	0.204029595755774	1.77492799764418	0.0759097767257784	0.182359249991429	0.701786319074113	0.766710162033393
DENND4B	0.170625120702282	0.0528979185203345	0.00125728882297051	145.804128116544	0.208791706538325	0.0921374716794644	2.26608895091769	0.0234459376106458	0.076451477329176	0.371717247500398	0.370072709671957
CRTC2	0.164387637538373	0.0701539161827242	0.0191169535283981	51.3524485747744	0.211124201757503	0.119604330827834	1.76518860392613	0.0775320732501793	0.18510939563183	0.348428696183015	0.376105825273271
SLC39A1	0.2783203226553	0.055750082311241	5.96689918964869e-07	33.2736977632801	0.368970796499452	0.107143360395763	3.4437112587897	0.000573788125670697	0.00425174692115444	0.773812960051746	0.784383941139086
CREB3L4	-0.0373794589117227	0.119843891433305	0.755115576503119	7.06641814609636	0.000491271952438084	0.241686076436704	0.00203268620055051	0.998378152180486	0.998988490678626	-0.404898127531108	-0.168706787635471
JTB	0.213782094286805	0.0567155357860051	0.000163657174061331	91.2354823604305	0.276451571012438	0.0937482017940901	2.94887331940127	0.00318934679907499	0.0162680982330934	0.532850090285715	0.545078334800503
RPS27	0.316307199703258	0.0625520233038035	4.26559772387908e-07	320.075244158466	0.411268960182037	0.0999717812987174	4.11385047699768	3.89113528943804e-05	0.000481683310493376	0.915642494861132	0.893790258083343
NUP210L	0.766233721246628	0.0968391663851214	2.52400320828864e-15	124.663969630579	1.07947712991694	0.159875431237175	6.7519888550952	1.45832080995209e-11	2.19209427055146e-09	2.59550865412285	2.62214412590998
TPM3	-0.119836793647681	0.0557205093059916	0.0315017372100262	90.8609783857445	-0.221684241907653	0.0916346272732757	-2.41921911513362	0.01555386789203	0.0563928200633753	-0.71276458921623	-0.743374871787752
C1orf43	0.0762671699253805	0.0335645731170907	0.0230712913954221	186.761733318179	0.0905069896324142	0.0650541929704517	1.3912552827075	0.164148028656113	0.316244058922078	0.0194181035786953	0.0641233704859119
UBAP2L	0.0198990574159527	0.0268288545463725	0.458266951380324	147.909817201454	-0.00994674180734796	0.0572616183565209	-0.173706962758506	0.862095765230393	0.920589540964764	-0.19104044938953	-0.195705232538219
HAX1	0.178872371901066	0.0521047488887755	0.000597078639294755	54.578930506928	0.225006787720271	0.0898274939307503	2.5048766015195	0.0122494121391494	0.0468447793929932	0.402509560316821	0.412013828543726
ATP8B2	0.110337419125867	0.0703308025497824	0.11668640892309	43.5053392364322	0.105199157799353	0.125108752395477	0.840861696604662	0.400425418773989	0.576492068408878	0.146624338217154	0.10212539863855
IL6R	0.473747278387355	0.241745145038761	0.0500311952769863	30.2123490873539	0.630603788513509	0.397213456350542	1.58756904740155	0.112383822017093	0.241612096049883	1.50346794552735	1.46111076696935
UBE2Q1	0.179382679411003	0.0413028641105814	1.4048289016261e-05	65.2717978194052	0.244107164587022	0.0880526891886697	2.77228517193809	0.00556642478530636	0.0253631313060155	0.404414867685277	0.461417909083017
ADAR	-0.00236160683677589	0.0280813809475025	0.932977980745893	260.784464594133	-0.0308564307534275	0.0498757707450431	-0.618665742754345	0.536136582283891	0.693278440451545	-0.274153879628252	-0.249789189307777
PMVK	0.25592334462567	0.0454704448050164	1.81947035839762e-08	57.4066878080181	0.324197425710304	0.0931576970888094	3.48009274425536	0.000501240235585214	0.00380652251270962	0.690190582485201	0.668575377155558
PBXIP1	-0.222770319078027	0.241133914540888	0.355567113289475	6.00272154008029	-0.329343605769165	0.402614382234128	-0.818012520917957	0.413350037776647	0.588732487045448	-1.09708188936293	-1.02184120363703
PYGO2	0.0734217379263248	0.0680013478638943	0.280271322240328	29.9901874403147	0.057642396434884	0.126404630800308	0.456014910766571	0.64837925596795	0.777392116012297	0.00879426903056132	-0.0208825443475374
ENSG00000271380	0.200331011336206	0.0888474052097096	0.0241473822672417	12.2113785937231	0.248850940457102	0.177976237322748	1.39822565192132	0.162045315961065	0.313443813769977	0.482628514156745	0.473687922747184
SHC1	-0.114309006315577	0.126747022251072	0.367127315320209	7.62802029509949	-0.137098165491613	0.292444061803989	-0.46880133125597	0.639211648303071	0.771115318215373	-0.692125790589858	-0.524588752492111
CKS1B	0.2067659875727	0.0842875891603985	0.0141630480192537	14.728115983748	0.237469911635882	0.165584247922473	1.43413346749666	0.151534178900459	0.298389251354453	0.50665443460762	0.444250322200029
FLAD1	0.137557577862726	0.0597449814434357	0.0213119341281112	52.2000557202574	0.172333959071545	0.103470427042731	1.66553829917388	0.0958054092623685	0.21513864082987	0.248254763013914	0.275772921521424
ZBTB7B	0.0863696010190808	0.0579677007531759	0.13623454684897	33.5321705350104	0.0971944949236626	0.111552486859585	0.871289360370823	0.383596178375368	0.560869012768987	0.0571370005718445	0.0814209375611928
ADAM15	-0.0970534792169234	0.0679642435028823	0.153289573758028	91.9995105801099	-0.169471044857426	0.108723327362772	-1.55873674001864	0.119058702219294	0.25173729616656	-0.627699768461137	-0.608322824894706
EFNA1	-0.0241028499744126	0.0545297533981729	0.658479930314852	149.327371133827	-0.05965494597914	0.0895580419460276	-0.666103732092437	0.505344799224964	0.668003790145635	-0.355327975527101	-0.324277990002583
SLC50A1	0.27234686070903	0.11414854084256	0.0170374411035377	12.4079040508739	0.315540895117	0.206351561269245	1.52914227145239	0.126229178027933	0.262935806211749	0.751510170381213	0.646184827607454
DPM3	0.225292687780431	0.098160528073148	0.0217247910774696	28.3189629344411	0.288593325569977	0.157561135056455	1.83162761214289	0.0670069200925235	0.166126862248532	0.575826566570401	0.576483590530989
KRTCAP2	0.25879614284002	0.0550081132028768	2.54251472360367e-06	85.3281039835686	0.343387096625595	0.0913778424684305	3.75788142233965	0.000171358045449669	0.00162751474372603	0.700916592781546	0.718210421219627
TRIM46	0.258588531130598	0.103961630846924	0.0128700214773254	28.1167576729195	0.346942849446101	0.177445915494332	1.95520335579199	0.050559072654712	0.135022788121204	0.700141444244564	0.727407553817984
THBS3	0.231216380400985	0.159653941006056	0.147551417760638	9.39011223185053	0.309200364854222	0.30265347779307	1.02163162673329	0.306955282986792	0.482012394593161	0.597943535218976	0.629784728805772
MTX1	0.268787541451837	0.0968738875795956	0.00552674416324065	15.9484610956919	0.316844461382074	0.178784857169328	1.77221083708443	0.0763595653598921	0.183021926019618	0.738220933841754	0.649556566981883
GBAP1	0.0681188310956232	0.126207098133923	0.589377378094483	8.21773262239342	0.0516517158095726	0.228176685884565	0.226367192639932	0.820915842170754	0.895552989597287	-0.0110049055103302	-0.0363777395556099
GBA1	-0.018996337947478	0.087504871945212	0.828139050396188	13.5692087937562	-0.0480572768429874	0.168794438602055	-0.284708887573518	0.775867181038939	0.867173720961878	-0.336262069573203	-0.29428003844028
ENTREP3	0.210696350760735	0.0564944953311696	0.000191858348652527	32.630511372757	0.252134739240931	0.110352757249631	2.28480688226551	0.0223241539395957	0.073635716901967	0.521329017671848	0.48218163262123
SCAMP3	0.122071280252998	0.044934345239797	0.00659445700098132	103.083475288286	0.138281283081455	0.0802745531982196	1.72260420733829	0.0849601236433088	0.197841856052732	0.190434416710256	0.187693971093941
CLK2	0.0546558926748855	0.0446229496628296	0.220636194587896	54.3859482508982	0.0480196370540146	0.0872567341212912	0.550325857798722	0.582095891748289	0.728411024579005	-0.0612707457627404	-0.0457722930042905
FDPS	0.462397625737326	0.0763333207005271	1.38157299826016e-09	198.515897749468	0.65758509111302	0.12884338676737	5.10375509066915	3.32979149605504e-07	9.71310069869046e-06	1.4610923653087	1.53089925627406
RUSC1	0.0672701503388971	0.188945122998503	0.721818026388305	13.5077832227342	0.0427311049305149	0.324809231985749	0.131557544313856	0.895334268291748	0.940877697374176	-0.0141735786491138	-0.0594513459772621
ASH1L	-0.0713806119133862	0.0174197677199323	4.17313899602063e-05	1342.90962459277	-0.139187873817544	0.0299947939863277	-4.64040106029698	3.47733635919745e-06	6.80274128915506e-05	-0.531846381453651	-0.529993887645106
ASH1L-AS1	0.358753032323006	0.0998987002417417	0.000329199127059279	10.3146632954194	0.441353200246855	0.172378468078195	2.56037314385835	0.0104559828869054	0.0411947269074627	1.07412018934114	0.971604650411534
MSTO1	-0.11579634750057	0.0489962967027817	0.0181096092071789	118.121996061941	-0.202111574481447	0.0828577263988944	-2.43926044396197	0.0147173569697656	0.0539709697589287	-0.697678995400668	-0.692749188083242
YY1AP1	-0.0293283749113144	0.0271744329163921	0.280470257386647	280.427362963155	-0.0798487288505822	0.0460537521383161	-1.73381592472135	0.0829507491766167	0.194237400432481	-0.374838233503821	-0.376510219886506
DAP3	-0.0197647158640076	0.034022334361944	0.561285232018126	225.824603885164	-0.062139043260047	0.0594328734090689	-1.04553321580722	0.295776597238758	0.470017115110451	-0.339130920369272	-0.330703231922652
GON4L	-0.00435834754241503	0.0378489460480319	0.908325362096237	235.12014649536	-0.0504266956507098	0.0651334988037085	-0.774205233510942	0.438809433891612	0.611567891154854	-0.281609001697335	-0.300408658751003
SYT11	0.0150827213246278	0.0340028562993945	0.657351918144165	776.385921287231	-0.00572321964661274	0.0626489327115779	-0.0913538251794521	0.927211450436399	0.959349134400754	-0.209022941249965	-0.184780881126511
RIT1	0.0160303588083318	0.0595684099962877	0.787846275535022	28.8680155325348	-0.00912624017960145	0.110127736940424	-0.0828695879271403	0.933955236158884	0.962643057924469	-0.205484798766918	-0.193582964020555
KHDC4	-0.0650419670925704	0.0275718356197897	0.018324243471561	140.402715024954	-0.133839412747615	0.051021806236704	-2.62318060883022	0.00871130796727951	0.0359436948374834	-0.508180128365164	-0.516159825453378
ARHGEF2	-0.0180346292099543	0.0367595816447238	0.623702103294768	578.114184563186	-0.0528025203480035	0.0594330136302634	-0.888437538713607	0.374305440428907	0.551117862334535	-0.332671390015815	-0.306553848215649
ARHGEF2-AS2	-0.0530875564867844	0.11020864067608	0.630018726194573	9.25278890888254	-0.114575452922411	0.210242445932571	-0.544968226630877	0.585775370504171	0.731399981598317	-0.46354659629043	-0.46633262940644
SSR2	0.100742746757307	0.0530169873446432	0.0574072063775809	56.8990486480136	0.114815930961431	0.0927579742083439	1.237801191125	0.215789786688274	0.381288154936423	0.11080123233342	0.126999663640849
UBQLN4	0.0209008955621139	0.0466495324237501	0.65412372459911	48.5016368692165	-0.0406113817941892	0.0905693696388495	-0.448400844083705	0.653863932722624	0.781803992008178	-0.187299940843778	-0.275020858307647
LAMTOR2	0.168310911073122	0.0644682816673893	0.00903424988844508	26.0811561486304	0.225173579774482	0.119818534769413	1.8792883772767	0.0602051278390544	0.1539190798676	0.363076808994732	0.412445244538135
LMNA	0.154054768514631	0.0469737948455204	0.00103958197225061	223.269784158718	0.193703791598331	0.0818117868471811	2.36767584553747	0.0179002114259429	0.0624113643823824	0.309849425635625	0.331047062687837
SLC25A44	0.020174961776912	0.0459940283535182	0.660920184177436	47.7886920595203	-0.0452380334829405	0.0853233429232613	-0.530195277552909	0.595976544948166	0.740184679506907	-0.190010320297388	-0.286987924415971
PMF1	-0.13591150041834	0.0514078976560502	0.00819843757520051	93.7629872747747	-0.211449456820788	0.098031991052935	-2.15694340744961	0.0310100742139421	0.0941486816252229	-0.772781846770767	-0.716902088016975
BGLAP	0.158308935819947	0.0933518649026916	0.0899179925403724	13.319385596085	0.136896353509857	0.179633234422296	0.762088117770177	0.4460074140916	0.617446888385764	0.325732978504488	0.18411178145581
PAQR6	-0.223282316109812	0.0510566945128284	1.22425495630742e-05	117.438791969705	-0.349096724414188	0.0938933554806066	-3.7180130865202	0.000200795870758355	0.00184294328482326	-1.09899350480713	-1.0729336334487
SMG5	0.00296559236423405	0.0434562441928024	0.945592053123055	187.022599684937	-0.0202863537933383	0.0762982577278843	-0.265882267792916	0.790329881958184	0.876155139308098	-0.254264005986829	-0.222449156329068
TMEM79	0.160085009636921	0.104808800351863	0.126661462695283	18.6264502324655	0.191568442899954	0.177897766118596	1.07684569109341	0.281549208943745	0.455869575395726	0.332364208624577	0.325523876427689
GLMP	-0.00391708461823536	0.0772761286403145	0.959572981880396	18.8709914158234	-0.0852954090525687	0.144706361476489	-0.589437867017526	0.555567580781032	0.709744691048945	-0.279961482339899	-0.390598330778135
CCT3	0.0986162920160323	0.0478688908554507	0.0393858073262978	221.436868997666	0.112786078554449	0.0801568180655962	1.40706781127652	0.159407281837012	0.309710982424298	0.102861804031182	0.121749348817377
MIR9-1HG	0.187142554150829	0.0694687651923451	0.00706193743254856	104.717110339028	0.220437018974065	0.116109168900298	1.89853239896456	0.0576259840088221	0.149368346927766	0.433387489549905	0.400193893012688
MEF2D	0.0225466267324199	0.0335964391130868	0.502155756766988	178.958187142468	-0.00659461723535729	0.0595364093635641	-0.110766122879307	0.911801810023865	0.95003916052858	-0.181155363967634	-0.187034794594104
NAXE	-0.108025457242908	0.0482378298304412	0.0251276628489942	105.169350604353	-0.196026394427724	0.0850111607454025	-2.30589010559211	0.0211167736410831	0.0706498279597535	-0.668665245496787	-0.677009565374879
GPATCH4	0.210852540687063	0.0858595790526799	0.0140577806456014	23.9315184829679	0.265359342059323	0.151631854934002	1.75002371483763	0.0801142217073315	0.18941546757683	0.521912175496721	0.516387729563605
HAPLN2	0.0270026818454006	0.0809328283980817	0.738648871488456	930.200258353906	0.0214430060770171	0.130790308442582	0.163949503081345	0.869770896484838	0.924830018486946	-0.164518033582166	-0.114514078907803
BCAN	0.342093919678652	0.19488816542243	0.079202109221268	44.0052168373935	0.493523996967404	0.306944153274534	1.60786251082617	0.107865294050262	0.234706594779086	1.01192096739133	1.10654702673018
NES	0.238771570734898	0.0839593829286861	0.00445658957946067	30.9002164790105	0.280347448496592	0.159115663135141	1.76190981436243	0.0780845361512864	0.18618370394117	0.62615193806037	0.555155216861055
ISG20L2	0.0889601946941343	0.0568011848159864	0.117309305759518	37.8531681189752	0.0996340621758031	0.109791368209881	0.907485386149292	0.364150174057941	0.540319924863772	0.0668093591431772	0.0877310003335965
METTL25B	0.127363194002812	0.0362904298638875	0.000448860266276654	78.9635230973741	0.139503070411541	0.0731372882505508	1.90741376592522	0.0564670281611615	0.147093862394707	0.210192546983507	0.190854185160845
MRPL24	-0.00262085972463084	0.0524617783118869	0.96015624949017	42.9652406978612	-0.0141506799190429	0.104662070807008	-0.135203515561393	0.892450967602273	0.93911673717759	-0.275121838021779	-0.206578928827108
HDGF	0.134053055196372	0.0381469925705374	0.000441215811913666	80.8344475965122	0.130793713514929	0.0736101243581274	1.77684407756998	0.0755938974695172	0.181837639389853	0.235170117522513	0.168326997735832
PRCC	-0.0582184458967686	0.0292281545780398	0.0463862183671343	126.87520873609	-0.114441193492154	0.0603627610697665	-1.89589063627961	0.0579745073795846	0.149960047095463	-0.482703518752304	-0.465985360671803
ARHGEF11	-0.0828696534327414	0.0434469481210349	0.056471952749512	269.768259744204	-0.1487538064909	0.0710587434176445	-2.09339202097349	0.0363141741087892	0.10538730876901	-0.574742390305303	-0.554736651179294
ETV3	0.114530683575834	0.0859399564183	0.182635989482338	22.2603544787402	0.139449616659527	0.149098505090991	0.935285143029598	0.349641369799332	0.526427536642883	0.162280501410581	0.190715924356461
IFI16	-0.173708229745568	0.0726070221973178	0.0167365849954233	146.899463607276	-0.28888775873118	0.118343708912204	-2.44109096619151	0.0146429658051428	0.0537437113992822	-0.913901437386998	-0.917200130882647
DUSP23	0.218040235795105	0.112070605438442	0.0517074563244584	9.45488557151865	0.276458710571025	0.206190804757334	1.3407906860657	0.179988421053471	0.337286532316331	0.548748481419903	0.545096801626049
ENSG00000272668	-0.811012693629983	0.242958389192134	0.000843617643818108	7.99008710498228	-1.27206897194839	0.383927676880838	-3.31330364688246	0.000922008211119733	0.00616247865608203	-3.29337041901861	-3.46024753677204
TAGLN2	0.251513444923644	0.140391446988196	0.0732106191563306	12.8318088388315	0.324089528559083	0.248806652266284	1.30257581783717	0.192719618047888	0.352183686076595	0.673725580044889	0.668296295774806
KCNJ10	0.0998568343907358	0.0669450693290019	0.135797890596872	347.05241754329	0.116879855279105	0.114478358577729	1.02097773527863	0.30726498741604	0.482344472466505	0.107493549559865	0.13233810716627
PIGM	0.30878311496212	0.0500997146568277	7.12125163956981e-10	141.651918445085	0.408422633329819	0.0825460967302248	4.94781279197993	7.50520386866178e-07	1.92276796850881e-05	0.88755022927808	0.886428091251289
ENSG00000225279	0.32625914191141	0.092636597554339	0.000428425452152547	21.0689933575591	0.402597587898305	0.160152124571346	2.5138448145841	0.0119422970564992	0.0458840596215317	0.952799519694998	0.871361319760277
KCNJ9	0.128631295962814	0.108159714547314	0.234332737411354	32.164772895605	0.139502158069185	0.176571378086092	0.790060991658379	0.429492149595886	0.603764563001909	0.21492719023546	0.190851825341686
IGSF8	0.0916970685630634	0.0437132652338312	0.0359321562089101	281.779590536319	0.10660799041615	0.0717661407860428	1.48549147618208	0.137413679695818	0.279140768000456	0.077027876110816	0.105769414699183
PEA15	0.22027102060712	0.10656179202547	0.0387272603641503	204.222482681024	0.28435204867399	0.177917463543536	1.59822449696968	0.109993023746981	0.237825808427533	0.557077441227484	0.565513315608113
DCAF8	-0.0756344900452076	0.0178090961430464	2.16692196849429e-05	374.154349265514	-0.149244318373455	0.0335675511884253	-4.44608894869034	8.74477516481251e-06	0.000142876181961911	-0.54772885465118	-0.556005384708496
PEX19	0.201858116026929	0.0517071797202566	9.46665807068134e-05	38.4843293641015	0.265157425423857	0.106663418356767	2.48592656703503	0.0129214625485565	0.0488280469812655	0.488330181804155	0.515865462082163
COPA	0.260387080099017	0.0481525696415713	6.38952857962009e-08	768.247959206466	0.35473795687022	0.081546052710369	4.35015485213196	1.36041427797674e-05	0.000204813719525562	0.706856588614043	0.747569989233801
NCSTN	0.226312725690678	0.0458894813854717	8.15209539520841e-07	106.112984101883	0.307995816522675	0.0843197077080584	3.65271447084534	0.000259482711102281	0.0022617987084306	0.579635026584519	0.62666910427122
VANGL2	0.279064644036079	0.0916782454043255	0.00233488450213688	16.9683856962118	0.364633869157898	0.171051349473501	2.13172167469153	0.0330297338985999	0.0983945419737663	0.776591992269933	0.773166261552451
USF1	-0.0520602131193825	0.0691971932057288	0.451843171387389	21.1202984022874	-0.127328006240129	0.132530709551535	-0.960743413137893	0.336681197029426	0.513049623817158	-0.459710860288649	-0.499317746694195
ENSG00000289121	0.223817963869968	0.102336559109746	0.0287368825436804	17.8414491147282	0.304169504755523	0.183038843644803	1.66177571218589	0.0965577538162449	0.216267640484583	0.570320470190613	0.616772157418729
ARHGAP30	0.180399725966804	0.177737956106729	0.310117358606063	6.1663681612637	0.114095327880342	0.318174344873795	0.358593738679963	0.719899031501679	0.828879252768918	0.408212159042148	0.125135787712991
PFDN2	0.366188831094077	0.0562716422252892	7.64016377584142e-11	112.152776415182	0.511370290912155	0.102486839018824	4.98961911410138	6.04984605206539e-07	1.620368767145e-05	1.10188282640408	1.15270735903802
NIT1	0.0263065677865247	0.0631017451535748	0.676757926455523	37.8465026893893	0.0290081449003735	0.122282426137357	0.23722251689535	0.812484168849517	0.889894625419577	-0.167117076746994	-0.0949464687853755
DEDD	0.0980933864136358	0.0498185293411474	0.0489514726439222	40.2939389050422	0.0819944405249187	0.0961283318093816	0.852968515957503	0.39367676395664	0.570343470677151	0.100909459850757	0.042105236255615
UFC1	0.275386901598581	0.0636662613517191	1.52202665416364e-05	35.8043025392624	0.347675375264329	0.116571140668377	2.98251671272053	0.00285889039040886	0.0149288600996501	0.762860605549185	0.729302268502061
USP21	0.240398184402153	0.0759822922223548	0.00155685689287232	25.7394050294794	0.308625183596307	0.140764295121489	2.19249621027791	0.0283436964390908	0.0880309914071783	0.632225136956139	0.628296993700389
PPOX	-0.0163430409297966	0.0508135632658137	0.747734883932453	37.9498812223937	-0.0120307550455292	0.101453729142223	-0.118583665156989	0.905605207342894	0.946759938226884	-0.326355598945102	-0.201095637061769
B4GALT3	0.167429180826867	0.0696022652098855	0.0161497601854858	20.1652706959079	0.183144028108211	0.142579920233308	1.28450084562067	0.198966767892034	0.359850148289449	0.359784740776127	0.303733706015285
ADAMTS4	-0.258569035176408	0.0545305102757245	2.1189939869595e-06	189.554974261666	-0.402322348361916	0.0973313457342573	-4.13353319351376	3.57228675220569e-05	0.000448621962035312	-1.23074160675945	-1.21060437317347
NDUFS2	0.263480307016881	0.0554944348058272	2.05571102451106e-06	260.909277375051	0.359770922965321	0.0892073339535682	4.03297472327308	5.50752057097053e-05	0.000639894478248421	0.718405601560454	0.76058800788592
TOMM40L	0.0484156274018773	0.0809068037960707	0.549564853550263	13.3559232779963	0.0406608592472295	0.150101480143973	0.270889129195986	0.786476306187673	0.874185653546412	-0.08456968448941	-0.0648061400311529
MPZ	-0.41912510062434	0.265614972129852	0.114578865548389	9.90931328971925	-0.684678198906264	0.428651578798515	-1.59728374458663	0.110202472595973	0.238103934263901	-1.83020104756993	-1.94093190955395
SDHC	0.0884477998268722	0.0414054414479112	0.0326680433358145	92.2049280784946	0.0985941148169677	0.0813347434309015	1.21220170689699	0.225435178272717	0.393050729214747	0.0648962583223134	0.0850411244515158
ENSG00000289106	0.229273254475492	0.131623301961462	0.081527772523953	5.93974826599217	0.295046109208646	0.244646915783107	1.20600788390981	0.22781445057513	0.39570035036225	0.590688591735712	0.593174038306516
ENSG00000288670	0.191267461130792	0.0750669162093071	0.0108355054449549	17.2259225474736	0.256339881498042	0.146032813853188	1.75535809202272	0.0791980756363938	0.188020443545482	0.448788430178995	0.493058443492492
ENSG00000283696	-0.214050437466113	0.121691292335472	0.0785838535308826	9.18276499488028	-0.412094206498156	0.234611600709936	-1.75649543863627	0.0790038495928788	0.187801469800338	-1.06452494210324	-1.23587977322182
ENSG00000288093	-0.0663204931764953	0.163223013518094	0.684508759841106	4.93880400591432	-0.123885144125705	0.290522115689743	-0.426422421685811	0.669800066172152	0.792846101941093	-0.512953691601115	-0.490412611556117
ENSG00000283360	-0.12075600987008	0.118253190696214	0.307176310055125	8.86846264590272	-0.172986505387446	0.232302670711071	-0.744659994041135	0.456477289743775	0.626571650690975	-0.716196616783211	-0.617415739467514
HSPA6	0.450971403473241	0.406788161710168	0.267596362135325	24.1046947434398	0.689247089696105	0.737465926802251	0.934615505132246	0.34998648549319	0.526677997527855	1.41843090129054	1.61279459996001
ATF6-DT	0.45782308301894	0.154158958416433	0.00297982310075391	4.82763632602742	0.54570806023689	0.291660938311204	1.87103581095462	0.061340117531503	0.156008506794988	1.44401264420146	1.24152371764149
DUSP12	0.0860612298714792	0.0660087114668119	0.19230657807434	57.908348809196	0.0928577750085184	0.109114777079063	0.851010078508753	0.394763754227357	0.571075799226476	0.055985652005924	0.0702037944933463
ATF6	0.00791716669113553	0.0227125001136756	0.727403209930763	432.363662175018	-0.0397529166826249	0.0458564717623329	-0.866898720177563	0.385997504824356	0.562593177359017	-0.235776582488659	-0.272800395339415
OLFML2B	-0.625872451330036	0.161646630963529	0.000108009832387959	18.0338708779289	-0.95378492040501	0.266092474715704	-3.58441147734089	0.000337839120401674	0.00280062356929491	-2.60212237547065	-2.6369899106781
NOS1AP	0.0479060407217697	0.0630914541585526	0.447666486036707	250.13948820934	0.027707702716509	0.106915473974226	0.259155215672416	0.795515483619827	0.87938905817227	-0.0864723005347742	-0.0983101275674268
C1orf226	0.332100421655061	0.11546589011058	0.00402522995845676	10.398262805969	0.410059680622593	0.20836841091143	1.96795511771165	0.0490732020851926	0.132301855768113	0.97460878787168	0.890662395991089
UHMK1	0.113117570807939	0.0296654238897879	0.000137228130707908	133.755728245396	0.114661139050462	0.0662110648396111	1.73175192587848	0.0833177409760355	0.19491085315515	0.157004439199658	0.126599286617418
UAP1	0.220735247773138	0.168640260140828	0.190564186217484	15.4351807238429	0.296842916249237	0.293653618714029	1.01086074658019	0.312083083719698	0.487521071939297	0.558810700924485	0.597821569628345
DDR2	0.127089852288822	0.186420952901877	0.495405975617713	21.2190516702022	0.0882479969502586	0.306171584186833	0.288230526633091	0.773170282968861	0.865337444036947	0.20917198590684	0.0582803728746365
HSD17B7	0.51076732361731	0.0938103688784987	5.18989590236781e-08	121.562680373657	0.717524101779755	0.156719679422039	4.57839184221079	4.68564335351736e-06	8.58510102495824e-05	1.64168767301266	1.68593450668211
RGS5	-0.192595098771186	0.0953035562541494	0.0432943095259153	40.8848221507593	-0.354022051926681	0.153368115346273	-2.3083158525315	0.0209815753665262	0.0702932878608818	-0.984418312057353	-1.08567323952072
ENSG00000232995	-0.245589909547028	0.105996150603946	0.0205053616774759	8.65551219159797	-0.440438701473536	0.195679285889444	-2.2508192396122	0.0243969884562446	0.0787104767737492	-1.18228215198712	-1.30919422782019
NUF2	0.121313091681761	0.0688743307942625	0.0781760162099784	26.4663510847114	0.142321002195334	0.131569851117435	1.0817143972315	0.279379453798189	0.45390302568668	0.187603609317991	0.198142906727542
PBX1	-0.140689137263134	0.0405442996822324	0.000520438418151355	1235.54686080882	-0.236658103322088	0.0675993237914893	-3.50089453634273	0.000463699307065236	0.00359513394335684	-0.790619849361233	-0.782105513620828
ENSG00000271917	-0.0341920095989305	0.112029648894152	0.760210020392303	8.26622316554466	-0.0941062786725064	0.201809378374063	-0.466312712673223	0.64099168046351	0.772388420851368	-0.392997321558269	-0.413388085941675
MGST3	0.0855959414407416	0.0648414784612597	0.186808296323212	228.333429039211	0.110370266144931	0.105841752375162	1.04278570288327	0.297047554414974	0.471266952949423	0.0542484299226137	0.115500729134098
ALDH9A1	0.102976873534135	0.0719514499735513	0.152373069495992	40.6180514093791	0.130139996175085	0.131995800738312	0.985940427249599	0.324162347029269	0.500916346804591	0.119142669853085	0.166636125124632
TMCO1	0.0224534490448946	0.0445945395692762	0.614611229806189	93.3785870290143	-0.00975433355256146	0.0770447893001412	-0.126606012439878	0.899252238000735	0.943375923514373	-0.181503256426907	-0.195207558959199
TMCO1-AS1	-0.0087680887556256	0.0772497532926079	0.909631682095471	21.1896093150517	-0.0454472063144778	0.141365824999988	-0.321486514258179	0.747841730379899	0.8490336019892	-0.298073412396583	-0.287528960411648
UCK2	0.0574858888646997	0.0672103961745454	0.392378194938368	78.4178920721862	0.0498631219116887	0.115493942719966	0.431737983286187	0.665931857802662	0.790797436299154	-0.0507045430552385	-0.041004027172843
FAM78B	-0.0867365385040099	0.308371906087423	0.778501397189012	7.20166946432891	-0.123333685430737	0.475503563148587	-0.259374892196545	0.795346000119166	0.879378735806521	-0.589179968580742	-0.488986236046861
POGK	0.0958239300117979	0.0490719390144927	0.0508523638924036	135.525353782125	0.0891394023440058	0.0846831836285532	1.05262223884968	0.292514160584118	0.46693891078118	0.0924361140335557	0.06058603753105
TADA1	-0.024644777603237	0.0446691870179275	0.581141835165391	69.9411128507909	-0.079458814788365	0.0818800159634386	-0.970429888824708	0.331832256438843	0.508765712905973	-0.357351341212032	-0.375501687653473
ILDR2	-0.391739307529091	0.157467051615396	0.0128552573532511	45.5092747198933	-0.609633835681839	0.247268137718545	-2.46547671409148	0.0136831068733657	0.0509390566973845	-1.72795220278646	-1.74682590889105
MAEL	-0.997183282925442	0.202412517341267	8.37198094079501e-07	10.7708369733549	-1.54000288974625	0.336881336255181	-4.57135116734316	4.8458940998758e-06	8.82384004762304e-05	-3.98846541305111	-4.15327202243732
POU2F1-DT	0.40651809721883	0.134797187333239	0.00256322699396808	5.52655500332005	0.505122184716536	0.243050294059675	2.078261977303	0.0376852364697725	0.108172489952498	1.25245801178866	1.1365463197109
POU2F1	-0.0692918776054222	0.0180979799107779	0.00012881781738243	741.114153662257	-0.125631394298084	0.038273964614284	-3.28242437291689	0.00102918588373793	0.00671477212411599	-0.524047787879746	-0.494929375008473
CD247	0.220236360872597	0.106165654684959	0.0380366476615591	27.5070943627526	0.210804339823242	0.184664695213905	1.14155193324343	0.25364031342702	0.425749254454584	0.556948034063587	0.37527848637457
CREG1	0.0793146442177687	0.0696143076736903	0.254559700415665	77.6816133020602	0.0769665595093529	0.111538759195894	0.690043174805069	0.490167036702047	0.655290917293571	0.0307962924381609	0.0291003704161675
MPZL1	0.00187823787112531	0.199245678193808	0.992478658421214	12.1511304353031	-0.0348127317917178	0.355874494432477	-0.0978230593547722	0.922072796482567	0.956485766142152	-0.258323802261627	-0.260022359914668
ADCY10	0.171336646501568	0.123805810996524	0.166384662344249	17.6854013008234	0.200586443592703	0.228633017435067	0.877329293218424	0.380307805802343	0.557333295590362	0.374373832641373	0.348849386475792
MPC2	0.132375777649475	0.0475268472053476	0.00534808219425074	45.1007499298828	0.140353993978985	0.0854386708239434	1.64274552290497	0.100435595781918	0.222716126270482	0.228907757657491	0.193055141547834
DCAF6	-0.0275865836338674	0.0373061631623512	0.459624983026483	242.504665314347	-0.0833593803909633	0.0672214059980583	-1.24007195555194	0.214948780808247	0.38044100565737	-0.368335002235205	-0.385590695766973
TIPRL	-0.131281598357936	0.0367480412084389	0.000353618110685676	84.0712725841441	-0.246586632059065	0.0707431125001863	-3.48566274997323	0.000490919493195243	0.00375089992440826	-0.755495433502019	-0.807786150017701
SFT2D2	-0.0278439942871862	0.0345089171949271	0.419744986478578	154.470189698522	-0.0814637585213916	0.0657510444768665	-1.23897284323831	0.215355555288968	0.380977865373099	-0.369296082377937	-0.380687574945342
TBX19	0.148680588149059	0.067908734261024	0.0285664907226957	27.4685511150532	0.180644368827607	0.128923492658995	1.4011749534696	0.161161762160859	0.31237814715679	0.289784140977754	0.297268212204283
ENSG00000285622	-0.0527686203207324	0.181279547674972	0.770982670088229	15.399192861383	-0.0875107784641752	0.293184216445176	-0.298483934521554	0.765333836001427	0.860692599924878	-0.462355801690287	-0.396328494617248
ATP1B1	0.227128943422671	0.0358578674630456	2.38660493713982e-10	1705.23749452496	0.313742211130415	0.0592353296936327	5.29653861560493	1.18018389957787e-07	4.12952233365359e-06	0.582682494295161	0.641532441470892
NME7	-0.0185703613883796	0.054669254574241	0.734093267927749	209.936473826979	-0.0530522816084102	0.0876635303010495	-0.605180756766477	0.545058900418158	0.701000756247589	-0.334671624084874	-0.307199868213621
BLZF1	-0.0864320795140292	0.0368191720740459	0.0189011504189719	225.211191966345	-0.166975180545321	0.0625401240412726	-2.66988886103149	0.00758763571376696	0.0321742837361834	-0.588043226624751	-0.601867146959627
CCDC181	-0.444576251966634	0.259679301634793	0.0868929160987062	4.73001906163259	-0.762663243411221	0.463543084435048	-1.64529095357065	0.0999098245182566	0.221819385829456	-1.92522662576325	-2.1426441294992
SLC19A2	0.0840659303867241	0.118638922713438	0.47858116141665	16.5300030540722	0.102415319005821	0.218186049755049	0.469394441673975	0.638787720651997	0.771057187227513	0.0485359109447952	0.0949248602971594
C1orf112	0.038157636463525	0.0830294555287495	0.645826716033797	106.64772042351	0.0351772648264394	0.134962060270321	0.260645582588036	0.794365834486854	0.878932440697259	-0.122869386805781	-0.0789897313968872
SELL	-0.0144309250341339	0.164754660966862	0.930202240366815	21.8872160955102	-0.0465990601343261	0.263458297293668	-0.176874520988738	0.859606952362896	0.919530694257684	-0.319216435922011	-0.290508287954883
METTL18	0.563537360093591	0.110305072473833	3.24043281313755e-07	8.97881563798176	0.768526973066056	0.21111926519314	3.64025032184049	0.000272373113494143	0.00234501948268979	1.83871228537699	1.81785598542265
SCYL3	-0.063816854665106	0.0412492999620451	0.121838767514043	64.5473998669455	-0.118515353419074	0.0766094390203129	-1.54700719564922	0.121861510530392	0.255936970576449	-0.503605992790473	-0.476523379191737
KIFAP3	-0.0443729047410903	0.049161950085848	0.366745477454458	189.559045932794	-0.087912924517651	0.0825034505275362	-1.06556663940145	0.286619586469668	0.461240236867455	-0.43100917549753	-0.397368665507754
GORAB	-0.101504114067048	0.075283705058971	0.177565779004082	17.9854371945518	-0.194020228393661	0.139859262203029	-1.38725333837388	0.165364526151927	0.31792455862594	-0.644316861506262	-0.671820516540215
FMO4	-0.0890899693437563	0.072565524311212	0.219553007561794	60.6177161027626	-0.159876572306513	0.124754665648338	-1.28152780078925	0.200008341476868	0.361153296273139	-0.597966845185152	-0.583506241539094
PRRC2C	0.0483259491825937	0.0340496039852449	0.155817167442776	875.613027486304	0.0416553082151746	0.0547271865590613	0.761144704016904	0.446570641687624	0.617809177563898	-0.0849045111746221	-0.0622339480138267
METTL13	0.211986421248938	0.0585862865495371	0.000296472962892951	28.9081208966243	0.251405936291931	0.106961619171526	2.35043128777596	0.0187516694700919	0.0646456454397199	0.526145683621569	0.480296547324701
DNM3	-0.0145881134710479	0.0176097399978897	0.407437420591132	7008.49011332021	-0.0415913526215019	0.0394151930799921	-1.0552111856231	0.291328749522431	0.465967840305639	-0.3198033218315	-0.277555601889748
DNM3-IT1	-0.031527115099963	0.105492785027206	0.765050185691244	15.6632017501747	-0.103318412121676	0.198236573910712	-0.521187438238374	0.602236204081324	0.74475667581615	-0.383047550045663	-0.437215730078567
DNM3OS	0.343010989992325	0.123950621992805	0.00565193104367762	6.4839862195878	0.412042861290909	0.260845632077153	1.57964255720807	0.114188747424104	0.244600034652388	1.01534498289573	0.89579199202707
PIGC	0.337864975808014	0.0431546098915772	4.9108324333035e-15	229.692259291507	0.456351439090319	0.0753762830306064	6.05431072934465	1.41020171011799e-09	1.03351648715165e-07	0.99613158988735	1.01039834568463
C1orf105	0.130607294667431	0.112923254351799	0.247434885911182	16.0300180310516	0.173403302942449	0.201265840061245	0.861563506701796	0.388927760078249	0.565968076036025	0.22230486902453	0.278538832952957
SUCO	-0.077182376748383	0.029198264987841	0.00820806382794917	245.377219979406	-0.173986115902493	0.0542367160431807	-3.20790284876343	0.00133706656691342	0.00826188238137649	-0.553508114967101	-0.620001282084699
TNFSF4	0.0681757983835285	0.112616974131042	0.544928102403087	8.08306501841869	0.0893957993722406	0.21096823362157	0.423740569078266	0.671755024915649	0.79420947096719	-0.0107922098488059	0.0612492212745602
PRDX6-AS1	-0.156703005746567	0.0329742991076608	2.01138479094675e-06	217.43204169923	-0.274731058467492	0.062681064941291	-4.3829992155496	1.1705653463039e-05	0.000180866086044066	-0.850409958314823	-0.880583117256317
PRDX6	0.236799515851269	0.053487626479826	9.54716881867878e-06	54.1468453395032	0.295675642604984	0.104502372848004	2.82936774110417	0.00466400730529712	0.0220634205569467	0.618788984101019	0.594802357937686
KLHL20	0.0143653619951098	0.0322174590186275	0.655678517924479	175.4441705841	-0.0306440909203386	0.0552224938723346	-0.554920445845541	0.57894907633445	0.725924898257815	-0.211701306725186	-0.249239961704112
CENPL	0.00115565987239497	0.113041037520524	0.99184307639119	7.63688655539596	-0.0120265549557483	0.207859769291185	-0.0578589834712103	0.953860954807435	0.974062829803233	-0.261021652397979	-0.20108477331938
DARS2	0.297113587849337	0.0666494306080202	8.2783343490877e-06	24.8660255860926	0.405994816071039	0.127739211396529	3.17831002424734	0.00148136260334033	0.00895443270816843	0.843980351191972	0.880148420424677
GAS5	0.221884610105456	0.055735741653532	6.86227240159284e-05	69.468809333275	0.277527875255186	0.0999593663294448	2.77640690858837	0.00549633722773097	0.0250981226601689	0.563102012492801	0.547862249582104
ZBTB37	0.1413407249162	0.0311636649290707	5.7485332860086e-06	291.826548254123	0.163447478955875	0.059927886690297	2.72740268317086	0.00638350841972821	0.0282983636867337	0.262379693211053	0.252787596027161
RC3H1	-0.0884860187277041	0.0257556960787137	0.000591264457297747	441.057230369963	-0.155303220909655	0.0485265549735718	-3.20037597958964	0.00137248421688627	0.00843825751208332	-0.595711907649371	-0.571677039302873
RABGAP1L	-0.0777465009230701	0.0259007724477023	0.00268471430202634	1303.4602752365	-0.14099447521317	0.052197786494265	-2.70115812724474	0.00690984777346956	0.030035104028026	-0.555614354686928	-0.534666752556334
RABGAP1L-AS1	-0.359787704038256	0.099733276075283	0.00030916260591938	15.1335343947679	-0.517715175321203	0.195267905546117	-2.65130705362603	0.00801809107922839	0.0336221177592125	-1.608656240294	-1.50907369430383
ENSG00000289425	-0.156376835983882	0.107953454118555	0.147461066857939	9.08645561733628	-0.28129661335622	0.193247480199851	-1.45562888098366	0.145495239689614	0.290458107584728	-0.849192156028729	-0.897565253513142
ENSG00000287697	0.126543484517274	0.131444452838499	0.335690803401548	6.88282637301509	0.0839460984042616	0.243671843918821	0.344504711969218	0.730466753033035	0.836352070490412	0.207132042302746	0.0471532970205335
CACYBP	0.31286199992689	0.064736232490778	1.34576541874043e-06	177.026536160652	0.433945450374379	0.122827924929804	3.53295433935221	0.000410943440193082	0.00325462785886252	0.902779340014505	0.952444134686223
MRPS14	0.22798890719132	0.0441975577091737	2.49062287599578e-07	56.2238383365643	0.293101131082633	0.0862358555915221	3.39883136860125	0.000676744279961791	0.00484643655231752	0.585893294201305	0.588143255057837
LINC02803	-0.0515270439389736	0.173732322217263	0.766780537480535	7.00177544572523	-0.0361835810827968	0.35237951610822	-0.102683554034067	0.918214126620608	0.95416283149324	-0.457720195545753	-0.263568130202666
COP1	-0.0395631132102499	0.0276993147587646	0.153203638083219	604.934051930475	-0.0920301001307377	0.0541391264817691	-1.69988151104965	0.0891532153148088	0.20457802873792	-0.413051118706287	-0.40801794625244
COP1-DT	-0.189620041736216	0.0656932585643356	0.00389619631992389	168.173256242546	-0.299600124738973	0.110809867460146	-2.70373146007713	0.00685656763554962	0.0298651974687408	-0.973310503569481	-0.944908201603315
PAPPA2	-0.086282882950404	0.0934465431350813	0.355830317499342	66.7395074923809	-0.179719802598018	0.157090291599296	-1.1440541663545	0.252601173997007	0.424585565284106	-0.587486179537479	-0.63483174963353
ASTN1	-0.0549265651121583	0.295623068234057	0.852602137655891	48.0461383923412	-0.123972245495549	0.435559450593197	-0.28462761013843	0.77592945597709	0.867173720961878	-0.47041280267844	-0.490637903607727
BRINP2	-0.392459776465395	0.301171771970267	0.192537404244982	33.3827482463085	-0.623570341886196	0.461322723068762	-1.35170090416996	0.176471015719053	0.332471483892744	-1.73064217843125	-1.78287337956452
SEC16B	-0.230549644433917	0.168542439836468	0.171342560677093	8.56885925940915	-0.40617360152947	0.29898743128097	-1.3584972444804	0.174305956348603	0.329572717619211	-1.12612713293385	-1.22056583220616
RASAL2	0.263024118546832	0.170844995228987	0.123670500775944	146.948438472113	0.347583399669264	0.278595805035208	1.24762610702389	0.212168013171262	0.377105091943275	0.716702355504959	0.729064369023013
FAM20B	-0.0655623120844581	0.0351204796027219	0.0619319061491884	111.783100127157	-0.141680229686496	0.0676583981670529	-2.09405237967174	0.0362553144731577	0.105299100454276	-0.510122912133534	-0.536440490816407
TOR3A	-0.0491089840344312	0.0810610496061541	0.544629544062077	16.1169258693412	-0.088962079545691	0.166918533546662	-0.532967056775763	0.594056384821674	0.738484776777053	-0.448692016920553	-0.400082357486979
ABL2	-0.126077113919829	0.0306094812567261	3.80700321058494e-05	248.501821936747	-0.222000427528785	0.0529795881633065	-4.19030111831903	2.78584503190901e-05	0.000364784739244903	-0.736063733290191	-0.744192701718581
SOAT1	0.242532226749595	0.0576685848424305	2.60365936074503e-05	49.9570212447218	0.302239150377639	0.104027608128188	2.90537440796682	0.00366814025958743	0.0181509486610623	0.64019289469045	0.611779199226351
TOR1AIP2	0.156511910004073	0.0318226218888762	8.7317143387457e-07	159.733700712412	0.176249655120516	0.0605441552094947	2.91109281334685	0.0036016701273577	0.017882104026325	0.319023521046741	0.285901065291588
ENSG00000272906	0.714475279119359	0.0760542285584356	5.7606449549078e-21	18.8245122519287	0.974760433826059	0.141545534949533	6.88655021278911	5.71615900964404e-12	9.79124864779841e-10	2.40226097650773	2.35128915149908
TOR1AIP1	-0.014253399009706	0.0363405018802154	0.694897144546235	116.318602912534	-0.0605007763283737	0.0675267811118336	-0.895952321911749	0.370278227949782	0.546823917386289	-0.31855361666921	-0.32646577252581
CEP350	-0.0237185779358107	0.0126548849017386	0.0608942347072318	809.636495577194	-0.0737242926792245	0.0285445673025664	-2.58277842847511	0.00980082440443482	0.0392966642084185	-0.353893239936535	-0.360669059265523
QSOX1	-0.0552419469185505	0.0471060167219763	0.240909990503433	92.4919197448397	-0.112206930603227	0.0815233735653611	-1.37637742031449	0.16870481488669	0.322249822107862	-0.471590326559423	-0.46020632790818
ACBD6	-0.080396285278202	0.0237309881529261	0.000704508178780101	601.58740131825	-0.154736071550566	0.0454078246613705	-3.40769620003848	0.000655137907160641	0.00472264235150169	-0.565507710278099	-0.570210079105714
XPR1	0.0690276715679445	0.0520289227817285	0.18460221846884	217.339188685028	0.0578864079780562	0.0885621363129046	0.653624792581042	0.513353567261027	0.674595129288331	-0.00761161731655377	-0.0202513962809052
KIAA1614	-0.339504714443252	0.0700739905936453	1.26645991847338e-06	43.2902183252231	-0.489700008908375	0.129770099938553	-3.77359660769507	0.000160910867852858	0.00154926666296762	-1.53292674625922	-1.43661106451193
ENSG00000243155	-0.0812608978782513	0.0815302860745011	0.318912164103378	27.3008873353569	-0.166161584352184	0.155796345550596	-1.06653069277688	0.286183811739813	0.460649061492522	-0.568735867272961	-0.599762739694125
STX6	-0.0418057321815525	0.0622677850771601	0.501974527965016	194.858147171083	-0.0851307998916517	0.106258237223146	-0.801168945734284	0.423033846488057	0.598636191786232	-0.421424263070142	-0.390172560946462
IER5	0.503629441988146	0.122925765478455	4.18500959607152e-05	11.4344982102308	0.797429929177518	0.276513527818609	2.8838731163295	0.00392816991994699	0.019224541890611	1.6150373529637	1.89261492769462
CACNA1E	0.629824654185241	0.705314306175469	0.371873133567583	5.0782573322325	0.45967749256061	1.21039484297386	0.379774827387081	0.704112569679119	0.817745369279651	2.08620554661355	1.01900134941961
LINC01344	0.487280546800185	0.176639688158327	0.0058047225634569	45.380058840327	0.630605686407073	0.274945538857185	2.29356580589812	0.021815451398786	0.0724607473631381	1.55399637304244	1.46111567596602
GLUL	0.309115992588268	0.0734799578010865	2.59004282915358e-05	1066.35866883227	0.417606301142677	0.124190210258378	3.36263462533679	0.000772024718865791	0.00536195008656859	0.888793076348803	0.910182107595456
RNASEL	0.334607942034062	0.109374241807585	0.00221859441593257	11.8791398432201	0.442420479783345	0.203203300368371	2.17723077814837	0.0294633529791705	0.0904972170008674	0.983970980200093	0.974365222338806
NPL	-0.23565018538889	0.0933655084967158	0.0116043335661592	46.679809356896	-0.424816813427257	0.16045833676001	-2.64752098273732	0.00810843276389745	0.0339209121052485	-1.14517074502144	-1.26878743267692
DHX9-AS1	-0.04648993543748	0.0727344635734441	0.522710124969096	37.793646376744	-0.117264268976348	0.12769501430427	-0.918315171623949	0.358453886677178	0.535085149457475	-0.438913417756431	-0.473287386676977
DHX9	0.182355019279259	0.0297910591058311	9.29126164729678e-10	314.682553662411	0.222911270031779	0.0577936527416999	3.85701992272485	0.000114777810624775	0.00117579410870206	0.415512531235715	0.406593667183768
SMG7	-0.0416799264761	0.0211451063940995	0.0487080729789593	303.287968308948	-0.109772505195313	0.0461924346371321	-2.37641739513491	0.0174816751588079	0.0614759027845308	-0.420954549156619	-0.453909564773164
ARPC5	0.201478456294078	0.0309745019843732	7.78717686625666e-11	226.27366034649	0.254309144891079	0.0578685180572374	4.39460268603291	1.109755367688e-05	0.000172809791981098	0.486912666928474	0.487805841641525
RGL1	-0.115551277580742	0.0219173422837558	1.34842802401898e-07	838.175468477401	-0.202332366598951	0.0448010167605583	-4.51624497007129	6.29458430683628e-06	0.000108832771624419	-0.696763991182737	-0.693320277943495
ENSG00000289581	-0.316200839864018	0.051705523404401	9.63047618602456e-10	40.7200238886072	-0.448884380187112	0.115652001625381	-3.88133688892939	0.000103883816536065	0.00107920486699067	-1.44591833841732	-1.33103939843045
COLGALT2	-0.0986786504975867	0.032526283596093	0.00241484347545787	1784.29467193459	-0.172781909013394	0.0591586098133504	-2.92065532909804	0.003492960260971	0.0174445983520601	-0.633767581996613	-0.616886540708126
TSEN15	0.158933336691115	0.0401800996973551	7.63671760698501e-05	376.505182423634	0.18698994610772	0.0696850135196233	2.6833595440871	0.0072886584079256	0.031175733741914	0.328064270044472	0.313681365368854
C1orf21	1.02992394946817	0.381901356140625	0.00700024939663937	10.3008965612892	1.39121657204584	0.569846634468523	2.44138771363172	0.0146309374677476	0.0537437113992822	3.58003450380576	3.42847379226433
ENSG00000285847	-0.210392297224069	0.435467495817289	0.628995467940967	12.5791747570967	-0.343517285655267	0.699943243568821	-0.490778772152676	0.623582925579577	0.760871372211774	-1.0508667430325	-1.05850213590639
EDEM3	0.0711881094215361	0.0303183998243526	0.0188736745373266	239.426969145726	0.0713449864278822	0.0604395870098716	1.1804347110484	0.237827363262312	0.407376149792688	0.000454691882084268	0.0145598903401985
RNF2	-0.132841213635461	0.0506532424782214	0.00872716667151758	47.1843561743925	-0.218560321601685	0.0949763485971475	-2.30120787785528	0.0213798838238209	0.0713033888631889	-0.761318484157477	-0.735294695596933
TRMT1L	-0.00491388164967117	0.0341116127978573	0.885458583568082	151.823677426574	-0.0310068345710004	0.0672153565175809	-0.461305811312483	0.644579216207938	0.774542202267693	-0.283683169150043	-0.250178216308062
SWT1	0.0600284421684453	0.03152399673228	0.0568822933099169	221.935651323401	0.04373401145155	0.0568811086260723	0.768867072177702	0.441972226655383	0.614100440564087	-0.0412115502029166	-0.0568572780756568
IVNS1ABP	0.204905995977579	0.0335525822060292	1.01514105604116e-09	367.123865002706	0.25824702063601	0.058270252057049	4.43188439245424	9.34131015174922e-06	0.000150389988902096	0.499709885247787	0.497991354305148
TPR	0.0849233973108823	0.0255041759601147	0.000869133755592581	383.782804055479	0.0813245195460849	0.0467779373363174	1.73852299132793	0.0821187025296937	0.192810106306171	0.0517373885185969	0.040372452121346
ODR4	0.0421993439131656	0.0209126891226697	0.0436035274058061	250.026505201591	0.0292292630273679	0.0478757381207158	0.61052349634105	0.541515083598593	0.698149719629869	-0.107779083733632	-0.0943745356852625
PDC-AS1	0.144924402514783	0.0728698435136489	0.0467219830670166	263.755398123135	0.178797228402195	0.116591127358384	1.53354060856276	0.12514270904937	0.261152747840526	0.275759875163682	0.292490491063961
PDC	1.0169035765444	0.159832481277213	1.98743570131742e-10	4.24301395638839	1.33537488033538	0.301767155296563	4.42518298263119	9.6360569410608e-06	0.000153458113295964	3.5314210462559	3.2840364623645
LINC01036	0.0871187395514102	0.234493150280817	0.710250756623409	5.50826301410277	0.0786553220106677	0.39469929485672	0.199279104461589	0.842044423585964	0.908947594396519	0.0599340183265267	0.0334684391306611
RGS2	0.157833295612334	0.206798406028588	0.445330426454257	8.65308281363072	0.212420027082645	0.369159474084678	0.575415347552261	0.565010426875089	0.716773044979067	0.323957106555415	0.37945754231921
UCHL5	0.0322610612559404	0.0421870898484621	0.444441824973495	110.540024547133	0.00654998792842127	0.0705703114259104	0.0928150633896223	0.926050483815318	0.9587975300116	-0.144885108645837	-0.15303561558843
RO60	0.0968784460302917	0.0230788835456199	2.69628327774722e-05	219.811991284976	0.0802863911364696	0.0459977144583023	1.74544305259451	0.0809077770753944	0.190696394255621	0.0963733030834266	0.0376872810424423
GLRX2	0.294909499589846	0.056113832684541	1.47576372366452e-07	33.3652130691328	0.392609021570944	0.109314990641144	3.59153872006253	0.000328731323514606	0.00274364936356581	0.835751066849178	0.845525393131624
CDC73	0.0148234713852969	0.0238961531895542	0.535041355465148	435.832915826108	-0.01408203952568	0.050228990165211	-0.280356811462106	0.779203768324618	0.869730170481506	-0.209990888634749	-0.206401387014943
B3GALT2	0.519403381008695	0.116911594343891	8.88361405967841e-06	19.9316568561645	0.725754969096103	0.212535823416563	3.41474184177248	0.00063842489555826	0.00462826630731728	1.6739316503436	1.70722405686438
ZBTB41	0.154836194839365	0.0353142327943897	1.16238252352178e-05	139.060001364138	0.175805572647408	0.0688976467480016	2.55169197999506	0.0107201245806457	0.0420218614149791	0.312766994563045	0.284752423753226
ENSG00000290127	-0.0456168338860588	0.120390113350287	0.704755832800849	19.193823123368	-0.0996103485374224	0.202607317401994	-0.491642403713314	0.622972161387905	0.760315071201758	-0.435653566025975	-0.427624638068222
NEK7	0.0597651932839965	0.0391002236793578	0.126385262207767	664.225971707365	0.0471408898001315	0.0696466973906959	0.6768575046091	0.498496368629708	0.661801550674498	-0.0421944282313821	-0.0480452167485383
MIR181A1HG	-0.200708908245749	0.0395742266487065	3.94261736141313e-07	1804.16592273158	-0.316641540070517	0.0679227006207478	-4.66179255501798	3.13467070537179e-06	6.24011272443674e-05	-1.01471240077268	-0.988986675102374
LINC01222	-0.616336200881376	0.104535145459897	3.72484074819149e-09	32.352677071678	-0.920962351486087	0.183040011930771	-5.03148105035315	4.86705223189523e-07	1.34263195558144e-05	-2.56651739632873	-2.55209269374415
LINC01221	0.14511687717903	0.0930047566613948	0.118685053306254	13.3689613115044	0.18296647082374	0.206693498577499	0.88520670501466	0.376045156690054	0.552570693586153	0.276478507339163	0.303274445214121
ENSG00000286541	-0.418510714229611	0.0751719796824699	2.58603216910148e-08	84.5254288816752	-0.639580433807567	0.12793674314347	-4.99919271112233	5.75708418868193e-07	1.55041329403059e-05	-1.82790714653543	-1.82428428345625
LINC00862	0.0966751273379202	0.0709629714568453	0.173093130876623	646.699881931572	0.116214556876596	0.110129138635052	1.05525711284922	0.291307749842519	0.465967840305639	0.0956141831504903	0.130617279556975
ENSG00000230623	0.540492531306098	0.0756448947342051	8.9911410103404e-13	79.6716668255822	0.755346316428133	0.12889169761058	5.86031785158309	4.61982033221311e-09	2.76899919026648e-07	1.75267106270512	1.78376355747511
ZNF281	0.140687998055031	0.0439851514101085	0.00138128290188194	256.718741390291	0.175318576810658	0.0744980242245974	2.35333189887165	0.0186060184571805	0.0642638353793026	0.259942642464281	0.283492784652439
DDX59	-0.0614026083577692	0.0726468595304716	0.397987789141199	45.6980820029481	-0.134291042572705	0.128174913444866	-1.0477170529198	0.294768988384101	0.468924618562224	-0.494592052785546	-0.517327988595308
DDX59-AS1	0.00855245229078734	0.146588487752807	0.953475198615595	5.07276991355238	0.0486596917254475	0.309237942638011	0.157353561824746	0.874966209743056	0.928181430171676	-0.233404651230505	-0.0441167595686091
CAMSAP2	0.0423137599689055	0.0222047861654427	0.0567002541959792	591.248270447765	0.0348759605285943	0.0447443444270351	0.779449581286565	0.435714926703806	0.609429983409967	-0.107351894735183	-0.0797690700403819
TMEM9	-0.0429497517343855	0.0629739453779687	0.495223678698143	41.0295006775786	-0.0851624670571837	0.111058370144865	-0.766826191903386	0.443184861527965	0.615321036302399	-0.425695626593558	-0.39025446965472
PHLDA3	0.214127318558187	0.0381009402037373	1.90956454848257e-08	210.337674752064	0.280882515449112	0.0680091831706214	4.13006747551186	3.62656779142357e-05	0.000453890995203574	0.534139035353593	0.556539194308235
CSRP1	0.143264395981457	0.0487181643101575	0.00327495602675835	749.905704257783	0.174257022891956	0.0820119618440253	2.12477569093356	0.0336053341486992	0.0996257149012855	0.269561999141786	0.280747022322082
CSRP1-AS1	0.161273485010444	0.0531877541772841	0.00242814935738435	245.232842408581	0.184870334276177	0.0835850203042295	2.21176394530136	0.0269829795482203	0.0848785547138231	0.336801554425507	0.308198883302237
NAV1	-0.0631368396812058	0.0347359808696901	0.0691221175764431	1573.58932946889	-0.128880347344271	0.0588556004408371	-2.18977202473406	0.0285407745676311	0.0884452527097816	-0.501067057865441	-0.503332954638441
IPO9-AS1	0.457042346328877	0.0631809848430217	4.69458615373096e-13	147.126983029738	0.630684952585641	0.113676190447666	5.54808311311236	2.88818583004625e-08	1.30109680313184e-06	1.44109765012547	1.46132070190333
IPO9	-0.0802951172702906	0.0288619455100864	0.00540182066337305	302.307576434801	-0.150325019781648	0.0549689415901481	-2.73472647340531	0.00624321312054502	0.0277599675456531	-0.565129984794597	-0.558800672978553
SHISA4	-0.0601515080090392	0.0675990813898279	0.373558625824146	95.2638082430884	-0.11564658403051	0.111898372108283	-1.03349657239517	0.301371573735216	0.475927306420821	-0.489920887524021	-0.469103163616409
ENSG00000223774	-0.714435207937759	0.0751179846699005	1.89127287180988e-21	22.2679763291038	-1.08312016125612	0.155893198118317	-6.94783463505617	3.70935428981853e-12	6.8303122554146e-10	-2.93278431841616	-2.97152198301117
TIMM17A	0.0342189176801948	0.0532154774189367	0.52020744757461	38.4835916851292	-0.00617381646989447	0.105644768614974	-0.0584393960139677	0.953398634895951	0.973869130425128	-0.137575166701281	-0.185946372357572
RNPEP	-0.0592302968803612	0.06181913587323	0.338001057267304	39.480628747279	-0.108248467156444	0.116681910947378	-0.927722783056434	0.353551387194009	0.529823548805183	-0.48648141168407	-0.449967564123519
GPR37L1	-0.0079362873948902	0.0570408425161887	0.88934472115457	71.3888469192013	-0.0635186198566729	0.107085576116493	-0.593157567622127	0.553075706976089	0.707482364910911	-0.294967760939687	-0.334271575823158
ARL8A	0.105437116352728	0.0315810566229548	0.00084195952041275	314.474304076952	0.117910399456815	0.0591912126984841	1.99202540514657	0.0463682705014923	0.126608154357272	0.128328344528014	0.135003661249838
PTPN7	0.292793999691654	0.109023897372534	0.00724008567526226	11.4787408356857	0.443419821061424	0.234694163263284	1.88935172011068	0.05884471557891	0.151545717691071	0.82785254004817	0.976950068561103
PPP1R12B	-0.114048980590351	0.0283121798805468	5.61898417407515e-05	1693.35212573228	-0.190540013763939	0.0468995935376188	-4.06272207052508	4.8503767346046e-05	0.000575752616256731	-0.691154946695514	-0.662818767252217
SYT2	0.401763176746708	0.118097118469296	0.000669013126346208	13.0753564341032	0.576530031142039	0.216304185172111	2.66536697236487	0.00769043511613064	0.0325259258385646	1.23470482408215	1.32124628770389
ENSG00000226862	0.0740510260539892	0.122605068280267	0.545856847457934	7.26183638827863	0.0882875716358602	0.215271721060837	0.410121548714286	0.681716786087576	0.800890818714099	0.0111438078540617	0.0583827347792428
KDM5B	-0.130659077202029	0.0432200917635176	0.00250191558162611	146.876750064136	-0.209184144498877	0.0729856165544639	-2.86610094391376	0.00415561714085822	0.0201411640988331	-0.753171160152571	-0.711042744341241
RABIF	0.319197068177377	0.0881708839387654	0.000294364622931333	22.6026123639351	0.415021205512754	0.150796566288376	2.75219267737893	0.00591976799397705	0.026584284444864	0.926432239457067	0.90349562839175
KLHL12	-0.0142641071053234	0.0465379720762857	0.759220402904939	65.5137826093444	-0.0684960567284845	0.0855156863365539	-0.800976518611015	0.423145239810921	0.598662687311303	-0.318593596902863	-0.347145965360585
ADIPOR1	0.144641905830073	0.041255600696351	0.000454904756801082	78.7289004314936	0.189047139995586	0.0802523057343944	2.35565991862293	0.018489836509787	0.0639225021416737	0.27470513267124	0.319002400300788
CYB5R1	0.262499124519826	0.0589139351772636	8.3644359763119e-06	40.2387788208584	0.326923345619113	0.110190766009161	2.96688513438533	0.0030083332578241	0.0155384842990908	0.714742213887263	0.675626105403381
TMEM183A	0.127322073415972	0.0499377539868205	0.0107841771572468	38.7805733314782	0.125411284986588	0.0952979780549553	1.31599103723132	0.188177050940904	0.3469381899137	0.210039017287048	0.15440507701321
ADORA1	-0.211133617246277	0.0663820472431369	0.00146978980735892	215.788852404886	-0.332383544746796	0.112614069043138	-2.95152770493955	0.00316206177865157	0.0161623221501249	-1.05363456924159	-1.02970415791972
BTG2	0.0713108387684501	0.0689844823089164	0.301265726600552	63.5440257593672	0.0794306331986309	0.127825680439836	0.621398086247753	0.534337730916779	0.69228928004706	0.000912919763210169	0.0354738203145174
ATP2B4	-0.21585520060486	0.0984263778836172	0.0283028747168581	296.201296812457	-0.326350597002106	0.158009745658004	-2.06538271195283	0.0388868030271358	0.110822498625022	-1.07126328798217	-1.01409963669235
ZC3H11A	0.207709502164615	0.127751573252868	0.10397389599868	8.25552980761806	0.216837363933983	0.238097773076898	0.910707232292976	0.362449652412275	0.538393246917941	0.510177183674044	0.390883205126553
SNRPE	0.190655745736818	0.0556048233986503	0.000606339367434256	33.8916352393087	0.239376061473924	0.109209979789125	2.19188815835457	0.0283875833315413	0.0880930040145219	0.446504501714607	0.449180674138923
SOX13	0.01990686003566	0.0616789720796105	0.746884928591426	66.6972408755823	-0.0242854743515134	0.110978458720715	-0.218830524693351	0.826782067833411	0.898917856371423	-0.191011317173108	-0.232793081766808
PLEKHA6	0.317920801950124	0.163772841550948	0.0522303497218251	92.3671381442219	0.453817568021483	0.250162675384543	1.81408984103598	0.0696638953385864	0.171122034722814	0.921667113724941	1.00384436137143
PPP1R15B-AS1	0.544991015573689	0.0986164021006725	3.26918830802997e-08	12.6139452732597	0.72948642293703	0.17871329111366	4.08188119860142	4.46726319023587e-05	0.000539403721765284	1.7694668085153	1.71687564894405
PPP1R15B	0.309683519312596	0.0332719958036707	1.3071302250452e-20	101.655390808825	0.391550119989146	0.0628029228264521	6.23458435320192	4.52979192831399e-10	4.27028391946978e-08	0.89091201998299	0.842786491203391
PIK3C2B	-0.0961255926375187	0.0502167079332053	0.0555926465212087	846.681115969581	-0.159256144312657	0.0831080454169596	-1.91625423884843	0.0553327425441834	0.144599366758624	-0.624235368854223	-0.581901473487074
MDM4	-0.0235981327302546	0.0408256114071532	0.563248750704301	567.407570092364	-0.0610837793503172	0.072444721678974	-0.843177776581146	0.399129025433712	0.5755315045287	-0.353443540229647	-0.327973739015251
ENSG00000240710	1.20431289128956	0.278161268190599	1.49414899282486e-05	6.04211599582015	1.75769150807853	0.410824289003353	4.27845080032301	1.8819857594049e-05	0.00026682899154758	4.23114100206312	4.37637955253797
ENSG00000287197	0.111504125743851	0.135249131240191	0.40969240009142	5.22174847398423	0.130464414057472	0.25187894846967	0.517964740007566	0.604482870764905	0.746469709886647	0.150980407200629	0.167475248211137
NFASC	-0.0560374175661708	0.0342738290350114	0.102050839157952	3375.66227777649	-0.105631513537329	0.0613920449831152	-1.72060587925327	0.08532236588502	0.198246651711708	-0.474560332010623	-0.443198682636608
CNTN2	-0.0304917907178486	0.0375917226672578	0.417290764050064	2362.29859787558	-0.0651175147443065	0.0588007195465907	-1.10742717515065	0.268109282085829	0.441796655849688	-0.37918201576374	-0.338407197457934
TMEM81	0.206687658962238	0.131328218034993	0.115527866538303	7.0812481283931	0.287310960290961	0.258131546701217	1.11304086603378	0.265690878669325	0.439269622186063	0.506361983338985	0.573166688567888
RBBP5	0.0406765051499193	0.0391440545275062	0.298735444750059	100.544891632375	0.00689651139537921	0.0689988437257301	0.099951115453366	0.920383135231424	0.955365521805355	-0.113464823919861	-0.15213931530128
DSTYK	-0.0131406622462884	0.0223666035414778	0.556859465269718	228.751161882629	-0.0522997056628573	0.0467433137737736	-1.11887030337591	0.263195473655634	0.436368319912341	-0.314399051993584	-0.30525329287192
TMCC2	0.148631934914651	0.0443805168368459	0.000810933483984769	444.161176469987	0.188078141618989	0.0726099897746049	2.59025159214068	0.00959058105988304	0.0386366594645286	0.289602487045152	0.316496037511518
NUAK2	0.171850184152732	0.116764869713121	0.141084959571696	15.8588458654865	0.22136084079272	0.208098441777877	1.0637313710835	0.28745040873044	0.461952479529481	0.376291200212276	0.40258340437423
CDK18	0.0229503037404417	0.0524193981003029	0.661516178829872	2322.07780770165	0.0188922087947752	0.0822968995111321	0.229561610546698	0.818432440547853	0.893988453337567	-0.179648177099161	-0.12111184371896
MFSD4A	0.202241175876877	0.146946086579874	0.168730295749551	42.6878370954645	0.269244941194274	0.231536612039562	1.16286119427311	0.244885824137731	0.416127935791086	0.489760391511935	0.526438026159619
ELK4	0.145002835879017	0.0343523501613762	2.43171753953005e-05	121.758408851417	0.174686032475016	0.0643488655070877	2.71467151904605	0.00663415366597734	0.0291556422134001	0.27605271754577	0.281856677076095
SLC45A3	0.0342631976972677	0.0480241277284155	0.475562399234769	187.19352244735	0.0197966334748498	0.0832402688728284	0.237825198583805	0.812016673678602	0.889666133968407	-0.137409840812163	-0.118772504026982
NUCKS1	-0.0884918858512423	0.0280800303174823	0.00162480315907729	760.443766631463	-0.151213398314064	0.0558544012033875	-2.70727812054483	0.00678373999210024	0.0296092663181122	-0.595733813409117	-0.561098508506669
RAB29	0.403188284167271	0.0682410746711385	3.45670182718221e-09	41.7439172931007	0.544355313176406	0.128772828337094	4.22725290890889	2.36561725257841e-05	0.000322665812479005	1.24002567007475	1.23802476967875
SLC41A1	-0.047725246085352	0.0760624249394135	0.530365356353626	57.3600858929665	-0.0966371617702802	0.127006036580226	-0.760886367076242	0.446724942037667	0.617906584146186	-0.443525629871462	-0.419934341718209
ENSG00000286619	-0.256255443503995	0.486308141283451	0.598234924632392	101.104084391483	-0.388804008560792	0.779548333529977	-0.49875548678322	0.617951649828583	0.757199705573113	-1.22210347548525	-1.17563851082681
SLC26A9	0.244041637634481	0.137483340660472	0.0758874295740781	23.4100903618371	0.313953934058925	0.223364125212142	1.40557009215667	0.15985182221272	0.310329097656244	0.645828499938267	0.642080073419995
RAB7B	-0.977498663442598	0.163792726480682	2.40326118100314e-09	12.009628241026	-1.40293892185597	0.305031836650216	-4.59931965549136	4.2387295643717e-06	7.99497121802299e-05	-3.91497002092854	-3.79874921087575
SRGAP2	0.0097937036763985	0.0576296765941502	0.865055734223465	295.430274876781	-0.0169987075436937	0.0938382429465325	-0.181149039133003	0.856250593606189	0.917673881004931	-0.228770258506394	-0.213945494792165
EIF2D	0.0378081740351632	0.0398676814369456	0.342955665839463	100.36229147684	0.00888580131680178	0.0722262904807064	0.123027241987119	0.902085525843701	0.944935069416451	-0.124174155649646	-0.146993917376434
MAPKAPK2	0.0104313378983806	0.0337899681898715	0.757541307312024	99.9581352245796	-0.0450545721323827	0.0620547940017779	-0.726044987452409	0.46781119201298	0.636670978339173	-0.226389558324905	-0.286513392452438
PFKFB2	0.0698343241831531	0.0813770519874161	0.39080552271253	37.3021467520975	0.0555546019121294	0.156925335197574	0.35401932927009	0.723324397451743	0.831145998351141	-0.00459986236172102	-0.0262827293528505
YOD1	0.369745931398917	0.0579857954774262	1.81190813483214e-10	57.437383950141	0.496600275853095	0.102567971177234	4.8416700667208	1.28752414655425e-06	3.01534470634192e-05	1.11516377816194	1.11450397600349
LINC02942	0.463194501076072	0.101283294560624	4.80201317932841e-06	26.7243816225308	0.67125089133523	0.193524838478672	3.46855161648518	0.000523271995492835	0.00394271934597198	1.46406761537869	1.56624653237871
CD55	0.0248639812051356	0.0839340996245116	0.767052775950863	416.182758797111	0.0157035763357653	0.134363855762119	0.116873516666322	0.906960284940121	0.947718352154964	-0.172503183730791	-0.129359401131785
CR1	0.247761368569882	0.140126488144341	0.0770397444066213	71.3684419494878	0.314543841401336	0.224809017078418	1.39916025384167	0.161764932441434	0.313219944262119	0.659716656827759	0.643605898279813
CR1L	0.33620900775162	0.168409468754418	0.0458927617621985	16.0625331088085	0.440460659191111	0.268317625343645	1.64156439081106	0.100680312418049	0.222958761610084	0.989948792106921	0.969296048308538
CD46	0.101147628452109	0.0671430475746364	0.131951752911712	448.355628896881	0.122506040804793	0.115237495773205	1.06307447921199	0.2877481768868	0.462298875964603	0.112312917075342	0.146890517560011
MIR29B2CHG	0.217300955521031	0.0515915695812484	2.53178981559395e-05	263.237222792396	0.287538231685609	0.0888431615283136	3.23647005283544	0.00121017923818831	0.00758279470767844	0.545988270907381	0.573754537402693
HSD11B1-AS1	-0.0893636353215968	0.080970002869271	0.269739142182656	31.9725459498153	-0.164182923550361	0.147366205449499	-1.11411515991449	0.265229785773074	0.43883061578009	-0.598988616948102	-0.594644834518999
HSD11B1	0.385709220353962	0.143126816983474	0.00704145404351742	70.0099037772979	0.540577765145431	0.223271230779144	2.42117071357107	0.0154706100990571	0.0561924974971224	1.17476504108396	1.22825395267
UTP25	0.0950614082211059	0.0539940039184609	0.0783074934475087	46.4573568856309	0.0941972327658826	0.0984471534793078	0.956830435789913	0.338652847445932	0.514776090777632	0.0895891279357163	0.0736683690085745
SYT14	-0.24139931909797	0.154620340655019	0.118467350323573	276.627264429422	-0.348075605317784	0.248106483486916	-1.4029282928277	0.160638222992694	0.311609384106581	-1.16663597256531	-1.07029245780955
SERTAD4-AS1	0.782837533609265	0.0825323021580961	2.41858543691907e-21	34.5039303685111	1.0842475948738	0.13977663780961	7.7570015409203	8.69608733528456e-15	3.46221790638046e-12	2.65750140442138	2.63448317223261
SERTAD4	0.401310633235562	0.0994402300392636	5.44404489441617e-05	24.8353274070097	0.544039435289372	0.177546869630096	3.06420178752141	0.0021825164461206	0.012114035330747	1.23301518701128	1.23720773571757
HHAT	-0.478346276401362	0.131898810270056	0.000287160347557306	44.9695405732359	-0.72119560103346	0.22124852490617	-3.25966286708267	0.00111544716854046	0.00711635003887812	-2.05131192753818	-2.03538599746874
KCNH1	-0.325774522648884	0.120107902189475	0.00668082552392737	308.395308980278	-0.49584568238625	0.186234014255727	-2.662487217321	0.00775655155982838	0.0327116407179593	-1.4816630766351	-1.45250715648893
RCOR3	-0.0326619683517196	0.0197031310447576	0.0973771317123745	465.841736824465	-0.0819886790894746	0.0425320518789724	-1.92769159886239	0.0538934976863256	0.141870106221812	-0.387284689849769	-0.382045308261455
LINC00467	-0.531507628554833	0.0805477373408114	4.14873333387795e-11	50.86502625206	-0.844078788971674	0.161300328621447	-5.23296385187551	1.66813371496025e-07	5.5220848887819e-06	-2.249797573943	-2.35322951208506
SLC30A1	0.341114718058754	0.164007778459059	0.0375375367487183	8.47472476251554	0.464624098658294	0.293158244921216	1.58489180061491	0.112990919786625	0.242669280070997	1.00826497561135	1.031795993617
LPGAT1	-0.109225516501465	0.0301882289417445	0.000296717331567287	2185.57116782743	-0.176265348795558	0.0541796981911459	-3.25334681957241	0.00114054199261037	0.00723571235708158	-0.673145841418635	-0.625896632014301
INTS7	0.10985905888953	0.0430489485953191	0.0107119787027303	180.109059918087	0.124032761159183	0.0762784883941637	1.62605164011972	0.103938670395283	0.228228447209239	0.144838310644911	0.150839456152974
LINC02608	0.441384457902853	0.298793283084327	0.139615737794174	20.4792009259525	0.631587429037383	0.452551233188731	1.39561530876215	0.162830369936197	0.31449510679561	1.38263664453249	1.46365500240524
PPP2R5A	0.0465693289816247	0.0233772893753748	0.0463627579364793	468.754128596864	0.0371159797514275	0.0481270717184045	0.771207938197366	0.440583689718387	0.613174018026674	-0.0914631083876979	-0.0739751482310666
ENSG00000234915	0.187534243610303	0.0590719615687108	0.00150004722663339	73.0658702931919	0.226172763797126	0.103090113445195	2.19393263076934	0.0282402531267515	0.0878022728598938	0.434849919160974	0.415029684011378
PACC1	-0.029130762874755	0.0329657142394864	0.376875195619913	212.79315020856	-0.0588485158634796	0.0655957793299371	-0.8971387559477	0.369644880501499	0.546062635485325	-0.374100420201018	-0.322192118155063
NENF	-0.167846901396949	0.0419981358694298	6.42771482521782e-05	252.997144830976	-0.266641735314574	0.0690230523809444	-3.863082348821	0.000111965242771666	0.00115178770340043	-0.892017314825403	-0.859659678135553
ENSG00000286213	0.364452642959379	0.269544495781079	0.176341511496862	6.46872250603928	0.464473964387175	0.429986638716174	1.08020557516385	0.280050646280816	0.454492240868425	1.09540051528451	1.03140766381211
ENSG00000260805	0.226795207405378	0.0692257281741273	0.00105225452356793	21.4338841670241	0.292537549239584	0.133493487344656	2.19139940875396	0.0284229018610801	0.0881468983822255	0.581436442296147	0.586685522419434
ATF3	0.250911940353808	0.0702066210984207	0.000351693777298465	67.9292971823924	0.323747021548177	0.12477215538704	2.59470569009505	0.00946719471301088	0.0382738294347544	0.671479775178702	0.667410384252216
NSL1	0.0832131585428243	0.0245001302174549	0.000682691713504653	301.713818395676	0.0727027971396256	0.0505673136980314	1.43774291776262	0.150507010945334	0.296882535918012	0.0453519631365522	0.0180719356903014
TATDN3	0.20408336509618	0.069953371228817	0.0035294016007666	240.434335039124	0.265970044457217	0.116286883899892	2.28718867973264	0.0221848124836026	0.073340321520635	0.496638473110345	0.517967341875004
SPATA45	0.419600755060651	0.11853602226248	0.000400341502334744	9.26114862598212	0.625320705364417	0.218559025696431	2.86110675764523	0.0042216486732634	0.0203831880058483	1.30130401914624	1.44744580804135
FLVCR1-DT	0.262999591029258	0.0761973134671473	0.000557356042400053	19.9966662743454	0.368640111793581	0.142393061890731	2.58889096771067	0.00962855759202176	0.038732463650484	0.716610778447885	0.783528608600049
FLVCR1	0.0140439713733346	0.0491036852873339	0.77487317110131	105.84530916536	-0.00223188052001766	0.0899651499443073	-0.0248082787768297	0.980207887582922	0.9873123003066	-0.212901265393042	-0.175750357770684
VASH2	1.01004446781515	0.195734373306014	2.46578781011301e-07	6.0350621767598	1.41654354570534	0.363078204009168	3.90148328945015	9.56050624166528e-05	0.00101247891765616	3.50581156540681	3.49398327698391
ANGEL2	0.034144476226144	0.0298420424548104	0.25255166210114	195.412998485202	0.00315666088499323	0.0548444638974231	0.0575566002595487	0.954101820304616	0.974194253094165	-0.137853104705641	-0.161812625786669
RPS6KC1	-0.0982138933843763	0.0343710384694717	0.00427045445148618	585.675451644136	-0.173044193726525	0.0580822805039809	-2.97929406739917	0.0028891335919611	0.0150441240520251	-0.632032343664629	-0.617564953243237
PROX1-AS1	-0.445201474149291	0.068623322000579	8.72076198863462e-11	154.452896956705	-0.676118484329586	0.114303226378526	-5.91513035765549	3.31612840703544e-09	2.09656169802743e-07	-1.92756098378922	-1.91879177947748
LINC02775	-0.726219953582933	0.234972735668784	0.00199714696928244	13.6573850783695	-1.13005059789534	0.373947220269187	-3.02195212758066	0.00251150263990486	0.0135321672964296	-2.9767843816641	-3.09290990575444
SMYD2	0.025572377638319	0.231143145348828	0.911906286750533	13.976479523526	-0.0187281265954183	0.355935213352513	-0.0526166726214589	0.958037332541007	0.97639739488457	-0.169858282533671	-0.218418723708727
KCTD3	0.113059862997836	0.0336080383518424	0.000768014860731531	398.60366409707	0.131160845144187	0.0637024406984221	2.05896106501043	0.0394979684624115	0.112042237261629	0.156788978690717	0.169276602065994
ESRRG	-0.035427904046469	0.104857464308205	0.735463221694517	563.65717745679	-0.0986212206601303	0.158860137473594	-0.620805333726489	0.534727713449305	0.692307430727871	-0.397611713374332	-0.425066209318135
GPATCH2	-0.285610768838061	0.0590609192986739	1.32566335438461e-06	114.518402046548	-0.471114902070726	0.100687839197443	-4.67896526358954	2.88326279590062e-06	5.78655916163652e-05	-1.33170585556646	-1.38853975568678
RRP15	0.184794689343825	0.0644569341628384	0.00414450883465066	56.6207017050011	0.233246428739192	0.105660101864776	2.2075165991956	0.0272779886237847	0.0856054645114981	0.424621394538927	0.433326072346737
LYPLAL1-DT	-0.311444465353481	0.0940134884464663	0.000923790166487885	45.5781489302299	-0.499667054387053	0.165925885087795	-3.01138700644971	0.00260057170468741	0.0138526253063301	-1.42815972184674	-1.46239132638858
LYPLAL1	0.0599498638367042	0.0291212328204233	0.0395296297194127	403.17442046902	0.038027729445142	0.0558200280883046	0.681256006983443	0.495709514834193	0.659735874864809	-0.0415049338422945	-0.071616862024769
ENSG00000277007	0.169773387758111	0.110365900296899	0.12398076416885	10.7265266961532	0.210664672767159	0.210058725805574	1.00288465503759	0.315916517216441	0.491266358610301	0.368537178575515	0.374917230545143
EPRS1	0.0976935569183604	0.0358949616929357	0.00649567097766107	237.481163468703	0.0877688445690471	0.0646450062866854	1.3577049428971	0.174557327738213	0.329920964191893	0.0994166382311646	0.0570410212640842
BPNT1	0.0539578132673083	0.0510050400895575	0.290104777617631	40.233915870174	0.0501702038128623	0.0909567508513066	0.551583069352148	0.581234038779977	0.727579760814739	-0.0638771268430193	-0.0402097444692308
IARS2	0.0662996003423413	0.0320026715603755	0.0382944022273516	133.238379634237	0.0522301453138846	0.0631851558571839	0.826620502953878	0.408452192635484	0.584165946574109	-0.0177972683340272	-0.0348816026983797
RAB3GAP2	-0.0560225919208428	0.0276976352260158	0.0431093569306265	317.287022929114	-0.121840067902375	0.0515946046914987	-2.3614885438293	0.0182017342914283	0.0631785456755491	-0.474504978305778	-0.485122919569868
MARK1	0.0226188853479869	0.16500745316746	0.890969172018945	123.53216435535	-0.00188176050902272	0.257516886616988	-0.0073073285940332	0.994169647221428	0.996401760322415	-0.180885575908486	-0.174844754842413
LINC02817	-0.124125137528551	0.162968085699005	0.446267111004039	5.76897803820483	-0.193208889337421	0.293004148901122	-0.659406667318633	0.509634661844475	0.67200757947564	-0.728775745304647	-0.669721947472246
DUSP10	-0.115727577984748	0.0469853967336498	0.0137759095784569	253.718324814439	-0.190624516788079	0.0842103739763161	-2.26367023190862	0.0235944046855892	0.0767430283557993	-0.697422234403289	-0.663037338552643
TAF1A	0.0509813643033806	0.0613313855270503	0.40583563652005	27.701618454015	0.0168266826075331	0.114239578342352	0.147292933427214	0.882900809953652	0.933099985421139	-0.0749901323002668	-0.126454430560173
MIA3	0.15495531889006	0.0262582977051106	3.60879417795741e-09	174.041592528246	0.203046176472376	0.0549905432779618	3.69238353303829	0.000222162089835878	0.00199674786172807	0.313211761545949	0.355211608652887
BROX	0.146639140960049	0.0379231786827661	0.000110299089325532	122.178579180159	0.185017239289837	0.0768770753834906	2.40666334361582	0.0160990028292672	0.0578990260444178	0.282162100745552	0.308578860471124
DISP1	0.294355289773893	0.0879872516722934	0.000821547624991449	105.408419712303	0.372299610802764	0.135924704181414	2.7390135814154	0.0061623827712272	0.0274918414908988	0.833681843830813	0.792994085906829
TP53BP2	-0.0865454053254807	0.0380003831667505	0.0227571182023032	135.88951581738	-0.166688428558529	0.0685437987386214	-2.43185279523482	0.0150218110454881	0.0548765768932095	-0.588466345037454	-0.601125448596862
ENSG00000288999	0.173528944326915	0.151501030953207	0.252044418069764	5.17914604255483	0.132465906580499	0.279880196368539	0.473295032300433	0.636002705794867	0.768892561269116	0.382559095682083	0.172652208775647
ENSG00000291068	-0.103252696257268	0.0612797650542497	0.0920002460056057	47.4335037106126	-0.182540314577754	0.119242314606801	-1.53083504945101	0.125810164836971	0.262211309877394	-0.650845447636196	-0.642127145006147
ENSG00000290989	-0.0350474188340813	0.0366382534912878	0.338779310857257	78.5581944314716	-0.0898600523268878	0.0788269009585716	-1.13996682901583	0.254300120935702	0.426328681977594	-0.396191116450646	-0.40240500901966
FBXO28	-0.014898893224079	0.0266281384934447	0.575809007840483	277.122567287504	-0.0765267385903882	0.0488506374374982	-1.56654534320663	0.117221002022681	0.249067154304934	-0.320963663276387	-0.367917725847759
DEGS1	0.304105401773122	0.0454469147384387	2.20981831018623e-11	100.776729982104	0.418983166485096	0.0853856023970382	4.90695333549148	9.25020301134017e-07	2.2697206125467e-05	0.870085306201364	0.913743438701285
ENSG00000237101	-0.067308841103708	0.152599895825986	0.659154706929291	6.53903224279273	-0.111097833523086	0.285810725287905	-0.388711212328278	0.697489787168702	0.813066554940425	-0.516643832450794	-0.457337592811725
NVL	-0.116161188053587	0.0268898287497901	1.56104739546831e-05	226.952700212218	-0.203562049899895	0.0542901676344324	-3.74951964176272	0.000177173620150314	0.00167196963384643	-0.699041180711365	-0.696500915334133
CNIH4	0.154308231685546	0.0391357181503327	8.05021541684834e-05	72.4323130887762	0.178628010707778	0.0756100485798623	2.36249035760246	0.01815261365868	0.0630526177330855	0.310795767278206	0.292052801029782
WDR26	0.0796729346238506	0.0248977999473482	0.00137428070335787	283.061716931546	0.0986199206867452	0.052225673582462	1.88834176606701	0.0589800836951603	0.151802413351258	0.0321340218218401	0.0851078726250084
CNIH3	-0.223942782997861	0.0780591703188266	0.00411921535272796	90.3735154559691	-0.349609508218387	0.13020848968284	-2.68499779906795	0.00725302838264984	0.0310594072979113	-1.10145945407089	-1.07425997441771
LBR	0.156416060378122	0.0319381811335276	9.70819068434037e-07	196.648406132977	0.190406369765652	0.059107757677198	3.22134314087007	0.00127591284367598	0.00793057894522823	0.318665652516431	0.322518116116252
ENAH	-0.0443729101923562	0.0278452393138578	0.11103582192019	741.553311056293	-0.0835518800929119	0.0588703969553792	-1.41925117570109	0.155825800894145	0.304479357072775	-0.431009195850625	-0.386088605878653
SRP9	0.125978249213618	0.0361002895951105	0.00048360974737565	125.061172434726	0.155310073862213	0.0638254884086929	2.43335503941182	0.0149596241939406	0.0546960099282548	0.205021654021177	0.231739790560667
EPHX1	0.115329542743789	0.0709507420293037	0.104058729779337	128.696222632705	0.143211011024134	0.114291354054373	1.25303451174446	0.210193147135681	0.374362864279497	0.165263158395682	0.200444959098836
ENSG00000242861	-0.385000646390688	0.0460596632021492	6.33928447558179e-17	249.38139094875	-0.57439035747042	0.0825818087360507	-6.95541023212866	3.5153756855103e-12	6.55506319281673e-10	-1.70279243055009	-1.65566688893094
TMEM63A	-0.206021943636973	0.0453375179927256	5.51489333201888e-06	1644.35408892286	-0.316049360935441	0.0708938271487328	-4.45806600724743	8.27024376294449e-06	0.000136579552547013	-1.0345493917686	-0.987454974137147
LEFTY1	0.185588536150074	0.161637840767265	0.250896306307245	10.1545053056749	0.190268893197206	0.296065660487405	0.642657756674553	0.52044619730539	0.681604990443252	0.427585337142003	0.322162526092705
PYCR2	0.0314693522908114	0.0497592867304943	0.527104799155718	84.2741397543592	0.0149295379425449	0.0916938965070318	0.162819320710184	0.870660695535644	0.925241863074273	-0.147841069307908	-0.131361490168349
SDE2	0.182930849989106	0.0561735176480778	0.00112782272020845	33.0026177800514	0.231715796481387	0.107217169806856	2.1611818041719	0.0306812984120357	0.0934200510350761	0.417662479008559	0.429367015419841
H3-3A-DT	-0.131123104269414	0.0587196735339727	0.0255466160859501	34.9699391661974	-0.271975891261216	0.109607455026692	-2.48136307147158	0.0130880985027389	0.0492718576651795	-0.7549036727522	-0.873456739410075
H3-3A	0.298867926476464	0.0489090906666774	9.92059319524051e-10	241.324031723303	0.402237306966483	0.0795982789671713	5.05334175795909	4.34146032024893e-07	1.21108558091191e-05	0.850530429817005	0.870429435101841
ACBD3	-0.13827211698748	0.0400146145130826	0.000549190885075944	140.558371529881	-0.237308169897165	0.0695221901391533	-3.41341619736341	0.000641538856773395	0.00464200379894208	-0.781595552341818	-0.783786943346275
LIN9	0.215780040521701	0.0783375452389681	0.00587835589652645	29.4392059980387	0.256396939904914	0.139766815290055	1.83446220315472	0.0665854134390291	0.165564553739074	0.540309713373755	0.493206027917042
PARP1	0.0930222798597268	0.0549242529259275	0.0903324378272988	178.974832980961	0.10569163265621	0.089809433784398	1.17684332483311	0.239258046544079	0.409208206622643	0.0819757453840028	0.103399209499008
ITPKB	0.200939485755767	0.0535141664430085	0.000173421798084827	769.455385783608	0.240140954579755	0.0946176148216581	2.53801530542055	0.0111483108763449	0.0434000442704642	0.484900341971407	0.451159108432028
ITPKB-AS1	0.803337714400713	0.125544158728204	1.56555833359962e-10	17.476359599429	1.18544753955106	0.223202356620339	5.31108881420763	1.08972204289817e-07	3.88685118981428e-06	2.73404181340232	2.89624189313568
PSEN2	-0.0832807681617578	0.26439665556709	0.752773652800674	9.42476360477237	-0.15667923407631	0.411226447093023	-0.38100476071975	0.703199715965646	0.81726509001104	-0.576277346987741	-0.575236166213446
COQ8A	0.0788875734298691	0.0473661510976346	0.0958162052082821	121.868182796357	0.0835185723939718	0.0769129828991992	1.0858839333202	0.277530346024189	0.451845659513961	0.0292017614873275	0.046047479601728
CDC42BPA	-0.0425768218693171	0.0299447396645312	0.155070830901911	3038.30428644668	-0.0784140988610915	0.0523567017520859	-1.49768981309002	0.134213859757004	0.274407268297075	-0.42430323865884	-0.372799477630511
ENSG00000287532	0.58971474139164	0.104653757093478	1.75147462674598e-08	22.5525138826139	0.814396186465322	0.180663366321781	4.5078103162032	6.55000923479333e-06	0.000112195565160163	1.93644934881979	1.93649900115267
ZNF678	-0.0405117883705919	0.0355476016606843	0.254432566138043	187.406351234278	-0.0979030304871555	0.0642840230253671	-1.52297609700815	0.127764685698029	0.265010079557543	-0.416593135506106	-0.423208574497853
SNAP47	0.123247892713215	0.0697001841990889	0.0770178192772338	33.9807829526238	0.120452665340604	0.129729454805521	0.928491262999414	0.35315279780588	0.529441671532508	0.194827470597598	0.141579359171991
JMJD4	-0.0600069939659758	0.0710284070666387	0.398205252446425	17.7084611855355	-0.151186826816619	0.144294517148425	-1.04776556867442	0.294746629666309	0.468924618562224	-0.489381323308852	-0.561029779998904
ARF1	0.118706363675504	0.0413266772550281	0.00407378964175846	202.622081321845	0.147679820573167	0.0713029412663259	2.07116029087165	0.0383438191071767	0.109635636503847	0.177871010872608	0.212003758614437
C1orf35	0.015350457423675	0.065690269150301	0.815233943578776	83.3651036993757	-0.00569089052205224	0.106431157016276	-0.0534701555596353	0.957357309033923	0.976082144026767	-0.20802330955264	-0.184697260228102
MRPL55	0.117879295613087	0.0738557418152283	0.110472072208803	33.3170836249663	0.122429183068828	0.129743969681611	0.943621374999294	0.34536316532392	0.521971905438005	0.174783031873959	0.146691721180014
GUK1	0.109545149617921	0.0427474571991629	0.0103888054414912	189.207929822144	0.126003742051335	0.0732153245925267	1.72100230044185	0.085250406450131	0.198173226671434	0.143666284686882	0.155937496857437
GJC2	0.224864414701412	0.0809028808448898	0.00544533096963988	136.787717090109	0.304556146991078	0.139302640348989	2.18629127364769	0.0287943021667346	0.0890013905589467	0.574227546690671	0.617772226908378
IBA57	-0.0572375845469518	0.0842196742892972	0.496743527070111	26.6401189022182	-0.126870732047616	0.147695790466057	-0.8590003252447	0.390340336564762	0.567127280593303	-0.479041330129075	-0.498134984113487
TRIM11	0.0634282018873794	0.0777815133551212	0.414805454592693	22.6388870845707	0.0223029228890035	0.154213432154466	0.144623737228441	0.885007954671832	0.934466075709057	-0.0285180524249509	-0.112289861043787
ENSG00000231563	-0.228514759200961	0.0780292447850863	0.00340515968842709	16.0842700048384	-0.377134139321874	0.143207036036644	-2.63348889663056	0.00845125989408084	0.035041788485156	-1.11852959271973	-1.14545381008584
H2AC25	0.447506115920466	0.138501888060367	0.00123337638414496	12.9471007529925	0.656431994562885	0.236568747336243	2.77480437274277	0.00552349215696714	0.0252064941029377	1.40549274580673	1.52791671434675
RNF187	-0.0104469083166641	0.051902723232053	0.840480722083406	71.3665708114855	-0.0513537825680611	0.0932640431223526	-0.550627882395044	0.581888791138818	0.728213727148579	-0.304341529595856	-0.302806615453704
RHOU	-0.142374565411	0.050171603707929	0.00454324769579075	799.412169763665	-0.23278509493977	0.0793552858294807	-2.93345418022915	0.00335213128454703	0.0169171932849679	-0.796912640681372	-0.772087783636532
LINC02814	0.0765246885087067	0.389190913063495	0.844120954608009	70.2240694892493	0.0809426842370007	0.56918573326766	0.142207858535585	0.886915824664197	0.935671865348133	0.0203795866938199	0.0393848159875493
ENSG00000233920	-0.0948631577524189	0.150820571024524	0.529361997971573	14.3455053853967	-0.229755229491494	0.269710148001993	-0.851859787974294	0.394291917786409	0.570747263709481	-0.619521884451312	-0.764250885041593
RAB4A-AS1	0.0232074707850781	0.0910135864974246	0.798731532600011	18.2566127805079	-0.0226065967981977	0.162384318896408	-0.139216624806114	0.889278971735026	0.936739624789929	-0.178688006504904	-0.228450580964952
RAB4A	0.0598544571188499	0.0309382097910369	0.053033857079318	181.942313985216	0.0430059703602341	0.0615099416382556	0.699171048042206	0.484445141632857	0.650482402330918	-0.0418611487107577	-0.0587403927891627
CCSAP	-0.0407672266610996	0.035967169090319	0.257022539669853	229.58622480068	-0.087107202913549	0.0613844435455202	-1.41904361890898	0.155886299721403	0.304516785730803	-0.417546851545186	-0.395284626260832
NUP133	-0.0316684488906657	0.0222794264365721	0.155194349143475	251.511139101704	-0.0892293495513009	0.0444232634890631	-2.00861761480601	0.0445777017817023	0.12267403791262	-0.383575240325728	-0.400773664730549
ABCB10	-0.0108558206685954	0.0363492931649352	0.765204922121845	146.437500203898	-0.0669872070249964	0.0621420857336457	-1.07796843691597	0.281047841999689	0.455408179572921	-0.305868263382869	-0.343243250100418
TAF5L	-0.131436253875662	0.0473797150103343	0.005535399027045	87.8698724691731	-0.229164909436482	0.080457428690518	-2.84827533226263	0.0043956877338243	0.0210609520345009	-0.756072862389027	-0.762723992679981
URB2	0.104879213891807	0.056864397981458	0.0651286621300674	38.3620805985207	0.0761112045315491	0.104018074643184	0.731711337598158	0.464344774895433	0.633768449827167	0.126245334482166	0.0268879519645367
GALNT2	-0.0579139402267965	0.0436229195848523	0.184309131441585	350.508815237769	-0.125100222671699	0.0765159784285558	-1.63495553792738	0.102058368614097	0.225096845044807	-0.48156660250977	-0.493555473017261
PGBD5	0.0785692525276634	0.0812940738180522	0.333803089795721	294.526334786582	0.102526233677469	0.137307095455403	0.746692902776962	0.455248954821792	0.62575012502476	0.0280132640643109	0.0952117466454899
COG2	0.0174618956456018	0.0361646491834714	0.629206275218768	128.582941895079	-0.0169093833790948	0.0686217640546129	-0.246414291617998	0.805361544151891	0.885621148619103	-0.200139947611184	-0.213714453370693
AGT	0.0416875436750929	0.192959717618548	0.828954442258675	35.9960424963583	0.0487367733542388	0.302774167294346	0.160967409438397	0.872119069370238	0.926185940752617	-0.109689964419863	-0.0439173840786137
ENSG00000244137	-0.253055804459866	0.121341834623034	0.0370258749120812	18.3659926941633	-0.372683908334995	0.213949998772319	-1.74192059113586	0.0815223403276044	0.191715452644627	-1.21015715737613	-1.13394306495092
CAPN9	-0.147895116661638	0.114237892649237	0.195449971634062	25.9809143501208	-0.231174611672835	0.196242401856801	-1.17800541312944	0.238794448210097	0.408557609359227	-0.817524422344306	-0.767922188078818
C1orf198	-0.0275731598350828	0.0533586750193948	0.605329843425575	364.979457305758	-0.0610261730674313	0.0975329375985551	-0.625698093075127	0.53151298427321	0.690086177624596	-0.368284882528482	-0.327824737481976
ENSG00000223393	0.396943811802613	0.108754496788718	0.000262335152256493	11.5789783354127	0.530645567435071	0.214850732709395	2.46983364098095	0.0135175898779134	0.0505143623773572	1.21671102355902	1.20256382628988
TTC13	-0.0339361322012668	0.0258993337021519	0.190091295880555	214.053320660565	-0.0821916846396942	0.0486778768563764	-1.68848129679525	0.091318876278372	0.208115548843974	-0.392041966048706	-0.382570392275396
ARV1	0.0932496823576462	0.043315121538883	0.0313327870206745	56.6943555405159	0.0704465496367938	0.0834779405262899	0.843894197588737	0.398728530885477	0.575229653165602	0.0828247857105787	0.0122360386227144
C1orf131	0.0649558527481468	0.0636094122381716	0.307175174626475	64.8283569412064	0.0617307278869927	0.105008731271908	0.587862810447141	0.556624380447372	0.710601763443126	-0.0228143455721803	-0.0103078704685685
GNPAT	-0.0558707673146423	0.0276316847887475	0.0431782187717863	143.897807403454	-0.120339363524925	0.0601090206102407	-2.00201837100675	0.0452827557488173	0.124219790490843	-0.473938119039015	-0.481241272603087
EXOC8	0.187608583553922	0.0651408018557135	0.00397615647976678	24.461185095429	0.22188742327272	0.121742468724602	1.82259671252978	0.068364493916971	0.168746206416035	0.43512747816136	0.403945436308676
SPRTN	0.0252334295162783	0.0653782417296379	0.699525802246236	43.557520333455	-0.0192639637023269	0.116332747111613	-0.165593645646865	0.868476748290835	0.924109005500417	-0.171123794684429	-0.219804693198771
EGLN1	0.105533307785157	0.0449164741778878	0.0187963376791264	271.657536800474	0.133828337360686	0.0822652011390705	1.62679158997554	0.103781368403636	0.228010789129958	0.128687489242565	0.176176204163965
ENSG00000233461	0.266615188684167	0.0823962495278278	0.00121315729807105	23.9030338225656	0.351178649566631	0.156166405110887	2.24874645297286	0.0245286319060675	0.0790313378408312	0.730110138577075	0.738363662787085
DISC1	-0.508649661068879	0.0722282975884119	1.89161304150541e-12	382.413566815683	-0.772293489140668	0.122228152205708	-6.31845835189352	2.64185471275179e-10	2.66334405055689e-08	-2.16445402513987	-2.16755324197116
ENSG00000286071	0.176956027541021	0.125728967552213	0.159296840575184	8.25827005209022	0.249382626970486	0.250458889268339	0.995702838493786	0.319394550549107	0.495188810146939	0.395354609706466	0.475063156519383
SIPA1L2	0.0554041930364182	0.096595143704323	0.566258001485081	108.180793374938	0.0273426225126567	0.155408091480316	0.175940790805735	0.860340458742354	0.919982237059641	-0.0584768574407314	-0.099254425783124
MAP10	-0.462068473854396	0.168216784697772	0.00601682487982442	6.0963671569722	-0.741202427899106	0.340052808948775	-2.17966859379997	0.0292820361841166	0.0900905754027197	-1.99053638234028	-2.08713465628849
PCNX2	-0.310332779173928	0.173642483766306	0.0739061628896438	104.501339128763	-0.47788484621731	0.259376472624873	-1.84243713927152	0.0654112334815386	0.163705892017762	-1.42400907967889	-1.40605055498658
ENSG00000289305	0.390752016078744	0.178088548036336	0.0282250198182914	8.03158850912708	0.537908990395769	0.303751951948553	1.77088241555358	0.0765802570758947	0.183401685414568	1.19359305294926	1.22135103323583
KCNK1	0.328980527350538	0.0791331177761602	3.22023563586981e-05	303.986138956973	0.453259723560914	0.133957533487072	3.38360756399458	0.000715401783021656	0.00506175968573103	0.962960208355487	1.0024014687599
SLC35F3	1.68827148712987	0.365961809900032	3.96430562129426e-06	123.246146622783	2.44195816695307	0.562303355641957	4.34277715480676	1.40692825757549e-05	0.000210624595145777	6.03807086440418	6.14626950608316
COA6-AS1	0.205318376319236	0.0860764479888869	0.0170650774191979	30.2924134199117	0.268595157353425	0.154179538167141	1.74209340971206	0.0814921005920355	0.191695782204714	0.501249567279241	0.5247573277404
TARBP1	-0.325663067814182	0.0690475187070613	2.39928756428201e-06	182.51511959255	-0.502968690086788	0.115374938900629	-4.35942757482186	1.30403102055058e-05	0.000197339696247506	-1.48124694378643	-1.47093117233816
ENSG00000287633	0.241787874964099	0.130236104508623	0.0633773514229449	6.01699740468165	0.255424085314697	0.240649868606963	1.06139299719238	0.288511338058544	0.463171373249826	0.637413748951826	0.49068969083828
IRF2BP2	0.148046751714495	0.0373334270671632	7.32336434068256e-05	343.527618823537	0.185915983064823	0.0673871312419866	2.75892413934643	0.00579919954237214	0.0261727967091556	0.287417620388393	0.310903506217821
ENSG00000286263	-0.343080213450148	0.107785661999865	0.00145764847457596	14.3499484581514	-0.566760214177494	0.209004646456369	-2.71171107335075	0.00669369094021759	0.0293466551310551	-1.54627639224932	-1.63593114149518
TOMM20	0.115009909564847	0.0317698435812664	0.00029449280536775	177.273798912785	0.138859657904871	0.0690141269149916	2.01204686796823	0.0442149967000769	0.121994964672941	0.164069761396458	0.189189966516297
RBM34	0.00352864848710315	0.120493754845288	0.976637363664522	6.45226924855911	-0.00468725046961608	0.21983731327463	-0.0213214508483397	0.982989232425209	0.98889670032478	-0.25216175399393	-0.182101295010822
ARID4B	-0.00841748356133204	0.014016407432905	0.548143072496919	1617.27291183595	-0.0437224723833835	0.0343390576871256	-1.27325778073916	0.202926582980607	0.364906188218668	-0.296764376869771	-0.283067849794037
GGPS1	0.15333878956982	0.0367427038526989	3.00202575856739e-05	136.031497407847	0.181829508886604	0.063313660157996	2.87188433637951	0.004080322793655	0.0198504739343896	0.307176214027635	0.300333636270705
TBCE	-0.0670178231422631	0.0366098919031038	0.0671612680744327	85.754181399315	-0.132394437436948	0.0703326489177887	-1.88240368412261	0.0597812260875695	0.153112386323138	-0.51555727453131	-0.512422324506487
B3GALNT2	-0.0251262768082507	0.0610186766962038	0.680500608365182	83.805800114502	-0.110606831159554	0.10956584017691	-1.00950105416947	0.312734396317397	0.488079878734933	-0.359149088580734	-0.456067590628934
GPR137B	-0.126940471619246	0.0847434694854622	0.13414933377527	85.341861901563	-0.199716605945507	0.143134006822822	-1.3953120602061	0.16292175682228	0.314630361791951	-0.739287204930881	-0.686554482121988
ERO1B	-0.0191334416215132	0.0413935166206714	0.64391437488542	160.402714602652	-0.068863873966392	0.067404779153609	-1.02164675607731	0.30694811968156	0.482012394593161	-0.336773966096956	-0.348097343051826
LGALS8	0.212405897858711	0.0830355306015464	0.0105272407862691	44.9763791885047	0.27661892039171	0.145459351395073	1.90169224418169	0.057211400410272	0.148560045733072	0.527711860602961	0.545511192344071
ENSG00000230325	0.0285621207932047	0.0845142681410913	0.735396196060579	29.3301057588095	0.0111452357157233	0.149443343691004	0.074578334775269	0.94055021245338	0.965919274025057	-0.158695641279385	-0.14114977724264
HEATR1	0.0609043585497308	0.040145385316319	0.129242730562453	125.161719365118	0.0433971897179269	0.0694150760291047	0.625183925459235	0.53185035072239	0.690352784088757	-0.0379411888954367	-0.0577284843440666
ACTN2	0.116222745455057	0.11391378482285	0.307600725913234	381.011816340888	0.171176408037308	0.180310309372476	0.949343432624811	0.342445970434279	0.518882080895635	0.168598060732342	0.272778857848086
MTR	-0.0684628171437741	0.0375421957206446	0.0682090645753948	291.535588309125	-0.14243245965378	0.0690874713500701	-2.06162502217033	0.0392434498810662	0.111579861068903	-0.520952369968556	-0.538386171268005
RYR2	0.169189431542155	0.136938209944122	0.216638302362174	454.809548358129	0.241843250448262	0.210921056687733	1.1466055321651	0.251544689031084	0.423534668432609	0.36635689304287	0.455562181877968
FMN2	0.109778319926497	0.548168728502849	0.841274319070826	23.9565748590584	-0.101519604496195	0.729214505871407	-0.139217752360644	0.889278080752899	0.936739624789929	0.144536859974106	-0.432563024143813
RGS7	-0.284328611975989	0.747589509945469	0.703702560153125	90.3011548335887	-0.462863076112335	0.994076494832809	-0.465621185611257	0.641486675788675	0.772607656055654	-1.32691873629181	-1.3671959949281
ENSG00000287738	0.0399951247587634	0.135281957006497	0.767502950857812	7.74009010805071	-0.10386515419543	0.262959961286785	-0.394984672522651	0.692854199771098	0.808951393400167	-0.116008856791631	-0.438629905811035
FH	0.00891803329383325	0.0620086427402132	0.885643242337471	36.8055742618406	-0.0338120682714515	0.116416243603631	-0.290441155158496	0.771478762648985	0.86454989263794	-0.232039701341845	-0.25743409364679
OPN3	-0.0973274246141122	0.107167122269007	0.363781218871401	14.8283337563748	-0.211175833077982	0.185353918445918	-1.13931140408881	0.254573293517593	0.426467375077614	-0.628722583476896	-0.71619434651421
CHML	-0.202300759414494	0.146997103146326	0.168752676836219	10.7826928052017	-0.309844163889119	0.250888883265566	-1.23498562334127	0.216835854751866	0.382494189480271	-1.02065580882026	-0.971404921471834
ENSG00000288723	-0.317163282429323	0.13435248571575	0.0182414427372487	14.7586532348954	-0.498206651912188	0.251639896472647	-1.97983967922329	0.0477215461923797	0.129344268069907	-1.44951175782755	-1.45861392230952
PLD5	0.186890735163039	0.0622420780348698	0.00267646264166393	962.551406047221	0.242727093824087	0.101936844842515	2.38115172388435	0.0172586018983394	0.060865804300799	0.432447286704345	0.457848286996624
ENSG00000272865	0.631910568149106	0.106337140329086	2.80673639081003e-09	41.559119490402	0.870676238078887	0.174665404827386	4.98482363430433	6.20183570111177e-07	1.64426308514466e-05	2.09399361002224	2.08207017087719
CEP170	0.1200909017377	0.0279079361713222	1.6841765592922e-05	988.98718043472	0.150655356948961	0.0525372483024039	2.86759131505689	0.00413609427459121	0.0200753887179582	0.183040385260483	0.2197001323448
AKT3	0.0398484436292352	0.039458063836433	0.312546299705514	1882.26851419067	0.0309284129641244	0.0697741411517006	0.443264688803275	0.657574293581771	0.785091417985027	-0.116556512139556	-0.0899795993492169
AKT3-IT1	-0.14515136964102	0.137025382124089	0.289461904557094	4.91492545763683	-0.231639566952398	0.266190742008297	-0.870201439782521	0.38419032925642	0.561332290254209	-0.807280243464387	-0.769124818175539
ZBTB18	0.0463541765234634	0.140999900594422	0.742342196568796	53.9523504319329	0.0439723250529203	0.225146703184971	0.195305214026583	0.84515401546887	0.910750826764589	-0.0922664114077274	-0.0562408680206175
ENSG00000240963	0.421195699222592	0.0903457314803298	3.13085513046348e-06	127.252458535051	0.570838334316101	0.150051498475522	3.80428279701068	0.000142215635589708	0.00139572187066755	1.30725897533412	1.30652442905389
ADSS2	0.254223022379283	0.0394478596554049	1.15957115365572e-10	600.096633268353	0.337035723716419	0.0681116826693495	4.94828068413125	7.48718888574336e-07	1.92149441595619e-05	0.683842181880259	0.701782277370476
DESI2	0.055675346127795	0.0417972246572495	0.182848845036357	121.963110121883	0.00388670772526562	0.0697506168726218	0.0557229154311782	0.955562543987875	0.975021946075042	-0.0574644679051679	-0.15992432310312
HNRNPU	0.191721002459371	0.0319062388924413	1.86800597972883e-09	971.787893206936	0.2491153307897	0.0566458752764506	4.39776646708936	1.09370566718486e-05	0.000170490774426456	0.450481792746493	0.474371781572412
EFCAB2	-0.00381519921416824	0.0503581182723706	0.939608962936339	468.710197030833	-0.0356657776178417	0.0841730919694821	-0.42371946643914	0.671770416689375	0.79420947096719	-0.279581078353426	-0.26222880562993
KIF26B	0.304143600252731	0.204835629712701	0.137592080905988	32.3521499451048	0.384252533386102	0.307081903437006	1.25130308587177	0.2108239200527	0.375168780659136	0.870227925785136	0.823910918286983
SMYD3	0.179530421859533	0.0747428756224474	0.0163068805678343	495.516184301015	0.252293124242341	0.119924936551916	2.10375866351301	0.0353995042973604	0.103507363597542	0.404966485622181	0.482591303352882
TFB2M	0.0720174200649775	0.074287246374351	0.332323071635949	26.1182438584266	0.0414017278620033	0.132794835349243	0.311772123916709	0.755213710721421	0.854327535911324	0.00355104388341523	-0.0628898462863402
CNST	-0.172340354537143	0.0380106115252438	5.787528411614e-06	143.305575936256	-0.288796879602902	0.0684831762603649	-4.2170485566401	2.47520691328232e-05	0.000334516266417999	-0.908794276189112	-0.916965067469807
ENSG00000225300	-0.163004334030432	0.140316015908348	0.24535960930227	4.32611405323895	-0.271438337476965	0.265647794246872	-1.02179782161004	0.306876600608953	0.482012394593161	-0.873936884680826	-0.872066329648185
SCCPDH	0.20161428078068	0.08055064143583	0.0123162714324027	184.990016654291	0.294686121759093	0.135297256825683	2.17806427619421	0.0294012517528011	0.090344146760641	0.487419787419745	0.592242912754654
ENSG00000260855	0.174714133145705	0.186358118005951	0.348492050356438	5.56159616319097	0.237531712075329	0.318871988124035	0.744912444246856	0.456324651696553	0.626537276926267	0.386984170652527	0.444410172129122
LINC01341	-0.0984182960423819	0.13275960326933	0.458495114123274	19.6080430244819	-0.189861042257762	0.234043431367164	-0.811221409414011	0.417238532905002	0.592969849273459	-0.632795510741041	-0.661062573476089
AHCTF1	0.170279138155047	0.039125359459834	1.3481361259471e-05	279.776639620317	0.212104270032739	0.068067778880665	3.11607449986866	0.00183275963646692	0.0105338986362833	0.370425471299249	0.3786408209093
ZNF670	-0.0826352908637084	0.0691459127979976	0.232053552608538	37.257509032072	-0.203219855514325	0.120730947455762	-1.68324576089977	0.092327525507899	0.209597284366907	-0.57386736354012	-0.695615812432617
ZNF669	0.495940287331266	0.072403042984985	7.39967041817397e-12	20.4983613462529	0.670157104903465	0.13070879280076	5.12710040804207	2.94238611958537e-07	8.86542039784359e-06	1.58632877482273	1.56341739904042
ZNF124	0.0870376169256868	0.0633861386584142	0.169710914544655	57.775118928875	0.0723915711035495	0.109321957849602	0.6621869250013	0.507851432644459	0.670430709999963	0.0596311351952197	0.0172669339743932
ENSG00000259865	0.306803220541267	0.154140193148703	0.0465450475176947	11.8462250736238	0.451972106538548	0.25650362133266	1.76204961236156	0.0780609155111651	0.186160813727533	0.880158005265381	0.999070982899832
ENSG00000290683	0.0174524251039457	0.100684051044123	0.862385341825226	16.3850209263001	-0.0643636929508539	0.182164638183722	-0.353327043012267	0.723843273904423	0.83145080980245	-0.200175307256984	-0.336457399668298
ZNF496	-0.250121218968471	0.0382298982388381	6.04765076677839e-11	75.9036194397074	-0.405035730576244	0.0725167420972771	-5.58540991862143	2.33149615607921e-08	1.09032602778422e-06	-1.19920045528721	-1.21762267204714
ZNF496-DT	-0.178584305344537	0.0954530498425469	0.061357208345977	27.2282887738957	-0.276714060225921	0.181145840255979	-1.52757612228298	0.126617813958259	0.263447318844508	-0.932106975394874	-0.885712250532923
ENSG00000289367	-0.463663121933364	0.324940683879883	0.153604054218754	10.7343055061328	-0.667718464975695	0.48473686392817	-1.37748645639346	0.168361899259669	0.321845203477054	-1.99649023305928	-1.89706470908582
ENSG00000290612	-0.536612915354907	0.227624063444914	0.0184008096987126	11.9743688875692	-0.786854266372462	0.369460722145483	-2.12973726084642	0.0331933109355154	0.0987021928524582	-2.26885890533407	-2.20521542089531
OR2L5	-0.459286470076305	0.206321539948023	0.0260094022617586	25.8443786703859	-0.665816791384471	0.324907912251975	-2.04924769843128	0.0404379000669683	0.114073287224533	-1.9801493662877	-1.89214593518331
OR2L2	-0.462873629680576	0.250244833404662	0.0643592431914441	22.5263837565624	-0.674887051729216	0.381399664043992	-1.76950090771808	0.0768103194292307	0.18377339865389	-1.9935425488154	-1.91560661743634
OR2L3	-0.757645992229097	0.231967854916351	0.00109013541596618	32.4416586736868	-1.12758633066556	0.352460253770352	-3.19918719516172	0.001378156516793	0.00845196654824215	-3.09411807130803	-3.08653595525389
OR2L13	-0.705061488311256	0.270651991185498	0.00918613302694811	10.1696882469269	-1.03729438536719	0.434665528855334	-2.3864197101133	0.0170133219172039	0.0602170219034912	-2.89778617175667	-2.85299132057523
SH3BP5L	0.0540225597145953	0.0611554981802187	0.377039685971945	34.6713068998427	0.0259471429346295	0.105960558164916	0.244875483708245	0.806552845025705	0.886401817373445	-0.0636353865576128	-0.102863903540801
ZNF672	0.0731700881808839	0.0774245258963488	0.344633086448034	31.9099819144383	0.0534115581344386	0.141205350590757	0.378254491851635	0.705241548545692	0.818540281407705	0.00785469807594654	-0.0318258193207016
ZNF692	-0.0261530657083885	0.0390919008393857	0.503485947540569	106.381393389616	-0.0781583471067778	0.0759066603993532	-1.02966388845957	0.303167812897673	0.477745512601158	-0.362982754398277	-0.372137962920287
PGBD2	0.373377066052851	0.0988844302332521	0.000159435180095768	21.7179832962732	0.481401362333598	0.170227969402337	2.82798040782473	0.00468426732311939	0.0221095616587221	1.12872114793855	1.07519122563918
SH3YL1	-0.0141121430345167	0.0479965440720864	0.768739450174486	343.028425759165	-0.0560277061709426	0.0764020195168598	-0.733327555020701	0.463358672694798	0.633067761775837	-0.318026216924692	-0.31489595273339
ACP1	0.176308626239917	0.0342014334237207	2.5362155247854e-07	103.554529985362	0.197419685301027	0.0608597375457377	3.24384713543434	0.00117927016238997	0.00742703239083655	0.392937442713384	0.340658407691348
ENSG00000228643	0.60156522477549	0.116492865486985	2.41771318230608e-07	16.1926463029706	0.841603833509213	0.210271032809686	4.00247158281159	6.26841987398796e-05	0.000713601956442941	1.98069485348383	2.00687294168894
TMEM18	0.0269194694922943	0.0569999841674912	0.636732991893624	44.9689892370755	0.00548611725159405	0.110937513745264	0.0494523183942209	0.960558835082624	0.9777495991986	-0.164828719014837	-0.155787370329608
TMEM18-DT	-0.0661873314391113	0.24345507221965	0.785724502941018	5.42961011143814	-0.138227041410812	0.397817972244595	-0.347463038512055	0.728243481762204	0.834940426910665	-0.512456512871636	-0.527508646545512
ENSG00000290112	0.556112349405962	0.148199963130898	0.000175117605244605	7.2665473487997	0.82675600860424	0.279135738081891	2.96184220009009	0.00305804465948353	0.0157047306966152	1.81098992719388	1.96846829959439
EIPR1	-0.0886913792797396	0.0639692166835124	0.165603532838212	100.645578641032	-0.157498714362869	0.113210816344219	-1.39119846891654	0.16416525141383	0.316244058922078	-0.596478651162575	-0.57735579298102
TRAPPC12	-0.113013400286601	0.031600972037074	0.000348540452342727	379.984241935569	-0.196124272657635	0.0535022671200554	-3.66571891650022	0.000246644716584413	0.00216785400954952	-0.687288456892909	-0.677262732314322
ADI1	-0.0191791221424819	0.0457769262559822	0.675238642588547	58.7889100148213	-0.0873790837029868	0.0874893904618427	-0.998739198452822	0.317921046632137	0.493447168664651	-0.336944520971226	-0.395987859527494
ENSG00000235078	0.406140475495335	0.151391823970516	0.00730281196980172	15.2646118889131	0.551317573547286	0.24763117643552	2.22636576493769	0.0259896916733863	0.0826363367236463	1.25104810611757	1.25603300451611
ENSG00000242282	0.388363707362869	0.13972572544541	0.00544473882890364	4.99537503602746	0.546364799684431	0.257723451526209	2.11996539875949	0.0340089634015086	0.100372211997283	1.18467595471752	1.24322240708548
RNASEH1	0.0440665535941349	0.0377781058610073	0.243429536396982	72.4848262463728	0.0155494358187643	0.0702612685300562	0.221308782834067	0.824852011813456	0.897871498265279	-0.100807584599625	-0.129758093292123
RNASEH1-DT	-0.0375044955771871	0.0515099283074712	0.466550986176776	56.1669793509003	-0.108605982528088	0.0910916760164187	-1.19227120717938	0.233154920526334	0.401755191750313	-0.405364970121894	-0.450892295522168
ENSG00000287126	0.393187865221628	0.14843000490648	0.00807355103410119	5.34451037303465	0.471113327501622	0.280138891712636	1.68171339802717	0.0926244287326387	0.209958963973028	1.2026876502852	1.04858070873808
RPS7	0.349848675682586	0.0563288211608663	5.27058055431415e-10	175.390895694938	0.470716746158165	0.0935648760691696	5.03091294440639	4.881497771086e-07	1.34409988160501e-05	1.04087447771043	1.04755493124849
SILC1	0.152650671488434	0.0484262841440154	0.00162029899644288	1157.94823327582	0.190236054564132	0.0803809573044525	2.3666806286418	0.017948413552198	0.0625116476270949	0.304607025008657	0.32207758732503
RNF144A	0.0829323393243984	0.0346199552569279	0.016597404945476	1634.94736901094	0.101594561477024	0.0615825596056566	1.64972943845765	0.0989982863320525	0.220260346768987	0.044303483708654	0.0928019298786239
ENSG00000223884	0.611432313081027	0.195107781305413	0.00172547732675396	5.14150887059755	0.830831416811966	0.34333767863336	2.41986670417023	0.0155261972753987	0.0563197189945553	2.01753506392099	1.97900954685509
KIDINS220	0.0217805615758516	0.0267687670239494	0.415842182651196	1277.74455319613	0.00760355041645237	0.0485558302415213	0.156593973960111	0.875564852035282	0.928492626792006	-0.184015579737743	-0.150310523493391
MBOAT2	0.0318245160371158	0.029948139064445	0.287938793762442	1103.89214214733	0.0218972824518007	0.0498558332452385	0.439212044538279	0.660507898520134	0.78689380130207	-0.146515013763623	-0.11333907033266
ASAP2	-0.221137355084912	0.115046741117779	0.0545866000754157	249.745807777476	-0.339519242491579	0.178627849476524	-1.90070721607271	0.0573403728484427	0.14879003565799	-1.09098498060121	-1.0481609972034
ITGB1BP1	-0.020206643909259	0.0380896750326374	0.595764011422606	206.644966980853	-0.0667481661988854	0.0689327886715361	-0.968307934224736	0.332890603418504	0.509275260043409	-0.340780923053043	-0.342624959042197
CPSF3	-0.05684959563578	0.0382333833072466	0.137038612732086	73.9867344374498	-0.133509671464513	0.075176207203389	-1.77595646855798	0.0757400924330093	0.182100098193351	-0.477592717053743	-0.515306933124546
IAH1	0.0771116967538439	0.0446656047129491	0.084271463814839	89.1604152481227	0.0857885875189446	0.0820575910435444	1.04546802346928	0.295806711980788	0.470017115110451	0.0225712674216661	0.0519189873129076
ADAM17	-0.0527850809294844	0.0413237752786319	0.20147737153716	278.258756146495	-0.112394028788011	0.0739549538176211	-1.51976335574739	0.128570461963373	0.266194163764223	-0.46241725976906	-0.460690266725426
ENSG00000239300	-0.0514386636111227	0.0523969800417598	0.326242508611872	48.2944234309938	-0.113539907369383	0.103100404849573	-1.10125568890871	0.270785390586979	0.444549157331637	-0.457390214727125	-0.463654139015344
ENSG00000271855	-0.0142818245556152	0.118278029756778	0.903890712150521	10.92811479066	-0.0855528788482937	0.225190801218335	-0.379912848950457	0.704010109123091	0.817706951187303	-0.318659747582471	-0.391264289288439
ENSG00000240687	-0.120028408017242	0.0648865736352334	0.0643396608598728	238.953908523889	-0.196205161831289	0.10647628223869	-1.842712364726	0.0653710177442924	0.1636608535675	-0.713480009356277	-0.677471956209633
TAF1B	-0.0343458480495322	0.0643726290200914	0.593654717008967	89.6534305721593	-0.0917939633514368	0.120103905383323	-0.764287914356052	0.444695685917924	0.616547025812417	-0.393571699806239	-0.40740716665661
KLF11	0.0593478401885002	0.153460587766346	0.698955973514644	6.28465820931608	0.0673060423125094	0.276445502658419	0.243469478306811	0.807641726615143	0.887120477922464	-0.0437526767631255	0.00411295927901514
HPCAL1	0.0363252678898277	0.0930866583853085	0.696365993804108	77.149625642597	0.017289950570279	0.145969808031906	0.118448813514229	0.905712050381521	0.946759938226884	-0.129710801594333	-0.125256164792831
ODC1	-0.315804103699573	0.126446405470829	0.0125060731535055	15.0066463816009	-0.483944562389316	0.256284968848864	-1.88830646043353	0.0589848205207704	0.151802413351258	-1.44443706619865	-1.42172431409068
NOL10	-0.0380721770173864	0.0314226962106193	0.225660192791013	255.289242645974	-0.101263509538353	0.0525255013875216	-1.92789229732913	0.0538685240337903	0.141829710016401	-0.407484491410304	-0.431900621720491
RN7SL832P	-0.452685418462799	0.115675376801976	9.10010382076107e-05	10.2516551832449	-0.705381696396133	0.223436487583925	-3.15696735132029	0.00159419194662202	0.00946937159906816	-1.9555033792429	-1.99448254180431
ATP6V1C2	-0.383662832418737	0.136108522380382	0.00482033996789582	7.22973903599647	-0.384205247289223	0.272452305027156	-1.41017433216771	0.158488212952276	0.308454203329366	-1.69779750735427	-1.16374358467815
PDIA6	0.00161197651300281	0.0601000656671079	0.978602070337609	125.689133355164	-0.0168162031786793	0.104511976615291	-0.160902163783388	0.87217045805968	0.926185940752617	-0.259317927799048	-0.213473438119627
SLC66A3	0.0371971140508656	0.0836450999628302	0.6565353760411	39.1706183378259	0.0129403793114094	0.140439127565975	0.0921422650203403	0.926585008633479	0.95900539325369	-0.126455637046607	-0.136506548504298
ROCK2	0.0338701914810098	0.0574396125253816	0.555414536528855	220.971443117147	0.0254559140513229	0.0984272144214234	0.25862678529468	0.795923214529813	0.879561107798618	-0.138877186726349	-0.104134491628325
E2F6	0.15329872184212	0.0432897669440406	0.000398276687026848	68.2947039536793	0.157556656210849	0.0877525629505598	1.79546500880683	0.0725796429310257	0.176198206990267	0.307026615334027	0.237550688223285
GREB1	-0.0408008729494232	0.108288410891488	0.706337341766344	81.4901944887234	-0.09620507318448	0.177326974496469	-0.542529265260745	0.587453952528912	0.733123023949797	-0.417672474860179	-0.418816722969537
LPIN1	-0.0145784429717865	0.0375671673419343	0.69796911061366	223.614350651969	-0.0640675288476455	0.066148128756307	-0.968546352742243	0.332771581140302	0.50916265191676	-0.319767215614875	-0.335691356395444
LINC00276	0.621895907192877	0.459127499384304	0.175571560088703	14.4262146112348	0.637156252387102	0.67540135828945	0.943374253793019	0.345489507450069	0.522043895194068	2.05660241561311	1.47805904266046
ENSG00000287291	-0.488174283790766	0.152717236062987	0.00139062770155563	15.2760790631482	-0.794373630872087	0.279102710545967	-2.84616953134626	0.00442486305914944	0.0211473390393646	-2.08800622368636	-2.22466463343888
NBAS	-0.0661085376994926	0.0259039013526347	0.0107085379293334	628.392037322669	-0.124096711784034	0.0518478315670049	-2.39347930344318	0.0166894228856554	0.0594419459691947	-0.512162324975592	-0.490959841891125
DDX1	0.0947122361309569	0.0331251777642126	0.00424681503699484	184.583645690138	0.0988551439423301	0.0589450306792122	1.67707341574415	0.0935281265210811	0.211410592570515	0.0882854431118303	0.0857162893460344
MYCN	0.126931868970343	0.125755142817563	0.312803318284631	11.5216894663456	0.163003740034388	0.231013269458017	0.705603363896856	0.480434831742249	0.647569357342399	0.208582132191326	0.251639843102258
ENSG00000226764	-0.568828999209388	0.0941466441690554	1.52265839508767e-09	30.6528730282197	-0.830069953618239	0.165387293031819	-5.01894636765438	5.19556512072567e-07	1.41996047854193e-05	-2.38914234376184	-2.31699495844819
GACAT3	-0.557149109550365	0.114629177745489	1.17120654365941e-06	32.2868543981076	-0.776995157075368	0.200086425963544	-3.88329769665104	0.00010304927361923	0.00107339662929904	-2.34553377560097	-2.17971434135341
CYRIA	-0.598902549114972	0.213271727191043	0.00498244377252989	26.7576278189818	-0.973672878676861	0.333447742676108	-2.92001640455738	0.00350012960631494	0.0174603485372927	-2.50142631982523	-2.68843110993187
SMC6	-0.00709095952999952	0.0374633494220305	0.849875529595086	323.344343203995	-0.045571903219617	0.0613621232196607	-0.742671550925336	0.457680557711567	0.627638456120749	-0.291811606310616	-0.287851495196562
KCNS3	-0.125184571890416	0.18053066986205	0.488042557542007	41.5776244497333	-0.16096670856729	0.29366373131581	-0.548132749815755	0.583600754653826	0.729426668658197	-0.732731297705409	-0.586325933527474
ENSG00000287881	-0.26616232592327	0.246668263778252	0.280574590503655	7.17391778420194	-0.401182238805365	0.408165233794738	-0.98289174478568	0.325660721206474	0.502499724743218	-1.25909226303847	-1.20765542275493
RDH14	0.243759047543611	0.0509291725751702	1.69938080563099e-06	39.600790544534	0.328830382522589	0.100289327346898	3.27881731009297	0.00104243096800526	0.00676537858775723	0.64477340870033	0.680558751781408
LINC01376	-0.316800065424358	0.0929609595914308	0.000654689813709391	125.048760622579	-0.474880438042427	0.157307843459941	-3.01879694996491	0.00253780558488545	0.0136339949201122	-1.44815563426982	-1.39827950290314
TTC32	0.253269566772924	0.0539280194805821	2.64738339546584e-06	79.2565188267694	0.345376781347453	0.101056776383531	3.41765088603932	0.000631640715179435	0.00458376383770453	0.680282316589396	0.723356840315556
LAPTM4A	0.207557304648638	0.0660849119598182	0.0016850608531207	51.8607949232098	0.272237343007314	0.116674272695736	2.33331082094899	0.0196318379227909	0.0669539062734103	0.50960893209435	0.534178023187359
PUM2	0.0069672262783594	0.0240393947504196	0.771949844380815	824.740875386693	-0.0257317922651496	0.04188854397058	-0.614291876156453	0.539022469889323	0.696154655789901	-0.23932332329261	-0.236534055423464
RHOB	0.027797760132417	0.0686802717146025	0.685667491612667	222.957166475286	0.00968225098558253	0.116017779887939	0.0834548893707031	0.933489845277841	0.962371814092882	-0.161549493066392	-0.144933860454184
HS1BP3	0.120390615560181	0.0542366612426639	0.0264372620452986	74.5842976130666	0.128984072705151	0.0963068184258598	1.3393036423942	0.180471843467371	0.337808844305282	0.184159410442909	0.163646271227809
LDAH	-0.35735449297401	0.0641567471800706	2.54707177916198e-08	133.454314847734	-0.544522181006342	0.10685233725404	-5.09602499112161	3.46859358384061e-07	1.00582385991252e-05	-1.59957149260865	-1.57841135591779
ENSG00000233005	0.419512619588715	0.211947340592459	0.0477794533447444	14.3207954017603	0.561640119782038	0.332871085294764	1.68726015744111	0.091553338521605	0.208293457737588	1.30097495253281	1.28273278688742
ENSG00000228999	0.295399187560805	0.213509463364377	0.166498914081719	9.20111682645563	0.408016228106142	0.371817503978154	1.09735615924665	0.272485730140495	0.446246502579169	0.83757938816749	0.885376903803933
KLHL29	2.2050711571326	0.723659206166933	0.00231051064151506	7.26433666835544	3.49950068468176	0.912581036523453	3.83472869216456	0.00012570296844245	0.00126311761809395	7.96761765746096	8.88165614709451
ATAD2B	-0.13754075358316	0.0247204478033671	2.63893527380061e-08	450.615347961512	-0.228357313902061	0.0507357923941969	-4.50091154835655	6.76626603144804e-06	0.000115363269570904	-0.778864900614899	-0.76063510641852
UBXN2A	0.0100377091582179	0.0392912554222137	0.79836065923157	360.498717460001	-0.0146526810920825	0.0630171102268748	-0.232519089487439	0.816134862197942	0.892272721911673	-0.227859228522706	-0.207877379981066
MFSD2B	0.0698655149520537	0.106238138914482	0.510775140142604	12.7918719996267	0.0498448487209032	0.199862540558944	0.249395652539515	0.803054747702623	0.883744172150556	-0.00448340708591812	-0.0410512916951912
WDCP	0.0732632222445024	0.0786838789364401	0.351797483231317	16.1085874809019	0.042643612416923	0.146128096521165	0.291823498917243	0.7704215773553	0.863901975795153	0.00820242765901408	-0.0596776497417497
SF3B6	0.28915829035196	0.0462475984589028	4.04203424835021e-10	54.3397128781013	0.400983790919963	0.0855731178631745	4.68586164595648	2.78784550865472e-06	5.64893427620257e-05	0.814278090016387	0.86718715312219
FAM228B	-0.0921315893493817	0.0345468458022647	0.00765636363479223	333.914687606883	-0.164432728940117	0.0609483713121534	-2.69790193568844	0.00697779924434678	0.030180592404005	-0.609323176212842	-0.595290968659741
PFN4	-0.0917028131835792	0.139375889052301	0.510568199566369	4.79423473967988	-0.183530284246473	0.253893796516909	-0.722862420288596	0.469764413428804	0.638467302763278	-0.607722277985373	-0.644687751091883
FAM228A	-0.0951624945635006	0.103609608742927	0.358371962872544	18.7443970347662	-0.151393460892059	0.188451552415968	-0.803354808974398	0.421769687154801	0.597354991008305	-0.620639502006802	-0.561564249374896
ITSN2	-0.0377697405111547	0.0191475033279673	0.048544872297831	867.548304849897	-0.0789589181629791	0.0395459631960808	-1.9966366167762	0.045864672102822	0.125558908148424	-0.406355300691781	-0.374208680017332
ENSG00000242628	0.18981792779228	0.0841739623093718	0.0241291212854517	18.9905412485405	0.280157293884084	0.159679337562059	1.75449934951792	0.0793449812680691	0.188187235398475	0.443376386466312	0.55466337244056
NCOA1	0.0221785998371586	0.0204789145780511	0.278809824300333	1411.1335074953	-0.00899177760214635	0.0416217195855055	-0.216035706638072	0.828959914814392	0.900214412468176	-0.182529445950903	-0.193235169835527
PTRHD1	0.450667274919572	0.137275222020364	0.00102727986409216	6.29722606123987	0.636068193832598	0.2612632373041	2.43458743141975	0.0149087775941256	0.0545642739724382	1.41729539306662	1.47524472476332
CENPO	0.295033022429389	0.115933034643258	0.0109322423168065	10.0976069068596	0.409645111426078	0.21192522225731	1.93297006870048	0.0532398851135042	0.140475863802083	0.836212257350531	0.889590092019464
DNAJC27	-0.0698625078797413	0.0326253724636307	0.0322454124518597	117.825923805379	-0.155020670586555	0.0574497569581922	-2.69836947612098	0.00696800567097154	0.0301544334721157	-0.526178319069574	-0.570946208753495
DNAJC27-AS1	-0.134335586655081	0.0600635062399403	0.025315164923958	128.421519171037	-0.21948963911167	0.0999002171854001	-2.19708870806886	0.0280141114123398	0.0872833915429731	-0.76689794334642	-0.737698421839098
EFR3B	0.41616580283777	0.0668599022069519	4.8326276515844e-10	270.23751339396	0.572553479401962	0.11246829910984	5.09079877559798	3.5655826046507e-07	1.02387129335496e-05	1.28847912503218	1.31096073764349
DNMT3A	-0.152721349154875	0.0436771596129672	0.000471236214944638	553.426618549244	-0.248510607767683	0.0667442513828666	-3.72332601862811	0.000196615366225042	0.0018181675830892	-0.835543863861799	-0.812762609462836
ARNILA	-0.174307394080455	0.149246884918341	0.242841813898645	9.46194602150191	-0.267700770248703	0.255243029728172	-1.0488073681534	0.294266785615437	0.468581128407849	-0.916138504645358	-0.862398924986264
DTNB	-0.152886592664108	0.0388011667051189	8.13941535363285e-05	996.263524125786	-0.240817075326053	0.0638357718389804	-3.77244714661697	0.000161654217183076	0.00155536412158325	-0.836160824556281	-0.792862902821993
DTNB-AS1	0.478282821215325	0.105995091284328	6.4125054560923e-06	8.45867029748334	0.686357184391818	0.225254924454384	3.04702410415365	0.0023111917550118	0.0126365805198602	1.52040205486692	1.60531971528103
ASXL2	0.120810479183661	0.033097519276016	0.000262100492864648	251.428994690568	0.135335673200915	0.0613725987568408	2.20514815963908	0.0274436995512381	0.0860155612955933	0.185727032396311	0.18007500374106
KIF3C	-0.101715963749911	0.111090057894705	0.359867725725366	72.9397678942476	-0.171255639108136	0.178900930637422	-0.957265222142522	0.33843340430932	0.514601824822522	-0.645107833133964	-0.612938767224383
RAB10	0.0732639661119842	0.0217100010508251	0.000739057770227348	632.4899762515	0.0707721767450308	0.0415644513870187	1.70270927158524	0.0886224889215795	0.203737895534484	0.00820520499653438	0.0130782894323895
HADHA	0.0351945722938783	0.0243957341420616	0.149118323308204	190.206113808627	0.00701767708816604	0.0536216238456328	0.130874012849158	0.89587497258024	0.941096699885069	-0.133932418185296	-0.151825914173816
HADHB	0.0399264615948186	0.0353677816108021	0.258942729418538	180.735137478768	0.0444322227410131	0.0666924931704938	0.666225247081794	0.50526713779729	0.667977427439593	-0.116265220708794	-0.055051319637312
ADGRF3	0.0242474255982625	0.0671851901097429	0.718170971293014	37.6594516930066	-7.09770714318089e-06	0.120360730470862	-5.89702896901177e-05	0.999952948516337	0.999952948516337	-0.174805183834578	-0.16999584569815
SELENOI	0.154288080383399	0.0385568572137537	6.29227647529581e-05	173.234238990423	0.200561960238423	0.0725792157156016	2.76335254192214	0.00572109362681284	0.02590760227992	0.310720529458429	0.348786059054812
SLC35F6	-0.0574349910400261	0.0538487223158124	0.286152971838412	40.6280027719141	-0.130317299121491	0.109259225409359	-1.19273497165328	0.232973184784136	0.401556343660497	-0.479778376005359	-0.507049702314582
CENPA	0.00329862684471193	0.0876891470811641	0.969992833443947	15.1203959650573	-0.0708501588099621	0.164774665628589	-0.429982112478761	0.66720865311046	0.791611684034325	-0.253020573277633	-0.353234968192434
DPYSL5	0.193647232693418	0.107388230962034	0.0713498306710576	1138.8993862127	0.255544844451277	0.163809441540488	1.56001291530021	0.118756829146456	0.251351558930523	0.457673653706416	0.491002040387773
MAPRE3	0.059997508743874	0.0308588767532997	0.0518647734260573	118.555240445788	0.0257705559142047	0.0641216821340346	0.401900808845533	0.687757027441549	0.805289624929771	-0.0413270446462073	-0.103320654705458
TMEM214	0.114191136367624	0.0589045154777187	0.0525524578884268	29.9866413893859	0.125115094536576	0.11154818434696	1.12162376527275	0.262022442640155	0.434817736271824	0.161012752484408	0.153638965593029
AGBL5	0.221378252545239	0.0606607189861148	0.000262802525238843	45.093448137059	0.287514986330698	0.106682093599747	2.69506321660134	0.00703752777549713	0.0303749843717692	0.561211452836577	0.573694412129029
OST4	0.28627350592803	0.0714412701556898	6.14645002910543e-05	38.3751953632902	0.382864235493693	0.123888898832236	3.0903837155914	0.00199898062016598	0.0112866935667555	0.803507327461868	0.820320016318524
KHK	0.275692238549709	0.118399476348194	0.0198859912843736	13.7118954952304	0.387961980177686	0.201066811004844	1.92951774705542	0.0536666190465435	0.141373920810914	0.764000625500914	0.833505588032302
ABHD1	0.0177923327850474	0.111211018776601	0.872891204844156	12.6898533216655	0.00291708547099185	0.212257578557184	0.0137431393065947	0.989034906501347	0.992319031804087	-0.198906212452799	-0.162432299583219
PREB	0.0758205002886713	0.059101303070775	0.199530441343056	28.6355268676568	0.0504752158726188	0.114285277483816	0.441659826916609	0.658735384299442	0.785735299280573	0.0177503974730322	-0.0394208155140174
SLC5A6	0.228360917539248	0.0941885502116701	0.0153291348026586	20.2865178685393	0.233464532177695	0.188781699721834	1.23669048706363	0.21620201173256	0.381787561116321	0.587282248984936	0.433890207804213
ATRAID	0.207933731122689	0.0528113979892837	8.24073717559081e-05	44.2965372233275	0.261115314749534	0.0975464633764667	2.67683015571561	0.00743223002461344	0.0316428267319597	0.51101437512767	0.505410340557802
CAD	-0.0288473818521641	0.0500969686515227	0.564729494729029	39.8429792387383	-0.129278929843821	0.102705131177983	-1.25873876369222	0.208124705151834	0.371513460300164	-0.373042375904374	-0.504363908218401
UCN	0.113621600757541	0.0626412530968602	0.0697014028957271	29.2831463652375	0.113880285146691	0.113467343758192	1.00363929721823	0.315552505864021	0.491011298603875	0.158886308382845	0.124579568921771
MPV17	-0.10494970951229	0.0394922890932416	0.00787287927958439	80.4856823856406	-0.200769755084467	0.0739673320801679	-2.71430305025557	0.00664153787710036	0.0291787934588623	-0.657181493640221	-0.689278505068972
GTF3C2	-0.0986527262636237	0.0357368159331477	0.00577067985829366	119.965209886768	-0.188395180800797	0.0642188847064273	-2.93364143058594	0.00335010985729375	0.0169171932849679	-0.633670790095593	-0.657271049466665
GTF3C2-AS2	0.280584806497532	0.0955355623425416	0.00331439230233295	16.0072551446049	0.337556015661878	0.17162335382281	1.96684197192873	0.0492014320950236	0.132545328834621	0.782267740093855	0.703128038522557
EIF2B4	-0.000518353707124892	0.0584553073592275	0.992924834057934	52.6039500779131	-0.0324630422698389	0.104936935037489	-0.309357637120251	0.757049491554756	0.855523727491444	-0.267271825765696	-0.253944770389023
SNX17	0.014364549356719	0.0611844322214841	0.814383698832363	53.807190855461	-0.0242458966658771	0.107682810375908	-0.225160325786795	0.821854552417388	0.895999068358537	-0.211704340828905	-0.232690712102462
ZNF513	0.156986431670839	0.110219723007435	0.15435838689636	10.6915999780048	0.190010115427873	0.214886489478942	0.884234815732766	0.376569467741242	0.553175591274056	0.32079521676075	0.321493184443215
PPM1G	0.0131003316365012	0.044464421122563	0.768280335349801	88.1207865450919	-0.0310259882820529	0.0845313037252764	-0.367035487621085	0.713592547222045	0.824788686789168	-0.216424481706238	-0.250227758340142
NRBP1	0.0605893808958991	0.0321194701954996	0.0592443748460758	126.624136099948	0.0412560085337767	0.0608899413731177	0.677550472268821	0.498056758024649	0.661475239093611	-0.0391172038140069	-0.0632667566205216
KRTCAP3	0.15921408934739	0.121375656541817	0.189605690818119	6.4483727601628	0.171653198846984	0.226078435493718	0.759263918613565	0.447694696757707	0.618609002714359	0.329112500952891	0.274012101135691
IFT172	-0.0161161576364395	0.0366391490264202	0.660037291523319	272.306916664469	-0.0578170558086754	0.0608712707660799	-0.94982501730346	0.342201171884551	0.518671207226188	-0.325508497144334	-0.319524195109559
ZNF512	-0.143368818658711	0.0309013452694337	3.49142288555817e-06	115.016226234057	-0.243029016722136	0.0585881639820743	-4.1480906757292	3.35259618512096e-05	0.000426854748513543	-0.800624829904707	-0.798584199927416
CCDC121	0.14127966734551	0.0907916580350314	0.119687540557516	13.0486843685207	0.166980700041842	0.174956910009417	0.954410431876364	0.339875927824169	0.516112469982217	0.262151725883373	0.261926449166654
GPN1	0.159968951884816	0.0742120000841864	0.03111747746021	19.4412765854623	0.188193654194807	0.144739785394703	1.30022062476883	0.193525363702627	0.353174198798736	0.331930890113786	0.316794816569063
SUPT7L	-0.051487045009207	0.0387331153401604	0.183756551376418	83.613036384616	-0.108130755666108	0.0771508678290405	-1.40154944083994	0.161049833834019	0.312202276906031	-0.457570853719245	-0.449663097463539
SLC4A1AP	0.0165073061594004	0.0500964421466748	0.741769821739687	90.6275418872545	-0.0161748975429167	0.0882141809472551	-0.183359380195209	0.85451604539498	0.916767113082337	-0.203704046407485	-0.211814669002109
MRPL33	-0.0298076162274031	0.0472765856082659	0.528371251991166	119.041882770012	-0.0475939764900668	0.0836158109591817	-0.56919828850671	0.569221582014855	0.719420584989488	-0.376627550715565	-0.29308168889413
RBKS	-0.154186835938747	0.0643733750121245	0.0166114929678981	30.0493103164452	-0.321081048140174	0.119814026393423	-2.679828545999	0.00736598782239857	0.0314243749237629	-0.841015472084908	-1.00046968487534
BABAM2	-0.34038794366257	0.0490419552150812	3.90024090684014e-12	403.377394152296	-0.515171719268536	0.0880475171141082	-5.85106469954038	4.88436162051355e-09	2.86659486182411e-07	-1.53622441111195	-1.50249491795032
ENSG00000223522	0.018491643277901	0.127210969111751	0.884425050744653	10.9925627619002	-0.0287754758643438	0.222190657849919	-0.129508036669032	0.89695566616463	0.941890040178437	-0.196295234936445	-0.244406695357206
PLB1	-1.10512845669621	0.363820561947859	0.00238498285317882	6.28541383141747	-1.76055564288162	0.676997158865321	-2.6005362353845	0.00930781886093617	0.037803551045065	-4.39149443176979	-4.72374275477298
PPP1CB-DT	-0.456322715447413	0.0600113852258533	2.87257984425005e-14	49.9055153839139	-0.724307818343304	0.105995724546281	-6.83336824616025	8.29436753754009e-12	1.32809052386416e-09	-1.96908375697809	-2.04343590327447
PPP1CB	0.0732969377695729	0.0404256001297154	0.0698115083501523	254.903447241816	0.0809137345600863	0.0751889120198107	1.07613918577206	0.281865012827452	0.456180345414326	0.00832830947947963	0.0393099361995824
SPDYA	0.634148320630387	0.0899992865605139	1.83938207741379e-12	22.4766326889392	0.870682497030609	0.156053062669791	5.57940025100935	2.4134930163642e-08	1.11802407622833e-06	2.10234858463723	2.08208635996901
TRMT61B	-0.121177969354588	0.0488439796501464	0.0131044056033057	107.774653360459	-0.218610644272791	0.0831374444717588	-2.62950882916604	0.00855083114467197	0.0353727305790965	-0.717772063938831	-0.735424857703871
WDR43	0.0232404129663401	0.0293382749354791	0.428271261837096	130.681587516989	0.00411500311866241	0.0576415961960814	0.0713894720171223	0.943087788344927	0.967116339026044	-0.178565012076116	-0.159333825644311
CLIP4	0.210072436943114	0.0464586551479915	6.13428644616233e-06	1038.0541801818	0.281014870025953	0.0785160863620952	3.57907383118903	0.000344814051909165	0.00284244868420476	0.518999544617177	0.556881536044191
ALK	0.14512580974502	0.135221771450479	0.283162135130254	41.1020130510301	0.196844711621262	0.212275677379368	0.927306953162948	0.353767185239947	0.529936725933902	0.276511858374507	0.339171209497239
ENSG00000288553	0.141258837763029	0.158254315738038	0.372067913763051	5.52600355369493	0.204099974330561	0.282349434105617	0.722863054346388	0.469764023843253	0.638467302763278	0.262073955605234	0.357937309544607
ENSG00000233862	-0.124806236575536	0.074124608976255	0.0922327947100386	25.8354178176623	-0.233383006487059	0.155381011216696	-1.50200468293761	0.133095899423423	0.2728410373513	-0.731318727737005	-0.773634311772795
YPEL5	0.179795825043274	0.0455743181953943	7.97624296090651e-05	79.9773317237568	0.233686790087916	0.0819044180464129	2.85316464803513	0.00432861878591102	0.0208033352084129	0.405957407040631	0.434465089010677
LCLAT1	-0.319506095654016	0.0902479527679008	0.000399651146436908	68.0088094147851	-0.505843114162405	0.1617399793874	-3.12750821459429	0.00176294893269112	0.0102284366787999	-1.45825899202066	-1.47836601404451
CAPN13	-0.421725673622812	0.0660296084186013	1.6926269012628e-10	66.2811634972103	-0.631083612328325	0.119254410463218	-5.29191004237929	1.21045433370297e-07	4.20547235607981e-06	-1.83991066539782	-1.80230682952343
GALNT14	1.84534056152441	0.600877640733332	0.00213289257636148	7.67722520507328	1.87901129921595	0.898265068322365	2.09182274306321	0.0364543750978508	0.105585804083059	6.62451111655212	4.69017926309743
EHD3	-0.391623315939049	0.136426159172315	0.00409708944139198	17.1562547287377	-0.604562299716049	0.231929873936617	-2.60665989014105	0.00914301259802323	0.0373523486511777	-1.72751913130136	-1.73370812733838
MEMO1	0.0811184050948008	0.0657886491621917	0.217570089343464	47.3353941292382	0.0905106638436983	0.121447246646121	0.745267318471476	0.456110133920018	0.626374069405215	0.0375308962270919	0.0641328740172539
DPY30	0.148046341232579	0.0394995657435092	0.000178214843403595	104.772976274577	0.178008471683942	0.0717792251740417	2.47994417956349	0.0131402952079493	0.0493926227885434	0.287416087794412	0.290450332343202
ENSG00000288937	0.665402031989769	0.131123713120822	3.88286480216468e-07	5.99922264233727	0.9175016889759	0.264335962972794	3.47096807660005	0.000518585647391526	0.00391758213934593	2.21903886527209	2.20318654274479
SPAST	-0.0768296055571186	0.024785390272861	0.00193655238962576	247.185872970777	-0.143367347730164	0.0495411226149285	-2.89390591417407	0.00380482151286146	0.018714132122191	-0.552190992375317	-0.540804306058912
SLC30A6-DT	-0.0898798600322497	0.113082865954175	0.426721628748487	7.94902174932046	-0.117902245411372	0.212497634765179	-0.554840271712485	0.579003918726545	0.725924898257815	-0.600916017046736	-0.474937544650192
SLC30A6	0.0361953521320961	0.0443744989267099	0.414683685509161	145.056648222823	0.00851398282148861	0.0735659604441851	0.115732640069971	0.907864437024257	0.948291216181262	-0.130195860986297	-0.147955644520176
ENSG00000289727	-0.0875282118230511	0.119686307294044	0.464587688806462	16.1559814906253	-0.193171237800631	0.213043754216531	-0.906720962137656	0.36455437542336	0.540701822831405	-0.592135796152955	-0.669624559888274
YIPF4	0.025172597145637	0.0250361302215815	0.314679829302356	340.967996095079	0.0105733019593112	0.0468992612440572	0.225447089758818	0.821631482055912	0.89595479770269	-0.171350921194947	-0.142629112522883
ENSG00000272754	-0.324113300917545	0.144236801480702	0.0246341754695986	5.68451439446418	-0.383551657743157	0.299191538419298	-1.28196024449606	0.199856592613033	0.361060518246577	-1.47546066349454	-1.16205304261195
BIRC6	-0.0493832983810349	0.0171928936900712	0.00407484684591161	1402.22332357989	-0.0971908294194369	0.0373215693728525	-2.60414637038637	0.00921034131037671	0.0375318223632529	-0.449716209462657	-0.421366430798009
ENSG00000276334	-0.224671399269918	0.0682669697172238	0.000998069533933645	32.234539126114	-0.357926523001322	0.124462708878075	-2.87577320329699	0.00403039187438112	0.0196464932830934	-1.10417984897964	-1.09577234933309
ENSG00000276517	-0.113765616168867	0.0657598995992539	0.0836275858729595	25.2075097463332	-0.195930917351457	0.118587320826313	-1.65220797625089	0.0984921610060244	0.219465742516979	-0.690096964381519	-0.676762609139489
BIRC6-AS2	0.642880927332603	0.0709901077556041	1.35417987891267e-19	89.1629087614264	0.919936576991958	0.138677150430719	6.63365647574037	3.27471470563589e-11	4.15860537316572e-09	2.13495304287382	2.20948450243892
TTC27	-0.0997002792870086	0.0345044386910531	0.00385865546274488	299.967517784036	-0.185525838444174	0.0608147148182702	-3.05067349240349	0.00228328723779814	0.0125223768801208	-0.637581981789695	-0.649849351880784
ENSG00000236854	-0.655495814401105	0.142496824808144	4.22342652587278e-06	49.6490179302888	-0.985641139301081	0.235670890135402	-4.18227783132143	2.88602986791325e-05	0.000375898372981699	-2.71272551345841	-2.71938761492228
LTBP1	-0.718308761686083	0.108834275955822	4.11093051912946e-11	413.836787730752	-1.07489570782956	0.172803834117373	-6.22032325451452	4.96131662141394e-10	4.53945063043781e-08	-2.94724679516808	-2.9502490226758
RASGRP3	-0.092867274941022	0.0449931724970505	0.0390148360024113	870.737060335981	-0.156168422619415	0.082938343925803	-1.88294599611398	0.059707686941253	0.153099031563376	-0.612069965455258	-0.573914926819433
FAM98A	0.0435324265267929	0.0344063933360802	0.205784459512571	192.327441305524	0.0247046497956844	0.0636290365449911	0.388260629692485	0.697823169334265	0.813220443374231	-0.102801825752816	-0.106077674218427
ENSG00000286415	-0.108719544659224	0.0705335561425543	0.123222494476746	101.802962756557	-0.19903439176067	0.116647099099005	-1.70629525550171	0.0879531210082921	0.202708692292348	-0.67125672189662	-0.684789900995247
LINC01320	0.604550919145785	0.42352328408469	0.153455255671646	10.2145424176606	0.886961987215536	0.581630336428067	1.52495826242934	0.127269508311707	0.264329307615539	1.99184237801151	2.12419407594999
ENSG00000226994	-0.302666880166515	0.0865653287776096	0.000471583975456674	1336.91010135033	-0.460923253771792	0.132576478052677	-3.47665936327447	0.000507702403658723	0.00384324979871359	-1.39538732989029	-1.36217854737653
ENSG00000288535	-0.068335941852723	0.139384590044811	0.623943569077277	10.2970916580705	-0.0955376775264027	0.241343701107022	-0.395857348205816	0.692210267389717	0.808694062980072	-0.520478662601513	-0.417090470703771
CRIM1	0.18727712847473	0.0650555332132593	0.0039928364442374	172.288442605424	0.227408256591789	0.106423392302233	2.13682585822832	0.0326121581192624	0.0975055208554606	0.433889942376762	0.418225347948224
FEZ2	-0.0516374927869223	0.0427710120073345	0.227316180729936	286.593526912005	-0.102124730518316	0.0776880302347608	-1.31454910376426	0.188661484945606	0.347526864415871	-0.458132572396448	-0.434128212880237
STRN	-0.101188494571446	0.0394602672396457	0.0103380131799835	776.854324731942	-0.168398048771245	0.0667734793356045	-2.52193012026338	0.0116712891157529	0.0450785946418867	-0.643138450178016	-0.605547466825604
HEATR5B	0.0020333777588581	0.020793926989742	0.92210135325173	284.158821069607	-0.0428822293201326	0.0396963968068172	-1.08025495434307	0.28002866285501	0.454492240868425	-0.257744564908692	-0.28089451906559
GPATCH11	0.25035405831354	0.0726272109892405	0.00056661571930474	79.7635827538351	0.323746950373502	0.118728562507089	2.72678236421983	0.00639552065476876	0.0283345608316988	0.669396841376331	0.667410200155355
EIF2AK2	0.0618404557771364	0.0439234742061174	0.159156661658719	119.355873616179	0.0527948105129103	0.0775318899271549	0.680943164967521	0.495907453783004	0.659851206004646	-0.0344461336390732	-0.0334210679055315
CEBPZOS	0.0893141606166263	0.0434930938713375	0.040021676464793	162.82318947988	0.0883425736310814	0.0708808322790856	1.24635350334548	0.212634643388962	0.377570025525893	0.0681309424379035	0.0585250001921553
CEBPZ	0.109475180496716	0.0568539379724656	0.0541604106795297	120.12412006351	0.123182580110447	0.0930760939630234	1.32346099697076	0.185682118624492	0.344017518482882	0.143405044788192	0.148640420327778
ENSG00000272054	0.168617168987992	0.089784625897923	0.0603786639812641	15.0788252007125	0.185072137699813	0.167469975351604	1.10510637689683	0.269113497756011	0.442840810482998	0.364220267498648	0.308720857955615
NDUFAF7	-0.0977516183571786	0.0523775405914794	0.0620009683008113	62.4553689291458	-0.189644095585969	0.0938117798905038	-2.02153818856566	0.043224083295431	0.119957417299358	-0.630306372562064	-0.660501430053594
PRKD3	0.172149245208465	0.0626923373351593	0.00603382420691691	102.426415556161	0.204148512408421	0.104601090834413	1.95168626617475	0.0509754641437999	0.135937647049659	0.377407788195033	0.358062855711814
RMDN2	-0.669572635070441	0.214584591567461	0.00180654549023683	14.0528081590326	-0.998479218361103	0.351629094610716	-2.83958077890713	0.00451728562627497	0.0214866433841319	-2.76528337244235	-2.75259394882217
ATL2	0.0616036831968255	0.0421742195815266	0.144099086804206	89.7069948381091	0.0463821809854189	0.0751067858185792	0.617549805652119	0.536872140571873	0.6939250243717	-0.0353301585321625	-0.0500076550632073
HNRNPLL	0.100574510344567	0.0809759781126793	0.214225875111232	98.5205646917595	0.114523395690213	0.138173817157329	0.828835723339774	0.407197370843735	0.583058785301557	0.110173097198046	0.126243006523524
GALM	0.604999975107482	0.0859548325662589	1.94208631563176e-12	31.8013407233782	0.812587646192012	0.148806101869395	5.46071455393147	4.74221995228159e-08	1.96229331789495e-06	1.99351899380886	1.93182112123729
SRSF7	0.262279600129173	0.0480788030060372	4.89171023066308e-08	283.441213840729	0.349210601218406	0.0807857921947975	4.32267347674651	1.54149789710642e-05	0.000226851204018728	0.713922587620902	0.733273207254232
GEMIN6	0.19301223405761	0.0879903717699272	0.028266996053648	13.0585487043786	0.233124774151817	0.159480642567284	1.46177473578628	0.14380294945801	0.288203431188507	0.455302793869545	0.433011406668958
DHX57	-0.200319308519897	0.039322953579039	3.50201944728785e-07	84.6758079015829	-0.35196858243143	0.0792126108399919	-4.44334025477837	8.85729246867782e-06	0.000144262219848296	-1.01325777348628	-1.08036183791665
MORN2	0.00717746509294779	0.171042454149218	0.96652814448874	5.08364429758538	-0.0570744817355451	0.325080792777341	-0.175570144418336	0.86063165926875	0.920156496639708	-0.238538366076088	-0.317603490111367
ARHGEF33	-0.38729010072274	0.165258094145579	0.0191013585385559	8.64403677264828	-0.580933636680899	0.292755112457277	-1.98436717912374	0.0472149220893004	0.128367916493628	-1.71134044155063	-1.67259140803131
SOS1	0.0622472335890349	0.0361866775697315	0.0854015624353612	590.733000833725	0.0602498621727108	0.056901810048388	1.05883911463406	0.289673056621024	0.464277423249299	-0.0329273694679752	-0.0141382037403487
MAP4K3	-0.0524920512100264	0.0268261197056648	0.0503766863442866	706.072557086177	-0.105358007572709	0.0510038671789678	-2.065686650838	0.0388580765701161	0.110762059975693	-0.461323190658204	-0.442491245773014
MAP4K3-DT	0.12688339223219	0.203000526568086	0.531944989487516	56.8110328906398	0.135047574096217	0.300614964336998	0.449237696446892	0.65326019677941	0.781419079070848	0.208401137233182	0.179329820990421
TMEM178A	0.794901734098831	0.372214601088546	0.032711980580451	57.1612692379874	1.19023861419005	0.557878727749939	2.13350779476854	0.0328830929155805	0.0980965657633489	2.70254485300817	2.90863424743244
THUMPD2	-0.00520679663671843	0.0614199511159016	0.932441300973446	116.060926664591	-0.0387099281825803	0.10721281671394	-0.361056908763661	0.718056905265256	0.827999708137963	-0.284776809890743	-0.27010265339342
SLC8A1-AS1	0.886682668855128	0.278445958666593	0.00145055574628262	25.8375439373693	1.11807317538252	0.429049635040411	2.60592967356144	0.00916252721367923	0.0374094202840102	3.04522233250778	2.72197472883377
PKDCC	0.0577625212833339	0.237834788415801	0.808107454170812	13.6446864699843	0.0439551532961851	0.381437159654342	0.115235634975935	0.908258354178908	0.94843367231938	-0.0496716956537912	-0.0562852836286793
EML4	0.147516841172583	0.0670745018834978	0.0278567151165217	90.0946434527181	0.159609931230885	0.109558200221506	1.45685061372115	0.145157621033267	0.290059266880231	0.285439122246651	0.242861586807478
COX7A2L	0.0646659336873051	0.0515734719824907	0.209892754431786	79.7210087993562	0.0539724660405002	0.0932169646985842	0.578998320906709	0.562590306144593	0.714995927859201	-0.0238968005863064	-0.0303750029541185
MTA3	-0.0941015103158107	0.0352853409739776	0.00765606796374783	245.455020383454	-0.162445406479834	0.062278773200266	-2.60835912675204	0.00909774503157784	0.0372481606615267	-0.616678162881716	-0.590150659671585
LINC01819	-0.414971685948804	0.0769906050490247	7.04967794255867e-08	141.194860320282	-0.617362489056773	0.124998540490543	-4.93895758009655	7.85412940014697e-07	2.00171592030389e-05	-1.81469366930985	-1.76681645758332
LINC02580	-0.740832460593119	0.0670570679857667	2.24675729852395e-28	32.4768698907676	-1.05894421738338	0.144966178870808	-7.30476739907107	2.77746793129527e-13	6.96588518825716e-11	-3.03134230357585	-2.90898969443203
ZFP36L2	0.179737100275423	0.062865440140362	0.00424876358461111	122.315283157706	0.212947791549723	0.118987195109292	1.7896698157657	0.073507007575177	0.177985569645433	0.405738149571914	0.380822631522382
THADA	-0.0635645224775729	0.0298334625446217	0.0331183864218079	508.570558933863	-0.126121543656523	0.0556226781837945	-2.26744823828473	0.0233628575373051	0.076272133342447	-0.502663873838971	-0.496197170850907
PLEKHH2	0.672962371401497	0.197457805673961	0.000654091173969585	206.038097441204	0.895826978729206	0.308618116687397	2.90270379569648	0.00369956364404635	0.01826961851842	2.247266492945	2.1471238200999
DYNC2LI1	-0.0992021476672567	0.0533720560053507	0.0630709830633799	115.813627214788	-0.189145060304729	0.0942925849068322	-2.00593779979219	0.0448628846743611	0.123274604390601	-0.635722134879562	-0.659210650327186
LRPPRC	0.0420251073744586	0.0232971414937122	0.0712510647100862	433.330691544002	0.0293679511918321	0.0462782973542026	0.634594461569255	0.525692941257121	0.685693151104679	-0.108429621212678	-0.0940158118079886
PPM1B	0.0492070615612015	0.031981282680215	0.1238969371676	1269.55415549446	0.0518757997037259	0.0558232586977737	0.929286482263257	0.352740638782031	0.528952421727217	-0.0816147498548126	-0.0357981353503346
ENSG00000289272	0.0872079323409817	0.0645860723177074	0.176932884481778	38.4414002728453	0.114667833133398	0.120247387057866	0.953599374913798	0.34028647229491	0.516672853367998	0.0602670325892499	0.126616601197902
SLC3A1	0.350461061890304	0.0850580932493284	3.78452769744531e-05	19.3325312906984	0.497605765538208	0.164832923634585	3.01884935706983	0.00253736664631031	0.0136339949201122	1.04316091075557	1.11710472538825
PREPL	0.033433067574607	0.035791505324706	0.350249106258441	434.899559129169	0.0320124883179415	0.0694109811606077	0.461202071814384	0.644653635408345	0.774542202267693	-0.140509252458442	-0.0871755841999728
CAMKMT	0.103173951176405	0.0319785030254109	0.00125378453592877	965.034534891163	0.11390413684273	0.054162865898275	2.10299316614185	0.0354663668722804	0.103641152627566	0.119878487917023	0.124641262527102
PRKCE	0.0753470254445207	0.071857218565322	0.294377980300412	609.6983835499	0.0889426756654779	0.116952697925984	0.760501273102458	0.446955008559633	0.617992700496711	0.0159826102236345	0.0600771941329315
ATP6V1E2	0.0977836454966206	0.0872556416209135	0.262433892596792	39.5855589041075	0.118382054974268	0.153469024321002	0.77137425938576	0.440485127850035	0.613132988600478	0.0997529970513473	0.136223621847141
RHOQ	0.0513634834520735	0.0425271474982715	0.227131487076081	263.105485309703	0.0269664265949141	0.0803004502593876	0.335819120662547	0.737007270489667	0.841840448810921	-0.0735634348375496	-0.100227475349024
RHOQ-AS1	0.530108584777328	0.0830332208042855	1.72188762088991e-10	47.3599326682645	0.769221891672731	0.154558027024957	4.97691324403697	6.46062605478396e-07	1.68743763143657e-05	1.7139010868579	1.8196534271722
PIGF	0.0635928731059603	0.0376397576430383	0.0911210953021411	155.156020870452	0.0605991222580979	0.0710408394616819	0.853018105040606	0.393649264106252	0.570343470677151	-0.0279032284609189	-0.0132348250526926
CRIPT	0.173677015076807	0.0385888821364604	6.77297676683618e-06	126.860748706869	0.226198255883509	0.072210192047675	3.132497635987	0.00173325823331213	0.0101119314989786	0.383111939379908	0.41509562056842
LINC01118	-0.37174386618766	0.262520585449271	0.156759091309221	6.2338698142503	-0.607070715055032	0.458094676424459	-1.32520796747382	0.185102183491007	0.343418169396225	-1.65329631201178	-1.74019626913252
SOCS5	0.134773828409741	0.0536346382520182	0.0119772727033418	40.2452043005137	0.16972086505674	0.102783419518122	1.65124750521474	0.0986880465003344	0.2197028280182	0.237861229230013	0.269014023094194
MCFD2	0.0530352466318406	0.043931959531798	0.227350002803994	57.0878242788789	0.0333334973639961	0.0832564417700262	0.400371390553431	0.688882993000534	0.806328975214554	-0.0673216636648765	-0.0837587281997113
TTC7A	-0.164674744929869	0.0328470162071452	5.34806806045727e-07	548.050950459225	-0.270974598108329	0.0576003950746637	-4.70438783895635	2.54628801197079e-06	5.27557928331107e-05	-0.880173606918049	-0.870866844565917
STPG4	0.258665218300738	0.0941318075221725	0.00599774742497739	44.5502229769053	0.330741253358733	0.159027498599423	2.07977397790707	0.0375462689764936	0.1079022000916	0.700427766956828	0.685501314818129
CALM2	0.169444497888305	0.0273847230931741	6.1104281771722e-10	1175.49793386939	0.22024044780174	0.0469230465493108	4.69365192582481	2.68370513644964e-06	5.48317064702352e-05	0.36730922037355	0.399685451839146
EPCAM-DT	0.0464160487144702	0.0604766967527178	0.442782485371378	784.686580479627	0.048783876390838	0.0957108015528671	0.509700844620882	0.610261061180199	0.751966180865371	-0.0920354025765183	-0.0437955497174371
EPCAM	-0.660840577018066	0.0973163116990314	1.11632903430387e-11	22.9564871218831	-0.94426026245385	0.174437713417457	-5.41316578826096	6.19201102524646e-08	2.43635265306461e-06	-2.7326809626698	-2.61235390627824
MSH2	-0.0376582397781696	0.0521766027961426	0.470450826806469	242.135494727208	-0.0691713822628056	0.0874131558440353	-0.791315467276149	0.428759924763791	0.603541562512701	-0.40593899647519	-0.348892728648063
KCNK12	-0.427258677960129	0.17952737015149	0.0173169468570518	38.778581439993	-0.643222824244537	0.277801365603499	-2.31540555190286	0.0205907479744014	0.0693466640171257	-1.86056894247254	-1.83370550858489
MSH6	0.230326551923275	0.0348516077327503	3.87504290317585e-11	164.958062377527	0.282422217233934	0.0636349547332226	4.43816167416061	9.07304597158741e-06	0.000146978417624803	0.594621231074458	0.560521710020594
FBXO11	-0.01951497549014	0.0167882378797713	0.245065096328567	790.324538274579	-0.0700261738097739	0.0328426031072746	-2.13217489432996	0.0329924715351374	0.0983233053174406	-0.338198478331353	-0.351103689757644
ENSG00000233230	0.196711099500353	0.0843810366828734	0.0197415502340448	17.4495797175595	0.229795014575412	0.156570803406984	1.46767474889997	0.142192592935805	0.285957554476089	0.46911304640503	0.424398816905058
ENSG00000230773	-0.314234220316201	0.0816317672630978	0.000118402209250906	75.1097561973788	-0.454084270010574	0.133402870246409	-3.40385682235946	0.000664415702106996	0.00477439400377471	-1.43857567807539	-1.34448917365876
FOXN2	0.0357672328728089	0.0466226087221346	0.44298342908259	1034.71922487788	0.0316323882075087	0.0786190736795118	0.402350049766004	0.687426425345697	0.805094504036212	-0.131794306557671	-0.0881587321556293
PPP1R21-DT	0.445877512160001	0.135404591915082	0.000991500176198244	6.06620402399981	0.584940057230514	0.241679561469625	2.42031247356443	0.0155071753241067	0.0562756331168676	1.39941211660828	1.34299924101529
PPP1R21	-0.191199894334687	0.0359838467883244	1.07543957584093e-07	1154.94135363639	-0.29393862899313	0.0634076540708439	-4.6356963256316	3.55737901263167e-06	6.93375329541654e-05	-0.979209113208427	-0.930264459558238
STON1	-0.200534101681565	0.0615730857274526	0.00112657253933311	50.909323294041	-0.312987989333705	0.119136933365258	-2.62712813308804	0.00861089025306101	0.0355893854085876	-1.01405973502055	-0.979536583299732
NRXN1	-1.18141662754057	0.494824285807279	0.0169611976300327	29.1617324035148	-1.34629043340683	0.809030530006632	-1.66407865151368	0.0960967127194862	0.21550380997142	-4.67632742208525	-3.65222506083964
ASB3	0.056050376048017	0.0375563675406273	0.135585573281694	603.968313939744	0.0498208985196613	0.070706420391776	0.704616331071628	0.481049032581791	0.648173625957262	-0.0560642391088512	-0.0411132400891597
CHAC2	0.520566484014884	0.13067314154718	6.78420144939233e-05	5.90474268660451	0.706796819719159	0.248025545105864	2.84969364513433	0.00437613575966914	0.020977824886328	1.67827426471789	1.65818785484447
ERLEC1	0.130669633089675	0.0420311683842586	0.00187801388616319	153.206565954084	0.156610458988366	0.0707957224866974	2.2121457834941	0.0269565935513036	0.0848136650158594	0.222537618597928	0.235103301760092
PSME4	0.0191215921183133	0.0256318945027659	0.455662729379495	1064.09740351052	-0.00379606699324485	0.0499600296382684	-0.0759820804897428	0.939433354677574	0.965452263691596	-0.193943229245727	-0.179796204354806
ENSG00000272156	-0.160196716983241	0.105753604803594	0.129820290427231	9.56225978252411	-0.303664760356875	0.200557042925322	-1.51410668968601	0.129998782257003	0.268434547438731	-0.863454237759805	-0.955421585021382
ENSG00000289065	0.361780029575152	0.0688425725363654	1.47880710013862e-07	22.7577922289241	0.490638285428778	0.129191253675638	3.79776704281102	0.000146005443980651	0.00142815816419587	1.08542192419023	1.09908298943594
C2orf73	-0.255485035920037	0.174553608351608	0.143290156290899	10.329505064304	-0.459278627145518	0.291847931897319	-1.57369155970962	0.115558774065055	0.24655521932313	-1.2192270466304	-1.35792463831136
SPTBN1	-0.147217640569463	0.0235884280999401	4.34515887484742e-10	1431.91129886498	-0.239910488097465	0.0412390968256294	-5.81754952374139	5.97165728541034e-09	3.37043997974635e-07	-0.814994966741093	-0.790517969590072
SPTBN1-AS1	0.388817189891894	0.0686474619438259	1.47909965021323e-08	30.9104393384106	0.564336026360768	0.143038146933988	3.94535330929036	7.96824010221133e-05	0.000874665759654807	1.18636909774832	1.28970588415514
ENSG00000289627	-0.0354398649617072	0.0724146961694721	0.624557434889566	17.9262560967447	-0.118315454356057	0.150012841147887	-0.788702176765107	0.430286095376431	0.604144339454452	-0.397656371192399	-0.476006330262391
SPTBN1-AS2	0.239652284505502	0.154053070004299	0.119791919572577	6.05932970822535	0.283849437185548	0.294061930552296	0.965270943615287	0.334409121338665	0.510438988167121	0.629440211119177	0.564213285842827
EML6	0.77085325374417	0.358567941926401	0.0315701792240203	28.6682946566117	1.00097377416469	0.551148251806236	1.81616066255181	0.0693457304097101	0.170625013306404	2.61275635111926	2.41909126798757
RTN4	0.0669171298530547	0.0229681915439208	0.0035743653650615	4309.86847574379	0.0778762384695645	0.0415901921789891	1.87246642512286	0.0611421027154916	0.155666145022797	-0.0154916320184919	0.0314533005666415
RPS27A	0.274434136548129	0.051677667922128	1.09326265357927e-07	207.253608828837	0.364499773346729	0.0927475313645331	3.93002129527422	8.49383386356941e-05	0.000916649572485282	0.759303318549317	0.772819416026774
ENSG00000240401	0.504500601184588	0.0475720254224145	2.82510263781946e-26	69.6252508009687	0.756414598889902	0.115092099372529	6.57225476825778	4.95589693704904e-11	6.03349733716276e-09	1.61828995262911	1.7865267235188
CCDC88A	-0.106938901411561	0.0342375333351763	0.00178749946128769	4011.52838846703	-0.177020534987362	0.0615253696229611	-2.87719579861408	0.00401226553872999	0.0195737559063787	-0.664608431141928	-0.627849958888549
CFAP36	0.0242180608326505	0.0835530666438119	0.771929122255796	44.891473983563	0.0021798466055507	0.147883896927961	0.0147402567205311	0.988239402622922	0.991875358727142	-0.174914821461311	-0.164339204799752
PPP4R3B	-0.00924418785869285	0.0207300851895754	0.65564708028689	435.476660282723	-0.0595431660110072	0.0369353936944374	-1.61208965318202	0.106942431951298	0.233146213567347	-0.299850997698632	-0.323988865521593
PPP4R3B-DT	0.3168559517082	0.116059631521605	0.00633125487771251	6.81602616913538	0.43753999461238	0.237331611239937	1.84358077007296	0.0652442606408974	0.163426832766717	0.917691340347648	0.961741603227035
PNPT1	0.219941503077404	0.0358367806991488	8.39294680092536e-10	532.579252316718	0.294381825826263	0.0634465899750025	4.63983684453723	3.48684355517754e-06	6.81229342325203e-05	0.555847139565881	0.591455836097571
ENSG00000285755	0.0817279644418196	0.0925288908213089	0.377090577676053	174.50596581522	0.0900835217389644	0.153792890573475	0.585745683061512	0.558046429855012	0.711782758183878	0.0398067747763403	0.0630280495893794
VRK2	-0.0849393499694189	0.0390011753345764	0.0294159834249849	1733.74556312659	-0.149950177130943	0.0629043590980592	-2.38378038153431	0.0171358253107012	0.0605342548325993	-0.582469903588982	-0.557831123705561
ENSG00000287875	0.0164835012298259	0.0589395472091388	0.779732284142663	36.616707556312	0.01455674742059	0.116268682217136	0.125199212229866	0.900365840887866	0.943871989903157	-0.203792925577086	-0.132325731507639
FANCL	-0.0369156121711282	0.0341218424679018	0.279307503742439	637.303952829745	-0.0887860597997663	0.0582706044298107	-1.52368523835569	0.127587358716431	0.264791403388525	-0.403166288207798	-0.399627073606204
LINC01122	-0.338752988870744	0.0814461264582853	3.193253873945e-05	230.391884489374	-0.50221698781878	0.125737070718857	-3.99418393436028	6.49174548313583e-05	0.000734484659846958	-1.53012006941347	-1.46898685680715
ENSG00000289529	0.130278696568841	0.125785744370945	0.300333214157226	6.9057765373417	0.244355538200765	0.269119979865142	0.907979921532447	0.363888829923385	0.540040938303585	0.22107800019287	0.462060339863456
ENSG00000271955	-0.748702835062207	0.193467054496478	0.000108869199563663	34.3564819505194	-1.07630965372406	0.309524842403339	-3.47729650830913	0.000506497356905525	0.00383609900492303	-3.06072749226396	-2.95390626448507
PAPOLG	0.0402356043275075	0.0400732052190243	0.315353279556843	111.747464174984	0.014744703033852	0.0757032948115964	0.194769634142705	0.845573295442863	0.91093609881299	-0.115110991317639	-0.131839574908731
REL	-0.0111003766555103	0.0818978884355468	0.892185550149071	41.1373347607681	-0.0618360271899919	0.142650484471298	-0.433479265206657	0.664666626426325	0.790122753820483	-0.306781348757463	-0.32991946569468
PUS10	-0.122598382953209	0.072251238751801	0.0897279846365429	61.9636873726942	-0.214157942247182	0.121857581174054	-1.75744455276272	0.0788420649648887	0.187507662091988	-0.723075384863977	-0.723907721103619
PEX13	0.0105219134130362	0.0487641113300565	0.829165737394777	67.0581157231702	-0.0324785595105301	0.0851563535557486	-0.381399134114727	0.702907103426188	0.81698946982572	-0.226051381456812	-0.253984906508546
SANBR	-0.0812005640028065	0.0347833989882695	0.0195714821951052	222.111059393212	-0.147448984335407	0.061740838737265	-2.38819211645097	0.0169314883173257	0.0600611657150674	-0.568510601966819	-0.551361663381454
C2orf74-DT	0.0170897283262085	0.0922881559156469	0.853089490494035	11.1123841578495	-0.0844933494873761	0.173661570481831	-0.486540282072457	0.626584152274827	0.762953475546411	-0.201529488470628	-0.388523763578099
C2orf74	-0.0103304505532673	0.0634493761899559	0.870664837566241	59.7964780968786	-0.0474754072897386	0.107988820865403	-0.439632611128442	0.660203217474725	0.78672169524512	-0.30390671758468	-0.292775003724337
USP34	0.0504293008998687	0.0188220899119759	0.00737847451870021	1559.50523428638	0.0485847798838652	0.0400927432529373	1.21180981748625	0.225585189381678	0.393247910531958	-0.0770513413753516	-0.0443105227954134
USP34-DT	-0.114178716001596	0.0775389677758106	0.140876907912644	34.59956480244	-0.191024652620678	0.133559448552139	-1.43025936907868	0.152642591591541	0.299570745634824	-0.691639332737617	-0.664072309906261
XPO1	0.157853026499329	0.0297956563567477	1.17171823601747e-07	743.772383943765	0.200504887189283	0.0573476439252318	3.49630557535538	0.000471748133107654	0.00363648443161112	0.324030774694028	0.348638436757305
ENSG00000289410	-0.075086757516547	0.0644775303046213	0.244204650172747	71.2204432913197	-0.147666906967495	0.112041329821788	-1.31796817480096	0.187514301811572	0.346106149603592	-0.545683815527753	-0.551925331174091
FAM161A	0.15080771773134	0.0532093032328833	0.00459354083293615	99.1309402587573	0.185995274041142	0.0861878104629419	2.15802296220431	0.0309260465607471	0.0939322869868796	0.297726088897117	0.31110859629575
CCT4	0.251920060391777	0.0435113747175211	7.04905063958032e-09	221.590078886617	0.336126480390031	0.0783374572305059	4.29075045671941	1.78070326610444e-05	0.000255917461590093	0.67524373808191	0.699430474008684
ENSG00000236498	0.448617421034664	0.157202475433853	0.00432057763171909	7.51215488842208	0.530430666529451	0.29235226057342	1.81435459226162	0.069623151764251	0.171091781671815	1.40964196521161	1.20200797434395
COMMD1	-0.169108844360639	0.026929330204627	3.39167861380369e-10	509.244464675441	-0.259542481169306	0.0563458081999393	-4.60624293910803	4.10009355629453e-06	7.77329191477152e-05	-0.896728962568128	-0.841297102045639
ENSG00000229839	0.201652422444692	0.0940339427516104	0.0319957121328007	28.1815582197112	0.263306508240245	0.169190144302083	1.55627568808098	0.119642550034368	0.252536811084148	0.487562194874216	0.511077972167765
B3GNT2	0.153161938286749	0.0849106284392817	0.0712623949042659	21.290325682371	0.180880475960754	0.148868476730614	1.21503544560389	0.224352572682702	0.391843701431094	0.306515914019906	0.297878915118853
ENSG00000228541	0.469282340566068	0.0840203229475403	2.33239127478325e-08	205.431589107653	0.650589757160786	0.137022991053614	4.74803353917609	2.05403980119092e-06	4.39797388246272e-05	1.48679745025746	1.51280547496355
TMEM17	0.160902725538031	0.137513441706756	0.241965856842145	7.11356444218885	0.124960075065507	0.253869971992546	0.49222077776562	0.622563277550128	0.760193935808267	0.335417269967689	0.153237999974012
ENSG00000226622	0.894705132307913	0.12140590302688	1.71223355776395e-13	7.891742786458	1.26979512600918	0.260209705750611	4.87989147962902	1.06144230138167e-06	2.54245634823632e-05	3.07517536755452	3.11441114622123
EHBP1	0.208639112992953	0.0400392697075316	1.87965132163819e-07	529.788208747194	0.271349343023583	0.0635770614508776	4.2680384533538	1.97199340101397e-05	0.000276398047481797	0.513648021015332	0.531881166794357
ENSG00000226605	0.442838613008003	0.100567916385805	1.06577923846831e-05	10.3421905209588	0.726508673768343	0.236767259712124	3.0684507420987	0.00215171798156667	0.0119882592989632	1.38806594428366	1.70917355171414
EHBP1-AS1	0.823342421217833	0.113059342273227	3.27953079076836e-13	18.3835656010849	1.15317998711705	0.208418601354394	5.53299935621481	3.14800627114213e-08	1.39678555362032e-06	2.80873229817916	2.81278025411269
ENSG00000286480	0.655065792298892	0.077930669385933	4.25132730865545e-17	31.0768413952957	0.908988294606748	0.161029094427572	5.64486994004424	1.65306166495162e-08	8.01028006131656e-07	2.18044700984831	2.18116622220292
WDPCP	-0.0595960664969754	0.0396730099753215	0.133050209611223	1434.17398067505	-0.100125081795428	0.0689977368148321	-1.45113573890302	0.146742066492274	0.292076392581771	-0.487847065788942	-0.428956021397051
MDH1	0.185024380765328	0.0650628198309445	0.0044581743476742	78.9357328393213	0.244207756485197	0.115117255968098	2.12138271045022	0.0338896090397733	0.100128681709549	0.425478980894877	0.461678095061214
UGP2	0.120279493788237	0.0290299368981698	3.4235617554339e-05	267.006988327486	0.136783603513636	0.0584332326440278	2.34085292434384	0.019239744643072	0.0659377678138315	0.183744521132526	0.183820147948632
VPS54	-0.0602202041681736	0.0170309644362904	0.000406350830365575	472.638037356496	-0.12464439466624	0.0328302148048646	-3.79663658636102	0.000146672564420228	0.00143278086636232	-0.490177374633528	-0.492376451071733
PELI1	0.0715377660433985	0.0310728436198407	0.0213205121576067	261.558316941809	0.0671894534269336	0.0626499448753598	1.07245830081104	0.283514233804421	0.457994097836706	0.00176018577565071	0.00381139629242287
ENSG00000225889	-0.106638330072123	0.116738481374492	0.360989867924466	32.7115861852134	-0.191922506940567	0.19980649401602	-0.960541887718523	0.336782559916651	0.51315100228922	-0.663486204295125	-0.666394655032842
LGALSL-DT	-0.372023631912974	0.121923544087051	0.00227863235735233	17.9953803548559	-0.557761670581432	0.224654582488762	-2.48275225193474	0.0130371725229533	0.0491429346048169	-1.6543408580698	-1.61265595820129
LGALSL	-0.099054435928937	0.095848859842164	0.301396131187569	11.226661537681	-0.221935790464558	0.187035584747328	-1.18659660815014	0.235386774456069	0.404682369175865	-0.635170631603699	-0.744025514717551
AFTPH	0.0315297373014969	0.0311757640173501	0.311846973068956	287.035162844642	0.0124026501995865	0.0558213634944149	0.222184651595395	0.824170141776837	0.897328186142985	-0.147615613080901	-0.137897411759728
SERTAD2	-0.0371229153849128	0.0429083304777934	0.386946574473484	182.297955583185	-0.0984212034655776	0.0760417749896559	-1.2943043935911	0.195560299471528	0.355439274699603	-0.403940284931415	-0.424548854835662
LINC02245	0.158466412401351	0.0970046030058711	0.10234353294638	48.5672890249394	0.133355728608992	0.15551687651137	0.857500045014358	0.391168589945026	0.567658801938742	0.326320940243371	0.174953777978599
SLC1A4	-0.119499232803105	0.206644519708537	0.563072351188692	19.6568205100774	-0.22578454000981	0.332749330482666	-0.678542432173494	0.497427829373978	0.661073352369725	-0.711504256667816	-0.753980498005875
CEP68	-0.211151375412834	0.0479440040780302	1.06211809664291e-05	101.982170432927	-0.343514071889054	0.0822908432778744	-4.17438998320989	2.98785561803944e-05	0.000387789437086687	-1.0537008719413	-1.05849382333926
RAB1A	-0.0243989994584803	0.0266035404660846	0.3590726632851	384.237467589412	-0.0662328103459113	0.051208597855413	-1.29339238174259	0.19587538364716	0.355963517950445	-0.356433692733239	-0.341291965340327
ACTR2	-0.0195825683704607	0.0255245790595355	0.442960020365059	222.622250115512	-0.0411850537240679	0.0569089812996973	-0.72370042097884	0.469249674647689	0.638157030763949	-0.338450846188816	-0.276504689460539
SPRED2	0.432523545265913	0.101790688855921	2.14586589481936e-05	103.546886343769	0.552617144626219	0.176978265709735	3.12251418223622	0.00179313466013801	0.0103670339631239	1.34955313741247	1.25939441014167
LINC02934	0.424865271478418	0.297985553033779	0.153928532441865	34.2933661390076	0.511635890161247	0.471931613486734	1.08413141976476	0.278306533586319	0.452409351827418	1.32095985749235	1.15339434478625
MEIS1	-0.0861131618573258	0.0401919357214297	0.0321493897357245	564.528360185343	-0.157792235551324	0.069978014317563	-2.25488300990161	0.0241406730297451	0.0781574185497086	-0.586852501131954	-0.578115000222615
MEIS1-AS2	0.375844386725033	0.153220584150113	0.0141685006595495	4.20211824912628	0.516739116635949	0.275758966012186	1.87387965696504	0.0609470139461285	0.155367112879696	1.13793324881011	1.16659409542601
ETAA1	0.0223608646953355	0.0444503267315062	0.614927097109622	59.9765563988932	-0.0108434877740986	0.080475784596489	-0.134742243626062	0.892815672143626	0.939299219136392	-0.181848933572518	-0.198024710853945
DNAAF10	-0.0828947931063966	0.0439790952640347	0.0594476498104179	75.3190672982601	-0.160470923948285	0.0772250898645071	-2.07796357673179	0.0377127140136615	0.108209191689764	-0.574836252936214	-0.585043561801601
PNO1	0.153000154922627	0.067736824999909	0.0238993065350516	35.7864490472839	0.155573435644115	0.121139579200205	1.28424943087347	0.199054694534274	0.359964977312104	0.305911872280848	0.23242098898805
PPP3R1	-0.0120271452976387	0.0444923386245269	0.786914489548313	253.358619737569	-0.0581775693171925	0.0758646104424016	-0.766860450187936	0.443164490519671	0.615321036302399	-0.31024157438283	-0.320456681339256
ENSG00000289156	0.327079976382665	0.0791307717833947	3.57419252961835e-05	32.4020863552284	0.401067994160014	0.139871041071153	2.86741266161014	0.0041384301172507	0.0200801100320224	0.955864224673684	0.867404949016073
CNRIP1	0.0124886242209603	0.10512313819871	0.905433843331143	49.1651975115685	-0.000481044537462965	0.173712317857459	-0.00276920222696982	0.997790499121279	0.998875422531809	-0.218708380381986	-0.171221732890837
FBXO48	0.276076233663714	0.0953370927421204	0.00378204970116984	11.1458563629128	0.351133615517464	0.189144113769612	1.85643427394819	0.063391683244018	0.160065630076728	0.76543432715319	0.738247179965431
APLF	-0.0597059572048128	0.0677698459812512	0.378312046536288	152.650325456301	-0.120636123193848	0.11512767143544	-1.04784646201671	0.294709352109564	0.468924618562224	-0.488257358742289	-0.482008856336463
GFPT1	-0.0085544836153792	0.0328802938443215	0.794732232074401	181.704594954622	-0.0570057895031914	0.0570691254415333	-0.998890189084695	0.317847889395931	0.493447168664651	-0.297275886513216	-0.317425814215059
NFU1	-0.0417726905050268	0.0330641603016918	0.206451652387373	98.3126483212204	-0.0872818233004915	0.0624391634227749	-1.39786983867012	0.162152157406943	0.313555189125975	-0.421300897161303	-0.395736290629577
AAK1	-0.124007231091675	0.0390814231291786	0.00150847588192759	552.850763866486	-0.204913914235029	0.0684621328545933	-2.99309860343155	0.00276160510715816	0.0144979347232883	-0.728335524460171	-0.699997580083581
ANXA4	-0.00597804361383024	0.0264808223682447	0.821395927158254	493.467241129588	-0.0357219333354	0.0502762475608254	-0.710513116401194	0.477386000112936	0.644757785611411	-0.287656372742114	-0.262374055203399
ENSG00000289250	-0.267008546022588	0.109763261837549	0.0149914415083862	9.6813069316781	-0.355723556772234	0.206829922589756	-1.71988439737419	0.0854534572187315	0.198464539415315	-1.26225174895465	-1.09007426694621
ENSG00000231024	0.720023470168997	0.128293667898479	1.99646650500515e-08	7.12572664955139	0.962745046591435	0.261758842015158	3.67798481678676	0.000235083949845069	0.00208129645612108	2.42297595538347	2.32021075117267
GMCL1	-0.00761311274332062	0.0420010792144109	0.856163555014265	197.267250094965	-0.0353795833930224	0.0678603444986304	-0.521358735420749	0.602116891618768	0.744671642216108	-0.293761141336911	-0.261488549946417
SNRNP27	0.293462205617363	0.0879160870190754	0.000843895972458639	60.7305562316168	0.396402383263932	0.13732297903577	2.8866427603546	0.00389376056810734	0.0190921390997357	0.830347384135524	0.855337112968488
MXD1	0.0881519908527708	0.042998168575027	0.0403513937387279	166.196067400101	0.1099515954927	0.0825278422087773	1.33229698668901	0.182762616945658	0.340578888074192	0.0637918124596994	0.11441781654203
PCBP1-AS1	-0.0282135116871446	0.0392379031733483	0.472118004779513	679.388274980429	-0.0783070975572791	0.0656384253170172	-1.19300694949758	0.232866651369056	0.40144630091487	-0.37067572937745	-0.372522713403907
PCBP1	0.270044876363093	0.0504382711727375	8.60462109102375e-08	187.894006180475	0.362140749732606	0.0903353353013866	4.00884934477071	6.10153253273929e-05	0.000697297717143386	0.742915376749968	0.766717683404466
LINC01816	-0.127960370431379	0.0897110293276258	0.153763981996249	35.0870368116313	-0.19764183039348	0.151993110347451	-1.30033413976251	0.193486471921611	0.353146972850607	-0.743095145601942	-0.681187971335927
C2orf42	-0.0566848191411011	0.0392292524579298	0.148468272839507	70.3780844368371	-0.129039411142816	0.0833627699704159	-1.54792614483193	0.121640079099783	0.255581230240894	-0.476977500026076	-0.503744381112854
TIA1	-0.0668461998902488	0.0561406166210159	0.233774402101755	272.216982919223	-0.13112729491932	0.0945569400600206	-1.38675484672078	0.165516529922324	0.318015390933319	-0.51491649413852	-0.509144796977456
PCYOX1	0.250026089752699	0.0389218155267629	1.32910866806491e-10	81.1459820279868	0.31188510972726	0.0803913053536193	3.87958757922095	0.000104633723147367	0.00108546434907314	0.66817232301549	0.636728955763195
SNRPG	0.15663946566504	0.042692301869599	0.000243469625319113	57.1701966491336	0.166632347947976	0.081553193576062	2.0432351038781	0.0410291702956156	0.115321638546978	0.3194997686739	0.261025419044504
FAM136A	0.109437280910903	0.11300743078195	0.332840730116544	11.4456870315851	0.1147175864604	0.207545165791074	0.552735526376365	0.580444522741062	0.72702391501561	0.143263541167917	0.126745290667823
TGFA	-0.117098914247883	0.0376436365782402	0.00186630117557786	175.590527121328	-0.203030376203908	0.065722063160966	-3.08922706377382	0.00200678000760458	0.0113220514331762	-0.702542317952726	-0.695125714714774
TEX261	-0.0813728668618571	0.0571113718964811	0.154212064710464	71.9645631104637	-0.165249486146019	0.100289416633042	-1.64772606815199	0.099408896195585	0.22094032134236	-0.569153919771402	-0.597403552042934
NAGK	-0.0678736048398219	0.0466988162735771	0.146103544601703	117.235802591575	-0.13541715799838	0.0787432898570437	-1.71972949370323	0.0854816240229854	0.198491457043285	-0.518752460066302	-0.520240742494078
MCEE	-0.0669595165836444	0.0373100951604445	0.0727054038553018	81.1834698137933	-0.152652062090384	0.0739494196306719	-2.06427667522989	0.0389914912227678	0.110992011053641	-0.515339578507634	-0.564819684354147
MPHOSPH10	0.147803034594389	0.031017523880731	1.88716807524235e-06	114.336668594717	0.192195254133528	0.0710134376573981	2.70646317758573	0.00680041235761171	0.0296732447985717	0.286507667045136	0.327145155048654
PAIP2B	-0.0863243248264167	0.051155827394253	0.0915115085314123	186.302348289174	-0.148216715375328	0.0902663049702183	-1.64199382509597	0.100591283782409	0.222896943572413	-0.587640908813831	-0.553347438133094
ZNF638	-0.0737892891749493	0.015583265253409	2.18879938517412e-06	3564.42099442831	-0.134465069033525	0.0273793236211676	-4.91119031624167	9.05251711105439e-07	2.2412206649234e-05	-0.540839528615555	-0.517778116744417
ENSG00000281195	-0.230919082848648	0.053026715379015	1.33207467053002e-05	33.4710431746075	-0.404858767463119	0.107476134261105	-3.76696436140462	0.000165244578918967	0.00157963523170363	-1.12750648503052	-1.2171649480999
ENSG00000289463	-0.00515382315204522	0.0378105464093544	0.891578987513937	71.4879327676916	-0.0590751724822046	0.0732012375930853	-0.807024231073723	0.419652522954186	0.595329479549125	-0.284579025674921	-0.32277837684118
DYSF	-0.238843117665747	0.070101588199446	0.000656570789009752	844.213909477795	-0.365534124276775	0.114765268569563	-3.18505876240087	0.00144724617638278	0.00877866638492413	-1.15709202243871	-1.11544979071266
EXOC6B	-0.199474912738955	0.0296385290710468	1.69363871932398e-11	3630.42789027548	-0.308093058554634	0.0544192534644113	-5.66147161052325	1.50080338329325e-08	7.46903197273409e-07	-1.0101050989283	-0.966875599899741
SPR	0.524559394744867	0.124372930169383	2.4688002778932e-05	11.2637664477562	0.642843031334408	0.224846812983774	2.85902665376359	0.00424943078291424	0.0204935851806663	1.69318237813438	1.49276818097128
SFXN5	-0.0269777665722211	0.0473290029758593	0.568674332205425	142.647184676546	-0.106236578669887	0.089560837279609	-1.18619456781334	0.235545470996583	0.404682369175865	-0.366061895116442	-0.44476371387913
RAB11FIP5	0.116699242328686	0.232796599581049	0.6161651228433	5.80637847190255	0.12258051648955	0.400366879013252	0.306170472421852	0.759474853138038	0.857107489586795	0.170377131168683	0.147083152645361
SMYD5	0.0333900863216583	0.0879085135368753	0.704073337420548	20.4489944340917	0.0119439615416573	0.154920340460559	0.0770974392784665	0.938546030098754	0.965094984107709	-0.140669729222655	-0.139083832926016
PRADC1	0.0240331830787797	0.0677845491975712	0.722924847780742	23.892404034551	-0.0449903503634803	0.132288032427696	-0.340093881039999	0.73378582965568	0.839124987514785	-0.175605089466101	-0.286347279633546
CCT7	0.225423968305593	0.0467034117996898	1.38804876028363e-06	76.1994565643506	0.290613584227075	0.0883188044054133	3.2905063217688	0.00100007254636176	0.00655632785066979	0.576316721520224	0.581709090640319
ALMS1	-0.0726697027625284	0.0284114152321701	0.0105347477928139	390.524150182321	-0.140049211029897	0.0513286654321518	-2.72847949290673	0.00636270461958931	0.028223126091891	-0.536659389778343	-0.532221779445746
ALMS1-IT1	-0.0802809409433451	0.106660946754195	0.451645727593179	8.32735213875855	-0.166142479471787	0.207464805853299	-0.800822475833655	0.423234425356697	0.598681229107884	-0.565077055414447	-0.599713323964981
ALMS1P1	-0.0445561512006672	0.15003525847756	0.766488494568369	13.168538459983	-0.0457084862306519	0.253776338104922	-0.180113270496298	0.857063644633098	0.917995501635558	-0.431693352827623	-0.28820477398915
TPRKB	0.0776711033095225	0.0646309552502152	0.22945528876788	34.1468380916424	0.0363517220437866	0.121704595576774	0.298688162690251	0.765177989793497	0.860692599924878	0.0246598932242308	-0.0759519390349585
DUSP11	0.214508513359794	0.0438208368746876	9.82428145346421e-07	54.9226553107815	0.234756919652689	0.0835195852125795	2.8108008325852	0.00494183662959326	0.02304469622999	0.535562281631917	0.437233032678718
STAMBP	-0.00123875548458771	0.0301492230978141	0.967226158768095	236.270812525397	-0.0318324890616109	0.0550033239335189	-0.578737552299312	0.562766273421987	0.715138023838672	-0.269961550663176	-0.25231381296337
ENSG00000286244	0.347658559169415	0.104572855892758	0.00088558706050747	8.95345463961168	0.469740821900879	0.213357137881964	2.20166443252887	0.027689020893514	0.0865304998243143	1.03269735891624	1.04503065432225
DGUOK	0.0558332619063511	0.0357529490748602	0.118372645980014	111.322171067076	0.0623283409628747	0.0737527869019857	0.84509811196296	0.398056062393767	0.574597144059047	-0.056874866359787	-0.00876211434353605
DGUOK-AS1	-0.0106276514324554	0.124216836277658	0.931818380042636	10.1595191957391	-0.0317105346669775	0.241516985739433	-0.131297327059179	0.895540106185645	0.940888760018596	-0.30501636032754	-0.251998371819113
TET3	-0.15811449927085	0.0343350328390097	4.12369293017751e-06	373.601407194409	-0.255151039925381	0.0554890412058914	-4.59822398045491	4.26107762939699e-06	8.0165944519345e-05	-0.855679974844025	-0.829938419522673
ENSG00000217702	0.00210199283766088	0.0772187232880555	0.978283239395371	35.2383232080631	-0.0398948633137051	0.135314309286994	-0.294831075323233	0.768122926358122	0.862571949091439	-0.257488380524405	-0.273167547403643
BOLA3	-0.0963205774221006	0.0971284335587202	0.321352382124283	18.0582901934442	-0.178795565566779	0.18293293183889	-0.977383152226771	0.328379500648985	0.50504890624976	-0.624963372929347	-0.632441164303866
BOLA3-DT	0.316527789006323	0.0955381915874445	0.000922672705567254	13.5910319071349	0.423416852334726	0.181993472361304	2.32654966599096	0.0199892461489049	0.0678014241352794	0.916466097132994	0.925211389010808
MOB1A	0.0796047537709726	0.0412912370262288	0.0538694401036548	60.1466668281278	0.0783416007873822	0.080398491890625	0.974416297434521	0.329849880681068	0.506617020948063	0.0318794586832492	0.0326569834881779
MTHFD2	0.641572510141842	0.188248664995407	0.000654140702030172	11.5677970419413	0.883985375818836	0.31637999447026	2.79406217608342	0.00520504699259069	0.024036221707791	2.13006787683956	2.11649492162426
SLC4A5	-0.344671534889108	0.0709263650135079	1.17641826645797e-06	224.655786493947	-0.532038695440478	0.114987149685303	-4.6269404615782	3.71107140434483e-06	7.18041466182384e-05	-1.55221782247363	-1.54612219583421
DCTN1	0.00655710144496491	0.0441813087882001	0.882016468511564	139.523619702594	-0.0215495185079561	0.0736347241244474	-0.292654298147923	0.769786405881356	0.863542164134857	-0.240854584055654	-0.225716395071566
DCTN1-AS1	-0.645833336607812	0.116862748236856	3.26819913530174e-08	11.9965125007778	-0.997382697130159	0.234822095880384	-4.2473971343745	2.16268407251132e-05	0.000298021506755512	-2.67664924615171	-2.74975774178895
C2orf81	0.187481277291031	0.137337792489701	0.172218288693489	6.19034030091151	0.23424728167402	0.258272394334755	0.906977620575294	0.364418631934594	0.540554915620633	0.434652161698221	0.435914828544859
ENSG00000286623	0.0529598083591504	0.11445421716775	0.64356788043936	8.77834701277218	0.0196523441996747	0.215251531662336	0.0912994395343178	0.927254663317013	0.959349134400754	-0.0676033234367225	-0.119145715457387
WDR54	0.344922434584496	0.102469336193495	0.000762379801608824	13.016146358939	0.479680071415211	0.192746519456796	2.48865750088282	0.01282264271526	0.0485829089090781	1.02248163950952	1.07073902054622
RTKN	-0.0877773043552804	0.0318071133172617	0.00578588396593784	350.053114256704	-0.153291335763278	0.0554259321454475	-2.76569702717881	0.00568012802737079	0.0257775619134933	-0.593065819379818	-0.566473197698029
INO80B	0.182247934429043	0.0972475915674357	0.0609219956337665	18.9252438683658	0.218980762066729	0.166700850472157	1.3136151462125	0.18897574905578	0.34793172845153	0.415112714360218	0.396427211651488
WBP1	0.0288043197919425	0.0520161655455968	0.579745107299059	69.2989705129161	0.00972608910226641	0.087614524693528	0.111010008172593	0.911608410413445	0.949979024745364	-0.157791356063233	-0.144820470971743
MOGS	0.0913502036882471	0.0516129966411423	0.0767426356888179	36.7256611616798	0.0868582913901268	0.100931270659231	0.86056869018703	0.389475636381038	0.566429617882226	0.0757328056112117	0.0546858299031746
ENSG00000286883	0.324363815225999	0.110680343392543	0.00338268727784627	17.5015831040047	0.40475359887183	0.194485867460249	2.08114658487747	0.0374204909666942	0.10767151663138	0.945723041632213	0.876937950029026
CCDC142	-0.175252465813813	0.069743846007369	0.0119776586698075	45.310805968222	-0.294579541156307	0.116593093690904	-2.52656080931565	0.0115185445802885	0.0446055941672528	-0.91966706752602	-0.931922210939222
TTC31	0.0152671592057818	0.0594323392627612	0.797269073585003	33.0611480348271	-0.0625474728960757	0.11472827735864	-0.545179221165787	0.585630261067117	0.731280781196889	-0.208334315573991	-0.331759655613858
PCGF1	0.337444207906486	0.129102878585935	0.00895513737923864	9.50538857280747	0.447926075861725	0.24177818629399	1.85263229378795	0.0639350804584686	0.161164525828387	0.99456059168023	0.988605722092848
AUP1	0.223008135190123	0.04071138386554	4.30687324521042e-08	137.868839614569	0.29364963776726	0.0746719658014946	3.93252855493169	8.4056991026732e-05	0.000910523955148827	0.567296856936155	0.58956199504463
HTRA2	0.211305184137571	0.0659076227626829	0.00134556056298924	28.4539860270601	0.30562548246521	0.127964861206447	2.3883547372598	0.0169239972983255	0.06005960110856	0.523602185705748	0.620538116621242
SEMA4F	-0.295958297818544	0.157114647862285	0.0596043297662568	13.2813003231956	-0.476127438624756	0.254541706831375	-1.87052819183056	0.0614105058582677	0.15613361439388	-1.37033986119624	-1.40150493230863
HK2	0.406586347323532	0.194880846778364	0.0369484668053752	17.9779768133698	0.470458063627405	0.325636086956786	1.44473564961441	0.148532152330559	0.294288670710989	1.25271283348902	1.04688583593834
ENSG00000236209	-0.362177380261928	0.439795169393619	0.410215886912419	10.8324174483376	-0.548713453580837	0.635593576705574	-0.863308682924305	0.387967771465498	0.565073486400856	-1.61757844431516	-1.58925229216093
POLE4	0.200012128420262	0.0523429132680905	0.000132810189987729	48.9937474302439	0.251132221030709	0.0943326409232894	2.66219856215971	0.00776320681370491	0.0327234796906958	0.48143791837363	0.479588569104974
TACR1	0.390951757347144	0.188737036787525	0.0383205110367241	9.6354324408678	0.525905693080964	0.328628972444967	1.60030227757546	0.109531541851619	0.237141261466226	1.19433881604907	1.190303904092
ENSG00000270571	-0.169421361650669	0.078733908919158	0.0314113721277034	43.1518679027942	-0.256580666736184	0.134141608812667	-1.91275972464672	0.0557788193550528	0.145635907110826	-0.897895791360316	-0.833636220806638
EVA1A-AS	-0.0415802527280709	0.138370462530431	0.763796189204153	6.34175409420857	-0.185672054532585	0.278868264907301	-0.665805607512579	0.505535360212245	0.668135778870141	-0.420582402709892	-0.650227547110038
MRPL19	0.167878707257034	0.0466882059672423	0.000323469218996401	208.244134446561	0.212619285257623	0.0806543449812359	2.63617893502313	0.00838455046543907	0.0348315885240787	0.361463113135998	0.379972933559571
GCFC2	0.0208438040403469	0.0264246083364764	0.430227294967666	284.278608122196	0.00126389469783389	0.0572208694659987	0.0220880023255311	0.982377756900008	0.988533090324343	-0.187513100350508	-0.166708360242843
ENSG00000286045	0.021972133575794	0.108303325891438	0.83923203978581	13.9717272482328	0.0151681120394378	0.193739018158578	0.0782914674782879	0.937596204596504	0.964573621755088	-0.183300317790833	-0.130744406328605
ENSG00000270996	0.196985869770828	0.175925607887841	0.262836859810308	4.93657946443262	0.281086883296848	0.324066717007345	0.867373502260884	0.385737395491361	0.562492335476463	0.470138941205271	0.55706780197287
LRRTM4	-0.248818819500136	0.25574251045326	0.330589534133966	222.012926451226	-0.220629049967419	0.398499102814212	-0.553650054440099	0.579818362918346	0.726610319366241	-1.19433775729557	-0.740645565033051
ENSG00000227088	-0.0396824498094653	0.0929348306371393	0.669384993109475	3169.70281164293	-0.0711761927914827	0.149921309703157	-0.4747570104104	0.634960177691075	0.76843550816108	-0.413496679270033	-0.354078271400217
ENSG00000229494	0.467023049456363	0.126814384811922	0.000230750160614885	28.8208122108181	0.608658472858571	0.222598810914392	2.73432939896814	0.00625074775965141	0.027785083055952	1.47836205803809	1.40434810989508
CTNNA2	0.226898863047368	0.228802242372452	0.321353105773191	534.74629100987	0.301403513783461	0.359850632631111	0.837579502305433	0.402266908908788	0.578090241211993	0.58182345572358	0.609617783360666
SUCLG1	0.0265305093338765	0.0283610633458774	0.349553667290951	181.787981183141	-0.0139496390070581	0.0528980086924289	-0.263708206639065	0.792004771341606	0.877417634551643	-0.166280958383136	-0.206058926448271
DNAH6	-0.597654350898556	0.542081479598432	0.270236728088688	19.7171765092606	-0.821539975579233	0.741860779883579	-1.10740451289009	0.268119075642944	0.441796655849688	-2.49676599009713	-2.29493174341441
TMSB10	0.564372614653158	0.236408077797068	0.0169734921599734	33.249555245104	0.747451806365505	0.365238335192293	2.04647687371585	0.0407094755121899	0.114597990401313	1.84183082985437	1.76334401216073
ENSG00000287625	0.358295769866277	0.123532036110667	0.00372653502605589	7.19271311836748	0.402574085334129	0.254039177328721	1.58469291849897	0.11303612161358	0.242669280070997	1.07241293340005	0.871300529201979
KCMF1	0.0304285689771479	0.0302217630699823	0.314010252841186	177.951915358999	0.00942481299486957	0.0594371219799933	0.158567788629503	0.874009408599375	0.927596008507017	-0.151726985305369	-0.145599736699233
TGOLN2	0.0532916187509931	0.0379216721313269	0.159929792537308	276.177730748116	0.045276005248739	0.0603178564964786	0.750623577802077	0.45287922735105	0.623449944079369	-0.0663644610406229	-0.0528688339586183
ENSG00000290110	0.273077657931558	0.172719484021148	0.113867244189042	5.44556465545582	0.35974839625447	0.303281597786282	1.18618603594927	0.235548839581669	0.404682369175865	0.754238708186	0.76052974142108
RETSAT	-0.025923757339252	0.064565773519479	0.688045206026616	50.4494532815824	-0.0647589344696575	0.112436120993456	-0.575962012007038	0.564640858749033	0.716427604671147	-0.362126598224095	-0.337479711634374
ELMOD3	-0.0936623449947888	0.0295224962759004	0.0015109332734732	253.387059103178	-0.171766518426327	0.0500041368766706	-3.43504616128	0.00059245290008655	0.00435065985601943	-0.615038475230996	-0.614260182145034
SH2D6	0.548998245690687	0.141821314952136	0.00010836491189596	48.8554211470071	0.765088809039372	0.224522085303964	3.40763274135626	0.000655290269938868	0.00472264235150169	1.78442838544752	1.8089630021236
PARTICL	0.293665921600819	0.0843084541468478	0.000495398494691935	18.8156550066888	0.395358967610454	0.153786216781166	2.57083486339378	0.0101453691091766	0.0403486588410585	0.831107987412554	0.85263826616876
MAT2A	0.205161122429414	0.0498981139125666	3.92925348579439e-05	670.735123522964	0.264043711129532	0.085033575888064	3.10517002692104	0.00190169673994465	0.010864650050737	0.500662436991791	0.512984784330178
GGCX	0.278987704849879	0.0431194295542792	9.79278042298222e-11	89.9084815582614	0.332787944541408	0.0850326374204851	3.91364956605752	9.0911545647184e-05	0.00097185629820658	0.776304728619028	0.690795183977534
VAMP8	0.188564210720711	0.128010811340647	0.140742008740591	17.2431983061739	0.23021218851895	0.219713303244058	1.0477844769519	0.294737916003892	0.468924618562224	0.438695451289177	0.425477858185198
RNF181	0.119358178834048	0.0734393887665808	0.10410694486328	24.0240358787146	0.150055357036437	0.16059746991876	0.934356918028314	0.350119813059321	0.526735149472021	0.180304657644919	0.218148202547358
TMEM150A	0.183911708356466	0.121119129954974	0.128904394881606	8.85380283965023	0.277836754804012	0.232254571105307	1.1962595762132	0.231595278381103	0.39983528104786	0.421324656496354	0.548661181991323
USP39	0.0620368017515722	0.048485133472623	0.200720506323429	52.8405551203502	0.0482180567876325	0.0915734370503403	0.526550693528362	0.598505639816622	0.742138732540436	-0.0337130473634953	-0.0452590704344621
C2orf68	0.0173548523488211	0.0313797526777558	0.58022306026277	102.308433230897	-0.0170576512196279	0.0630786114396338	-0.270418939642513	0.786837970965359	0.874257817943181	-0.200539609340884	-0.214097955559481
ATOH8	-0.0375288998374749	0.127065621072182	0.767726111928575	33.6426916927076	-0.0907857618634366	0.212041926814574	-0.428150051394443	0.66854187873898	0.792236378063222	-0.40545608697995	-0.404799403057992
ST3GAL5	0.0591929559702106	0.0676465008348215	0.381555665563236	538.523421794056	0.0554189393905125	0.112461178831153	0.492782842635124	0.622166035064105	0.759960850955997	-0.044330959536979	-0.0266336272534985
ST3GAL5-AS1	0.143927558430749	0.11259420310441	0.201148712152317	31.886767773431	0.150250847855424	0.192808886070914	0.779273460457429	0.435818644814536	0.609517179983189	0.272038012675814	0.21865384933293
ENSG00000272564	0.138593872756758	0.114914632066205	0.227794585997285	12.765469238991	0.0968049879921211	0.211192623248214	0.458372960680291	0.64668451435855	0.77627782661206	0.252123920843347	0.0804134583920261
POLR1A	-0.196686619898261	0.057022812068911	0.000562120969287731	116.648365559676	-0.317534933194362	0.095193394527893	-3.33568242596202	0.00085090305554055	0.00578870416287383	-0.999694601745059	-0.991297481122149
PTCD3	0.0561213623366462	0.026161849553178	0.0319400285937597	303.966398655306	0.0391680658234248	0.0464961825350735	0.842393153327783	0.399567924136245	0.57594052859108	-0.0557992014675254	-0.0686673249204704
IMMT	-0.0544438444288694	0.029886030770185	0.0684981702359671	175.948449341254	-0.126460315965439	0.0550636648889551	-2.29662003465383	0.0216404547303411	0.0719443779356025	-0.4686104947428	-0.497073422379916
ENSG00000273080	0.304682830980444	0.104034323003413	0.00340408989410343	14.8792975006543	0.399826301768421	0.175830877389525	2.27392542029276	0.0229704710098185	0.0752452765055895	0.872241222197207	0.864193249511542
MRPL35	0.104669240170475	0.0794984480931382	0.187966059091258	36.3126007704441	0.107615744695104	0.136066167736006	0.790907442207817	0.428998005202028	0.603544682000589	0.125461367029901	0.108376021569227
REEP1	-0.63857667699125	0.448274461644556	0.154295521660936	11.8606167544669	-0.926672427527794	0.642929236003556	-1.44132880515433	0.149491813169934	0.295515451026723	-2.64955545119753	-2.56686209115541
KDM3A	0.0983575921742916	0.0742726913826392	0.185411176859251	159.337535742998	0.129801699552518	0.126888640474699	1.02295760335142	0.306327891925842	0.481540516055872	0.101895910515823	0.165761103982167
CHMP3	0.152410108493747	0.040901697467977	0.00019434666524721	128.700810171451	0.190774059790257	0.0752489628506154	2.53523839483319	0.0112370824776999	0.0436303273534521	0.303708848051762	0.323469164763919
CHMP3-AS1	0.648762072410487	0.0862734334482814	5.4844986313026e-14	21.9600971193463	1.00695759581418	0.178910003800394	5.62829117670593	1.82003666899553e-08	8.76175168986051e-07	2.15691115407864	2.43456872211147
RNF103	0.100991110227135	0.035574297374784	0.00452723825294131	165.891094433724	0.109491390519795	0.0666748572274502	1.64216910350904	0.100554963783511	0.222896943572413	0.111728533499686	0.113227473351182
RMND5A	0.0504755128626817	0.0381329003852159	0.185611475718246	218.150426415484	0.0329048354074215	0.065493709018279	0.502412153787747	0.615377631506515	0.755444507378177	-0.076878802285599	-0.0848674838004244
RGPD1	0.60638821983677	0.222754694875888	0.00648441349355386	5.38170254075382	0.826597682240033	0.389580984499487	2.12176085365666	0.0338578255097479	0.100100545769525	1.99870220757787	1.9680587805308
PLGLB1	0.138730357369465	0.0647651737361418	0.032189313442186	41.6051826536176	0.176034854173153	0.113179703245366	1.55535709253028	0.119861047038951	0.252750923177379	0.252633506011521	0.2853454718927
RGPD2	0.47083043909673	0.302295744971915	0.119348040863243	7.78571270167891	0.685076132270713	0.472713266935949	1.44924244819966	0.147269887019591	0.292832681736786	1.49257750146214	1.60200620986658
KRCC1	-0.0348995809737197	0.0366954065268129	0.341573259580308	276.742194500276	-0.0888066751254867	0.0646661394980224	-1.37331029523113	0.169655903394685	0.323563064850739	-0.395639142279781	-0.39968039617776
THNSL2	0.089483891565539	0.150019407997126	0.550853208186364	54.4138502123847	0.0818405658667646	0.234456763186506	0.349064640978866	0.727040781349846	0.834180056863041	0.0687646576416214	0.0417072317524875
EIF2AK3	-0.159756052202303	0.043480489981362	0.000238595021850771	176.12267221011	-0.255307142560402	0.0746258544924687	-3.4211620663743	0.000623541628070259	0.00453823701734337	-0.86180895165723	-0.830342186799454
RPIA	-0.0505677797768883	0.057433242066617	0.378609151888698	47.3951521491077	-0.140059038706322	0.107001113994538	-1.30894935087752	0.190551508025682	0.349565910924821	-0.454138643166595	-0.532247199222591
ENSG00000290846	-0.246961099705659	0.135051121420127	0.0674522054080251	19.1968888554963	-0.404963364992071	0.226816226401435	-1.78542501750002	0.0741924037215496	0.179197950356148	-1.18740169003413	-1.21743549484254
LSP1P5.1	-0.264843194979819	0.150020176429233	0.077499277634134	26.4890120426653	-0.409542931089369	0.245617005110705	-1.66740462821285	0.0954339742055983	0.214533476884277	-1.25416709564905	-1.22928077171243
MRPS5	0.110998197797931	0.0374373165831194	0.00302773503524741	412.545997333027	0.132407288928231	0.0591878506474823	2.23706871392978	0.0252818493814422	0.0808393582023063	0.149091451571917	0.172500591284858
ZNF514	0.0554818845675562	0.0408789827793141	0.174710450865877	150.113790889687	0.0395723461528732	0.0696532914218863	0.568133182869789	0.569944537404646	0.719870786290649	-0.0581867848004873	-0.0676216336183638
ZNF2	0.212028838608695	0.0724345458343556	0.00342052603115255	27.6493749782619	0.273397205802542	0.123099104059527	2.22095203609554	0.0263542102066721	0.0835788741774998	0.526304055008472	0.537178066346178
ENSG00000289370	0.403602025563685	0.0969157545536567	3.12086913077533e-05	11.1554373977156	0.494763807456702	0.187240098847961	2.64240304561285	0.00823200302305344	0.0343509728838417	1.24157043380225	1.10975385860025
ZNF892	0.229628634289212	0.049723783691067	3.8729856517549e-06	176.794468007633	0.294615172393453	0.0821087916048792	3.58810751729472	0.000333086937596622	0.00276978917004734	0.592015453999142	0.592059398670154
PROM2	-0.043020372846516	0.0913877629296701	0.637822529435074	11.5440714790115	-0.0976546145311772	0.17166471000505	-0.56886831619792	0.56944550852826	0.719420584989488	-0.425959300795271	-0.422566034197104
KCNIP3	0.704931778320162	0.129451225084501	5.16485576145111e-08	83.0154732155637	0.94843456744114	0.2171765320203	4.3671135118434	1.25899305144525e-05	0.00019218887710715	2.36662892712672	2.28319598076111
FAHD2A	-0.219655063405511	0.0533712244975436	3.86159344730484e-05	71.7484465445946	-0.343355564861747	0.0933530971989066	-3.67803077952692	0.000235041601712816	0.00208129645612108	-1.08545062885453	-1.05808383698152
ENSG00000291126	0.025346540928885	0.0674476353010204	0.707068678893914	50.3459694346176	-0.00610927330174193	0.119272623274815	-0.0512210860631915	0.959149349648539	0.976989978541878	-0.170701476761021	-0.185779428223437
LINC00342	-0.1593600741052	0.0643601621809899	0.0132838644726261	525.755864174924	-0.250936116803206	0.10052620590719	-2.49622587999471	0.0125522643040643	0.0477920406986743	-0.860330509793322	-0.819036309954494
ANKRD36C	-0.0536094153979594	0.0338177122820142	0.112910303216905	899.964962425198	-0.0995743617957378	0.0576151931627239	-1.72826569398991	0.0839406005928266	0.195994450361853	-0.465495032496825	-0.427531556560096
ENSG00000291176	-0.17073048779519	0.0475363635271031	0.000328683619260149	203.813564598307	-0.26243187470841	0.0826822998255024	-3.17397889587326	0.00150364623307956	0.00906309846951511	-0.90278360437663	-0.848770663018361
GPAT2	-0.0602817017353241	0.186944075346925	0.747105390009623	7.86891902893372	-0.17859758184865	0.32913881295951	-0.542620848154486	0.587390881640562	0.733106420185302	-0.490406984752039	-0.631929069509917
STARD7	0.199222543337293	0.0440512584297119	6.11087197405598e-06	246.645845894106	0.263411196256506	0.080958112317183	3.25367265511944	0.00113923472563262	0.00723055455430895	0.478489887534753	0.511348752960364
STARD7-AS1	-0.0336293260966547	0.0648169031519501	0.603875290390781	41.8566258401455	-0.0691244596510313	0.122174987543955	-0.565782416193516	0.571541701215466	0.720837397312074	-0.390896460798593	-0.348771360964725
TMEM127	0.0429391645648451	0.0520940333978129	0.409790351857262	34.6858037930165	0.0131061753364199	0.101085228006487	0.129654704202466	0.896839620783795	0.941881183544612	-0.105016855642662	-0.136077708789257
CIAO1	0.0138028417522446	0.0257432326517064	0.591838576613317	160.11366283525	-0.00698917669001165	0.048443542924121	-0.144274680754855	0.885283570943957	0.934578779101006	-0.213801557932089	-0.188055342367128
SNRNP200	-0.0170459040189788	0.0397798678825099	0.668282913443067	146.355015823833	-0.0633426454129134	0.0693026325612975	-0.914000566383786	0.360716548090938	0.536877137999642	-0.328979840596964	-0.333816409118699
ARID5A	0.321421753291344	0.108552027283019	0.00306649272064904	13.6718856070966	0.373838145941201	0.215243956720355	1.73681134484482	0.0824204759108668	0.193302982111603	0.934738425154116	0.796973584029934
KANSL3	-0.115842271279859	0.0245360985735145	2.34342503765725e-06	177.965680847004	-0.211890896592666	0.0525747320438794	-4.03028010519996	5.57104251370891e-05	0.000645688648854807	-0.697850458515288	-0.718043894076366
LMAN2L	-0.120871557067809	0.0521523420806989	0.020467639768886	59.2845304196953	-0.218502734523571	0.0911919876472634	-2.39607382359899	0.0165717522559081	0.0591372292833774	-0.716628029064923	-0.735145743737761
CNNM4	-0.111492314403131	0.0453449464188593	0.0139418007316571	85.604049926712	-0.204601300016603	0.0785915739663599	-2.60334905754884	0.00923179088560014	0.0375811550694704	-0.681609261338475	-0.699188987764563
ENSG00000289135	0.0277786311276472	0.061104219630931	0.649389346519763	38.6717654822157	0.00710356256143221	0.110032800733715	0.0645585908389554	0.94852545561774	0.970357721814995	-0.161620913990109	-0.151603767099546
CNNM3	-0.0304353137527701	0.049302956295785	0.537028856996008	88.3156450576904	-0.0787746869715339	0.0846281929446534	-0.930832672074806	0.351940126221731	0.528161165380228	-0.378971150793861	-0.373732156821821
ANKRD23	-0.0547448225496438	0.0385675031448891	0.155766502746518	224.092365176966	-0.107670303180955	0.0646272973908772	-1.66601896609951	0.0957096369138327	0.214956344164914	-0.469734240366936	-0.448472114069875
ANKRD39	0.077794194931328	0.0418742123557378	0.0631964603210462	68.9281957960093	0.0580047198835294	0.0790090220428017	0.734153118008554	0.462855422849734	0.632791019396699	0.0251194737113964	-0.0199453766171294
SEMA4C	-0.0832757218389509	0.0575718451855345	0.148046516290965	119.843728796664	-0.162618469715495	0.103797990736077	-1.56668225042022	0.117188981639396	0.24903503873773	-0.576258505807001	-0.59059829639062
FAM178B	-0.268523564492319	0.0821332822290285	0.00107789686661993	151.502818641041	-0.420189382778236	0.129269597092243	-3.25048884060806	0.00115206789768721	0.0072931294374002	-1.26790829093672	-1.25681835174888
FAHD2B	-0.0484613952477445	0.055421417428639	0.381891539814003	43.8272057656942	-0.129944473670572	0.10048048854682	-1.29323091029781	0.195931207958175	0.356021046556295	-0.446274149922758	-0.506085370629777
ANKRD36	0.00759986675583347	0.064815943607621	0.9066595329043	808.034344947025	-0.00913669957680422	0.098967736411882	-0.0923199813197634	0.926443813365535	0.958926631161306	-0.236961267983129	-0.193610017774803
APPAT	0.0530857721464469	0.359543909578398	0.88262093830718	18.2676452768307	0.0465878103460683	0.503619541113165	0.0925059624237255	0.926296054206539	0.958841063489321	-0.0671330193016249	-0.0494757844322959
ANKRD36B	0.0308275865739781	0.033559051724663	0.358301064092602	372.420047258311	0.0137556148865722	0.0590082508691876	0.233113415225038	0.815673338003324	0.892099186437521	-0.150237195026802	-0.134397900895153
COX5B	0.362095447661146	0.0562038313007724	1.1749015978221e-10	135.079588179537	0.499844235232523	0.0899857790180846	5.55470253952092	2.78084904725381e-08	1.26045191738756e-06	1.08659958352639	1.12289463926451
ACTR1B	0.168316892039067	0.0530768230646856	0.00151813825606907	156.426268542635	0.204603580540372	0.0842784032001175	2.4277106918429	0.0151944584681901	0.0553759445064096	0.363099139801676	0.359239912206492
C2orf92	-0.21790844743558	0.0713649129080126	0.00226234297988963	98.2549533447085	-0.353851514871435	0.116430820709164	-3.03915675176189	0.00237241378801548	0.0129150138622528	-1.07892938389425	-1.08523213689374
TMEM131	0.0199146288932719	0.0189672676344909	0.293742404764954	609.771141603631	-0.0110950723387832	0.0353909779595575	-0.313500021148382	0.753900804625044	0.853432164215133	-0.190982311012382	-0.198675446919669
VWA3B	0.940606585603093	0.182783505316751	2.66078733736203e-07	7.67893180079566	1.19202727828841	0.311089138148037	3.83178688071444	0.000127215919016437	0.00127310985260267	3.24655512482467	2.91326071662672
INPP4A	0.229014014025587	0.180215362612592	0.20380705307197	69.9605604292869	0.316604638532962	0.274413128070926	1.15375179299414	0.24860194315926	0.420309333717327	0.589720679781082	0.648936253182036
COA5	0.103138532241159	0.039471711267705	0.00897582835626614	66.0518247397353	0.118494144324456	0.0764790021904239	1.54936833549971	0.121293201088742	0.255107102404092	0.119746246166718	0.136513546560297
UNC50	0.300840222428279	0.0434616921006503	4.45427761630705e-12	90.4731459405045	0.39346744616902	0.0788258616537048	4.99160349045835	5.9880084070057e-07	1.60672772028417e-05	0.857894283839517	0.847745751309692
MGAT4A	-0.115663125894792	0.0333037550066933	0.000514722299432218	215.648435555835	-0.20906416292459	0.0658723824023092	-3.17377564466624	0.00150469950653014	0.00906573759946647	-0.697181593143825	-0.71073240599553
TSGA10	-0.199920571751424	0.046534930970812	1.73797956090102e-05	469.840478196986	-0.312642626497411	0.0731514784727875	-4.27390714479837	1.92077052570712e-05	0.000270505455202596	-1.01176903172126	-0.978643285041871
C2orf15	0.363518191979946	0.120488660262106	0.00255262525739626	7.44252192549791	0.501472711694587	0.239647105808779	2.09254649665882	0.0363896569615379	0.105481313793864	1.09191160653458	1.1271067751218
LIPT1	0.0542439478135941	0.0590232473361089	0.358081539580206	56.0347802735536	0.0430508456598037	0.0994824978047391	0.432747936670252	0.665197900336484	0.790435611023372	-0.0628088018648599	-0.0586243205812881
MITD1	0.178953199176259	0.0372539643338065	1.55836829603351e-06	167.136139869809	0.216647962806335	0.0647593913536992	3.3454292617276	0.000821553125499719	0.00562113288050922	0.402811340713932	0.390393309632352
MRPL30	0.0444994448212327	0.0446208211067465	0.318628702016017	58.5025129652173	0.0198294328923653	0.084679361310826	0.234170789498269	0.814852391209663	0.891532276805522	-0.0991913221918253	-0.118687666692311
LYG2	0.45612028807678	0.104809980002757	1.34976120532055e-05	10.9599407723371	0.672786591062826	0.205968892940801	3.26644757592689	0.00108905970261969	0.00699038713694581	1.43765501142692	1.5702186965698
TXNDC9	0.211929768576386	0.0427460376936199	7.12661861124969e-07	54.4562539061038	0.24834355251245	0.0805777588649645	3.08203598624075	0.00205589981477837	0.0115538314461893	0.525934162622263	0.472375538438899
EIF5B	0.063430863175745	0.0425711811547551	0.136225451113465	250.69148846864	0.0648814482152496	0.0665694913092672	0.974642391569805	0.329737678058602	0.506546345995256	-0.0285081161174623	-0.00215837467904052
REV1	0.032856688901691	0.0215349567039403	0.127075275723084	389.371193363879	-0.000219978372967326	0.0444129559456453	-0.00495302256477921	0.996048075924646	0.997898908878032	-0.142661246131165	-0.170546472192747
AFF3	0.593144658676135	0.388380120978819	0.126704541543842	131.1309190714	0.761944624607392	0.529849213704406	1.43804049321939	0.150422565120548	0.296795446931528	1.94925544425849	1.80083041175685
LONRF2	-0.335933305408422	0.306164245797656	0.272539848517022	61.6172185501491	-0.540831841634733	0.479969112393518	-1.12680551241663	0.259824719361176	0.432553919276465	-1.51959237077517	-1.56886610847036
CHST10	-0.0467627644148228	0.0562445749856799	0.405737409782841	33.1789576813588	-0.124687643036828	0.114152369565674	-1.09229132528074	0.27470507202353	0.448783455248821	-0.43993206445619	-0.492488315146385
PDCL3	-0.000701630322267958	0.0710426018897838	0.992120067592651	18.3738713500062	-0.0528614607012448	0.128166635583774	-0.412443226433081	0.680014585395615	0.7991918602251	-0.267956115685985	-0.306706300388654
RPL31	0.239355653500689	0.0745980337262183	0.00133380413345058	115.327734803459	0.323071213509809	0.12575825964452	2.56898604054345	0.0101996566092068	0.0404880467556521	0.628332696085245	0.665662372943874
TBC1D8	0.123147831909467	0.0767200128439107	0.108458781060695	104.699765726557	0.127925867763518	0.120799178664313	1.05899617181181	0.28960152316273	0.464213279402631	0.194453879022004	0.160909171194222
CNOT11	0.0594346340714805	0.0481560610475124	0.21712511103421	84.3462616854348	0.0475805292468153	0.0820200080857888	0.580108809512045	0.561841243342294	0.7142342592558	-0.0434286191673443	-0.0469080673203497
RNF149	-0.0371885856551809	0.0337431368754657	0.270414663099643	307.870930121119	-0.0829099059144412	0.059972941873335	-1.38245520937675	0.166831974239711	0.319948507838691	-0.404185474444393	-0.384428107541968
CREG2	-0.690281903825851	0.316215808024764	0.0290398170800448	44.3068956681104	-0.99751257005833	0.529455416152152	-1.88403506627208	0.0595602323860632	0.152880603463861	-2.84260444177148	-2.75009366461644
MAP4K4	-0.061954360179835	0.0182413569568312	0.000682864964095896	4642.51352364491	-0.111426390841829	0.0343929440282276	-3.2398038025002	0.00119611970571368	0.00751067322458152	-0.496652098525948	-0.458187422757499
ENSG00000288948	-0.0121885180091597	0.0612021495084068	0.842144005068856	69.8255694150686	-0.0423365139845175	0.110387583964549	-0.383526049434271	0.701329759469156	0.815903600634819	-0.310844082890625	-0.279482999042695
LINC01102	-0.344900446932971	0.0431484602058493	1.31327978424487e-15	165.496674143292	-0.531959804911079	0.0860254739331952	-6.18374744815917	6.25974862824592e-10	5.26927754529661e-08	-1.55307249890972	-1.54591814153228
ENSG00000288565	1.16094449954253	0.233691653185683	6.77001617606039e-07	5.87826216373323	1.62546302593351	0.435021274194176	3.73651387267091	0.000186589159356169	0.00174268118500274	4.06921879879414	4.03436396682185
PANTR1	0.237951546148642	0.0521670786345315	5.08292964503278e-06	619.425017703569	0.30541940589115	0.0856813429630522	3.56459639087186	0.000364416514002017	0.00296259363563118	0.623090256905215	0.620005089250465
ENSG00000269707	0.059356213167582	0.0745334069105808	0.425816667664693	163.199075257313	0.0608034720968201	0.124887959184246	0.486864166041159	0.626354594567273	0.762801292810441	-0.0437214150269571	-0.0127062639692724
POU3F3	0.120364608489506	0.0423790580385907	0.00450865653564666	356.377513576708	0.146365665935743	0.0667861636284799	2.19155672348468	0.0284115296921672	0.0881468983822255	0.184062309258969	0.208604631885089
ENSG00000289498	0.375192375399068	0.145711169843424	0.0100267710560077	18.83934370252	0.52100760454892	0.239471039144703	2.17566018174789	0.0295806796692839	0.0907440633503167	1.13549886961817	1.17763475300594
LINC01159	0.234478125448947	0.0858985463508605	0.00633900511786553	13.7923185213152	0.316574821337998	0.152080432135996	2.08162757622168	0.0373765005475071	0.107579763494593	0.61012173513352	0.648859129515224
ENSG00000287135	-0.0579058521340042	0.156745303226093	0.711809927697791	4.63706742358224	-0.0795766632497885	0.316179081427161	-0.251682252002876	0.801286676346306	0.882749022941418	-0.481536404438031	-0.375806508596024
[truncated: 12,469 more rows]
