# Supplementary material for: Integrative analysis reveals generalizable human neurodegenerative disease-associated glial states
Source: bioRxiv. 2025 Sep 25:2025.09.25.678630. Preprint. [Version 1] doi: 10.1101/2025.09.25.678630 (PMC12485690; doi:10.1101/2025.09.25.678630)
Supplement: Supplement 8 [file media-8.zip › oligodendrocytes_diffexp/Mathys_2024_AD_MTG.csv]

gene	nebula_logFC	nebula_SE	nebula_pval	DESeq_basemean	DESeq_logFC	DESeq_lfcSE	DESeq_stat	DESeq_pval	DESeq_padj	nebula_zscore	DESeq_zscore
ENSG00000291215	-0.158133257434037	0.121381489511871	0.192650216805797	14.2700316664779	-0.283995971867031	0.210283648681905	-1.35053758885756	0.176843604862475	0.414390534885252	-0.877018724951362	-0.941919963920286
LINC01409	-0.180260881256007	0.108377246143567	0.0962579227823795	20.0475170898139	-0.306278147967343	0.20571386633285	-1.48885514344365	0.136525517751116	0.356257185410525	-0.951123604824873	-0.998664002453385
ENSG00000290784	-0.0865839576725914	0.143419801469403	0.546036513973319	6.64062585585736	-0.0576371317603248	0.275864275195971	-0.208932931672214	0.8345005956915	0.928267043179224	-0.637401841253646	-0.365472013437453
LINC00115	0.0660729722607271	0.101461980831458	0.514911472086528	19.003114528844	0.0260172925423647	0.178954913734498	0.145384622301931	0.88440720529113	0.949284268456805	-0.12615745525068	-0.15243672214786
LINC01128	0.132737017474444	0.112903244198648	0.239726557468661	21.1709702517561	0.116816846730181	0.202537632527119	0.576766131175843	0.564097451880978	0.771513831885661	0.0970988284872906	0.0787944367132111
NOC2L	0.0980662941474147	0.063778549219778	0.124144925083826	54.3635217712928	0.0923584986354596	0.110308045372363	0.837277991135533	0.402436327454755	0.647898397658607	-0.0190125898895108	0.0165085342728581
KLHL17	0.786146797106629	0.254337908517254	0.00199514483354575	5.33623499018607	1.1499205072077	0.427004609829769	2.6929931919614	0.00708137149893384	0.0552503842741183	2.28535246192736	2.70970775751766
HES4	0.895392504106576	1.37241257360919	0.514128812325964	8.89681325421319	0.803549803806159	1.9379317972138	0.414642974000136	0.6784032840465	0.842762830105801	2.65121370663498	1.82763625552113
ISG15	0.307083055900973	0.365878043529314	0.401298508472782	3.18563358379667	0.453491876117028	0.661167382638867	0.685895717219203	0.492778871095309	0.721179050268393	0.68097951707676	0.936174826970149
AGRN	0.0472776394891978	0.0976821771985488	0.628389750821888	52.4525102976157	-0.00110721056935655	0.162944206536346	-0.00679502875795452	0.994578393185296	0.997342609164187	-0.189102572558484	-0.221512284733559
C1orf159	-0.106637859467018	0.0740220474483341	0.149691236546073	86.3019370393652	-0.219466879846579	0.122757537543981	-1.78780777325343	0.0738070263383819	0.245741017471007	-0.704561875942761	-0.777589457436984
ENSG00000285812	0.155260093295784	0.237386111893959	0.513085816521252	10.7867973514663	0.175688784524287	0.369190446328327	0.475875760793777	0.634162891750109	0.815541307281523	0.172528067593626	0.228718371057314
SDF4	0.0586217701070808	0.0577267405380009	0.309865358658328	76.1444829422215	0.0230425052401715	0.100127180910124	0.230132367961653	0.817988913808238	0.919911053821291	-0.151111352015726	-0.160012348717881
B3GALT6	0.229048034591383	0.128534389921874	0.0747495466922474	11.7057342801695	0.291683747679509	0.231320706359078	1.26094958065159	0.207327013206949	0.452718148101064	0.419642107936042	0.524112439809563
UBE2J2	-0.088760893167434	0.0338286364994298	0.00869448929599723	87.1950621573608	-0.18835559762131	0.0654426327869435	-2.87817878957475	0.00399978379863817	0.0375913606945708	-0.644692345857106	-0.698361118631241
LINC01786	0.149970529178901	0.119687647022257	0.210199906820617	6.36337945799502	0.200169497345779	0.23284619628504	0.859664020883298	0.389974273209764	0.638292700109763	0.15481344461293	0.29106122776066
SCNN1D	-0.0617283942413461	0.173801731475682	0.722465542743868	13.4929219218014	-0.131110816881673	0.286892299439282	-0.457003611243395	0.647668449856951	0.824097658587121	-0.554161157252498	-0.552580920616235
ACAP3	0.0337081068965671	0.0527806723860799	0.523053969205756	227.272691298258	-0.0145852856460762	0.0877930330873642	-0.16613260908257	0.868052592389956	0.943158428147236	-0.234546610779985	-0.255835701264436
PUSL1	0.149420594752623	0.121257548003965	0.21785268914838	7.13734475764759	0.149615973552164	0.222375024705722	0.672809249825413	0.501068652327272	0.728053096343908	0.152971727448651	0.162321059420971
INTS11	0.0383812880701828	0.0522836463995476	0.46288938754401	120.927335106433	0.0039915773551749	0.0822561989654894	0.0485261585798484	0.961296917462654	0.983298665469855	-0.218896239448468	-0.208527654455116
CPTP	0.212370890111394	0.153655163362384	0.166932829115097	10.7554399280439	0.28875003425657	0.272958432517173	1.05785350389717	0.290122235716045	0.54749052595324	0.363790752261072	0.516641412439215
DVL1	-0.0195929620877444	0.0559172096868567	0.726044272407047	49.2706364709657	-0.0823066083813673	0.113794932346989	-0.723288873096687	0.46950242740453	0.704610876391926	-0.413050608587939	-0.428295578141091
AURKAIP1	0.0638040388755471	0.0839565624612714	0.44727557824182	59.0079354856679	0.0548591891102773	0.145276765523541	0.377618464401919	0.705714046002498	0.85768176389299	-0.133756058575761	-0.0789876262045622
CCNL2	0.00966676175134695	0.0383796378865799	0.801139890019371	223.769322846716	-0.0538192347641366	0.06993148729912	-0.769599458594868	0.441537526282008	0.681242255957278	-0.315060497328222	-0.355749314303769
MRPL20-AS1	0.0346369056668696	0.0979498179672462	0.723624517591054	10.2319588458176	-0.00800185605183067	0.186973056815719	-0.0427968402940393	0.965863482763711	0.985081991967399	-0.231436086041599	-0.239070265927509
MRPL20	-0.0134081241947224	0.0628101608593952	0.83095990015966	68.2746232934316	-0.0616663698856929	0.102027512365285	-0.604409227041733	0.545571602705466	0.75849365156817	-0.392337735267828	-0.375732916251237
MRPL20-DT	0.130045119218621	0.111468023995509	0.243348302872865	8.24639618169062	0.130266709953778	0.204543738998995	0.63686481234421	0.524212904712622	0.743569038202495	0.0880837259853484	0.113046008623821
ANKRD65	0.29307313310414	0.0588220438292283	6.28104821013144e-07	57.6234503468719	0.386587906217889	0.10203088091836	3.78893039772163	0.00015129729197859	0.00408419861357534	0.634060622655494	0.765796429955287
TMEM88B	-0.104655857213152	0.039198852866642	0.00758805275235726	349.895864444265	-0.206127135375553	0.0730272767171585	-2.82260471212562	0.00476352634974351	0.0423733284977485	-0.69792419807398	-0.743618315171621
VWA1	0.0518496199039438	0.0593033316857829	0.381948316744981	307.04191440336	0.0211116773959149	0.106356519173209	0.198499138181958	0.842654558967341	0.933107934037269	-0.173791120133917	-0.164929416472038
ATAD3C	0.130182463097177	0.0941742591753693	0.166862057802893	73.3110289713013	0.101281598854541	0.168689690127209	0.600401831185794	0.548238467713253	0.760395405433175	0.0885436873306637	0.0392322009554464
ATAD3B	-0.0742685534945451	0.0621818832795893	0.23233089249536	42.2757787283932	-0.160810196334853	0.121800652534178	-1.3202736848206	0.186743658222931	0.428228016755825	-0.59615784892304	-0.628213692052626
ATAD3A	0.1286428585477	0.0856624549354406	0.133163896815228	24.6890659882269	0.152118430676004	0.163967204964513	0.927736925862258	0.353544049142258	0.606374158720165	0.0833875887314806	0.168693844683206
TMEM240	1.15654520429664	0.268791314111796	1.68681588006163e-05	9.40332139762822	1.49323216253714	0.417044377044029	3.58051143890497	0.000342922329555173	0.00720575287089442	3.52580781723319	3.5839890535264
SSU72	-0.0220855840149487	0.0725726819738367	0.760881323264423	55.9667391990523	-0.0825662170143893	0.127352859092461	-0.648326371333715	0.516773880945571	0.738398147476851	-0.421398339459166	-0.428956700385589
ENSG00000215014	-0.0372821476331657	0.113786934151	0.743177251656903	12.7949716302004	-0.116025329561933	0.222374399202731	-0.521756685922091	0.601839750993771	0.795267122505659	-0.472291265445192	-0.514164050113631
ENSG00000272106	0.241919702494794	0.0898106149700472	0.00706711741522312	18.2525498875028	0.346707214825941	0.176228723106264	1.9673706346773	0.0491404972134524	0.19079668642483	0.462749014101311	0.664235815817623
MIB2	0.120107436216401	0.103755621810481	0.247027590983323	40.5063213662289	0.121469355858884	0.186986883907621	0.649614311551899	0.515941386253082	0.73785005093212	0.0548026646736804	0.090642568425582
CDK11B	0.177015757969963	0.0689934064815786	0.0102970530333444	72.5346139762398	0.184877106558223	0.113951367871208	1.62242112588922	0.104713208774054	0.30307620766867	0.245387265229106	0.252117454575951
SLC35E2B	0.110005000381508	0.0479733932366266	0.0218455932687845	135.047080422296	0.102050547849737	0.0834865545018239	1.22235907876049	0.221571866936516	0.469922957360843	0.0209698500887123	0.0411904150552264
CDK11A	0.231768199750182	0.0875867130887914	0.00814120056326974	96.4339399637262	0.261818749422359	0.139426350405122	1.87782832055497	0.0604046546666191	0.217149644566316	0.428751875616056	0.448057901677135
ENSG00000290854	0.0817334666491653	0.0656503518882228	0.21313858936224	57.0248714315368	0.0438851695370082	0.122079422884367	0.359480480003383	0.719235677952469	0.864660982035829	-0.0737108362755888	-0.106934187021835
NADK	0.0712573203297396	0.0811464498429831	0.379871914857291	31.3941198548879	0.0578756181680299	0.145152317567425	0.398723348947879	0.690097061577123	0.84888926153231	-0.108795198283206	-0.0713059542747242
GNB1	-0.00956620019502958	0.0300061871439816	0.749872422734722	445.320873520871	-0.0714675235406026	0.0560499941248943	-1.27506745819373	0.202285366291389	0.446636108819812	-0.3794712242149	-0.400692643620739
PRKCZ	0.207108126983465	0.0647413191086294	0.00137900387394245	193.094325625507	0.235332605390764	0.104669129311138	2.24834778830745	0.0245540216985708	0.124393028420191	0.346165885147653	0.380607991454903
FAAP20	0.0697419410137939	0.0582792716239136	0.231429283171355	38.4405676361049	0.0961623270749005	0.121556245847418	0.791093262254968	0.428889570671546	0.670349300213919	-0.113870167158059	0.0261954062627938
SKI	0.0614230973470825	0.0704206864573658	0.383082436266241	96.8977511251042	0.0394378297139445	0.126381054807858	0.312054918151327	0.754998787002582	0.886322218894792	-0.141729774478213	-0.118259832288869
MORN1	0.195236345190122	0.308134731571049	0.526337284094371	4.82140292396201	0.182514042531206	0.488035877967432	0.373976690589509	0.70842165819638	0.858926812214015	0.306407573511557	0.246099649331007
RER1	-0.0013503160950728	0.034999465064647	0.969224411329479	113.101440048773	-0.057650151259845	0.0721822610520623	-0.798674777148698	0.424479015825504	0.66772842206579	-0.351956426006993	-0.36550516904035
PEX10	0.0967981201901435	0.093185694625521	0.298913632840813	29.6543969218479	0.105242472024191	0.156255082712305	0.673529911458707	0.50061022594415	0.72774440569888	-0.0232596739649817	0.0493190048094128
PLCH2	0.233914223673451	0.184232967192371	0.20420384316361	38.6305568461621	0.269052935280491	0.292552372320927	0.919674426653916	0.357742920419209	0.610109640507419	0.435938858109932	0.466480560184161
PANK4	0.374640545231466	0.116091512035025	0.0012504562408046	14.0586575854947	0.550834425840667	0.205314649699566	2.68287931059325	0.0072991326196233	0.0563255445185641	0.907227923668958	1.18406845134335
ENSG00000238260	0.130170351393184	0.0917847875038073	0.156128674886772	13.2396965847891	0.105218611032049	0.180475193628465	0.583008716691871	0.559887432296875	0.767932552687683	0.0885031255253508	0.0492582401403114
TPRG1L	0.383443966030376	0.163269263416862	0.0188473079665256	19.3056008146067	0.555080694267269	0.285322262793455	1.94545174580047	0.0517206320138862	0.196079782004464	0.936710368147766	1.19488204594633
WRAP73	0.089314668898988	0.0714625749556597	0.211368818586874	38.0624626332379	0.0768590527101399	0.125459946268766	0.612618249855526	0.540128788268758	0.755210318039673	-0.0483215723157546	-0.0229625278383378
LRRC47	0.109750142165195	0.0577234718572415	0.0572615835503469	44.3780802082158	0.128783755177296	0.108212734503289	1.19009796553456	0.234007889819153	0.485168705549366	0.0201163360531964	0.109269499426481
CEP104	0.0802086392988062	0.0427197329789302	0.0604420953450424	134.271571884095	0.0575946361180674	0.0719814665346005	0.800131462872912	0.423634633804576	0.667152041431827	-0.0788174463904088	-0.0720215063015281
DFFB	0.12192444338481	0.0586610920333238	0.0376674662405174	54.2184743805922	0.103767591130197	0.0991711976033826	1.04634806917626	0.295400359616481	0.552796650196913	0.060887777970417	0.0455630566513968
C1orf174	0.0500205295221172	0.10207507927286	0.624107967208299	23.299204904067	0.00870357067226799	0.172144566589589	0.0505596595042016	0.959676408739655	0.982415084557717	-0.179916699821713	-0.196528039644195
AJAP1	0.152418467343865	0.13055377322318	0.243017977327211	87.035062438645	0.160066452634344	0.205766030888756	0.777905137903354	0.436624939123752	0.677256236180944	0.163011530639337	0.18893436617606
NPHP4	0.253186721891838	0.152439523490825	0.0967336412169698	44.5728703566789	0.306630244923719	0.255667345467105	1.19933284543439	0.23039854839573	0.480717309790977	0.500481991020481	0.562175356633402
RPL22	0.205761495243037	0.0787163400322224	0.00894990778852481	112.129315896291	0.254939425667753	0.128729183670522	1.9804322407595	0.0476549801744348	0.187190685533833	0.341656047843786	0.430538938966507
ICMT	0.323904046875071	0.108128998243784	0.00273965120504417	21.4198453859954	0.413804587077226	0.202819511729293	2.04026024690139	0.0413244119748521	0.171524137582488	0.737312611200102	0.835106733422625
ACOT7	0.34891954754647	0.116795434863967	0.00281322984146949	44.3251921247597	0.456770012591562	0.196115022589064	2.32909242015932	0.0198541701568348	0.108098174136937	0.821088921171047	0.944522965930648
NOL9	-0.00165182490951341	0.0507198657212195	0.974019397970612	81.6889608761063	-0.0472253705041358	0.0856531981561395	-0.55135560050014	0.581389930668848	0.782130677076191	-0.352966171773402	-0.338957305930481
ZBTB48	-0.0161221659190948	0.0708564863009352	0.820009563914132	24.2631495804336	-0.0994650864060715	0.138603929857943	-0.717620968669609	0.472991024988039	0.707692549069289	-0.401426995713254	-0.471991549926787
KLHL21	0.156234741438228	0.043045147905529	0.000283909990022316	111.382686744706	0.172859194826524	0.075650278040342	2.28497765380773	0.0223141380883048	0.117345554475753	0.175792140776354	0.221512506328488
PHF13	0.145950220234902	0.0668764400737928	0.0290810415997351	24.7279979351109	0.18079977351814	0.137280646950505	1.31700846065597	0.187835788589426	0.430024393140571	0.141349526672782	0.241734072715169
THAP3	0.163385530648763	0.0687653184144784	0.0175020600790398	34.3481027697178	0.194872271406742	0.122658743580876	1.58873526434137	0.112120173852914	0.315487583348167	0.199739961821709	0.277571253018067
DNAJC11	0.0207318741931438	0.0491090728277201	0.672908413934512	103.883516806553	-0.0311669781334404	0.0834113389118132	-0.373653972469999	0.708661773427977	0.858983378476846	-0.278003701945064	-0.298062824558458
CAMTA1-DT	0.488044485941122	0.125932015073038	0.000106423465952473	7.50281241668979	0.673726157136836	0.227993027630754	2.95502965216975	0.00312639001075313	0.0319153126381257	1.28701499303914	1.49702590687532
CAMTA1	-0.0205710908608945	0.0392976404786478	0.600648019282768	822.259920273803	-0.0949515155469105	0.0731866991179428	-1.29738759489471	0.194497858634493	0.437331938407061	-0.416326338319169	-0.460497239963474
CAMTA1-AS3	0.661012951302312	0.203745914855884	0.00117739506925066	3.43841793106138	0.60945389313273	0.397075424360844	1.5348567444428	0.124819020652672	0.336322054986123	1.86628222257195	1.33334944148703
ENSG00000269978	-0.376097273845993	0.203496589860489	0.0645770564439455	3.1597088735661	-0.697499490464641	0.395253941068044	-1.76468699737662	0.0776163850640423	0.253458224337159	-1.60697497253177	-1.99495264292088
VAMP3	0.0897078600465767	0.048955813442792	0.0668881152891554	95.2094101020608	0.0935234415546614	0.0878091652782074	1.06507608013753	0.286841502694299	0.544494591217345	-0.0470047846211599	0.0194751909224804
PER3	-0.166397350691341	0.0714359623319694	0.0198420196476781	354.519848614018	-0.298805101987098	0.116081827751382	-2.57409025835692	0.0100504050778728	0.0697680161036941	-0.904694974467498	-0.979633060091489
ENSG00000236266	0.346915212672727	0.199396488211601	0.0818895596068702	4.08237509094151	0.34636304522108	0.369557879097494	0.9372362620625	0.348637040808989	0.601675080279444	0.814376451895537	0.663359349657754
PARK7	0.0814769060436966	0.0736935293027199	0.26889181581449	74.5550121431674	0.0761524453906404	0.123966974343312	0.61429623328343	0.539019591177402	0.754729466378353	-0.0745700515714335	-0.0247619819304759
ENSG00000284747	0.316583372358936	0.152850567412159	0.0383405513836314	7.17950783510059	0.466947266442856	0.290901322080008	1.6051740951333	0.108455496688084	0.309129511080315	0.712795848353085	0.970440474261033
ENSG00000284716	0.564122376861165	0.152291868996696	0.000212043330064959	5.66187818578916	0.759269470372885	0.271754164050196	2.79395707891578	0.00520673888738264	0.0449082911272656	1.54179801958637	1.71487146382015
ERRFI1	0.154711463111804	0.0547620136109986	0.00472569774208164	86.8127597786758	0.164149936376455	0.0958556800358004	1.71246958255523	0.0868101654865586	0.270867491677423	0.170690718305428	0.199333411483326
ERRFI1-DT	0.0181621602707082	0.108076807017685	0.86654501515287	13.5649852524046	-0.0504805095351887	0.200028620845685	-0.252366432972272	0.800757843208694	0.911009654732833	-0.286609612053781	-0.347246879344546
SLC45A1	0.53332574502719	0.126752284266126	2.58071674626305e-05	12.1096682758497	0.80566796701309	0.235316165410428	3.42376804248819	0.00061759311819987	0.0106609307963946	1.43866084042393	1.83303039360227
RERE	-0.100510901020656	0.0270520560071367	0.000202832305816356	2042.88737108589	-0.210155807793345	0.049303232358606	-4.26251581772128	2.02138185417947e-05	0.000917248520517697	-0.684042839497155	-0.753877777348174
RERE-AS1	0.17065168451248	0.128329090577311	0.183585049472782	7.36089616844474	0.115739198487169	0.249366913483579	0.464132137140119	0.642553078173032	0.820564213439091	0.224074136315337	0.0760500856609928
ENO1	0.385246639655154	0.128165330884857	0.00264833629904656	79.6607164592749	0.515686955795328	0.205802512143772	2.50573693403254	0.0122196497119029	0.0795972162871772	0.942747478751695	1.09456151155367
MIR34AHG	-0.274200628842519	0.242928062459449	0.259010990894936	24.0807211583774	-0.455022767201032	0.369155360376029	-1.23260506562206	0.217723146079272	0.464931008982697	-1.26572555965993	-1.3774587111654
H6PD	-0.0268869670263701	0.045350682595192	0.553269516683179	87.7134794646328	-0.102581712278026	0.0856848563030643	-1.19719769284783	0.231229508924082	0.481635894890727	-0.437478055661446	-0.479928384182799
SPSB1	-0.0584888918268945	0.0698911013530478	0.40267267624998	213.615699926949	-0.148873061858858	0.119906216502479	-1.24157917913939	0.214391867711422	0.461241841049311	-0.543312141596577	-0.597814452066764
LINC02606	0.195482741556209	0.117445116580171	0.0960204654777549	7.77129524438614	0.204754188939666	0.224412223079543	0.912402123778663	0.361557071953823	0.613924904202583	0.307232749014226	0.302736654581393
SLC25A33	-0.085830246200337	0.0698856288647187	0.219389530528796	46.8163631209357	-0.161588704934307	0.129250032095363	-1.25020243565653	0.211225607314641	0.45734488690181	-0.634877679664491	-0.630196250747383
TMEM201	0.083365568178879	0.0704869254964129	0.236924231674776	19.8700206010276	0.0788558304903539	0.147465044555846	0.534742526460163	0.592827910410999	0.790165411121478	-0.0682449675147178	-0.0178775112406587
CLSTN1	0.319057062764432	0.100507857045853	0.00150121287735455	111.108652095008	0.413236657450008	0.165054427702707	2.5036387281553	0.0122923479365121	0.0799033828756528	0.721080178013531	0.83366043749058
CTNNBIP1	-0.128336588898532	0.0494482804693622	0.00944891109496567	89.1344683665703	-0.249781041957056	0.0879105284774377	-2.84130975303103	0.00449286499319756	0.0408281459437194	-0.7772303988202	-0.854787841255134
LZIC	0.0532781434486257	0.0333299047585027	0.109929805951303	99.3275986767451	0.0283115530463778	0.0648345640816473	0.436673762635691	0.662347959795402	0.833746018241715	-0.169007029147608	-0.146594132723084
NMNAT1	-0.114448388952746	0.0716820463907164	0.110352304807779	34.7716291580325	-0.234287597232382	0.130234574340901	-1.79896619939888	0.0720240276126756	0.242093033509273	-0.730719151298902	-0.815332061868532
RBP7	-0.0104513925265131	0.078377982133995	0.89391972826196	49.2622988437036	-0.0713062691940605	0.13406096079803	-0.531894361860403	0.594799162483758	0.791262621860434	-0.382435712038686	-0.400281991500738
UBE4B	-0.00488710280247201	0.0145792910009208	0.73746778284782	982.012659040041	-0.0869256634952729	0.0368661553624261	-2.3578716750016	0.0183800454299696	0.102874011367968	-0.363801039608469	-0.44005851548572
KIF1B	0.0358050577374604	0.0204065716169246	0.0793303754381006	2128.17822795636	-0.00927459804548294	0.0396206787048034	-0.234084784730317	0.814919157844197	0.918413766721713	-0.227523972858476	-0.242311444904166
ENSG00000284735	0.407605561966349	0.129453098991388	0.00164013244739786	6.12920410121573	0.512023494800262	0.240862957641749	2.12578762551703	0.0335209468466247	0.150287969878342	1.01762697170146	1.08523210086538
ENSG00000284642	0.0530301253258366	0.0771875926560473	0.492064366257261	17.0265193247371	0.0497095004149425	0.148164385915854	0.335502355088042	0.737246168461782	0.875428043831685	-0.169837635874458	-0.0921018809544582
PGD	-0.0369757556010161	0.103897453031537	0.721925172068481	36.3701241884478	-0.0884059304302403	0.168620318306935	-0.524289903600569	0.600076918170044	0.794501482680813	-0.471265165900147	-0.443828179795836
DFFA	0.02093124183185	0.0331182436640896	0.527376778470193	101.077849653688	-0.00856277966794279	0.0622614519601401	-0.137529392559375	0.890612361571383	0.951663440098633	-0.277336024519062	-0.240498720273417
PEX14	0.0950970158906647	0.0523192087721441	0.069120549857718	90.6746918827341	0.0899121780216303	0.0893370244250366	1.00643802052167	0.314204912042304	0.571070499557425	-0.0289566313418522	0.0102787068740206
CASZ1	0.308003161529865	0.279908721113461	0.271170940853678	9.06253871636281	0.405227411899777	0.45281599637111	0.894905248814728	0.370837740695246	0.62281450995398	0.684060928693686	0.813264003314793
TARDBP	0.0413307635622519	0.034006470143293	0.224221418000007	192.087487283609	-0.000924791132796551	0.061207672886786	-0.0151090719378779	0.987945163428948	0.994736782099403	-0.209018516978664	-0.22104773335892
SRM	0.250024834724828	0.120522479714864	0.0380321670422093	29.9091098275858	0.31880643330546	0.191967110250037	1.66073465861009	0.0967667493462735	0.28956720037507	0.489892906961113	0.593183373965699
EXOSC10	0.108306802926518	0.060455549319358	0.0732112744876384	95.6757944236285	0.0983914133427989	0.0986702264862775	0.997174293062787	0.318679916614307	0.575186921239072	0.0152826276641084	0.0318720222499304
ENSG00000226849	0.133255324041882	0.0898209538190432	0.137924062834502	13.1620099840824	0.107682108065818	0.160199233256203	0.672176176359122	0.501471545678401	0.728358428616671	0.0988346247131627	0.0555318092020167
MTOR	0.0164237686523303	0.0379518927219191	0.665194734161831	162.864138917298	-0.0252443664889267	0.0637856908448817	-0.395768489053723	0.692275824866711	0.850083909707645	-0.292431443764654	-0.282980235593184
UBIAD1	0.0102881238919688	0.0587979437699631	0.861099896628004	54.7584902463628	-0.0369952404852932	0.0945951880314321	-0.39109008877915	0.695730646408323	0.851629578181078	-0.312979570466884	-0.312905142561227
FBXO2	3.39845829182663	0.393558071211758	5.86170357435026e-18	32.6199869241875	3.68423795188692	0.467173626250611	7.88622847024876	3.11456169661592e-15	1.15184277945098e-11	11.0339208154897	9.16362886865939
FBXO44	0.970724814835494	0.241018092814306	5.63487612280266e-05	14.6620073954438	1.27911016666954	0.376971548839647	3.393121233172	0.000691010485036347	0.0115381685263781	2.90349980305794	3.03870358725971
MAD2L2	0.0498775486718566	0.0738158562773343	0.499229634026132	45.4142077672773	0.00334997289095825	0.125753290357892	0.026639246427861	0.978747470234522	0.99018056281735	-0.180395539249662	-0.210161571549955
FBXO6	-0.0891895809405044	0.222276559339508	0.688232390538323	3.81968693806552	-0.258014312368332	0.420549615106884	-0.613516938548991	0.539534586236954	0.7548789496078	-0.646128010896525	-0.875754779644259
AGTRAP	0.168753240305425	0.112925478775573	0.135077104777769	17.6064773509203	0.201219372624485	0.187542236508533	1.07292829802278	0.283303288273332	0.541041252701703	0.217716292335239	0.293734851871773
MTHFR	0.0678649707391199	0.0612881133774824	0.268159711332672	52.5198940775237	0.0451181517123226	0.110178465797549	0.409500635044479	0.682172300848759	0.844366728955817	-0.120156095455194	-0.103794260842647
CLCN6	0.0753012012469576	0.0402993327787585	0.0616858519490282	113.910842310129	0.0575558749439067	0.0792653245642842	0.726116687975318	0.467767239491397	0.702953833148256	-0.0952523383718001	-0.0721202159405807
ENSG00000285646	-0.0666582895865506	0.204536573774705	0.744500680834727	4.33654701062748	-0.240158930939867	0.394991869421934	-0.608009808635647	0.543180968467651	0.756759848045015	-0.570671258169101	-0.830284065866631
KIAA2013	0.105761758572605	0.0524442702631945	0.0437320095112424	88.3003820624316	0.109151912990573	0.0910552700504968	1.19874349864692	0.23062769847763	0.480907329059278	0.00675933534691777	0.0592748308400716
PLOD1	0.0202838580917124	0.0883464529829752	0.818406895226086	61.7979256706272	-0.0290172279635447	0.144381224143656	-0.200976464465167	0.840716977218721	0.931893960707467	-0.279504097091198	-0.292588246764623
MFN2	0.117173953197094	0.0566936132724953	0.0387536797603793	54.1855590800701	0.129508746553189	0.0991878310956577	1.3056918890412	0.191657357365995	0.434112277984255	0.0449785006104368	0.111115770561968
MIIP	-0.21814259434878	0.0617305058117764	0.00040964766640969	27.6123807594426	-0.371986600097773	0.124478943818911	-2.98834958496218	0.00280488525483614	0.0296552682058868	-1.07798855068298	-1.16599788056537
VPS13D	0.0597544266687407	0.0260155339615378	0.0216259078774742	402.403942270507	0.0286486990352942	0.0479475266368842	0.597501081802536	0.550172884948189	0.761760019745265	-0.147318112438126	-0.145735552982028
PRDM2	0.0165344585413786	0.0315079950239245	0.599742912526132	349.418711195031	-0.0347996329214905	0.0509429386621516	-0.683110041065321	0.494537311016971	0.7225373275925	-0.292060745989007	-0.307313783815874
ENSG00000289380	0.0972684678766948	0.0833637523080704	0.243292883228958	14.0616704361886	0.102877510325408	0.155499182730158	0.661595183454659	0.508230695197854	0.732641396608739	-0.0216844908774934	0.0432963669323526
KAZN	0.0834585271863298	0.130064288223688	0.521086596317878	1123.79727333235	0.0491504145302476	0.212197338713903	0.231625970561841	0.816828534411161	0.919137274318637	-0.0679336500350043	-0.0935256553130136
ENSG00000231606	0.738938322062072	0.266386839449078	0.00553836727174753	4.5201362376868	0.851692822628461	0.467677954739542	1.82110962040702	0.0685901951794886	0.234873786409763	2.12725241465906	1.95023780497725
ENSG00000287756	0.281815975899202	0.170353947736638	0.0980672403945923	3.58352568725752	0.253439315461232	0.378595481161712	0.669419811043593	0.503227717601002	0.72919451983049	0.596360673980443	0.426718741559417
CASP9	-0.180383593013663	0.0752275495474261	0.0164920879232472	41.1470337595686	-0.333891631194652	0.132137593760237	-2.52684812620772	0.011509126072263	0.0766566870720333	-0.951534563549287	-1.068984807263
DNAJC16	0.0110790555570135	0.044723260314704	0.804347431480923	99.8194575405971	-0.0297269081577682	0.0732914360638527	-0.405598658646415	0.685037514598197	0.846243002375877	-0.31033075934745	-0.294395526273855
DDI2	-0.0920721648023367	0.0363734543026379	0.0113640249627891	139.413702850534	-0.183584995067758	0.0632525288275236	-2.90241352355028	0.00370299379477779	0.0357348974251121	-0.655781714905824	-0.686212248884132
PLEKHM2	0.0576709292933902	0.0713262623426898	0.418773390452699	66.1940980898242	0.0349290458790601	0.122014513647009	0.286269598878301	0.774671640780797	0.897745208152787	-0.154295695027171	-0.129741951562691
UQCRHL	0.0317201500535938	0.145158052756125	0.82702283731804	7.09941191597341	-0.0315084782626608	0.273960248748414	-0.115011131748519	0.908436298737232	0.95989272622999	-0.24120423042444	-0.298932492601844
SPEN-AS1	0.160012495442925	0.0899040823059426	0.0751064947172793	87.8961578368999	0.175206862882348	0.141698030532112	1.23648057933058	0.216279980226841	0.46334970999213	0.188443748059724	0.227491104021231
SPEN	-0.0706548336781304	0.0312855484496844	0.0239216265748333	487.864417532344	-0.158859787602976	0.0527852589471987	-3.00954832412368	0.00261636454145633	0.0285006484990894	-0.584055588190189	-0.623246759391353
ZBTB17	-0.00102491556677429	0.045219100574823	0.98191705973956	100.946758909591	-0.0560006420208918	0.0789503058976575	-0.709315073376471	0.478128976525835	0.711557926274889	-0.350866667465617	-0.361304510388588
FAM131C	1.67736538768352	0.432846170174224	0.000106537252732175	8.43316089292111	2.33518883189139	0.657776148987499	3.55012694742109	0.000385045427291083	0.00773757213247468	5.27002208244793	5.72812531176052
FBXO42	-0.0550118165092553	0.0426867518113323	0.197491000828554	217.092296004686	-0.130833221137093	0.0745023983216309	-1.75609408669341	0.0790723446593282	0.256098367689833	-0.531667500002979	-0.551873992192539
SZRD1	0.0131529763090557	0.0420305337274657	0.754327312098555	59.760677905078	-0.0378204630230267	0.0778404345911856	-0.485871683806213	0.627058145905914	0.810958803013128	-0.303385248639487	-0.315006663492968
SPATA21	-0.111568673250365	0.113631355867308	0.326174937348113	9.03455401314846	-0.211677325886998	0.224051752843062	-0.944769782878103	0.34477642179578	0.598219864943938	-0.72107505268661	-0.757752492319742
NECAP2	0.175240056989449	0.0594234759637022	0.00318800046349518	42.8266791230825	0.201460834768615	0.101221653492109	1.9902938533238	0.0465585747265193	0.184550106090407	0.239440485361958	0.294349762064974
LINC01772	0.175907333383974	0.114552008217788	0.124633794374808	8.242562872577	0.140570634845754	0.212526505785864	0.661426368094475	0.508338920584705	0.732643964556658	0.241675177955097	0.139286098841231
CROCCP3	0.219040837008861	0.0385204592740775	1.29782813397283e-08	110.634265054456	0.269625302660114	0.0750748975475179	3.59141752393945	0.000328884259045909	0.00698017911630722	0.386128243967197	0.467938157346045
ENSG00000261135	-0.214247633977259	0.126158791104918	0.0894628797505141	7.51866251356688	-0.460947134510996	0.275267684650185	-1.67454140175145	0.0940242447208883	0.283964969124885	-1.06494442209665	-1.39254577112792
NBPF1	0.326534469581096	0.103460843788043	0.00159885021111974	77.1885371270973	0.408320313013282	0.164299767216199	2.48521540798035	0.0129473064150514	0.0825937275597217	0.746121833564641	0.821140419835947
CROCCP2	0.0651727583241987	0.0604673813285557	0.281115528984266	108.412342172705	0.0342632167227009	0.0965695003929339	0.354803707001553	0.722736651048713	0.866474443473306	-0.129172250068399	-0.131437559529113
CROCC	0.245418004182095	0.0661213510237735	0.000205928685061674	112.565165130025	0.288609959069788	0.109431769683818	2.63735074287541	0.0083556387298601	0.0617510405246335	0.474464742296281	0.516284695404017
ENSG00000290851	-0.43033576338701	0.238142013696747	0.0707536734025176	4.41449851229687	-0.690993931283761	0.412303052174462	-1.67593697800562	0.0937505376865335	0.283745922169641	-1.78861836923337	-1.97838551324839
ENSG00000290122	0.869830843414317	0.311145000792873	0.00518066254573935	7.52388620165817	1.2412348640303	0.481964886066985	2.57536368294222	0.0100134735863745	0.0696423670725144	2.5656083198927	2.94224991851844
ENSG00000226526	0.597537805027487	0.162986003238058	0.000246190153815358	7.44913088597689	0.815750124827917	0.291407099273473	2.79934883831492	0.00512057854090208	0.0443753476013852	1.65370548466758	1.85870572930404
ATP13A2	0.402192774044137	0.090137500186367	8.12013873018258e-06	56.2015814085467	0.529550911644255	0.150022941939645	3.52979954130813	0.000415874636505736	0.00813761044686422	0.999499675161012	1.12986761636906
SDHB	0.0253989226302738	0.0325105404664318	0.434654333815283	107.38847046125	-0.00731527282354263	0.0605140929234975	-0.120885441227561	0.90378177381479	0.958010473188655	-0.262373869000507	-0.237321805409705
PADI2	-0.039028241891607	0.0440962995668754	0.3761197342362	328.993391555585	-0.12139646864907	0.0779234168224985	-1.55789457905316	0.119258240481524	0.326645356416395	-0.478138893112341	-0.527842252904733
RCC2	0.25682181566925	0.0574199249811758	7.72398822446658e-06	65.2807834602936	0.333647765225659	0.108877471999138	3.06443343236606	0.00218082701338107	0.0255836431474593	0.512655832634537	0.630978475600788
ALDH4A1	-0.311637046537479	0.178398921649518	0.0806624950005826	4.77516266617871	-0.446575894478615	0.346977519082946	-1.28704561511335	0.198078389494205	0.441777232391615	-1.39109922194287	-1.35594781074494
IFFO2	0.205088824396943	0.0868919111042884	0.0182613815414422	40.7780894842886	0.253810267670362	0.170776920892246	1.4862094148571	0.137223738020195	0.357239852445024	0.339403289362114	0.42766341259846
UBR4	0.100224019362306	0.0460891700268875	0.0296625287896527	174.296979979982	0.0938596766605571	0.0775729747582312	1.20995329820838	0.226296813820223	0.475647736124263	-0.0117864200514827	0.0203314509986611
EMC1-AS1	0.0238936369246988	0.0415684679621098	0.565425239963424	100.9003648683	-0.0372794671276643	0.0711050412770437	-0.524287258092063	0.600078757925555	0.794501482680813	-0.267415034617043	-0.313628957303299
EMC1	-0.0159332890392275	0.0656243032177101	0.808163780123952	37.9564435449332	-0.0633825645233107	0.127068045593147	-0.498808053806478	0.617914613250951	0.806422347800153	-0.400794451586236	-0.380103396684067
MRTO4	0.272763394121734	0.117048385956966	0.0197878009301631	16.6654911981777	0.382604134284703	0.209816375770104	1.82351893592864	0.0682248317648844	0.234164718398593	0.566043795378305	0.75565131185434
AKR7A2	0.0782326036272511	0.0741563524376715	0.291439807218048	26.3543554759875	0.0520175742327611	0.135163317812462	0.38484978820167	0.700348709085162	0.85392588730529	-0.0854351423185624	-0.08622411439046
SLC66A1	0.00305152131452744	0.115582252050118	0.978937259998772	12.375892938915	-0.111058595520632	0.220758164002807	-0.50307809010053	0.614909370267013	0.804448048995723	-0.337214778413667	-0.501515709729169
CAPZB	-0.00320350142216029	0.0341203525178908	0.925197898997463	325.135135825723	-0.0633750199878543	0.0583522250669363	-1.08607717897915	0.277444847938399	0.534545667563525	-0.358162699086835	-0.380084183685806
MICOS10	0.364939269264449	0.165922593278314	0.0278455890041213	33.893964953514	0.513539887230388	0.268703345318529	1.91117787023315	0.0559817267515992	0.206740135721	0.874738583831131	1.08909376276497
OTUD3	0.16343187790738	0.0641060887305148	0.0107909344751306	44.0338912106303	0.167806038068677	0.118117740324731	1.42066752722616	0.155413437102981	0.384324803588165	0.199895177675878	0.208644080888792
CAMK2N1	0.285662066868905	0.108032001486227	0.00818756390243695	675.535731722373	0.359541905757183	0.169121457183997	2.12593902479221	0.033508336952351	0.150287969878342	0.609241140115692	0.696920783097482
MUL1	-0.0247339482883156	0.06796987659476	0.715935868659659	26.1464675856768	-0.0480287056446833	0.12422129667359	-0.386638257133039	0.699024031342687	0.853604231019546	-0.430267647701124	-0.341003088172081
PINK1	0.206587568152744	0.141548644483141	0.14443274506393	31.3490706663434	0.262279755459841	0.230654504723832	1.13711091736047	0.255491920586304	0.510498753258877	0.344422546146229	0.449231904801297
PINK1-AS	-0.0946075989004122	0.117354811634464	0.420146453271832	7.83648893118478	-0.243631898698429	0.238134096479019	-1.02308700140256	0.30626671227369	0.563928737199987	-0.664272822707401	-0.839128364351161
DDOST	0.00893461992032665	0.0828595514403277	0.914131746660324	30.9828296579227	-0.0257791461068415	0.141803471907755	-0.181794886683812	0.855743697491623	0.938232390984443	-0.317512422707768	-0.284342111341273
HP1BP3	0.275909897759899	0.0356459506183681	9.91924385341786e-15	909.199961330614	0.333534334305002	0.0585327375013465	5.69825278199793	1.21041491421696e-08	3.19744068321633e-06	0.576581360369638	0.630689611151301
EIF4G3	0.0262859777801478	0.0312264612758382	0.399908111032136	1187.4775714618	-0.0319426127796645	0.0598521398681387	-0.533692076006603	0.593554592366502	0.790675649246076	-0.259403142642744	-0.300038064411819
ECE1	0.147876679091141	0.0460582753545713	0.00132438357997878	214.870825822533	0.153928763961657	0.076130955328548	2.02189455389555	0.0431872465253585	0.176336996370309	0.147801191039074	0.173304059648583
NBPF3	0.449128184331332	0.147458163129451	0.00232061560626072	22.6655713508725	0.610119400776527	0.241881346756234	2.52239128381983	0.0116559973551952	0.077252315804392	1.1566852351258	1.33504423068597
RAP1GAP	0.187925433279593	0.319698528565669	0.5566526054133	29.4526208850987	0.255175645804834	0.490438743803619	0.520300749132927	0.602853973845154	0.796180594151537	0.281923505395863	0.431140499806009
USP48	0.0112211352871611	0.0235810157735333	0.634177954357605	434.829948305049	-0.0510214829669399	0.0423216610927083	-1.20556428196838	0.227985538267199	0.477351349281729	-0.309854937749082	-0.348624528328132
HSPG2	-0.00738377659068334	0.060630706038983	0.903071043432076	31.8451333460766	-0.0665031464602877	0.124235729575598	-0.535298071556945	0.592443759656221	0.790067067188734	-0.372162340064736	-0.388050305499451
LINC00339	0.149948253976949	0.0703102329771538	0.0329521224843286	20.9305044982177	0.102334071951104	0.139816183969405	0.731918645222765	0.46421822510196	0.700089734318819	0.154738845497449	0.0419124406985301
CDC42-AS1	0.0498150587495867	0.156334212992485	0.74999600001351	5.80807740549094	0.0397277266341247	0.297765974167287	0.133419295959603	0.893861785861843	0.95301685151538	-0.180604816496075	-0.117521577553996
CDC42	0.0497139129545122	0.0410815489243536	0.226229964304272	195.083147069442	0.0125552485795749	0.0724687955475669	0.173250410534751	0.862454600816226	0.940881186116259	-0.180943551330597	-0.186719313664948
CDC42-IT1	-0.375654012170903	0.141640173176371	0.00799759389468985	4.88726760348258	-0.5531527011227	0.311067677584405	-1.77823908101994	0.0753645968350688	0.248743525430873	-1.60549049984508	-1.62735749693182
ZBTB40	-0.0441297061207594	0.0420576360479775	0.294055068956356	113.867203101912	-0.110223614749933	0.0729224580918592	-1.51151809242478	0.130656502548387	0.345822444479923	-0.495223574093993	-0.499389338372366
EPHB2	0.0373042091531405	0.140998514582039	0.791339464809082	93.1158106770404	-0.0354007594242355	0.218338608263887	-0.162136965632068	0.871197996944438	0.944010545619621	-0.22250335083123	-0.30884461928192
TEX46	-0.0867776325077592	0.0940902883722889	0.356382314299979	14.4479410071819	-0.172448011007896	0.179668125968369	-0.959814157789208	0.337148755558477	0.592356877601997	-0.638050453617545	-0.657850680885102
KDM1A	0.189344749455301	0.0578766925188148	0.0010697107212454	77.0274336474984	0.22235881249045	0.102353178917771	2.17246611039888	0.0298205231667827	0.139605380460243	0.286676761124972	0.347568785546932
ENSG00000240553	-0.0722468104479264	0.12373342896585	0.55929378530001	6.76012556036233	-0.254682237565472	0.257789584743416	-0.987946188046982	0.323179003219526	0.580420309493334	-0.589387080095344	-0.867269280734392
LINC01355	0.112774312313532	0.0625332904815371	0.0713209599719884	50.301865542271	0.104838003918936	0.11766575768751	0.890981420417643	0.372939137832673	0.624319902893826	0.0302442091299742	0.0482889818149485
ENSG00000284726	0.364472983330097	0.135552519064792	0.00717103666978798	6.27411062567646	0.439779121878124	0.278695140407105	1.57799350658111	0.114567101570133	0.319350128797244	0.873177003454047	0.901253773863653
HNRNPR	-0.0262719849413284	0.0226096655393073	0.245243485189218	287.045025039685	-0.0965958173314932	0.0464290649784892	-2.08050317998535	0.0374794042640918	0.161234373764157	-0.435418495452766	-0.464684637253773
ZNF436	0.319995093599026	0.114195451245176	0.00507600820113031	11.2957052774107	0.440524621941207	0.212784296369306	2.07028727898528	0.0384254501344851	0.163812012633844	0.724221620713142	0.903152272651006
ZNF436-AS1	0.436582891981051	0.102450701114793	2.03154918165418e-05	17.5033897990457	0.583603795892236	0.178924652982635	3.26172937135094	0.00110734805618672	0.0162188116783862	1.11467135283661	1.26751929512721
TCEA3	-0.318996181466448	0.202575685320244	0.115325423072032	6.25272846866458	-0.519969347503509	0.364925721217471	-1.42486351953701	0.154196656659763	0.382916088965565	-1.41574478778726	-1.54285239797075
ASAP3	0.143440981755932	0.104227197698186	0.168749292271031	33.5511489141577	0.146177618999699	0.176851565137366	0.826555416041456	0.408489096206094	0.653344058836279	0.132946147369424	0.153564907313688
ID3	0.239420408132389	0.136336260600336	0.079070958364755	12.4691011817407	0.335698682315062	0.239825374426138	1.39976298637429	0.161584305142591	0.392563085231458	0.45437893740511	0.636201363967946
MDS2	0.0888922623092353	0.141284955249791	0.529237734412638	18.4309125510184	0.0541599118572934	0.237174550567606	0.228354651574876	0.81937054087851	0.921044712098465	-0.0497362018233442	-0.0807684134674401
RPL11	0.203658897526541	0.0379067220917417	7.75952530295737e-08	259.266230354561	0.245832220560028	0.0687022395798329	3.5782271737207	0.000345932716336048	0.00724519095547437	0.334614498671726	0.407346428718177
ELOA-AS1	0.0533616193787825	0.0411220606047937	0.194411165075721	141.949190211504	-0.00138537238775312	0.0697340343065817	-0.0198665171394273	0.984149855322946	0.992720421023906	-0.168727470265625	-0.222220654727157
ELOA	0.149187763047698	0.0535872732675455	0.00536905805648833	46.4595763125958	0.158543983121172	0.101257292233623	1.56575373115228	0.117406281975608	0.323491256670406	0.152191979669899	0.185057228308915
PITHD1	0.142395672628311	0.0553484568491915	0.0100904959292341	66.9056026790142	0.180080708922932	0.105968061879451	1.69938664281499	0.0892463570347352	0.275807800717923	0.129445432247175	0.239902894785572
LYPLA2	0.189780889110863	0.111891988555411	0.0898654421114331	13.3460986920947	0.229871992648349	0.210197077599062	1.09360222926988	0.27412947110053	0.531068977685038	0.288137382339591	0.366701934053911
HMGCL	0.0206176004689601	0.0478844824839005	0.666781379797976	66.2398462896942	-0.0396620422659123	0.0904621466057532	-0.438437995936191	0.661068808031117	0.832980483577881	-0.278386401898365	-0.31969644976203
FUCA1	0.163715308757097	0.14807635581337	0.268893578728389	10.2683809986493	0.16239626278254	0.260122863494353	0.624305993717716	0.532426648408282	0.749256793179577	0.200844380773317	0.194867486721777
PNRC2	0.144709189128027	0.0635972666309551	0.02288197493965	46.2977748980537	0.171048632055378	0.123963182134268	1.37983415003102	0.167637715311065	0.400869632794825	0.137193343350338	0.216901706952791
SRSF10	0.118044208742941	0.0510685645361812	0.0208060938812638	251.383482784378	0.111701992213676	0.0767356341904498	1.45567301804587	0.145483032212447	0.369274278572191	0.0478929654984476	0.0657688910721961
STPG1	-0.0290940225752373	0.0520187717674596	0.575957998514233	86.565280693373	-0.09979671533332	0.0835522472564181	-1.19442287443267	0.232312593411258	0.48321150089043	-0.444869431601261	-0.472836079856977
NIPAL3	0.0937119191878105	0.0283469301269885	0.000946742180920344	502.169464234726	0.0711749004009444	0.0562130542160583	1.26616319631699	0.205454660915309	0.450599080640498	-0.0335952868795653	-0.0374378535968696
ENSG00000288982	0.143813392955162	0.118716996871444	0.225743356054243	8.12622151919749	0.114083450282824	0.217408378708591	0.524742656931998	0.599762099308101	0.794295500005796	0.134193343516853	0.071833538790279
RCAN3AS	0.132154509673515	0.115300853892579	0.251724352007076	7.97682922262696	0.151221213748926	0.219784386518144	0.688043478176929	0.491425402244151	0.719981774328783	0.0951480238748986	0.166408982035434
RCAN3	-0.121274959454491	0.0531611942433981	0.0225325617202984	92.9496693556973	-0.235778814694647	0.0882501473754655	-2.67171015240928	0.00754658018259286	0.0575727451609759	-0.753581171687989	-0.819129612913773
NCMAP	0.0614070442263103	0.15328839729931	0.688716027864276	8.3128789991924	0.039825639457258	0.259302567943406	0.153587524308476	0.877934974376115	0.946215880416127	-0.141783535993503	-0.117272231664988
SRRM1	-0.0474253054537474	0.0397099366406334	0.23236331486592	509.085523389048	-0.130382501452319	0.07081161906836	-1.84125858394016	0.0655836738842258	0.228714884874724	-0.506260456980615	-0.550726184409075
CLIC4	-0.127017879185504	0.0346210993126604	0.000243691894843594	868.006689393056	-0.242485474268803	0.0655008845849722	-3.70201831326772	0.000213891175299095	0.00510337444548308	-0.772814071714397	-0.836208867093932
SYF2	0.167761774786203	0.0441839780435186	0.000146521826088814	55.6632044401519	0.168360946404207	0.0880801588990746	1.91145143819644	0.0559465917831172	0.206697785276637	0.214395898162245	0.210057216653984
ENSG00000284602	-0.133467776191796	0.0803731250780681	0.0967933971906582	19.0664638491116	-0.248163422115879	0.145867479890113	-1.70129368316247	0.0888878535565877	0.275046552694321	-0.794414621628539	-0.850668392499931
RSRP1	0.164599740853833	0.0550209694552275	0.00277536006873012	507.154753749299	0.171638472753725	0.094669466918757	1.81302882904179	0.069827374980293	0.237709882975723	0.203806322589222	0.218403801863302
RHD	-0.112230845456631	0.209111525783841	0.591472577853637	13.7641410364434	-0.228205640333718	0.337273714869443	-0.676618515682597	0.498648028254173	0.726462505610005	-0.723292651476054	-0.799843682499265
TMEM50A	0.0475238414339917	0.0430032777260182	0.26910699951769	109.370750416911	0.0102708398976209	0.076496823689276	0.134264919800334	0.893193091972305	0.95295381285269	-0.188278048168049	-0.19253681432963
RHCE	-0.432210819308786	0.103359101646216	2.89410687995679e-05	18.0434099291391	-0.723640605853653	0.18744008905099	-3.86065013902548	0.000113085728343848	0.00326096916060536	-1.7948978864087	-2.06152389934819
MACO1	0.101272481249519	0.0251642574966884	5.71068399397458e-05	232.703664344467	0.086986891369061	0.0491857681124523	1.76853782521369	0.0769710345003703	0.252132974615584	-0.00827514641320105	0.00282913921121824
LDLRAP1	0.128477597636274	0.0748376275067747	0.0860246144212461	196.264632563443	0.125719988638457	0.118188892077334	1.06372084913188	0.28745517667706	0.545231184486771	0.082834133914663	0.101467277338584
MAN1C1	0.0355295134801536	0.143061707584748	0.803862867600194	24.1522457934396	-0.0733008453299604	0.26564488795999	-0.27593546366682	0.782597634850698	0.902617091247963	-0.228446763947652	-0.405361401366416
ENSG00000233478	0.314087601221988	0.207949195558164	0.130939995238895	3.21178324540859	0.467680221668227	0.399475018818728	1.17073709152374	0.241704471143019	0.494088766501647	0.704437570854185	0.972307026224551
SELENON	0.305915289041038	0.117688000570514	0.00933935872089843	21.1631563787055	0.416145516246446	0.210763933923028	1.9744626535507	0.0483291599638791	0.18880475686901	0.677068693954857	0.841068169791472
ENSG00000228172	-0.24170262038774	0.144675695287444	0.0947905979702487	5.33807756794476	-0.341422746479898	0.292734952981239	-1.16632039666879	0.243484929575543	0.496535821566049	-1.15689051112305	-1.0881636295656
MTFR1L	-0.0461422510002684	0.107876590859424	0.668846377388835	28.2441459449486	-0.109156943097817	0.182911980726771	-0.596773063547282	0.550658904287118	0.761760019745265	-0.501963538481312	-0.496672940429124
PAQR7	0.684750369690366	0.178993407596215	0.000130474116551254	6.29663463490595	0.935368765576623	0.314388433615787	2.97520094749966	0.00292796679179218	0.0304809378965389	1.94577826572176	2.16332789588975
STMN1	0.425956005126156	0.0686656771423968	5.52799824846091e-10	292.585662709467	0.572789169698248	0.116023693883762	4.93682928481913	7.940291831918e-07	8.27188289222274e-05	1.07908216440195	1.23997864726992
PAFAH2	0.0968677744553572	0.0503043069596851	0.0541498651039374	43.3660216297853	0.0869670879656866	0.0979758202403083	0.88763827393718	0.374735358756935	0.626662916808879	-0.023026403506397	0.00277870764299521
PDIK1L	0.256707287877421	0.0762250343612762	0.000757827375664518	33.7546374381596	0.328744616496421	0.130759181918063	2.51412261589721	0.0119328937840522	0.0784547989988821	0.512272281814803	0.61849206228223
ZNF593	-0.0484629196885734	0.188672937762025	0.797285258898245	6.16978604427229	-0.153852002131474	0.32999735647834	-0.466221923027957	0.641056658627928	0.819857945232888	-0.509735402092004	-0.610493876976226
CNKSR1	0.203608472759471	0.0747656336065242	0.00646353705573928	23.468786567994	0.23134382234961	0.149967173249428	1.54262974581001	0.122920636516843	0.332729181334612	0.334445627339836	0.370450112010433
CEP85	0.153262203068489	0.0607114794042208	0.0115884327036211	125.103175772761	0.145721116430809	0.101240338114412	1.4393582552651	0.150049045349818	0.376024992014206	0.165837181284038	0.152402372772945
SH3BGRL3	0.185651894819486	0.0750010327634642	0.0133115162356957	40.0736999623839	0.209894881690021	0.130881084274321	1.60370677591645	0.108778701619904	0.309752325902452	0.274309479785632	0.315828000157325
DHDDS	0.192649453871167	0.0487957256411171	7.87803095271047e-05	44.5628376061963	0.212000449984369	0.0934019650028579	2.26976434572744	0.0232218849367449	0.120364871713128	0.297744136715119	0.321190063893412
DHDDS-AS1	0.149595793467027	0.0926725811811032	0.106475364744816	18.8159698563821	0.124073455432321	0.167467265975683	0.740881835679682	0.458765089955574	0.695500486143207	0.153558463728578	0.0972741974852352
HMGN2	-0.196348572623514	0.0513014977053269	0.000129532471262059	105.937783977718	-0.341508206241234	0.0937294954367006	-3.64355110043102	0.000268902235883286	0.0060362227244635	-1.00500089620614	-1.08838126234835
RPS6KA1	0.184029335911608	0.0654801202023921	0.00494705563941073	74.2746015228544	0.226068548534334	0.113838078888984	1.98587810634785	0.0470468602889837	0.185491525654301	0.268875569035727	0.357016040791397
ARID1A	0.0366142014721334	0.0299575520705748	0.221630977470166	475.43400526251	-0.00953978805692293	0.0466631749480025	-0.20443932646146	0.838010201008301	0.930332825779797	-0.224814169955969	-0.242986780749282
PIGV	0.154073702847314	0.0772302526482698	0.0460437994873616	23.2113370589125	0.152440525596643	0.147778517186074	1.03154726748746	0.302284254378101	0.560295750939687	0.168554874521733	0.169514095205676
ZDHHC18	0.110688465889998	0.067018839016937	0.0986156593008121	29.6740403289691	0.121786287631776	0.125834023972715	0.967832735430785	0.333127912110203	0.589187135801797	0.0232587596350723	0.0914496704183298
GPN2	0.149616859952291	0.0519391032113004	0.00396892853926209	37.805740220063	0.166299776906588	0.101619331577076	1.63649744911433	0.101735519140368	0.298214666515782	0.153629014880948	0.204808219389552
GPATCH3	0.0328409828952607	0.0875968422881692	0.707726970785859	14.6196326953535	-0.00263256629167591	0.167324218120289	-0.015733324926003	0.987447140837507	0.994370698053727	-0.237450588200662	-0.225396772653154
NUDC	-0.000763210347517099	0.0483502920447222	0.987405898917962	97.8717029292986	-0.0312993732874719	0.0905064320355323	-0.345824850052469	0.729474348480706	0.870251132022184	-0.349990222981955	-0.298399983536474
SLC9A1	0.612198530065037	0.192999997636747	0.00151386152990692	11.3761311601503	0.899400441711389	0.318048604080675	2.82787105546689	0.00468586764052531	0.0420502681231204	1.70280390013718	2.07173056059397
WDTC1	0.0878703384612665	0.0326925105542621	0.00719283578945121	121.067376370828	0.0770759968622963	0.0633511234606116	1.21664767176889	0.223738296543394	0.472556329035577	-0.0531586002066002	-0.0224100554373446
TMEM222	0.000487007616342783	0.0360784630033063	0.989230027402472	79.3671186692341	-0.0644098788558291	0.0737046249258251	-0.873891956178462	0.382177095662412	0.63219009834932	-0.345803273096466	-0.382719566837628
WASF2	0.00592033579773019	0.0211242145196986	0.779275733093463	388.163190767415	-0.0614734183333848	0.049033322233881	-1.25370697992208	0.209948529985579	0.455725400451455	-0.32760718772216	-0.375241543672998
AHDC1	0.504251382164726	0.159296319571785	0.00154820394881948	21.5740194563568	0.653492746633317	0.264731838991132	2.46850831816723	0.0135677498680124	0.085153892149982	1.34129149861586	1.44549927769427
IFI6	0.0289233173444019	0.145018036486787	0.841913610516245	8.72077975500856	0.0361007464915202	0.266418826420549	0.135503736641097	0.892213610094246	0.952480041432069	-0.250570755886392	-0.126758085695939
FAM76A	-0.0832739853977319	0.0558216975714165	0.135755450364493	51.3120826457314	-0.176755889927301	0.10925339140227	-1.61785266030312	0.105694354457625	0.30469975190909	-0.626316823730455	-0.668821173457199
STX12	-0.00881485121904039	0.0302421338809841	0.770687422962719	193.160750846741	-0.0541558856718798	0.0604118376162244	-0.896444932132564	0.37001517880158	0.622145031722587	-0.376954974568904	-0.356606633265579
PPP1R8	-0.00959682640000625	0.0521759446535556	0.854066792448495	63.9825820411978	-0.0708624243335364	0.0963961523782389	-0.735116730131372	0.462268406163843	0.698502199426121	-0.379573790638617	-0.399151691221497
THEMIS2	0.0378949768792994	0.0755611887659981	0.616009587082811	29.7409204813085	0.00315253029945022	0.131803827059476	0.0239183517640018	0.980917735879288	0.991231231795137	-0.220524883927943	-0.210664381058782
RPA2	-0.0194490726388455	0.0478792370597974	0.684587574323588	68.9389478495633	-0.0923349824128478	0.0852763513552252	-1.08277360540696	0.278908923891875	0.536318693764788	-0.412568726285008	-0.453833947459458
XKR8	-0.00670370559687359	0.126016700514857	0.957574976363635	9.44687426055747	0.0149094881879145	0.226440267785844	0.0658429189017525	0.947502886009685	0.977677578095973	-0.369884798666382	-0.18072398078317
EYA3	-0.0216970182594648	0.0373773832775907	0.561587456273352	215.283793084109	-0.0895308262943754	0.0616137941388754	-1.45309711154252	0.146196792938512	0.370469868943111	-0.420097042091461	-0.446692852167729
PTAFR	-0.217633097223898	0.140607725208974	0.121669668362476	9.40890026342263	-0.260670678386518	0.296565223957273	-0.878965763106713	0.379419839517357	0.630469454439635	-1.07628225706831	-0.882519511015888
DNAJC8	0.0531246367825911	0.0480068531432985	0.268464626929168	84.5338040589633	0.0308528648619355	0.089772475388493	0.343678446299033	0.731088122258537	0.871122560819214	-0.169521119279373	-0.140122399668941
ATP5IF1	0.0807409890984739	0.114924413712669	0.482331662934617	46.0746130098581	0.0760138751388626	0.183823603721009	0.413515313595036	0.679229105144937	0.842889659776719	-0.0770346197176284	-0.0251148664813844
ENSG00000270605	0.410850774058065	0.247536600186365	0.0969632098516077	5.63880362562348	0.551295178508365	0.419942899519164	1.3127860457686	0.189255053413736	0.431844825721023	1.02849510892919	1.18524180923319
SESN2	0.399501063164341	0.118783518720188	0.000770249471368612	9.7227893853432	0.74873824583852	0.305118326720206	2.453927477536	0.0141305476242701	0.087902939867884	0.990485200176878	1.68805252979466
MED18	0.358770690258042	0.165532695706133	0.0302066107280337	5.62367243963769	0.493587002640199	0.304667357119559	1.62008495858157	0.10521402802879	0.30387175256343	0.854080161131165	1.03828152400807
PHACTR4	-0.102909791122977	0.0342053015175827	0.00262461458877491	627.248996081791	-0.213430426746753	0.0592516258330442	-3.60210245281953	0.000315653905064953	0.00680680498196189	-0.692076664741679	-0.762216958550085
RCC1	0.414558634690671	0.100795029361498	3.9074051952086e-05	20.9708334977432	0.589727907575035	0.186172382661132	3.16764441183765	0.00153679362887928	0.0201983183677397	1.04091264499079	1.28311502634059
SNHG3	0.149986366473711	0.059562517520314	0.0117978618449461	30.7672094833638	0.175654684978675	0.123975616757457	1.41684864792665	0.156527182993237	0.385442187979576	0.154866483332263	0.228631532773592
TRNAU1AP	0.194009050084956	0.0425271334649383	5.06671305781028e-06	109.480184179577	0.224284561890093	0.0713241581831713	3.14458056853746	0.00166325105108267	0.0211904074304408	0.302297391728395	0.352472920477313
SNHG12	0.127334001209194	0.0783735893971181	0.104225326353223	24.8705811159526	0.13062795610792	0.145383612059707	0.898505369740527	0.368916183740982	0.621144674036006	0.0790042569909413	0.113965962114821
TAF12	0.143157297480157	0.0438197358871207	0.00108709274507849	61.8638806620844	0.136601872910304	0.0789427870864811	1.73039080518728	0.0835604755218662	0.264295513020091	0.131996095554217	0.12917920536817
TAF12-DT	0.00537058530886526	0.0806521307557865	0.946908502531608	16.0682894984214	-0.0153670627384944	0.15250098011942	-0.100766976884088	0.919735441999925	0.965144810491941	-0.329448288884468	-0.257826583539882
GMEB1	0.0298206770446409	0.0519195477056944	0.565722056729137	53.8308660435751	0.00690463621570877	0.089838854045612	0.0768557912838383	0.938738266917872	0.974326308773751	-0.247565519837345	-0.201109226224086
YTHDF2	-0.00229425946779198	0.0409166225552234	0.955284788215621	89.5389537434241	-0.0535649875919053	0.0775378691465709	-0.690823570230576	0.48967642143026	0.719001413371515	-0.355117669654551	-0.355101845615205
EPB41	0.92389581851305	0.283814205830689	0.00113279062126712	7.45996389865335	0.854629432339401	0.467848348176571	1.82672320137562	0.0677413979875383	0.233208866751141	2.74667062090119	1.95771620806697
SRSF4	-0.117364202526187	0.041760363351184	0.00494767322363215	234.567799920681	-0.227504313419724	0.0649189640002051	-3.5044353668214	0.000457576625103177	0.00871162292812264	-0.740484140813	-0.798057675546767
MECR	-0.0329864848067112	0.0702857602577719	0.638841208330486	51.2250752154685	-0.103419525012953	0.115717272209805	-0.893725915224175	0.371468556089919	0.623525967348028	-0.457905193976666	-0.482061967451335
PTPRU	0.716093364243244	0.487322960629724	0.141712643101785	4.1628856083285	0.718013810322635	0.759010801311942	0.945986287786098	0.344155580167369	0.597460552875631	2.05074520048639	1.60980933913983
MATN1	0.169622155506715	0.228979639164893	0.458830502672069	4.88975309413366	0.271937388281313	0.400641857165183	0.67875431240624	0.497293546575179	0.725203414282988	0.220626268441573	0.47382614041334
MATN1-AS1	-0.0833533295194054	0.0877110705474879	0.341951156577492	36.9890061823106	-0.18987875138849	0.146966197744067	-1.29198927578675	0.196360858510295	0.43998213469919	-0.626582545285223	-0.702239999027284
SDC3	0.188842313969909	0.381538440532795	0.620635668951549	6.2524760901185	0.09376492326114	0.57533056195192	0.162975738578921	0.870537537063737	0.943979559803216	0.284994116771078	0.0200901509333774
PUM1	0.0445385405581091	0.0220924587800191	0.0437992958358302	393.561616519294	0.00131143573885884	0.040815432698092	0.0321308792328483	0.974367678050959	0.988398893328385	-0.198275748986423	-0.2153529330305
NKAIN1	-0.023823312522336	0.145800255465302	0.870205928621467	201.917060252589	-0.0939360038909088	0.227413973500544	-0.413061706125478	0.679561404808733	0.842889659776719	-0.427217950427283	-0.457911126637758
SNRNP40	-0.0411195985914478	0.0477193903371741	0.388854933268875	127.488676840595	-0.116356334330819	0.0848484175022522	-1.37134360022367	0.170267870123085	0.404211188647421	-0.485142796390039	-0.515006990555164
ZCCHC17	-5.00930457917906e-05	0.0650959311109462	0.99938600672555	83.6173202220439	-0.0538845512926533	0.10505982599987	-0.512893970457555	0.608025491385596	0.799228815893648	-0.34760201029336	-0.355915650104829
ENSG00000229044	0.0413249529525334	0.165977409965711	0.803376730111196	15.2290029001073	-0.00751778496908882	0.292725442125837	-0.0256820347233674	0.979510953345167	0.990471573363666	-0.20903797657083	-0.237837525101469
FABP3	0.185148233743986	0.305785347690195	0.544857239131358	8.8842690067788	0.237222028744546	0.480516769084941	0.49368106173754	0.621531442113641	0.808227769797673	0.272622730959948	0.385419618071158
PEF1	0.113363279148436	0.0460766592719856	0.0138813580531583	47.5989606211668	0.114821690979599	0.0958285923645774	1.19819866019489	0.230839686870186	0.480959364488826	0.0322166448917719	0.0737135507943091
COL16A1	0.0386704392071335	0.0913257140560231	0.671978428707308	220.717253265251	-0.00718983271566802	0.144444385231849	-0.0497757853593793	0.960301063241307	0.982619743275137	-0.217927879246694	-0.237002358229914
ADGRB2	0.600771880995889	0.206722971808454	0.00365883839773669	27.6620037400232	0.808813480160621	0.32651108048142	2.47713945562912	0.0132440142740241	0.0837975633685365	1.66453632728622	1.84104079251692
SPOCD1	-0.300981128052031	0.148481365394959	0.0426559384583993	8.28447952902397	-0.489640477350204	0.26774177127087	-1.8287788081257	0.0674327508944514	0.232742110121703	-1.35541280727588	-1.46561655848646
ENSG00000269967	0.0187940717720452	0.0741409562688986	0.799888746011267	21.7229847139644	-0.0182257175419144	0.145457636305796	-0.125299145543644	0.900286728610982	0.955851838242519	-0.284493355637185	-0.26510646579141
PTP4A2	0.0631549934832079	0.0435559578503336	0.147065852626356	436.891947255913	0.0379665117058886	0.0820579667163593	0.462679167241899	0.643594353092452	0.821210364723361	-0.135929695981147	-0.122006707161759
KHDRBS1	-0.0389718174514766	0.0305442523481477	0.201986173153271	228.095113143646	-0.114424079571054	0.0619064103002508	-1.84833976022981	0.0645532072811572	0.226341691232557	-0.477949929019702	-0.510086289002034
ENSG00000203325	0.151372871581026	0.101718366157627	0.136709564365297	13.8411841788119	0.210320283937802	0.191503826650439	1.09825629918983	0.272092588624166	0.528848794561144	0.159509855582637	0.316911334272966
TMEM39B	0.0323437380676422	0.0690123711472248	0.639308536955617	36.8790856421834	-0.00665964312330882	0.126504323634327	-0.0526436008824422	0.958015876633602	0.981709973069985	-0.239115849166542	-0.235652171492172
KPNA6	0.0569091510221623	0.032553639446805	0.0804353649704701	226.283546121796	0.0196140243677693	0.0581215782472909	0.337465446728187	0.735766055522628	0.874219438011136	-0.156846872132032	-0.168743356401232
TXLNA	0.0224503401774491	0.0488883488275869	0.646078647983066	60.6499827361908	-0.0207239120443723	0.0892391572178327	-0.232228908143824	0.816360225968959	0.918777908000518	-0.272248600703365	-0.271468395814424
TMEM234	0.282624749363649	0.185751353331795	0.128128923461851	4.1360910205196	0.555467833473237	0.363155578621995	1.52955886174453	0.126125958784274	0.338371655476199	0.59906923685687	1.19586793897231
EIF3I	0.140620146254936	0.0641416547521084	0.0283551557720086	40.0110458746444	0.151131089010674	0.110481383343301	1.36793262753655	0.171333165688205	0.405979740513473	0.123499237135137	0.166179469370373
ENSG00000291132	0.0877513545565358	0.0848300956477996	0.300932107950845	31.2785025062853	0.0580317219779212	0.145576826674054	0.3986329644886	0.690163668522213	0.84888926153231	-0.0535570744412443	-0.0709084185688868
HDAC1	-0.0632465686320354	0.0398701994312281	0.112668592265017	69.3289282909535	-0.155108092833726	0.0834819581907259	-1.85798340378361	0.0631713711362982	0.223830920531559	-0.559245486765429	-0.613692651588219
MARCKSL1	0.0456724488974642	0.0682573781295918	0.503418259661323	637.497675981397	0.0104637548794733	0.119874659177047	0.0872891314253416	0.930441692911535	0.970664595433028	-0.194478317235434	-0.192045534882122
TSSK3	-0.143491403133258	0.0964864011645668	0.136970678324515	19.5489314233371	-0.263277940084538	0.17191378773368	-1.53145331479983	0.125657396116339	0.337788453706887	-0.827983507125245	-0.889159192777324
FAM229A	0.329149430804204	0.156690859449279	0.0356735084985795	16.246681069013	0.451680299730465	0.259971810444039	1.73742029552736	0.0823130114414868	0.261921726273037	0.75487927579483	0.931561446310109
BSDC1	0.102412213240981	0.0309478852973309	0.000935686858762852	218.927584119965	0.0878105312323647	0.0571253508670892	1.53715521917177	0.124255303412196	0.33523777190892	-0.00445821139140199	0.00492662968657829
ZBTB8A	0.0283110347637426	0.0547962714967812	0.605393610997181	68.3188708160088	-0.0232049947322048	0.0957864251577294	-0.242257654923374	0.80858052305013	0.915488062286698	-0.252621275519835	-0.277786748699185
ZBTB8OS	-0.0665245197779341	0.0408929280054569	0.103780077814975	198.864797171341	-0.145483785198685	0.0684764959565773	-2.12457987469072	0.0336216846326368	0.150488829280059	-0.570223266298036	-0.58918328226816
RBBP4	-0.0023044434440707	0.0280757901313778	0.934583590247378	212.717083646709	-0.0649194572984934	0.0530210570732118	-1.22440895904531	0.220797991304724	0.469072120254758	-0.35515177554612	-0.384017264991345
SYNC	0.359115757660079	0.0583962003635373	7.7657770132581e-10	31.8024834795589	0.474770231123961	0.111904258963585	4.24264666529319	2.20899083545319e-05	0.000984265103278889	0.855235783559583	0.990362523494881
YARS1	0.0840637572111282	0.0801574981789471	0.294301345096531	122.616542908127	0.0668701031246897	0.128331780051902	0.521072045425109	0.602316583858625	0.795826118704951	-0.0659067492414816	-0.0484004984221009
S100PBP	-0.0499898401643192	0.0322019050157075	0.120569492902834	240.962023669836	-0.136309671863035	0.0609070513676358	-2.23799492509114	0.0252213860727246	0.126085902282685	-0.514849022033392	-0.565820382779278
TMEM54	0.28817313643914	0.176939547320454	0.103386483431032	12.5011371751022	0.373743090148517	0.288338314755924	1.2961964158835	0.194907824046992	0.438054001994403	0.617650651699648	0.733085677885573
ENSG00000287691	0.16531354940834	0.193290741761184	0.392408057973612	3.58949780975509	0.150100055047514	0.377119650362535	0.398017061437183	0.690617609322259	0.849306367503881	0.206196850266751	0.163553826763874
RNF19B	-0.106320648150473	0.116491775698631	0.361406646215365	16.0050978015919	-0.247169738276754	0.215892058072981	-1.14487647430365	0.252260330581327	0.506334744951095	-0.703499542874545	-0.848137866136475
ENSG00000236065	0.274712892628972	0.0818654840870538	0.000791752747985075	17.817914987759	0.351232979909633	0.151782039788155	2.31406153455215	0.0206643469949617	0.111078373944938	0.572572618981544	0.675761179729327
AK2	-0.0564579727868525	0.0339463206084364	0.0962815310424854	92.4932929685392	-0.143579777861186	0.0683787771776874	-2.09977106621961	0.03574898462898	0.156564043686653	-0.536510642587645	-0.584334515916078
AZIN2	0.0566637070856983	0.0658916310426582	0.389814940302679	150.802869384626	0.0050362877076925	0.115987525600847	0.0434209427402054	0.965365983550887	0.984897072176666	-0.157668857970805	-0.205867183402723
TRIM62	0.155601269814754	0.0535560475604714	0.00366794333352813	155.819398146746	0.150567505948051	0.093171255549542	1.61602959045657	0.106087915686903	0.305203916133091	0.173670659548251	0.164744242448274
ENSG00000284721	0.0496572994859161	0.166294540096507	0.765237235883295	5.78743027002373	0.0481661147431528	0.339051991910462	0.14206114664524	0.887031707340957	0.950239702128668	-0.181133148475021	-0.0960322841447571
ZNF362	-0.200826898704922	0.0522947548473802	0.00012289025606281	50.5626802515999	-0.311369504579352	0.105628463335419	-2.94778031173861	0.00320064430541387	0.0324517691638022	-1.01999870252132	-1.01162970806836
ENSG00000225313	0.217984970676551	0.0906377429418272	0.0161718804249496	26.3750033745416	0.247548577477732	0.158029868327894	1.56646702358884	0.117239322803042	0.323377201157552	0.382592173020407	0.411717322415285
PHC2	-0.0305804889639259	0.0384072797517539	0.425906524924912	385.949544316947	-0.101793739338962	0.0686605617362918	-1.48256490720141	0.138190046627913	0.358820311829429	-0.449847571778265	-0.477921723495082
PHC2-AS1	-0.0144801202246797	0.107419710084864	0.892770423142521	9.0325593756832	-0.0591766704848821	0.197835748122111	-0.299120209803317	0.764848326627423	0.89181061683609	-0.395927824184017	-0.369392619948962
ZSCAN20	0.080070745039734	0.0905003475841892	0.376288128910252	20.3997930327451	0.111147688422651	0.152224843148446	0.730154724575818	0.465295613800358	0.700670253219274	-0.0792792509468316	0.0643572948467931
CSMD2	-0.148723174872649	0.0764037441208631	0.0515895454643944	421.4749278078	-0.275738521833919	0.122504561575614	-2.25084289341931	0.024395489734639	0.124085113787013	-0.845504584823983	-0.920891449436124
C1orf94	-0.289577745084784	0.154433793942391	0.0607799133870286	6.96323545336602	-0.483244186472918	0.314146017542827	-1.53827888780108	0.123980439523741	0.334787085136585	-1.31722315204049	-1.44932769269635
SMIM12	0.0939019539039862	0.0856204802130418	0.272762478651354	60.9275509294265	0.0773725464183361	0.147935395540899	0.523015780878115	0.60096327145146	0.795078839734468	-0.0329588651866035	-0.0216548590256862
TMEM35B	0.0850016718763075	0.114119960491035	0.456365480942108	7.42743105270732	0.101499809672249	0.233756971083933	0.434210835302982	0.664135345513832	0.834685469350751	-0.062765695590447	0.039787899061083
ZMYM6	-0.0398693567291572	0.0378542466297918	0.292234036067484	114.579147964821	-0.118916299998066	0.0688033506512827	-1.72835042003655	0.0839254186409053	0.264991830946417	-0.480955766469281	-0.521526227716369
ZMYM1	-0.195488800154466	0.0512986671589202	0.000138519556159871	69.0068991221704	-0.334294566887206	0.0868431286074283	-3.8494072271207	0.000118404017862721	0.00337485671723165	-1.00212153889014	-1.07001092779816
ENSG00000284640	-0.0752523041127267	0.219642411043437	0.731889762154839	3.85320899861525	-0.109892255893237	0.428913738709607	-0.256210622266027	0.797788206937692	0.910057913335792	-0.599452406078041	-0.498545496206862
SFPQ	-0.0463445003975778	0.0377007224343597	0.218969265777726	541.611820324447	-0.129395998133802	0.0634067568879086	-2.04072885106787	0.0412777859857622	0.171400155070349	-0.502640866847552	-0.5482139440396
ZMYM4	-0.102520933116143	0.0446008300534566	0.0215257965191604	248.594299430743	-0.209126809656356	0.074583665159102	-2.8039224032534	0.00504850537509238	0.0439309058904362	-0.690774388631234	-0.75125731919934
ZMYM4-AS1	0.122840860467064	0.12236242358131	0.315421996810666	7.92249003116589	0.113509329263402	0.227595849553314	0.498731982530342	0.617968210279357	0.806422347800153	0.0639568367333845	0.0703714757896965
KIAA0319L	0.0270388262364755	0.0277421542379572	0.329735054423453	354.667143384486	-0.0253889204356395	0.0515251363332099	-0.492748243720326	0.622190484863823	0.808721891098368	-0.256881871273166	-0.283348358288447
NCDN	0.648174701529329	0.233952743961509	0.00559639649156979	10.0390566062546	0.809167296066491	0.401618383964407	2.01476657537222	0.043929112779436	0.178136887430427	1.82328723292157	1.84194182405468
TFAP2E-AS1	0.127052741347243	0.196359257818242	0.517604581871654	4.27685986080644	0.0771986599233224	0.367005200821818	0.210347591125289	0.833396393714879	0.927856766179289	0.0780623244793078	-0.0220976803160764
TFAP2E	0.145777178108754	0.073313331173106	0.0467660362299117	57.4884213247451	0.123647960532305	0.130902233307366	0.944582513286632	0.344872057992874	0.598219864943938	0.14077001275505	0.0961906274203787
PSMB2	0.108957736581895	0.0394994611617642	0.00580741739205631	72.4737814541373	0.120015778410566	0.0794503340105788	1.51057613419959	0.130896478311721	0.346023198224821	0.0174625888169836	0.0869408718602697
C1orf216	0.926679771562143	0.225854098804013	4.07824094080486e-05	7.90697637573156	1.31418338502609	0.390639054180781	3.36418842653124	0.000767691109660167	0.0124882470476787	2.7559940126913	3.12802143686939
CLSPN	0.0870545043549475	0.295752401017016	0.768491024638918	3.52851647282354	0.0454683332260014	0.512371301612999	0.0887409835071993	0.929287760873019	0.969909237542557	-0.0558908090028044	-0.102902484688634
AGO4	0.0385494315535884	0.0388547707961241	0.32112849251189	162.582629503989	0.00151182051328247	0.0679808202196723	0.0222389272209013	0.982257365829098	0.991732646292427	-0.218333130967434	-0.214842630925797
AGO1	0.152971241750535	0.0537111810057594	0.00439902964978306	90.9900186855569	0.160831530240858	0.0966546956967395	1.66398051415399	0.0961163235021044	0.288290505589341	0.164862758829629	0.190882721354182
AGO3	-0.00460058377447446	0.0206943499055458	0.824071708617434	625.675332771949	-0.0817076175823762	0.0396035900749027	-2.06313663553839	0.0390996483013727	0.165402985105053	-0.36284149427626	-0.42677018148208
ENSG00000271554	0.0541162217769727	0.0921224751485507	0.556909730334764	13.2102943734438	-0.0257556843776933	0.179950754629175	-0.143126292694733	0.886190440145584	0.94987964341747	-0.166200324986943	-0.284282363439773
ADPRS	0.131729075473528	0.0442340470404961	0.00290134200199605	54.1027773913652	0.107581295259026	0.0893682499690218	1.20379771670943	0.228667772439176	0.478434237133384	0.0937232549734653	0.055275078182233
TRAPPC3	0.0432375810448041	0.0663384648060256	0.514548002930667	33.1970890633836	0.0141878173053339	0.121420136682031	0.116848965031955	0.906979741004165	0.959420473611015	-0.202632631100355	-0.182561795913299
MAP7D1	0.163068538931099	0.0453791019281073	0.000326300540882525	253.355872971836	0.182694812405829	0.0832072173034295	2.19566064491258	0.0281162420220532	0.135083977990332	0.198678364184864	0.246559999912794
THRAP3	0.0164272325919502	0.0259735029941357	0.527085561298561	195.08303802329	-0.0247194763460143	0.0526771510698571	-0.469263729035628	0.638881137812995	0.817911611567947	-0.292419843114196	-0.281643544492594
STK40	-0.14876880266712	0.0713224226152007	0.0369910343634759	67.1378898926042	-0.24835928570729	0.126066631657386	-1.97006362779852	0.048831078789588	0.190143788108705	-0.845657391210035	-0.851167180909474
LSM10	0.118793911630981	0.0880035348822497	0.177055571780489	20.1582638333494	0.131366094182109	0.182358402086906	0.720373137068315	0.471295284988468	0.706174630142939	0.0504037024355022	0.115845712779028
OSCP1	-0.344440962080821	0.299126643459963	0.249531224553769	4.97276698390246	-0.510444596592825	0.520567497125351	-0.980554105685765	0.326812675834999	0.583529259339426	-1.50095874596038	-1.51859656091692
MRPS15	0.437210291812285	0.0787886715740706	2.8705899942248e-08	30.1726045881195	0.581473736428953	0.139775836649579	4.16004475714011	3.18185235449932e-05	0.00124227999076317	1.11677249977857	1.26209486190676
ENSG00000223944	0.123109693806867	0.396280685611639	0.756056929408431	4.7449602371336	-0.00831001354889675	0.636268316584659	-0.0130605490361409	0.989579485820939	0.995230765772599	0.0648571531212797	-0.239855023251437
ZC3H12A-DT	0.165160662059471	0.100449994671839	0.100133291854601	52.9485384544405	0.165662471846872	0.168317909756796	0.984223675818217	0.32500554721737	0.582270444469729	0.205684834213276	0.203185251206235
MEAF6	0.0192027818344698	0.0548241016658527	0.726142322491764	95.4512576685886	-0.0256644968138112	0.0955542578725686	-0.268585590901008	0.788248601779103	0.905534019268329	-0.283124595470131	-0.284050144171091
SNIP1	-0.0197924815946342	0.0806006966446973	0.806021180215247	27.293686885448	-0.0860983731781813	0.151404734025343	-0.568663679721992	0.569584400490773	0.7748511896038	-0.413718794616834	-0.437951728723971
GNL2	0.0195943072950323	0.0755721472554952	0.795419608198914	27.992679553519	-0.0275622961743789	0.130286107786449	-0.211552072915986	0.832456503215935	0.927368706384014	-0.281813386121316	-0.288883101219781
C1orf109	0.228186800289753	0.134880000382736	0.0906886166621547	17.3982781126169	0.290789664618271	0.229341251065156	1.26793441331519	0.20482137338804	0.449943952558549	0.416757854977897	0.521835557899541
CDCA8	0.274394043438706	0.102332502619751	0.00733155276268625	10.8098331304096	0.281680823125455	0.194506627338001	1.4481811081736	0.14756640662974	0.372280323944063	0.57150480071364	0.498638880414663
EPHA10	4.00325806649313	0.926866354288728	1.56644123000857e-05	2.2748762933334	2.27786769810286	1.12382379858451	2.02689042621441	0.042673619840962	0.175353016196486	13.0593807116711	5.5821506722184
MANEAL	0.408678726996736	0.253136467083819	0.106427663815522	5.2357823713864	0.662878107118887	0.410420837874322	1.61511805919044	0.106285130825459	0.305456941779385	1.02122097557197	1.46940014153462
YRDC	0.0971430386723475	0.0892767547446341	0.276546010362769	13.5788586397638	0.138770689815658	0.159251871705022	0.871391264227644	0.383540554002512	0.632811230029822	-0.0221045502655042	0.134702338723485
C1orf122	0.144044103167656	0.0458648039544407	0.00168588333081742	207.472744784637	0.156478876862829	0.0738830531927314	2.11792650818907	0.0341812922180469	0.151936254742057	0.134965986468487	0.179798205645653
MTF1	-0.0375633796382803	0.0502010540025064	0.454304079722102	82.08735120704	-0.109409361402402	0.0825147632597039	-1.325936803067	0.184860631249017	0.426060650635646	-0.473233104664951	-0.497315751702914
INPP5B	0.0306608369836805	0.053435881316591	0.566111656202092	111.339547040484	-0.0259018483628173	0.0941159192997634	-0.275212191046222	0.783153221388039	0.90292729449703	-0.244751844412546	-0.284654586276838
SF3A3	0.114601321193677	0.0451656560184325	0.0111693499586087	49.2506152774429	0.0841231464077166	0.0871734704986084	0.965008573440466	0.334540517600644	0.590480038340291	0.0363628179187103	-0.00446370569333372
UTP11	0.101647733821322	0.0978857396751795	0.299068743225215	16.3992421867087	0.10302112219297	0.184196446828009	0.559300268637453	0.575956812051198	0.778666551240788	-0.00701843457737839	0.0436620905183281
POU3F1	0.0144125025436595	0.185418219919844	0.938043068668851	6.8752680476382	-0.0727146376360408	0.334902917889426	-0.217121541055217	0.828113627033038	0.925387889764294	-0.299167125579198	-0.403868558305558
MIR3659HG	-0.00562200536966257	0.277794730891424	0.983853527088129	4.41887683415241	-0.105725938221557	0.510426314964578	-0.207132616642021	0.835906290023164	0.929042956296969	-0.366262210627036	-0.48793550508936
RRAGC	-0.0253808599464884	0.0432433578457941	0.557250162468164	68.7912944935597	-0.0698440283530931	0.0856810252748044	-0.815163312169558	0.414978835167559	0.659162666018866	-0.432434139282117	-0.396558232642942
RRAGC-DT	0.0624661787507237	0.0543121457447775	0.250089190217485	287.359298062474	0.0216581964346227	0.08633864709978	0.250851700393136	0.801928768056245	0.911901934495813	-0.138236519949981	-0.163537644983836
MYCBP	0.206324453472384	0.07188402910082	0.00410159671900056	27.2584978276087	0.23861496482356	0.135885595658454	1.7559989612388	0.0790885859295322	0.256098367689833	0.343541381411242	0.388966884648078
GJA9	0.0354008458123068	0.0843761679071514	0.674807080758739	24.2794995353816	-0.0097013275352582	0.177065620589438	-0.0547894475673099	0.956306207396965	0.981047625042545	-0.228877668872017	-0.243398158989092
RHBDL2	0.0327293336183803	0.0554040683163073	0.554695436955754	162.041238745082	-0.0289955991756336	0.100683169193217	-0.287988542752257	0.773355508877695	0.896992946748294	-0.237824498943079	-0.29253316665175
AKIRIN1	0.00465217271460013	0.0664880702373486	0.944217508417577	185.449890367636	-0.054819964188706	0.111491591615236	-0.491695951187898	0.622934300901503	0.808988761765042	-0.331854235380394	-0.358297783033813
NDUFS5	0.0321986292333471	0.166040129592008	0.846237922875116	38.9791710804408	0.0112721047911842	0.260781420437532	0.0432243400326302	0.965522702677348	0.984897072176666	-0.239601815161831	-0.189986981968266
MACF1	0.0422803099444658	0.0249174155079382	0.08973114444167	1698.27586422739	-0.00495182848064941	0.0440730496389738	-0.112355022427822	0.91054191635004	0.96098968790689	-0.205838508987095	-0.231303031648102
ENSG00000287422	-0.062058074959795	0.0738289682428076	0.40059145861069	36.7821373425231	-0.18733005783577	0.135916027362695	-1.37827790784287	0.168117501379321	0.400993582377347	-0.555265250047722	-0.695749467558835
ENSG00000226438	-0.302647475589366	0.128926581779491	0.0189028935852473	7.00235914668923	-0.531848873171902	0.271644354569534	-1.9578867155723	0.0502433070455475	0.193138275509247	-1.36099336509244	-1.57310493072373
BMP8A	0.0260997227462952	0.163937768955111	0.873507315467837	16.8738296039416	-0.0179262807118759	0.265284207554862	-0.067573870593743	0.946124856087821	0.977424258115366	-0.26002690627053	-0.264343916615538
PPIEL	-0.054358436509418	0.061258385462537	0.374883393351354	67.3578530000942	-0.13362885237851	0.110158256265655	-1.21306252394059	0.225105916753207	0.47442539201171	-0.529479346101355	-0.558993377937142
PABPC4	-0.0379416417035398	0.0465839704296849	0.415370892173772	68.5080550695179	-0.110302196253921	0.0874720984476542	-1.26099862940785	0.207309340956646	0.452718148101064	-0.474499895221962	-0.499589454908122
PPIE	-0.127244073752238	0.101230349522575	0.208762491076376	47.5309759845289	-0.237415966432569	0.162805035464603	-1.45828392687637	0.144762298684448	0.368479172244207	-0.773571591877008	-0.823298801815384
BMP8B	-0.0721239173924491	0.0634093401407745	0.255357045623702	26.3336441519562	-0.142072824967066	0.126276117037087	-1.12509656062151	0.26054811861487	0.516256571413014	-0.588975514208889	-0.580496892844323
OXCT2	-0.130787222982901	0.161290816617261	0.417435563838279	4.15722956108251	-0.436752564369367	0.334529474919445	-1.30557274355134	0.191697894406047	0.434137622772299	-0.785437513415838	-1.33093160856912
ENSG00000284719	-0.0189712020132144	0.165338735603647	0.908650078909594	5.35552485647663	-0.125718733216471	0.297763859989294	-0.42220950931047	0.672872101164109	0.839628594898411	-0.410968349055515	-0.538849380128695
TRIT1	0.0455870455911795	0.0545008690182889	0.402903922756017	104.454329243598	0.00324777289907659	0.0918693034723572	0.0353521010426929	0.971798978645077	0.987011485828811	-0.194764330853704	-0.210421835190782
MFSD2A	0.487836254666317	0.360371689819464	0.175831135555005	5.17975704295421	0.701587906343268	0.57310966692623	1.2241774076262	0.220885309923251	0.469072120254758	1.28631763150907	1.56797894860032
CAP1	0.0449938407124646	0.0354081463669792	0.203828268206616	108.345837099021	0.00810961872692644	0.0763831224509557	0.106170296090389	0.91544723800067	0.962762049747186	-0.196750959722272	-0.198040604302223
PPT1	0.195673996015042	0.0810404132544131	0.0157557992173088	42.9983110143791	0.2371666994434	0.138353073419404	1.71421345100482	0.0864895314218921	0.270209004925882	0.307873255596005	0.385278715854869
RLF	0.04107567193175	0.0317796218960387	0.196178485129192	280.183465849	-0.0188402991037247	0.0631988495479267	-0.298111425104933	0.765618121840103	0.89220620430314	-0.209872812712683	-0.266671566061155
ZMPSTE24-DT	0.289193311036392	0.0748698358162903	0.000112179972223733	24.1538597182262	0.364305282747569	0.133895759439881	2.72081269990586	0.00651216478258031	0.0520164436440121	0.621067191884335	0.709051252144729
ZMPSTE24	0.0206131524358592	0.0584391650490569	0.724292075636749	74.06630291715	-0.0242211137915576	0.103832036757592	-0.233272066579072	0.815550147954923	0.918600797334016	-0.278401298254217	-0.28037440884506
COL9A2	0.231404037422837	0.0626306944231942	0.000220113209675699	263.605720962817	0.27254831112113	0.106503099492822	2.55906459454261	0.0104954237774349	0.0716468869125953	0.427532304742137	0.475381923340791
SMAP2	0.111249387981854	0.124422695324884	0.371255248828709	57.2454350180969	0.102227286899849	0.204428084005093	0.500064790008511	0.617029457559903	0.805694833231852	0.0251372742270494	0.0416405006942908
ZFP69	0.0508159764951688	0.104158608355883	0.625641134718007	9.20966088533705	0.0781951459484224	0.193250809119361	0.404630367679989	0.685749233019557	0.846791564975768	-0.177252767044385	-0.0195600178745173
EXO5-DT	-0.0379849469036023	0.0564376095347376	0.500919835110087	78.4906323605031	-0.112777079140078	0.0910564521546424	-1.23854022940129	0.21551581493251	0.462666542622001	-0.474644923295213	-0.505892019308691
ZNF684	-0.0269931781340887	0.0699759072456358	0.69968212599204	45.689869557402	-0.0752957012527695	0.110944972607679	-0.67867609935809	0.497343113212445	0.725204206382622	-0.437833754106162	-0.410441523740563
ENSG00000237899	-0.113614257753195	0.16340239497365	0.486865118939159	3.84060197382225	-0.319906346506214	0.328672254798613	-0.973329332901039	0.330389648333372	0.586336862989575	-0.727925665977624	-1.03336972506975
NFYC-AS1	0.1711922498981	0.105017029411643	0.10307233479766	13.8030866116883	0.164840670867457	0.189205439989247	0.871225853108796	0.383630846407588	0.632811230029822	0.225884476787837	0.201092443653125
NFYC	-0.110014221199783	0.0370285740537796	0.00296771028469336	127.151972224991	-0.209241758165811	0.0697891896246411	-2.99819727512544	0.00271581814740159	0.0291290867207074	-0.7158692301634	-0.751550048357412
CITED4	0.434960249624737	0.116640945502783	0.000192200846084098	19.0304043027002	0.600022861216131	0.199163599921686	3.01271347501284	0.00258923255414957	0.0283722349433589	1.10923716261991	1.30933227027031
SLFNL1-AS1	-0.0306957159438868	0.151059894367236	0.838976925697748	8.38571788264695	-0.172010290172702	0.273341344387054	-0.629287496036946	0.529160855918653	0.746754124702737	-0.450233464162232	-0.656735976117168
SLFNL1	0.278660967072965	0.111825302018641	0.0127050619249579	10.1333336281581	0.347417965018975	0.211437093518357	1.64312684798049	0.100356691047539	0.295555749684699	0.585794625318859	0.666045820197775
SCMH1	0.0385251840364021	0.129122636325504	0.765427503148281	131.932571154541	-0.0200801645279434	0.202471745314316	-0.0991751441504641	0.920999209642112	0.965648969327079	-0.218414335319188	-0.269829021198884
FOXO6	0.310626117231727	0.0939777713744779	0.00094869783552136	13.8930784557334	0.416498553664344	0.186008635195967	2.2391355822032	0.0251470956935741	0.125974748308779	0.69284514424091	0.841967218823067
HIVEP3	0.394132766629475	0.127792770854134	0.00204130926495642	180.786439698632	0.540497050901879	0.201956102552597	2.67630957455774	0.00744378529212122	0.0571140642252849	0.972506904222357	1.15774317686311
FOXJ3	-0.0440692109737693	0.0328471253842688	0.179710837320183	463.994216652245	-0.136618793556999	0.0558586316566915	-2.44579556471525	0.014453292820835	0.0889752645437419	-0.495020977302006	-0.566607595537797
PPCS	0.204383234746565	0.0868032062526676	0.0185447200495397	20.3410322666741	0.225751069398592	0.164902169857886	1.36899999310589	0.17099927706485	0.405318427434757	0.337040286596794	0.356207544878302
CCDC30	0.225010909865083	0.067049254949429	0.00079105822566947	126.543827940019	0.253016537849414	0.108374063673765	2.3346595049814	0.0195612153219029	0.107213433959581	0.406121874345493	0.425642091371038
PPIH	0.0145362447206274	0.0572637171820043	0.799613466094404	30.8561465992531	-0.0580251848682711	0.117654088910569	-0.493184600769607	0.621882157674167	0.808463200498634	-0.298752716005297	-0.366460233816426
ENSG00000285728	-0.295752258334723	0.0919089567607358	0.00129140539066582	14.9279006749035	-0.508828639671514	0.171912961741844	-2.95980381302258	0.00307835007601737	0.0315360337081198	-1.33790144837928	-1.51448134697202
YBX1	0.219816155945265	0.0430021784539696	3.19197085952573e-07	137.146991459319	0.277109602204097	0.0791148555563869	3.50262413114811	0.000460699064084607	0.00873888978554915	0.388724768433995	0.48699775815905
P3H1	0.107465846531059	0.0860936538332921	0.211941886501615	25.2057028828741	0.0996883949778161	0.148971479940255	0.669177717894701	0.503382118242572	0.729265662047043	0.0124662849259208	0.0351749301680268
C1orf50	-0.0677170799051884	0.0589535566441637	0.250699791623021	31.9627032366318	-0.148453819942573	0.110118472547202	-1.34812821598972	0.17761714764353	0.415742162197901	-0.574217121475761	-0.596746805920119
TMEM269	0.0213160481346521	0.126025052351855	0.865685456836193	7.38338219777659	-0.0734621332544841	0.267907635065233	-0.274206941644634	0.783925593841226	0.903303576078303	-0.27604731746795	-0.40577213899648
SVBP	0.24787390378959	0.0995542342618485	0.0127801375904145	18.0055648787158	0.332472390165682	0.195180044523526	1.70341384528994	0.0884906484956923	0.274259828870056	0.482689491002198	0.627985252344948
ERMAP	0.172593904127531	0.0796829985446509	0.0303106793660442	16.4346222378743	0.243031746148287	0.16122414509279	1.50741531926508	0.131704234520614	0.347105067034285	0.230578583083744	0.400214709301932
ZNF691-DT	-0.0404838523882972	0.154919534026672	0.793844352033016	4.80838257756627	-0.222424228178811	0.31584761265547	-0.704213738735566	0.481299676392431	0.713199049671766	-0.483013697649318	-0.785120673731323
ZNF691	0.0556063640826283	0.090361219774937	0.538304697555845	15.8918093036183	0.0815462591447408	0.163954450146258	0.497371428905993	0.618927149611402	0.806761322802481	-0.161209874252445	-0.0110260355792241
SLC2A1	0.420437938863041	0.0675981907247369	4.98225064720624e-10	56.243002086317	0.553883278227491	0.12004752828169	4.61386657564338	3.95246205569706e-06	0.00026751741627982	1.06060229323042	1.19183269288515
SLC2A1-DT	-0.748096422178535	0.305508292961162	0.0143375068098032	8.22812606884561	-1.24520478083866	0.501372273180432	-2.48359322492997	0.0130064285207696	0.0828256982814225	-2.85279117141622	-3.38974505286552
EBNA1BP2	0.0214653254163313	0.0870414872330145	0.805209849029406	23.2846062805096	-0.0197050935993181	0.167087006808819	-0.117933129425585	0.906120642923765	0.958990955260637	-0.275547391442649	-0.268873861382772
TMEM125	-0.164820079154169	0.0900804914717448	0.0672951366014855	131.796273388469	-0.289098201618364	0.155522226785786	-1.85888671730867	0.0630431972292459	0.223698252965276	-0.899412730032648	-0.954913359193304
MPL	-0.387764257567519	0.152204139486403	0.0108448396123071	4.64273885754541	-0.475443865697031	0.313698681389226	-1.51560683516906	0.129618797691609	0.344032988799959	-1.64604742035202	-1.42946330868444
CDC20-DT	0.12599812182172	0.0555138485974591	0.0232276073863395	39.0970773085236	0.0996164394900799	0.11299953220897	0.881565060869981	0.378012056267953	0.629651204635945	0.0745304290584557	0.0349916875192662
CDC20	0.236311974856986	0.178368120260582	0.185219101887474	3.38342834583307	0.243077383910435	0.326727853202449	0.743975089750974	0.456891545455017	0.694278031013464	0.44396886914284	0.400330930936759
ELOVL1	0.124434172508215	0.0549267009456827	0.0234845456896694	170.092736553487	0.123821282272529	0.100024211978528	1.23791309947144	0.215748284602215	0.462998863658405	0.0692928004301858	0.0966320104999124
ENSG00000288772	0.222322691435777	0.0961195710938635	0.0207237125292102	36.1260210149119	0.24167834313638	0.164409294606002	1.46997980689321	0.141567223087299	0.36338780689405	0.397119095494033	0.396768118075261
MED8	-0.0168461614864834	0.0583847126241516	0.772935559450541	37.2212319775381	-0.0762926372027988	0.114525412699082	-0.66616339033206	0.505306670270301	0.730622771313514	-0.403851639451866	-0.412980331965972
SZT2	-0.0705184736604935	0.0394789537418308	0.0740620988502454	130.775538195496	-0.164648684420613	0.065665565552601	-2.50738241626385	0.0121629041578404	0.0793673759183647	-0.583598921771425	-0.637988828685002
HYI	0.106762471897516	0.0932506468560631	0.252251444501685	25.1370074427504	0.0984906981014895	0.15758090077996	0.625016722293129	0.531960082946936	0.7490277467194	0.0101107001986953	0.0321248619253521
PTPRF	0.0957976146222556	0.0553372213921007	0.0834231333303731	276.326231160429	0.0720099684454483	0.0960285298888573	0.749880983586775	0.453326388546976	0.691633433266257	-0.0266103430434888	-0.0353112599876205
KDM4A	0.0137699622089057	0.0388071888530316	0.722716809493401	67.3795551196211	-0.0186226027238233	0.0813100520182488	-0.229031986348302	0.818844055290331	0.920662773421743	-0.301318977703217	-0.266117178028584
KDM4A-AS1	0.140860641528609	0.112497452117254	0.210525066505912	12.6476758710374	0.123504002951016	0.210646000095146	0.586310696121604	0.55766674447395	0.766759378288237	0.124304650021268	0.0958240234359649
ST3GAL3	-0.122007301184112	0.0451132751085995	0.00684143504735396	237.524216232299	-0.23868823683326	0.0771260416484278	-3.09478136997228	0.0019695802066661	0.0238230551929094	-0.756033766523137	-0.82653877982814
ST3GAL3-AS1	0.281312598942241	0.149423545309259	0.059747487646026	4.76068576104681	0.254441741351867	0.294466608627672	0.864076720065693	0.387545746617859	0.636289037704549	0.594674876660909	0.429271530528892
LINC02918	-0.0252193405250237	0.120401715239284	0.834089175962085	9.43476842829695	-0.106940235212338	0.229864166806146	-0.465232300876741	0.641765109664975	0.820291665909066	-0.431893214625173	-0.491027847368916
ENSG00000288573	0.0230235981102332	0.0760294398912365	0.762023400843665	18.5660765100336	-0.0292299747124821	0.135376983106875	-0.215915394490703	0.829053697056456	0.925451512051515	-0.270328773676871	-0.293130030011696
IPO13	-0.0555414561778583	0.050423917715302	0.270683324510935	216.980949772904	-0.135356160507113	0.0872609309360466	-1.5511656712248	0.120861986591365	0.329204818200342	-0.533441250512019	-0.563392160110247
DPH2	0.0732721594351585	0.119690846410725	0.540419683484128	12.6566297756251	0.0473029223414468	0.214220755014654	0.220813909176126	0.82523733293625	0.92367679018386	-0.102047550588505	-0.0982304995561862
ATP6V0B	0.141860755205128	0.0592311335814655	0.0166186891423838	142.358547512343	0.167975171165065	0.0944610463962546	1.77824804587095	0.0753631250955476	0.248743525430873	0.127654006665008	0.209074797121149
B4GALT2	-0.0662882370155444	0.0668448780294954	0.321357239223584	35.1814339057132	-0.118288849486667	0.12900920154057	-0.91690242303739	0.359193774156575	0.611104485462704	-0.569431961010856	-0.519928355235865
SLC6A9	0.462391705655301	0.0810539735044126	1.16521984221079e-08	115.106376448781	0.6048287973859	0.134666275925469	4.49131598263431	7.07844433589315e-06	0.000413879158343349	1.20110444897002	1.32157112099913
ENSG00000230615	-0.29697884082059	0.0909400733574044	0.00109211490701376	34.8446370793021	-0.540428373155771	0.178776065163076	-3.02293471255675	0.00250336244852712	0.0279255822893761	-1.34200924361755	-1.59495358120955
DMAP1	0.0384310581191134	0.0861316390340256	0.65546015589063	44.422867105747	0.0197637049947559	0.149040301597119	0.132606447940373	0.894504632741833	0.953206096538679	-0.218729560751877	-0.168362178044721
ERI3	-0.00970915398396642	0.0321741340889339	0.762828218386262	327.638291600418	-0.0769789857164613	0.0561399894194796	-1.37119701147915	0.170313549573405	0.404211188647421	-0.379949973015127	-0.414728194756889
RNF220	0.035954966265998	0.0414498005968788	0.385704260359494	7728.05781996126	-0.0300059798253016	0.0771643694859054	-0.388857966769007	0.69738121743898	0.852864077964404	-0.227021932802631	-0.295106213299427
TMEM53	0.261591541336251	0.0903600941268966	0.00379170980016591	24.4570414624523	0.314795735886286	0.158407648288105	1.98725086375721	0.0468946038259741	0.185039176953223	0.528629529151909	0.582969687121395
ARMH1	-0.42520548371366	0.19863797363684	0.0323058873026204	7.44297359936819	-0.772689958123179	0.360429522212209	-2.14380318621138	0.032048659943498	0.145785924521576	-1.77143718602229	-2.18643352768411
ENSG00000225721	-0.268954101370603	0.104947873252693	0.0103849817230318	10.0521413938835	-0.450883625864773	0.202759172971638	-2.22373971671231	0.0261659613987052	0.128981361869726	-1.24815506536793	-1.36691792760722
RPS8	0.228961382760891	0.0746779440887745	0.00216954914224193	200.614159483492	0.288285395053014	0.122528305415062	2.35280651337219	0.0186323264718477	0.104010568112469	0.419351913040235	0.51545815705375
PLK3	0.459165159747531	0.17156136877198	0.00744199542623186	6.06347555185037	0.398494704345055	0.458095923248268	0.869893583683103	0.384358562231332	0.633164388762594	1.19029882434329	0.796118415056388
PTCH2	1.22254259358056	0.447185975132451	0.00625971875215232	3.98412238382273	0.766300151454412	0.752457719842511	1.01839629157476	0.30848966384967	0.565768360690327	3.74683148629948	1.73277587479007
EIF2B3	-0.000903730735201487	0.0546472896037511	0.986805568223746	144.71346008128	-0.0602538477786986	0.0878684361241941	-0.685728009242537	0.492884640777821	0.721262487983609	-0.350460822379925	-0.372135771676699
HECTD3	0.0163196085610145	0.0973606820607846	0.866882146928892	18.6052058421859	-0.0234653026132548	0.173168075342108	-0.135505938764389	0.892211869111249	0.952480041432069	-0.292780273404776	-0.278449651656521
UROD	0.260467583544941	0.118407626906136	0.0278243936412764	19.3172836681791	0.362059643473896	0.204548719858581	1.77004111159539	0.0767202923433899	0.251782940071228	0.524865421546948	0.703332482088201
ZSWIM5	0.148431968818573	0.0568469212936336	0.00902562685535614	315.937495399687	0.141854561397409	0.0813475437196209	1.74380878525769	0.0811924380607503	0.260038904111437	0.14966084297809	0.142555760538222
MUTYH	-0.0187005149995979	0.0419019932422381	0.655386495759036	63.3114980181409	-0.09678279172102	0.0861744938173465	-1.12310252644081	0.261393953264838	0.517366972256723	-0.410061824758611	-0.465160788322513
TOE1	0.288484212312581	0.0959900626072486	0.00265271062928629	11.3386917588857	0.39484893501437	0.192647094437845	2.04959714636009	0.0404037591323228	0.169174301965596	0.618692437316504	0.786834058158216
TESK2	-0.135808188716202	0.0583154690086613	0.0198668238542346	422.756775399595	-0.271062782093654	0.0925565662713628	-2.92861752562142	0.00340473091135419	0.0337745443832167	-0.802252606871371	-0.908984158388881
CCDC163	0.179187754668213	0.197489399029849	0.364233122023027	4.86097777295577	0.151979596038576	0.35496873145755	0.42814924969455	0.668542462380481	0.837333726694984	0.252661229921586	0.168340286844848
MMACHC	-0.116285978149153	0.0584653982492912	0.0467044105525795	31.2600797001727	-0.235863480136376	0.119378960253101	-1.97575418345335	0.0481826248650434	0.188512448989312	-0.73687319331228	-0.819345222873333
PRDX1	0.23890002939287	0.0535081679155857	8.01662395393583e-06	189.65055185176	0.309233069957902	0.0943826916323283	3.27637477391016	0.00105148930328833	0.0156321365676366	0.452636201524789	0.568803739937153
AKR1A1	0.140883560429094	0.0437096581240685	0.00126781282846413	54.3816093614229	0.156259360921795	0.0871529213457466	1.79293313992189	0.07298361554141	0.243976396706582	0.12438140486765	0.17923918389838
NASP	0.158924570798442	0.043223189507899	0.000236144930241896	507.823356381161	0.162696529513176	0.0729860031968799	2.22914699239389	0.0258041260984086	0.127793919442169	0.184800314596672	0.195632149331779
CCDC17	0.227702283201934	0.142664713458552	0.110474082695053	6.19840756525822	0.220440779160821	0.273467810320488	0.806094066071168	0.420188612814681	0.664018990746432	0.415135218906426	0.342684300446632
GPBP1L1	0.0254874232198661	0.0251633960513564	0.311118951345442	302.630376551454	-0.0141239776753237	0.0465896060632337	-0.303157267656522	0.761770012972563	0.890115804252238	-0.262077482654949	-0.254660929233636
TMEM69	-0.0452414250446943	0.0675441273695957	0.502981814957182	36.0698494664616	-0.122324106573549	0.115083324672907	-1.06291773305318	0.287819260437855	0.545231184486771	-0.498946694026532	-0.530204586004268
IPP	-0.120186210003099	0.0578861772113764	0.0378707798597095	46.3291431035294	-0.206047087674621	0.109254738973629	-1.88593272575897	0.0593040208430535	0.214712365366496	-0.749934975966437	-0.743414464802351
MAST2	0.0362144945554749	0.0629057102990851	0.56482144512403	111.254415780377	-0.00572362557676377	0.110862163321966	-0.051628304962273	0.958824865311417	0.981992262015494	-0.226152778804434	-0.233268498753491
POMGNT1	0.133949608822358	0.0329432825436965	4.7813102990591e-05	90.104499478148	0.138453438171712	0.0748113887161338	1.85070001436631	0.0642127220060744	0.225798306513833	0.101159767741133	0.133894422143538
LURAP1	0.243822473846107	0.0778468066519417	0.0017357221053006	55.4884607623958	0.293769509806943	0.131886228452008	2.22744643815365	0.0259174517447324	0.128269275229116	0.469121349583434	0.529424064939764
RAD54L	0.541928112436507	0.224674485685553	0.0158627149089454	5.5575285611829	0.769616859463654	0.392648986104411	1.96006327967189	0.0499883945075335	0.192644908215692	1.46746996193757	1.74122224045168
LRRC41	-0.1063698437027	0.0427125104975523	0.0127611103906331	86.9462930290806	-0.233735576131846	0.0775597368895938	-3.01362002380911	0.00258150906015064	0.0283662032328162	-0.703664297595498	-0.813926278768224
UQCRH	0.357981113727121	0.196771446387384	0.0688696865236417	27.0042629105334	0.469778542694134	0.307667169627612	1.52690500992594	0.126784633621664	0.33927733089097	0.851435888323312	0.977650633985876
NSUN4	-0.0269832311306151	0.0664235520801442	0.684573706417114	50.0178545409855	-0.0992101709733055	0.1132730596532	-0.875849661667566	0.381111768163731	0.631401767997096	-0.437800441830816	-0.471342379438481
ENSG00000291138	-0.217821070807257	0.186042309762292	0.24167326835333	11.1274365639852	-0.404465808113316	0.309090408665506	-1.30856796838049	0.190680737130806	0.433300875220124	-1.07691177607705	-1.24870979446738
MKNK1	1.23552895705496	0.239649002712473	2.52850712486014e-07	4.18795936771809	0.673580645159691	0.538758941922156	1.2502449476876	0.211210082089529	0.45734488690181	3.79032250517286	1.49665534444906
MOB3C	0.0408549950394137	0.150031689058198	0.785384355529508	4.57970976270781	0.0758375449442464	0.277203571953151	0.273580691655241	0.78440687390619	0.903576614677952	-0.210611854316472	-0.0255639109244766
ATPAF1	-0.00494136159297083	0.0407105940660897	0.903391814514378	103.929795426554	-0.0566266418575976	0.0712702985582734	-0.794533529437897	0.426884897458051	0.669023020245465	-0.36398275099259	-0.362898688564715
STIL	0.0604101978328193	0.152842142723443	0.692661577762509	8.07123834026607	0.0322650523153683	0.267597828517244	0.120572922785467	0.904029316828033	0.958010473188655	-0.14512195058498	-0.1365261073269
CMPK1	0.249251073682997	0.051659854039166	1.40108307110102e-06	79.6871973699212	0.309502759403469	0.0934579428786463	3.31167956270291	0.000927377034536702	0.0143801765952845	0.487301599845764	0.569490534091474
SPATA6	0.0250330343328064	0.0697154152641684	0.719539288047572	840.570050782894	-0.0316984003860971	0.104595737946383	-0.303056329143604	0.761846934311683	0.890115804252238	-0.263599220106848	-0.299416150402682
BEND5	0.419356834490031	0.214673834871786	0.0507650657010108	4.68513826496566	0.668929504850195	0.443796802842676	1.5072877960487	0.131736904373622	0.347129324260597	1.05698170069246	1.48481069858697
FAF1	-0.0459576801379991	0.0215383771680823	0.0328626124945932	1306.91537157898	-0.137816097435035	0.0435612064952806	-3.16373462819415	0.00155758746582749	0.0203007853585781	-0.501345415103643	-0.569656662966636
FAF1-AS1	0.223128605067706	0.156705108437091	0.154482440437784	4.48393593744216	0.202570371168766	0.337253894835406	0.600646498886629	0.54807546041471	0.760395405433175	0.399818080860155	0.297175319854329
CDKN2C	0.224637090094809	0.0989528753934508	0.0231989615989135	18.4307039144185	0.262361205965983	0.178294642370858	1.47150358797806	0.141154977906899	0.36269394492617	0.404869960927523	0.44943932756998
RNF11	-0.0458184328605458	0.0743504135309353	0.537729617266355	73.2145059439633	-0.129091727580208	0.131000860577334	-0.985426561407976	0.324414588007756	0.581634347400161	-0.500879079321211	-0.547439085249332
EPS15	-0.0751787604301987	0.0278518120387081	0.00694977721647164	999.589242983397	-0.169776526458637	0.0541766098730937	-3.13376061839844	0.00172581584828428	0.0217647006339892	-0.599206110054435	-0.65104744849338
EPS15-AS1	-0.227631530742904	0.141598112994455	0.107925281959064	26.148293259107	-0.454002284016838	0.226973060056457	-2.00024744744557	0.0454735506538047	0.18193098677679	-1.10976677039927	-1.37485993729046
OSBPL9	-0.101093804933088	0.0262895633836008	0.000120357474521934	838.059378161625	-0.214343156850213	0.0567330297454481	-3.77810171274011	0.000158028339223662	0.00420877830290626	-0.685994970677445	-0.7645413272261
NRDC	0.0487844659041525	0.0272463457215863	0.0733742517207049	586.926718980007	0.00299068708656823	0.0497872896017441	0.060069288978998	0.95210044962275	0.979532390556073	-0.184056247143299	-0.211076532792381
TXNDC12	0.131600059669742	0.0486603198533582	0.00684147823319667	46.786128838017	0.155900876547114	0.0887173813041379	1.75727545443051	0.0788708694743041	0.255751155662731	0.0932911841502158	0.178326263585801
BTF3L4	-0.0864932142116741	0.0371793014089656	0.019998243171289	97.4965313494281	-0.171914916981478	0.0720597882541401	-2.38572609143909	0.0170454412830699	0.0979507066663038	-0.637097943585976	-0.656493097683146
ZFYVE9	0.217083452748753	0.0820678198818228	0.00816495390461807	92.37758100549	0.251258554612004	0.139330653079051	1.80332575107827	0.0713370707374505	0.240713797312752	0.379573011167299	0.421165191623228
CC2D1B	0.136923774625003	0.0551790300520022	0.0130850593376084	34.1692689308633	0.172322392575688	0.108615928482731	1.58652966450576	0.11261920839686	0.316011884835901	0.111120177467098	0.220145479720811
PRPF38A	-0.0883958062590799	0.0445292208264012	0.0471312235198405	64.2277075988465	-0.175022978121738	0.0835735113090512	-2.09423985399526	0.0362386191844257	0.158135071856994	-0.643469678583627	-0.664408120897763
TUT4	0.0392991149177686	0.0296312281955899	0.184749096764706	567.103198209281	-0.00277973337582401	0.0501563278388961	-0.0554213893958227	0.955802755750052	0.980866470052759	-0.215822459415318	-0.225771549993398
GPX7	-0.191381202092481	0.136215039233684	0.160023304206609	5.84745128623141	-0.264820069508769	0.286151357249419	-0.925454528869991	0.354729525873814	0.607266517880917	-0.988365291793704	-0.893086396793559
COA7	0.170986263541125	0.117906617660789	0.147007279183359	14.9181114770036	0.235059831686711	0.206867495308467	1.13628209852981	0.255838520376431	0.510588956686692	0.225194633433576	0.379913342893473
ZYG11B	0.0452959785878785	0.0390464743800455	0.246027240253088	148.062187592171	0.0151723186582886	0.070876790644401	0.214066107118341	0.830495505747284	0.926254615558026	-0.195739107245796	-0.180054653771686
SCP2	0.0217223181660015	0.0939720316880171	0.817192625752768	67.4548817314387	-0.0368031077807963	0.151112757503286	-0.243547324454031	0.807581428859474	0.9153515722483	-0.274686728906269	-0.31241585526997
CPT2	0.0959385653030616	0.0663538489214885	0.148215672781105	23.752859628453	0.135374544698189	0.131588736992007	1.02876999804635	0.303587768114316	0.56151210974182	-0.0261383026042054	0.126053677634816
ENSG00000236723	0.122113702910988	0.0734393317439066	0.0963557974457489	21.7235367149038	0.100891182423435	0.145406684086431	0.693855190064473	0.487773027418384	0.717401709544656	0.061521603570724	0.0382379621113201
CZIB	-0.0128868729580577	0.0467740441048589	0.782921881023562	76.6734966838678	-0.074648065822229	0.086617790806691	-0.861809856000883	0.388792160383811	0.637133314341168	-0.390592077415555	-0.408792248119521
MAGOH	-0.0711984864754097	0.0509753869522903	0.162496937607322	55.2325962077184	-0.170719389816203	0.0983462640413074	-1.73590111917721	0.0825813198849209	0.262516182386831	-0.585876268330063	-0.65344855485087
NDC1	-0.029967862304918	0.0510551240184914	0.557223379548817	79.2085724257445	-0.0963597221654058	0.0832922653097944	-1.15688679863621	0.247318612956028	0.50066966694829	-0.447795899834709	-0.4640833946668
YIPF1	-0.106418456594328	0.0503253300417104	0.0344631829714938	46.2689759679863	-0.197657683859577	0.0885447049353194	-2.23229253521104	0.0255956349252488	0.127059136727921	-0.703827101000119	-0.722049915343293
DIO1	0.292126957716674	0.164424827867943	0.0756242543306261	3.90594742603929	0.292044312335407	0.322792719211824	0.904742563737197	0.365601786243811	0.617532224697955	0.630891904044245	0.525030657789523
IFT25	0.0148454526175094	0.0749222615575135	0.842931815185408	53.889091674565	-0.0215466264861722	0.132633328878063	-0.162452580120199	0.870949467745049	0.943979559803216	-0.297717186197003	-0.273563529601046
LRRC42	0.173401061788323	0.086849456028228	0.0458718602144508	19.1967328731154	0.200797970645159	0.155921363263149	1.28781564272416	0.197810145706175	0.441448605238421	0.2332817346726	0.29266170488446
TMEM59	-0.00529301609338407	0.0340273640035144	0.876386358049338	366.858615706438	-0.0689326501249042	0.0579589011544544	-1.18933673261344	0.234307186209808	0.48537148771834	-0.365160433455007	-0.39423730666759
TCEANC2	0.19345742357978	0.0588347376552301	0.00100848208006376	52.2282827707533	0.23085916404282	0.101244794835794	2.28020773233077	0.0225953709623383	0.118277891948291	0.300450007832591	0.369215875753072
CYB5RL	0.022372424305388	0.115781619740925	0.846779237678474	13.5910705401195	-0.0262359119576511	0.19703015695214	-0.133156834281079	0.894069348024772	0.95301685151538	-0.272509539084539	-0.285505316358694
MRPL37	-0.0117783130413276	0.0939201625286686	0.900200780090792	22.9938551103832	-0.0755295213600948	0.174848910510347	-0.43197021439619	0.665763061495686	0.835905021957706	-0.386879536922151	-0.411036972637481
SSBP3	0.133536500846386	0.0836637241705416	0.11046425227808	262.753831719022	0.125644952732274	0.137906920113221	0.911085191585165	0.362250488296132	0.614608495626181	0.0997762790674029	0.101276190061801
ACOT11	0.193366441474204	0.266238863560909	0.467661429115569	11.5516435307265	0.0729663448874798	0.425669353238019	0.17141554667357	0.863897031221241	0.941371331958624	0.300145310949702	-0.0328757410582991
TTC4	-0.0990956872028838	0.108810070129536	0.36244205090616	50.0711841204003	-0.227804534272351	0.181758361340782	-1.25333730229464	0.210082978471333	0.455883453209098	-0.679303322466085	-0.798822221323318
PARS2	0.157767905027671	0.150589650223642	0.294791756929632	5.23307423993595	0.224802643173342	0.286652201984507	0.784234837957016	0.432902326710143	0.674239220785759	0.180926668755327	0.353792272059834
ENSG00000287724	0.617907293380636	0.178722833253251	0.000545516907174148	5.69348003514425	0.82360664385552	0.319751682524396	2.57576953889111	0.0100017284962285	0.069626150421039	1.72192241115004	1.87871322841146
USP24	0.00712722526891072	0.0232113482505559	0.758799386269727	322.187057385813	-0.0598411989500073	0.050307019812541	-1.1895198557377	0.234235162342737	0.48537148771834	-0.323565343916336	-0.37108491556056
ENSG00000234810	-0.633937148459514	0.163073527154073	0.000101310610307341	12.0118957613546	-0.957032436053	0.28205232137664	-3.39310249737325	0.00069105775125877	0.0115381685263781	-2.47047450996811	-2.65588214095443
ENSG00000260971	0.609823371778145	0.0703923744135558	4.58693820683893e-18	236.086668101895	0.829681052087141	0.111680389310528	7.42906661777663	1.09366658528194e-13	2.31122997086797e-10	1.69484955217163	1.89418238426092
PLPP3	0.00729463787155732	0.0432530666504776	0.866071800723131	285.671603266312	-0.0589283898483014	0.0742508407180798	-0.793639361903582	0.427405410606865	0.669285337300647	-0.323004683137381	-0.368760345706728
PRKAA2	-0.0853264887564869	0.335297889793684	0.799125025707249	5.48366868408508	-0.840819868471876	0.601464063782793	-1.39795528794139	0.162126494368553	0.393269846082868	-0.63319060810352	-2.35993391834069
DAB1	0.365436574076143	0.442462052429889	0.408851633961583	50.1267901387401	0.435180808210443	0.67021478338902	0.649315441849702	0.516134506692359	0.737857035928875	0.876404045682235	0.889543656917648
OMA1	-0.0575845250900567	0.0533935277027598	0.280813977586046	66.135317680944	-0.142100772426829	0.0993291282139462	-1.43060525126886	0.152543381614738	0.380150647612334	-0.540283439150523	-0.580568064157508
MYSM1	0.012530273765292	0.044216719259145	0.776883133537675	208.416536265569	-0.0486350219991745	0.0761714384538189	-0.638494204473516	0.523152025486996	0.742919066240677	-0.305470664478702	-0.342547140172551
JUN	0.14256383916939	0.16965807565788	0.400739678759811	68.0501209928017	0.152871411994572	0.267351750432818	0.57179880717851	0.567458285503372	0.773228655977451	0.1300086179478	0.170611395319336
LINC01135	-0.140310892230779	0.0565257173595417	0.0130556094896111	343.684089467394	-0.268797764296694	0.102516614455548	-2.62199220803617	0.00874174296144214	0.0637655836433006	-0.81733205262381	-0.903216038768508
ENSG00000231740	-0.164163648774085	0.177051503176079	0.353818319485144	4.80028612469926	-0.260314880049595	0.34950501558079	-0.744810141328063	0.456386503278686	0.693915487861842	-0.89721436048096	-0.881613430997066
LINC02777	0.0973833425869958	0.137791122362507	0.479724256435091	7.08986010913453	0.137992083202012	0.255018646870524	0.541105855965398	0.588434622163038	0.786996338624362	-0.021299778236143	0.132719530424693
FGGY	-0.198476610150289	0.0700091463737243	0.00458242920605617	172.35540002289	-0.359208276976348	0.117685620787651	-3.05226989136163	0.00227117791654795	0.0263502035728191	-1.01212764269084	-1.13345646017957
CYP2J2	0.0962877365588628	0.0421400507655628	0.0223159997040091	186.799223863931	0.0778537496882612	0.0797672056766816	0.976011996757462	0.329058519329746	0.58527866736142	-0.0249689364682564	-0.020429421403797
NFIA	-0.06251013652661	0.0229301349659557	0.00640850755749709	2049.75630186351	-0.143196703053585	0.0464550623019701	-3.08247790354406	0.0020528497051084	0.0245099319513063	-0.556779193360108	-0.583358973332371
TM2D1	0.0758926561333166	0.0284378140445647	0.00761401538724729	164.813552282779	0.0627771754990963	0.0553134708806991	1.13493466418868	0.256402694563719	0.511112391952714	-0.0932715701855335	-0.0588235936285248
PATJ-DT	0.259568424018955	0.162317229664507	0.109788883520708	9.99423047460125	0.305881398930244	0.274266512084697	1.11527067816352	0.264734446597182	0.521050647753076	0.521854157924772	0.56026833706234
PATJ	0.2071346636089	0.192399937460987	0.281666226606981	37.5318410674169	0.245479661379995	0.299545428809256	0.819507285942633	0.412497046751196	0.656348156673168	0.346254755667865	0.40644859757247
KANK4	0.718028964652385	0.229797578327082	0.00178037902019024	11.9878350355232	1.01039582941015	0.385621073403098	2.62017793917078	0.00878838973711304	0.0639344239850706	2.05722747969344	2.35439265464711
USP1	0.0852231369181475	0.0514179577819127	0.0974267899763127	59.9293755364086	0.0784388296776634	0.0896098185217471	0.875337445958864	0.38139032509274	0.631682361976011	-0.0620240144929294	-0.0189394501678584
DOCK7	0.68424331189612	0.0966387766498147	1.43716228163648e-12	60.210904694778	0.975633721612757	0.180287940851365	5.4115306714668	6.24882885031282e-08	1.1488097550979e-05	1.9440801413667	2.26586708266226
ATG4C	0.0432116630953682	0.0288648169894731	0.134383954765524	1226.59629094274	-0.00159039256859699	0.0517963842674218	-0.0307047024824335	0.975505040893523	0.988912777574842	-0.202719429689529	-0.222742761409623
ALG6	-0.106016722881506	0.0581844731184969	0.0684429571469063	47.8932660407353	-0.227467664147094	0.110781055079928	-2.05330833853295	0.0400426826653645	0.167995293439801	-0.702481704460059	-0.797964344099741
ITGB3BP	0.0768074183745657	0.101853866999626	0.450792612568821	146.337182501777	0.0475155433006669	0.161626879987046	0.293982927248704	0.768770949310146	0.894133210674524	-0.0902080534452823	-0.0976890366466116
EFCAB7	0.254215039289684	0.156627019961563	0.104576595314929	43.9886504453825	0.326759915851207	0.255277579683972	1.28001807387757	0.200538779492558	0.444422894792464	0.50392580124847	0.613437801451435
DLEU2L	0.415326994122515	0.22935979027793	0.0701702730369469	6.01644139846187	0.585353201813705	0.386872900793323	1.51303748754017	0.130270136860725	0.34517036263312	1.04348586224424	1.27197435178644
PGM1	0.298921463231849	0.163198439439603	0.0670044578809358	13.1759382208781	0.376324160389854	0.303140929545061	1.24141652845963	0.21445191635858	0.461303940481675	0.653646539564668	0.73965866019088
ROR1	-0.239766184093892	0.299508677005709	0.423402816824592	332.937753978351	-0.410617604966731	0.484690426382398	-0.84717498555	0.396897594041655	0.643995405139652	-1.15040543255823	-1.26437602904548
ROR1-AS1	-0.12121194514925	0.249012294570651	0.626420676343592	4.63833475413436	-0.237201940931786	0.438150569057974	-0.541370838435224	0.588252003011843	0.786942655141454	-0.753370138295619	-0.822753762084579
JAK1	0.0231552544287127	0.047764636612431	0.627833690137239	812.206326643282	-0.0291341608232487	0.0843865913222556	-0.345246328436127	0.729909192384782	0.870489090853602	-0.269887859833433	-0.292886029291202
LINC01359	-0.00419082740672194	0.153416758233265	0.978207200345798	10.8182684744985	-0.0635152104708547	0.264425732970776	-0.240200565040598	0.810174775663268	0.916463519962615	-0.361469230057833	-0.380441194335643
DNAJC6	-0.00940776730380071	0.0334449064332179	0.778486842870882	2737.37866052786	-0.0807160642355842	0.0595374549846583	-1.35571908904039	0.175188563417151	0.411424737042373	-0.378940636273466	-0.424245080654194
ENSG00000229294	0.0920816398528261	0.0741885786384841	0.214537967967425	159.76107803534	0.0690289232796984	0.119845320335989	0.575983468408901	0.564626355692762	0.771951726410631	-0.0390550531541227	-0.0429028229028713
ENSG00000290094	0.0597326356356723	0.0759929690864568	0.431850820366855	55.8564033789635	0.0181053623010827	0.133367616573253	0.135755311268821	0.892014720347066	0.952461083651335	-0.147391090083662	-0.172585332070937
LEPROT	0.149427418513746	0.0425694208979482	0.000447760375525396	65.5103337028586	0.15380383654578	0.0838923422483245	1.83334774573959	0.0667508731925758	0.231143648674573	0.152994580060498	0.17298591809596
LEPR	-0.0648142827686789	0.158809643919186	0.683181459109766	49.0957099404849	-0.159531789749106	0.259904617112563	-0.613808987010084	0.539341557846219	0.754765847694641	-0.564495723695823	-0.624958087562472
PDE4B	-0.0947213618705157	0.053642582222491	0.0774316293082525	10556.5364608122	-0.204104980841746	0.0951239415571852	-2.14567413314182	0.0318989863058284	0.145418090731007	-0.664653812157574	-0.738468673849801
PDE4B-AS1	0.0671520520256126	0.169213227136096	0.691479023542798	4.33318837902174	0.0354625870655685	0.31650647953328	0.112043794862783	0.910788681889954	0.96098968790689	-0.122543643076623	-0.128383229617854
SGIP1	0.120630098625741	0.0656990754377616	0.0663428093112708	876.081699567694	0.0961927463886765	0.100764463295892	0.954629670444521	0.33976500719729	0.594293581967248	0.0565530485092952	0.0262728724270179
ENSG00000248458	0.340889647892736	0.164067636891493	0.0377334497821512	11.9544185954528	0.457683446329289	0.270698273851267	1.6907512553285	0.0908843205007559	0.278989780694684	0.794196980399462	0.946849126489547
DNAI4	-0.0895486108855458	0.071423667348559	0.209926840742792	45.3715220313367	-0.179174623020429	0.126218234936044	-1.41956210298155	0.155735204890022	0.384641383321695	-0.647330393545577	-0.674980746167688
MIER1	0.0168886634212915	0.0329769201170039	0.608555927155776	219.882744872896	-0.037281588300054	0.0558322738808427	-0.667742610297771	0.50429790561377	0.729734805609362	-0.290874522366998	-0.313634359104599
SLC35D1	-0.0358406424793302	0.0497257800120074	0.47105360983245	124.102035231801	-0.103370564753741	0.0843763741386726	-1.22511266701092	0.220532773184762	0.468794555787064	-0.467463699362115	-0.481937284708374
SERBP1	0.222178313750608	0.0366925866866926	1.40305941663425e-09	160.94890337453	0.277482244156394	0.0732596068163925	3.78765674857955	0.000152074744152955	0.00409025761864485	0.396635578099579	0.487946732316912
GNG12	0.170895851261689	0.261612397270978	0.513601150541318	7.30296477767287	0.213891707804171	0.455409079837775	0.469669396755031	0.63859123561594	0.817858245068388	0.224891844884719	0.326006362181324
WLS	-1.44419670647349	0.686018688595674	0.0352751499265388	3.69244535255068	-2.27085572728668	1.03590868690848	-2.19213889794064	0.0283694788066974	0.135699249064411	-5.18401427800113	-6.00167920888095
LRRC7	-0.066651976803127	0.126763076990405	0.599027443577632	1266.38312423218	-0.155292387521994	0.19607401340378	-0.792009021624893	0.428355415883225	0.669766585684446	-0.570650116809277	-0.614161978499803
LRRC40	-0.0724993157544677	0.0486673150871407	0.136305207678772	70.2878651394307	-0.174425950753524	0.0942838393951006	-1.85000899276688	0.0643122534767788	0.225872290811638	-0.590232714292636	-0.662887724333499
ANKRD13C	-0.0479488245037289	0.0340597620109611	0.159194722108877	282.895717708603	-0.12982367223545	0.0623639113862745	-2.08171151150764	0.0373688285217097	0.160883899977198	-0.50801370968513	-0.549303063683673
HHLA3	-0.124908102918985	0.0721090286971342	0.0832358772916274	29.9997049254388	-0.220554210250093	0.142864587931619	-1.5437990158601	0.122637029834277	0.332265491270779	-0.765748481750999	-0.780358465187279
CTH	0.147947317764796	0.0799236403697076	0.0641539675953072	18.15183069627	0.109942401417096	0.185986431830322	0.591131301004781	0.554432448675286	0.76379837039843	0.148037758257847	0.0612878974962477
ZRANB2	-0.044052341664555	0.0220808743379446	0.0460379537454934	474.403431348535	-0.12138259403359	0.0402802331316194	-3.01345311574938	0.00258292947709075	0.0283662032328162	-0.494964482391258	-0.527806919653982
ZRANB2-DT	9.81081333522114e-05	0.0717712656218592	0.998909327572331	125.484230158899	-0.0676630184089685	0.119470675559279	-0.56635670713518	0.571151318570674	0.775981813513681	-0.347105688109562	-0.391004048358906
NEGR1	0.210136469985732	0.205464748837273	0.306432053116476	263.358305435243	0.24066316562283	0.322004480318482	0.747390736255593	0.454827735604913	0.692778695716998	0.35630773301186	0.394182855680445
ENSG00000286863	1.04489050592881	0.537442955453674	0.0518727033049483	9.15218663535284	1.69459597524929	0.667184280036044	2.53992191656215	0.0110877219985053	0.0746566552225259	3.15187891838569	4.09678438806957
LRRIQ3	0.310350257901012	0.207366555569822	0.134490501395998	8.02627871799716	0.377735940855339	0.343338345142643	1.10018570951755	0.271251215711902	0.528213609349046	0.691921297978467	0.743253916092867
FPGT	-0.0288490002309199	0.0440449083098127	0.512473816265437	147.255196980165	-0.118872682763015	0.0797192398426605	-1.49114169926395	0.135924296370115	0.355315093868725	-0.444048857664445	-0.521415151578415
TNNI3K	-0.0726474768848896	0.0623619566183729	0.244046272264958	143.937530776412	-0.178968435551907	0.10694706462262	-1.67343008602831	0.0942426591989643	0.284458612024134	-0.590728902354226	-0.674455666857381
CRYZ	-0.0401627689246737	0.0966697823103956	0.677802608342517	21.8485110331061	-0.105697538540061	0.169076554785287	-0.625146039167217	0.531875213762758	0.748979537095905	-0.481938396853687	-0.487863182143259
TYW3	-0.0555042735179262	0.056697797955008	0.32760499716167	66.4004007640816	-0.131486841388117	0.100637223763381	-1.30654281260053	0.191368029739527	0.433789038298624	-0.533316726678379	-0.553538508824269
SLC44A5	0.913407348469694	0.398746867794581	0.0219810756721292	10.1290223188028	1.11951312693228	0.595617721800193	1.87958330646823	0.060164890137188	0.216707869442275	2.71154498703859	2.63227198327949
ACADM	0.0462428272356513	0.0413108951360219	0.262975608600697	107.783470795406	0.0182183905116807	0.0716134673420989	0.254398944609833	0.79918736623056	0.910582188562927	-0.192568133901974	-0.172297493167383
RABGGTB	0.0203718732896376	0.0755918853765968	0.787546365398356	37.1920159227677	-0.0198065799022559	0.130586517833171	-0.151674003035746	0.879444062483997	0.94677359845177	-0.279209336310657	-0.269132307535363
MSH4	0.0245947579294828	0.175203542791541	0.888361181355151	32.1188408329461	-0.0712259181229555	0.28903325454571	-0.246428108194351	0.805350849797237	0.914387529438217	-0.265066997238319	-0.400077368565598
ST6GALNAC3	0.103395053166751	0.042637208766347	0.0153085628856393	1693.65565282883	0.0704766031921368	0.0708194618677457	0.995158694141885	0.31965908778145	0.576314852707315	-0.00116670412338023	-0.0392161450683019
PIGK	0.0387999644727702	0.0354735124253373	0.274054618265036	202.702856381544	0.0100320471048289	0.0585585206043394	0.171316607750598	0.863974822412418	0.941371331958624	-0.217494102247961	-0.1931449267229
ENSG00000289212	0.0618925487460859	0.0614713478983681	0.314005907942134	26.6609558457495	-0.00696978629158691	0.124946846846141	-0.0557820102508828	0.95551546636706	0.980843820273952	-0.140157593036162	-0.236441985548588
ENSG00000287870	0.0177815758655773	0.098775239003173	0.857136411230213	18.6571179936292	-0.0682484183696889	0.174337546993719	-0.391472861391974	0.695447744801396	0.85160410273612	-0.287884180071154	-0.392494834437377
AK5	-0.121039693498315	0.0479556891149755	0.0116031134731667	2130.13769186336	-0.227058067127889	0.0818994404128407	-2.77240071462429	0.00556444911844492	0.0468230351587916	-0.752793271660356	-0.796921259755727
ZZZ3	0.0169971468410796	0.0208620609721454	0.415221391022002	773.37093966277	-0.0424805891569798	0.0393674610012957	-1.07907871314286	0.280552639771374	0.538105200435063	-0.290511214003826	-0.326874192755984
USP33	0.0632898545813592	0.0213563304005428	0.00304144966198447	471.449049473006	0.0249106508970075	0.0410781012822543	0.606421672848081	0.54423478036726	0.757443325427874	-0.135478049407683	-0.155254908122326
MIGA1	0.0908704416987256	0.0158818321580921	1.05488331143647e-08	483.001030438943	0.0683745764829524	0.0313512742627755	2.18091857797742	0.0291894393452486	0.13786697836343	-0.0431113266353956	-0.0445691897640526
NEXN	0.0686061495451264	0.129675912465827	0.596764837826701	21.6191896799984	0.0624182681606224	0.215765740173374	0.289287206163812	0.772361601976759	0.896613448798729	-0.117673905463815	-0.0597375910654217
FUBP1	-0.0637053370359147	0.033332115696584	0.0559750396173493	317.9519599613	-0.153062055449434	0.060944921444922	-2.51148170873862	0.0120225516194389	0.0788065786960799	-0.560781891113802	-0.6084821899326
DNAJB4	-0.0143620893909234	0.0857365227603139	0.866965435308657	62.0464412673972	-0.0692850985158714	0.141217343068055	-0.490627404613338	0.623690000073901	0.80931983956958	-0.395532541761139	-0.395134855676624
GIPC2	0.296530606166363	0.11541008604707	0.01018851562618	66.7659765319339	0.388492218004718	0.190238724717479	2.04213005833414	0.0411386319800906	0.171084492283283	0.645639616767261	0.770645971621434
IFI44	0.208271140275718	0.227687786368942	0.360337331353647	6.23192948378612	0.245259516281622	0.383460220550488	0.639595721114259	0.522435465003663	0.742537378675838	0.350060788685742	0.40588797360609
LINC01725	-0.154720548132886	0.163648861499105	0.344433139899041	64.0520586615212	-0.258055064744996	0.251700563273101	-1.02524627433988	0.305246998914161	0.562751602060966	-0.865589643598583	-0.875858560101846
TTLL7	0.0204747550297897	0.0224980977941545	0.362787676755232	6290.70301788305	-0.0375013665097572	0.039853854593834	-0.94097213160303	0.34671914081825	0.599935867248412	-0.27886478783783	-0.314194048748195
TTLL7-IT1	-0.129590716226467	0.073667359654437	0.0785548452914565	70.6422245109757	-0.2651203512532	0.124396922149857	-2.13124526452366	0.033068941748161	0.149052058281702	-0.781430441071932	-0.89385109763786
PRKACB-DT	0.0896515080531512	0.066292496555503	0.176259274976461	59.6824934177771	0.0670878203634267	0.109639470838514	0.61189478433583	0.540607372630366	0.755522424498914	-0.047193506091528	-0.0478460572701865
PRKACB	-0.0443366980217844	0.0364625294208005	0.224003077503693	1365.19687246317	-0.125547596758326	0.0646891291232911	-1.94078353596389	0.0522845388361479	0.197709280500768	-0.49591678499109	-0.53841356211291
SAMD13	0.123932679291969	0.0727891040803258	0.0886379315809128	59.2633127250579	0.125887612941996	0.116585429929415	1.0797885552098	0.280236348773279	0.537822561936055	0.0676133117129936	0.10189415126222
RPF1	0.11642658102977	0.0781874063438603	0.136468735079137	34.2066108025603	0.105255573086289	0.133436244680617	0.788807968466296	0.43022425147802	0.671424084165708	0.0424755692009956	0.0493523681204805
GNG5	0.201962605930707	0.153400436689752	0.187982378272806	25.2090415047125	0.229633215675035	0.248334409911584	0.924693504040755	0.355125359370675	0.607396166166076	0.328933658923586	0.366093861946702
SPATA1	0.284334000803767	0.107200162060605	0.00799299893322307	25.598037887564	0.353882096485788	0.182565408752195	1.9383852554792	0.0525762379357259	0.198509517045225	0.604793478811751	0.682507449590908
CTBS	0.0791178634304671	0.0938176658862975	0.399052185496293	54.0263248861698	0.0412221393976755	0.162120256729734	0.25426890031636	0.799287824346728	0.910582188562927	-0.0824704285335675	-0.113715889318811
ENSG00000289881	0.474216904214841	0.194682652335929	0.0148570199643297	7.1877700798139	0.680625319154495	0.33942047489149	2.00525710587166	0.0449355679188672	0.180731880430615	1.24070675447673	1.51459538992822
SSX2IP	0.701271450335993	0.174436900335515	5.81484384044751e-05	36.2068387206407	0.924904333389278	0.283449210026144	3.2630337311717	0.00110226399555857	0.0161603481529217	2.00110696736975	2.1366790560012
C1orf52	0.121195991832091	0.0346797123430109	0.000474553810637822	164.922007561459	0.119551548357886	0.061827188704432	1.93364037510113	0.0531573594695924	0.199989017963805	0.0584482112441291	0.0857586584229952
BCL10	0.0811882640358015	0.0939559300052296	0.387527434793489	19.5270239189638	0.119944970723829	0.159971206483877	0.749790999019051	0.453380590656358	0.691633433266257	-0.0755367067122477	0.0867605522143542
BCL10-AS1	0.10712038451541	0.116629280655613	0.358373355525026	15.7853281008754	-0.0199853334271455	0.23351910828325	-0.0855832894107494	0.931797682832823	0.971128669570536	0.0113093409460115	-0.269587523258397
ZNHIT6	0.047246347182183	0.0455361870165878	0.299476779580425	156.943002955825	0.00200917120147333	0.0721536413240303	0.0278457353586698	0.977785188548721	0.989831804337793	-0.189207369741903	-0.213576072108197
ODF2L	0.347599753286558	0.0882893889491446	8.24893677398155e-05	119.747482730124	0.449594077542522	0.140335927102368	3.20369905857795	0.00135674213020154	0.0186526824647503	0.816668961943819	0.926248649584675
CLCA2	-0.106226633048619	0.175293182175118	0.54451867531342	3.7098736317693	-0.251730979990002	0.35738192289682	-0.704375246373834	0.481199117282009	0.713192243417805	-0.703184688560084	-0.859753575229254
CLCA4	0.260750745939024	0.05731079186432	5.37053658213584e-06	145.083945696561	0.330805754905166	0.0961558640263181	3.4403076531518	0.00058105328309905	0.0102940373854901	0.525813725592927	0.623740980375388
CLCA4-AS1	0.325791703221645	0.131389027714478	0.0131531329846757	15.3577960440361	0.440050147386713	0.225677770285182	1.94990471073263	0.0511874775702753	0.19480739791538	0.743634326894967	0.901943970450989
SH3GLB1	0.100148834867935	0.0241307084717825	3.32090564399076e-05	224.969031885543	0.104069455997261	0.051370951301914	2.02584249191008	0.0427809279749164	0.17559885336652	-0.0120382111144787	0.0463317890934766
SELENOF	-0.0618152604193065	0.0313829616165499	0.0488718826533392	174.471671670867	-0.128242171946779	0.0555989220099567	-2.30655860420843	0.0210794395205949	0.11237050408222	-0.554452069992818	-0.545275597384311
HS2ST1	0.170464596943946	0.0671943814602804	0.0111842838763392	94.0104641894035	0.196447181856226	0.103811651423111	1.89234232538653	0.0584453850550286	0.212584849058038	0.223447584548932	0.28158193755935
LMO4	-0.0562179313584857	0.18238538273055	0.757901966249709	56.4777253978145	-0.114876946494078	0.281821482932656	-0.407623099909416	0.683550402508743	0.845378831891832	-0.535706749618527	-0.511239564966409
PKN2-AS1	-0.435309505759893	0.231822769798582	0.060412834709682	23.7565264034352	-0.723540184259882	0.374484457855063	-1.932096697428	0.0533475718952921	0.200246290547337	-1.80527531279088	-2.06126816459585
ENSG00000286758	-0.0377051076972748	0.0954700172436639	0.692885784416628	25.1427273000506	-0.115738366513697	0.161989379858171	-0.714481200033181	0.474929677177731	0.709301838918745	-0.473707748525087	-0.513433266809819
PKN2	0.0196938681790376	0.0236284912040668	0.4045742319646	529.851187337458	-0.0321277008238566	0.0453621203844882	-0.708249538415379	0.478790307682707	0.711608487562935	-0.281479959115838	-0.30050941169246
GTF2B	-0.0157539392779828	0.0517044176020289	0.76060049463474	85.2267994303868	-0.0742988401665126	0.0798027635977725	-0.931030916936646	0.351837571698949	0.60499049147304	-0.4001938135503	-0.407902906164072
KYAT3	0.0150259123880036	0.052727501807293	0.775664856340801	137.048335816303	-0.0360723871616423	0.0922815600496781	-0.390894856374593	0.69587495611868	0.851665278883399	-0.297112830766792	-0.310554993979604
RBMXL1	0.158735901129866	0.0509610980020534	0.00184041839426566	40.9769502974565	0.179103339991115	0.0962211243157549	1.86137234692226	0.0626916128931024	0.222878401712969	0.184168464415284	0.237413916147292
LRRC8B	0.00648238567441	0.0606677719852329	0.914907532506	420.853924808742	-0.0548017689264093	0.0908596194693116	-0.603147682617347	0.54641044806725	0.759185663403666	-0.325724896205937	-0.35825144677562
LRRC8C-DT	-0.0628226889223904	0.0420574571842357	0.135244939458011	228.01566681263	-0.160828977120446	0.0806497483853151	-1.99416588818187	0.0461339286656281	0.183506105606517	-0.557825923814757	-0.628261519410986
LRRC8C	-0.0355940671854064	0.0466601579907176	0.445560966779934	157.773350532192	-0.125089285635136	0.0810592247756775	-1.54318383849965	0.122786177430373	0.332503549675084	-0.466637924634426	-0.537246421887584
LRRC8D	-0.050708107805266	0.0289569112084256	0.0799188103036142	997.68313437697	-0.142781671657342	0.0525475916505784	-2.7171877372951	0.00658392500420633	0.0523432355287076	-0.517254483084142	-0.582302049743091
ZNF326	-0.0181777669040145	0.0238832552097829	0.446591804888797	224.053960237741	-0.086466171256655	0.0470840707969859	-1.83642089124949	0.0662954321564303	0.230249633377982	-0.408311153961828	-0.438888367418655
LINC02609	0.523749337771305	0.154399720816479	0.000693426543361731	23.9099387353417	0.731863036237037	0.261866442295623	2.79479504827439	0.00519326273559454	0.044847598159749	1.40658968289582	1.64507793253944
ZNF644	-0.0333857009687102	0.0288141793057596	0.246596726526842	848.973453129124	-0.1106358496131	0.0545033424249822	-2.02989109824555	0.0423676101330784	0.174590816124606	-0.459242159299582	-0.500439140279279
HFM1	-0.676690356121856	0.660081756783759	0.305287025091125	20.7988648333059	-1.07988537241097	0.901119160900828	-1.19838243294198	0.230768168205866	0.480942862477336	-2.61365397395011	-2.96874080086347
BTBD8	0.0831243866101168	0.0474538772608149	0.0798274741100455	317.556862605368	0.0552067304588722	0.0846039095070111	0.652531671178827	0.51405824851941	0.736901565645122	-0.0690526787865933	-0.0781025735244408
ENSG00000273487	0.303997142963295	0.152145600247451	0.0457093683987849	6.31340445629651	0.473005472743624	0.295501379784196	1.60068786510932	0.109446070209197	0.310647175319708	0.670644868883778	0.98586837009242
GLMN	0.130587875406198	0.0639014931262986	0.0409949606823461	55.6112709579592	0.118702707446021	0.115479580297527	1.02791079721792	0.303991790121767	0.561807633510673	0.089901403400902	0.0835969906758922
RPAP2	0.0647659849629986	0.0260199258777923	0.0128069880878296	343.892551119106	0.0442023480944915	0.049828067917239	0.887097371864961	0.375026478906811	0.626701021746072	-0.130534524269641	-0.10612645656469
EVI5	-0.0994620750019551	0.036848006018063	0.00694954113928347	520.290390432862	-0.199914485487874	0.0583729522099806	-3.42477942127609	0.00061529875891811	0.0106609307963946	-0.680530346391281	-0.727797111576782
RPL5	0.247874952758268	0.0495003682136658	5.51307975040397e-07	172.962421626139	0.312528420808893	0.0825060139827559	3.78794715345493	0.000151897146922799	0.00409025761864485	0.482693003973069	0.57719571722101
DIPK1A	0.0608850532987464	0.0380855930723786	0.109901195611755	672.904506143764	0.0242731998932329	0.0650971083656193	0.372876775983689	0.709240157598302	0.859419204730642	-0.143531671052803	-0.156878247968412
MTF2	-0.108012011003517	0.0497205474098168	0.0298268785691697	170.987239035672	-0.206198636166119	0.0820606232398612	-2.51275981128495	0.0119790862062034	0.0786536272740199	-0.709163876381649	-0.743800399883489
TMED5	0.192295817091679	0.0526611227488736	0.000260641241155266	103.99981114613	0.222807839384381	0.0924283202172804	2.41060141372908	0.0159262429160892	0.0942764751731524	0.296559815647765	0.348712282450327
CCDC18	0.307409295910656	0.100806546720144	0.00229224664199473	40.1483876807829	0.419411477714011	0.172560310849208	2.43052110679445	0.0150771278607046	0.0911816935853489	0.682072087021098	0.849385303743238
CCDC18-AS1	-0.128482489500301	0.0605458486149672	0.0338319149490915	432.655149415911	-0.253186672684791	0.100823790570638	-2.51117986391721	0.01203283707234	0.0788316026621458	-0.777719016425712	-0.863460658504856
BCAR3	-0.261202090368745	0.328267879781881	0.426207598530296	5.59142492058404	-0.508800303757638	0.514596539489688	-0.988736349183773	0.322792153494416	0.579920370007638	-1.22219376700654	-1.51440918641725
DNTTIP2	0.142286726868084	0.0823607328036305	0.0840592551391522	27.9850356732232	0.174605864176244	0.14814132023888	1.17864390498674	0.238540001079672	0.490440894506128	0.129080575516993	0.22596059400354
GCLM	-0.0320883212481987	0.254321570999848	0.899595588254087	10.9857296969558	-0.104666612680198	0.42645218136892	-0.245435754002281	0.806119047744258	0.914734968927828	-0.454897265825598	-0.485237814833824
ABCD3	-0.0615217477382083	0.0284812062717265	0.0307663039098429	225.006682404908	-0.120369294933127	0.0545541996963499	-2.2064166572529	0.0273548397920274	0.132675457391299	-0.553469103084617	-0.525226440846915
SLC44A3	-0.7036058298267	0.270177356002793	0.00920790968297775	5.93690731418672	-1.17887882131494	0.490144893427465	-2.40516393646648	0.0161652123287548	0.0951579729324591	-2.70379324790396	-3.22083862352868
CNN3	-0.144771604000425	0.0809955286673683	0.073872470679631	80.6357149695349	-0.286045405747582	0.141718402456231	-2.0184069308566	0.0435488981564352	0.17732204563366	-0.832270869032637	-0.947139075131215
CNN3-DT	0.0353758172718519	0.089831628399864	0.693727701591538	35.4778517440237	0.00885038910312619	0.164731292899209	0.0537262164787435	0.957153295232968	0.981630179988802	-0.228961488851909	-0.196154150188315
ALG14	-0.00880872195604736	0.0630686849330619	0.888921748707904	141.598775382769	-0.0755785344682358	0.108450720198834	-0.696892877517728	0.485869835478201	0.716097686184022	-0.376934447814587	-0.411161789966115
TLCD4	-0.0787931677802296	0.186061989217809	0.671946512336296	43.9644001641386	-0.182831873528872	0.291332280033402	-0.62757162889025	0.530284599161073	0.747726874095697	-0.611310673320828	-0.684294341161373
RWDD3-DT	0.0530254313645082	0.112443549666271	0.637231035390261	35.2752889465641	0.0293676461615656	0.186814559123056	0.157202127604096	0.875085551565111	0.94559098351371	-0.169853355838028	-0.143904674200138
RWDD3	-0.148309059908764	0.0841246286187987	0.0779058234657055	61.7769835507227	-0.279642774082234	0.138101229596919	-2.02491154422331	0.0428764479904297	0.175758752468651	-0.844117723771959	-0.930834061819402
PTBP2	-0.0168819990804977	0.022316929367289	0.449369828789963	1851.96318247224	-0.0922380197767142	0.0467588057499265	-1.9726342086241	0.0485372526243191	0.189448965190383	-0.403971658692104	-0.453587021327276
DPYD	-0.0725283026125551	0.0367496757401515	0.0484298988723846	3279.63949505583	-0.18662385004063	0.0619360110694503	-3.01317193048426	0.00258532402931716	0.0283714379567424	-0.590329790583057	-0.693951030899894
DPYD-AS1	0.14564438417856	0.0652878976333408	0.0256942356812743	77.248192708793	0.125049299045161	0.118675152994579	1.05371087283008	0.292015309453471	0.549240132402756	0.140325289077343	0.0997592917291717
SNX7	0.766876065651175	0.236000259761106	0.00115619753461986	8.16172773919127	0.972870540111541	0.390990949629855	2.48821754322585	0.0128385174133519	0.0822125810592694	2.22081524586337	2.2588303337885
AGL	0.249394735691675	0.070867801250412	0.000432924649748914	75.0194328423597	0.311242787380771	0.117602855875762	2.64655807091603	0.00813155423317982	0.0605995374163371	0.487782720456866	0.573921708773345
SLC35A3	-0.0166457849176266	0.0417279370264023	0.68995786844909	141.686733326785	-0.0743532933655965	0.070818776235674	-1.04990932232661	0.293759805091841	0.551116369651108	-0.403180583143061	-0.408041577289063
ENSG00000288826	0.316792688344949	0.0993869865536159	0.00143525091976488	31.0717816079972	0.373937242170214	0.168453256247492	2.21982792437579	0.0264304506018309	0.129809314658992	0.713496842554899	0.733580107592566
MFSD14A	0.0315948708330005	0.0339393183228068	0.351893719228677	187.180102154794	-0.0173723800821748	0.0623155202403566	-0.27878095240428	0.780412932950349	0.901118192618537	-0.241623787520467	-0.262933347085265
ENSG00000241073	0.164842050595483	0.11023043477506	0.134801897442583	11.2198393712831	0.145089972445869	0.206003542927157	0.704308141424408	0.481240897285495	0.713192243417805	0.204617812084957	0.150795094451469
SASS6	0.0774506793748278	0.0575718630896325	0.178532567865148	62.2207278585046	0.0679713180973703	0.0979219766723708	0.694137520577122	0.487595970440388	0.717212607211362	-0.0880537878298116	-0.0455961320728852
TRMT13	-0.020988086038838	0.0299763085578429	0.483830016853418	252.941339369342	-0.0933975601842046	0.0553653336588858	-1.68693212904019	0.091616403282567	0.280016829289052	-0.417722845138788	-0.456539919880232
LRRC39	0.275374007125194	0.160696255563174	0.0865966056572471	18.9544138252874	0.320712378357282	0.265809089665326	1.20655158467712	0.227604881732523	0.476973936176402	0.574786675525497	0.598037074922719
DBT	0.032053466425406	0.0489281293583593	0.512394834099971	100.578219959165	-0.00421149012763784	0.0809857244998647	-0.0520028703039494	0.958526406338623	0.98175456130771	-0.240087961913562	-0.22941767772927
ENSG00000285530	0.00140533809085472	0.0886107170494412	0.987346332385987	22.6828051070458	0.0106834753198771	0.145961040960475	0.0731940197848416	0.941651725145627	0.975415994344711	-0.342727806428855	-0.191485992354469
RTCA-AS1	-0.0304997216400207	0.0672233028093208	0.650039314731454	52.4908866051698	-0.116882111916099	0.119009211869769	-0.982126594065701	0.326037485338256	0.582989546791831	-0.44957708395346	-0.516345941626399
RTCA	-0.0991522908929383	0.0617307030288651	0.108228423129798	84.7310967116503	-0.199559438363761	0.100225172149361	-1.99111095630114	0.0464686901982171	0.184366374036589	-0.679492886862408	-0.726892944604892
CDC14A	0.18405388174138	0.130501832828146	0.158434955222415	22.6534231180907	0.23485994226238	0.206999123428896	1.1345938976551	0.256545511158436	0.511174999360294	0.268957772429156	0.379404302252848
EXTL2	0.112503126964906	0.0674636077736665	0.0953927595966977	47.5496584920669	0.111037135677422	0.118678712368359	0.9356112268288	0.34947339207211	0.602569201541138	0.0293360159211126	0.0640757599909982
ENSG00000273204	0.460738086141115	0.110828227002727	3.22134014963311e-05	8.50412801461598	0.599529243000684	0.202495839000645	2.96069907391417	0.00306941683042442	0.0314663085048292	1.19556651699679	1.30807521660949
DPH5	-0.118250726009531	0.0537651161074853	0.0278498498844248	80.6884202155363	-0.23469456448182	0.086775397916171	-2.70462101145933	0.00683823575649464	0.0537788524964515	-0.743453086632341	-0.816368449211486
DPH5-DT	0.0624952657560431	0.105565732128786	0.553848353426973	22.5592064182911	0.0294160710199196	0.180493850474823	0.162975475023305	0.870537744576436	0.943979559803216	-0.138139108268888	-0.143781354914983
RNPC3-DT	0.413885182145553	0.328233074682363	0.207327206112112	3.93699690526375	0.42743687803441	0.540991180542034	0.790099531024053	0.429469643742146	0.671083177339978	1.03865726861789	0.869822877837173
RNPC3	0.107569209054299	0.047337756491373	0.0230637752041008	312.822444369591	0.0882998193642464	0.0792420445864026	1.11430516243138	0.265148293042167	0.521726349956475	0.0128124435297418	0.00617265630822831
AMY2B	0.122075278810577	0.0589065255259426	0.0382322737736641	73.9036308710677	0.114464936052908	0.116347008701087	0.983823626673423	0.325202240342862	0.582342914518602	0.0613929221827862	0.0728050347133
PRMT6	0.301768765214023	0.0842455670541936	0.00034095606472718	16.1827193212541	0.377436579875907	0.161914220822866	2.33108974590206	0.0197486278809272	0.107820302318472	0.663182085407738	0.742491560078995
SLC25A24	-0.120734592969097	0.126192359887347	0.338693243969288	41.5767425907889	-0.232957432689448	0.205474955992676	-1.13375097984083	0.256899018607241	0.511481451178589	-0.751771497327561	-0.811944649986507
EEIG2	-0.0598995235266007	0.26135262653781	0.818720902456121	5.07245192358336	-0.243673177075305	0.46062673079677	-0.529003552733058	0.596802985345119	0.792718556362606	-0.548036313224472	-0.839233484326765
ENSG00000285923	-0.553424419401418	0.146439521668327	0.000157332247538133	5.48699789831066	-0.906610846862964	0.314554736208364	-2.88220377092786	0.00394904259763665	0.0372390768929524	-2.20083931718184	-2.52747795874983
ENSG00000290126	0.0792778299836993	0.128512925661019	0.53730989437178	6.44060118649706	0.12933111999847	0.262782017821675	0.492161225758737	0.622605372705181	0.808897363382243	-0.0819347043949786	0.110663424793758
PRPF38B	0.0123474401048786	0.0346826552167651	0.721831607509573	200.347985461895	-0.0349035836016317	0.0581778211761878	-0.599946558602262	0.548541852048225	0.760452875907428	-0.306082970009146	-0.307578505778977
FNDC7	-0.106359387732698	0.1676862686949	0.525900669816025	6.77443288757673	-0.181337544820924	0.318142220037336	-0.569988933878827	0.568685203697805	0.774280737993707	-0.703629280803491	-0.680488866983125
STXBP3	0.00646115441843549	0.0219140274805284	0.768115322038188	520.761005507756	-0.062417533452687	0.0495975379349418	-1.25848048212719	0.208218041525104	0.453432870349016	-0.325795999171452	-0.377645837780906
AKNAD1	0.165582252801986	0.115500137321319	0.15168333867424	16.6825917882623	0.172968617765128	0.201820644478397	0.857041251712198	0.391422086935053	0.638942664746552	0.207096731468094	0.221791164006114
GPSM2	0.0456591984779072	0.0413144227767992	0.269088682357349	462.600003911969	0.00307883850439463	0.072951351133646	0.0422039956292823	0.966336077348583	0.985219043687714	-0.194522692571776	-0.210852045407156
CLCC1	-0.0431442167405516	0.0304457725573551	0.156458373886456	155.19098389606	-0.10238216144241	0.0585228242268644	-1.74943986034447	0.080215015805965	0.258185537166588	-0.491923193866794	-0.479420205795978
WDR47	0.0734206839465576	0.0694560717339476	0.2904746862389	68.0191718821629	0.0477563251601657	0.12306862076966	0.388046318074435	0.697981757105383	0.853184939089401	-0.101550145572763	-0.0970758588738501
TAF13	0.179685211548714	0.0577101852551223	0.00184833121803898	36.276423497542	0.228032420124529	0.105602187759734	2.15935318161541	0.0308227771719002	0.142487919594975	0.254327201047466	0.362017258118035
TMEM167B-DT	-0.149490671882764	0.123735669954845	0.226991365950691	12.5437557679	-0.265290168224552	0.213421013930546	-1.24303677195951	0.213854283326402	0.460755376237615	-0.848074913847808	-0.894283555433839
TMEM167B	-0.0224694139382106	0.0627116808840498	0.720120981653596	49.023290866372	-0.0934840333653305	0.110487772314276	-0.846102979607739	0.397495298691375	0.644682376224263	-0.422683776638685	-0.456760133449131
ENSG00000270066	0.211445457044784	0.23076257702152	0.35951477668411	4.0610457683306	0.225761111592571	0.402760232249091	0.560534763652999	0.575114734543025	0.777972821858912	0.360691499183387	0.356233118441653
ELAPOR1	0.280976907769285	0.190042111882108	0.139274496226118	28.9985074328724	0.386921833418022	0.297308375609264	1.3014158535733	0.193116149984781	0.43583241735082	0.593550654998131	0.766646812692874
SARS1	0.0730774373211401	0.0387381010813545	0.059234525998303	122.265446591788	0.0504225500141066	0.0723086978772727	0.697323440946029	0.485600401495035	0.715981732240193	-0.102699670264081	-0.0902860208809707
PSRC1	0.176319487520085	0.0633187184424314	0.0053588091819231	170.96207950458	0.193583339449557	0.108069952438744	1.79127810349767	0.0732486781127166	0.244321915517794	0.243055472242076	0.274288844499445
MYBPHL	-0.0596437765586244	0.150074594124885	0.69105221123832	16.8632720023869	-0.166893651512567	0.254527894141097	-0.655698865838451	0.512017898754322	0.73576844773026	-0.547179822781017	-0.643705886956056
SORT1	0.0966280151711189	0.0287109642310021	0.000763928652126057	2300.63532235	0.0707468614864484	0.0573087880970357	1.2344853875929	0.217022088436219	0.464468714444008	-0.0238293515816168	-0.038527902277415
PSMA5	0.108837043388672	0.0601341631597604	0.0703107248742035	57.0652948270998	0.11817555556699	0.105502720960733	1.12011855704626	0.262663243742285	0.518976541295528	0.017058390216298	0.0822545398128394
ATXN7L2	-0.0887767953181902	0.243742640877798	0.715691127450482	5.63999301609142	-0.210732007323897	0.418354543111763	-0.5037163114244	0.614460744351748	0.80432862500623	-0.644745601777443	-0.755345133508415
CYB561D1	0.325375289907273	0.0926328711134502	0.000443869985400935	40.6197033940455	0.410449424649685	0.157759345474675	2.60174396270917	0.00927510693500615	0.0662194290007461	0.742239768722451	0.826562439309873
ENSG00000290117	0.365090626989926	0.162344909822211	0.0245215405866592	4.04582039344662	0.469427692883718	0.290714954367072	1.61473527877411	0.106368034226185	0.305523256891387	0.875245477212664	0.976757155939928
GNAI3	0.00119737882083565	0.0625545912155599	0.984728351358528	88.7484976305055	-0.0447684939964344	0.104120960690636	-0.429966201804943	0.667220227095987	0.836953177260318	-0.343424257021442	-0.332700596774408
AMPD2	0.705010905972664	0.166313082138116	2.24459037352367e-05	15.7406225021951	1.03379411485086	0.284711386929577	3.63102482833457	0.000282298022413088	0.00626092150758142	2.01363031433991	2.41397898969261
GSTM4	0.528697147155259	0.131377477240654	5.71547084872332e-05	11.0160921213788	0.781701733084158	0.218734221802134	3.57375140773026	0.000351903042559933	0.00729089875152534	1.42315977749725	1.77199771459308
GSTM2	0.351571009652111	0.300871953734337	0.242602283011235	6.04348383933331	0.474430864164166	0.480267343687043	0.987847436225685	0.323227371703244	0.580420309493334	0.829968603978768	0.989498287804579
CSF1	0.0980530206290785	0.093081634391275	0.292153634124822	56.7366691602105	0.0820043885339226	0.156021899865169	0.525595372218831	0.599169372800284	0.79422072795068	-0.0190570425831087	-0.0098593581597546
AHCYL1	0.197966015845809	0.0431622256384909	4.50615032557164e-06	177.928504478603	0.232386059486115	0.0741202961980115	3.13525540784805	0.00171704547064037	0.0217145345551245	0.315549174871983	0.373104284743303
STRIP1	0.192046793351704	0.0525517261789202	0.000257750366435308	58.4347238748407	0.250153170448969	0.0961693689255701	2.60117304754878	0.00929055766369552	0.0662338407320712	0.295725841133153	0.418350207967287
ENSG00000258634	0.158344700073922	0.104905496113943	0.131195755019836	9.39902929127496	0.116395181022698	0.218334057357937	0.533105931484979	0.593960253340609	0.791002343146168	0.182858341489731	0.0777206181128287
RBM15-AS1	0.0396389892089885	0.108894823080037	0.7158492757166	18.5028363533674	-0.0292087915698603	0.188225576102816	-0.155179716670944	0.876679638328297	0.945727526015315	-0.214684228590102	-0.293076084784095
RBM15	0.160327253864212	0.0577558111529076	0.0055040643259459	30.656755906141	0.170122475882489	0.118649807504709	1.4338200748934	0.151623614668272	0.378612167951395	0.189497866440727	0.214543147298408
LAMTOR5-AS1	0.141543171783611	0.0481603366628756	0.00329274346214992	82.0230971943272	0.151873875761987	0.0923045641209797	1.64535607971597	0.0998964012451847	0.295022452309846	0.126590427426192	0.168071058407665
SLC16A4	0.346764281656669	0.111587003626894	0.00188633126188284	20.6016000695342	0.466482735384875	0.198256561641815	2.35292457168534	0.0186264120177558	0.104010568112469	0.813870987553582	0.969257494280298
SLC16A4-AS1	0.419000097848765	0.127814967605405	0.00104479828588984	16.4863628468345	0.550500503909067	0.225264330262843	2.44379792960001	0.0145335642073368	0.089246581701591	1.05578699826258	1.18321808202266
LAMTOR5	0.208118190702795	0.0556336340265476	0.000183384385640972	45.8976203829869	0.258475593484433	0.106675280195921	2.4230130261642	0.0153923747383678	0.0924104705781962	0.349548564245407	0.439544183424942
KCNA2	0.269297753820603	0.375469295844874	0.473232337835336	4.64406689280604	0.282762427435797	0.597194177998326	0.473484902990111	0.635867269297645	0.816455560690918	0.554437449379909	0.501393306032129
LRIF1	-0.0427114592018719	0.0590423446532042	0.469431809015984	47.825491564576	-0.123393721642354	0.115572904077121	-1.06766999261361	0.285669398835597	0.543546919764481	-0.490473899280252	-0.532928479685324
DRAM2	0.0841307976501953	0.0579078002117867	0.146268043092716	74.7257265086772	0.0841463481897758	0.105073297759702	0.800834750444542	0.42322731836968	0.666863074438706	-0.0656822324237832	-0.00440461977599445
CEPT1	-0.0628323183286288	0.0367766430117901	0.08754651136556	147.151775049131	-0.137694312325217	0.0685656567270038	-2.00821109135512	0.0446208648909788	0.179906365312687	-0.557858172464603	-0.56934652364572
OVGP1	0.607779249568076	0.331328170809096	0.0665987347204154	4.87469698829587	0.797371174415479	0.493589730136593	1.61545333245653	0.106212558719372	0.305384330638615	1.6880038360639	1.81190168890393
ENSG00000260948	0.212249256999721	0.235773004696034	0.367999387437069	3.37029538162993	0.131852279819312	0.434040203742471	0.303778955687578	0.761296300474045	0.890026565829027	0.36338340589611	0.117083838553075
ENSG00000243960	0.101958786671105	0.162130216289691	0.529434339239563	3.95703710516825	0.0746085433491996	0.317142378967673	0.235252518417933	0.814012745765294	0.918131311451699	-0.00597672606620092	-0.0286937001134958
WDR77	0.0817503307880367	0.108402977612561	0.450768986751114	8.02215691970895	0.0995255344476546	0.209935106257882	0.474077614848269	0.635444560859037	0.816231392562907	-0.0736543586801953	0.0347601877228814
ATP5PB	0.204226976206572	0.052882282135046	0.000112500860889672	66.8540228837161	0.259099763698412	0.0945121362272686	2.74144436938097	0.00611697180692032	0.0499935712374432	0.336516980505344	0.441133702263398
C1orf162	0.0655219917458805	0.1585812939917	0.679477638135297	8.56801914315786	0.0383510218768585	0.286637851905511	0.133796083182694	0.893563824515652	0.95301685151538	-0.128002675740411	-0.121027509265662
TMIGD3	-0.210877492788068	0.171584643443427	0.219071880321591	31.4118206463009	-0.401849483851415	0.274044524774905	-1.46636567244497	0.142548692993303	0.364894067390539	-1.0536579003268	-1.24204703387954
RAP1A	-0.0605755251741959	0.0278882687933838	0.0298496987558518	635.679981559213	-0.149490385085531	0.0517566925865772	-2.88832955922497	0.00387293858709918	0.036728492105948	-0.550300226480246	-0.59938653429087
INKA2	0.0674089314141897	0.19066120287044	0.723673544239272	22.8226738763504	0.0380605531782775	0.302957156568876	0.125630150511479	0.900024695378373	0.955851838242519	-0.121683360183818	-0.121767220097797
DDX20	0.181448625867407	0.152967309162059	0.235546413904507	10.5860727626897	0.182300409107855	0.267402817302084	0.681744534134474	0.495400502132148	0.723441226854972	0.260232833179745	0.245555608068968
KCND3	-0.29001580988834	0.872740696342871	0.73965921324142	14.1660855566379	-0.854755178201717	1.35309003830552	-0.631706060944863	0.527578966831417	0.745905119337335	-1.31869022052943	-2.3954217337462
CTTNBP2NL	0.112859497284558	0.0742212453355124	0.128364740943957	68.2986370926927	0.123727526537026	0.129179560982805	0.957794914270497	0.338166184205475	0.593134024537775	0.0305294915487165	0.0963932510966958
WNT2B	0.118957128435974	0.127534457781514	0.350951642171571	37.7331365166053	0.101539741471761	0.206763094581669	0.491092192623642	0.623361243237178	0.80924816772335	0.0509503115890488	0.0398895898277303
ST7L	-0.0260260295046888	0.0349492097639781	0.456464293275351	220.119090234649	-0.0989157371023969	0.0617442943894529	-1.60202230959973	0.109150676203508	0.310292759274172	-0.43459479661221	-0.470592570854209
CAPZA1	-0.0527445735428798	0.0347899195217484	0.12949714556073	206.678521306052	-0.130264286975576	0.0592652680208786	-2.19798697155449	0.0279500343834213	0.134541012361603	-0.524074557849809	-0.550425138102231
MOV10	-0.291318530508535	0.148827483519882	0.0502976056052718	9.92349201306785	-0.519792969801897	0.280794917823044	-1.85114806860382	0.0641482543878343	0.225798306513833	-1.32305300054797	-1.54240323254581
RHOC	-0.224204690474187	0.134038572689725	0.094388764538055	12.8163710816763	-0.308318697594692	0.243768169922088	-1.26480293835424	0.205941977818213	0.451111412340041	-1.09829036477605	-1.00386048892588
SLC16A1	-0.12742454440537	0.0722079044963073	0.0776159327349434	96.9422691937002	-0.232052135272383	0.116325186101938	-1.99485720202529	0.0460584564591143	0.183304478450277	-0.774175983752913	-0.80963920947268
SLC16A1-AS1	-0.137933316591125	0.0425185367977074	0.00117832770717103	320.570307143395	-0.262488312525091	0.0682218077020674	-3.8475719328841	0.000119294256835562	0.00338717839034254	-0.809369609002012	-0.887148318414858
ENSG00000287807	0.0585621678599314	0.104899052899336	0.576658897435543	10.6061241764925	-0.0077815279416695	0.196384420956084	-0.0396239574594851	0.968392927144463	0.985645061758839	-0.151310958507626	-0.238509175901264
LRIG2-DT	-0.0737099893253476	0.0605912664315213	0.223790026694719	42.1754006491491	-0.150040993549364	0.109186015352256	-1.37417775587195	0.169386504680447	0.402786459369531	-0.594287230957322	-0.600788719954772
LRIG2	0.0760125815975142	0.0296699929297231	0.0104090916175158	188.958570486765	0.0523492499691751	0.0516332426108477	1.01386717785137	0.310646134869103	0.567884852187259	-0.0928699426908853	-0.0853794652555264
RSBN1	0.20638007838399	0.0422187448753515	1.01683691062242e-06	112.852678468917	0.246125026179078	0.0745410695593278	3.30187140638203	0.000960420902543251	0.0147075635727974	0.343727667902085	0.408092090778081
PTPN22	0.50249847986635	0.263547509330016	0.0565631619639319	4.79988730225614	0.579260801978056	0.445867080513683	1.29917822439524	0.193882772695964	0.436679028089434	1.33542107098674	1.25645937831721
AP4B1-AS1	0.501681488667802	0.214499979338122	0.019343629528229	4.11095546692054	0.675709277313397	0.373549946751316	1.8088860223108	0.0704687123717463	0.239071303316953	1.3326849871165	1.50207614286699
BCL2L15	0.0184417865393584	0.146390802532216	0.899750604482163	4.62769894688011	-0.0671701664512165	0.286671067575402	-0.234310936988955	0.814743595747169	0.918413766721713	-0.285673150406813	-0.389748946058489
AP4B1	-0.172942287570689	0.0630662162667399	0.00610229553298442	32.6468734918535	-0.322913843463247	0.125609328069724	-2.57077916445824	0.0101470008465701	0.0701751208617633	-0.926613810630204	-1.04102865041213
DCLRE1B	0.182239655127996	0.14832436167204	0.219200713095314	4.67910141791834	0.221013565375788	0.268936861408829	0.821804657859119	0.411188082354039	0.655203528751044	0.262881971144307	0.344142964219281
HIPK1-AS1	-0.205724912898956	0.105235339572986	0.0505944846675878	15.7028610398622	-0.391071360734714	0.188295160805368	-2.07690606100572	0.0378102302480159	0.162311879297417	-1.03640203422959	-1.21459934516659
HIPK1	0.181593525776505	0.0454609166258513	6.48315575486754e-05	88.9321895950719	0.21875599111693	0.0826881416963173	2.64555456960611	0.00815571312123399	0.0607319501746212	0.260718099489574	0.338393800396176
TRIM33	0.0298893419513146	0.0257885378941607	0.246449443320752	302.661157141222	-0.017945867092398	0.0500860225479115	-0.358300902716547	0.720118142622864	0.865049017269789	-0.24733556271671	-0.264393795510942
BCAS2	-0.169005354028876	0.0671617272569746	0.0118562625902249	54.6302578487581	-0.295215110075817	0.114475323537129	-2.57885368614019	0.00991287634294542	0.0692683891077901	-0.913429114906284	-0.970490746592567
DENND2C	0.0272482619827206	0.109696182940376	0.803826836796604	11.8025778027177	-0.0045578311249848	0.177867147056097	-0.0256249183754396	0.97955651060424	0.990471573363666	-0.256180475997217	-0.230299673581496
NRAS	0.0589207349664251	0.0639921176380031	0.357181024968268	25.265690913763	0.0539293021992811	0.118306972033717	0.455842130621951	0.64850350565973	0.824610563067663	-0.150110125893737	-0.08135568659828
CSDE1	0.0278989320154577	0.0353980856848682	0.430610115223656	264.300236991469	-0.00983865643813976	0.0604125349183196	-0.162857864703775	0.870630346925469	0.943979559803216	-0.25400139771022	-0.243747882307036
SIKE1	-0.0123591305293099	0.075483704841437	0.869941785457812	36.0037216457234	-0.0576756046323666	0.129653899836685	-0.444842806155588	0.656433357230392	0.830322244849011	-0.38882468071715	-0.365569988883109
NHLH2	-0.135061612491135	0.0984065313657085	0.169912112376629	17.337929819377	-0.305563432708412	0.193234886730944	-1.58130572526415	0.113808151176939	0.317773495726777	-0.799752341053399	-0.99684390059213
SLC22A15	0.0405101671396667	0.0390864136389772	0.3000035437242	805.197866670933	-0.0140973294546339	0.0674351280307851	-0.209050236372329	0.834409021934981	0.928267043179224	-0.21176667465748	-0.254593066577186
MAB21L3	-0.0339321555822295	0.170795845729837	0.842520229003153	5.96928913468023	-0.0626228124437477	0.321642292701332	-0.19469707145104	0.845630104684004	0.934234961806607	-0.461072222654643	-0.378168603552362
ATP1A1-AS1	-0.0284219169764416	0.0457266038794478	0.534229948751801	153.421096477153	-0.122235249469902	0.077121721239103	-1.58496526667153	0.112974226061561	0.316808630332985	-0.442618566119192	-0.529978301511649
CD58	0.197939812719701	0.144466041515236	0.170640804234569	6.76207899342771	0.197663639469916	0.28192582849281	0.701119299805328	0.483228566828067	0.714125893015744	0.315461421232994	0.284679782105338
TTF2	-0.0369357032571153	0.0679491109362249	0.586731280015359	89.2317850924431	-0.113550766530515	0.111163788462335	-1.02147262252571	0.30703057356024	0.564344539252256	-0.47113103156393	-0.507862300258713
TRIM45	-0.0598329701583375	0.138829522836161	0.666481747976322	6.11827897446531	-0.10956368907242	0.29326928678922	-0.373594147112875	0.708706289076584	0.858983378476846	-0.547813427595179	-0.497708764271112
ENSG00000271427	0.0479578967997911	0.144926173128304	0.740710504024538	4.85051273149024	0.058164624824398	0.262179583083179	0.221850321601681	0.824430404415823	0.923409181167966	-0.186824407189704	-0.0705699666956187
MAN1A2	0.0977199041162442	0.0327700570211042	0.00286383585822173	309.955863295594	0.0850655632407654	0.0579134779582237	1.46883879607659	0.141876518451752	0.363904571688563	-0.0201726417710773	-0.00206373646016673
GDAP2	0.0659730397825004	0.042038890370339	0.116570245799323	87.0218992176993	0.0549584562169624	0.0697837040229528	0.78755430062706	0.43095745452907	0.672260968985133	-0.126492126716267	-0.0787348314819351
WDR3	0.018994180647304	0.0793945755157207	0.810921221987608	26.8170238207719	-0.00230596957227243	0.145793193716316	-0.0158167162231138	0.987380612487404	0.994370698053727	-0.2838231958278	-0.224565057799669
WARS2	-0.138139870384211	0.0494498305579224	0.00521352630317776	56.5457729189577	-0.243383775814542	0.098231171186919	-2.47766338193627	0.0132245846123549	0.0837462671963037	-0.81006135268616	-0.8384964918437
WARS2-AS1	0.172481882311302	0.0713793770183117	0.0156743753675239	185.294527701138	0.179847919193007	0.110007164878604	1.63487459559088	0.102075339037281	0.298834460160908	0.230203424716012	0.23931006985925
PHGDH	0.376927632003035	0.0665303611320339	1.46598082522973e-08	195.500358017009	0.498776019524312	0.112236139391922	4.44398766944948	8.83066677832479e-06	0.000492951145855693	0.914887322248355	1.05149593236278
SEC22B	-0.021085574978356	0.0547817211944794	0.700310282024792	90.6436939112557	-0.0993684832090193	0.0945370244047165	-1.05110652503319	0.293209667594903	0.550541710676668	-0.418049333252022	-0.471745539146185
ENSG00000290569	0.630285915912348	0.301828772173262	0.0367776841377957	36.4330149772184	0.846199457824654	0.460103993572009	1.83914825701729	0.0658933828170433	0.229501321317821	1.76337812022628	1.9362483408109
NBPF8	0.186712817441543	0.456361617730442	0.682441706654132	3.31952823694262	0.121605011911866	0.70250794779689	0.17310126140669	0.862571833460869	0.940881186116259	0.277862484125147	0.0909880316452877
ENSG00000290999	0.237954195151968	0.120475447504745	0.048253844904272	21.7549181992212	0.319255028231257	0.198865637185311	1.60538056121662	0.108410079657691	0.309129511080315	0.449468625405172	0.594325770814219
NBPF26	-0.236971771675618	0.39542662739704	0.548985335425879	3.53365523276949	-0.45513552309106	0.621276361544437	-0.732581426339213	0.463813762864523	0.699803315060787	-1.14104701259234	-1.37774585657435
H2BP1	-0.092993711520911	0.151441535975795	0.539177765277	4.52906327834228	-0.313129790568195	0.303589538207367	-1.0314248390019	0.302341637715762	0.560295750939687	-0.658867952697429	-1.01611247202868
SRGAP2C	-0.042339587762094	0.0638812431514846	0.507467680019229	109.950322683902	-0.121092673507239	0.113092654715854	-1.07073862410857	0.284286970699237	0.542149949407479	-0.489228510774245	-0.527068604803372
SRGAP2-AS1	-0.162032980448765	0.171376382682143	0.344413763110265	3.62050154170205	-0.289825829179636	0.347933249122736	-0.832992621171993	0.404848890806305	0.650334416516198	-0.890078803515219	-0.956766343667921
LINC02798	0.192589989817171	0.240404645500411	0.423069353830716	22.4317219900056	0.19327339726262	0.375822513763719	0.514267746567549	0.607064808421699	0.798445298565611	0.297544993028763	0.273499542264358
ENSG00000290735	-0.726144937536605	0.169364012068331	1.80710931229486e-05	4.98187618709777	-1.05882070016979	0.304616143082841	-3.47591788620948	0.000509108140813567	0.00935557357398149	-2.77927617741943	-2.9150972712567
H3-7	-0.602321889778221	0.138112705241621	1.29416321656932e-05	7.03015708207721	-0.906163431802878	0.266328784878655	-3.4024239333189	0.000667909450962017	0.011227709668274	-2.36459576918705	-2.52633856656051
NBPF15	0.165209768067136	0.255484889568042	0.517857313777755	13.0391623391189	0.21183061012734	0.39783914194504	0.532452913234473	0.594412345818396	0.791167590692364	0.205849289051642	0.320757547816511
SRGAP2B	0.782639837432206	0.174410532192531	7.21170037106255e-06	16.0536283534876	1.11190378719141	0.303025295608196	3.66934313176638	0.000243174501345356	0.00560324049595304	2.2736077383418	2.61289395370448
NBPF20	0.0891556907664578	0.1976919024671	0.652001788607648	9.05700742498159	0.0140678625283734	0.337815663454651	0.0416436064109915	0.966782810485284	0.985299215674048	-0.0488539862571904	-0.182867274088116
NBPF25P	0.195800479336409	0.269397755096042	0.467343500346494	3.85770974724419	0.319757848125651	0.45569514776028	0.701692457550285	0.482870977745709	0.713950958551534	0.308296845196556	0.595606257573423
GPR89A	0.00805154908114917	0.0611811443024792	0.89529925699904	50.634456446522	-0.0372577171516265	0.106915945074379	-0.348476713419193	0.727482199178669	0.868847680168796	-0.320469805704856	-0.313573568571389
PDZK1	0.21306390101027	0.192017238554321	0.267167899427325	3.68114200975491	0.239841544852284	0.381196330742395	0.629181147639021	0.529230469606226	0.746754124702737	0.366111629090207	0.392090507049253
RNF115	-0.0920894272814445	0.0211711210724509	1.36282742982956e-05	268.883050098719	-0.185794057942992	0.0462962571992072	-4.01315504066651	5.99125334228084e-05	0.00197831720295447	-0.655839526533087	-0.691837873075861
POLR3C	-0.0565922142966179	0.0751098379399266	0.451173892840215	55.6878019721627	-0.139540970652573	0.126346663688213	-1.10442940540891	0.269406910928761	0.526181839765504	-0.536960214174511	-0.574049244368023
NUDT17	0.243054121719455	0.17934103970189	0.175334051979279	7.60104683013861	0.272431031198074	0.308420404125307	0.883310661532591	0.377068444966434	0.62871658097255	0.466548156794898	0.475083256978803
PIAS3	-0.015710593358752	0.0778731975911028	0.84011542724955	23.1371284176357	-0.0588250331442521	0.142027952294351	-0.414179266785019	0.678742824706008	0.842889659776719	-0.400048649109533	-0.368497136369775
ITGA10	0.620129410262113	0.175490207764581	0.000409788897373507	3.86066930493936	0.893380355869332	0.355216492200682	2.51503062353482	0.0119022044910372	0.0783575037988042	1.72936422713045	2.05639974274852
PEX11B	0.259799123276832	0.0865311233987749	0.00267879504193704	30.5907213068076	0.334077966218574	0.147273623598855	2.26841682885822	0.023303813012398	0.120451888851294	0.52262676418966	0.632074030254385
RBM8A	0.0473933677448739	0.0394130967335595	0.229178522233375	67.7112878050034	-0.00463194861145943	0.0883298780503897	-0.052439205325485	0.958178735742948	0.981709973069985	-0.188715001414205	-0.230488422000392
LIX1L-AS1	-0.0924606159306914	0.0702385776672136	0.188046736853068	21.2804998287305	-0.226196834309273	0.142949274403643	-1.58235734495976	0.113568016472185	0.317462522236022	-0.657082628390031	-0.79472803464048
LIX1L	0.0228329479815079	0.0544526225247273	0.674983968624927	37.0568509555429	0.00558295470993005	0.0981163019946429	0.0569013975907375	0.954623741002289	0.980473931110388	-0.270967256371657	-0.204475035108944
POLR3GL	0.272043919741164	0.0950285980573758	0.00419970626548515	27.6417239281702	0.352849394178402	0.163402752191286	2.15938464589226	0.0308203380833399	0.142487919594975	0.563634292985587	0.679877558360368
TXNIP	-0.052589698283864	0.0894529613465702	0.556597147938351	481.926985952267	-0.13101348450001	0.15014200827357	-0.872597123260092	0.382882709110039	0.632545417743929	-0.523555884333073	-0.552333052885957
NOTCH2NLA	-0.346078568717181	0.403056655908476	0.390541898662974	4.24455463679475	-0.609799725685228	0.619947868622409	-0.983630651138891	0.325297148771928	0.582342914518602	-1.50644305119098	-1.77161544238969
ENSG00000290578	-0.127468180512821	0.102625060268438	0.214208320720229	14.0755506661671	-0.225313773559588	0.191674020445386	-1.1755050216823	0.239792729314303	0.491786197802091	-0.774322120027049	-0.792479222272174
ENSG00000287978	0.325438591549938	0.136623051361171	0.0172180476008256	7.21772911108898	0.496143753346581	0.256331447279126	1.93555554190866	0.0529221598874141	0.199357655007516	0.742451764400939	1.04479257391403
ENSG00000291242	-0.0771936798941166	0.128926871416432	0.549346253413717	106.327102550668	-0.182726132520729	0.199239309335276	-0.917118881461496	0.359080347903691	0.611052063331336	-0.605954026867816	-0.684025059928984
ENSG00000289321	-0.0763815490517518	0.109334682612295	0.484800101047526	54.0520848567544	-0.18563434254229	0.175984703462364	-1.0548322603617	0.291502047446218	0.54864964753338	-0.603234220213508	-0.691431140052526
ENSG00000290557	0.108842344764898	0.159630097920424	0.495339499122744	15.275777778739	0.0723750632785191	0.27146499303515	0.266609195054287	0.789770075198861	0.906403515357857	0.0170761443977479	-0.0343815054078729
ENSG00000291243	-0.551281049540514	0.206706659836567	0.00765378547886589	3.67419519504044	-0.843878987691429	0.407733507469358	-2.06968270262863	0.0384820676128239	0.163958878512818	-2.19366122307898	-2.36772430551339
NBPF12	-0.0503569218880371	0.0668440705697062	0.451240147586472	125.161806904561	-0.138749550698422	0.110170297029213	-1.25940979047765	0.207882354974123	0.453222143142688	-0.516078369895536	-0.572033805473185
PRKAB2	0.0711630205616425	0.0608358930175098	0.242100037316273	70.289963233429	0.0418288854133195	0.103391525489248	0.404567832957157	0.685795207220911	0.846791564975768	-0.10911100593807	-0.112170743138451
ENSG00000237188	0.0367496055175876	0.0754079029860059	0.626014416944752	107.530408492082	-0.0269760990587085	0.13742672772325	-0.196294414526357	0.844379732913655	0.933693016808021	-0.224360705065048	-0.28739028509761
FMO5	0.888929666310986	0.215220348121712	3.62253087397556e-05	65.2702025276446	1.23092483794337	0.312068903190425	3.94440082096951	7.99997540454901e-05	0.00249144497177881	2.62956981832878	2.91599429092981
CHD1L	0.0167776608382389	0.11084682498006	0.879692556686221	7.92079497294376	-0.0209280496679879	0.223036599273732	-0.0938323563761972	0.925242328395878	0.968033592962732	-0.291246267347343	-0.271988254966795
LINC00624	-0.0465720383628393	0.110137882363484	0.672403149303483	19.253248579968	-0.08475764569679	0.192267789150512	-0.440831228523877	0.659335183783637	0.83164782146166	-0.503402886019516	-0.434537417144889
BCL9	0.0946704593605642	0.0563743191519353	0.0930899103888642	63.0111968468477	0.0584675069037106	0.111223241795502	0.525677061375449	0.599112604209019	0.794217470567616	-0.0303851588998351	-0.0697986438094641
ENSG00000289419	-0.529222946226653	0.148553129429964	0.000367317082501064	5.34106312839965	-0.933152981399482	0.304537338152168	-3.06416607914663	0.00218277698121906	0.0255862281166192	-2.11978916571473	-2.59507045501727
ACP6	0.374045886304538	0.094666688668951	7.77641977709973e-05	34.0448030719265	0.505097919689806	0.167264337006266	3.01975859726084	0.00252976229997941	0.0280506334967281	0.905236425227902	1.06759535393535
GPR89B	0.0392006929112497	0.0616670409756821	0.524983024029023	66.0982648876951	0.00673955730791321	0.102310527516844	0.0658735466572942	0.947478501535263	0.977677578095973	-0.216152072347492	-0.201529618014492
ENSG00000290705	0.0749958958050332	0.138621430062169	0.588499119230937	5.73201545608694	0.0234493710475243	0.243192240515913	0.0964231876715241	0.923184476825944	0.966937549550583	-0.0962747989523201	-0.158976219708475
NBPF11	-0.0867075897151169	0.0610969671320574	0.1558465647956	65.3705239409134	-0.187814728825694	0.106920081477045	-1.75658984010422	0.078987745970332	0.256017906691306	-0.637815881989949	-0.696983736115205
ENSG00000227733	-0.131360536063057	0.09614172016719	0.171837955701749	45.3550745861235	-0.26558531055669	0.169801282773765	-1.56409484203098	0.117795297112592	0.324017726491607	-0.787357525129553	-0.895035168193392
LINC01138	0.170453280716567	0.139227901394291	0.220848391528957	67.8638033610956	0.194715907106704	0.218157270067969	0.892548330138334	0.372099099976342	0.623918927706067	0.223409686775664	0.27717305394511
ENSG00000291232	0.0724293771813296	0.110064387335014	0.51049720464301	11.1891911808644	0.105449654489305	0.206274331953023	0.511210742950414	0.609203496984197	0.800066346847233	-0.104870008082451	0.0498466179891517
PDE4DIP	0.198281401227588	0.130154059900654	0.127649621100093	125.892979808724	0.233019783253322	0.208250297498894	1.11894093814948	0.263165336575247	0.519434820307449	0.31660539292859	0.374718132767115
NBPF9	0.362017431794929	0.159398101270516	0.0231377342435649	12.5376636165973	0.488242137134112	0.262752611569478	1.85818186246651	0.0631431927836238	0.223784679168219	0.864953420433976	1.02467022981193
ENSG00000274265	0.119146058960187	0.0883836223505359	0.177640420769277	204.428056406957	0.106744004753073	0.139092909074125	0.767429522206535	0.442826181436978	0.682416919685952	0.0515830353696904	0.0531428248278335
ENSG00000291233	0.141412931443447	0.182109602400719	0.43743818260977	12.1195817700644	0.159381842814337	0.316954112784039	0.502854629064032	0.61506648214212	0.804551991363372	0.126154255660072	0.187190931161827
ENSG00000272755	0.29824324743861	0.0957430429178945	0.00183921015450498	11.7039952696422	0.351132727816913	0.197147685265403	1.78106442053435	0.0749019273196654	0.247931551710487	0.651375211188395	0.675505876630259
LINC00869	-0.0522170519441901	0.116081113911595	0.65283125725152	32.9675408066266	-0.115511217941108	0.187433890338032	-0.616277119003328	0.537711637579494	0.753682798437886	-0.522307900705956	-0.512854807717777
H2BC18	0.0252935250647049	0.126324719848862	0.841303637520998	19.9636229048267	-0.0213181176459072	0.219807721979369	-0.096985299032889	0.922738069080808	0.966816443513546	-0.262726842912134	-0.272981606436146
ENSG00000290791	-0.0263040867816884	0.113736420777824	0.817103243237755	32.6031225495332	-0.0979288149130401	0.190175980918013	-0.514937871966376	0.606596435197711	0.798445298565611	-0.435526003743884	-0.468079263783574
ENSG00000290792	-0.104669281064571	0.105494323165869	0.321110080584936	24.5720082517919	-0.207474193374036	0.179573325558018	-1.15537311975104	0.24793766463234	0.501331584596256	-0.697969154229458	-0.747048748116236
ENSG00000264207	0.403477665019491	0.166132459258982	0.0151551375488101	5.28246228024344	0.52781332385541	0.30566920135932	1.72674682797026	0.0842131416286481	0.265451737505346	1.0038027441279	1.12544265589837
H2BC21	0.00210250959297816	0.0708847300035249	0.976337442536432	39.6957808225596	-0.0557497942861866	0.136099885807004	-0.409624107732481	0.682081709568808	0.844354370682124	-0.340392995839532	-0.360665698745597
H2AC20	0.294453178515688	0.175778918118014	0.0939080144615381	3.50436870496343	0.101124452654274	0.372156737829845	0.271725438168768	0.78583314014074	0.904398819293476	0.638682361540141	0.0388320106866365
BOLA1	-0.00323134443627867	0.0737339752175307	0.96504440751054	18.9664154318702	-0.0431548795310985	0.146448354510136	-0.294676438499086	0.768241063722871	0.893916495226147	-0.358255944671321	-0.328591348154058
SV2A	1.24421108403063	0.411550318612222	0.00250092460010506	11.0119055633879	1.21706536958845	0.58901921754409	2.06625748929379	0.0388041731111483	0.164903801445911	3.8193987395555	2.88069961401678
SF3B4	0.113969042165673	0.0667739412930491	0.0878612396192292	22.5412298799496	0.130096306825534	0.128104169095025	1.0155509203532	0.309843286634446	0.567196106816403	0.03424533066415	0.112612058114154
MTMR11	0.0490465319388142	0.159027390788927	0.757766094922445	8.64422913462589	0.0144808866468599	0.282304386066684	0.0512952945883005	0.959090217545042	0.98206005316978	-0.183178594297527	-0.181815462254793
OTUD7B	-0.0201002425976164	0.0191097431875609	0.292876557783348	712.938824909582	-0.101882178408439	0.0361761050203608	-2.81628379702839	0.00485827300420977	0.0429093568452292	-0.414749478812265	-0.478146943417214
ENSG00000285184	0.105333094046527	0.0657194016174134	0.108985413191832	102.463868262914	0.0963902775194731	0.110327346309064	0.873675301220889	0.382295105237123	0.632229345083596	0.00532374816111739	0.0267759074109866
VPS45	0.0819438772832087	0.0529185250123653	0.121504047060343	165.013734482102	0.0609116531500911	0.0855283538344946	0.712180819801126	0.47635281248678	0.710204310263262	-0.0730061761238551	-0.0635743536790579
ANP32E	0.147161001823748	0.162216490831484	0.364306906219044	11.7163660558086	0.184860770102428	0.300884698228435	0.614390732366453	0.538957158437189	0.75471348397968	0.14540440508704	0.252075851975157
CA14	0.156736354687836	0.0787605572415356	0.0465869554206992	26.0327132438821	0.163115223725936	0.148078640188822	1.10154458143282	0.270659712691435	0.527750761822252	0.177472031482388	0.196698400690513
APH1A	-0.032796173876757	0.0550400233292053	0.551268446505838	42.7770213687091	-0.0705295565735963	0.108482794391782	-0.650145094150888	0.515598503230902	0.737716667920481	-0.457267847250405	-0.398304006466137
MRPS21	0.286299492164642	0.120983869009376	0.017960716726522	29.3776130192952	0.3659781754494	0.195624415983518	1.87082053949869	0.0613699596972461	0.219286428454435	0.611375862097093	0.713311459384233
PRPF3	-0.207728382804689	0.0694943511536235	0.00279763410538333	124.428163431192	-0.355379478782497	0.111381477302478	-3.19065151037094	0.00141952389601212	0.0192675507619786	-1.04311160674805	-1.12370599993417
RPRD2	-0.0464672972243777	0.0333860971903487	0.163978187314383	356.589481127312	-0.126850239778683	0.0590252720313007	-2.14908352665304	0.0316277793577875	0.144666339474422	-0.503052110466481	-0.541730887378146
TARS2	-0.0850944091697858	0.0788417823800478	0.280451336814844	37.2388780899559	-0.213504531281897	0.146690797372757	-1.45547324785044	0.145538291131579	0.369287811442444	-0.632413379150608	-0.762405673986977
ECM1	0.379591468354343	0.39317907929794	0.334323636784813	3.86075834099433	0.516140613876562	0.614045665275529	0.840557377186213	0.40059594519589	0.647207047897582	0.923808446107139	1.09571680229038
FALEC	0.137667230921421	0.0951819009093933	0.148076441310137	14.4945878605494	0.130604440577591	0.179228777437628	0.728702401728103	0.466183723356522	0.701617559321202	0.11360999471908	0.113906077202634
MCL1	0.129256496665989	0.054320494950335	0.0173353819368506	48.0892405021958	0.161074376360126	0.119974718343775	1.3425693228017	0.179411469323064	0.418353383621702	0.085442648027837	0.191501155993927
ENSA	0.688336717700911	0.100077582467741	6.06854537201097e-12	98.4324048148536	0.948870570741502	0.166485788467753	5.69940881725945	1.20223606731219e-08	3.19744068321633e-06	1.95778885893521	2.19771174372818
ENSG00000288880	0.0133839740805947	0.0664046194504229	0.840267088584167	32.3725467653037	-0.0584242292878772	0.12534032068439	-0.466124779072416	0.641126187619222	0.819863389821158	-0.302611642659528	-0.367476444792437
GOLPH3L	0.39586126177753	0.0988933177666137	6.25675435671094e-05	28.2381693079782	0.538788830692853	0.165286512863659	3.25972652794294	0.00111519685129313	0.0162373100602159	0.978295592892192	1.1533930041992
CTSK	0.481988767212532	0.197265268000161	0.0145514794041013	5.001197572229	0.64746652216341	0.394375222048572	1.64175253911785	0.10064129852129	0.296051582817912	1.2667345366946	1.43015282715057
ARNT	0.0234871140809938	0.0399690604837847	0.556779073111434	143.502964731342	-0.0369239420818028	0.0677381591033913	-0.545098103794707	0.585686046774586	0.78564142999061	-0.268776469841221	-0.312723573250546
SETDB1	-0.00477570011651204	0.0315961516784266	0.879858844498095	111.870514029366	-0.0638821026892793	0.0604267773564902	-1.05718202234093	0.290428522935993	0.547712412725727	-0.363427954693113	-0.381375526157008
CERS2	0.163309938741417	0.0437727944516608	0.000190831215905836	157.345374998398	0.184349892479176	0.0809900148898542	2.2762051930709	0.0228337312528558	0.119146168050616	0.199486806342461	0.250774845313644
MINDY1	0.210488652267543	0.0416048719341814	4.20950957355169e-07	83.101719768057	0.240555412482874	0.0749023611303178	3.21158650879305	0.00132004220170388	0.0182732420443416	0.357487183001481	0.393908450330706
PRUNE1	0.00717983654167911	0.061349388328474	0.906834760911929	31.6759489518942	-0.0480711492507228	0.118227252281241	-0.4065995641713	0.684302117397409	0.845828979166098	-0.323389150029461	-0.341111175533286
BNIPL	0.183071339976648	0.13976114789189	0.190233994782321	5.72099806434672	0.190579826860029	0.244070003116193	0.780840842490998	0.434896109146707	0.675806229179111	0.265667263695277	0.266640065791856
C1orf56	0.0774699936656977	0.0603034197798658	0.198907629547695	32.8159883129531	0.0406834003163786	0.118685439753353	0.342783414721511	0.73176140400315	0.871503618824458	-0.0879891047343166	-0.115087848280573
CDC42SE1	0.0305826333271581	0.0525727579010247	0.560755187511131	95.3297558563585	-0.00875582081981129	0.088856360309359	-0.0985390442431734	0.921504269981494	0.966001966677193	-0.245013746576958	-0.240990321026898
GABPB2	-0.247475431607801	0.03086501201531	1.07487460208296e-15	166.581461899238	-0.411788058322954	0.0604277870176462	-6.81454805225124	9.45605643443755e-12	9.32556285564232e-09	-1.17622351702721	-1.26735671863557
SEMA6C	0.728386210245233	0.298516057085901	0.0146863043497414	3.27731827494345	0.815351062718281	0.521131726367104	1.56457767098969	0.117681967877438	0.323907895503323	2.09191364602805	1.8576894732784
SCNM1	0.0448566383758844	0.053523000593153	0.401984913871503	35.9423286131812	-0.0207997217787623	0.111875002683591	-0.185919296356031	0.85250804971731	0.937290766894033	-0.197210447046914	-0.271661453730762
VPS72	0.0877972561148507	0.0550116403182716	0.110494158089756	34.4836742812738	0.0828405085237292	0.0987873283297371	0.838574237448958	0.401708272556166	0.647499624028228	-0.053403351226664	-0.00773008565484827
PIP5K1A	-0.171026325590611	0.039662470430359	1.61752087217758e-05	194.523577158693	-0.304943892366109	0.0702520201768126	-4.34071349974871	1.42020799998505e-05	0.00070030456479263	-0.920197300049666	-0.995266172236597
PSMD4	0.215132600511192	0.055223184731189	9.7918161099242e-05	88.1186107050811	0.256430355211905	0.0918167014317031	2.79285087803604	0.00522457709930535	0.0449082911272656	0.373039653953771	0.434335756796266
ZNF687	0.304090979510435	0.0879119661439101	0.000542105028288061	13.19429429371	0.403661109249818	0.18041230117651	2.2374367302975	0.0252578101722572	0.126186688915299	0.670959125222801	0.80927523949192
PI4KB	0.0142100582770831	0.0323074078884171	0.660053712183046	135.398724458202	-0.0342423188399612	0.0601558803030678	-0.569226460779012	0.569202465635486	0.774628525680381	-0.299845106557925	-0.30589452155105
RFX5	0.459621108433121	0.301101814444859	0.126894325976486	4.92664624904674	0.595278440119634	0.49758646782584	1.19633165009621	0.231567162381467	0.482020837122975	1.19182578552294	1.29725007451416
SELENBP1	0.0490904267565283	0.213346330993349	0.818016119084131	4.42535412380081	-0.0454510979548159	0.388415406281639	-0.117016722868761	0.906846801589828	0.959420473611015	-0.183031591608944	-0.334438923639022
PSMB4	0.0599298329324683	0.0695018809729681	0.388535426717861	54.4267319299594	0.0600881968256821	0.125275469884138	0.479648544773011	0.631477321639015	0.813778411397113	-0.146730681080508	-0.0656713767522187
POGZ	-0.148518587282632	0.0277389632238133	8.59592341596368e-08	1024.95334455232	-0.28199107248903	0.0478619160668861	-5.89176313156693	3.82096621167494e-09	1.28462620839335e-06	-0.844819425906615	-0.936814264770971
CGN	-0.0419263174213146	0.0711304875953849	0.555574043674015	44.074253051507	-0.140443308798924	0.127368734166479	-1.10265136666394	0.270178594196892	0.527345552705452	-0.487844478344684	-0.576347148769996
TUFT1	-0.0489342212897106	0.151312809816167	0.746394038071329	6.02602619621662	-0.00875972212141462	0.355195759969839	-0.0246616742332692	0.980324825306831	0.990840744791197	-0.511313779816493	-0.241000256125136
MRPL9	0.152881785914603	0.0990923157214115	0.122874016139533	18.6560039189409	0.197381862693975	0.174094654218322	1.13376176643799	0.256894492730788	0.511481451178589	0.16456317338706	0.28396220622048
TDRKH	0.0484745083573362	0.0617635911568891	0.432547655174709	32.2836204524752	0.0398775731383166	0.121726724498604	0.327599163639483	0.743214754391361	0.87898751692608	-0.18509428751119	-0.117139976772742
TDRKH-AS1	-0.0572533536518298	0.094378194260659	0.54409149512815	11.7021755878754	-0.134691935008563	0.16709284959381	-0.806090358360569	0.420190750515606	0.664018990746432	-0.539174353970623	-0.561700636036712
ENSG00000269489	0.147458390868191	0.157964219532526	0.350565817265107	5.77857337528985	0.211477757317378	0.300866649632227	0.702895311181493	0.482120993421282	0.713424923092898	0.146400353842832	0.319858968909546
C2CD4D	0.186613355873326	0.162709497086923	0.251418294555064	3.84520196275564	0.236027426183269	0.311433551089742	0.757874112655432	0.448526349149638	0.687538298841379	0.277529389725855	0.382377429845748
C2CD4D-AS1	-0.362495218380082	0.17562282215831	0.0390124726683013	6.91383330102751	-0.640637617212901	0.35373152148328	-1.81108433460087	0.0701277980681467	0.238348458188712	-1.56142201599003	-1.85014756139136
THEM4	0.0781785492723371	0.0492762158392179	0.1126175015215	137.488330716706	0.0452708336672691	0.0816609218281924	0.554375736322388	0.579321727978784	0.780643680268733	-0.0856161690528275	-0.103405439270831
ENSG00000285651	0.0292296230567667	0.106692107154329	0.784113536289509	12.5472302867143	-0.076852045153357	0.204695281003328	-0.375446101036924	0.707328724528628	0.858535156896289	-0.24954494542423	-0.414404926501052
S100A6	0.795213388620561	0.218260879803137	0.000269052071860183	69.3198566504888	1.10606616251515	0.361950844502059	3.05584633746823	0.00224426241245268	0.026161839139017	2.31571625879989	2.5980277935018
S100A16	0.136483298144839	0.167180780285671	0.414281967449598	7.5147033372302	0.191063529052169	0.301883870386143	0.632904066082689	0.526796292385125	0.745375184433588	0.109645032331216	0.26787186719697
S100A13	0.104090632939204	0.213714210066285	0.62621916153301	16.5141641904918	0.125949364536993	0.327672246422879	0.384376052326533	0.700699747278723	0.854248505150333	0.00116277580156747	0.102051408563761
S100A1	0.182830176690899	0.16944172286025	0.280580998533635	20.564049982636	0.212499801808203	0.270870636788077	0.784506598160578	0.432742911846828	0.674132886999802	0.264859613652773	0.322461718825393
CHTOP	0.011024039209351	0.0460300370805813	0.810720501735536	137.430207856553	-0.0368818492460125	0.0783094778182441	-0.470975548216719	0.637658196378804	0.817407079638791	-0.310515007772288	-0.312616379164776
SNAPIN	0.0537880443189576	0.0757960204405883	0.477926128426795	31.3281352303108	0.0375532383383483	0.13191503556921	0.284677468162042	0.775891254485879	0.898595422188178	-0.167299383399137	-0.123059153735506
ILF2	0.133025414009521	0.0539872195063368	0.0137389684654013	55.4487793780428	0.138401371059883	0.107628054741969	1.28592281437856	0.198470000636413	0.442163662562418	0.0980646615455429	0.133761827455
INTS3	0.033589840909693	0.0452415541717715	0.457811401405437	112.162947843386	-0.0103642118373495	0.0775974435772415	-0.133563830966066	0.893747486568853	0.95301685151538	-0.234942680724997	-0.245086267556743
GATAD2B	-0.0264979357152094	0.0330195086887391	0.422267641090926	526.509029523948	-0.108746319349194	0.0660759546819927	-1.64577749761715	0.0998095767649087	0.294897416667927	-0.436175199158979	-0.495627241404508
DENND4B	0.215251268015294	0.0387410953261094	2.75792698835255e-08	111.510156990911	0.270800771105657	0.0744302059010085	3.63831817778147	0.000274424264707859	0.00612301379762195	0.373437068570324	0.47093161841861
CRTC2	-0.0059566385179781	0.0576252899064866	0.917670528929742	43.279669132921	-0.0591289872168839	0.108691791152757	-0.544006006247363	0.586437339700448	0.786150209894765	-0.367382888990747	-0.36927118920609
SLC39A1	0.077769004736762	0.0589267796349259	0.186916305080569	29.3579120897033	0.0601962623286899	0.11209502787393	0.537010993889855	0.591260020035588	0.789299615110419	-0.0869877238503887	-0.0653961759352444
CREB3L4	-0.242862452750869	0.149271564273244	0.103740487420229	7.37733846726067	-0.419395721404147	0.273525886590171	-1.53329444109448	0.125203323666317	0.337057828388686	-1.16077476180603	-1.28673047841031
JTB	0.0469375041070714	0.0634679771905811	0.459575370334167	71.4177719930123	0.0282207554567817	0.111534264273721	0.253023191039518	0.800250292305066	0.910693328261316	-0.190241677770865	-0.146825358878894
JTB-DT	0.526058190972089	0.16451995780223	0.00138607976153486	3.81803551184553	0.769842149887362	0.314616520237957	2.44692220645343	0.0144081933918141	0.0888085020187944	1.41432197672304	1.74179596756102
RPS27	-0.0224538462579701	0.0855318529830668	0.792920349917136	278.410613004285	-0.0748291237861438	0.134140943731908	-0.557839550731772	0.576953952592534	0.779156456153127	-0.422631640852059	-0.409253332352715
NUP210L	0.218596497509556	0.0950626164209833	0.0214765567815008	96.6012078275291	0.259383491191165	0.156190729707223	1.66068429078586	0.0967768700503174	0.28956720037507	0.384640161673138	0.441856245865476
TPM3	0.129787634887711	0.0847442969530726	0.125640783919302	54.5576852838369	0.155114224980084	0.151846268873157	1.02152147781555	0.307007438639519	0.564344539252256	0.0872214171552249	0.176322967918866
C1orf43	0.00392484107780332	0.0288742541738027	0.891877612648497	150.862271618887	-0.0465341636712981	0.0530276761148969	-0.877544842253145	0.380190773595865	0.63073252911518	-0.3342900515352	-0.337197070889689
UBAP2L	-0.112368313681848	0.0322431364817178	0.000492080968981009	116.481181113192	-0.216639505065285	0.0640968776313805	-3.37987610428035	0.000725185119371885	0.0119461731301429	-0.723753029255344	-0.770389233239177
HAX1	0.164603555251455	0.0773938973752339	0.0334343261493445	45.7645984936283	0.182471386324461	0.135526520765177	1.34638877537942	0.178177168975161	0.416591569566866	0.203819096915097	0.245991020558471
ATP8B2	0.422688132230491	0.111427305190173	0.000148599604427142	32.7449129081643	0.599120687381773	0.191635709316976	3.12635202237175	0.00176989551977023	0.0221506467207792	1.06813813668693	1.30703478430709
IL6R	0.450471217971864	0.309468837165034	0.145495739452443	15.4570312351984	0.578203908558359	0.493614478902067	1.17136739960392	0.241451130325097	0.493954718697159	1.16118302247968	1.25376788172986
UBE2Q1	0.329714348030016	0.0630735648807444	1.71857352811317e-07	40.5634277472488	0.420291412757998	0.128099600096611	3.28097365207245	0.00103449407498472	0.0154422511112502	0.756771169994322	0.851626156154502
ADAR	0.0712449544688684	0.0316216677329528	0.0242564830527065	192.793470529333	0.0522478279938158	0.0555651269427251	0.94029890452102	0.347064261357983	0.600131106752618	-0.108836611253788	-0.0856377475907875
KCNN3	0.329927774676035	0.308955454685256	0.285574026524086	11.1651010928696	0.0599760232706328	0.475517389293214	0.126127928486019	0.899630660269455	0.955776813944704	0.757485930697606	-0.065957039180406
PMVK	0.149642796699121	0.0642095864852543	0.0197778035603899	48.1577817352315	0.171816176688786	0.114796564175113	1.49670138582453	0.134470975520628	0.352608030048183	0.153715876422143	0.218856344689156
PBXIP1	0.385090138459085	0.207441982677438	0.0634001064494332	5.08924215054914	0.507531308466345	0.349339265681749	1.45283212717551	0.14627036949065	0.370469868943111	0.94222336001088	1.07379224897291
PYGO2	0.0167164341353147	0.0789544049219184	0.832323433358282	26.566097283413	0.00385220363243819	0.163506610422016	0.0235599259411931	0.981203637737093	0.991320569142221	-0.291451314102555	-0.208882585134142
ENSG00000271380	0.39751105345866	0.0989259521164821	5.86273289723613e-05	12.709456683319	0.536471365622283	0.197482969181896	2.71654496509091	0.00659672337349185	0.0523807454986929	0.983820705544598	1.14749132176605
SHC1	0.353213371069089	0.198513628245068	0.0751921821464773	5.22282167360028	0.623616462443472	0.380130715789103	1.64053162909744	0.100894677640107	0.296490855448968	0.835468832855274	1.36941599867959
CKS1B	0.329535283245482	0.0946869762076107	0.000500927649362106	13.367171247756	0.432249749512453	0.183321147268458	2.35788263358106	0.0183795028723718	0.102874011367968	0.756171486338533	0.882079390099506
FLAD1	0.196322552448402	0.0782730923551892	0.012135681554395	36.5153990961537	0.217260954670688	0.131995977538801	1.64596648111359	0.0997706601593355	0.294886588558851	0.310045255489531	0.334586523883685
ADAM15	0.0114901844300686	0.0753463397082773	0.878793976029097	74.6166920911076	-0.0422875559020823	0.130581771595042	-0.323839655302149	0.746059431997146	0.880662079279746	-0.308953898641782	-0.326382612113018
EFNA1	-0.0649299439290995	0.0662294691617809	0.326899346115238	117.778969064751	-0.143585999893386	0.114094475777208	-1.25848336578333	0.208216999277796	0.453432870349016	-0.564883070139705	-0.584350361012774
SLC50A1	0.538335017874666	0.146632235236354	0.000241293522617614	8.97025145245355	0.773652025701213	0.282163108682087	2.7418610083889	0.00610921865763897	0.0499859674731846	1.45543677468612	1.75149823986218
DPM3	0.280600203988231	0.0834796685823484	0.000775765361119254	24.7260963555672	0.353211695276414	0.160695091154913	2.19802417570995	0.0279473831768198	0.134541012361603	0.592289083097436	0.680800198383211
KRTCAP2	0.345485851843927	0.0655418587640466	1.35516585171566e-07	63.0165092636208	0.457218696625545	0.120387861094093	3.79788038819121	0.000145938712883691	0.0039693333134618	0.809589556864857	0.94566558970307
TRIM46	0.416049402538045	0.182286865928748	0.0224664279094509	18.6855261124713	0.539188182972035	0.299783214359691	1.79859364082038	0.0720829840218304	0.242140088581395	1.04590519064946	1.15440999917385
THBS3	-0.285916936416097	0.282977418427008	0.312309521860933	4.44275117198749	-0.511531481577926	0.501094316306421	-1.02082874407445	0.307335583466956	0.564491592528766	-1.30496319187415	-1.52136443435971
MTX1	0.615722999012132	0.113934361450894	6.51017102375525e-08	10.4735178142273	0.920685967958439	0.212326305004271	4.33618419507616	1.44977469558339e-05	0.000711998485868017	1.71460726185571	2.12593651947889
GBAP1	-0.158444607517978	0.118417148276334	0.180889656328881	7.06106899636556	-0.295908329846973	0.283182425698341	-1.0449388909543	0.296051213718559	0.55350187154063	-0.878061428892586	-0.972256107804564
GBA1	0.0766903048641243	0.0894510498360512	0.391254897147606	13.1281011233958	0.0645282564424809	0.174947370387167	0.368843820285361	0.712244140113979	0.861154684487625	-0.0906002637744459	-0.0543642713397741
ENTREP3	0.593305215662658	0.093743838463963	2.46747229956018e-10	22.8531730094212	0.87741803746054	0.182086245298613	4.8186947675351	1.44500421350726e-06	0.000129551195941897	1.63953064470472	2.01574992440096
SCAMP3	0.0903528469353859	0.0491266480069841	0.0658884206728571	80.5825631985338	0.071690106260647	0.0834988152703835	0.858576328640139	0.390574302469204	0.638596032971685	-0.0448447390464634	-0.0361258246000685
CLK2	0.120654298344532	0.0589191220122487	0.0405800657272554	43.5506650054591	0.156496840158619	0.107346326616886	1.45786861172388	0.144876761851662	0.368479172244207	0.0566340927853724	0.179843951175348
FDPS	0.316688617974009	0.0624678065617044	3.98591425365825e-07	137.554673979776	0.388421232341459	0.107047700174868	3.62848740988319	0.000285086650241069	0.00627581112680152	0.713148313386158	0.770465198738518
RUSC1	0.903657061645328	0.431242049329096	0.0361287621217046	6.49721074937848	1.04292169654185	0.610714788422487	1.70770663542598	0.0876907903226673	0.272532920623198	2.67889151101851	2.43722339117548
ASH1L	-0.0936635888139076	0.020904023223174	7.44164393616439e-06	971.896869879062	-0.200296705001607	0.0364520448762749	-5.49480024183695	3.91152917964661e-08	7.56966999203701e-06	-0.661111355636981	-0.728770476059573
ASH1L-AS1	0.189989345729587	0.103534011068906	0.0664993421294253	9.83078796077618	0.269291560086156	0.188407575780559	1.42930324839912	0.152917092763577	0.380889468471392	0.288835498541027	0.467088244779535
MSTO1	-0.188447115721672	0.0672152401289648	0.00505298027544054	86.4392729320918	-0.348218629073498	0.109861734240655	-3.16960797570076	0.00152644731281679	0.0201305830333773	-0.978539107120797	-1.10547010008363
YY1AP1	-0.0394540584453335	0.0465838196278638	0.397024278756908	209.319376085416	-0.120371947440796	0.0732487452553981	-1.64333118637176	0.100314429178042	0.295526569079181	-0.479564942507248	-0.52523319575257
DAP3	-0.0687558374445773	0.0467640244656933	0.141488091643292	163.99673141572	-0.158980995452289	0.0741553567109898	-2.14389091366515	0.032041628419593	0.145785924521576	-0.577695895486629	-0.623555428654218
GON4L	0.0549562156730276	0.0598158749944363	0.358223022368218	157.091199552419	0.0130460095295563	0.0961358661784131	0.135703874611635	0.892055384562545	0.952461083651335	-0.163387205636106	-0.185469536348275
SYT11	0.057511698980249	0.030471959799729	0.0591112997110074	630.195648381835	0.0325579300882366	0.0623581064469913	0.522112231164573	0.601592190899041	0.7952072728758	-0.154828953515407	-0.135780261519278
RIT1	-0.00209081443218474	0.0671502744535714	0.975160800793623	23.3104411565498	-0.0412512283218592	0.137326765725019	-0.300387387004074	0.763881683432687	0.891034674579699	-0.354436337124414	-0.323743488722181
KHDC4	-0.0991829482504938	0.0484810656344078	0.0407752720936172	109.88954603124	-0.201340123305313	0.0818766514806043	-2.45906640860866	0.0139298848125808	0.0868923573394927	-0.679595557615363	-0.731427656766029
ARHGEF2	0.124395079818342	0.0377471456834078	0.000982526209002621	462.498767608301	0.119026847353983	0.0672470053116581	1.76999476485755	0.0767280128331709	0.251782940071228	0.0691618799522209	0.0844224489859187
ARHGEF2-AS2	-0.147093883171938	0.118927282571598	0.216146916493433	7.39470181263925	-0.361359249448372	0.234439742359138	-1.54137368439352	0.123225864913403	0.333433367416127	-0.84004812611285	-1.13893415070166
SSR2	0.103865674915246	0.060826631486338	0.0877163304823619	46.5691269705955	0.118385078168356	0.111700232079207	1.05984630438734	0.289214527192663	0.546809417994083	0.000409396790965818	0.0827881124096976
UBQLN4	-0.0156522695369783	0.051798067980867	0.762515889336075	37.738728858707	-0.0552991988794048	0.0963490058108799	-0.573946751333893	0.566003835120565	0.772763704009093	-0.399853324033462	-0.359518207449857
LAMTOR2	0.0736067772868487	0.106911837890328	0.491149882703555	19.4058232257475	0.0708430039479175	0.188545590552518	0.375734079700923	0.707114599287993	0.858460916476593	-0.100926923452824	-0.0382830648111951
MEX3A	0.229450487747855	0.178990207518183	0.199871963887451	3.95186062299083	0.397377521715405	0.343932987384883	1.15539228945991	0.247929817992296	0.501331584596256	0.420989913875579	0.793273385293585
LMNA	0.0617125218512665	0.0476176524479779	0.194975164527461	170.331609705908	0.0263635076415153	0.0862125313726429	0.305796700569693	0.759759440777881	0.889170997423038	-0.140760498776151	-0.151555046909387
SLC25A44	0.0302695596260991	0.0506696650894414	0.550246918002545	39.2508026881929	-0.00511514140917755	0.110198967629459	-0.0464173260350048	0.962977627217625	0.984271012955444	-0.246062222870445	-0.231718926175981
PMF1	-0.0230443583696021	0.0664662862427669	0.728811092870755	76.8091131923718	-0.105654732013901	0.122509048889896	-0.862423902326251	0.388454292054805	0.6368838960716	-0.424609251708445	-0.487754170565622
BGLAP	0.16740656462607	0.158870092991757	0.292005449979186	8.97117105373897	0.200248415884819	0.295703075181024	0.677194228576182	0.498282729103294	0.72600181341722	0.213206307880965	0.291262202593642
PAQR6	-0.11659369025797	0.0515358497178711	0.023673918067835	82.5659948888849	-0.268978272672491	0.104727093661191	-2.56837331457587	0.0102177052231684	0.0702484986446674	-0.737903713762328	-0.903675723414462
SMG5	0.101587269095905	0.0310242836271382	0.00105870244925751	142.821022953455	0.0898935389839302	0.0572678989768065	1.56970205979334	0.116484441806052	0.322386220324962	-0.00722092948825009	0.0102312404924287
TMEM79	-0.0184592454426981	0.0965201468767976	0.848331620496399	18.6730647215307	-0.0689661881806944	0.161430685394068	-0.427218579988936	0.669220129567564	0.837715054998997	-0.409253818816579	-0.394322715055061
GLMP	0.0690301425640335	0.0830866413512618	0.406074647937005	14.1169179085046	0.00414567161387869	0.16502311196343	0.0251217636399767	0.979957840784857	0.990657054199859	-0.11625396304315	-0.208135236294777
CCT3	0.0615147951537153	0.0497781226413094	0.216540450068399	165.351995328497	0.0407517591289439	0.0815968148131495	0.499428307615467	0.617477681101002	0.806066655182415	-0.1414226807297	-0.114913764964975
MIR9-1HG	0.0535767996507859	0.143753017163386	0.70937147676068	68.4908487395185	0.0344214519620245	0.23746510927401	0.144953724221885	0.884747408524514	0.949329645882224	-0.168006836711103	-0.131034595901277
MEF2D	-0.00792414625605673	0.039336675384598	0.840351233993869	128.779322230123	-0.0647728345581503	0.0757512513161289	-0.85507279989128	0.392510846619967	0.639966158277214	-0.373972025074838	-0.383643873883116
NAXE	0.20934336291749	0.059577520003222	0.000441748819064835	69.970870815375	0.248975167514936	0.108819798911024	2.28795834955097	0.0221399467615324	0.116719968796632	0.353651636519448	0.415350292538024
GPATCH4	0.3564373502995	0.125603087614344	0.00454246071316356	17.2032052368585	0.455186350115958	0.22347958073497	2.03681405083615	0.0416686797143647	0.17256572760767	0.846265861741273	0.940489993381893
HAPLN2	0.0042502658766832	0.076843932428085	0.955891205499134	767.209595104437	-0.0450149928140801	0.12430470507752	-0.362134263429589	0.717251700305466	0.863439266092148	-0.333200211712231	-0.33332833341664
BCAN	-0.152800371168349	0.311592586141263	0.623861396342469	40.4987013480078	-0.266651466623777	0.503733503608966	-0.529350270953529	0.59656248850587	0.792492300307382	-0.859159017136487	-0.897750253142039
NES	0.00060526386396694	0.0876128018260789	0.994487941934883	26.2979757899957	-0.0270649334096489	0.179078064873365	-0.151134832894179	0.879869355410043	0.947024692562629	-0.345407235767967	-0.287616511647931
ISG20L2	0.192848569478836	0.0693053451017334	0.00539264043427186	27.80542951821	0.254966949593034	0.141651791286298	1.79995570319128	0.0718676329848277	0.241732127045147	0.29841097009524	0.43060903170205
METTL25B	0.0346240411343414	0.0398099371021464	0.384445988921984	65.2828176587917	0.00343541724880808	0.0718329452183266	0.047825092488782	0.96185563851974	0.983734130297464	-0.231479169051565	-0.209943977993902
MRPL24	-0.00429756124378882	0.0562114122789325	0.939058278466417	33.2186173403262	-0.0467253718768366	0.104198517708641	-0.448426454659266	0.653845452952612	0.828394637335388	-0.361826679110561	-0.337684003841573
HDGF	0.202255515388096	0.0406169276881608	6.3720182756376e-07	62.7757999343065	0.293681162176751	0.0838489063764667	3.50250438399488	0.000460906198556956	0.00873888978554915	0.329914605650097	0.529199077877937
PRCC	-0.0547820721173765	0.0405738963300896	0.176958182572103	100.190971815065	-0.132815782906206	0.0736094206850675	-1.80433131615651	0.0711793832759331	0.240401054064127	-0.530898091561351	-0.556922806137567
ARHGEF11	0.139701343777974	0.0452872031894417	0.00203698457413621	194.573614000802	0.136921400460893	0.0745367814540979	1.83696421806479	0.0662151778907844	0.230096576588765	0.120422189742675	0.129992917797395
ETV3	0.0168695556542335	0.100814001205569	0.867107677885868	21.324895615402	-0.0157392943229683	0.172300359998213	-0.0913480060235018	0.927216074118494	0.969350345189744	-0.290938513819215	-0.258774512650465
IFI16	-0.268480052244644	0.0785533854987589	0.000631286179671216	131.340928338179	-0.440976183070807	0.12965506360129	-3.40114894723185	0.000671032545708805	0.0112674057306133	-1.24656748624891	-1.34168752312902
DUSP23	0.126884586095929	0.115392668843993	0.271510946919689	8.22308297638602	0.133951481282333	0.225933499969551	0.592880123135283	0.553261381233761	0.763232703244901	0.0774991765878316	0.12242968844539
SNHG28	-0.0765298335259005	0.124634096360839	0.539191477172307	11.7389612150392	-0.300850826636405	0.246798668468561	-1.21901316770973	0.222839194735779	0.471624464441191	-0.603730821350273	-0.984842725332703
VSIG8	0.086518523738975	0.176630133438323	0.624255059556055	3.50490054994039	0.138131249942874	0.357177755092565	0.38672971083285	0.698956318272169	0.853604231019546	-0.057685795192046	0.133073934001366
ENSG00000272668	-0.157691080185784	0.20800956749533	0.448393919612754	6.37511098337539	-0.346531173272232	0.353596085023607	-0.980019824736172	0.327076332884375	0.583793904455276	-0.875537883984063	-1.10117280629245
TAGLN2	-0.0647862997163223	0.14753379940408	0.660568411281148	10.7499552487107	-0.150467038510432	0.263203083801583	-0.571676578925884	0.567541104451059	0.773228655977451	-0.564402009126646	-0.601873690811246
KCNJ10	0.14139010817235	0.0510308465927259	0.00559394995479688	300.883980517974	0.152855871597814	0.0973867584750798	1.56957551510382	0.116513898500778	0.322407426210627	0.126077821074208	0.170571819971378
PIGM	0.257316962237343	0.0702603516690436	0.000249926490219829	86.5509262229344	0.298361716961444	0.110748763804967	2.69404105933744	0.00705914680549579	0.0551521254432987	0.514314066579739	0.5411186309711
ENSG00000225279	-0.0364719331936867	0.0810676333208063	0.65278606140179	18.2827052927072	-0.126813690986341	0.154395517085303	-0.821356043105038	0.411443493866606	0.655376720659922	-0.469577876778047	-0.541637811815344
KCNJ9	0.279121811317223	0.177455363432569	0.115739012467335	17.754895249798	0.35678305801563	0.30433864337738	1.1723225616578	0.241067576735885	0.493618485054408	0.587337981606721	0.689895070624478
IGSF8	-0.0533912688542891	0.0454428777431111	0.240030923726544	233.482481844573	-0.136741429620352	0.0815592978905682	-1.67658909722131	0.0936228602335389	0.283745922169641	-0.526240324890695	-0.566919901906489
PEA15	0.368049014943195	0.0863407600507968	2.01927016022647e-05	124.492321086054	0.499012508923996	0.15905640789751	3.13733043214166	0.00170493861670722	0.0216258152780022	0.885153047300626	1.05209817890943
PEX19	0.0992346949418275	0.0556653202927064	0.0746347755094717	34.0652272364667	0.0935865429143521	0.105634579256408	0.885946094291613	0.375646575822839	0.627338507983509	-0.015099643736291	0.0196358855498658
COPA	0.165563775508205	0.0426696008007994	0.000104398865519378	566.690260120766	0.178113761619252	0.0715950151862535	2.48779557006715	0.0128537595246906	0.0822125810592694	0.207034851455713	0.23489384481262
NCSTN	0.292429510952408	0.0474262561978903	7.00464097395533e-10	81.5693410634391	0.396900826509332	0.0944195355166551	4.20358800048662	2.62716945049005e-05	0.00110406818872453	0.631905147552442	0.792059427957453
VANGL2	0.218759570814098	0.111087684611342	0.0489242369621282	14.5385549103172	0.279290286508104	0.194475857501774	1.43611803591382	0.150968756757959	0.377562268591799	0.385186290247126	0.492551113164324
USF1	0.026236664923807	0.0832502549331285	0.75264460141251	19.0146344532018	0.00483935045553244	0.157852622424799	0.0306573966348764	0.975542767738097	0.988912777574842	-0.25956829021235	-0.206368706008723
ENSG00000289121	0.279364327013179	0.0753055373963028	0.000207468254825878	18.2897351063	0.292529083709261	0.156316727076875	1.87138695378005	0.0612914658830393	0.219214869821788	0.588150160838475	0.52626518198473
ARHGAP30	0.124103507858483	0.131015039044117	0.343513299593767	6.62806940024021	0.167666951145097	0.258372383392795	0.648935265229947	0.516380219330413	0.737987447388307	0.0681854124727625	0.208289880575701
PFDN2	0.214889777817687	0.0626559619925636	0.000604297799883309	87.1911009486325	0.261734162321708	0.111503689025782	2.34731392843147	0.0189093152741952	0.105002064884072	0.372226446594612	0.44784249122184
NIT1	0.102880848542047	0.0627188862226693	0.100932668439602	27.8339249932741	0.124365485848276	0.126098750934404	0.986254700595488	0.324008142847486	0.581398890968323	-0.00288876304170952	0.0980178854042771
DEDD	0.00177650388814657	0.0659256936405853	0.978501955458514	34.0597127069635	-0.0754618766987491	0.122022760612459	-0.61842459816504	0.536295487244442	0.75258941390239	-0.341484781102559	-0.410864707987356
UFC1	0.238719649672193	0.0723087339309366	0.000962055402707781	33.8976132855071	0.301023854827473	0.136423840085275	2.20653409726123	0.0273466255499192	0.132675457391299	0.452032114179491	0.547898060994915
PPOX	0.155138601912501	0.0821545534282263	0.0589756298745832	30.2370830718271	0.165875170642726	0.142548463321438	1.16364053864746	0.244569715676115	0.497572525711889	0.172121195873631	0.203726912335452
B4GALT3	0.134404915030137	0.08265806155012	0.103942174190012	16.7779078184856	0.169102009689717	0.1758788863772	0.961468503541979	0.336316654706685	0.591604698649055	0.102684577278052	0.211944416694012
ADAMTS4	-0.223053520539639	0.0628851087652614	0.000389643656440042	147.351478317287	-0.379335214405942	0.110910271514261	-3.42019913238755	0.00062575311705887	0.0107372667526099	-1.09443512435801	-1.18471194384134
NDUFS2	0.276578168324928	0.0391262802102885	1.56212473421114e-12	224.089314225111	0.340641625540703	0.0655833773480054	5.19402384133337	2.05796768869715e-07	3.0443516018897e-05	0.578819382415878	0.64878911839552
TOMM40L	0.424094908866538	0.101629868750592	3.00699807293978e-05	9.77524545987817	0.628560732707534	0.19828026615464	3.17006197791421	0.00152406425631442	0.0201305830333773	1.07284939779937	1.38200713255802
MPZ	0.237215026212558	0.290613440790194	0.414353613113738	7.094750480734	0.216299553969836	0.46881096276567	0.461379044324847	0.644526683470936	0.821687450975916	0.446993166408675	0.332138210120734
SDHC	-0.033090941066636	0.0603693986509328	0.58359510698621	65.9465577657934	-0.0926212878664724	0.105367346673615	-0.879032174487367	0.379383830928444	0.630469454439635	-0.458255015478335	-0.454563056125487
ENSG00000289106	0.531550678013284	0.161578898301634	0.00100284158130815	3.68183500629979	0.748473965504936	0.313314767851977	2.38888824371837	0.0168994421002161	0.0975374174607063	1.4327161836957	1.68737951054533
ENSG00000288670	0.141142999918612	0.134228380485211	0.293022655927107	12.0916188064752	0.137592373786083	0.250874293753911	0.548451464385789	0.5833819471283	0.78383007664568	0.125250261476923	0.131701625961619
ENSG00000283696	-0.237077605636696	0.138299115810025	0.0864850166925551	9.62839889526509	-0.389701944613469	0.238739930986467	-1.63232829549389	0.102610345538624	0.299687036831759	-1.14140144798203	-1.21111197477682
ENSG00000288093	-0.251990664317365	0.148078395543149	0.0888044534883349	5.52234314029909	-0.452472559538055	0.285376847604606	-1.58552651813213	0.112846756775877	0.316522956576705	-1.19134492275226	-1.37096432384686
ENSG00000283360	0.0231669613779981	0.1252036753229	0.853202214266155	8.66209587365374	-0.0148342533189281	0.237762268264454	-0.0623911162490614	0.950251369384775	0.978964334588539	-0.2698486535419	-0.256469725120912
HSPA6	1.07525077084459	0.54756248997086	0.04956440324658	9.77890053225287	1.28657580514207	0.716107532987812	1.79662375533754	0.0723953705151877	0.242679518701829	3.25355471523642	3.05771566557971
ATF6-DT	-0.05622250794945	0.158390885903478	0.722619183728736	4.85151878858746	-0.167100197969324	0.277883123266329	-0.601332661030917	0.547618439863848	0.760078774714384	-0.53572207651157	-0.644231880469811
DUSP12	0.0310123980150989	0.0609287618854779	0.610756156101943	38.4624892513639	-0.00281458284474388	0.112702865497131	-0.0249734807746794	0.980076116285739	0.990657054199859	-0.243574474975544	-0.225860298040193
ATF6	-0.012963413481772	0.0315534474682597	0.681189973842058	308.101865531311	-0.0760890661599307	0.0578496688500726	-1.31528957161585	0.188412601561461	0.430719767408236	-0.390848409788201	-0.41246191567446
OLFML2B	-0.308208454282582	0.22912853556634	0.178582147334775	11.8776991406258	-0.537677044615436	0.366608500997508	-1.46662459586307	0.142478205380018	0.364839898249369	-1.37961694896008	-1.58794701721835
NOS1AP	0.321586753783995	0.132202120575194	0.0149933956545727	105.927868020789	0.405581725988961	0.210491052250783	1.9268359469539	0.0540000780777501	0.201875955270194	0.729552052383327	0.814166303531745
C1orf226	0.396185250146453	0.168866701515288	0.0189688823367073	5.67380208814514	0.508983620262616	0.328945048411482	1.54732111858976	0.121785831755848	0.330868284511343	0.97938062214579	1.07749072241458
UHMK1	0.155999361493425	0.045581170771513	0.000620590919975155	92.800294137189	0.179930900788859	0.0814073734975963	2.21025311416259	0.027087600607125	0.131823956210377	0.175003859003551	0.239521391718092
UAP1	0.279354663979851	0.234176038663176	0.232898390905239	7.94936747341126	0.33416422081381	0.400899706986751	0.833535707285646	0.404542668308131	0.650124898672698	0.588117799572317	0.632293687170014
DDR2	-0.288884819257524	0.19788507654254	0.144328121896419	16.0871003152156	-0.454728827241502	0.308701798426875	-1.47303588627851	0.140741359545386	0.362337107349226	-1.31490256011414	-1.37671016038136
HSD17B7	0.42283299339684	0.107814807529024	8.78734153857193e-05	95.7772967409571	0.557478396362488	0.177248280428605	3.14518366561552	0.00165982590133569	0.0211853361160128	1.06862327324823	1.20098806088264
ENSG00000232995	-0.0469498063856739	0.123540654086449	0.703919230804031	8.27957012062745	-0.0573914879082049	0.252384980274553	-0.227396605954017	0.820115359224514	0.921253002721396	-0.504668022040331	-0.364846454059978
NUF2	-0.0675280075219709	0.0833459147572679	0.41781732666527	20.6575866413626	-0.123040194614776	0.159162770867714	-0.773046321975878	0.43949496694423	0.679716485439207	-0.573583922612727	-0.532028183808249
PBX1	0.0613065080821527	0.035147157448699	0.0811101569174122	935.275834323156	0.0270642654770131	0.0691558274783681	0.391351914420788	0.695537130349341	0.85160410273612	-0.14212022912177	-0.149770489178542
ENSG00000271917	0.247576453689433	0.147478426471722	0.093204683265964	5.61426318702549	0.286279321130945	0.288047180250228	0.993862605710122	0.320289761750148	0.576993492361332	0.481693337772291	0.510349466797393
MGST3	0.108272112183986	0.106814532353948	0.310751750027514	121.169728993289	0.0955730707133849	0.16977487019378	0.562940031138286	0.573475720040018	0.777440095908356	0.0151664492018965	0.0246947994309841
ALDH9A1	0.0853388428833547	0.0703145930969592	0.224873054718438	31.6204506934016	0.0512975465511856	0.135853005632966	0.377595963461979	0.705730763770846	0.85768176389299	-0.0616365179988946	-0.0880577449265568
TMCO1	0.00096567712907571	0.0580713889761464	0.986732479172858	69.5214586114065	-0.0433716734154374	0.105726534252574	-0.410225055820191	0.681640862466852	0.844132039772182	-0.344200220413286	-0.329143437881349
TMCO1-AS1	-0.112644630056317	0.0726823035654863	0.121184255078517	19.9271622900139	-0.209614567871454	0.146429229347962	-1.43150769013025	0.15228476458544	0.379822183573392	-0.724678406146325	-0.752499449717819
UCK2	0.269013172406081	0.10635464249615	0.0114258525103045	38.640907582687	0.334955710993627	0.180565619513955	1.85503592486354	0.0635910966449198	0.224573036546572	0.55348439306862	0.63430930490232
POGK	0.115141278838146	0.0459169261171106	0.0121554219600175	124.103153197033	0.109660722089125	0.0759727395747678	1.4434219787639	0.14890163638609	0.374354504938719	0.0381711230807165	0.0605705697734817
TADA1	-0.000758149386524411	0.0545967955815244	0.988920663870518	60.278537942004	-0.0760038121694247	0.102197480821334	-0.743695554514675	0.457060679489896	0.6944637049809	-0.349973273945338	-0.412244806910011
ILDR2	-0.0800955703185485	0.145557423520039	0.5821356729041	32.6133954516254	-0.191346269903189	0.240719975387996	-0.794891531518206	0.426676600771791	0.668909172871672	-0.615672388090819	-0.705977198067955
MAEL	-0.937477150597699	0.451913074085124	0.0380362907077802	4.94297882651352	-1.31446731476623	0.666602529327526	-1.97189067988128	0.0486220874860278	0.18958134967287	-3.48702267511371	-3.56612979537868
POU2F1-DT	0.178457475358742	0.138676437646116	0.198142298041736	5.54961614370724	0.152966516219783	0.267427713703252	0.571992012725803	0.567327385840113	0.773228655977451	0.250215542081903	0.170853588801504
POU2F1	-0.00204383305065421	0.0249072787197227	0.934600860615173	577.134823060141	-0.0554328793840281	0.0457375233117735	-1.21197816082356	0.225520740608378	0.474907251608215	-0.354278997607861	-0.359858639716046
CD247	0.508377235218546	0.180189874725949	0.00478232105784061	21.2929266821933	0.674147644483134	0.283181760441716	2.38061817057559	0.0172836165351309	0.0988312869749484	1.35510888124081	1.49809927125912
CREG1	0.0463216509895471	0.067953115395281	0.495447168279156	58.7067686087419	0.0154923877315701	0.114861679986919	0.134878644760676	0.892707824256443	0.952750001119123	-0.192304155046376	-0.179239562294723
ADCY10	0.010800190726545	0.163585343602036	0.947360508906306	11.1519335428104	0.0491283413338927	0.312287173575188	0.157317832722529	0.874994366769519	0.945561521485973	-0.311264670956264	-0.093581867161393
MPC2	0.184934452624165	0.108104521259965	0.0871364255253638	33.291746977105	0.233273635287422	0.179774750850036	1.29758842209167	0.194428802763321	0.437309606093629	0.271906783132423	0.3753645951925
DCAF6	0.219512992619448	0.0524469990796785	2.84632765226743e-05	134.425379782583	0.241283154669459	0.103088544279116	2.34054284456841	0.0192557289108813	0.10628731260398	0.387709481748789	0.395761726711427
TIPRL	-0.0370858544861098	0.0441852375840766	0.401285942842595	53.1630621711606	-0.0956085811129172	0.104818223620862	-0.912137010246831	0.361696597668889	0.61402085945787	-0.471633884417767	-0.462170530472822
SFT2D2	-0.0172292352676199	0.0377071029646385	0.647726531581308	122.744455633742	-0.0718652627145805	0.0704614865404205	-1.01992260230495	0.307765169127418	0.565000018230565	-0.405134544329597	-0.401705530643654
TBX19	0.0522152805255633	0.0813498894928294	0.520963764984266	20.0559669871337	-0.0113863565405589	0.158021199763741	-0.0720558795755423	0.942557437907473	0.975736622510267	-0.172566531508514	-0.247689272674565
ATP1B1	0.197379816764344	0.0478031036588546	3.6431783019709e-05	1256.18820282904	0.231877846343404	0.0781109802015207	2.96856915308419	0.00299189772431012	0.0309288211290842	0.313586008249872	0.371810063477697
NME7	0.244359053692436	0.0535408865980559	5.01950157358016e-06	129.082010357174	0.299326483171483	0.0897968264106826	3.33337485450237	0.000857992600802506	0.0135376027598629	0.470918342580724	0.543575515377338
BLZF1	-0.0683105014294743	0.0377702536080984	0.0705163760762444	169.187459499065	-0.154396754465166	0.0610913674057003	-2.52730886574916	0.0114940368802035	0.0766251859255751	-0.576204475885135	-0.611881149353702
SLC19A2	0.108816594362616	0.136996222471482	0.427018701687468	10.2338271088478	0.143163670140148	0.252394884891856	0.567220964884013	0.57056406607186	0.775499422438759	0.016989906919961	0.145889551484294
SELL	0.170609654631491	0.182106777449444	0.348827472070561	16.0462068717044	0.19338018198328	0.294368142187156	0.656933119686339	0.511223921221406	0.735083151888439	0.223933379254986	0.273771481426701
METTL18	0.574893235546724	0.14390665406791	6.47205336714902e-05	7.29605269103217	0.694647292558923	0.278497615667679	2.4942665699078	0.0126217715020629	0.0812859668393626	1.57786936621851	1.5503039040154
SCYL3	0.0057180806166155	0.0655076621840111	0.93044201223585	51.9968830090556	-0.0290012255541455	0.106606696393225	-0.272039435939115	0.785591696880356	0.904378052291915	-0.328284535458225	-0.292547494850111
KIFAP3	0.221185190751965	0.0637475586239746	0.000521031264067502	104.560760581362	0.264411929733843	0.118979650936402	2.22232900880822	0.0262610790920593	0.1292779178066	0.393309633067878	0.454661723622337
GORAB	0.0158864619529845	0.169370300549959	0.925270246584481	11.4593539649923	-0.0282012552343375	0.281925118504183	-0.100031013142659	0.920319703992158	0.965210165271606	-0.294230870975212	-0.290510281498589
FMO4	-0.149177031791214	0.071171196964279	0.036079445248959	47.5216732746483	-0.287912439257134	0.123527953967708	-2.3307472520139	0.0197666909949094	0.107820302318472	-0.84702454072619	-0.951893683520075
PRRC2C	0.125068689069418	0.0364268965465863	0.000596026875956587	615.893613995852	0.121620315332383	0.0599027925372924	2.0302945852928	0.04232660428955	0.174508767350979	0.0714177811296054	0.0910270035069023
VAMP4	0.0800209106006562	0.0598885446008789	0.181495711594667	50.8167211372059	0.0708540687037663	0.112805252322782	0.628109660186957	0.529932105220103	0.747666726992941	-0.0794461452844765	-0.0382548871803651
METTL13	0.16622736070707	0.0926030319439829	0.0726452381647772	24.6279517442004	0.191809026968472	0.167917969324186	1.14227814771962	0.253338421508643	0.507672076588642	0.209257182323383	0.269770360517308
DNM3	-0.0743945401123065	0.0251785769678897	0.00312997445805591	5211.50351232544	-0.174948475355073	0.0515333991089456	-3.39485612010996	0.000686646751865741	0.0115034715745752	-0.596579775075165	-0.664218391320031
DNM3-IT1	-0.083351512925755	0.119808032569977	0.486611159227381	9.87882191692231	-0.155148367852184	0.224006290390137	-0.692607192333627	0.488556095468837	0.71814592800221	-0.626576461556788	-0.613795216400068
PIGC	0.114227762978013	0.035772790112776	0.00140731482042839	182.640311661435	0.0943643886879808	0.0669182370740724	1.41014457065759	0.158496998866301	0.38780120810936	0.035111780440839	0.0216167562849724
C1orf105	0.0628327000179704	0.122945007360587	0.609306625885654	13.769846040282	0.0699070713239931	0.217337356720924	0.321652349042592	0.747716080763034	0.881855032211515	-0.137009049043076	-0.0406665212849822
SUCO	-0.114129742454999	0.0303272476574287	0.000167703286619708	209.174114019951	-0.219144938322293	0.0570592218165023	-3.84065767715944	0.000122705126798821	0.00347735046117808	-0.729652011843367	-0.77676959755538
TNFSF4	0.271270159994308	0.134812408824806	0.0441983653432191	5.73857628568342	0.355248456809338	0.266391739356134	1.3335565797497	0.182349221027215	0.422274894592296	0.561042990207075	0.685987038052133
PRDX6-AS1	-0.0554241139968602	0.0399533763929767	0.165374755822014	152.595315327868	-0.145057620526121	0.065808402261145	-2.20424164000358	0.0275073547926907	0.133066154168827	-0.533048274370662	-0.588098006553053
PRDX6	0.262125746363393	0.0731719791205158	0.000340550881397088	44.1224136302648	0.338822687924188	0.129436344959963	2.61767811837541	0.00885302709178399	0.0641974655729218	0.530418568936869	0.644156991545064
KLHL20	0.0435851180265233	0.0529190284445468	0.410156068746329	126.860316132649	0.00895854877324462	0.079978969047907	0.112011305970679	0.910814442119464	0.96098968790689	-0.201468738108993	-0.195878709564325
CENPL	0.0845897261341097	0.12773288980115	0.507817938497071	7.67001568208533	0.080500799332161	0.228937487077564	0.351627862958447	0.725117366426739	0.867759249549353	-0.0641452919712234	-0.0136884152149818
DARS2	0.312878835275666	0.0796582382179881	8.57389473946666e-05	21.0043835491627	0.458123298925296	0.146326722000077	3.1308245866743	0.00174316246582767	0.021927382956623	0.700389442778253	0.947969260023379
GAS5	0.139721739905582	0.0672970738142065	0.037876068264477	48.2092375314731	0.152632723863884	0.121604998644736	1.25515172538092	0.209423686220056	0.455187274500924	0.120490495883381	0.17000354945975
ZBTB37	0.105255624696717	0.0324519651444287	0.00118100498598523	240.757645078752	0.0837724109885366	0.0670041451804417	1.25025714100132	0.211205629292001	0.45734488690181	0.00506430517221984	-0.00535689242928266
RC3H1	-0.0658349821766993	0.0294037870742615	0.0251561309873371	350.054909384433	-0.158659705284006	0.0543680251894025	-2.91825396878554	0.00351997529113885	0.0344612802659278	-0.567914021459147	-0.622737227523086
RABGAP1L	-0.0365653562013465	0.0362710675717157	0.31339993342856	910.202812227469	-0.1155659537955	0.071521934828953	-1.61581134615388	0.106135107680946	0.305280312643251	-0.469890748183299	-0.512994198655933
RABGAP1L-AS1	-0.113730973348483	0.148684529628924	0.444322376049917	10.6697382791115	-0.238342886609994	0.252368064389852	-0.944425702936043	0.344952152058101	0.598219864943938	-0.728316543698511	-0.825659307092255
ENSG00000289425	-0.0273590035001345	0.144007372778474	0.8493221755406	7.68180955030434	-0.128694804398691	0.255784202020551	-0.503138205495391	0.614867107110339	0.804448048995723	-0.439058894456686	-0.546428276241931
ENSG00000287697	0.216405433957184	0.135748182342377	0.110898369469296	6.19994986933586	0.244370268279503	0.254922306415519	0.958606846594206	0.337756842131578	0.592688982852842	0.377302342544881	0.403623404711625
COP1	0.0867683949388595	0.0264418526313825	0.00103264064004447	410.345555211479	0.0574929066247474	0.0508858582476599	1.12984056090655	0.258543413558911	0.513856337065293	-0.0568489825545815	-0.0722805717654629
COP1-DT	-0.151615284765113	0.0687051972149794	0.0273314375756024	128.69573590571	-0.328038633076486	0.113626377128207	-2.88699368374962	0.0038894203833707	0.0368193973157241	-0.85519019128071	-1.05407949688146
PAPPA2	-0.118786878893833	0.0987239715779137	0.228890328154628	42.1708135522046	-0.30219271151647	0.172850113679761	-1.74829339178996	0.080413236930228	0.258587482743202	-0.745248649744074	-0.988259984356173
ASTN1	0.353965828774495	0.381655366824085	0.353693540560166	17.3455825261035	0.392940549083312	0.551215891257496	0.712861431093527	0.475931507580492	0.70977722615681	0.837988795609416	0.781974141230872
BRINP2	0.122755575789782	0.429557539555951	0.775052650461454	8.02330593520347	0.162694915173048	0.649596189021809	0.250455464367859	0.802235141600149	0.912034563465852	0.0636712204007909	0.195628038235181
RASAL2	0.601534899226511	0.206323665137228	0.00355128740352575	52.4976901978237	0.969848746172377	0.344426688557375	2.81583506270833	0.00486506363846265	0.0429093568452292	1.66709165698526	2.25113499959174
FAM20B	0.0547487750353602	0.0496049573462239	0.269725188548884	81.4351503569484	0.041926172530762	0.0810888271256657	0.517040066022756	0.605128190223768	0.797617510289601	-0.164081919341423	-0.111922990678544
TOR3A	-0.081377478838871	0.114555362846248	0.477470469438084	10.2054616181855	-0.166104038254121	0.230743479892052	-0.719864493383859	0.471608431393542	0.706440769027035	-0.619965468887547	-0.64169504901268
ABL2	0.0236414628684305	0.0357669756958362	0.508621423269563	173.067414886926	-0.00619173899480196	0.0687160024338418	-0.0901062165361441	0.928202809236418	0.969763652021208	-0.268259559465139	-0.234460601612361
SOAT1	0.031988427261302	0.0736565444607145	0.6640766169765	36.9341523336454	-0.000111701097697771	0.129968425936157	-0.000859447953556356	0.999314259831464	0.999793276457395	-0.240305776509552	-0.2189771091939
LINC02818	0.244732903654484	0.17198531676018	0.154739867019049	3.78570159324173	0.418197051019989	0.327433912192924	1.27719529177414	0.201533308805129	0.445566019601595	0.472170357110218	0.84629263115996
TOR1AIP2	0.0398798393089315	0.0369975933543049	0.281076775794385	121.267056506506	0.0137189518485499	0.0669936006767266	0.20478003436104	0.837743986716486	0.930217932232476	-0.213877627399328	-0.183755813922439
ENSG00000272906	0.478069770951633	0.0757264374227048	2.73472651484842e-10	19.5608882571809	0.634980953822611	0.153440636204717	4.13828415684769	3.49912839420018e-05	0.00134100016412962	1.25360991249296	1.39835693935898
TOR1AIP1	-0.00598824457952101	0.0455283849673248	0.895357861232216	96.8459900724507	-0.0913259513195286	0.088495277287317	-1.0319867242522	0.302078336709989	0.560295750939687	-0.367488736930533	-0.451264337607052
ENSG00000260360	-0.0435830499725346	0.161398718547585	0.787134533241494	3.91804805440157	-0.232802755297877	0.323179087754871	-0.720352164229316	0.4713081946462	0.706174630142939	-0.493392835804051	-0.811550746813495
CEP350	-0.042641241969904	0.0218299433377191	0.0507796437444538	618.994946570635	-0.120133827988874	0.0386166238390981	-3.11093555173101	0.00186495637423919	0.0230286307546914	-0.490238743459551	-0.52462679809668
QSOX1	-0.0125206076709661	0.0586102074195173	0.83083947413778	63.8423102417918	-0.0667701169627192	0.104789948365096	-0.637180550276514	0.524007245140768	0.743499733140632	-0.389365463780032	-0.388730175562814
ACBD6	-0.0207739002848634	0.0180571309399827	0.249956889683661	440.391442060951	-0.110963971537888	0.0512794589057634	-2.16390683337372	0.0304715003952794	0.141527442809221	-0.41700554220122	-0.501274739237832
XPR1	0.108324720157492	0.0649945645542479	0.0955793396116879	135.463346239011	0.0705058374242151	0.125486028528131	0.561862051506471	0.57421001074459	0.77760674787036	0.0153426320396191	-0.0391416968463657
KIAA1614	-0.352409812231159	0.163545654606632	0.0311767052869052	39.0813943378608	-0.588649545817501	0.261178310420537	-2.25382247426934	0.0242073383624813	0.123482467722823	-1.52764623341371	-1.71775415810609
ENSG00000243155	0.0324855922788928	0.113652333347582	0.775005998843022	23.7998918589736	-0.0230966672286645	0.187168464802274	-0.123400420327558	0.901790024244869	0.956834014392078	-0.238640782825535	-0.277510880668728
STX6	-0.0259755125014987	0.063583715273561	0.682888566359855	153.261960884021	-0.0931485543766174	0.104468939920779	-0.891638743987008	0.372586596382383	0.624319902893826	-0.434425616383773	-0.455905798909413
MR1	0.440096795369275	0.310420324550449	0.156265290583597	5.22671368997407	0.542984294037358	0.487341188246439	1.11417689933235	0.26520330363291	0.521765190935182	1.12643933075266	1.16407721801266
IER5	0.651626719602735	0.175301889429475	0.000201467816020831	13.2442348587502	0.817622340885697	0.339731156670089	2.4066745861631	0.0160985072924678	0.0949542338028213	1.83484795840701	1.8634735356281
LINC01344	0.292033493452981	0.15778855980618	0.064199765843055	60.7433989518112	0.334919939732461	0.231531142187632	1.4465438064528	0.148024734408309	0.373030053263705	0.63057889447353	0.634218209409096
GLUL	0.127735579352606	0.0639410967267615	0.0457484300649059	822.379802104801	0.139838569875555	0.110416219018249	1.26646765410835	0.205345702779538	0.450515155537761	0.0803491325327884	0.137421814011479
RNASEL	0.133548737736134	0.174267840638379	0.443472928727206	6.34032056638834	0.180187473596545	0.320994218494801	0.561341803729289	0.574564548722004	0.777766208883925	0.099817260116797	0.24017478289588
NPL	-0.183099814792935	0.120531182192676	0.128735456032964	33.8746407085732	-0.357790848079848	0.21528326815889	-1.66195381155111	0.0965220358780704	0.289097079721461	-0.96063112494613	-1.12984681992008
DHX9-AS1	0.115112891117957	0.0664355362387864	0.0831489042116146	34.8549707178322	0.0841690178694563	0.126248634820539	0.666692499202873	0.504968570931626	0.730419484676986	0.0380760532887034	-0.00434688891651603
DHX9	0.108469810783961	0.0353607252806686	0.00215841407552771	241.594066239132	0.0985604846696546	0.0592796253525349	1.66263676741405	0.0963851666264987	0.28882299336558	0.015828537057335	0.0323025811793077
SMG7	0.0216569526775743	0.0337530788847202	0.521114129156999	215.075832180197	-0.0297862687700827	0.0530070867266594	-0.561929934457273	0.574163757574503	0.77760674787036	-0.274905636354567	-0.294546694672191
ARPC5	0.125971862741183	0.0488751444466423	0.00995404018845744	200.191562360165	0.131448718288104	0.0862616623366079	1.52383706420088	0.127549418231947	0.340584574712129	0.074442488029432	0.116056124250207
RGL1	-0.15421263912503	0.0373011658965213	3.56103442164798e-05	641.426766182449	-0.287066091060054	0.0686543230179125	-4.18132578461455	2.89814263915961e-05	0.00117391866959472	-0.863888668549626	-0.949738363748284
ENSG00000289581	-0.169759894561808	0.0590361634959305	0.00403357705749355	29.5449566359059	-0.312373125884353	0.110785278919132	-2.81962665917347	0.0048079552141344	0.0426147881861535	-0.915956052999707	-1.01418554129341
COLGALT2	-0.0797828891262144	0.0328613529684175	0.0151880459950468	1307.60658779725	-0.189336901641754	0.0606748011828233	-3.12051952294414	0.00180532330659563	0.022517831091458	-0.614625226299609	-0.700860118410171
TSEN15	0.234446878040196	0.0293432610661358	1.35154448779592e-15	290.206403157338	0.275949366673603	0.0535268036809889	5.15534923994747	2.5315865211691e-07	3.60093840458217e-05	0.437722704770526	0.484043089398089
ENSG00000286655	0.216660444858362	0.207155421597335	0.295614806551602	3.49560807170939	0.246164573623335	0.375084898910979	0.656290280781894	0.511637369874548	0.735391722945413	0.378156367918336	0.40819280274134
ENSG00000285847	0.805236905377082	0.825510695361564	0.329341598210849	5.70233475468169	1.06829250532275	1.08384022537768	0.985654970455166	0.324302453239626	0.581579179479614	2.34928477528988	2.50183297619079
EDEM3	0.0222976419011574	0.0323035420340411	0.490034610244208	168.617912630088	-0.00969936464518961	0.0600261815635294	-0.161585568039576	0.871632222986421	0.944213314600807	-0.272759983557328	-0.243393160271319
RNF2	0.0672965667109788	0.118209254084333	0.569152346632223	31.8648963876822	0.033044238480314	0.205795302138065	0.160568478177141	0.872433283469868	0.944625139943877	-0.122059666871804	-0.134541823136295
TRMT1L	-0.0321693132906546	0.0481627134303616	0.504178381068065	121.773498598943	-0.100916805500865	0.0851753235683927	-1.18481270481858	0.23609150819789	0.487308034152361	-0.455168506227424	-0.475688513988257
SWT1	0.108401954235992	0.0381786566968022	0.00452078241654294	172.941186765609	0.11961621285395	0.0672638754706677	1.77831283161958	0.0753524900616191	0.248743525430873	0.0156012871105581	0.0859233337509272
IVNS1ABP	0.0735475802285633	0.0309066459447043	0.0173282058897904	285.423707063814	0.0411743858437213	0.0569163820852046	0.723418888117005	0.469422570350369	0.704606280544577	-0.101125172976967	-0.113837499052684
ODR4	0.0702090439867729	0.0313209921975181	0.0249874262494211	192.608155413517	0.0301246346730798	0.0609141454257319	0.494542514920586	0.620923088627162	0.808110176688093	-0.112305850538269	-0.141976918801693
PDC-AS1	0.265939562033492	0.0861872946130159	0.0020314153876823	194.465867732717	0.32305007804154	0.138522748630327	2.332108489297	0.0196949845691331	0.10767874700925	0.543190945870167	0.60399028704909
PDC	0.575025070875422	0.160489378654097	0.000339738480478321	4.87692013818366	0.811108448354754	0.314025633996332	2.58293706164201	0.00979631923276	0.0685835070564215	1.57831087956286	1.84688518415326
ENSG00000285280	0.0570933912881704	0.206848025918228	0.782535678555688	17.3673256728947	0.0653992954097412	0.35751206355363	0.182928919264093	0.854853791457064	0.937938970936024	-0.15622985591329	-0.0521460737768638
RGS2	0.56404380683752	0.256034514096046	0.0275948113284251	5.33472569588651	0.885359561047171	0.520937464320221	1.69955056352587	0.0892154959892846	0.275807800717923	1.54153489046727	2.03597389706784
UCHL5	-0.0276203901661568	0.037830608002396	0.465324807943396	85.59059905302	-0.0672953856360672	0.0764484342252024	-0.880271601610936	0.37871219295489	0.630223814745047	-0.439934272113228	-0.390067830633239
RO60	0.026756908162612	0.0302132422776794	0.375832026779019	186.797377751654	-0.0217856853257607	0.0576343817006198	-0.377998074811071	0.705432024142502	0.85768176389299	-0.257826008120661	-0.274172319512059
GLRX2	0.380191552908679	0.0884597599480924	1.7242083344511e-05	27.8064317432539	0.520711572727199	0.1636363478681	3.18212658441216	0.00146197905344894	0.0196431027590102	0.925818114843862	1.10735725715377
CDC73	0.0201296731428673	0.0344518309163775	0.559028872949028	290.308870305886	-0.0315895140725388	0.0628562885211929	-0.502567281901921	0.615268537276217	0.804604745888916	-0.280020458775778	-0.299138859300392
B3GALT2	0.661130256281022	0.257185186854493	0.0101511098316717	7.52677902511114	0.813020860450836	0.437464363875307	1.85848477633386	0.0631002032882303	0.223784679168219	1.86667507412374	1.85175535415742
ZBTB41	0.0866523087296101	0.0555947752673486	0.119081319562653	104.785460644434	0.0787022008853663	0.0947334570266748	0.830775138536384	0.406100669874535	0.651496281255178	-0.0572377524767659	-0.0182687461086534
ENSG00000290127	-0.225632441083502	0.0984541823461378	0.0219200331065788	18.0355597328102	-0.400569606424243	0.182148422615973	-2.1991384864681	0.0278680766643584	0.134429546908816	-1.10307186722041	-1.23878768372819
CRB1	0.298642046848016	0.0718848106350345	3.26067032275154e-05	229.856385454069	0.375023043363454	0.115343715003121	3.25135221588196	0.00114857470457878	0.0166577113772881	0.652710780816903	0.736345221038898
NEK7	-0.0144088826294305	0.0288189018629875	0.617088962813666	534.909033518068	-0.083125299424464	0.0519315538895517	-1.60067036702301	0.109449947797358	0.310647175319708	-0.395689251191233	-0.430380465895637
MIR181A1HG	-0.132335527550297	0.0455342302163722	0.00365746167268719	1530.8038466021	-0.255817182813046	0.0734402979824936	-3.483335305557	0.000495207708152343	0.00917995943195189	-0.790622748165741	-0.870159544978396
LINC01222	-0.400160434408529	0.122547106945819	0.00109324991811824	22.4870450282281	-0.67210965252394	0.204690466802464	-3.28354154945846	0.00102511532435533	0.0153234243638072	-1.68756191838781	-1.93029459803468
LINC01221	0.0181276268190785	0.127865988001392	0.887261275343615	9.31066660142042	-0.0997993170546262	0.262693640580698	-0.379907624843961	0.704013987150137	0.856735678834483	-0.286725263752545	-0.472842705429515
ENSG00000286541	-0.387417879816641	0.0893523916965323	1.45203018680762e-05	61.2814636794152	-0.637831725590005	0.155665588080675	-4.09744846921109	4.17729119862817e-05	0.00151829652828763	-1.64488740959686	-1.84300204644468
LINC00862	0.0193438925296548	0.0865047319454542	0.823055659406092	552.097569411147	-0.0389502159996843	0.132437114498874	-0.294103478070081	0.768678833244736	0.894133210674524	-0.282652019146541	-0.317883705041861
ENSG00000230623	0.0626336127649385	0.0864550241478311	0.468780493832779	72.7724526015162	0.0231017577956964	0.140252643910421	0.164715310539539	0.869168065521253	0.943677298587589	-0.1376757874642	-0.159861455498173
DDX59	-0.176285582843633	0.0637931401438583	0.00572036632949914	40.5747374296613	-0.311020077607398	0.116649370960446	-2.66628165284201	0.00766954086561104	0.058152495143508	-0.937810426072357	-1.01073985343873
DDX59-AS1	-0.314811520822789	0.267570279883613	0.239372615316499	4.30367115375231	-0.502796573531357	0.475495052425602	-1.05741704559592	0.290321295520012	0.547712412725727	-1.40173045995862	-1.49912001996561
CAMSAP2	0.0749742790881483	0.0248367961108564	0.00253880579937732	387.484037146224	0.0541584910273062	0.0464676558050219	1.16550942992595	0.243812845389397	0.496903141988096	-0.0963471928171518	-0.080772031768955
TMEM9	0.371769876296287	0.140336447691076	0.00806986319190286	21.4104388203429	0.478975548753352	0.242966343028128	1.97136583933315	0.0486820454779305	0.189713777332725	0.897614122462394	1.00107183234029
PHLDA3	0.236726852433828	0.0618524137716664	0.000129564153936473	185.736077217035	0.297368613210724	0.112659892149318	2.63952510105899	0.00830222748511058	0.0614996751062799	0.445358284167309	0.538589581867255
CSRP1	0.179058401828691	0.0535009354197524	0.000817420599721805	707.265171278353	0.229100193283146	0.0977138314356412	2.34460352149881	0.0190473220685636	0.10553072485403	0.252228030373761	0.364736461170035
CSRP1-AS1	0.192502230460611	0.0604914690536382	0.00146108482988852	189.602996259315	0.203135173071131	0.100742571951335	2.01637866828791	0.0437603943810384	0.177745061526277	0.297251089054802	0.298613650687329
NAV1	0.034897352741337	0.0470882278679491	0.458629370988919	1374.28862074183	-0.0203070487594064	0.0864611820358644	-0.234868969880414	0.814310434385693	0.918323823430158	-0.230563855054571	-0.270406807116863
IPO9-AS1	0.160423962039788	0.0533095780611676	0.00261859328420589	137.508049321206	0.169789968064722	0.0930512915100265	1.82469222414206	0.0680474873440877	0.233772986595701	0.189821739794302	0.213696379175805
IPO9	0.0062804847847657	0.02671716345164	0.814152044786449	213.314034511199	-0.0473557326709536	0.0542856442647055	-0.872343569140296	0.383020975707171	0.632545417743929	-0.32640105742839	-0.339289287680552
SHISA4	-0.00509021067119388	0.0562794153420329	0.927933330802856	79.036579397859	-0.0165062776046934	0.100748334775528	-0.163836728830011	0.86985967691235	0.943979559803216	-0.364481242974817	-0.260727720842363
ENSG00000223774	-0.415776498072107	0.0890079057154454	2.99399845601237e-06	22.3984627028994	-0.648676243747574	0.178179256258185	-3.64058228421174	0.000272022154224498	0.00608778173591981	-1.73985973993418	-1.87061881751029
LMOD1	-0.62291020391297	0.189173484397217	0.000991954668967831	3.65958237466892	-0.944678327199021	0.373244306756741	-2.53099192699731	0.0113740466433314	0.0760652224207966	-2.43354553794798	-2.62442102936029
TIMM17A	-0.106907925104113	0.0882151542742319	0.225550750522893	32.6784670662441	-0.213219075379295	0.149592048734625	-1.42533695596043	0.154059822326571	0.382704777779508	-0.705466319264642	-0.76167872879707
RNPEP	0.0130765475622144	0.0763455860169222	0.864002827285139	27.4263393403013	-0.0271615188449453	0.139481802281943	-0.194731630940945	0.845603048002184	0.934234961806607	-0.303641206674074	-0.287862477196248
GPR37L1	0.0950001845129615	0.07900897761774	0.229209619348907	69.8288728882503	0.0940471552497694	0.141049634694648	0.666766386551569	0.504921366574958	0.730419484676986	-0.0292809172963867	0.0208088860679515
ARL8A	0.105451186439935	0.0416186698444195	0.0112850125655679	295.159750257938	0.0975085995878424	0.079737528527052	1.22286959966111	0.221378952391341	0.469783222310301	0.00571923674578618	0.0296238388811572
PTPN7	-0.296166011454496	0.110527958498976	0.0073719558134761	8.64762183775675	-0.495742162907615	0.250568906668291	-1.97846640071703	0.0478761153671094	0.187760173548687	-1.33928709762408	-1.48115517907845
PPP1R12B	-0.0646184220502213	0.0313366951661626	0.0392011842895119	1142.23552836264	-0.169459412508763	0.0525892484694623	-3.22232048262042	0.00127156819327405	0.0178465922989592	-0.56383979086137	-0.650239882566694
SYT2	-0.0989975409295647	0.206708315725128	0.631992808256391	8.49130787596065	-0.222216590968716	0.349303097514953	-0.636171257998086	0.524664804584349	0.743924705666278	-0.678974632957764	-0.784591902492934
ENSG00000226862	0.525431540382852	0.180538789797337	0.0036102118547066	4.59542933716711	0.671189377267965	0.330868893169914	2.02856597015689	0.0425025175925364	0.174844199873857	1.41222333897451	1.49056571492723
KDM5B	0.280911603125617	0.10058465919755	0.00522559689115651	80.0763595988306	0.365761621269623	0.16590748567611	2.20461192440512	0.0274813382832877	0.133027302756765	0.593331951317468	0.712759980091256
RABIF	0.148405684792885	0.0818873631143985	0.0699375601763843	16.4620530468188	0.15963514563907	0.162970067984824	0.979536595971326	0.327314915620216	0.584003081265209	0.149572818408353	0.187835994964503
KLHL12	-0.0240270638218597	0.0679947978151812	0.723813916414681	44.4877960676428	-0.0909696838839405	0.12405402436313	-0.733306995488146	0.463371209343351	0.69938274663975	-0.427900308627909	-0.45035706297633
ADIPOR1	0.01875905742816	0.0415208287707497	0.651413989555067	57.2468612390638	-0.00240183205328361	0.0838748295132995	-0.0286359098101387	0.977154971932816	0.989800979170238	-0.284610617832544	-0.224809182264527
CYB5R1	0.196759633409564	0.0627066034125988	0.00170231601369468	31.1340549509357	0.256267020240589	0.115778749524516	2.21342017678576	0.0268686908841668	0.131243559293962	0.31150902911396	0.433919806133977
TMEM183A	0.211354761781054	0.0917645777230836	0.0212660078172836	33.7468690349622	0.244422601235973	0.164317713649298	1.48750001328306	0.136882799711879	0.356811851301819	0.360387762926937	0.403756676403094
ADORA1	-0.121312145314615	0.0668630968165706	0.069625962450096	193.118825819372	-0.237460524615922	0.121024295048576	-1.96208971529735	0.049752040125151	0.192251890896239	-0.753705706238992	-0.823412274182796
ENSG00000234775	-0.514133963752554	0.174275296507745	0.00317645064783833	4.11411584073502	-0.785974695788804	0.355283546248045	-2.21224625820433	0.0269496541945184	0.131432195568019	-2.06925652639236	-2.22026458900445
BTG2	-0.0351141359972362	0.0826542520452301	0.670959458922437	63.9816346926467	-0.117245159560611	0.144139447564687	-0.813414797555634	0.415980278115071	0.660417072862953	-0.465030646630558	-0.517270482812896
ATP2B4	-0.289616516039448	0.183207124393132	0.113920411588086	176.2924745422	-0.467688693225857	0.295377521686633	-1.58335912142302	0.113339634673676	0.317335025739886	-1.31735299503497	-1.4097138998496
ZBED6	0.55938033790576	0.162218203239793	0.000564084491591856	4.04121878737685	0.797500872617864	0.310264996468428	2.57038622369706	0.010158518948233	0.0701912881390746	1.52591704520009	1.81223197979476
ZC3H11A	-0.0415688597061783	0.134558334289218	0.757376169146739	6.8326784670731	-0.147774772142195	0.259198853340689	-0.57012124180951	0.568595468843462	0.774229820563451	-0.486647361055762	-0.595017535207196
SNRPE	0.0291553811150442	0.0737640471163762	0.692656980198438	27.9263957132915	-0.00923230064182902	0.141036778006756	-0.0654602350699387	0.947807566215301	0.977677578095973	-0.24979357990108	-0.242203729863589
SOX13	0.156488574441043	0.0590137410321557	0.00800802817887779	44.2769551109842	0.163286306476481	0.113608650511083	1.43727001193937	0.150641286289984	0.376998231786116	0.176642221396528	0.197134081933922
PLEKHA6	0.633899189609744	0.355230877700373	0.0743471675761191	13.677308688126	0.456390353326987	0.528875219312869	0.862945240504827	0.388167575178277	0.63668699638286	1.77547888691727	0.943556121406957
PPP1R15B-AS1	0.155903422998825	0.103591247244457	0.132327561529157	10.5426697155118	0.136877761376955	0.193705657081157	0.706627588680114	0.479797939555981	0.711900794368267	0.174682563293052	0.12988178601882
PPP1R15B	0.0991883073870964	0.0459761887114106	0.0309757340199054	86.8242579887964	0.0884181798724443	0.0839529902267414	1.05318678505248	0.292255393874506	0.549483228467916	-0.0152549945411775	0.0064740745004079
PIK3C2B	0.0846035742655671	0.0523003412796845	0.10573834729194	650.004498449359	0.0484135595568255	0.0931427966937252	0.519777817237122	0.603218442097423	0.796377546983237	-0.0640989149121059	-0.0954021384184758
MDM4	-0.057517516963894	0.0295448842584232	0.0515605993947199	432.531654020837	-0.147494971996086	0.0569146183794572	-2.59151297497451	0.00955549382422846	0.0673116286389579	-0.540059030547964	-0.594304993029947
ENSG00000287197	0.138566918889929	0.143729341053679	0.335004647830578	5.09282849214869	0.0676029515925628	0.275291476837332	0.245568632814988	0.806016173170738	0.914734968927828	0.116623028082552	-0.0465342183284196
NFASC	0.0252745530319114	0.0336736121524884	0.452908800510901	2767.77422450927	-0.0314846713140371	0.0667091519324354	-0.471969293597458	0.636948706301403	0.817008675756962	-0.262790379793564	-0.298871865560572
CNTN2	0.0626105357252293	0.0338411622837843	0.0642948739536632	1691.27182107599	0.0273439551560336	0.0623520016642127	0.438541737654076	0.660993621185252	0.832956694624195	-0.13775307191504	-0.149058228318014
TMEM81	0.313029260928548	0.211386448135788	0.138649526024456	4.44304935293522	0.455894372043714	0.389366342769251	1.17086230104354	0.24165413057991	0.494088766501647	0.700893214671087	0.942293049931216
RBBP5	0.0458005374855598	0.0590167886755262	0.43771387548383	81.0283549145743	0.000335993019290072	0.0945341002360311	0.00355419915618989	0.997164165337793	0.998852214100892	-0.194049351635225	-0.217837006355154
DSTYK	0.0838066786751336	0.0350043137654798	0.0166575058957581	177.747962043425	0.0677484197445462	0.0663076929442496	1.02172789817175	0.306909703144467	0.564344539252256	-0.0667676990741979	-0.0461637675078029
TMCC2	0.143129163575325	0.0293869660655328	1.11317249002069e-06	320.964939992955	0.131506500073421	0.0608990075599925	2.1594194280403	0.0308176419885907	0.142487919594975	0.131901875783729	0.116203271990076
NUAK2	-0.132938886249108	0.132445685048354	0.315511762169486	11.8046846662675	-0.285815594007283	0.236656731667538	-1.20772222278809	0.227154127075212	0.476607204731887	-0.792643381933552	-0.946553833986535
CDK18	0.152436951770583	0.0361506272531794	2.47885130516491e-05	1563.71830707864	0.150034476857507	0.0639370018994251	2.34659856421663	0.0189456545355493	0.105085514639813	0.163073434539749	0.16338682461274
MFSD4A	0.75600844168923	0.391215005181925	0.0533024101059188	26.1295793533842	1.05263814301875	0.544421266980142	1.93349930809582	0.0531747182330261	0.200003459654502	2.18441983464842	2.46196740229934
ELK4	0.110021850585853	0.0454986285888147	0.0156002648840359	88.1906074936384	0.112081603979864	0.0861311065651925	1.30129065385953	0.193158985119688	0.43583241735082	0.0210262810177131	0.066735614635963
SLC45A3	0.115119772956447	0.0601151243837375	0.0554939679185598	129.96774021775	0.104337245652721	0.111143758958971	0.938759374615338	0.347854301318	0.600935265607517	0.0380991004002566	0.047013745221093
NUCKS1	0.0314660900260244	0.0390341919264668	0.42017591708633	639.538163657805	-0.00379063861856852	0.0803886833803307	-0.0471538835962078	0.962390582165716	0.984181467522125	-0.242055071345054	-0.228345932575663
RAB29	0.250402753779546	0.0735234550578382	0.000659817597009129	36.5753309188315	0.330340924218128	0.126017766367672	2.62138374405335	0.00875736249897596	0.0638165829789909	0.491158548784073	0.622557237355951
SLC41A1	0.0222446478221768	0.0642101556914575	0.729015795831149	42.0717049739595	-0.020466271562143	0.119583302611486	-0.171146565742844	0.864108521816771	0.941371331958624	-0.272937459452998	-0.270812285684718
ENSG00000286619	-0.0240267117338564	0.563314161334791	0.965978609025083	49.5546352810865	-0.0735803247327681	0.844417078540908	-0.087137418939832	0.930562282476631	0.970721940954573	-0.427899129493656	-0.406073126735192
SLC26A9	0.304804656345884	0.0935240370687874	0.00111764296975458	16.584242003778	0.405410720227894	0.17795761518046	2.2781307774707	0.0227187870219167	0.118671969073169	0.673349211776376	0.813730818350598
RAB7B	-0.615667217516281	0.237632469732995	0.00957425675956137	5.29126884559269	-0.818508602094674	0.505395047673559	-1.61954218954547	0.105330656630498	0.303990181317698	-2.4092889507441	-2.30311579818355
SRGAP2	0.062723189273282	0.0659255685654421	0.341389019252964	184.043197406532	0.0295458310464611	0.111753304893696	0.264384405226907	0.791483726969305	0.906906937823172	-0.137375797892626	-0.143450906582065
EIF2D	0.0993352990936973	0.0366680994226959	0.00674784755198277	80.5260444480171	0.0793645530142942	0.0638604661599596	1.24278067146424	0.213948666945413	0.460824494776281	-0.0147627228518313	-0.0165819927791237
MAPKAPK2	-0.0409122260337125	0.0397903153766949	0.303857841457597	75.2876915796287	-0.100926662317615	0.0766184514344593	-1.31726314520921	0.187750434273023	0.430003433070263	-0.484448310682777	-0.475713615467886
PFKFB2	-0.217871097109746	0.0909278473528644	0.0165711246374402	32.5240926961828	-0.369863572860623	0.156185219355057	-2.36810867499446	0.0178792832665427	0.101026828633295	-1.07707931296065	-1.16059135569054
YOD1	0.211465289689245	0.066055659638703	0.00136799621028549	45.7334279829907	0.239575248965399	0.114467574846055	2.0929529544729	0.0363533544071031	0.158301054395364	0.360757918232587	0.391412354969375
LINC02942	-0.0751821817909676	0.0855199722173278	0.379337078049515	20.9342729608523	-0.16980138986281	0.164935247989774	-1.02950334711558	0.303243207745296	0.561200141165919	-0.599217568109346	-0.651110765916152
CD55	-0.0846051929074985	0.0677698171111034	0.211877300256798	401.036734372236	-0.18954170225536	0.108205333122187	-1.75168540021338	0.0798279187054692	0.25756343001226	-0.630775005656886	-0.701381665940258
CR1	0.0204516621807472	0.155930369872684	0.895649575646471	64.2270296309072	-0.0291711883916446	0.243394795278113	-0.119851323683041	0.90460092450325	0.958235694677879	-0.278942125233747	-0.29298032411045
CR1L	0.12714665834625	0.116628300376318	0.275630773219937	10.3935880408949	0.0411484547878285	0.216978054662044	0.18964339436041	0.849588580429351	0.935614931173319	0.0783768502496977	-0.113903535369252
CD46	0.107047900799096	0.0591560759550979	0.0703602908539156	332.65216487483	0.0876040059303428	0.099288784024528	0.882315226145798	0.377606364782055	0.629258866083242	0.0110665947237573	0.00440069004570878
MIR29B2CHG	0.131171831489788	0.0520996154715672	0.0118119832355694	187.34360892959	0.132475344250794	0.0912767646628667	1.45135889445793	0.146679949576568	0.370975635849918	0.0918570582770861	0.118670541393475
HSD11B1-AS1	-0.0397168654569865	0.105577945623079	0.706779183126468	19.9809265810712	-0.0801667441463269	0.183141539283089	-0.437731081982499	0.661581235179364	0.833342235354933	-0.48044507686714	-0.422846175979377
HSD11B1	0.187377016587093	0.128877055904487	0.145968298996153	110.776371291046	0.224639048946885	0.195612565612481	1.14838762143689	0.250808581510678	0.504866521784959	0.280086871085493	0.353375661175508
UTP25	0.0271445971069856	0.0831882964042813	0.744195060235672	40.4634846683341	-0.00842817425511814	0.13599179388787	-0.0619756090729084	0.950582255793415	0.978972661511556	-0.256527647172272	-0.240155932625671
SYT14	-0.736860803430866	0.220112324201072	0.00081497489361375	167.159478212624	-1.11095177045872	0.353154555986924	-3.14579481313518	0.00165636165230917	0.0211853361160128	-2.81516335451643	-3.04785483712143
SERTAD4-AS1	0.455489519280647	0.115454653343791	7.97396813240291e-05	23.1988796742246	0.611214025579626	0.191041084863771	3.199385231797	0.0013772100841122	0.0188814353793066	1.17798919284159	1.33783181443572
SERTAD4	0.378149166947295	0.135834709172159	0.005371090708139	13.4221451278064	0.496673842344389	0.232261328782928	2.1384267667244	0.0324821219730274	0.147034281011932	0.918978213391207	1.04614250447657
HHAT	-0.901111656812185	0.186096262093207	1.28422144820129e-06	25.5073448054864	-1.34392670057144	0.320351546355836	-4.19516220807829	2.7267637781347e-05	0.00113481071779601	-3.36523551124115	-3.64115139631059
RCOR3	-0.0216837879832001	0.0273543883124795	0.427953389425371	354.435315799568	-0.0940969744485476	0.0509903584791211	-1.84538758414647	0.0649811779419979	0.227298436230924	-0.42005273421452	-0.458321056057768
LINC00467	-0.542816022400055	0.119477904040307	5.53978152582149e-06	41.4429322029633	-0.870469923625849	0.212673757156268	-4.09298229958033	4.25860240385007e-05	0.00153466832165913	-2.16531205082186	-2.43544107996581
SLC30A1	0.100741476847704	0.244992514585814	0.680924227750338	6.36730417500591	0.0453474300976379	0.422345624707073	0.10737042707401	0.914495114631551	0.962442651694412	-0.0100534673809398	-0.103210377945726
LPGAT1	-0.0065741336902084	0.0311892248880289	0.83305722253644	1846.7252219618	-0.0711842253251948	0.0586266814428326	-1.21419503156779	0.224673257333169	0.473716005662708	-0.369450865467967	-0.399971193221142
INTS7	0.0910578366114431	0.0377041833977784	0.0157326505504218	142.705643941141	0.0539412807249291	0.0679455742049644	0.793889541093729	0.427259738964223	0.669285337300647	-0.0424837455807116	-0.081325181951073
LINC02608	-0.227030213954069	0.209437885775582	0.278365760447561	14.4904084759661	-0.389585428282074	0.344568939989264	-1.13064581007857	0.258204198063313	0.513320078208654	-1.10775297493885	-1.21081525298589
PPP2R5A	0.0104600377265064	0.0201787444825303	0.604200765807466	359.449945468567	-0.0746596114565641	0.0459000720306005	-1.62656850313416	0.10382877331235	0.301960678563038	-0.312403835170609	-0.408821650360876
ENSG00000234915	-0.00284243587610787	0.0684059516497925	0.966855468334666	62.0398533110856	-0.0886471382092	0.116112524832205	-0.763458880403338	0.445189776301096	0.684298873734634	-0.356953499258966	-0.444442442219854
PACC1	-0.0301704783830308	0.0449991552093713	0.50255971443794	182.60597037466	-0.106687812254193	0.0755653698558811	-1.41186118003087	0.15799084002201	0.387395739506977	-0.448474456206139	-0.490385024244319
NENF	-0.125674608261547	0.0475974114835877	0.00828164263644394	212.134271533526	-0.234416008930473	0.0797902515624118	-2.93790286833616	0.00330440533551865	0.0331628684724066	-0.768315489704041	-0.815659076533159
ENSG00000286213	0.190651239554885	0.218023906471078	0.381872652596458	8.53262443521504	0.157766839726835	0.374255204050807	0.421548820214715	0.673354369654222	0.8398053444309	0.291052165039307	0.183078146260759
ENSG00000260805	-0.155040441989676	0.0965592660551857	0.108350704431583	19.1583749095775	-0.292640361344049	0.176432919981418	-1.65864942537294	0.0971864560405815	0.290381588408063	-0.866660960429546	-0.963933862714136
ATF3	-0.182908512768855	0.0736712437140178	0.0130366427362724	66.8041151874368	-0.319780142382356	0.135004843092047	-2.36865682043961	0.0178528101182367	0.100992971349551	-0.959990459069483	-1.03304833223832
NSL1	0.0314561587648925	0.0308538065973389	0.307954842678706	242.11509590586	-0.0136101638625938	0.0615455667562009	-0.221139630032289	0.824983713712805	0.92367679018386	-0.242088330899677	-0.253352445239204
TATDN3	-0.0389595850662169	0.058639046682006	0.50643648849503	212.592968503471	-0.116477410685198	0.100994277121308	-1.15330703882649	0.248784382053463	0.502562797175594	-0.477908963055731	-0.515315324951561
SPATA45	-0.111221145670841	0.126695440950417	0.380018474081181	7.4080096678183	-0.212368126697673	0.241288104948621	-0.880143373594374	0.37878164497077	0.630223814745047	-0.719911191182972	-0.759511693379961
FLVCR1-DT	0.148332644261989	0.115680219483112	0.19974986011576	13.8771741041214	0.160346536672751	0.203637699857648	0.787410861470349	0.431041390578245	0.672260968985133	0.14932820742746	0.189647631316606
FLVCR1	-0.0242329599492695	0.0588950160476899	0.680735058745215	79.1881908280523	-0.0926277750100417	0.101468618766355	-0.912871153034311	0.361310310776804	0.613646776959962	-0.428589849805528	-0.454579576357757
ANGEL2	-0.0702085272065716	0.0333255216496335	0.0351392960446986	170.183082632938	-0.162728344135763	0.056609859229266	-2.87455836052734	0.00404592989396887	0.0378566988750674	-0.58256091855337	-0.633098468666769
RPS6KC1	-0.0767579195030983	0.0249953129277613	0.00213419960446793	441.889465827471	-0.154516021218362	0.047585243462256	-3.24714155010938	0.00116570398165946	0.0168072699811778	-0.60449467580103	-0.612184875399517
PROX1-AS1	-0.350846319418116	0.063866386822553	3.94173634606244e-08	127.993533640822	-0.541220736239478	0.120191157390281	-4.50299962152825	6.70010032001592e-06	0.000396458336135982	-1.52241013359451	-1.59697142188865
PROX1	-0.0525857140836838	0.0325302543589997	0.105982548375566	341.086830664055	-0.134205281376938	0.0589237534738967	-2.27760917227364	0.0227498735286478	0.118750486629953	-0.523542541342514	-0.560461318462841
ENSG00000274895	0.0252453887885753	0.169449728093451	0.881565836781187	3.33108425644573	0.0252002435726463	0.302928783617248	0.0831886731651321	0.933701519026171	0.972014656291336	-0.262888050142916	-0.15451742818
LINC02775	-0.209082658785962	0.177893767655847	0.239865466481394	7.16053953274864	-0.324307266801713	0.376037895727157	-0.862432405049467	0.388449614834517	0.6368838960716	-1.04764704443061	-1.04457715784941
KCTD3	0.0623896959111395	0.0420610791041876	0.137991582642926	266.941262919041	0.0290415115834879	0.0751123145255964	0.386641148883667	0.69902189023011	0.853604231019546	-0.138492659139863	-0.144735212159362
ESRRG	0.0598510521241512	0.129829256400542	0.644799904160428	650.067695666826	0.040335851164037	0.19171207175612	0.21039807662894	0.833356993687103	0.927856766179289	-0.146994516112396	-0.115972920833803
GPATCH2	0.0715873439631779	0.0990968616312271	0.470050006510847	69.0639987120316	0.0555608882633025	0.169516540164143	0.327760867520673	0.743092477470117	0.878951632484868	-0.107689957073932	-0.0772006713039882
RRP15	0.169238564116838	0.103511445954491	0.102054414556912	40.9687170050403	0.20794239709999	0.165907824336037	1.25336100290734	0.210074356898785	0.455883453209098	0.219341630104622	0.31085578109249
LYPLAL1-DT	-0.0791132109627122	0.10417872366045	0.44761395520464	32.1061801383801	-0.197500222398091	0.176861664515061	-1.1166932242757	0.264125515943484	0.520298652347954	-0.612382490239944	-0.72164892222674
LYPLAL1	0.00654100674608811	0.0361891235946454	0.85656765742801	319.602846480452	-0.0466969388594436	0.0637601088190627	-0.732384867660111	0.463933692341049	0.699803315060787	-0.325528575647086	-0.337611596001903
ENSG00000277007	0.455648866589232	0.181327935810149	0.0119762184744417	7.45543336277835	0.632774569686347	0.327408139819524	1.9326781858116	0.0532758540884553	0.200129433603484	1.17852284314475	1.39273813687383
EPRS1	0.0845142254627887	0.0568253187982704	0.136945216987694	167.770706655135	0.0621927071234336	0.0937033941109644	0.663718830182228	0.506870285159574	0.732025005209955	-0.0643981419032191	-0.0603120073220831
BPNT1	0.12487763163525	0.0777318852628272	0.108160259646975	31.0843703903911	0.145894251065018	0.131983023414171	1.105401644022	0.268985591721367	0.525571768370649	0.0707779343786904	0.152843279366212
IARS2	0.1154856471202	0.0472161269883685	0.0144493429055619	114.51165173171	0.0958862163788536	0.0824469627950881	1.16300483520742	0.244827540655874	0.497704180660096	0.0393244041731266	0.025492259680281
RAB3GAP2	0.0655559856206986	0.0364184191433941	0.0718483639370969	217.798980986825	0.0511686758318552	0.0678724864860092	0.753894228442665	0.45091273649508	0.68937082585487	-0.127888831071408	-0.088385928539798
MARK1	0.77429272904861	0.222503579073118	0.000501579730517386	42.4711475615732	1.07547841419546	0.342960600983189	3.1358657849103	0.00171347600623261	0.021701584383732	2.24565347316473	2.5201326919875
LINC02817	0.125411307694118	0.169115344368943	0.458346322335929	3.51229892685013	0.0934698809851547	0.317515763552886	0.294378710333184	0.768468533247826	0.894058593184042	0.0725652026616271	0.0193387929779411
DUSP10	-0.112147084788113	0.0562307646329844	0.0461074889262849	260.843121149069	-0.228078821021151	0.0963676690325174	-2.36675664474348	0.017944727797609	0.101319220729019	-0.723012139012152	-0.799520723021401
TAF1A	-0.231417952175161	0.071737425899995	0.00125576062637561	21.4952311300582	-0.365449379548307	0.145280241096561	-2.51547888955808	0.0118870795923597	0.0782927731120999	-1.12244740468903	-1.149350121698
MIA3	0.202652180989748	0.045892306243429	1.00627620503852e-05	128.468462218898	0.234110675647176	0.0757591067714636	3.09019846753736	0.00200022788734839	0.0240955791022351	0.331243029207769	0.377496211521797
AIDA	-0.0148287743437886	0.0450467902985859	0.742015076776797	130.280254697335	-0.0876190979101125	0.0802031255421484	-1.0924648798639	0.274628819093731	0.531195622496543	-0.397095458441624	-0.44182442331172
BROX	0.137149956997718	0.0345206840990076	7.0979274474035e-05	112.467429210615	0.141389938328324	0.0754884332505494	1.87300136246098	0.0610681968516015	0.21877838533925	0.111877656792237	0.141372546240981
DISP1	0.117404604008331	0.1359081827862	0.387669001909097	64.8866859079004	0.105100485623123	0.221454783715546	0.474591173239781	0.635078398874631	0.816080155885373	0.0457509446286899	0.0489574206545651
CAPN2	0.0393691769647468	0.0478666396074966	0.41080586593334	122.760828708758	0.00890462145908624	0.090732627177152	0.098141338304911	0.921820062726392	0.966235682555907	-0.215587823305414	-0.19601604146489
TP53BP2	-0.0159048616885706	0.0366423705773024	0.664247362064429	111.673827287007	-0.0671764628975427	0.0697979134476529	-0.962442279136664	0.335827484530037	0.591416187934862	-0.40069924907274	-0.38976498065903
ENSG00000288999	0.0838613901473851	0.139032625035887	0.546390427671358	5.39271500733113	-0.0109839727263741	0.275278140126494	-0.0399013620236131	0.968171765231618	0.985645061758839	-0.0665844716697771	-0.246664557559021
ENSG00000291068	-0.150481961724102	0.0590550180832186	0.0108291072464855	42.4821341148179	-0.284141341590988	0.118588052896894	-2.39603682369281	0.0165734251974305	0.0963260371324859	-0.851394719679793	-0.94229016408299
ENSG00000290989	-0.0922134951315261	0.0667535636633308	0.167155442947908	59.3194224951706	-0.199855328076659	0.11734750734855	-1.70310671775107	0.0885480990101364	0.274278677847833	-0.65625502677841	-0.727646460652635
FBXO28	-0.0772351699263659	0.038825395547817	0.0466686379236042	203.467839612709	-0.171185247678438	0.0577642397950178	-2.96351597953866	0.00304146269957651	0.0313099218614024	-0.606092975987727	-0.654634913686139
DEGS1	0.171791537692313	0.0417670290407238	3.90398572769773e-05	84.873915343768	0.21370412551778	0.0778320113522483	2.74570991812878	0.00603801255360598	0.0495673250307954	0.227891477194079	0.325528663035639
ENSG00000237101	-0.373043977559708	0.1757774520822	0.0338166161657102	5.40742710124932	-0.50925523266837	0.332515060048815	-1.53152531675891	0.125639614374107	0.337788453706887	-1.59674955671967	-1.51556771346255
NVL	-0.0863682435626983	0.0477447426624926	0.070457498105032	155.807300599381	-0.188750152040355	0.0794515382207395	-2.37566391120021	0.0175174102038611	0.0997567083911115	-0.636679419888873	-0.699365895321673
CNIH4	0.269515002141792	0.0698592859330289	0.00011433285934272	63.4146875159427	0.330320003008912	0.124202411409843	2.65952970847661	0.00782498286720613	0.0590888063065749	0.555165008781405	0.622503959170886
WDR26	0.113956789705238	0.0356959865622168	0.00141083170173623	195.732154025343	0.112157325264072	0.0596252966134763	1.8810359299533	0.0599670314171656	0.216381316940966	0.0342042974688985	0.0669284473040796
CNIH3	-0.200911443871054	0.0588570864427035	0.000641230451705845	79.5264856559484	-0.363919018310146	0.115317759916874	-3.15579333636444	0.00160062227408365	0.0206614356898075	-1.02028184224886	-1.14545288667585
LBR	-0.0109239566353788	0.0312142098197466	0.726363144664206	153.320483303413	-0.0626699256190591	0.0598443812250859	-1.04721486522429	0.295000490757543	0.552397754402068	-0.384018317871187	-0.37828858249083
ENAH	-0.0878398776524281	0.0327187566501936	0.00725960523187164	575.623963559249	-0.188975894711542	0.0610519557848653	-3.09532908949641	0.00196594637133444	0.0238230551929094	-0.641607887053473	-0.699940774129503
SRP9	-0.104809626235267	0.0427468420818855	0.0142116673725895	100.771560911523	-0.210580288394246	0.0772671674301894	-2.7253527649309	0.00642328177469998	0.0515780921727509	-0.698439166829947	-0.754958764387573
EPHX1	0.0593548188510443	0.0571256200232125	0.298794155567142	118.316773425336	0.033492169323537	0.098646886458807	0.339515726505192	0.734221251873881	0.87320944210571	-0.14865638940655	-0.133401117447874
ENSG00000242861	-0.28773289653706	0.0688663546391149	2.93909759282371e-05	166.076356232895	-0.491241405122849	0.119044324166238	-4.12654201335009	3.68258752009474e-05	0.00139326130907318	-1.31104479863418	-1.4696934990335
TMEM63A	-0.0177052097615223	0.0534984111016597	0.740683515615622	1102.31361289279	-0.0993804557222454	0.0936305679114281	-1.06141036991527	0.288503446266745	0.545967951979527	-0.406728571459545	-0.471776028482091
LEFTY1	0.750019245722114	0.229457659718079	0.00108057777482018	4.87399697172434	0.795470251700477	0.499039281041324	1.59400328174689	0.110935299869677	0.313240292226023	2.16436216143176	1.80706077788595
PYCR2	0.00453843246253231	0.0538976204940869	0.932893688806378	69.4915746806868	-0.061553323255994	0.103183131587285	-0.596544438118014	0.550811576434975	0.761794656900017	-0.332235148748412	-0.375445030441395
SDE2	0.0978516241906192	0.0599754248850128	0.102778818935282	29.3938271798919	0.0855123450627499	0.115236538837272	0.742059297559291	0.458051409178003	0.695040978148549	-0.0197315144106784	-0.000925956882066009
H3-3A-DT	-0.0574081291295242	0.0579705415237665	0.322028333824529	32.648604866859	-0.134500135354706	0.101881846336962	-1.32015800842344	0.1867822685708	0.428250170329795	-0.539692693322114	-0.561212196895933
H3-3A	0.300427921656584	0.0525153443928048	1.06045755306812e-08	230.46343066805	0.388160204022308	0.0953187473744297	4.07223358168507	4.65644474284768e-05	0.00163229353272383	0.65869163258946	0.769800461105468
ACBD3	-0.0498313785329403	0.0519642775573753	0.337581660227892	107.708641229687	-0.121533936984933	0.0868450309219386	-1.39943455249818	0.16168271154049	0.392725662165444	-0.514318337841887	-0.528192331304267
LIN9	0.351857801040772	0.101297591908503	0.00051370573088021	23.2092829133097	0.439846856483273	0.170676212704449	2.57708352859302	0.00996378699345736	0.0695256136765164	0.830929061440288	0.901426267565672
PARP1	0.219780945527278	0.045810969589551	1.60608877608933e-06	148.857110127721	0.270380516138349	0.0838821212454779	3.22333903963982	0.00126705486238927	0.0178001354029672	0.388606849591186	0.469861392424915
ITPKB	0.112222045557474	0.0660448860764968	0.0892855700544012	566.749298945106	0.102489417089282	0.109947920809537	0.932163303631944	0.351252136877067	0.60440535777858	0.0283946810493703	0.042308044362508
ITPKB-AS1	0.231886095779673	0.101627479918143	0.0225055031463886	11.7022297086591	0.306923207520912	0.206400792018099	1.48702533803262	0.137008118953242	0.35691975805207	0.429146706582693	0.562921418455598
COQ8A	0.220676162308137	0.049129952657989	7.06626197964958e-06	97.3937086313229	0.27030935137957	0.0859327551293342	3.14559158463775	0.00165751290052753	0.0211853361160128	0.391604909054779	0.469680163455348
CDC42BPA	-0.0459702562753917	0.029412846934078	0.118068777181678	2472.86756631648	-0.129065448809386	0.0462658135736367	-2.78965047494443	0.00527649706559338	0.04517084553896	-0.501387532285237	-0.547372163438043
ENSG00000287532	0.222252861408295	0.0808275665634783	0.00596469174226682	16.5457291019183	0.291257116649329	0.152341237964749	1.91187311157813	0.0558924712649463	0.206549419790745	0.396885236411839	0.523025976462942
ENSG00000228625	0.369508815882819	0.174663316656948	0.0343831779407057	3.64922069469111	0.582927940938261	0.323069989387963	1.80433949325526	0.0711781021581917	0.240401054064127	0.890041885530182	1.2657981553526
ZNF678	0.054464205154854	0.0467173868626605	0.243686006925908	147.126333296086	0.0138871245928804	0.074516134966277	0.186363994847091	0.852159325714084	0.937109196051773	-0.165034937025572	-0.183327543333357
SNAP47	0.209392759855142	0.120645977374548	0.0826351703758569	23.1530629887575	0.234853566785223	0.207005173474058	1.13452993876336	0.256572322737118	0.511174999360294	0.353817065675343	0.379388066391511
JMJD4	-0.00867126182393595	0.124824650622878	0.944617466903669	14.9726109948153	-0.034056355532843	0.208497267783286	-0.163341975148765	0.870249186283502	0.943979559803216	-0.376474097138913	-0.305420945316065
ARF1	0.111470474244008	0.053957954950072	0.0388401368603072	144.501581778216	0.118172776568202	0.0940026020337499	1.25712239886481	0.208709317520671	0.454131354627925	0.0258776868005123	0.0822474627834866
C1orf35	0.152467734560033	0.0480927128593852	0.00152288087855087	65.2189292167699	0.164198839003726	0.0858357773296381	1.91294171395626	0.0557555145943792	0.206198307331991	0.163176525361103	0.199457947460143
MRPL55	0.225977292266767	0.114213922232083	0.0478673485599927	18.5972199649493	0.325150292504036	0.196586362908328	1.65398193289562	0.0981311836850996	0.292484037918752	0.409358265761255	0.609338716657184
GUK1	0.167197012929627	0.0386054206478812	1.4848719839966e-05	147.191916848714	0.194279853533446	0.0670409729175369	2.89792711947092	0.00375637868239128	0.035989708451175	0.212504524290591	0.276062595045044
GJC2	0.274817662926136	0.0622165884812888	1.00028232496222e-05	100.398809875441	0.346198113175483	0.112445185394426	3.07881668709174	0.00207824516073119	0.0247332909595306	0.572923492186371	0.662939331868261
IBA57	-0.0443568741950678	0.0681663288863142	0.515230274901804	22.6902709920353	-0.0972373598476828	0.124338122666347	-0.782039794091251	0.434191187310554	0.675322283028601	-0.495984354510054	-0.466318396591074
TRIM11	0.344114369522826	0.16477046492034	0.0367575390303619	12.9294619020712	0.444438413926973	0.279315343822649	1.59117078154206	0.111571146571539	0.31443550604549	0.804996495564127	0.913119179036228
ENSG00000231563	0.0780142581295901	0.0901238469694043	0.386690952980932	12.7079637533329	0.0689111833292522	0.163355020741683	0.421849190899514	0.673135098097538	0.839724689329973	-0.0861663761376688	-0.0432026607757492
H2AC25	0.115060970884283	0.153979541885272	0.45491361541236	12.3053790684983	0.101509779760553	0.279900828075041	0.362663377806581	0.716856360047483	0.863324872871032	0.0379021736751316	0.0398132889993172
RNF187	0.333251795531146	0.0760762566399479	1.18409054663246e-05	52.1787932794826	0.477732131801573	0.137970437587488	3.46256879484521	0.000535045114473362	0.00969109260445398	0.768617996578105	0.997905332842811
RHOU	0.0843229745826761	0.0378796531764528	0.0260091128495421	798.677406057095	0.057260131841128	0.0681813217387707	0.839821381881008	0.401008543002206	0.647207047897582	-0.0650386364999491	-0.0728733586293568
LINC02814	0.752754836605223	0.382098851682082	0.0488323423966362	66.716774488802	1.0488983776371	0.570445304181613	1.8387361065964	0.0659540099706577	0.229620538831711	2.17352358949141	2.4524436740079
ENSG00000233920	-0.0871909592789451	0.109059407789993	0.424011374042635	14.223593699281	-0.15346622617114	0.203047028554168	-0.755816163693323	0.449759424246005	0.688746497191631	-0.63943467503118	-0.609511455606798
RAB4A-AS1	0.00696295978746132	0.0823322059206326	0.932602041793437	15.9658711491146	-0.0341911518936864	0.15408635779407	-0.221896035334818	0.82439481694785	0.923409181167966	-0.324115465062109	-0.305764219234168
RAB4A	0.0371962939969085	0.0400676779003417	0.353232966892912	142.361350379803	-0.00759737819760744	0.0744338638300944	-0.102068840802749	0.918702033251494	0.964501705582871	-0.222864756093424	-0.238040218106214
ENSG00000237481	0.403735164801906	0.177161457887896	0.0226723665868418	3.19581402969849	0.568527257729742	0.32400577542775	1.75468248051806	0.0793136343562625	0.256456085908676	1.00466510470474	1.2291252146484
CCSAP	0.0564326012195728	0.0402688591244895	0.161095813057164	205.064586395882	0.0305892233870087	0.0740591181562637	0.413037910098604	0.679578838806666	0.842889659776719	-0.158442825956933	-0.140793791993677
NUP133	0.039957338872151	0.0275385587572822	0.146791083168706	198.087343866469	0.0100616341538595	0.0520628369988808	0.19325942906407	0.846755798222394	0.934850251742957	-0.21361808322645	-0.193069580013372
ABCB10	0.0550676801633566	0.0380854393876303	0.148205669182117	117.794013275014	0.0297568420141375	0.0632460435131343	0.470493336203045	0.638002594067699	0.817636002256213	-0.163013913739405	-0.142913543694938
TAF5L	-0.0894421455324897	0.0589996939619773	0.129525311955876	75.4529723206796	-0.198729808410405	0.0986187104447395	-2.01513290443766	0.0438907253728361	0.178030024798564	-0.646973843639343	-0.724780199699298
URB2	0.136686526104347	0.0893680026459661	0.126145622563129	32.693551479927	0.155425155066961	0.150669467679383	1.03156371002583	0.302276548163732	0.560295750939687	0.110325637878718	0.177114785950974
GALNT2	-0.0129091263028792	0.0638755457341226	0.839840034748103	237.0895711922	-0.082705032702575	0.0997444472109806	-0.829169292277858	0.407008618534612	0.652386877666325	-0.390666603332032	-0.429310209967595
PGBD5	0.214475035125716	0.0758874607065581	0.00471001739954072	245.44422481504	0.249222868484817	0.127359620718904	1.95684367681086	0.0503658501863486	0.193321749301156	0.37083748329633	0.415981090594568
COG2	0.106803616365239	0.0366260152984584	0.00354483620684445	103.518593184458	0.083588361320459	0.0686653427900909	1.21732970264181	0.223478797543321	0.472360720267962	0.0102484920313231	-0.00582559536971269
AGT	0.00822754094505502	0.197966181862919	0.966849193552272	27.6890934013383	-0.0567754213912584	0.310936061514973	-0.182595164789287	0.855115678500309	0.93808737806233	-0.319880413186329	-0.363277572186897
ENSG00000244137	-0.311228186691966	0.142300885634085	0.0287342400461577	13.2076569674169	-0.537412536710121	0.253130874275357	-2.12306198621003	0.0337486579294061	0.150783417925009	-1.38972996015586	-1.58727341843231
CAPN9	-0.138930263686645	0.121889903752703	0.254369116179435	19.3670083480919	-0.280337984439968	0.202367325099418	-1.38529273093986	0.165962975536655	0.397972166820187	-0.812708360842163	-0.932604492281412
C1orf198	-0.0794124097792141	0.0501117422917545	0.113033006951493	285.681707072035	-0.178344045283699	0.0917531007630924	-1.94373861810061	0.0519269791381082	0.196509542693792	-0.613384499878826	-0.672865587626369
ENSG00000223393	-0.131731805181455	0.12241799767997	0.281890579930177	6.7045862833295	-0.268240273257458	0.234141000703471	-1.14563563174129	0.251945947538226	0.506032623185036	-0.788600896475748	-0.901796325861212
TTC13	-0.0710087674603074	0.032066965334132	0.0268019620101676	145.536107716151	-0.156685467006622	0.0574984345078637	-2.72503883536505	0.00642939241307055	0.0515780921727509	-0.585240903912402	-0.617709610275065
ARV1	0.0761251510227104	0.0673525248637743	0.258371148040537	35.5001524793242	0.0885936111753488	0.124909706448031	0.709261223123667	0.478162387048722	0.711557926274889	-0.0924929503938942	0.00692082981582725
C1orf131	0.0751385554272287	0.0573645005247587	0.190248564034571	54.4595791314311	0.0445451904439401	0.0946003115568551	0.470877840789862	0.637727973085866	0.817425691522331	-0.095797035309434	-0.105253370408279
GNPAT	-0.00585866949995574	0.043556340583067	0.893001008194701	110.703185949712	-0.0693010269498456	0.0781257213381661	-0.887044954757948	0.375054697865069	0.626701021746072	-0.367054793106151	-0.395175419204492
EXOC8	0.26961178165385	0.0982718810421103	0.00607826299173181	18.5007593909395	0.33160750780656	0.179694262412409	1.84539841926339	0.0649796029291836	0.227298436230924	0.555489121039141	0.625782733269089
SPRTN	0.148461321488108	0.0695432717327925	0.0327769449107881	37.2849677682538	0.168832091534188	0.118798508488756	1.42116339406876	0.155269263851333	0.384160933291983	0.149759144362247	0.211257040104349
EGLN1	0.130651892592332	0.0627351110338367	0.0372880622522566	213.165619256992	0.123275615529414	0.103933079929442	1.18610567119826	0.235580571190694	0.486859931492586	0.0901157954172522	0.0952424094771875
ENSG00000233461	0.307724537000199	0.116926020710764	0.00849367616361944	20.8775077539196	0.397840356114785	0.196928425946186	2.02022818292115	0.0433597242246193	0.176651170601706	0.683127821846479	0.794452044544578
TSNAX	0.0244868066822021	0.0304596694670066	0.421449451138217	153.294251448244	-0.0263128112246452	0.0618948482106294	-0.4251211851284	0.670748335027431	0.838605486820553	-0.265428523368567	-0.285701148890931
DISC1	-0.200204940144256	0.0679091657897851	0.00319704247790503	334.753725481304	-0.352356531078598	0.1120213421532	-3.1454410767255	0.00165836597179855	0.0211853361160128	-1.0179157782636	-1.11600772754724
ENSG00000286071	-0.0387362077343309	0.126529682701018	0.759495582332003	6.57997251681493	-0.106529414048008	0.241399672325886	-0.441298917358077	0.658996609800111	0.831603017688061	-0.477160877744852	-0.489981645603252
SIPA1L2	-0.0523660016853875	0.166962562714425	0.753795096676826	78.8613934691962	-0.130048198207613	0.258856171823325	-0.502395586288645	0.615389283143849	0.804647205591893	-0.522806729806063	-0.54987484403218
MAP10	0.670806181688297	0.216999130432389	0.00199292172326636	4.68862762701087	0.894713969260101	0.372477001896432	2.4020649991939	0.0163028113510962	0.0955717128159639	1.89907951554683	2.05979593750496
NTPCR	0.0283256185612038	0.0397784480934487	0.476412417001807	75.1547265469288	0.00665548577412908	0.0704982690745116	0.0944063714116827	0.924786354757795	0.967699267590866	-0.252572434732968	-0.201743715521446
PCNX2	-0.0403209505650271	0.184270099563259	0.826794632107474	30.8318771580835	-0.139134656257669	0.287001108439558	-0.484787870730371	0.627826827507379	0.811354169790274	-0.482468143361983	-0.57301451959172
ENSG00000289305	0.995291976917316	0.23389241116354	2.08730611499761e-05	5.99694064801577	1.46354825171897	0.410881828267879	3.56196879742462	0.000368084138792979	0.00751910147310342	2.98577463787771	3.50839567468868
KCNK1	0.487978518465559	0.1097019579229	8.65845469197847e-06	190.348149317034	0.648636036194628	0.1726356719238	3.75725381067785	0.000171788236127669	0.00437394729266199	1.28679406955041	1.43313112464511
SLC35F3	2.13352877840024	0.416117060999882	2.94032845888805e-07	16.2853814948185	3.15955649184661	0.627582085022725	5.03449121198576	4.79119655384683e-07	5.90634755175468e-05	6.79770230440621	7.82746920220236
COA6-AS1	-0.0261323339607123	0.0995007835332287	0.792832341521677	31.2964516623573	-0.0741293690113864	0.172492073590407	-0.429755219868313	0.667373710286337	0.837003755512147	-0.434950807678153	-0.407471329027556
COA6	1.03846828779896	0.211489482179818	9.09558397163965e-07	11.8065864999731	1.47836844139768	0.355378705541964	4.15998037682962	3.18274938483906e-05	0.00124227999076317	3.1303710643629	3.54613693525546
TARBP1	0.0181397163460789	0.111442445272524	0.870697908037336	89.3713532407629	-0.0283658290011208	0.173966332141181	-0.163053555547178	0.870476267618768	0.943979559803216	-0.286684776217449	-0.290929386891251
ENSG00000287633	0.161257185637602	0.120580167358214	0.181110314445547	8.29533324529907	0.198567082148925	0.226569672261496	0.87640627347401	0.380809209073753	0.631141117427988	0.192612185579197	0.286980499322516
IRF2BP2	0.0582818551362621	0.0502691923244599	0.246295174197611	296.007713009038	0.0374693386086205	0.0933501014852166	0.401385087026974	0.688136627271223	0.847805873842192	-0.15224971907594	-0.123272813724331
ENSG00000228044	-0.0690990318753001	0.167059363741225	0.679152696293008	3.74893016594177	-0.0714202882363693	0.306221001237088	-0.233231189068816	0.815581888202864	0.918600797334016	-0.57884524537917	-0.400572353667393
ENSG00000286263	-0.109661332696679	0.19325296920996	0.570408715100001	9.93471573709252	-0.189585529795439	0.336317052623255	-0.563710725687806	0.572951016713709	0.777013603799588	-0.714687415055657	-0.701493277643344
TOMM20	0.224999883325193	0.0568551276254078	7.57621761702785e-05	137.694427867326	0.281920493803301	0.0984752004816397	2.86285777966874	0.00419838964840082	0.0388896543949864	0.406084946728656	0.499249228439815
RBM34	-0.121053291996961	0.133041712662122	0.362880650667664	5.91832868847151	-0.224465667011549	0.252566850549324	-0.888737641235753	0.37414409640967	0.62595720630946	-0.752838812705192	-0.790319424664192
ARID4B	0.00310412606850674	0.0153834329317973	0.840085822267685	1152.68956890504	-0.0672056129873855	0.0393355480971215	-1.70852107669763	0.0875396989834217	0.272225092928686	-0.33703860635806	-0.389839214603409
GGPS1	0.0846675618608184	0.049159676703033	0.0850157376866302	100.119515344548	0.0545507862095241	0.0864980710342284	0.630658991088226	0.52826351831732	0.746309065654485	-0.0638846219949067	-0.079773008476261
TBCE	-0.177557827875429	0.067729633950786	0.0087526349199675	55.9769898840499	-0.313701113035978	0.116388883649076	-2.69528414742612	0.00703286282270591	0.0550461056805759	-0.942071144078477	-1.0175674082064
B3GALNT2	0.226961726007681	0.100656823962291	0.0241454365203042	54.7427101115252	0.273824064335249	0.178745630735042	1.53192032280299	0.125542097802961	0.337662591418037	0.412655110677856	0.478630770725122
LYST	0.147253026228717	0.0430160209739958	0.00061885436679164	232.244544485953	0.152390761173449	0.0740582896664788	2.05771375304156	0.0396176193822877	0.166874556811555	0.145712592605524	0.169387364569736
GPR137B	-0.223227915282499	0.145906338183272	0.126031628238663	47.9974516882653	-0.381213496665158	0.243228807156305	-1.5673040587671	0.117043637134715	0.323170858280782	-1.09501916815657	-1.18949519842174
ERO1B	0.0617594444704762	0.0517731084459447	0.232913809316976	121.904727582616	0.0520373619631168	0.089420834545942	0.581937780242717	0.560608591415146	0.768413112045854	-0.140603356053198	-0.0861737227353215
EDARADD	0.197424947602169	0.256273561557226	0.441081637899451	3.9523807600402	0.272938028195219	0.44922828294636	0.60757089114046	0.543472111755744	0.756951600527513	0.313737150340072	0.476374381194528
LGALS8	0.100579887976453	0.142634504760909	0.480711802523623	19.2348462723553	0.126958879510206	0.24661365109972	0.51480880699045	0.60668663049921	0.798445298565611	-0.0105946246235464	0.104622250670108
ENSG00000230325	0.0668411925778396	0.0835902464424389	0.423925728852727	23.9662016460238	0.0624358093115094	0.143506222628874	0.435073881590324	0.663508800916093	0.834491216795763	-0.123584703889122	-0.0596929205746507
HEATR1	-0.0964562425577869	0.0517559848371437	0.0623676093140413	96.5094390881845	-0.19478573108176	0.0834843586499216	-2.33320030520403	0.0196376348378366	0.107512780220621	-0.67046388584463	-0.714736168321636
ACTN2	0.2810676655113	0.198371222502242	0.156518828873385	83.1704892881889	0.326355710185426	0.325227369297502	1.00346939093829	0.315634438301724	0.572257354598161	0.593854600492852	0.612408446788268
MTR	0.0576411779030318	0.0374293205381561	0.123560195339699	206.242231829483	0.0331331101914911	0.0659217906679208	0.502612411704625	0.615236801227689	0.804604745888916	-0.154395331717776	-0.134315501443977
RYR2	0.668654199922701	0.262513899287326	0.0108616316871827	148.77019048332	0.955668025537678	0.420763678059573	2.27127025304302	0.0231306228446671	0.120017994998653	1.89187258038232	2.21502221803485
RGS7	-0.189990170010484	0.743885285433123	0.798412231368247	23.5245962725533	-0.256700177791829	1.16617314910813	-0.220121838672198	0.825776267101669	0.923825730756718	-0.983706758814025	-0.872408189853789
ENSG00000287738	0.100676319983035	0.129140086141418	0.435632242842178	7.24200937831566	0.0378901933722811	0.286858598702929	0.132086657132144	0.89491574950526	0.953300834048485	-0.0102716761532879	-0.122201060282545
FH	0.0775652969657493	0.0694356065133959	0.26395907654291	33.6401242478682	0.0704357827785829	0.138834802435041	0.507335203732788	0.611919641749549	0.802493551453996	-0.0876699362750778	-0.0393200987893931
OPN3	0.751888498581439	0.300106268299832	0.0122310382394507	6.99662094762936	0.913066955255522	0.451041804750946	2.02435105934292	0.0429340435227471	0.175885711944613	2.17062224429055	2.10653385663069
CHML	1.37270830233735	0.39032440914205	0.000436717757450266	4.10340942622837	1.70795305791775	0.608262867735954	2.80791931993977	0.00498627172846223	0.0435262883017381	4.24973283251154	4.1307996839822
ENSG00000288723	-0.371176999885794	0.127948016127074	0.00371975686567358	10.0096699049426	-0.575869687992893	0.217032175963689	-2.65338392999037	0.00796891724172246	0.0598093316878744	-1.5904970934021	-1.68520882942802
PLD5	0.287133422874341	0.0664735376311309	1.56372693951462e-05	749.813392279542	0.337642139845306	0.102642945084774	3.28948219058254	0.00100371908311644	0.0151201796298793	0.614168675982683	0.641150594621502
ENSG00000272865	0.302627365414503	0.110392717783961	0.00611834305526141	32.3172342375261	0.378379820607682	0.189227530798275	1.99960237821341	0.0455432169411586	0.182037505595936	0.666057516824499	0.744893627461861
CEP170	0.0533930581833613	0.0266341634081775	0.0449969326821707	656.711231383851	0.0114878561864238	0.0487160043556473	0.235812775254671	0.813577954469246	0.918131311451699	-0.168622182465389	-0.189437547055359
SDCCAG8	-0.0417462460468074	0.0233618682318361	0.0739472611236869	942.559906827545	-0.130420803625223	0.0453464123467277	-2.87609971496751	0.00402622498788389	0.0377439456563792	-0.48724142364329	-0.550823725150401
AKT3	0.0212672613685002	0.0448660591967408	0.635487997719502	1286.22375782048	-0.032495822494965	0.0798711561188531	-0.406853037742552	0.684115929741964	0.845669503524097	-0.276210703174169	-0.301446874451762
AKT3-IT1	0.710537264145819	0.202489104432247	0.000449769877266955	3.38130005211229	1.03756903028215	0.371753980430851	2.79100987454024	0.00525438692540362	0.0450419966542234	2.0321379549187	2.42359223149303
ENSG00000240963	0.252340676733419	0.0614834039605417	4.05702379379143e-05	109.333526491115	0.288929226454999	0.103344480063688	2.79578770222601	0.00517733974353273	0.0447855437818034	0.497648606137557	0.517097745293185
ADSS2	0.20479587819815	0.0390539390400877	1.571971905437e-07	469.417137042244	0.230532401365612	0.0645506612095133	3.57134066554901	0.000355158584778426	0.0073275605922277	0.338422219589525	0.368383738269588
CATSPERE	-0.153021846506694	0.0710297402703388	0.0312139199147177	103.289634438319	-0.280349702501013	0.120861789547881	-2.31958920639636	0.0203631103021654	0.109980028453609	-0.859900732716751	-0.932634333626551
DESI2	0.0255028517597744	0.044586826618073	0.567334328844744	88.658176011075	-0.0122874061006445	0.0723821180615314	-0.169757481954301	0.865200865993647	0.941789287023107	-0.262025812845948	-0.249983895548361
COX20	-0.040693843520111	0.0399116225551606	0.307918761793326	106.38206062359	-0.113453753082031	0.0753022432450127	-1.50664506385134	0.131901659931309	0.34743968222291	-0.483716952898176	-0.507615244727234
HNRNPU	0.0487080172832452	0.0354772577683123	0.169772130590599	733.465864626172	0.00784407130910698	0.0656202665921593	0.119537327665234	0.904849668833096	0.958248523598412	-0.184312271735656	-0.198716850322417
EFCAB2	0.0144241526324588	0.0465549881133152	0.756689899147074	394.439386989357	-0.0382514121472136	0.0767605017552375	-0.498321549137134	0.618257421657196	0.806629353586694	-0.299128109712065	-0.316104123346017
KIF26B	0.320823402968485	0.303434024340109	0.290370770365466	15.5762794085182	0.423617225086634	0.464693410348679	0.911605836563889	0.361976248824398	0.614425088796251	0.726995608865495	0.860095706977563
SMYD3	0.230387586860668	0.15024048066694	0.125162851047456	270.600671185473	0.274996002083528	0.224402809875426	1.22545703521354	0.220403068707864	0.468653528158032	0.424128236261356	0.4816152404846
TFB2M	-0.281777989566999	0.0830571670471413	0.000692379972912618	21.6215707776059	-0.454086952024853	0.142885235730154	-3.17798371332374	0.00148303081236088	0.0198179537554241	-1.2911019584438	-1.37507555378535
CNST	-0.0636774852042577	0.0514293046824844	0.215658345105374	87.8326576249994	-0.122177766884916	0.0897566373716272	-1.36121149881153	0.173446861357865	0.408631855401641	-0.560688615999591	-0.529831915718682
ENSG00000225300	-0.0594445571895774	0.175647964536214	0.735039098748145	3.21593074762169	-0.0744553412962227	0.340341797315264	-0.218766375107473	0.826832041185337	0.924514466005645	-0.546512641906537	-0.408301453688998
SCCPDH	-0.0483126725649344	0.11556483443621	0.675905540454364	73.5450366319189	-0.134606769906045	0.183870878161504	-0.732072263166181	0.464124462262715	0.700019695172547	-0.50923222808931	-0.561483753635406
LINC01341	0.0805540304956431	0.299176418676276	0.787735300408374	5.34732357521828	0.0588394095518561	0.488701914437083	0.120399384192368	0.904166779197464	0.958050223097779	-0.0776607395809974	-0.0688515523718088
AHCTF1	0.0717022315356573	0.0437534510987277	0.101259319480796	181.86343846979	0.0488163624253487	0.0710349779130679	0.687215845763898	0.491946720372529	0.720388817508495	-0.107305201357455	-0.0943763561344733
ZNF670	-0.156099110836242	0.116565970749204	0.180522429206381	29.9125119168051	-0.284675500540241	0.192537624427616	-1.47854478513764	0.139262019107294	0.359967120015097	-0.870206416929158	-0.943650459229334
ZNF669	0.180060181890785	0.077624534824078	0.0203609139553714	17.8192360797577	0.176863006216886	0.156271655317795	1.13176638371953	0.257732664134989	0.512708348053318	0.255582967702706	0.231708657134907
ZNF124	0.132259166016543	0.0852360255681733	0.120738445769544	40.0395538769565	0.127029421307476	0.139648235773638	0.909638568677543	0.363013151364526	0.615189043986589	0.0954985154500657	0.104801893198939
ENSG00000259865	0.118196888927383	0.129999150533445	0.363237819996357	9.30935895789639	0.197586713920124	0.238218883301716	0.829433465481706	0.406859171324456	0.65235086786354	0.0484042877632433	0.284483882641035
ENSG00000290683	0.291501569454006	0.114355493030797	0.0108006791441004	13.7996621329589	0.403453258587166	0.197434936433848	2.04347450291477	0.0410054888703257	0.170603543012752	0.628797493797028	0.808745924672869
ZNF496	-0.186730094750651	0.0424467551533738	1.08670364333004e-05	58.4994927703824	-0.306400759394995	0.0926374206918461	-3.30752688391684	0.000941236770550399	0.0145023500294205	-0.972788845193824	-0.998976246084525
ZNF496-DT	0.421761983087957	0.30340470465788	0.164499410799073	10.0786213880838	0.456384104804846	0.460746121730563	0.990532710488514	0.321913809075139	0.578950017993494	1.06503648548821	0.94354020885068
ENSG00000289367	0.143719622061492	0.276561596795074	0.603296480808229	10.2604656253198	0.171711358547266	0.440754154784031	0.38958534294794	0.69684319209645	0.852497629894375	0.13387930704972	0.218589413639217
ENSG00000290612	-0.44521186451169	0.246004589104492	0.0703313741827012	9.04411560396394	-0.657297862565154	0.406910156695801	-1.61533904167582	0.106237293296204	0.305396090114797	-1.83843807403765	-1.89257472828848
OR2L5	-0.611549800826814	0.24733593172965	0.0134153943384977	19.3667409662367	-0.905310795846879	0.389403200956226	-2.32486737043707	0.0200790532143732	0.108801990549532	-2.39549982130042	-2.52416723431162
OR2L2	-0.357512214578958	0.226067324067432	0.113777158751869	17.6007196010711	-0.567315353514347	0.359574793670442	-1.5777394953727	0.114625468864065	0.319452630163172	-1.54473405613214	-1.66342426569913
OR2L3	-0.511991048166825	0.276663129803193	0.0642280251106622	22.4600989224753	-0.76960954690552	0.4269627952298	-1.80252133324942	0.0714634213750854	0.240810567745248	-2.06207995364613	-2.17858891807122
OR2L13	-0.142228858503966	0.340140161817	0.675839062379181	7.29278980982869	-0.202386222290288	0.527417995905423	-0.383730217515331	0.701178413719098	0.854541887122639	-0.823755275533755	-0.734091664125349
SH3BP5L	0.0760432154505214	0.0777376759219364	0.327974011558598	29.1615130625115	0.087544811584144	0.141269503679814	0.619700708955301	0.535454848840941	0.751936272483601	-0.0927673506540979	0.00424994506252024
ZNF672	0.109517938319539	0.059611971243191	0.0661832851063975	29.7049439492886	0.132100292707581	0.111908977743596	1.18042623005857	0.237830734661228	0.489390743892551	0.0193386909600354	0.117715430944469
ZNF692	0.0464128545349324	0.0584316371469388	0.427014776343877	70.21878242091	0.0101110084522569	0.100265940440535	0.10084190511586	0.919675960899323	0.965144810491941	-0.19199871656689	-0.192943842873598
SH3YL1	0.0336950993052751	0.060159153923618	0.575411715777882	226.391474502622	-0.0154907249954972	0.0941940942714676	-0.164455373930906	0.869372674812759	0.943830176024155	-0.234590172890309	-0.258141503224785
ACP1	0.0790039932191368	0.0625025396149766	0.206225529709057	79.6653120779578	0.0573378845598528	0.102016771402957	0.562043708807188	0.574086239498086	0.77760674787036	-0.0828517771320297	-0.0726753526874097
ENSG00000228643	0.720095472565161	0.191320335554529	0.000167336769030727	12.7129622966283	1.0193970636646	0.320707758445603	3.17858560268507	0.00147995510243647	0.019794734023818	2.06414816498103	2.37731529833685
TMEM18	0.122489451074064	0.0725559909214522	0.0913717133782467	33.2543129642756	0.113994542681819	0.130597895426611	0.872866613274622	0.382735785979645	0.632545417743929	0.0627799751297963	0.0716071257005258
TMEM18-DT	0.0639384868012512	0.170554609082637	0.707745462396942	4.07074012702878	0.0576497879496822	0.331175264388042	0.174076370275448	0.861805443447907	0.940793146256726	-0.133305795706883	-0.0718810560311312
ENSG00000290112	-0.0363181225320232	0.201268598493738	0.85680240904662	3.51641006478641	-0.151999062312555	0.382713896006082	-0.397161074888537	0.691248684344648	0.849657576968554	-0.469062768572234	-0.60577515973735
EIPR1	0.014343155369397	0.0647703104011961	0.824744827391998	58.4172253432627	-0.0405685843748766	0.110935830940444	-0.365694149770743	0.71459331201829	0.86209255135268	-0.299399367597574	-0.322005060022148
TRAPPC12	0.0141595449622873	0.0340530632772722	0.677550314708717	285.342524988102	-0.0400347606382872	0.0635835578315016	-0.629640146032416	0.528930051115792	0.746608992953809	-0.300014274434018	-0.320645618532118
ADI1	-0.0298628662115868	0.0583246737179415	0.608643410675282	49.4010750444284	-0.0923251976005067	0.106798336363907	-0.864481608457981	0.387323379241347	0.635994533146548	-0.447444270443949	-0.453809029347061
ENSG00000235078	0.324836540378004	0.0968270142032792	0.000794186083701432	18.9078528196949	0.390699174385298	0.172094938855164	2.27025371567791	0.0231921935517144	0.120294999964567	0.740435509509189	0.77626623139035
ENSG00000242282	0.0459459997490389	0.180458258462477	0.79902637843882	3.23295932269547	-0.103547590214182	0.390132633853068	-0.265416376967789	0.790688721447502	0.90660352744563	-0.193562202014101	-0.482388099723183
RNASEH1	0.134860785639762	0.0471539861649772	0.00423630095330578	55.4016922674158	0.17235108169052	0.0879394915371623	1.9598826269957	0.0500095106529614	0.192644908215692	0.104211276983176	0.220218539741079
RNASEH1-DT	0.0765630880509588	0.0617591737536751	0.215084937182676	50.1558093393837	0.0552620070054303	0.106392190881042	0.519417887232149	0.603469360365598	0.796566632273427	-0.0910263098213855	-0.0779618056535765
ENSG00000287126	0.205932639609018	0.149486879845151	0.1683278254166	4.09468635220725	0.227779715194671	0.312646454100699	0.728553649680307	0.466274739788193	0.701617559321202	0.342229206208375	0.361373716921125
RPS7	0.244706640230112	0.0563773734090095	1.42151398518664e-05	169.823019284489	0.30943893521392	0.0974364081592081	3.17580400447753	0.00149421867773367	0.0198858494240318	0.472082401533795	0.569327998697499
SILC1	0.0839843174383651	0.0428902809624399	0.0502159321468347	1011.18684985587	0.0561909448252485	0.0778188794777391	0.72207342488557	0.470249335975122	0.705159495902684	-0.0661727911294471	-0.0755961622260533
RNF144A	0.0823439629413053	0.0283483156859335	0.0036757997509791	1178.9612836966	0.0543357486438111	0.0472275039225583	1.15051070098705	0.249933589328018	0.503677520315999	-0.0716662988794249	-0.0803206255429224
ENSG00000223884	0.232663748417104	0.175156070130263	0.184071590838366	3.38954327554108	0.239086127842546	0.3379359921006	0.707489386840371	0.47926240582921	0.71165678131346	0.431751046558091	0.390166753654784
KIDINS220	-0.0151302464250641	0.0376393334581737	0.687698996358322	865.527147714675	-0.0864003375213475	0.0676645089693111	-1.27689299512295	0.201640027526564	0.445735344769944	-0.398105081189547	-0.438720714493005
MBOAT2	0.00491367319434731	0.0340677477575731	0.885316952923884	779.310808401438	-0.0609402880885312	0.0601328158673821	-1.01342814583854	0.310855701175788	0.568135456819055	-0.330978476564425	-0.373883868236768
ASAP2	-0.310570285022767	0.127443149043822	0.0148124655336992	196.400410331414	-0.513011377353659	0.194270348851074	-2.64070858155986	0.008273284858406	0.061346718250827	-1.38752666329231	-1.52513315347157
ITGB1BP1	-0.0428611572085484	0.0543629593669998	0.430447711653942	155.370168331074	-0.12614280773505	0.0891131752592216	-1.41553487874394	0.156911729481724	0.385772845973598	-0.490975234303449	-0.539929333034318
CPSF3	-0.00721843351169621	0.0425697852638524	0.865350626330082	61.4541019800724	-0.0595536013595323	0.0820315050834383	-0.725984501917372	0.467848271510475	0.702953833148256	-0.371608610070732	-0.370352516324396
IAH1	-0.0565941745668509	0.0407126805160038	0.164502410826259	71.2429782917696	-0.118994685881766	0.081120285416618	-1.46689185412296	0.142405476812223	0.364716796828812	-0.536966779072364	-0.521725846083314
ADAM17	-0.114346740385782	0.0402708460954794	0.00451924796453914	194.762404667812	-0.231328210052879	0.0716397528691198	-3.22904813023988	0.0012420298973979	0.0175151079811317	-0.730378732693417	-0.807795653422961
ENSG00000239300	-0.0220971692968729	0.0758209280206413	0.77071565269132	41.6726311813556	-0.101339492740356	0.133723076365038	-0.75783100041551	0.44855216130049	0.687538298841379	-0.421437138289632	-0.476764934033461
ENSG00000271855	-0.0172531649510308	0.106455180631522	0.871250923979181	11.655457727485	-0.0994187808398101	0.204704106125124	-0.485670672277775	0.627200680407841	0.810958803013128	-0.405214684263684	-0.471873627654545
YWHAQ	0.026019324243662	0.037522083975576	0.488033294424646	642.163337676235	-0.0223644783416754	0.0673667012544264	-0.33198120028485	0.739903454740584	0.876894071941792	-0.260296158921768	-0.275646280271093
ENSG00000240687	-0.14741870395905	0.0885683168673149	0.0960198996188176	217.208548675308	-0.266262625033633	0.141226374888707	-1.88536047351963	0.0593811866933054	0.214879132767629	-0.841135943114939	-0.896760024805494
TAF1B	0.0452171811234354	0.0679092638426959	0.505508885583606	56.585693131374	-0.00647132186453624	0.117556658201805	-0.0550485354340982	0.956099796700767	0.981035187112052	-0.19600299805865	-0.235172590471168
KLF11	-0.234173061948856	0.248956596631094	0.346900642005832	5.80094586506401	-0.363658032090489	0.426378106251735	-0.852900340703198	0.393714572751231	0.640804837935848	-1.1316742010437	-1.14478825625384
HPCAL1	0.381642144428271	0.181915004756097	0.0359126900534638	31.1959028748107	0.511929464989293	0.286922347986935	1.78420910250116	0.0743896937695864	0.246958424581125	0.930676110947275	1.08499264349852
ODC1	-0.632386965775788	0.243439491884009	0.00938457361450023	17.6001914301639	-0.962473625766682	0.391814444232792	-2.45645263959396	0.0140316296076223	0.0873978512781289	-2.46528298545179	-2.66973873545351
NOL10	0.0479338474269063	0.0334559551012569	0.151930766753358	185.606168071806	0.011918743930651	0.0612996740921943	0.19443405054202	0.845836030151863	0.934367447823532	-0.186904947960959	-0.188340243513201
RN7SL832P	-0.0434704961593302	0.102072226271232	0.670195457314066	10.4251191566738	-0.195275119266681	0.208110670134193	-0.938323436951911	0.348078218871766	0.601083882893036	-0.493015895791245	-0.715982449739474
ATP6V1C2	-0.596389886002538	0.197150646320915	0.00248594848142976	3.80012023281855	-0.986373866039561	0.375378687372971	-2.62767679471241	0.00859701552902424	0.0630831600797895	-2.34472963124368	-2.73060335428109
PDIA6	-0.104782910176538	0.0841102311400951	0.212844884018641	88.753647026236	-0.193614829875449	0.138766027317852	-1.39526102762863	0.162937139785004	0.394093143090872	-0.698349695391951	-0.711754338231511
SLC66A3	0.0958054002948158	0.0858892741852178	0.264656589144843	30.8178719441662	0.0793898357590533	0.154831083734625	0.5127512760624	0.608125316557186	0.799289010024918	-0.0265842690133782	-0.0165176074589301
ROCK2	0.160740775967451	0.0754406810548145	0.033114611601331	102.845304643378	0.182152841920145	0.136280426305348	1.33660311211543	0.181352222646329	0.420822498761906	0.19088274201671	0.245179811820527
E2F6	0.0973692539856955	0.0602750570939302	0.10622077279045	59.6669363320698	0.0800499355092758	0.0966679078682809	0.828092148413426	0.407618315736728	0.652868963262605	-0.0213469606229796	-0.014836590062169
GREB1	-0.0758311053780522	0.164308174056629	0.644427335535959	69.2658686824958	-0.166347696486081	0.246878629679337	-0.673803547525136	0.500436219172977	0.72774440569888	-0.601390797591864	-0.64231555178768
LPIN1	0.181118551749533	0.0505097567371392	0.000336029455077853	137.496789048353	0.211870140244568	0.094846701687388	2.23381663753459	0.0254951403733795	0.126958361228715	0.259127422899308	0.320858215654567
ENSG00000287291	-0.494800591045509	0.282149074351612	0.0794845022928787	7.54539406997068	-0.745497605502946	0.493602490147726	-1.51031978238163	0.130961846317037	0.346023198224821	-2.00450952628371	-2.1171851787822
NBAS	-0.0244891033490165	0.0312060862689063	0.432597771485813	423.198480356509	-0.0994681561110591	0.0539216562165271	-1.84467917141929	0.0650842224989949	0.227448831426324	-0.429447667889447	-0.471999367271795
DDX1	0.0780902428621791	0.0378242857144493	0.0389653134260525	140.669069319043	0.0610442910072019	0.0726934989332794	0.839748972094883	0.401049149598888	0.647207047897582	-0.0859119050961311	-0.0632365766306691
MYCN	0.191886054975038	0.142189239438295	0.177172636106228	11.475035080115	0.208961032262663	0.260660742149709	0.801659009098686	0.422750233338534	0.666643684832542	0.295187532176448	0.313449848775184
ENSG00000226764	-0.183769440804824	0.109385783087831	0.0929549585869135	19.6112040215787	-0.339332908962191	0.194581481808701	-1.74391162924641	0.0811745004870126	0.260038904111437	-0.962873686351296	-1.08284162600101
GACAT3	-0.393724931146481	0.106446901235508	0.000216628157572641	20.9514358738519	-0.614482231718037	0.201806185121346	-3.04491277781476	0.00232747798457615	0.0267732362564813	-1.66600957277688	-1.7835399645531
CYRIA	-0.149647793322451	0.38487774189694	0.697410016606125	8.34968324037589	-0.691304415571524	0.595387337820644	-1.16110029834019	0.245601113437918	0.498925744450306	-0.848601109769577	-1.97917619600349
SMC6	0.0583681486320005	0.0370225707289906	0.114897769697578	233.288312833522	0.0259930769901535	0.0648290055760752	0.400948260106371	0.688458217561409	0.847990209191168	-0.151960724234604	-0.152498389743591
GEN1	0.0125347530398398	0.11437419256008	0.912731176662769	24.6314831863695	-0.0341285760435828	0.197635832900082	-0.172684151162188	0.862899702172403	0.940881186116259	-0.305455663495996	-0.305604862875367
KCNS3	-0.218912438857533	0.259305897314804	0.398543864330954	20.9910727490917	-0.448268521352532	0.402577528522027	-1.11349613327462	0.265495408093206	0.522012327529007	-1.08056674142327	-1.36025827324749
RDH14	0.0902865872683722	0.0546339362027751	0.0984177244822805	36.8296771841042	0.0763147764381491	0.107791840519496	0.70798286837255	0.478955896293909	0.711608487562935	-0.0450666410773376	-0.0243485878717681
LINC01376	-0.188347220700246	0.0969299055852225	0.0520006858246706	108.367180373539	-0.352265680049638	0.160192612650238	-2.19901326423066	0.0278769791574063	0.134429546908816	-0.978204561097135	-1.11577636530215
TTC32	0.0812634890464789	0.052041814404457	0.118404936582929	60.5424120318131	0.0536759590813028	0.0973705360851336	0.551254632452393	0.58145913366019	0.782130677076191	-0.0752847799611161	-0.0820008530121856
WDR35	-0.083413756475942	0.0588201974266123	0.156157429815458	75.6947848608347	-0.16889018642907	0.0991949691919422	-1.70260838634133	0.0886413796034217	0.27449694964903	-0.626784913709022	-0.648790285074298
WDR35-DT	-0.00894428957846309	0.163525594747683	0.956380199880777	4.09062350068211	-0.0776550376775511	0.318190919046564	-0.244051709301569	0.807190772187193	0.915212163176604	-0.377388460520817	-0.41644983623202
LAPTM4A	0.136593071599794	0.0595262832916436	0.0217521443617335	44.2245436863816	0.16692143054818	0.110583192498665	1.50946474574059	0.131180058015367	0.346464309627089	0.110012660991129	0.206391329496657
PUM2	-0.0127025015067892	0.0229175869128743	0.579394955890015	645.881900579552	-0.0807351516166385	0.0403181101301149	-2.00245376968537	0.0452359504628597	0.18151934079141	-0.389974621860531	-0.42429368879198
RHOB	-0.000332797220243154	0.0609402763563436	0.995642743027121	185.660774520473	-0.0490627275556814	0.114073973557948	-0.430095717940061	0.667126014790698	0.836905964789586	-0.348548779772813	-0.343636339919917
HS1BP3	0.0519177529169438	0.0625647493845619	0.406638097616598	56.3744390375644	0.0260010625973973	0.117336545333127	0.221593899186126	0.82463003217795	0.923518212280144	-0.173562944312401	-0.152478053506991
LDAH	-0.188838902118229	0.11001944584406	0.0860863209223015	57.6913867806448	-0.367210207973413	0.184553936419347	-1.98971755952704	0.0466220572677587	0.184630635563242	-0.979851190337979	-1.15383426703257
ENSG00000233005	0.201129428873683	0.266425197198441	0.450297617579326	7.35092854026488	0.229736910181125	0.439342321166254	0.522910949191687	0.60103622474224	0.795078839734468	0.326143369002678	0.366357931534105
ATAD2B	-0.0352512516865833	0.0311394627366297	0.257615805047016	321.8156690117	-0.114509817655036	0.0566228710450139	-2.02232446963	0.0431428423077797	0.176332562992243	-0.465489843775701	-0.510304630564336
UBXN2A	-0.0183368812454014	0.0328672416634436	0.576907537028436	270.387238644634	-0.0899097452467724	0.0536428118008549	-1.67608188736556	0.0937221540363168	0.283745922169641	-0.408844024063448	-0.447657811404158
MFSD2B	-0.130797449379758	0.14916462995658	0.380559217997209	9.20363738712878	-0.290969215552508	0.25481290389817	-1.14189356622531	0.253498263266457	0.507923582351442	-0.785471761372906	-0.95967810417589
WDCP	-0.0353001371208789	0.103951937159449	0.734171839667052	15.1510680088208	-0.0746316975535413	0.179720020057722	-0.415266465748065	0.677946847151394	0.842487935410429	-0.46565355991916	-0.40875056450366
SF3B6	0.172523182575534	0.0624289137918815	0.00571826243233344	47.6081640058591	0.194258735191417	0.120331103587206	1.61436843343362	0.106447534475049	0.305584781193362	0.230341738307396	0.276008814839356
FAM228B	0.00900095549090171	0.0378792135844873	0.812173855610893	253.985051352735	-0.0502644623212262	0.0636735415720756	-0.789408929992202	0.429873038264474	0.671300610346405	-0.317290266477693	-0.346696691096376
PFN4	-0.515332848035935	0.153054577478954	0.00075994134941327	4.88129027211046	-0.668019711497884	0.306180550761371	-2.18178362354087	0.0291255057716268	0.137757524652799	-2.07327156101682	-1.91987910853599
FAM228A	0.409569834923084	0.155397468426735	0.0083981878288595	12.347414413081	0.558305662451014	0.27885469476394	2.00213829257434	0.0452698601283961	0.181533488988713	1.02420527458065	1.20309478594365
ITSN2	-0.0649385608665312	0.0252725494519406	0.0101836726544068	597.755065371917	-0.156308429074416	0.0501198996059291	-3.11868998747804	0.00181656984428967	0.0226085801852995	-0.564911928055873	-0.616749441265662
ENSG00000242628	0.338165947486253	0.0943121157128122	0.00033629828870422	11.4638335784248	0.507561253672165	0.177428697578157	2.86064915428118	0.00422774630320873	0.0390393577174574	0.785075373259998	1.07386850776851
NCOA1	0.000375783890328233	0.0195354034063688	0.984652803519791	1032.90192179893	-0.0546754113967646	0.037911549044867	-1.44218352386652	0.149250607328097	0.375104355114601	-0.346175758679269	-0.357929663279303
PTRHD1	0.529690452887061	0.151180728974711	0.000458858676536859	4.64777883592653	0.754292872002827	0.293636664955056	2.56879661849544	0.0102052332406384	0.0702484986446674	1.42648633449791	1.7021980028259
CENPO	0.224519246442573	0.11910609718293	0.0594250167888108	7.66997862146188	0.313919903026279	0.232009462641509	1.35304784318791	0.176040346470991	0.413031696327576	0.404475305371056	0.580739281377671
ADCY3	0.384574950388831	0.136030208793541	0.00469674009477211	88.3574443370334	0.493100685790185	0.216346793310565	2.27921421087273	0.0226543347462333	0.118418930707077	0.94049800755706	1.03704306408601
DNAJC27	-0.0178100675366883	0.0392425568316644	0.649939854183924	92.8061355068119	-0.0727846073177152	0.0850606757220132	-0.855678687006702	0.392175532252364	0.639630942514799	-0.407079737626097	-0.404046743878422
DNAJC27-AS1	-0.13124966636206	0.0597312677082452	0.0279964565941705	104.183839901005	-0.248928587505864	0.10168761218329	-2.44797357476715	0.0143662191542289	0.0886840108727787	-0.786986225168017	-0.852616971228421
ENSG00000286645	0.0495372146504349	0.157208550952974	0.752681863722876	4.67149274986042	0.133319327971306	0.326517397176566	0.408306966563293	0.683048325332663	0.844974983444893	-0.181535309700264	0.120819839762826
EFR3B	0.48084761778147	0.107322915549457	7.45096983603169e-06	97.2711329011438	0.645205799838647	0.180610519079345	3.57236003266895	0.000353778577268283	0.00730928281219233	1.26291285470168	1.42439564642767
DNMT3A	0.077675562581079	0.0344172827353741	0.0240157819775967	384.376206149237	0.0431776548724891	0.0573930083431399	0.752315588936193	0.451861295298708	0.690464222844105	-0.0873006593819087	-0.108735951768935
ARNILA	0.372884338810363	0.164942110600271	0.0237779496644124	5.93063403560436	0.524872401014266	0.310814114853675	1.68870194734034	0.0912765622773743	0.279440021889321	0.901346430612315	1.1179532689431
DTNB	-0.0413080551126919	0.032185843983852	0.199343891157418	685.127424977131	-0.121836380727742	0.0596083786908582	-2.04394723365338	0.0409587602148653	0.170484788930361	-0.48577393274614	-0.528962537917785
DTNB-AS1	0.191629289938575	0.130173585467409	0.140992310003216	6.95689247061108	0.178707469561105	0.254859060608319	0.701201162456421	0.483177484496855	0.714121743247275	0.294327632246122	0.236405788088638
ASXL2	0.135969209712398	0.0363096632159336	0.000180601256681101	176.171802525334	0.131360915116622	0.0646354120181905	2.03233662500136	0.042119589116337	0.173897594696616	0.107923362537977	0.11583252371301
KIF3C	0.458029055862056	0.165114095196598	0.00553690436516438	35.6132201594639	0.645027256314778	0.267661769782468	2.40985949109953	0.0159586652760063	0.0943928570283729	1.18649403976116	1.42394096549558
RAB10	0.0580444352968623	0.0237878425574516	0.0146836740353312	480.80349862861	0.0258160170134154	0.0497822957758343	0.51857827388401	0.604054862956487	0.796912832222894	-0.153044832406673	-0.152949292657987
HADHA	0.0578670542823242	0.0427856336782957	0.176219268782431	142.569148390401	0.0243867333894344	0.0769469201206371	0.316929298160354	0.751297250401721	0.883626494335258	-0.153638877157251	-0.156589122298897
HADHB	0.0316404876996151	0.0346685873389827	0.361423591265081	142.51989074175	3.34734049169751e-06	0.0593229427533347	5.64257323783781e-05	0.999954978779327	0.999954978779327	-0.241471017731542	-0.218684125556198
ADGRF3	-0.185788198040129	0.0880712518285114	0.034899593404306	32.7920686690527	-0.343581568761919	0.159775554479429	-2.15040135445848	0.0315234813055526	0.144463091373308	-0.969634455768731	-1.0936613105015
SELENOI	0.123386589500205	0.0406887674089391	0.0024257852958255	125.6132897815	0.121509495688987	0.0781046640087552	1.55572650149761	0.119773141935992	0.32750250593631	0.0657844701372123	0.0907447889652539
SLC35F6	-0.114786995848739	0.0657864911179349	0.0810124732749968	30.3355994696591	-0.234795044016153	0.135317702997895	-1.73513914893904	0.0827161615347266	0.262679874030632	-0.731853137647993	-0.816624331515902
CENPA	0.108139257730827	0.0870884466900188	0.214340770920464	14.4275368126224	0.105022418045359	0.170082897163182	0.617477828735468	0.536919600818882	0.753024607932835	0.0147215228342363	0.0487586128890728
DPYSL5	0.245858123338551	0.1664862267475	0.139743327504361	481.686144388351	0.281116870341967	0.267424790945092	1.05119973861992	0.293166863204128	0.550541710676668	0.475938690763663	0.49720271195728
MAPRE3	0.460704461749483	0.100188417688488	4.25787917472829e-06	70.7944337624338	0.613115203114076	0.162338186555747	3.77677745527564	0.00015887056419687	0.00420877830290626	1.19545390971809	1.34267337437976
TMEM214	0.0276443173455693	0.0982733614413583	0.778480148202984	19.5109998670112	-0.0245029903275258	0.178673604932622	-0.137138277009444	0.890921497596406	0.951787514547818	-0.254854096114619	-0.281092238779916
AGBL5	-0.0105615646394665	0.0606660771620285	0.861792047057855	41.9769067890694	-0.0605605568807828	0.115853620821865	-0.522733397982442	0.601159793309675	0.795078839734468	-0.382804675794646	-0.372916840501789
OST4	-0.00444926226138937	0.0772738741120692	0.954084906639025	31.3261473525375	-0.0672413126445994	0.145543729552743	-0.462000752978039	0.644080780473778	0.821440381545703	-0.362334722169157	-0.38993012774921
KHK	0.462218448596045	0.094314438001554	9.54355904425881e-07	12.6178463131593	0.603601243400513	0.182527985915997	3.30689696909439	0.000943355820933897	0.0145063021404107	1.20052421524647	1.31844501830904
ABHD1	-0.00893073960046635	0.130634864560453	0.945495770622199	11.7660832898996	-0.0200937995360249	0.222430105525244	-0.0903375893680203	0.928018950256642	0.969641498173931	-0.377343081970467	-0.269863744262758
SLC5A6	0.441468932728902	0.0841216292439222	1.53772962357868e-07	16.1307587103667	0.596886312478634	0.178561851456091	3.34274262733779	0.000829548001533485	0.0132952368219771	1.13103458576166	1.30134470022238
ATRAID	0.147658720724548	0.05055804192272	0.00349382376035869	39.9680676675603	0.151270304581875	0.105506978684281	1.43374690914556	0.151644500446969	0.378612167951395	0.1470712537126	0.166533997298932
CAD	0.036207368351458	0.0589137675574704	0.538830499043363	30.928340682353	-0.00792753986291594	0.108316348213563	-0.0731887659957437	0.941655905849849	0.975415994344711	-0.226176644290257	-0.23888101149076
UCN	-0.0343248593697269	0.160212298044356	0.830355151199853	16.8790825635923	-0.0789382189968192	0.26530888058626	-0.297533270738573	0.766059411048584	0.892432186819326	-0.462387378192016	-0.41971760011189
MPV17	0.0450559342300642	0.0719607488429898	0.531237418242765	63.6920116939264	0.0204894739116496	0.114610982417111	0.178774088482036	0.858115091883057	0.939643638615995	-0.196543010025564	-0.166513926814638
GTF3C2	-0.151771365223292	0.0354882445334619	1.89713191341128e-05	91.9223390722945	-0.281949004855341	0.0700158110527497	-4.02693335428082	5.65090411309649e-05	0.00189126299875648	-0.855712900980447	-0.936707134865153
EIF2B4	0.0454329873995816	0.0558844632250977	0.416229150726818	38.0729425183933	0.00786511152899597	0.107742884289721	0.0729988952945294	0.941806996594218	0.975425016136756	-0.195280268031312	-0.198663269063444
SNX17	0.10135544021493	0.0716766198339122	0.157342651376932	39.7399672270206	0.106467704976629	0.136237100210457	0.781488337700666	0.434515333260267	0.67567363176575	-0.00799731883371563	0.0524391967310701
ZNF513	0.121692718964636	0.114583645788021	0.288216323026842	8.0539312704865	0.190152977406481	0.25543722215549	0.744421567858776	0.456621474847054	0.694010220632124	0.0601117384616614	0.265553046205846
PPM1G	0.276827490681764	0.0677861981280411	4.42989344903578e-05	74.4955894208443	0.362997785422481	0.113804163156816	3.18967053008677	0.0014243507635265	0.0192952571839263	0.579654356991177	0.705721564852846
NRBP1	0.0114615328657158	0.0551860582623628	0.835471869233145	90.6504041294088	-0.0440900471649638	0.098172621011036	-0.449107365280667	0.653354207545567	0.828124887278084	-0.309049852041552	-0.330972856495616
KRTCAP3	-0.00467169671728474	0.130282687170624	0.971395462312546	6.21534914851394	-0.15207956228325	0.25219746374795	-0.603017810025406	0.546496841196955	0.759208308409547	-0.363079649811026	-0.605980161861849
IFT172	0.150775498983321	0.0456083760981156	0.000946809923696101	176.460695657418	0.148864823904649	0.0763414447399528	1.94998698821771	0.0511776699296348	0.19480739791538	0.157509269123429	0.160408173338801
ZNF512	-0.21713203523012	0.0425337958024223	3.30917603170022e-07	81.4143247705881	-0.361732607629378	0.0895743383002527	-4.03835087697609	5.38282958093041e-05	0.0018211957341888	-1.07460421250479	-1.13988494881556
CCDC121	0.225839971896279	0.0964679291074578	0.0192276020893774	12.6502710799616	0.288980669195422	0.181384241515067	1.59319611660651	0.111116202145123	0.313511725793019	0.408898383143897	0.517228749950525
GPN1	0.0530675094187799	0.0883684863288259	0.54815622258775	12.9226878817756	0.134140813127216	0.18709522320848	0.716965461901417	0.473395408004225	0.708005161947386	-0.16971243744651	0.122911843036273
SUPT7L	0.0042748823887926	0.0764771781277434	0.955423469466515	53.2864956254473	-0.0430182374703112	0.132601568394726	-0.324417259849109	0.745622154295511	0.880286394931643	-0.333117771605357	-0.328243373955863
SLC4A1AP	0.148181467404662	0.07664481068585	0.0531927386082236	57.839514531732	0.174115889064006	0.124685925130032	1.39643579563952	0.162583302104863	0.393761425677347	0.148821919769011	0.22471281791004
MRPL33	-0.18517917739062	0.0649326713810862	0.00434636298405543	87.8745446752334	-0.311935741398533	0.11260102168834	-2.77027452079358	0.00560090644846951	0.0470228201431382	-0.96759486026424	-1.01307169307654
RBKS	-0.187698472209698	0.0935923674661517	0.0449107855354877	21.0092641489553	-0.349641156619993	0.169738980405391	-2.05987543806931	0.0394104503613047	0.166191217843438	-0.976031918008704	-1.10909272462216
BABAM2	-0.375203831374704	0.0646075400235442	6.34386781689601e-09	232.095216889209	-0.607776776176908	0.112980282704354	-5.37949420579284	7.46953986851378e-08	1.33739404752226e-05	-1.60398285518825	-1.7664637765769
ENSG00000223522	0.213650628786948	0.129780824508948	0.0997139696414017	6.45346241564416	0.276305638995442	0.262235252664174	1.05365558668531	0.292040629762533	0.549240132402756	0.368076566299869	0.484950376472192
PLB1	-0.272119052044688	0.371424990719255	0.463780907335733	5.94961034544895	-0.438690096446814	0.628757816472333	-0.697709173474932	0.485359090064116	0.715881128697779	-1.2587544090388	-1.3358657493984
PPP1CB-DT	-0.438723491156117	0.0606513649835266	4.70597118167471e-13	46.0686349841508	-0.72124529440744	0.126869649200769	-5.68493173072532	1.30864925729193e-08	3.39628920405605e-06	-1.81670866775536	-2.05542397246534
PPP1CB	-0.0149899132132274	0.0332125055927268	0.651749272878755	175.817390851706	-0.0464338232944535	0.0763574005970093	-0.608111629408613	0.543113439688284	0.756759848045015	-0.397635108638988	-0.336941542965286
SPDYA	0.141656376680744	0.0906762500434095	0.118235845093569	18.1028487989421	0.171036155436422	0.163405378655588	1.04669844312113	0.295238682023886	0.552639106099721	0.126969547903413	0.216869933855602
TRMT61B	-0.102388008138984	0.0427595209918728	0.0166426877625154	81.2586011938086	-0.183799798411139	0.0742514502466803	-2.47536981164024	0.0133098277408763	0.0841285671885309	-0.690329226080395	-0.686759269477586
WDR43	-0.0402949046296382	0.0390476425853704	0.302099262096137	95.6633984885099	-0.098911998651243	0.0736257763529194	-1.34344252177547	0.179128725952436	0.417957609308263	-0.482380916150931	-0.470583050472744
CLIP4	0.203476474359913	0.054069566361191	0.00016772957662926	797.517282041935	0.226765380121032	0.0893802166224483	2.53708693814106	0.0111779191377723	0.0750930780222824	0.334003567875094	0.358790599893195
ALK	0.219660735682471	0.185669025532473	0.236778670741101	19.1981026940412	0.274601536301486	0.312979794993221	0.877377839382361	0.380281445763421	0.63073252911518	0.388204269712717	0.48061068951815
ENSG00000288553	-0.257907351128441	0.171105729713944	0.1317342496756	4.42321245180989	-0.289374609361265	0.325914764823994	-0.887884320053856	0.374602979948822	0.626583206963243	-1.21115976454962	-0.955617262238653
ENSG00000233862	-0.077058800417428	0.120181796944192	0.521402305175794	21.4742361471093	-0.118495824725663	0.204111755491294	-0.580543851775932	0.561547923829612	0.769099572955297	-0.605502318745072	-0.520455440691258
YPEL5	0.173694714823275	0.0724183672729942	0.0164628352484198	53.3104098830293	0.213034151289463	0.131711285596988	1.61743278356047	0.105784893925943	0.304787641966797	0.234265171622482	0.323822499182673
LCLAT1	-0.0831185418535948	0.16344000426973	0.611062846228983	25.2357117254036	-0.201892199877495	0.265365456176354	-0.760808142802594	0.446771670076074	0.685867191061312	-0.625796247040519	-0.732833581131051
CAPN13	-0.108897337854843	0.0675085354316376	0.106724974013938	55.3278028863073	-0.24217606212633	0.120942934537208	-2.00239942128926	0.0452417906778834	0.18151934079141	-0.712128814709151	-0.835420914675996
EHD3	0.479130666721085	0.224730946617172	0.033005277818384	6.77828852187703	0.539130328764429	0.36763705615908	1.46647439297072	0.142519092370628	0.364881435347646	1.25716282690374	1.15426266700257
MEMO1	0.233328892095567	0.0624760465825573	0.000187943856052764	26.4527930761698	0.271316071462944	0.119994942643336	2.26106255385598	0.0237553837683387	0.121954603952667	0.433978596736442	0.472243888064015
DPY30	0.127081234252069	0.037850399209411	0.000786618767288434	86.817840164973	0.124820762416659	0.0725812504139729	1.71973838566757	0.0854800069556509	0.268244748174574	0.0781577465321395	0.0991772977984367
ENSG00000288937	0.183585808941794	0.159934478744468	0.25101753906079	4.45920642226441	0.224474966248166	0.313954386599187	0.714992291331621	0.474613806597114	0.709136686743147	0.26739020788339	0.352957806342264
SPAST	-0.0149270455380154	0.0255398583997695	0.558910345365942	188.364693661849	-0.0598989750895512	0.0571178519258673	-1.04869096210574	0.294320375253596	0.551682882808723	-0.397424566307059	-0.371232048922841
SLC30A6-DT	0.105679859178723	0.116663095552727	0.365012556446401	7.61562876039	0.112958691457453	0.202584768785333	0.557587286224603	0.577126240108486	0.779261877716327	0.0064850562469935	0.0689692154028336
SLC30A6	0.0246315868018771	0.0439745607448631	0.575388968446763	119.059838005444	-0.0301803880116449	0.0746063787024573	-0.404528252631177	0.685824306437834	0.846791564975768	-0.264943658230633	-0.295550363134784
ENSG00000289727	0.447845060679653	0.199700296679311	0.0249235331983687	7.39715920239435	0.679681604384207	0.352592164395173	1.92767075680798	0.0538960916940874	0.201640082051248	1.15238808488339	1.51219211535358
YIPF4	0.0889747105992981	0.024915165964783	0.000355476334350821	298.154592177308	0.0674700893747964	0.0490881580863721	1.37446773325821	0.169296520841328	0.402637207846585	-0.0494600844833155	-0.0468725667361599
ENSG00000272754	-0.0212626386619074	0.194342285720444	0.912878734226147	4.7765394969145	-0.0611112301722865	0.357091802126575	-0.171135909052947	0.864116901011705	0.941371331958624	-0.418642315268758	-0.374319191256561
BIRC6	-0.0758039881085324	0.020899968895055	0.000286743867429199	1007.13894814145	-0.173070719776309	0.0360926437346576	-4.79517990005591	1.62528905994986e-06	0.000140601760607242	-0.601299982508581	-0.659436477989957
ENSG00000276334	-0.240781206581668	0.0655496464141269	0.000239471128497491	24.3314460856797	-0.41935081378563	0.121013628746027	-3.46531889119471	0.000529603096920349	0.00963918211408032	-1.15380471845222	-1.28661611616741
ENSG00000276517	-0.0853878519411316	0.0766916322768417	0.265540097599682	17.1097757777945	-0.149919428196625	0.155907969471707	-0.961589254895858	0.336255971120103	0.591604698649055	-0.633396111932731	-0.600479140269689
BIRC6-AS2	0.243316902610094	0.0933461586437314	0.00914438130903685	47.6377336178648	0.288592187647361	0.158789512056748	1.81745119000193	0.0691480556188449	0.236073664151759	0.467428203676141	0.516239438501171
TTC27	-0.0478338352085068	0.030025250535761	0.11113321312621	208.003119136956	-0.125938705134246	0.0585824460408619	-2.14976863626354	0.0315735202252957	0.144527430074352	-0.507628613301635	-0.53940956307143
LINC00486	-0.241718269803474	0.0557711409863024	1.46350868776161e-05	394.820053351871	-0.41035053119882	0.0989773194730064	-4.14590467173374	3.38474635394925e-05	0.00130732513874598	-1.15694292063988	-1.26369589600509
ENSG00000236854	-0.720133331540933	0.137312009763733	1.56703633990051e-07	35.4714579455263	-1.12621902623615	0.225132007057808	-5.00248294746897	5.65965897638106e-07	6.66580617236774e-05	-2.75914345355625	-3.0867346012086
LTBP1	-0.431196172841192	0.10095144295968	1.94317131671021e-05	326.430710569976	-0.700843351392083	0.157989388341255	-4.43601534729832	9.16393174776974e-06	0.000502751775410737	-1.79149985979726	-2.00346815650725
RASGRP3	-0.137721587516387	0.0519207500510189	0.00798899324115721	557.059843394735	-0.268901820850608	0.0922732250445815	-2.91419120466083	0.00356611415186024	0.0348438088827401	-0.808660533424109	-0.903481030350943
FAM98A	0.00827816258763418	0.0521878614976502	0.873966398520814	156.919572219161	-0.0472660158848389	0.0865773624515536	-0.545939660743161	0.585107414664345	0.785044670056768	-0.319710882523095	-0.33906081391096
ENSG00000286415	-0.0561216327282093	0.0594133877994824	0.344865305183187	70.5628873327129	-0.150867388057557	0.108554572000128	-1.38978382280738	0.164594531930865	0.396561736208926	-0.535384247822309	-0.602893225439574
LINC01320	0.142346449619287	0.202628442092359	0.482367496941632	10.6576208171027	0.183796251956693	0.327462029602517	0.561275003944092	0.574610078881391	0.777766208883925	0.129280585574072	0.249364938175319
ENSG00000226994	0.0298798026799717	0.0985431264406532	0.761725642647126	976.548542407242	-0.0347956406567502	0.153930526180222	-0.226047695153147	0.821164324851317	0.921364429067825	-0.247367509506959	-0.307303617069896
ENSG00000288535	-0.125870911840965	0.135504329084927	0.352937315481245	7.78712254186451	-0.109234012722506	0.266481226857869	-0.409912600637973	0.681870061659882	0.844163011309284	-0.768972905669198	-0.496869206796172
CRIM1	0.248465666759008	0.077154934956963	0.0012803549624607	122.536788361774	0.296672111385723	0.130877248565809	2.26679667120712	0.0234026495799264	0.120739358534294	0.484671290951221	0.536815862540278
FEZ2	0.156028964962092	0.0572674250862584	0.00643857685718149	195.064020696128	0.166404698669154	0.10277122198997	1.61917602464039	0.105409394993062	0.304079793317544	0.17510300030797	0.205075414322003
STRN	-0.0597363392259993	0.0289207199678369	0.0388737803293105	600.053525185131	-0.160487713365112	0.0506227859528584	-3.1702663206755	0.00152299278037284	0.0201305830333773	-0.54748981292735	-0.627392453319979
HEATR5B	0.156442479541957	0.0436661574934488	0.00034006891400832	211.043404582398	0.157293798170827	0.0696156987848813	2.25945872721725	0.0238548648714988	0.122190102508338	0.176487850688356	0.181873493350693
GPATCH11	0.146426901553623	0.0603053862778828	0.015178578778438	64.0171570130448	0.153371025904271	0.106464957998322	1.44057752698956	0.149704073105538	0.375496512506005	0.142945920942046	0.171883717682106
EIF2AK2	0.341832428888312	0.0797045313110737	1.79685331777805e-05	72.5212367269544	0.45594860558495	0.134663734734979	3.3858306876923	0.000709631520500418	0.0118083004305542	0.797354331273931	0.942431161673077
CEBPZOS	0.0484160543749696	0.0425247693447318	0.254896013261615	125.381568609924	0.00500538679808037	0.0697599121988539	0.0717516212436203	0.942799574181981	0.975915984086944	-0.185290048491956	-0.205945876004283
CEBPZ	-0.0730902656669642	0.0744161157396611	0.326009556395476	95.7392906429793	-0.161830852589066	0.118609910082713	-1.36439571091668	0.172443057081412	0.40740080106705	-0.592211791333585	-0.63081290666961
ENSG00000272054	0.410636716047134	0.0990286095704628	3.37379167778635e-05	10.9250471107153	0.562078001082169	0.176682929940456	3.18128073420334	0.00146625468625953	0.0196648282627718	1.0277782338	1.21270146563609
NDUFAF7	-0.0302391295018923	0.0858793268816977	0.724754374459657	42.7971160414139	-0.109538631069606	0.150650188235876	-0.727105836058425	0.467161123898266	0.702466569258139	-0.448704367151721	-0.497644951281265
PRKD3	0.0956413038908449	0.0778593968450902	0.219302530529099	88.2288258753525	0.0680988369491789	0.132527778879957	0.51384575765706	0.607359833541602	0.798637690451637	-0.027133823922743	-0.0452713911405745
RMDN2	-0.36207411140074	0.331151680342708	0.274227670726827	6.35554610340502	-0.640555132083092	0.540463853310139	-1.18519513961929	0.235940301209063	0.487194985453052	-1.56001173884644	-1.84993750383848
ATL2	0.24536346762074	0.0660173658362883	0.00020188150282188	53.0606323036239	0.310095507500352	0.11612766846919	2.67029822942345	0.00757839032990961	0.0576682757975066	0.474282100664243	0.571000033015572
GALM	0.164107328142202	0.0908996507660566	0.0710171023824893	27.1575185271158	0.199672164336907	0.153720566133422	1.29892941041865	0.193968155419017	0.436708233042502	0.20215724426354	0.289794713965412
SRSF7	0.133718456108669	0.0500716987918883	0.00757294308697062	238.012231675861	0.136503867246746	0.0806830020635136	1.69185409262895	0.0906737968764902	0.278574761618675	0.100385642863641	0.128929623050698
GEMIN6	0.0945656525809398	0.0940816015394296	0.314827028143485	12.1788795494199	0.0981833807808641	0.178544369458497	0.549910260842401	0.582380926080914	0.782769492959745	-0.0307361542835458	0.0313422442041318
DHX57	-0.180568223582882	0.0995376299528977	0.0696669569407438	46.709416918835	-0.331340661299794	0.160548192604553	-2.06380810599296	0.0390359142096085	0.165334122387046	-0.952152886884094	-1.06248847883624
MORN2	0.181230792050734	0.229519480184353	0.429755781937814	3.88774219766725	0.301916373863624	0.385479102424168	0.783223712945679	0.43349575222512	0.674737233024643	0.259503312967957	0.55017095994118
SOS1	0.0584266756351178	0.0367629609641729	0.111996964684973	389.263449851483	0.0283167961130707	0.0569202757242639	0.497481710212444	0.61884939743961	0.806761322802481	-0.151764718709101	-0.146580780670882
MAP4K3	0.0175611428947041	0.0390122081385545	0.652606030478913	458.64787577587	-0.0343970737873831	0.0639296018622575	-0.538046112996213	0.59054521350434	0.78860112229178	-0.288622404787832	-0.306288622228657
MAP4K3-DT	0.604724943980082	0.226273212098192	0.00752786714984231	17.1372260244875	0.871609885456239	0.369637731623591	2.35801113059479	0.0183731420506805	0.102874011367968	1.67777504012465	2.00095881963388
THUMPD2	0.0250902779220397	0.122908884477564	0.838246269767757	61.9066097891319	-0.0278251088745941	0.193490227295562	-0.143806275198025	0.885653447494889	0.949744912046257	-0.263407512703568	-0.28955238297758
PKDCC	0.715154566458263	0.373920171748581	0.0558010456443331	6.45524142628957	1.01617853791878	0.589351800431046	1.72423081964891	0.084666182458497	0.266312319181064	2.04760118928839	2.36911896472393
EML4	-0.0434709652954305	0.0824254728855675	0.597917773321293	61.9922254541377	-0.136927548079186	0.140973873304267	-0.971297339498163	0.331400233270799	0.587468972440088	-0.493017466916759	-0.567393873252566
COX7A2L	0.0435181701508388	0.0907299899951946	0.631479967265671	49.8057546761282	0.0227770420046062	0.168919331316461	0.134839759470363	0.892738569373389	0.952750001119123	-0.201692944934149	-0.160688380358607
MTA3	0.0215615619012409	0.0672304912842125	0.748429367539213	144.688208820584	-0.00439542344529188	0.114985880442701	-0.0382257667495288	0.969507677010513	0.986038299485494	-0.275225097769769	-0.229886084370412
LINC01819	-0.110810958867277	0.0948985239552121	0.242936503164883	130.220920417971	-0.22480158661729	0.154827769231924	-1.45194617046087	0.146516573293162	0.370816025444952	-0.718537485445368	-0.791174881284155
LINC02580	-0.45488240245601	0.0982891956244511	3.69213924435656e-06	30.6847298422286	-0.7103311346767	0.189204354350811	-3.75430648577805	0.000173822073529591	0.00440299646185487	-1.8708244729769	-2.02762985139164
ZFP36L2	0.150534848264634	0.040410114473338	0.000195177854472438	131.410827376954	0.169709762103371	0.0774252079317298	2.19191871274035	0.0283853766351574	0.135699249064411	0.156703335655685	0.213492125778786
THADA	-0.0212680913087521	0.0248156598704525	0.391421037778779	396.713199881103	-0.102549342627916	0.054588720506136	-1.87858117349333	0.0603017037765665	0.217042117753467	-0.418660576051871	-0.479845951270283
PLEKHH2	0.464332119603729	0.150352904952118	0.00201317563349761	280.262868146352	0.601614889763122	0.246533936147965	2.4402923961026	0.014675378286555	0.0897077979309951	1.20760284860434	1.3133865479499
DYNC2LI1	0.0103298137471634	0.0850296669479251	0.903307037874232	74.6575613745193	-0.0447719239537806	0.136617282867236	-0.327717862734027	0.743124996112231	0.878951632484868	-0.312839952144736	-0.332709331542095
LRPPRC	-0.0240978502469173	0.0397548676444732	0.544407848937172	333.744581061293	-0.0901806862132323	0.0626745296395844	-1.43887296373542	0.150186518907602	0.376242027806971	-0.428137370662575	-0.448347792695562
PPM1B	0.0941747378113992	0.0395227410247321	0.0171815845090688	1096.8590231604	0.069507851845331	0.06950498172598	1.0000412937214	0.317290524532147	0.573588992961512	-0.0320453184428183	-0.0416831780683404
ENSG00000289272	0.233502791398014	0.0720959375927503	0.00120042650011192	33.296236018021	0.275737012535812	0.133359981480786	2.06761435832638	0.0386763008271532	0.164583333514223	0.434560981316984	0.483502305978945
SLC3A1	-0.072253354975367	0.0882606425767905	0.41299402039586	17.6599741084912	-0.115405281921893	0.171690721575401	-0.672169589963609	0.50147573821813	0.728358428616671	-0.589408997560306	-0.512585029868015
PREPL	-0.00468149426826609	0.0692904954547814	0.946133273995229	279.582118213556	-0.0681746518796158	0.119199126152511	-0.57193919183928	0.567363171348319	0.773228655977451	-0.363112461573571	-0.392306979869838
CAMKMT	0.100204756135937	0.0378175897578492	0.00805664973800035	750.057360447448	0.0863057916602311	0.0622842972591284	1.38567496878328	0.165846174850447	0.397950115906353	-0.0118509321331936	0.00109464308531322
SRBD1	-0.0887403235861825	0.0459112612101684	0.0532526863899483	145.179569014315	-0.223708753738876	0.0886395530159418	-2.52380281857516	0.0116093025650536	0.0770272282090092	-0.64462345882432	-0.788391860869819
PRKCE	0.253969355016757	0.0762088439953203	0.000860557430914243	401.983521319517	0.30963781845465	0.120158227786746	2.5769173210859	0.009968579147996	0.0695262571128264	0.503103010528664	0.569834476979726
ATP6V1E2	-0.0915162060024569	0.0890989766349488	0.304359390699089	28.8624170565062	-0.183684671419069	0.155892449906359	-1.17827817530229	0.238685725591126	0.490599342014884	-0.653919822259276	-0.686466085793693
RHOQ	-0.0440083078223045	0.0501257480253623	0.379966443131923	254.89627191252	-0.123515119274484	0.0849847617612557	-1.45337960258652	0.146118386610601	0.370378562907921	-0.494817014112848	-0.533237632251231
RHOQ-AS1	0.100023188986444	0.0782355646988528	0.201077600855729	32.6123311111398	0.0954531999840319	0.142875277352355	0.668087591869569	0.504077681802319	0.72966821923828	-0.0124589961490297	0.024389535292743
PIGF	-0.0175865878908309	0.0408155728405422	0.666556092039346	112.833257746569	-0.0765807429660154	0.0733150011991447	-1.04454397754151	0.296233783570194	0.553557105859291	-0.406331309668189	-0.413714025320516
CRIPT	0.0878495181280276	0.0384229499131315	0.0222319553372357	99.978388279585	0.0797977643185274	0.0682909896955848	1.16849623463118	0.242606657197932	0.495633238493165	-0.0532283270017595	-0.0154787720331016
LINC01118	0.279277505353943	0.20842765937885	0.180269614191289	4.09685176999672	0.352271520995683	0.449750630478289	0.783259649066103	0.433474653390419	0.674737233024643	0.587859397190293	0.678405940058825
SOCS5	0.375837062984537	0.0810075018088234	3.49195599345481e-06	32.4391122884167	0.523096936662083	0.156698843624637	3.33823099495956	0.000843136252351393	0.0133825263745002	0.911235032840337	1.11343185159316
MCFD2	0.204515205241714	0.0626442554199557	0.00109576954799951	42.5198496899006	0.259792314322059	0.121063480409236	2.14591810382348	0.0318795131629843	0.145374117823683	0.337482252610342	0.442897359416873
TTC7A	-0.0434137853618808	0.0302414073829936	0.151123529702751	378.808850307634	-0.150760068996083	0.06271246759691	-2.40398878840339	0.016217270647834	0.0953127074665907	-0.492825972694832	-0.602619925518947
STPG4	0.0875436460461169	0.0952073096846632	0.35783122384034	37.1127546838082	0.0634738798602383	0.165660327432961	0.383156793444856	0.701603511708563	0.854896005454586	-0.0542526852459622	-0.0570493585207489
CALM2	0.142390659250052	0.0363677321866966	9.02910692826816e-05	962.126849436684	0.153376114330963	0.0675029514901179	2.27213937976351	0.0230780932704267	0.119872379378022	0.129428642563988	0.171896675926354
EPCAM-DT	0.0253438309505252	0.068687091821115	0.712146237121749	520.666553570538	-0.0400951440284147	0.110471417770666	-0.362945862717636	0.716645325851801	0.863318363132424	-0.262558369710689	-0.320799391547856
EPCAM	-0.548493023182573	0.0893209345087135	8.21588471837852e-10	18.4375026091102	-0.76459388553042	0.193715013609216	-3.94700375197993	7.91353172658167e-05	0.00247494449960513	-2.18432418987552	-2.16581597879202
MSH2	0.0299105377552176	0.0445872171075416	0.502327477596491	169.684109274842	-0.0170112157169261	0.0831594974879877	-0.204561309661393	0.837914886523903	0.93029682650466	-0.247264578479329	-0.262013601878774
KCNK12	0.00152978654235301	0.30530445458996	0.996002063063418	14.9028379270033	-0.0603018002776429	0.43971177981863	-0.137139378668718	0.890920626826411	0.951787514547818	-0.342311031558543	-0.372257888046106
MSH6	0.173696285654328	0.0483828356541926	0.000330627998597703	127.725251611244	0.188085470470307	0.080254650487713	2.3436083682042	0.0190982132310121	0.105693927544468	0.23427043229789	0.260287909949606
FBXO11	-0.0529627042732732	0.0221355126389373	0.0167268391294669	560.959658621681	-0.143450273466848	0.0437685491466299	-3.27747380856224	0.00104740447285984	0.0156034787180418	-0.524805072418502	-0.584004718578987
ENSG00000233230	0.031469523157705	0.0922176973239982	0.73291347562498	14.066509481911	-0.0442111582133632	0.180676633524626	-0.244697708557522	0.806690502421742	0.915036704418019	-0.242043573869644	-0.331281279244194
ENSG00000230773	-0.372046520239938	0.100251599141111	0.000206337698851791	66.9793910497691	-0.58542143611248	0.164448226238974	-3.5599133508546	0.000370977180519301	0.00754864571034665	-1.59340909615078	-1.70953341787559
FOXN2	0.010625575323132	0.0449156888121274	0.812992627555131	802.909826068991	-0.0445894425778409	0.0762749844145788	-0.584588026075274	0.558824760859094	0.767321055233459	-0.311849453741713	-0.33224462243194
PPP1R21-DT	0.0284260152841728	0.138875951173415	0.837817164721919	5.09780382837432	-0.0425334565811412	0.270751128314396	-0.157094291151952	0.875170536721829	0.945610742802219	-0.252236208522907	-0.327008825528845
PPP1R21	-0.0949205240967334	0.0373163761849158	0.0109694853409636	917.277230376362	-0.202351143017252	0.0666882617300606	-3.03428426184393	0.00241107131194265	0.0274572578272268	-0.665320801662094	-0.734002330856825
STON1	-0.0656535125693696	0.100654272165963	0.514228608608971	42.7199808525668	-0.15518495087049	0.158215340448079	-0.980846423810696	0.326668481084375	0.583429319799605	-0.567306284109667	-0.613888379123092
ASB3	0.116846949295487	0.0477739425820274	0.0144519064023139	416.062891784211	0.105260513392688	0.078869886549367	1.33460967167491	0.182004130908372	0.421841678440496	0.043883372410422	0.0493649491599364
CHAC2	0.146342603237891	0.146056530695202	0.316363567793104	5.14710240668876	0.21443838530556	0.277001368564407	0.774141970550227	0.438846840084777	0.679420335465631	0.142663607910554	0.327398537212358
ERLEC1	0.210046704836798	0.0520282401831105	5.41005116238688e-05	116.582121211569	0.234276150114836	0.0959889229435781	2.44065818149186	0.0146605238934919	0.0896911207429384	0.356007111687488	0.377917610649371
PSME4	-0.00664240094441368	0.0264950135745211	0.802043112005041	847.100896947858	-0.0727395462380563	0.0443200252205219	-1.64123431510086	0.10074878509507	0.296297570161307	-0.36967949086005	-0.403931990829662
ACYP2	-0.126274379638471	0.0338203818391876	0.000188704517800469	1119.11379535813	-0.258160869921882	0.0636653101942477	-4.054969168205	5.01409159394489e-05	0.00172898501047148	-0.770324109617149	-0.876128004747072
ENSG00000272156	-0.0557734766802482	0.107499107040505	0.603881144631315	8.66697752450046	-0.196655613418129	0.21912534359461	-0.89745718223242	0.369475011454754	0.621661037812805	-0.534218281592994	-0.719498031564688
ENSG00000289065	0.145634211777799	0.0759949484984916	0.0553183976605249	22.1426053271249	0.147258496900075	0.14591037620067	1.00923937511854	0.312859847072091	0.569827101420517	0.140291221951904	0.156317483047423
C2orf73	-0.407099974508282	0.14642259672607	0.00543072976140863	9.64643179640404	-0.705138911977175	0.272707780091896	-2.58569415122502	0.0097183122946727	0.0682311313597975	-1.710802271243	-2.0144072790716
SPTBN1	-0.0523271349982653	0.0369645986943809	0.156892262307054	1125.19611317632	-0.137142717131714	0.0657689795185356	-2.085218869681	0.0370494378162217	0.160059967935595	-0.522676566205875	-0.567941825165019
SPTBN1-AS1	0.21572216780336	0.0848109301018552	0.01097274378844	22.654532951697	0.251220013032278	0.159980215389576	1.57031925741892	0.11634085622947	0.322049080501973	0.375014100632504	0.421067041205816
ENSG00000289627	0.135715718889639	0.0885042479745727	0.125168133592011	13.0714499408622	0.146728167350646	0.164153104874258	0.893849479502935	0.371402431418591	0.623485720378486	0.107074427870581	0.154966939893445
SPTBN1-AS2	-0.11853997778527	0.176671439934108	0.502244178327127	3.68415939402024	-0.132532074939832	0.336155371071207	-0.394258388665633	0.693390281419529	0.850584576563442	-0.744421783870998	-0.556200312261582
EML6	1.68337096515038	0.317302427138168	1.12514279402373e-07	7.23019292458121	1.2158726539875	0.714379482000105	1.70199828609765	0.0887556895547335	0.274735910354294	5.29013461691314	2.87766223114563
RTN4	0.0485798070084489	0.0333537164996727	0.145253464659678	3141.50229599854	0.00697241161950812	0.0644070608823318	0.108255391939811	0.913793106668082	0.962210066505354	-0.184741644861698	-0.200936628623768
CLHC1	0.00248215680226651	0.117460174624459	0.983140437114018	53.2702596870787	-0.0480413107719495	0.185508435865878	-0.258971030334616	0.795657592612396	0.908710355823752	-0.33912156646849	-0.341035188529968
RPS27A	0.116764478950232	0.0783041095612892	0.135917739755661	210.851213105948	0.123081042127778	0.130459619141949	0.943441679021441	0.345455032995289	0.598818409081241	0.0436071812080853	0.0947469066793353
MTIF2	0.0705637692113821	0.0741777185195821	0.34146233120127	57.4760980427998	0.0332410939113877	0.121203798413594	0.27425785616022	0.783886469101192	0.903303576078303	-0.111117884294389	-0.134040508896787
ENSG00000240401	-6.7520900576846e-06	0.0633547836500453	0.999914964773146	46.1894286397755	-0.0788243521662748	0.115455907819975	-0.682722553177458	0.494782175738435	0.72275231812962	-0.347456862475225	-0.419427625569414
CFAP36	0.453589009751781	0.209108304996111	0.0300706698381274	18.8598304228766	0.627103741548007	0.32713689146452	1.91694595721259	0.0552447977202264	0.204872472468115	1.17162443214843	1.37829674259762
PPP4R3B	-0.00205169110818488	0.0234932327955993	0.930408292081897	324.023241547343	-0.0612087768933914	0.0417014410860371	-1.46778565199	0.142162456062932	0.364346710419083	-0.354305314053496	-0.374567604826054
PPP4R3B-DT	0.159296790308949	0.131513928613921	0.225798019543115	7.59911206101631	0.138151156980519	0.23138255944007	0.597068151181471	0.550461880608697	0.761760019745265	0.186046868783178	0.13312462948578
PNPT1	0.220561572914586	0.0394328607868241	2.22736783456478e-08	438.330716990703	0.258125139170317	0.0604772255661633	4.26813791065734	1.97111458620069e-05	0.000900210084374947	0.39122115193236	0.438651712554288
EFEMP1	-0.151159493387462	0.447520966001094	0.735535952063075	4.62303065656655	-0.351034988149506	0.656143281321516	-0.534997458851516	0.592651614469457	0.790113133818194	-0.853663756921559	-1.11264227156332
ENSG00000285755	0.169937102897148	0.0922028484808491	0.0653175258340918	104.741609761223	0.185521054110321	0.153140662185341	1.21144215692232	0.225725990729386	0.475123019473506	0.221681019675699	0.25375733860456
VRK2	-0.0209373532282622	0.0462054417265466	0.650450748707177	1163.14132682403	-0.0920251051911384	0.0788858800882647	-1.16655991019144	0.243388141169997	0.496535821566049	-0.417552942176608	-0.453044810665545
FANCL	-0.110437865979631	0.0337492097076508	0.00106672660233597	469.397712282041	-0.219369414861623	0.0583212892807711	-3.76139515375821	0.000168968246574318	0.00435461197138308	-0.717288006339834	-0.777341252017681
LINC01122	-0.312503531156621	0.128310916501901	0.0148704897143674	142.352299543458	-0.509145298515114	0.217283562683165	-2.34322970512744	0.0191176088868215	0.105761700920999	-1.39400105808806	-1.51528775391998
ENSG00000289529	-0.0591814193839421	0.157367615160059	0.706864004551153	5.3830848160172	-0.199652850793802	0.353162450102288	-0.565328648999846	0.571850245810882	0.776243566692669	-0.545631399725557	-0.727130829742583
ENSG00000271955	-0.141156384605882	0.201052764550948	0.482625367152034	12.8746428755068	-0.114703711850723	0.316928806417244	-0.361922644859594	0.717409837314169	0.863439266092148	-0.820163586248706	-0.510798403688735
PAPOLG	0.0692731836287604	0.0501700262751565	0.167350202622722	81.4906985929439	0.0491979655202399	0.0925365449549265	0.531659849027254	0.594961605214386	0.791338520584104	-0.115440024364021	-0.0934045614307886
REL-DT	-0.763688915996681	0.174101619896001	1.15213002728736e-05	5.11335996650739	-1.16259575360745	0.363934178257802	-3.19452204014731	0.00140062589979021	0.0191152737183881	-2.90501005811724	-3.1793719814345
REL	0.0718811924843162	0.0692869246491185	0.299529732847816	34.1595792259603	0.0376930615339012	0.12435674892104	0.30310426945814	0.761810400557573	0.890115804252238	-0.106705865445514	-0.122703078423986
PUS10	-0.0277811103477634	0.0896338574211059	0.756606646906533	43.7941836196344	-0.0828213628808898	0.155483462931963	-0.532669914337649	0.594262095866462	0.79111943701877	-0.440472520135113	-0.429606457699017
PEX13	0.0419680348097034	0.066631705373273	0.528792186886809	49.3816609382517	0.0164186939759948	0.113089284799528	0.145183462828507	0.884566022341446	0.94931697391882	-0.206884310901265	-0.17688062046649
SANBR	-0.0326174941850853	0.0447766366101484	0.466338804376899	149.809478936345	-0.130485835507757	0.0801327517931796	-1.62837082950224	0.103446279051349	0.301533163745145	-0.456669453261348	-0.550989336068822
C2orf74-DT	0.230208459586611	0.10277783062835	0.0250996922686744	9.58138516376097	0.229566719548979	0.199201674198252	1.15243368547448	0.249142905425479	0.502929612291996	0.423528343329661	0.365924522169372
C2orf74	-0.0671688668053611	0.0807440882098752	0.405480354401171	40.2151962656229	-0.160865062257547	0.140064754359281	-1.14850493968605	0.250760174989574	0.504866521784959	-0.572381168992357	-0.628353414224172
USP34	0.0615141484228658	0.0188911264745135	0.00112896029942847	1123.70900914456	0.0244388060004507	0.0403820909545127	0.605189216872875	0.545053279775759	0.758083223742272	-0.141424846615757	-0.156456513606069
USP34-DT	-0.0149269279297589	0.0707808059441778	0.832973506983076	29.8642868436909	-0.0592295936981637	0.132373761757897	-0.447442098128863	0.654555885649165	0.828939749713902	-0.397424172439838	-0.36952739479502
XPO1	-0.0683414643717364	0.0559707915507097	0.222078390093056	566.981818255085	-0.158805997166444	0.0963348475254317	-1.64847924967671	0.0992543653432042	0.294372252872683	-0.576308170033921	-0.623109776064878
ENSG00000289410	0.015619873996866	0.0811704715259252	0.847403077480611	64.9798341646294	-0.0238109586976872	0.140024041458071	-0.170049074785613	0.864971542533245	0.941654534013916	-0.295123667627163	-0.279329903301869
FAM161A	0.403206137965395	0.0763564029144878	1.28775176921556e-07	66.9865352218601	0.531762094835365	0.135802874043149	3.91569102334613	9.01456362788491e-05	0.00272704375761353	1.00289340655563	1.13549864018089
CCT4	0.0981641081987781	0.0598987908328619	0.1012480683562	150.391715596555	0.0922834579695293	0.0967346131159585	0.953985910492106	0.340090774352471	0.594487520916192	-0.018685012984528	0.016317434874849
ENSG00000236498	-0.0921333669354384	0.146093426847793	0.528271425028071	5.55033278171584	-0.203271557792468	0.2811716754306	-0.722944647540221	0.469713891844195	0.704785231975979	-0.655986679377291	-0.736346269403769
COMMD1	-0.0644108548776244	0.0312371550742988	0.0392082202350597	362.836303097836	-0.153062796796052	0.0594129988064528	-2.57625098666839	0.00998781176179934	0.0695620053636053	-0.563144653393618	-0.60848407785418
ENSG00000229839	0.0433297467386483	0.129084980653478	0.737120950438207	21.2461551309769	-0.0484253881450975	0.21283834143577	-0.22752192024439	0.820017926250731	0.921253002721396	-0.202323970408826	-0.342013284258297
B3GNT2	0.0987874948947151	0.114011179177874	0.386231372650878	15.8061056390107	0.0806591340579748	0.212729731192633	0.379162487564728	0.704567205996405	0.857197358195972	-0.0165973059361422	-0.0132851982337382
ENSG00000228541	0.475262811912117	0.0800329056613072	2.87917914576102e-09	121.362554626852	0.573780890553903	0.126966397793712	4.51915546573316	6.20867932493055e-06	0.000370342714732652	1.24420947419435	1.24250417467775
TMEM17	0.466550728632201	0.204441515511617	0.0224849539472936	4.72286953675236	0.716048254937417	0.356899024476071	2.00630488129963	0.0448237295555589	0.180380149976981	1.21503291686942	1.60480383384198
ENSG00000226622	0.188264070984335	0.179565202697932	0.294434060640456	4.18196889600398	0.189168447720546	0.317694678946894	0.595441032716093	0.551548704351431	0.762124600612265	0.283057594922711	0.26304583191115
EHBP1	0.309828422184903	0.0448076097456208	4.69058039179907e-12	339.648637951047	0.372240740763276	0.0787032967499764	4.7296715148516	2.24883400120645e-06	0.000175089480946563	0.690173682718597	0.729259778160945
EHBP1-AS1	0.482791044669883	0.128239168197651	0.000166702082316281	9.44957671735186	0.683782468977275	0.234012539909484	2.92199071571874	0.00347801907977904	0.0341862699316753	1.26942134459953	1.52263542293003
ENSG00000286480	0.228738544040104	0.0934670129610788	0.0143944983489307	19.6331144693897	0.259255667890737	0.165923205849146	1.56250397021889	0.118169311302439	0.324861293829583	0.418605631524972	0.441530729620911
WDPCP	-0.0443558462686869	0.0393997924348833	0.260254912833882	1028.39852539264	-0.140661277134713	0.0634569486548692	-2.21664104745636	0.0266476302501076	0.130529269632398	-0.495980912009332	-0.576902229368469
MDH1	0.152768194397405	0.199219013012504	0.443179377508094	33.8487753696471	0.182359603751944	0.311412775174974	0.585588062819456	0.558152372134457	0.766928110810424	0.164182758128541	0.245706353810766
UGP2	0.157085533961982	0.0595724227991846	0.00836715817031439	175.978243198565	0.17183306181763	0.0964894985968313	1.78084728718108	0.0749374019737093	0.247931551710487	0.17864142447158	0.218899344546864
VPS54	0.0280634180603507	0.0352343198243768	0.425753309950918	359.188719727937	-0.00708094457279188	0.0530508075016761	-0.133474774584122	0.893817912717163	0.95301685151538	-0.253450537902781	-0.236725062469063
ENSG00000225889	-0.210619179151012	0.0870673509188249	0.0155616396585838	31.1257282653042	-0.356069568126205	0.158261378752062	-2.24988288952062	0.0244563803812785	0.12422979649562	-1.05279281417034	-1.12546338916466
LGALSL-DT	-0.251399715745668	0.143961419641524	0.0807589702420159	11.1721926553336	-0.490888943765811	0.268766595087111	-1.82645072988594	0.0677823963721694	0.233261244433799	-1.18936585020161	-1.46879591700492
LGALSL	-0.0599754785378373	0.172305083876955	0.727782174473469	12.7886535854048	-0.0773944258191979	0.291891622041632	-0.26514781506185	0.790895593975925	0.90660352744563	-0.548290684729916	-0.415786159162689
SERTAD2	-0.058447145503134	0.0655508454777649	0.372590915373034	164.326878340002	-0.15530395242151	0.113221494517213	-1.37168258627693	0.170162271689803	0.404046626822995	-0.54317233416256	-0.614191429802084
LINC02245	0.660205827220298	0.177957205321118	0.000207330124471499	27.2433130602552	0.880360783638453	0.289855924555338	3.03723577494231	0.00238758622979354	0.027231737160629	1.86357918343761	2.02324395468601
SLC1A4	0.858902268213339	0.295243777226326	0.00362437142438596	8.65059803818029	0.775581417836515	0.452437720074194	1.71422802172491	0.0864868564300699	0.270209004925882	2.52900878444448	1.75641165142387
CEP68	-0.0393547114743262	0.0494128974997755	0.425772769133377	89.0156965086189	-0.113063721541688	0.0902805254540674	-1.25236002972991	0.210438703974351	0.456387589487255	-0.479232231891254	-0.506621986050221
RAB1A	-0.0759694437239315	0.0270041372523763	0.00490431968568578	292.010950170213	-0.173717121609497	0.0505169010397582	-3.4387921276639	0.000584315723400386	0.010311546921059	-0.601854089384321	-0.661082612118201
ACTR2	0.116230293842333	0.0557015890188939	0.0369188533133963	144.627193250179	0.117046608929994	0.0913739983546147	1.28096188234804	0.200207055049605	0.444100542410703	0.0418182081321906	0.0793795516975349
SPRED2	0.315271085889315	0.206951258507698	0.127656803052345	70.1068260073198	0.410025013395729	0.339722664581739	1.20694041388303	0.227455092246079	0.476727568659145	0.708401032534934	0.825481628870177
LINC02934	1.08398102482465	0.435178394417566	0.0127423963909729	15.1269231079884	1.42164287554236	0.592253495991465	2.40039592026798	0.016377347375092	0.0957967970422049	3.28279212579901	3.40167897566412
MEIS1	0.0734712900886795	0.038775309485894	0.0581194717118609	455.588565916342	0.0278773227525447	0.0658436771750367	0.423386480655334	0.672013306984415	0.839462376091968	-0.101380666820188	-0.147699948439402
MEIS1-AS2	0.272485018589962	0.14490888246363	0.0600551285981745	5.23634023759429	0.317485201698586	0.294293212042085	1.07880572404498	0.280674342613371	0.538105200435063	0.565111522419054	0.589818710798416
ETAA1	0.126062683512786	0.0701715857689423	0.0724163241632236	52.433724006057	0.12454313783633	0.124861188761859	0.997452763915807	0.318544790988515	0.575186921239072	0.0747466446087274	0.0984702959413012
C1D	-0.0105179895657733	0.0435701688473965	0.809242430402074	73.1390389310227	-0.0724318447213332	0.0844325699735988	-0.857866161648069	0.390966371111159	0.638920021147104	-0.382658743921098	-0.403148394710368
DNAAF10	0.0673116466283194	0.0653227925557346	0.302800428027379	56.7146710308464	0.0486950386724494	0.108564792557538	0.448534350089985	0.653767601400499	0.828366948823776	-0.122009164591396	-0.0946853205587066
PNO1	-0.0591506511475688	0.101305203102077	0.559297269697004	28.3600986217496	-0.134840233307158	0.168739012871499	-0.799105263285163	0.424229378009268	0.667690731874784	-0.545528357642109	-0.5620782941403
PPP3R1	0.16722862487411	0.0693696572894401	0.0159224474270807	131.507972006686	0.196945461240997	0.11632884285145	1.69300627783681	0.0904542722579504	0.27813137591184	0.212610391932201	0.282850861406035
ENSG00000289156	0.194251372918682	0.116657110786011	0.0958832012322338	19.3519687524029	0.189384089106459	0.216204180682377	0.875950171309041	0.381057122931257	0.631381946631058	0.30310892506918	0.263594986673076
ENSG00000273064	0.387234985632603	0.0813505906509281	1.93520174247282e-06	23.6031161013898	0.451255935907306	0.149067410043898	3.02719377612061	0.00246835669056215	0.0277465049570562	0.949406401598147	0.930480756658211
CNRIP1	-0.000774569924193086	0.146984725629611	0.995795382678413	22.2773277814281	-0.0668862580133873	0.263448524304797	-0.253887389158434	0.7995825576491	0.910627887287447	-0.350028265930974	-0.389025941659658
FBXO48	0.347788348664942	0.100636117119022	0.000548458926059662	10.6620214822435	0.45336978926741	0.170665865806085	2.65647607461554	0.0078962053763634	0.0595270851378082	0.817300563329142	0.935863919235288
APLF	0.0525224170114828	0.0484104296429648	0.277948180239515	146.317101299479	0.0286324062081375	0.0809509972748406	0.353700475250802	0.723563366396849	0.866836498892509	-0.171537938805703	-0.145777044477645
GFPT1	0.022881369854527	0.051781128696928	0.658571506041843	124.564450509428	-0.0203160598194149	0.0901941927841995	-0.225247980965067	0.821786364943524	0.921659264337343	-0.270805092683762	-0.270429754782928
NFU1	0.00218542295401685	0.0495999428930428	0.964855782152552	73.1797580454612	-0.0249311529247239	0.0922219665183557	-0.270338552363895	0.786899808606034	0.904954910703939	-0.340115320987993	-0.282182602432212
AAK1	-0.0314708521479914	0.0418195237438023	0.451726560517546	328.055725099013	-0.101222811057957	0.0697498096591244	-1.45122705786073	0.146716644787439	0.371005013049672	-0.452829376662957	-0.476467791157812
ANXA4	-0.00770001006833664	0.041004937836998	0.851047148410027	382.863769394661	-0.083757227649298	0.0700181128813885	-1.19622229452519	0.231609822907463	0.482020837122975	-0.373221398374025	-0.431989741371188
ENSG00000289250	-0.0103214079389931	0.111635195362649	0.926335290617102	8.5474900541166	-0.0941698267854722	0.209798641962919	-0.44885813322908	0.65353399948446	0.82814189261381	-0.382000396782015	-0.458506582632689
ENSG00000231024	0.192057393811421	0.145363205654149	0.186426599522735	5.2278594249314	0.218688451868397	0.274673722595772	0.796175366910627	0.425930113053305	0.668731072213706	0.295761341817737	0.338221804191497
GMCL1	0.0131592330073919	0.0604765069169482	0.827746645677817	136.878582115115	-0.045627923153486	0.0987133809737421	-0.462226323355524	0.643919028135381	0.821375716409994	-0.303364295107271	-0.334889228664967
SNRNP27	0.175733767680638	0.107673436832452	0.102658516790407	40.7280483689651	0.200377895756269	0.180141181860153	1.11233807665271	0.265992818260808	0.522294766012511	0.241093910589954	0.291591937480475
MXD1	-0.0618661757874903	0.052693758473065	0.240366876317086	110.268983090744	-0.169629218735543	0.101599446229591	-1.66958802464553	0.0950009013610581	0.285988671923918	-0.554622584336036	-0.650672313000425
PCBP1-AS1	-0.0144190122833289	0.0478596752993446	0.763203391267404	611.096417499875	-0.0855562928083061	0.0743794633344791	-1.15026768106091	0.250033637765475	0.503710690925327	-0.395723175158458	-0.436571260799395
PCBP1	0.0795959089843639	0.0524947721084663	0.129452727016946	141.82926306991	0.0757852838358025	0.096983763418454	0.781422386227817	0.434554108877127	0.67567363176575	-0.0808694654735208	-0.0256969996469594
ENSG00000233060	0.243233580552125	0.17730108997518	0.170104728936493	3.90151546525263	0.336394197293706	0.35300283190156	0.952950421053604	0.340615191448819	0.595000771554658	0.467149160108413	0.637972570180968
LINC01816	-0.119708551199429	0.0954999220004016	0.210026088037947	33.7418141659453	-0.245639832882882	0.162201138029784	-1.51441497801191	0.129920622790334	0.344494496990048	-0.748335308123596	-0.844241791972486
C2orf42	-0.119851586838756	0.0520442729797338	0.0212857347181228	57.1925095902934	-0.247292492356355	0.0946036809180888	-2.61398383188144	0.00894932714186606	0.0646701922854793	-0.748814331038811	-0.848450473046662
TIA1	-0.0263882906987355	0.0591962052779719	0.655758533863103	222.196542808467	-0.0969650027996825	0.101834074742399	-0.952186221016555	0.341002547781422	0.59528566076594	-0.435808000636449	-0.465624809090603
PCYOX1	0.392462158127163	0.0717972454516843	4.59639145607169e-08	63.5748319707949	0.515471685127119	0.131084511443077	3.9323614929973	8.41154465756683e-05	0.00257623147245106	0.966912076536587	1.09401330086559
SNRPG	-0.0965102054260383	0.06082415449818	0.112578671088522	50.0070903767152	-0.190792566288396	0.104001570986578	-1.83451619507767	0.0665774060255531	0.230815248569585	-0.670644606192264	-0.704567130258047
FAM136A	0.597007081468578	0.276329696632671	0.0307348869959798	6.49871159535803	0.882376625289404	0.455801868597793	1.93587759524529	0.0528826944014921	0.199310496377394	1.65192810423597	2.02837751954984
TGFA	0.0202539943405579	0.0617954111837319	0.743093985467066	141.862701793908	-0.0243967977465738	0.116662424256373	-0.209123013704569	0.834352209537061	0.928267043179224	-0.279604110075406	-0.280821807567168
TEX261	0.0428010422979342	0.0578505457620914	0.459387701200867	61.0592744483144	0.0214623784332189	0.110976335546279	0.193395991384747	0.846648854587711	0.934850251742957	-0.204094588862165	-0.164036317293358
NAGK	-0.00188801523444112	0.0389815810318542	0.961370744525113	87.0510237975692	-0.0593790139454824	0.0746984938808582	-0.794915812361493	0.426662475572008	0.668909172871672	-0.353757167489746	-0.36990791006576
MCEE	-0.0520761081101355	0.0541611851787486	0.336299632564752	64.8542493512973	-0.126518726194666	0.0911158138529738	-1.38854849498265	0.164970088480061	0.396988704977506	-0.521835883196278	-0.540886651182318
MPHOSPH10	0.0328268263396697	0.0601391195543725	0.585170331414893	94.7655743159026	-0.0127415497962454	0.0952262897772308	-0.133802858706902	0.893558466604248	0.95301685151538	-0.237497998164784	-0.25114042295604
PAIP2B	-0.0242269257447587	0.0474006237960167	0.60927413869294	156.875517380282	-0.117430681426947	0.0876898776944155	-1.33915891451204	0.180518944444373	0.419810838730642	-0.428569641399782	-0.517742934869855
ZNF638	-0.0433335336125263	0.0234248210086251	0.0643282271146777	2654.18305144906	-0.1283124671153	0.0458069910725609	-2.80115467335642	0.00509201066062239	0.0442314231958819	-0.492557211516795	-0.545454611845613
ENSG00000281195	-0.262771389322802	0.0642211086180691	4.28283399368448e-05	27.1273161646389	-0.439621379970469	0.127837792569565	-3.43889996169359	0.000584083028965395	0.010311546921059	-1.22744931145233	-1.33823736642152
ENSG00000289463	-0.1687575896678	0.0563255556202703	0.00273447307872498	53.1793423327381	-0.277842922358376	0.101469272312336	-2.73819764374715	0.00617769369341393	0.0503230301798856	-0.912599358021307	-0.926250539316362
DYSF	-0.131535190075921	0.0585147394886525	0.0245826683554471	802.504071453198	-0.264494156274998	0.10102415767328	-2.61812780592927	0.00884136837929184	0.0641974655729218	-0.787942437217125	-0.892256422512218
EXOC6B	-0.145592332217365	0.0253898127125828	9.7926600122383e-09	3196.69566838371	-0.282233284622099	0.0501310684205795	-5.62990763041942	1.80306157231961e-08	4.37257210480721e-06	-0.835019468087577	-0.937431084894379
SPR	0.327778285319975	0.132755409937297	0.0135476450409023	7.62029902918781	0.477402306682118	0.308671961502318	1.5466332100868	0.121951716849299	0.331062315840703	0.750287342552681	0.997065396509695
SFXN5	0.215328371650331	0.11343712842529	0.0576674024113386	81.1417062031239	0.251880956833188	0.18114778135223	1.39047221529819	0.164385530757278	0.39643872782726	0.373695286789242	0.422750208071485
RAB11FIP5	1.59586684802015	0.469104345025438	0.000669082754044165	3.42940113019936	1.72175418563385	0.708632162686238	2.42968676316798	0.0151118768873659	0.0913194423181389	4.99708543365945	4.16594578997279
SMYD5	0.0834689575836712	0.097044047650475	0.389726127477175	16.1988233408463	0.0774782056731321	0.17858281291957	0.433850292794002	0.664397157659204	0.834795882758544	-0.0678987188852235	-0.0213857859872842
PRADC1	0.0685585670785489	0.0792241436622639	0.386833179771912	19.450255610053	0.0729528799657358	0.160173161303915	0.455462571705841	0.648776488501212	0.824727214436575	-0.11783325799973	-0.032910030978406
CCT7	0.288855717655824	0.0619923688468587	3.16921892583877e-06	64.695430781061	0.363242301598871	0.110859073946447	3.27661316902523	0.00105060199984779	0.0156321365676366	0.619936599774023	0.706344252478712
ALMS1	0.0507472110835698	0.0349550867212954	0.14656186936146	302.28052053847	0.00709896759767521	0.0670045659063461	0.105947520167471	0.915623990569018	0.962811038703972	-0.177483060753597	-0.200614339756227
ALMS1-IT1	-0.313534195517099	0.120683695841138	0.00937731242465841	7.48469596828216	-0.488287419828292	0.259754023067255	-1.87980695760722	0.0601343918909813	0.216650769421161	-1.39745272823745	-1.46217084708847
ALMS1P1	0.268972108125041	0.211528258429814	0.203527419509904	6.41823660194309	0.321283922397752	0.357126710435629	0.899635655943644	0.368314175640992	0.620696240630803	0.553346869779267	0.59949257535992
TPRKB	0.429556516753777	0.0881435083233459	1.09706767410858e-06	27.0084679995023	0.584348801944836	0.156410084646988	3.73600463974999	0.00018696721937704	0.004628261414982	1.09114019122827	1.26941653586195
DUSP11	0.136320805915316	0.0693051985280492	0.0491874021614586	39.9226168211902	0.131859424771781	0.127944785949599	1.03059631381715	0.30273016542046	0.560626857419238	0.109100849763485	0.117102033968838
STAMBP	0.000453363207045471	0.0320059125849413	0.98869835671663	180.389857170355	-0.058571302912857	0.0552574711208434	-1.05997074648542	0.289157908106579	0.546786774206907	-0.345915947413846	-0.367850984128518
ENSG00000286244	-0.0887499866891031	0.116492660121012	0.446149260115876	7.88340859740391	-0.156599596958729	0.214667776518992	-0.729497456479568	0.465697423090832	0.700962757405645	-0.644655820323544	-0.617490932651992
DGUOK	-0.0381464599210954	0.0497608234255505	0.443321614294591	91.6378799157338	-0.110402719158121	0.0837701930797664	-1.31792365636539	0.187529205687598	0.429696335151275	-0.47518582650541	-0.499845447658727
DGUOK-AS1	-0.168340328941472	0.113553287529549	0.138212969678268	8.86817524566262	-0.301823276844871	0.227802825434399	-1.32493210419722	0.185193671573528	0.426060650635646	-0.911201961886537	-0.987319177895159
TET3	-0.076125586864616	0.0454720117126294	0.0941070929838872	251.835606194861	-0.171556272946879	0.0709358983772748	-2.41846902444869	0.0155859724995589	0.093232224498979	-0.602377009006265	-0.655579770778838
ENSG00000217702	0.00435839559269213	0.0727339666764176	0.95221742018912	28.9853907433832	-0.0471597963465996	0.137460509333985	-0.343078870979712	0.73153912606793	0.871487928921962	-0.332838087894506	-0.338790314048483
BOLA3	-0.118300637451344	0.167751739401305	0.480677951801906	11.7577562839676	-0.169141348656645	0.297784351882451	-0.56799945191013	0.570035340102237	0.775120211980182	-0.743620238850295	-0.649429897608344
BOLA3-DT	0.590488449543309	0.137574919888473	1.76973027726314e-05	9.40687028056435	0.817276936306071	0.263036251424277	3.10708859284877	0.00188939767053027	0.0232229407444878	1.63009736273168	1.8625939244677
MOB1A	0.0339654373669394	0.047079370000813	0.470632354976524	52.3641139003556	0.00361885130817556	0.0859515768732188	0.0421033730831195	0.966416291225586	0.985219043687714	-0.233684817225098	-0.209476842769489
MTHFD2	0.221167857759436	0.186715889873791	0.23620908101891	11.0758140743997	0.254285426254748	0.320814250752782	0.792625095855544	0.42799628283013	0.669488105308883	0.393251585292862	0.428873456756641
SLC4A5	-0.318475220474483	0.0883335362410902	0.000311706612897695	196.344201521902	-0.511749305011115	0.149141151918872	-3.43130851831889	0.00060067702642097	0.0104785557215158	-1.4140001019575	-1.5219191459476
DCTN1	0.0700863789317917	0.055196792506692	0.20417207171761	97.4206279112747	0.049946813897474	0.0949588953600628	0.525983518532803	0.598899658368618	0.794077498095094	-0.112716652856548	-0.0914975357892209
DCTN1-AS1	-0.543217688436415	0.164344724838273	0.000948561083175645	9.25602788067966	-0.904544398115069	0.308262244097211	-2.93433404653286	0.00334264249051467	0.0334106151095835	-2.16665722071508	-2.52221551728768
C2orf81	0.602181546680721	0.179459536230846	0.000792135606609952	5.50311487945212	0.906422736264185	0.349467154427995	2.59372797923687	0.00949415708767655	0.0670543883472987	1.66925726375353	2.08961361433615
ENSG00000286623	-0.0578341025408877	0.11183609354864	0.605063518580282	8.23129473430284	-0.209725782750582	0.214062256356915	-0.979741998051712	0.327213489414471	0.583892539072167	-0.541119268029474	-0.752782670771199
WDR54	0.965363657976628	0.188153720655968	2.88639249247342e-07	10.2511670971049	1.36697846602733	0.32027979521131	4.26807587136567	1.97166272789483e-05	0.000900210084374947	2.88554541770659	3.2624699798306
RTKN	0.0415344747651445	0.0356324342751641	0.243761344116642	315.492949855491	-0.00318756625412533	0.0648780630937138	-0.0491316494686504	0.960814381227528	0.982941019467415	-0.208336293060691	-0.226810141756483
INO80B	0.336447423142619	0.0838373632402691	5.99274174252024e-05	14.4394502927858	0.451855161473509	0.157064819913722	2.8768705921652	0.00401640269592347	0.0376757419662625	0.779320076574311	0.932006751178026
WBP1	0.0308113585163236	0.0553373901149677	0.577670261641701	57.9002901587235	-0.00731068017775904	0.0978596391775473	-0.0747057749160022	0.940448812797403	0.974980270765514	-0.244247751420698	-0.237310109726655
MOGS	0.242872246864722	0.0824734937785426	0.00323109004424022	27.2408417683157	0.303260741708442	0.142678958883108	2.1254762726219	0.0335468918761296	0.150319394916758	0.465939062281613	0.553594542110424
ENSG00000286883	0.222774198899228	0.103553301431801	0.0314525423440831	15.3199651965941	0.267733183086615	0.190651672284202	1.40430545338993	0.160227911070766	0.390550583040012	0.398631183127582	0.463119664506543
CCDC142	0.169074741205596	0.0816723524987824	0.038437473779363	34.7748858628033	0.18386529359531	0.146999978219593	1.25078449549596	0.211013113057894	0.457221138396028	0.218792991115827	0.249540760383366
TTC31	0.223621871292316	0.0803132600355522	0.00536317341815834	26.110992525185	0.25952906937676	0.13620941391084	1.90536807937991	0.0567322415287754	0.208299838405355	0.401470017580267	0.442226976898917
PCGF1	0.38209657091859	0.145068032062583	0.00844071205944981	6.42458288776894	0.624392860980389	0.277737290325804	2.24814197707457	0.0245671381271128	0.124416868988148	0.932197974331583	1.37139318386552
AUP1	0.135935921074908	0.0435279295552532	0.00179042942853762	83.9409809556698	0.138399788337143	0.0794304310675295	1.74240258396029	0.0814380240957333	0.260337259344223	0.10781187969182	0.133757796875594
HTRA2	0.0746747931194991	0.0702758774097956	0.287965673776866	20.2253145566567	0.078886740489891	0.141308834294377	0.558257669336884	0.576668446133244	0.779046442594119	-0.0973501641216676	-0.0177987954905947
LOXL3	0.70868490443912	0.279939109611721	0.0113553782472323	4.85477196888754	0.991159898642759	0.454702767847724	2.17979737254357	0.0292724847961869	0.138038848450747	2.02593444682168	2.30540621850321
DOK1	0.248993738086097	0.15212698043978	0.101682850432024	4.56323807391726	0.368792986523578	0.307700661796792	1.19854466470771	0.23070504571271	0.480942862477336	0.486439789122256	0.720479688705172
SEMA4F	0.207303550830592	0.250155505993249	0.40727490298965	6.02339197406294	0.163582161417522	0.451965176017952	0.361935321784669	0.717400363839336	0.863439266092148	0.34682035491053	0.197887509431267
HK2	0.219648154686488	0.178395745949224	0.218232745252953	13.6475248634356	0.153170541415549	0.308065849798278	0.497200652119817	0.619047561624347	0.806763331786536	0.38816213625982	0.171373161643859
ENSG00000236209	-0.398351492940651	0.46554794137893	0.392184990391823	9.05438552265988	-0.667729201826074	0.703796541290868	-0.948753173184623	0.342746163096121	0.59645304732817	-1.68150381692812	-1.91913929336097
POLE4	0.247752252277897	0.0548169294179778	6.19477272312461e-06	43.470938527988	0.336374745394726	0.106639572808046	3.15431444947936	0.00160875642945563	0.0207302559764261	0.482282083016013	0.637923033757762
TACR1	0.616792388156706	0.304080999414832	0.0425212883620781	5.96905552977589	0.799051279487797	0.506614425319832	1.57723751940807	0.114740882892107	0.319522930543313	1.71818862037547	1.81618026324667
ENSG00000270571	0.0935330525980935	0.105049889558345	0.373268357227032	31.7919383679312	0.0666216300130675	0.184365191296339	0.361356878403274	0.71783267921356	0.863535726080035	-0.0341943067856793	-0.0490332628234256
EVA1A-AS	0.354667111187404	0.147847309142441	0.0164455587614185	4.40520153900926	0.391025123265112	0.292233993714159	1.33805488641264	0.180878545468105	0.420250718251872	0.840337373540067	0.777096296448301
MRPL19	0.117975325580456	0.0382603807899947	0.00204591148504391	181.602904461513	0.101761477955304	0.0685981883745628	1.48344264428182	0.137956844475956	0.358474547748608	0.0476622774443518	0.040454266433359
GCFC2	0.0503551577111308	0.0448626858049723	0.261680286904039	210.967750341152	0.011516090445077	0.0752873058386054	0.152961914585763	0.878428309541722	0.946347655333423	-0.178796038066585	-0.189365645376917
ENSG00000286045	0.00800876404558076	0.11132944982658	0.942651634159543	11.480686042461	-0.0873840900994658	0.198235978888526	-0.440808427357198	0.65935169201772	0.83164782146166	-0.32061309175973	-0.441225949796257
ENSG00000270996	-0.23568186539958	0.158593429538346	0.137259059652683	4.2922789304791	-0.356487596079688	0.272419692038369	-1.30859701592159	0.190670892281414	0.433300875220124	-1.13672714750412	-1.12652794382007
LRRTM4	0.280577717388358	0.327205287631942	0.391169993743879	243.236542075087	0.306065256928211	0.516942483803631	0.592068298732582	0.5538048541364	0.763365188896735	0.592213776015404	0.560736551893526
ENSG00000227088	0.412752301689231	0.0994147019195945	3.29836517865636e-05	1755.3424162536	0.523137984778732	0.157156832186366	3.32876386919254	0.000872323283628453	0.0136728438558745	1.03486327922246	1.1135363851855
ENSG00000229494	0.426701462089815	0.163956965646363	0.00925411212908135	14.2142291485286	0.554716124535683	0.274864252900497	2.01814575261082	0.0435760838827723	0.177334981343492	1.0815786818404	1.19395362859589
CTNNA2	0.391237139816952	0.32966499210871	0.23531761661501	819.5011436354	0.6830887657974	0.492898963826015	1.38585961004073	0.165789776046479	0.39787932463588	0.962809519684961	1.52086883066399
SUCLG1	0.0127597483995734	0.0421155743044962	0.761912853617285	141.489166295968	-0.026795085697415	0.0754541765153331	-0.355117329946208	0.722501694262192	0.866264188946394	-0.304702159448778	-0.28692931444995
DNAH6	0.873055996663368	0.77052180167398	0.257184390416128	4.99562819501462	0.865206050399253	1.06801650893596	0.810105502265353	0.417879542194878	0.661723104912799	2.57640928053888	1.98465074175148
TMSB10	0.165485760890401	0.339406275288247	0.625851436802652	12.8136084653652	0.236680825052821	0.479383322108974	0.493719355966702	0.621504393441653	0.808227769797673	0.206773582377422	0.38404138270495
ENSG00000287625	0.742719555690396	0.286369604450542	0.00949852583121324	4.4451784672492	1.01465180120887	0.470959952961384	2.15443329062008	0.0312062082047792	0.143471538311382	2.13991567511825	2.3652309599659
ENSG00000290085	0.16909267006474	0.146775860974245	0.249301817024124	4.43142105744122	0.175799803392866	0.294008315492603	0.597941602768337	0.549878899203017	0.761644059542157	0.218853034433802	0.229001092948039
KCMF1	0.0580798107408487	0.0388234945937023	0.13465457590314	139.010461887616	0.0313557978119233	0.0648087178482775	0.483820678034856	0.628513138625246	0.811598662199401	-0.152926360895761	-0.138841625001099
TGOLN2	0.126586484616277	0.03976050555392	0.00145393459108227	247.018012188241	0.132773082153662	0.0679474195878369	1.95405628291776	0.0506945614013717	0.193879174459796	0.0765008419036632	0.119428764062438
ENSG00000290110	0.471005479965436	0.1397114196633	0.00074821394076553	5.3497369029929	0.58864685844615	0.275630741177591	2.13563572746365	0.0327091169365061	0.147835614678196	1.22995177192009	1.28036201455442
RETSAT	-0.0692843099979006	0.0682169871374815	0.309797992166395	39.9783532758733	-0.1410546761678	0.115661961803666	-1.21954248370124	0.222638361470896	0.471441351451326	-0.579465737354673	-0.577904063740115
ELMOD3	0.0070104524875905	0.0299103407195998	0.814688249514398	200.192989741052	-0.0516809320094941	0.0539725423042509	-0.95754118303639	0.338294170114842	0.593147523824684	-0.323956413151869	-0.350303888625477
SH2D6	0.513750535124716	0.118376703252935	1.42506582973155e-05	45.2982368182054	0.688402257854791	0.187799156536176	3.66563018999599	0.000246730252608146	0.0056412374448722	1.37310393336546	1.53440022888526
PARTICL	-0.0195452303845797	0.0851505698024884	0.818451346890479	16.981394183335	-0.10037709354643	0.170575661697537	-0.588460818779749	0.556223025510364	0.765201080291529	-0.412890756262283	-0.474314077496895
MAT2A	0.024150675304699	0.0403216055972607	0.549205406657526	531.34463436646	-0.0287344028085043	0.075325077094582	-0.381471933608829	0.70285309332328	0.855838296278746	-0.266554219265785	-0.291868001065841
GGCX	0.0528087845704907	0.0533242242864855	0.322010964401154	70.0313290016979	0.0310031145103486	0.0941352788104382	0.329346392788405	0.741893881841931	0.878267941268221	-0.170578900739497	-0.13973977223611
VAMP8	-0.0740453985689378	0.117398590038094	0.528224957308587	18.4505638472686	-0.141648913756982	0.201177565422801	-0.704098955861642	0.481371150328824	0.713223250255858	-0.595410508445438	-0.579417355821935
RNF181	0.0593236337130933	0.113001017794698	0.59959488339476	17.7146353219541	0.0313667663087906	0.201618334151128	0.155574970108021	0.876368055640439	0.945727526015315	-0.148760827683353	-0.138813692504466
TMEM150A	0.301801558635279	0.171290121570625	0.0780807752268636	7.30689702479248	0.38506716058154	0.30556962714148	1.26016176471378	0.207611012810363	0.452844251327588	0.663291909786641	0.761923682132115
USP39	0.0131819896053016	0.0744121467805511	0.85939185847853	40.9534881794039	-0.0215802421485608	0.126945714673758	-0.169995830139052	0.865013415988312	0.941654534013916	-0.303288083808309	-0.273649135622348
C2orf68	0.0459387308789224	0.040193820258585	0.253067574097814	86.8877127474168	-0.0120607501234504	0.0765047777096684	-0.157647018715881	0.874734951222114	0.945538599598429	-0.19358654528526	-0.249406690905253
ATOH8	0.0770028492072133	0.125757578034963	0.540331482770928	38.3467015791563	0.0548641749962389	0.212036483502042	0.258748749696702	0.795829103224419	0.908737933153133	-0.089553560288066	-0.0789749290916836
ST3GAL5	0.0356963711254538	0.0707192302125055	0.613726097543658	436.529352698879	-0.0153510626905556	0.115211272547581	-0.133242714459349	0.894001430737176	0.95301685151538	-0.2278879617075	-0.257785837639092
ST3GAL5-AS1	0.0203684562108981	0.0954503003587811	0.831020192655967	33.2878396771521	-0.0490396768971459	0.164190811039082	-0.29867491723074	0.765188097095483	0.891925578782876	-0.279220780025153	-0.343577638855432
ENSG00000272564	0.141176624851023	0.160351883889426	0.378633111749114	11.4546316367747	0.129967585914326	0.268036344800416	0.484887920744861	0.627755851282484	0.811354169790274	0.125362870566679	0.11228425600395
ENSG00000287628	-0.00738738093938641	0.22156809978949	0.973402374594236	3.76784642447328	-0.0546374846409721	0.388754907827236	-0.140544809958394	0.888229550580267	0.950627965687592	-0.372174410941836	-0.357833078579387
PTCD3	0.0302975471949082	0.0400448485979151	0.449295306860218	244.112329303694	-0.0154782252725725	0.0681310648585554	-0.227183081678032	0.820281382640747	0.921253002721396	-0.245968493175777	-0.258109671290771
IMMT	-0.0497022499925501	0.0356109997242066	0.162805043163514	142.86025254523	-0.126263888387742	0.0619257960339351	-2.03895462754407	0.0414545560924461	0.171919609833349	-0.51388588946646	-0.540237678376848
MRPL35	-0.0454543435039542	0.132938030337147	0.732410123269149	23.8954168351776	-0.129699694590865	0.219457839703273	-0.59100050727844	0.5545200810645	0.76379837039843	-0.499659752824587	-0.54898734082923
KDM3A	-0.0230133935518981	0.047470349750406	0.627821689963227	108.652530930515	-0.0907287246794381	0.0885505842423369	-1.02459769696313	0.305553051648957	0.563245643992901	-0.424505551278849	-0.449743433574802
CHMP3	0.216860076177698	0.042105778341901	2.59981683964105e-07	97.0580909520928	0.255638320352529	0.0722975165590862	3.53592118400921	0.000406355909157502	0.00802566483867413	0.378824928404422	0.432318751976913
RNF103	0.107945746855854	0.0602387215419019	0.0731383966057143	146.706299360065	0.101757713286863	0.0999056590782597	1.01853803103538	0.308422336835456	0.565768360690327	0.0140734595690861	0.040444679286657
RMND5A	0.0617598461610211	0.0380070669896358	0.104171740466334	195.819799927361	0.0352959986417668	0.0751800367285727	0.469486318145842	0.638722062189894	0.817858245068388	-0.140602010801226	-0.128807465558581
RGPD1	0.194180107178792	0.197740249848021	0.326101886615257	3.8771413954187	0.202043041071259	0.389215142868854	0.519103752187095	0.603688391901314	0.796713567793392	0.302870257820671	0.295832415138116
PLGLB1	0.398933837558256	0.114221654088809	0.000478290889287097	29.8081581248327	0.514845409581493	0.192627628961644	2.67274955496654	0.00752323935484045	0.0574851651736336	0.988585575267384	1.09241842056605
RGPD2	0.196055947465591	0.283758082001748	0.489611800379585	7.28794206758024	0.225968495096162	0.45013043149396	0.502006705803436	0.615662803954075	0.80476273384224	0.309152401815598	0.356761243588224
KRCC1	-0.00548257216200139	0.0239500582441778	0.818933535066069	217.553222599163	-0.0542536777103416	0.0440924190824181	-1.23045364349209	0.218527275984414	0.466071798390635	-0.36579525216881	-0.356855671562993
THNSL2	0.057688121581938	0.16205429336711	0.721855384909067	47.0534312981155	0.0267349875539364	0.255581612830218	0.104604502874377	0.916689641534532	0.963481636397071	-0.154238118466405	-0.150609032015249
EIF2AK3	-0.233391911875084	0.0557415905819261	2.82624017649127e-05	137.9528686629	-0.387033270636978	0.105268411984503	-3.67663255615515	0.000236333074495768	0.00549697353933317	-1.12905814823813	-1.2043158998211
RPIA	-0.0420112942377803	0.0871389497103171	0.629721813223412	38.8525514732492	-0.11566605475765	0.147111746552552	-0.786246220768857	0.431723252350255	0.672898753768551	-0.488129063658809	-0.5132491168842
ENSG00000290846	-0.24074889051628	0.408683756779804	0.55580520773386	6.77310426285386	-0.446127163636459	0.643274353008763	-0.693525494293073	0.487979832315746	0.71756318682374	-1.15369649272664	-1.3548050677703
LSP1P5.1	-0.349066861522781	0.474801989440247	0.462227396174575	6.26035391109115	-0.490189274085976	0.694268364867618	-0.706051577302452	0.480156063181892	0.712289274232824	-1.51645077191	-1.46701413038344
ENSG00000291142	0.278692936373641	0.143413480989088	0.0519820107489296	17.620883479259	0.328391940028971	0.238783746638277	1.37526923273567	0.169047991399049	0.402204977540044	0.585901689737764	0.617593932451079
MAL	0.0117792260491586	0.0440841608570643	0.789316254260956	1086.62731451404	-0.0461180948650107	0.0747233905240422	-0.617184184785783	0.537113246061181	0.753200895723106	-0.307985905212688	-0.336137505420405
MRPS5	0.172777164929022	0.0483472906282607	0.000352015224545518	296.422460341203	0.183913183182481	0.0790298642851225	2.32713525255418	0.0199580677718217	0.108437079460657	0.231192319099384	0.249662716540949
ZNF514	0.106246573848512	0.0513910414245572	0.0386951320838514	117.13751241875	0.0923151662185302	0.0873346792100519	1.05702759835528	0.290498992107487	0.547712412725727	0.00838297004312198	0.0163981834559133
ZNF2	0.205412651852522	0.102513322855707	0.0450951942509185	23.422021251125	0.249068460482128	0.168049336876183	1.48211510448053	0.138309670425665	0.358820311829429	0.340487779720793	0.415587873450292
ENSG00000289370	0.368866208386186	0.0993327429115997	0.000204460731780026	10.8236666688206	0.525261176769981	0.182258980838859	2.88194948941573	0.00395223083363315	0.0372390768929524	0.887889808482644	1.11894332962495
ZNF892	0.22760957568367	0.0500981293810829	5.53869353672695e-06	145.361486558867	0.267002806859201	0.080309397791186	3.32467698927889	0.000885210274550691	0.0138424054877678	0.41482474365795	0.461259680248029
PROM2	0.0228683409502114	0.118360130158819	0.84679463841886	10.0083407375054	-0.0161301735995066	0.221879062832501	-0.0726980427697385	0.942046406073349	0.975470001448504	-0.270848726170889	-0.259769930181941
KCNIP3	2.44548123884166	0.291167014282635	4.50698817956655e-17	47.9002474315021	3.23463133849993	0.42424847481707	7.62437941561171	2.4521115885595e-14	7.25481734591213e-11	7.84242359003765	8.01865564522229
FAHD2A	0.00863634184695915	0.0580414338065835	0.881714489272809	54.403882057438	-0.061412488366407	0.107517250031623	-0.571187305742514	0.567872682226546	0.77338801216878	-0.318511348800043	-0.375086378738548
LINC03052	-0.125000307524094	0.186875347883883	0.503561361734506	3.62196460848939	-0.125360247593142	0.341562441310584	-0.367020001122288	0.713604098805969	0.861612248659294	-0.766057272755417	-0.537936456636296
ENSG00000291126	0.0965687437071376	0.096723128251657	0.318083567090029	41.1065311488307	0.0781091604691906	0.166827646679636	0.46820273512091	0.63963961641883	0.818528446858457	-0.0240278502886448	-0.0197789894563256
LINC00342	0.0169961075673898	0.0558603928466908	0.760929483453125	303.787789196787	-0.0428539386294415	0.0898223627258674	-0.477096541762425	0.633293377133216	0.814866881299409	-0.290514694506412	-0.327824968692603
ENSG00000291176	-0.198023715726698	0.0596076991185445	0.000893374119475626	143.702208189893	-0.36104252595405	0.0995023104961274	-3.62848384277571	0.000285090588603435	0.00627581112680152	-1.01061091016114	-1.13812757911345
GPAT2	-0.276571564242346	0.307902539678152	0.369055557656251	5.54289912195456	-0.458531254077173	0.50481641310153	-0.908312887966565	0.363712935246913	0.615627174027754	-1.27366576527828	-1.38639346303148
STARD7	0.177592032714322	0.0381962868616263	3.32808393091464e-06	175.092020028174	0.223105583697253	0.0723368264705322	3.08426004544364	0.00204059145864772	0.0244029664088728	0.247317195484991	0.349470521443079
STARD7-AS1	0.00500947556675073	0.0810817082616924	0.950735598586029	32.5406469985027	-0.0603418412094514	0.135277878157843	-0.44605845413279	0.655555022296799	0.829707858045563	-0.330657636723886	-0.372359856730278
TMEM127	0.361152201721945	0.134444562451774	0.00722582027029312	25.0700221891599	0.475451424322445	0.224576425291636	2.11710300270841	0.0342511069174624	0.152018189207927	0.862055785733691	0.992097257702584
CIAO1	0.154118266779026	0.0372254189461902	3.47101208944097e-05	123.498618032223	0.168967894469074	0.0693118470743545	2.43779240636616	0.0147772574994259	0.0899582614531593	0.168704118056997	0.211602877375152
SNRNP200	0.0564725778974604	0.0397176343196436	0.155069365614334	109.51693014083	0.028087182841871	0.0689304166476697	0.407471537353902	0.683661694765562	0.845388847846993	-0.158308945024374	-0.147165516391936
NCAPH	0.0382119168565408	0.163055242907853	0.814713649677825	4.68681116600892	0.0369675447380619	0.320444945787988	0.11536316994221	0.908157270139635	0.959803564847868	-0.219463459568529	-0.124550687599776
ARID5A	0.214138456599735	0.251230185993401	0.394014545253655	8.38884840035912	0.240649815900288	0.428329189877898	0.561833798833297	0.574229261690171	0.77760674787036	0.369710289909616	0.394148859127912
KANSL3	-0.049529809187121	0.0370231786837135	0.180959873918383	140.60393252092	-0.132522262037447	0.0669264313988129	-1.98011845645482	0.0476902197322537	0.187279378948561	-0.513308389357347	-0.556175322614765
LMAN2L	-0.151509449654705	0.0520973222044508	0.00363515387518891	44.7766032379192	-0.282133436324072	0.0997945212252576	-2.8271435431534	0.0046965270280588	0.0420774706349167	-0.85483575204194	-0.93717681010339
CNNM4	-0.0975531008178932	0.0528918748977541	0.0651267210022128	68.0615852610817	-0.170569383062291	0.0936411971630613	-1.82152074332488	0.0685277364251802	0.234714240550519	-0.674137237771499	-0.653066545975889
ENSG00000289135	0.135881948745139	0.0547156919900165	0.0130128194411706	35.3257704617996	0.132577324073258	0.0991594610500269	1.33701134182619	0.181218934685824	0.420579181174677	0.107631127657794	0.118930244348403
CNNM3	0.0947038692007223	0.0361435494577579	0.00878743552846178	79.2087395544734	0.0899804536597469	0.0699435321042216	1.28647282962017	0.198278095296954	0.442002390555732	-0.0302732701488589	0.0104525783766386
ANKRD23	0.00135128895831854	0.0383313742768341	0.971878145762332	164.27588273802	-0.0680844884366441	0.0697640091589587	-0.975925685141061	0.329101292680041	0.585284373961991	-0.342908815673503	-0.392077368638904
ANKRD39	0.0426729354716016	0.0451428455528928	0.344512481717784	49.1428410088622	-0.0316104178816171	0.0845419631114048	-0.373902103976018	0.708477151056058	0.858926812214015	-0.204523615541791	-0.299192093174071
SEMA4C	-0.0106565463700166	0.0471169823145022	0.821067577061178	108.515600704609	-0.0689746628574367	0.0873765946599827	-0.789395182151979	0.429881070899175	0.671300610346405	-0.38312276732536	-0.394344296761509
FAM178B	-0.0692347469225818	0.0847170268619771	0.413787214834204	129.137585872749	-0.158663317072826	0.136711097386569	-1.16057379470947	0.245815267474798	0.499086639000095	-0.57929975180773	-0.622746425344836
FAHD2B	0.0127854729669946	0.0825028436933791	0.876844898516918	32.8646057394111	-0.00927767968355503	0.156774497575754	-0.0591785005024303	0.952809933739102	0.979941681154024	-0.30461600849132	-0.2423192926381
ANKRD36	0.0337113352237561	0.0675820551232973	0.617905628555615	586.518576169671	-0.0163678756648803	0.107813411068556	-0.151816694255898	0.879331514650595	0.946721331603075	-0.23453579918989	-0.260375264916584
APPAT	0.835098141240035	0.511289658299288	0.102402322472562	6.12880997004661	0.423802370437603	1.0010791081314	0.423345534828576	0.672043176522068	0.839462376091968	2.44928933584743	0.860567200196284
ANKRD36B	0.0545068723963641	0.0424767073417102	0.199415736577903	246.900333261305	0.0230568633292619	0.0718021079563085	0.321116802633315	0.748121877410288	0.881970587546254	-0.164892045460166	-0.159975784247834
COX5B	0.314467227867399	0.099115818353703	0.0015101552889052	103.635897664123	0.411677477409698	0.162799709338727	2.52873594849698	0.0114474113587261	0.0764867010973965	0.705708931357298	0.829689812184996
ACTR1B	0.253725026630427	0.0578016857708093	1.13570671296334e-05	122.285391165566	0.308231256336681	0.0922757153283859	3.34032909135154	0.000836791674043149	0.0133716029687383	0.502284760640457	0.566252510179807
C2orf92	-0.220550784311889	0.0508222424678888	1.42709319312622e-05	75.2000623892414	-0.362425773734362	0.0883411732005332	-4.10256917136091	4.08587645348488e-05	0.00150354155165179	-1.08605352093756	-1.14165017336068
TMEM131	0.029186477737564	0.0219947053059139	0.184516145559201	455.050583871243	-0.0192415031466267	0.0380668931047152	-0.505465552276536	0.613231887383631	0.803337762985169	-0.249689438060328	-0.267693276757973
VWA3B	0.450239796303408	0.286051336623959	0.115491496591797	4.52295074898851	0.604813799999766	0.460996389238584	1.31197079655813	0.189529988206798	0.432205505710368	1.16040799687914	1.32153292848809
INPP4A	0.85202706159917	0.252351240564716	0.000734534068264999	16.5443994777717	1.21162067228778	0.421039527772183	2.87768865478913	0.00400600297755812	0.0376024833162401	2.50598388288489	2.86683408705751
COA5	0.0948488986735315	0.0557288510303322	0.088760769883127	56.0465409577391	0.0832231584180261	0.0970768871363785	0.857291172728994	0.391283985752402	0.638942664746552	-0.0297875699332772	-0.00675562516010481
UNC50	0.0794406161349655	0.0463701828947462	0.086678850001217	77.1728453340805	0.0701459911795963	0.0828542635196674	0.846618969257333	0.397207537223319	0.644427626469023	-0.0813895374904021	-0.0400580853121382
MGAT4A	-0.00388748482573921	0.041662317594264	0.925657784215921	177.184369675128	-0.0553604390614248	0.0730437839775906	-0.757907600712595	0.448506299769356	0.687538298841379	-0.360453343051388	-0.359674162381398
TSGA10	-0.0741584721852691	0.0484005734690972	0.125477606943139	336.807763824177	-0.163213349633062	0.0868208924563417	-1.87988564751433	0.0601236643700462	0.216650769421161	-0.595789189266411	-0.634333589083357
C2orf15	0.115318631035621	0.132222397252444	0.383122974439217	6.61619453985062	0.0888462529779985	0.237369562528393	0.37429505296144	0.708184812209188	0.858843902853789	0.0387650713236409	0.00756421025228407
LIPT1	-0.018843477051781	0.0599526232924228	0.753288542381103	43.4799938178204	-0.0876769341516116	0.106836513307241	-0.820664503524839	0.411837395057794	0.655657989392207	-0.41054060123225	-0.441971709730311
MITD1	0.121348059500172	0.0442003355172518	0.00604352733763523	130.474467360945	0.111523675878575	0.0738980772728229	1.50915531221256	0.131259097186572	0.346518256559351	0.0589574822063638	0.0653147887015611
MRPL30	0.104128861232143	0.0737384182821566	0.15790917717662	43.1453459546297	0.0943161646947963	0.123938655143928	0.76099070613013	0.446662618407588	0.6857789428234	0.00129080143499504	0.021493948525301
LYG2	0.153117668888491	0.107173507231334	0.153093485162441	9.02000421959962	0.192134230396629	0.202057312422163	0.950889765351324	0.341660337808855	0.59580117614127	0.165353139792166	0.270598527199744
LYG1	0.29030060237586	0.0716497709138436	5.08552528635023e-05	23.0131741604851	0.380659359354728	0.136614145077643	2.78638320459704	0.00532998215271601	0.0454708339014579	0.624775483943005	0.750698726295914
TXNDC9	0.0772707197219612	0.0512181053773833	0.131385628325013	41.0331167365223	0.0917800400701385	0.0939259624615818	0.977153043363053	0.328493390834278	0.58499561434279	-0.0886564683781187	0.0150354252294408
EIF5B	0.0620871694048113	0.0517531558177387	0.230264068038239	186.468278248464	0.0299313010526268	0.0815949783195629	0.366827734611342	0.71374751840189	0.861704647002298	-0.139505813131922	-0.142469264358938
REV1	-0.00707831382082854	0.0351469111789748	0.840391912537727	284.774308020144	-0.0682914506056007	0.0606632406631245	-1.12574682557493	0.260272697415802	0.516000034230778	-0.371139352596762	-0.392604420809989
AFF3	0.753705229233142	0.615399035662571	0.220672331750551	7.55817806002458	1.22501224979194	1.08841673695898	1.12549927632922	0.260377523701317	0.516045646853374	2.17670643153949	2.90093722790399
LONRF2	-0.686824204389566	0.479380558982531	0.151934239661516	16.7686498770221	-1.01785573521409	0.787475495780604	-1.29255543908082	0.196164859957514	0.439762484198068	-2.64759198801692	-2.81077543395101
CHST10	0.00487267041315748	0.0966761356141975	0.959802044079236	20.8702250962214	-0.0130789464836972	0.186222174672895	-0.0702330241104252	0.944008189775278	0.976553367226971	-0.331115793892259	-0.251999641128786
PDCL3	0.0510750644872741	0.0772757936695722	0.508647461097697	17.3744473471614	0.00120526906218322	0.148274297972142	0.00812864453696261	0.993514351446837	0.997032030546045	-0.176385087591494	-0.215623298275128
RPL31	0.10674427885657	0.105185426683365	0.310191619450102	66.2846325143242	0.0928290954251421	0.170784477097628	0.543545274153206	0.586754427720495	0.78621904431787	0.0100497721422237	0.0177069613136946
TBC1D8	-0.0841346654413076	0.072965252262082	0.24887815527855	90.7102095252821	-0.157106001367749	0.123323625545102	-1.27393271705503	0.20268726226236	0.447048258632338	-0.62919922049171	-0.618780547776178
CNOT11	0.0130985491274711	0.054863416267163	0.811300736653949	65.9214473590789	-0.0417593450392919	0.0885627024603666	-0.471522930976276	0.63726734827011	0.817260154569548	-0.303567523961303	-0.325037464430097
RNF149	0.0404010972832936	0.0408296413542086	0.322416567723439	210.853486088018	1.62197618747132e-05	0.0723328960931887	0.000224237694752561	0.999821084206906	0.999950268261417	-0.212131946982669	-0.218651344504128
CREG2	-0.752908430637425	0.280178236216678	0.00720434210048454	38.6693695845766	-1.08947021136022	0.445554527174108	-2.4452006318286	0.0144771581525525	0.0890851083821587	-2.86890647198647	-2.99314965878747
[truncated: 12,574 more rows]
