# Supplementary material for: Integrative analysis reveals generalizable human neurodegenerative disease-associated glial states
Source: bioRxiv. 2025 Sep 25:2025.09.25.678630. Preprint. [Version 1] doi: 10.1101/2025.09.25.678630 (PMC12485690; doi:10.1101/2025.09.25.678630)
Supplement: Supplement 8 [file media-8.zip › oligodendrocytes_diffexp/Mathys_2024_AD_PFC.csv]

gene	nebula_logFC	nebula_SE	nebula_pval	DESeq_basemean	DESeq_logFC	DESeq_lfcSE	DESeq_stat	DESeq_pval	DESeq_padj	nebula_zscore	DESeq_zscore
ENSG00000241860	0.264547283415449	0.280079684067188	0.344892278499297	2.86156323963454	0.463097611391969	0.456650076764467	1.01411920189127	0.310525876556739	0.609809755064774	0.665523169171991	0.836340659730264
ENSG00000291215	-0.163220127232976	0.149272725123514	0.274202544607635	16.8781074601075	-0.157742212627377	0.233241311573657	-0.676304774497729	0.498847162034241	0.749363702796979	-0.580614027021466	-0.531515992070033
LINC01409	-0.0462186531383415	0.222050161798478	0.835115673502715	16.9948787165793	0.374421218471843	0.295937004001886	1.26520581545611	0.205797558330775	0.498905755951834	-0.239774857768763	0.640965638314642
ENSG00000290784	-0.0589637221613268	0.131478549856122	0.653816573956725	7.56202220575264	-0.0532563855791607	0.246516557163295	-0.216035734848767	0.828959892824693	0.92989101134836	-0.276902755271568	-0.301309056210995
LINC00115	0.11099078001411	0.12152414974378	0.361072780146955	22.55505269495	0.175867491583948	0.210905855267428	0.833867278653539	0.404355777855482	0.686497304671732	0.218194864484739	0.203504918889394
LINC01128	-0.00745188607094247	0.220375106905261	0.973025029741318	15.4900227092742	0.0654317997159889	0.316406834487153	0.206796417093973	0.836168854417552	0.9328665013978	-0.126842667947136	-0.0398109733479702
NOC2L	-0.0557288508236619	0.0854901409820703	0.514482076554052	55.9885380620647	-0.10092442451262	0.147315573516676	-0.685089988134865	0.493287137622509	0.74518812212476	-0.267479191441275	-0.406332995737427
KLHL17	0.442510562852445	0.251743424657888	0.0787842695094776	3.72349270518679	0.711219298309695	0.435860390892953	1.63175941923195	0.102730177212249	0.347247315360183	1.18395130685282	1.38301129324257
AGRN	0.143390605257561	0.0897607667375798	0.110159805464639	60.2457767187835	0.189806704821776	0.152821973525607	1.24201186807715	0.21423218326282	0.50837034988365	0.312579397717017	0.234216295335555
ENSG00000285812	-0.161245387655191	0.257176942382837	0.530670845708716	14.5239601952189	-0.198548448879537	0.377982657841808	-0.525284546156699	0.599385398750219	0.812911966416135	-0.574861376446839	-0.621421760889901
SDF4	-0.17572027241669	0.0771166993929211	0.0226891865623524	79.9687559053342	-0.275452261282668	0.128390147820873	-2.14543145216231	0.0319183666235851	0.185717073346212	-0.617028432334935	-0.790859009073174
B3GALT6	0.0609383470336876	0.145263071398394	0.674848297124862	13.0430162016167	0.0437804368198364	0.259579837430302	0.168658849829165	0.866064988077147	0.946239548565462	0.0723861914903692	-0.087514035574728
UBE2J2	-0.0922182741305705	0.0486633876579778	0.0580892586461456	100.921281671016	-0.126791229187482	0.0868652845161151	-1.45963062106773	0.144391618857378	0.413990514613467	-0.373777208818197	-0.46332367105568
LINC01786	-0.266259352931063	0.195430282078651	0.173063393566525	7.14062965665866	-0.161783927253765	0.280949946185441	-0.575846087356001	0.564719218963483	0.792133029473851	-0.880779510910771	-0.540420843244997
SCNN1D	-0.396984338639875	0.409552292352857	0.332389072442644	11.2021599081052	-0.177709863970643	0.44981046821637	-0.395077208130158	0.692785908808295	0.863524849731856	-1.26159689696801	-0.575509440386363
ACAP3	-0.0729256765094801	0.0517450099786854	0.158738288261721	248.8340986533	-0.110607436904925	0.0838442727232355	-1.31920086265204	0.187101969982077	0.473816847029898	-0.317575584037124	-0.427666957248674
PUSL1	0.0523922793531395	0.160519832165245	0.744128306517981	7.3472760577813	0.0887228438156263	0.293673884927015	0.302113495170591	0.762565545183519	0.900244417595733	0.04749048285802	0.0115046935382288
INTS11	0.00121210403056985	0.0555514019660302	0.982591936046169	127.028253911859	-0.00485503948663627	0.0975955893745975	-0.0497465051212648	0.960324396584663	0.985597850731359	-0.101603437318088	-0.194669467951133
CPTP	0.0255379083980589	0.148771518854817	0.86370594689122	10.730686460376	0.106229952235297	0.24607869421699	0.431690978259273	0.665966025289082	0.847004380754494	-0.0307394843963274	0.0500769851006488
DVL1	0.00301573443374529	0.0857856286057148	0.971956696403411	55.8722599174861	-0.0386336532425994	0.14893325114698	-0.259402470201046	0.795324723986336	0.916537625897297	-0.0963492480609507	-0.269091725878401
AURKAIP1	-0.125936748170121	0.0644317258762787	0.0506330572853495	58.7913383519396	-0.202522180509448	0.114413237246934	-1.77009396274971	0.0767114891137558	0.299471414466598	-0.472003122372189	-0.6301768294795
CCNL2	-0.0573155876167807	0.0476954983902823	0.229480535250205	243.258502004951	-0.0803580994741061	0.0849830285229788	-0.945578203916067	0.344363765631194	0.640235355982669	-0.272101543890885	-0.361020527982229
MRPL20-AS1	-0.20043742558317	0.140530382022305	0.153783937470466	11.6025981430804	-0.276023222772497	0.254847688016164	-1.08309094314793	0.278768058589935	0.580303637438823	-0.689032430718244	-0.792116971983363
MRPL20	-0.265168745060947	0.0781367897283593	0.000689683287067266	66.8756088815165	-0.417923480486957	0.134653360935602	-3.10369884259206	0.00191117760789324	0.0357975465285314	-0.877602440849841	-1.10475672848335
MRPL20-DT	-0.0767649415437073	0.110143902913599	0.485833241992126	9.49794170940583	-0.142589567930742	0.249034840208905	-0.572568753075391	0.566936721633563	0.793055059176347	-0.328759818380603	-0.498131139747781
ANKRD65	0.0191454797863245	0.0657103584290802	0.770774726134033	71.0879003770529	-0.0142856922623461	0.122669796894171	-0.116456476035992	0.907290778420122	0.960302477639559	-0.0493613870209772	-0.21544742166963
TMEM88B	-0.0521503854689045	0.0359475358595443	0.146853378505139	413.958367708019	-0.0804891458787513	0.0658728299776213	-1.22188686756126	0.221750412301175	0.517960280776674	-0.257054697492348	-0.361309254138886
VWA1	0.0849630835023906	0.0578665348093184	0.142033775548781	356.549196118635	0.113491322422873	0.0986528169157284	1.15041137162683	0.249974478674369	0.550638641682438	0.142373097919298	0.0660754973222984
ATAD3C	0.0412551986242019	0.127280368897639	0.745840729537854	79.9689085926361	0.0645517445232831	0.199939064006181	0.322857090704834	0.746803474094472	0.894033729825819	0.0150468459472482	-0.0417499426323512
ATAD3B	-0.186784497769175	0.118828121976017	0.11597653040519	45.3317787461958	-0.297940704130218	0.189611947262156	-1.5713182024247	0.116108755212449	0.370387180390978	-0.649259832894176	-0.840406355985464
ATAD3A	0.0949221312216045	0.124498856261128	0.445801162871108	24.3381820964321	0.0836767492615225	0.222723545887916	0.375697813753522	0.707141563395333	0.871788390567082	0.171384984969707	0.000386956346761022
TMEM240	0.772278886582158	0.346537743197126	0.0258434383835299	9.57448775623786	1.35327737405338	0.497348536003702	2.72098392995632	0.00650879255741884	0.0739754133299237	2.14460554113179	2.79761676114297
SSU72	-0.0373406132782853	0.136434659857079	0.78432392669582	50.0159579138983	-0.100062441045709	0.223947065161475	-0.446812915246556	0.655010145365035	0.842230220258688	-0.213912074808896	-0.404433842729935
ENSG00000215014	-0.292501352892846	0.104477051404862	0.0051154741713608	12.9065627754261	-0.403624798898355	0.202280470630177	-1.99537205762335	0.0460023161567718	0.224468766126108	-0.957225568840513	-1.07325335842515
ENSG00000272106	0.149907367885823	0.103523878942966	0.147604107630945	17.7220194582151	0.187338400785107	0.194898908531197	0.961208054970304	0.336447567110147	0.632808458325637	0.331563500076594	0.228778039017902
MIB2	0.0420047868641047	0.114268910566857	0.71317454735175	38.4954380657967	-0.00879700456818826	0.201239645142063	-0.0437140731488474	0.965132321190137	0.98720316742235	0.0172304853838199	-0.203354547337725
CDK11B	-0.0895188481992849	0.0760615266792703	0.239224729425178	73.8917618852131	-0.119328447279494	0.121679843858195	-0.980675545726036	0.326752766845175	0.624145506134899	-0.365913460955206	-0.44688140128038
SLC35E2B	-0.052735319528888	0.051891487932919	0.309504893877071	148.829856322223	-0.0742544873758004	0.091695475622397	-0.809794451381453	0.418058322137034	0.696104898311418	-0.258758679776461	-0.347572830064552
CDK11A	-0.0534259267598924	0.0840019497210492	0.524771093529705	100.091674567748	-0.0715463265774979	0.136897306358586	-0.522627716210068	0.601233349057744	0.814144846450505	-0.260770500539549	-0.341606112694328
ENSG00000290854	-0.092403047361297	0.0974933035931624	0.34323705576985	56.6998280497647	-0.126892203824505	0.155268430240226	-0.817244069693895	0.413788962408323	0.693301101939201	-0.374315475151577	-0.463546142011265
NADK	-0.0690492029752764	0.0880785904078075	0.433069502600434	33.9584536449864	-0.138459357678416	0.154398396994041	-0.89676680829633	0.369843362740845	0.660831637595491	-0.306282956920654	-0.489031311823724
GNB1	-0.0320857397984982	0.0331171425281191	0.332617078183456	455.472612537063	-0.0546060896662187	0.0593101918839145	-0.920686444129148	0.357214155608011	0.650822519117643	-0.198604005186372	-0.304282772847746
PRKCZ	0.0449255381728605	0.0668416363123314	0.501507899586943	186.651857184855	0.0571515473549868	0.117393449815098	0.486837616962481	0.626373410270472	0.828773937779107	0.0257389803183783	-0.0580543234559828
FAAP20	-0.0699633468992352	0.104200194278154	0.501945352558559	35.2590744471801	-0.174317630134292	0.172704478805241	-1.00934052978945	0.312811348891489	0.611956032203234	-0.308945966579553	-0.568035548670665
SKI	-0.0114745686907535	0.133478691058171	0.931493805309595	90.0417760185708	-0.0298543599382267	0.201579875895208	-0.148101886687075	0.882262360506211	0.951632875837343	-0.138561219468929	-0.249748870797446
MORN1	0.778870932916446	0.244163262904758	0.00142292707146452	2.79860792322582	1.13430173334102	0.454584751590597	2.49524809042118	0.0125869092478631	0.107623914862384	2.16380895385492	2.31516174594844
RER1	-0.118278138282732	0.047764664949905	0.0132763668953106	117.774795294211	-0.221372051142491	0.0995907488597823	-2.22281741704914	0.0262281141558157	0.1651553313844	-0.44969268353501	-0.671707543092644
PEX10	-0.306348804173839	0.101054560738504	0.00243326739595388	30.9273753396715	-0.455273428690203	0.169128459275528	-2.69187947812211	0.00710506161155056	0.0785995954979288	-0.997564836592501	-1.18704747904031
PLCH2	0.0434141349121456	0.179947291590435	0.809353389544506	46.4749540625422	0.0636078217284859	0.28774404608074	0.221056951811394	0.82504808853755	0.928634623277034	0.021336083382471	-0.0438296273170261
PANK4	0.360231459927058	0.12150977292548	0.00303047642970208	14.0282083989182	0.524879425626137	0.256733969461434	2.04444868253004	0.0409092421427549	0.211228327442451	0.944262522545159	0.97246057712439
ENSG00000238260	-0.051931526357651	0.118724723902038	0.661813148377667	17.9824717478101	-0.0761414021347799	0.218379666313676	-0.348665255424522	0.727340631400159	0.883212654281165	-0.256417134946745	-0.351730148594379
TPRG1L	-0.623805143529771	0.370338674541561	0.0921009072065734	13.1901100554119	-0.257184353075024	0.403574780780333	-0.637265670014723	0.523951808489449	0.765436872128011	-1.92235280031135	-0.750610496027521
WRAP73	-0.0869684332069459	0.0712590021625981	0.222292291094114	41.114372772883	-0.13817940873827	0.132756471081072	-1.04084876325077	0.297945744376704	0.598554920057551	-0.358483799628585	-0.488414518240052
LRRC47	-0.334581318471118	0.0974128737311585	0.000593270347501224	42.201116616643	-0.486180582122561	0.170988441442506	-2.84335349232384	0.00446415280385592	0.0592847535870631	-1.07980949883681	-1.25514323220409
CEP104	-0.0819361901984001	0.0449193613195641	0.0681410501136481	147.043387315305	-0.10961321333444	0.0811011978614425	-1.35156096611186	0.176515804399469	0.460300864923969	-0.343824278970553	-0.425476448084072
DFFB	0.0592610326475992	0.0775501855468218	0.444769726983169	60.0546203834533	0.0735436530742393	0.135988823651903	0.540806597919342	0.588640894651959	0.807201766120397	0.0674999757708341	-0.0219386459855334
C1orf174	-0.15059675210798	0.140150036332636	0.282580944151592	29.4447637807344	-0.238399834738173	0.23053967185815	-1.03409462161836	0.301091930384516	0.601226557994655	-0.543840638275196	-0.709223768946165
AJAP1	-0.128143066313812	0.179838985071947	0.476128400006132	66.1859131065032	-0.166835930660906	0.266907098493482	-0.625071163721712	0.531924352824426	0.769979730269376	-0.478430388772222	-0.551551599034208
NPHP4	0.423774549849895	0.161221015348874	0.00857543620325292	39.1647667201501	0.693304173745325	0.258624965246012	2.6807318198606	0.00734613624012947	0.0802264494426914	1.12937107907097	1.34354004582072
RPL22	-0.270269710702286	0.0955018085510961	0.00465486249254745	114.699312359657	-0.420100547750002	0.165570615560193	-2.53728927882904	0.0111714599746703	0.101403011999147	-0.892462158687021	-1.10955332145622
ICMT	0.146227691966814	0.125144245875214	0.242615961025183	21.9268326331789	0.155778844738954	0.210687084195132	0.739384881299495	0.459673320110215	0.723704521645903	0.320844167751431	0.159244888927568
ACOT7	-0.0301622180199568	0.208094582810804	0.884754491289944	36.9483998160431	0.241101984805953	0.265656074525059	0.90757188683525	0.364104453096009	0.656174638513855	-0.193000558134865	0.347231902933126
NOL9	0.0496997806016527	0.063296482619775	0.432342034942423	91.3972911336943	0.0732104409972428	0.100965549730554	0.725103178189186	0.468388734799257	0.728692542209338	0.0396469146912767	-0.0226727908298977
ZBTB48	-0.222463808729333	0.103302226968193	0.0312775323714939	22.5681768218934	-0.366213758851885	0.193380054088318	-1.89375145528004	0.0582580079308822	0.256276125010186	-0.753197896933718	-0.990828008119764
KLHL21	0.134885420399773	0.0585789128117927	0.0212998058686254	117.869199550631	0.179780664394086	0.100337246929559	1.79176397495039	0.0731707817748999	0.290495689238837	0.287802785595666	0.212126562107025
PHF13	0.0629172170814988	0.0747130323376956	0.399721699162585	26.0499855359897	0.0715035655295447	0.148553503434314	0.481332071452367	0.630280506598449	0.830932639920101	0.0781508746140151	-0.0264334403113859
THAP3	0.0702464911323031	0.0845105482252081	0.405851809630785	34.9104449782455	0.105149574570187	0.147762150153712	0.711613728284293	0.476704003570151	0.734999977383031	0.099501919103258	0.0476966581330418
DNAJC11	-0.117574850692044	0.0585623164322381	0.0446764734179365	111.623663889185	-0.183653462812643	0.0979065328358702	-1.87580396826551	0.0606822028992652	0.261860759056811	-0.447643923380398	-0.588604591336939
CAMTA1-DT	0.0829686445423034	0.144265336672433	0.56521593599547	6.45993158512816	0.145267467036888	0.287427476679645	0.505405637328115	0.613273960211237	0.821200169085722	0.136563060707873	0.136085843142984
CAMTA1	0.0537744985993624	0.0374731489042972	0.151283067903102	824.847317761501	0.0808713442438357	0.068280292359986	1.18440243075509	0.236253798462576	0.535787268174897	0.0515170514397683	-0.00579401298860373
ENSG00000270171	0.121319353288433	0.177621202948696	0.494592357550757	4.06107420144993	0.324766930296442	0.327197687485252	0.992570982981292	0.32091907143625	0.619782673230861	0.248283223299249	0.531565522949273
ENSG00000269978	-0.178544312005498	0.192978131341333	0.354859337065671	4.17848292379555	-0.165958624296798	0.314968278078458	-0.526905837341048	0.598258980000577	0.81243073460972	-0.625255194560233	-0.549618686067956
VAMP3	-0.0922824277451554	0.0498322488952517	0.064045700530262	94.59125363766	-0.145164484285297	0.102008685822888	-1.42306003762599	0.154718751722363	0.430126275152752	-0.373964095905466	-0.503804288162463
PER3	-0.0876886112597287	0.0528196213809266	0.0968838355459489	362.653512748425	-0.111575896656837	0.0894398946476626	-1.24749584172004	0.212215744006263	0.505995954149675	-0.36058176370232	-0.429800702640646
ENSG00000236266	0.600531129229957	0.206613557307323	0.0036544700349501	4.7609805738562	0.952648026288633	0.365996399087376	2.60288906848289	0.00924418593300131	0.0914460060106573	1.64428395638328	1.91493575866053
PARK7	-0.395366691901537	0.124386902801822	0.00148027225238758	74.8541374091508	-0.565306246437621	0.19194989874232	-2.94507186584406	0.00322879657357882	0.0494950352528625	-1.25688450018237	-1.429475744511
ENSG00000284747	0.0893158070966977	0.159570245182735	0.575665524109499	6.85448839158492	0.468887281441175	0.317590669578902	1.47638871778846	0.139839569700129	0.4070301059169	0.155053097939385	0.849096669222799
ENSG00000284716	-0.226759756828186	0.173964611056553	0.192410223002713	5.22943335587674	-0.109689707808318	0.300565004161855	-0.364945041137423	0.715152431635474	0.876890684023692	-0.765712503202538	-0.425644983462879
ERRFI1	0.0654647956903969	0.0773016516232612	0.397065090746662	88.8554489599535	0.107603136390962	0.132483337773467	0.812201279038974	0.416676145746077	0.695611463266335	0.0855722732193052	0.053102433869887
ERRFI1-DT	-0.416724377824293	0.246917416996976	0.0914673903857143	13.4755239716933	-0.148864222882571	0.296249160437174	-0.502496691173377	0.615318179326404	0.822265006023979	-1.3191019720852	-0.511955685438238
SLC45A1	-0.114946503883777	0.161891373695502	0.477690237188813	11.902011063345	0.217093240782898	0.296032482188404	0.733342635842012	0.463349476936797	0.725308977330925	-0.439987237432039	0.294334973736967
RERE	-0.0731267315085767	0.0228404465634365	0.0013665089138237	2302.01218120678	-0.0960107074618577	0.0462453555244124	-2.07611567417132	0.0378832538374123	0.202920437796982	-0.318161281092622	-0.395506917427184
RERE-AS1	-0.358205236518475	0.189896088528392	0.0592515288661451	7.44136089351676	-0.388870356915238	0.29719777640405	-1.30845648180946	0.190718525851757	0.478777552721518	-1.14862877367127	-1.04074584065745
ENO1	0.00762488158764404	0.103125619901716	0.941059877107688	78.6300677732957	0.00577924775119524	0.170493412020288	0.0338971909982511	0.97295913316119	0.990154682908464	-0.0829222558024801	-0.171239623452354
MIR34AHG	0.266101059074126	0.492288664409005	0.588825601426367	15.0516971323657	0.524841128514549	0.617961015480818	0.849311065530865	0.395708225126013	0.679694121018708	0.670049501928108	0.972376199549364
H6PD	0.0366297793451803	0.0495584718398319	0.459832643019333	92.6972954466662	0.0443917082362351	0.0913559234806292	0.485920414844778	0.627023593494897	0.829080777311721	0.00157245105858197	-0.08616726038308
SPSB1	-0.0354272910182581	0.0603589621996838	0.557241759209569	222.214456405153	-0.0476891769518471	0.104096895158737	-0.458122952458151	0.64686410981481	0.839159917542233	-0.208338340164383	-0.289043181732244
LINC02606	-0.000210950773703786	0.135831673127974	0.998760861190237	9.04929410655143	-0.079357040676982	0.257675916390947	-0.307972284676311	0.75810342165081	0.899195569565062	-0.10574896472313	-0.358814959200214
SLC25A33	0.0920644336181013	0.0837947471854533	0.27190339526419	48.1495595588329	0.167510955207022	0.160151564393115	1.04595266266549	0.295582888373042	0.596191430228311	0.163060172956093	0.185093497091117
TMEM201	0.0662528222861934	0.11068427010416	0.549456419940103	25.0072985297889	0.0532392557316766	0.207597516778472	0.256454203103443	0.797600138794536	0.917545157325601	0.0878678881450031	-0.0666740252110696
CLSTN1	0.577430633535966	0.0887118444819637	7.56229973512206e-11	95.6295192813469	0.818199662971293	0.146979212045386	5.56677132490436	2.59502583265444e-08	1.58307999191857e-05	1.57698947293688	1.61871428417993
CTNNBIP1	-0.131135257453686	0.0482095637231314	0.00652604442610686	95.4990343181375	-0.197888359338577	0.0828044137785502	-2.38982863724878	0.0168562356247377	0.12786066934686	-0.487146996406886	-0.619967427848666
LZIC	-0.127566291923933	0.0449692036119415	0.00455755885756658	111.530601215326	-0.19032847708186	0.082461961242217	-2.30807604154362	0.0209949074771137	0.14564043817418	-0.476750176574781	-0.603311223089231
NMNAT1	-0.0222583612452444	0.0821767259810825	0.786498961124483	38.8233143943401	-0.023742972029261	0.145438615617411	-0.163250811543194	0.870320960947645	0.947983682462563	-0.169975686031062	-0.236284040933777
RBP7	-0.148910649378192	0.0987879691740317	0.131714214749376	61.2153801126385	-0.200183120144958	0.161592865262351	-1.23881162587194	0.215415267421193	0.509958857706349	-0.538928821068253	-0.625023327473433
UBE4B	0.0120390774668804	0.0290795175100446	0.678870147375384	1121.48852215147	0.0308276393767835	0.0507967294442757	0.606882366523255	0.543928981176131	0.777900400817867	-0.0700631797263897	-0.116052105228826
KIF1B	0.00672107197608645	0.0207044287340226	0.745468676803496	2363.80731710988	0.0172122714281076	0.038614744632828	0.445743500100082	0.655782538510215	0.842475073084349	-0.0855551603838081	-0.146049974074824
ENSG00000284735	0.331604685165096	0.104906706972018	0.00157256366014453	10.8909179311215	0.458395172035991	0.212867822523644	2.15342632156195	0.0312851887976013	0.18388156621429	0.860869332811844	0.825980076043606
ENSG00000284642	0.228955623042141	0.126272750202079	0.0698035777253576	22.6858215948146	0.353172047770351	0.222360521471599	1.58828575069455	0.112221738149048	0.364763152628759	0.561840441686434	0.594148700410911
PGD	-0.136322090685862	0.0899249483885557	0.129530968971039	39.1512238744991	-0.177125590850869	0.171109612518917	-1.03515862284643	0.300594838766561	0.600822849933272	-0.502256856719219	-0.574222148813833
DFFA	-0.141259538636564	0.068996887147052	0.0406254927696281	101.688882368441	-0.210971351944791	0.114967667473432	-1.83504942373075	0.0664983667394439	0.274927237840463	-0.516640228131998	-0.648792348173535
PEX14	0.0383369015486621	0.056069962576841	0.494143580439328	92.4419766420241	0.0374346533573827	0.107366424158059	0.348662569801834	0.727342647849072	0.883212654281165	0.00654550048509561	-0.101495294160568
CASZ1	0.50750588374489	0.290963600976882	0.0811199254438484	8.66433837398615	0.743014616913307	0.461457080770915	1.61014891281334	0.10736535110651	0.355889138033006	1.37329038441329	1.45306388388744
TARDBP	-0.0480866247617796	0.0367660079032302	0.19090388007671	214.518912915208	-0.0797343318165099	0.07187744378903	-1.10930950814752	0.267296684727258	0.567579898486629	-0.245216480630756	-0.359646220622085
SRM	-0.19834941203194	0.115283427534641	0.0853348591165735	27.6299420079139	-0.298755905486716	0.196785656247995	-1.5181792778139	0.128969209958038	0.390960609169896	-0.682949799625803	-0.842202436963041
EXOSC10	-0.00503732286326063	0.0340476813536693	0.882382960380916	95.2567054379812	0.0407966470891385	0.0794697460871361	0.513360732830406	0.607699007989971	0.818009353950583	-0.119808758979897	-0.0940880285320184
ENSG00000226849	-0.0152573585268327	0.0882866315259215	0.862795917517835	15.3410354306992	0.024129962181003	0.169015407410807	0.142767825434713	0.886473548313166	0.953400169632296	-0.149580934862805	-0.130808668756835
MTOR	0.0538086035746421	0.0425897722604114	0.20643968445064	169.309459216309	0.0744516292597184	0.0711577084414879	1.04629042854772	0.29542696315776	0.596191430228311	0.0516164032772702	-0.0199381601646607
UBIAD1	-0.0569347299101644	0.0646165069084969	0.378254269117848	63.6728285228616	-0.0724172440095601	0.10732536181498	-0.674744932464347	0.499837832064919	0.749720612561676	-0.270992060225563	-0.343524949335481
FBXO2	1.89716129427603	0.565117964928472	0.000787627170735016	33.6197064381627	2.78825274042016	0.734617105857812	3.79551839752537	0.000147335268136528	0.00707449246775427	5.42152139464702	5.95920615041065
FBXO44	1.09377051674104	0.303033445934001	0.000306899821107217	14.2086074639421	1.76707003470842	0.40196271382635	4.39610434979748	1.10210966897758e-05	0.00124016783438156	3.08114878550511	3.70929964849187
MAD2L2	-0.0962415927709395	0.0839423905856862	0.251580238395804	54.5523257537602	-0.136442392830924	0.1405165780739	-0.971005661404355	0.33154545936588	0.628421104015714	-0.385497613143301	-0.484587462256813
FBXO6	0.148033987088369	0.177584632132517	0.404508210382447	5.07035830575051	0.451252432218489	0.373382573726861	1.20855247130144	0.226834825572641	0.524513280590791	0.32610611964922	0.810242934524244
AGTRAP	0.0797610470300952	0.129229161463468	0.537098689250022	23.5095290489316	0.0990965543480806	0.221042041525172	0.448315413956198	0.653925577897546	0.842051146911113	0.127218948765541	0.0343604260584193
MTHFR	-0.0309507771891787	0.101970957730117	0.761489482616709	50.3590754547694	-0.0514376817016761	0.16598067141443	-0.309901636517926	0.75663575827275	0.898404614252937	-0.195297724510109	-0.29730202235101
CLCN6	0.0583134715153755	0.0560364934181331	0.298045517882137	119.778988197482	0.0793775474662449	0.0985140441235612	0.805748542478731	0.420387853784754	0.69739948721403	0.064739617821309	-0.00908519982877301
ENSG00000285646	-0.0782520171128458	0.205688285609867	0.703618950688519	4.24583807761016	-0.140293062182827	0.361765570166559	-0.387801034018343	0.698163280257887	0.866120497549082	-0.333091845865925	-0.493071395605006
KIAA2013	-0.047455024506218	0.0457917127199289	0.300051281869059	104.029994316194	-0.0933599862135012	0.0876480352346184	-1.06516918449561	0.286799375792659	0.587593586320334	-0.243376554184775	-0.389666752941345
PLOD1	-0.0689782260239343	0.0936618486012146	0.461450665444756	61.1953432233345	-0.0926636704009265	0.155267351342816	-0.596800741427818	0.55064042288563	0.78183302579051	-0.306076192644231	-0.388132604874267
MFN2	-0.272509761259467	0.0655620086770707	3.23132738502832e-05	51.4011479041118	-0.453573759655073	0.136604976118588	-3.32033116613061	0.000899107237746055	0.0224851697307092	-0.898987691607881	-1.1833027070305
MIIP	0.0480301395204855	0.0881163889259282	0.585701164741001	27.9367128846868	0.0644895674025059	0.15359767515785	0.419860309319336	0.674587504272516	0.853497073253897	0.034783052218955	-0.0418869335033526
VPS13D	0.0457545622859083	0.0327188957585702	0.161988777851941	419.119134069503	0.0716046542014615	0.0568835110977649	1.25879455785343	0.208104546549334	0.501416986054877	0.0281540258737286	-0.026210718110017
PRDM2	-0.0307213362489261	0.0315014742634485	0.329443767555108	342.103809910912	-0.0480452144429723	0.0576329002429631	-0.833642142603062	0.404482670330725	0.686497304671732	-0.194629335841732	-0.289827616350779
ENSG00000289380	-0.0788389393799598	0.0768479592240458	0.304934931593282	16.5482053592515	-0.124471013608635	0.149770146094242	-0.831080271032869	0.405928284190102	0.687820216530333	-0.334801620033192	-0.458211688559793
KAZN	0.238351695291397	0.112972916779549	0.034874491573806	1278.32808448485	0.33025206631706	0.177064162781481	1.86515476158002	0.0621597145070108	0.265516184163386	0.589212314429545	0.543650572106169
ENSG00000231606	0.627828881666172	0.455465870847497	0.168069847288515	4.17609803270939	0.915844273108144	0.619478463495092	1.47841180457018	0.139297587685812	0.406450067315234	1.72380554647282	1.83384840464186
ENSG00000287756	-0.273735740567761	0.162729182123579	0.0925387479811223	5.02516269134064	0.0304256117093069	0.333206200540395	0.0913116612474873	0.927244952363919	0.969839508704217	-0.902559114721935	-0.11693786705964
CASP9	-0.118081214564342	0.0696890304716692	0.0901889689139523	45.0680223660001	-0.175155329601398	0.126175817724177	-1.38818462016462	0.165080834304469	0.445469465601512	-0.44911902139014	-0.56988119829551
DNAJC16	-0.0954989742086906	0.0643836033651612	0.137999773909989	103.476746269669	-0.138420750425448	0.112777845709338	-1.22737537283873	0.219681538214137	0.516198475915455	-0.38333427720427	-0.488946250934043
DDI2	-0.0988270271971891	0.0511233167137424	0.0532225703410636	153.939649460868	-0.157415145930861	0.0924929547288883	-1.70191498792821	0.0887713057264235	0.323425066167377	-0.393029290233861	-0.530795386949188
PLEKHM2	-0.106425099904305	0.0861291702344885	0.216590457743752	63.0426562729473	-0.17194114208128	0.15124368570076	-1.13684839988276	0.255601666183853	0.556481392405651	-0.415163377085795	-0.562799584633771
UQCRHL	-0.0636352108199626	0.189096014144542	0.736476299683528	7.04236886107383	-0.108229128673406	0.328165967749244	-0.329799977175286	0.7415511046229	0.891182119374092	-0.290511355726422	-0.422426982928964
SPEN-AS1	-0.176039591294976	0.117395775493418	0.133733754156009	80.8251830125182	-0.256914259336162	0.18635587522327	-1.37862173128889	0.168011412737679	0.449642392705056	-0.617958646095435	-0.750015415778125
ZBTB17	-0.0684692291457766	0.0427267487419889	0.109047082209002	112.480715136306	-0.0923959651326836	0.0726365060642014	-1.27203206953563	0.203361725088359	0.496070691631225	-0.304593424376173	-0.38754278698933
FAM131C	1.00222382222607	0.477384035730491	0.035780957733534	7.46186377220432	1.41840248684848	0.718948188637273	1.97288554205413	0.048508604202518	0.231339012144223	2.81446240785252	2.94110275429223
FBXO42	-0.0496000496752126	0.0440904827653285	0.26060579079424	216.905346627096	-0.0771826877650889	0.0781577896776303	-0.987523931823516	0.32338585668933	0.621352426278976	-0.249625266880779	-0.354024346583518
SZRD1	0.0238308729218566	0.0587945942459904	0.68523920724886	61.412872653925	0.0165941500554953	0.102053542605213	0.162602391175078	0.870831504166483	0.947983682462563	-0.0357122811759909	-0.147411841336614
SPATA21	-0.0521890277349796	0.152901131763886	0.732858688555942	10.124778921291	-0.0488466416435116	0.267045734059661	-0.182914892145773	0.854864797790944	0.940976850674754	-0.257167266996014	-0.291593349612048
NECAP2	-0.173505456872972	0.0753164721082947	0.0212403102220593	42.2359014426717	-0.243324197030563	0.138121759751644	-1.76166447247763	0.0781260038329695	0.302589443642092	-0.610576412000916	-0.72007330123601
LINC01772	0.314067324498663	0.10723557890616	0.00340316564504229	10.3626889788564	0.481041750473696	0.206690171209607	2.32735667912271	0.0199462894256075	0.141768684871205	0.809780921433392	0.875875832981335
CROCCP3	0.122168834850666	0.0633893896642188	0.0539452714176353	108.668126650446	0.184159391874755	0.111291027037421	1.65475507574237	0.0979741901002998	0.339179135523829	0.250757863830127	0.221773932135702
ENSG00000261135	-0.215393388639265	0.199801123801037	0.281016385649171	7.49914143597237	-0.123458693178189	0.30468023417118	-0.405207425135512	0.685325047537495	0.85926482314793	-0.732600924729615	-0.4559813077418
NBPF1	0.138081724723862	0.116691341826763	0.236687353247536	86.2077878376698	0.20586847803893	0.188260859567294	1.09352777052068	0.274162142880678	0.575443005568989	0.297113999141747	0.269604172344725
CROCCP2	-0.00973165712675009	0.0760731380471934	0.898208316650271	114.444127997417	-0.0162133840472561	0.119265086386153	-0.135944093435365	0.891865477493702	0.955310928915468	-0.133483911390952	-0.219694581611045
CROCC	0.115563636288166	0.0824680347025179	0.161120106955148	113.767414276711	0.165713936087442	0.141307943091187	1.17271494059259	0.240910137971967	0.541481233229043	0.231516137106489	0.181134239870443
ENSG00000290122	0.618464067787613	0.524387030965651	0.238237414515773	4.63491302068845	1.33216318539594	0.665059801370583	2.0030727802982	0.0451694771374688	0.22224407960061	1.69652473307048	2.75109722053834
ENSG00000226526	-0.0128336515615003	0.275411641569849	0.96283356851624	7.61507467880566	0.185243678498622	0.360978899497702	0.513170378535661	0.607832144491055	0.818009353950583	-0.142520389045171	0.224162871461974
ATP13A2	0.239857870647691	0.179065108190205	0.18040766697679	49.4424678398978	0.404957811563465	0.270463341047571	1.49727430710189	0.134321897368618	0.398558592816184	0.593599981859897	0.708244959594767
SDHB	-0.0222017996749082	0.0543900770608739	0.683129949533598	112.011785334019	-0.0401981355782797	0.0966824803531835	-0.415774765308409	0.677574825927181	0.855001755606281	-0.169810915469031	-0.272538649684979
PADI2	-0.0130247184617767	0.0491101533929915	0.790844324425799	377.707914054056	-0.00643331224760024	0.0807904223816255	-0.0796296399740496	0.936531820772537	0.974209706253971	-0.143076989584316	-0.198146775319181
RCC2	0.04331211833733	0.0686483365332036	0.528087977632613	64.2448035356585	0.0458714331436764	0.118493965258405	0.387120416163325	0.69866706381223	0.866120497549082	0.0210388970018787	-0.0829070771938408
ARHGEF10L	0.0283827626580526	0.158123511030379	0.857547141054	27.2049470948982	0.0384164950273887	0.273682204829584	0.14036899129525	0.888368456617925	0.953815459048986	-0.0224520865654503	-0.0993320652448746
ALDH4A1	0.00381612621359948	0.152711073694891	0.98006358511848	5.80515523319867	0.0122250485133738	0.364030716382752	0.0335824642350238	0.973210105894079	0.990217915019968	-0.0940176118877044	-0.15703800315093
IFFO2	0.337079941792604	0.0993814962305942	0.00069440757011001	39.4927624964472	0.507630035555823	0.183474859515363	2.76675527588191	0.00566172387979514	0.0676332833971314	0.876819404678938	0.934456099907668
UBR4	-0.0627245795815791	0.0592752680127296	0.289968185568334	160.533305046653	-0.0872897675544108	0.101619975352808	-0.858982372819468	0.390350241179609	0.675669790283377	-0.287858578937172	-0.376292628651179
EMC1-AS1	-0.162891746766409	0.0437652422318235	0.00019769548100876	98.2798813217698	-0.209413657406543	0.0811700099447787	-2.57993879203675	0.00988178282698834	0.0942911195056053	-0.579657415779688	-0.645360379486636
EMC1	0.0477538798063064	0.0612356738894221	0.435486482593207	42.906430876655	0.0885616811382745	0.11202095827885	0.790581356372804	0.42918832978337	0.703292388639634	0.0339782749098875	0.0111496141252966
MRTO4	-0.178832628209173	0.160834519181955	0.266179206802932	18.7921218818075	-0.303709914257808	0.271114590320664	-1.12022711097397	0.262616993711131	0.563717117220457	-0.626095093852984	-0.853117287442097
AKR7A2	-0.310247857669357	0.118024667406191	0.00857195944181155	26.1282288832814	-0.469887317286768	0.18637891799018	-2.52113984968797	0.0116975351482305	0.103991386794191	-1.00892324181404	-1.21924532452655
SLC66A1	0.0448519879474174	0.146725604716214	0.759843605356378	13.4986381423933	0.114365999836557	0.239020376540557	0.478478033930932	0.632310004903736	0.832080485019733	0.0255247197893349	0.0680026180903262
CAPZB	-0.0677729218864691	0.0418091203239696	0.105015905716356	313.290508237412	-0.0957426909033484	0.0717503626527536	-1.33438616006318	0.182077333415592	0.467119576950407	-0.302564998754672	-0.394916413696325
MICOS10	-0.251473521350387	0.16478772188124	0.126998593998936	29.7180374753357	-0.328458705879593	0.269487264790438	-1.21882830394606	0.222909366352507	0.519775481227779	-0.837706630063201	-0.907644716151024
OTUD3	0.040342896267964	0.103961068577225	0.69797331218734	40.2314026622526	0.101930895083669	0.17209751029743	0.592285704235381	0.553659287184431	0.783854355780417	0.0123892009935111	0.0406051476092107
CAMK2N1	-0.0966236150765903	0.135937069635204	0.47721025062602	615.058203816862	-0.145038733142942	0.204738810986451	-0.708408593583853	0.478691557354485	0.735730606502186	-0.386610489423721	-0.503527228718326
MUL1	-0.0986041041388895	0.0907887358952945	0.277442265542527	25.2733099598782	-0.153850004903154	0.166235536748937	-0.925494078534548	0.354708962438444	0.648358432552395	-0.392379888928569	-0.522940539884476
PINK1	-0.176411029367976	0.22309203635177	0.429087271955317	23.1601885799802	-0.0325717152706109	0.346688851939604	-0.0939508584956899	0.925148193230759	0.968580221336266	-0.619040689250957	-0.25573584589618
PINK1-AS	-0.266666438280502	0.144138890999502	0.0643040608396157	7.49009787272728	-0.361263826593057	0.267770672313265	-1.34915382432328	0.17728756287193	0.461241786850533	-0.881965398809972	-0.979922139159289
DDOST	-0.327073209634516	0.108526629928475	0.00258031890439287	32.3129973703234	-0.492952942662764	0.196569010000336	-2.5077856507591	0.0121490340209	0.105716123024992	-1.05793748740851	-1.27006434076528
HP1BP3	0.148385635284371	0.0367681706081362	5.44376660729073e-05	912.52067450886	0.218701561685788	0.0606551391298467	3.60565592336052	0.000311365467873655	0.0112870719966439	0.327130512546162	0.297878484253102
EIF4G3	0.0862905067414298	0.0346622957190503	0.0127936192263618	1302.47251680952	0.129521480776857	0.0663684024700033	1.95155338921103	0.0509912517038092	0.23819745559251	0.146240039233857	0.101393719326732
ECE1	0.0829482142845412	0.0583331141664385	0.155033586919063	255.404201100864	0.119001752557847	0.0939003494540062	1.26731959199083	0.205041037857667	0.497942329334411	0.136503544944186	0.0782162753825827
NBPF3	0.547875187623713	0.172995999449956	0.00154029940016303	26.8316872374851	0.811203687313433	0.291985138080515	2.77823622341266	0.00546548685582045	0.0662555441954352	1.49089095401158	1.60330049874091
RAP1GAP	0.32293541434342	0.398122507803278	0.417281926263345	25.0311071878185	0.384071608690821	0.579115472485122	0.66320384610461	0.507200008569245	0.754529753387752	0.835614718818718	0.66222772547915
USP48	-0.0439097010587042	0.0333305763500153	0.18770458320127	465.664284565481	-0.0608202346595373	0.0581032146945147	-1.04676195593149	0.295209380831365	0.59603910188127	-0.23304860654195	-0.31797400081913
HSPG2	-0.084502427343599	0.0662564869240235	0.20217355112743	31.7417611421853	-0.132044393192434	0.132577141653022	-0.995981596420428	0.319259087142075	0.618341637572109	-0.351300032104805	-0.474897631116187
LINC00339	0.0567878751375277	0.0853450628518768	0.505800152010852	26.1696750082941	0.0797273819710247	0.155617302342476	0.512329803761563	0.608420209917039	0.818383833665801	0.0602953746520308	-0.00831443185307452
CDC42-AS1	-0.0467908072069577	0.161944472864007	0.772634044671324	5.98998854566547	-0.080238308620047	0.289761805534597	-0.276911266728239	0.78184824116762	0.90979041072402	-0.241441610422442	-0.360756600459847
CDC42	-0.0401069105054377	0.0574965995670828	0.485456946556722	201.7092945182	-0.0725756995421692	0.0970945234471222	-0.747474697496136	0.454777070567044	0.720220554049656	-0.221970626687021	-0.343874064269653
CDC42-IT1	0.080081784520093	0.213582709937376	0.707701317711475	4.48873058523414	0.170030868987347	0.345494369526845	0.492137886994236	0.622621870368354	0.827014229941023	0.128153295110192	0.190645461854049
ZBTB40	-0.138337251298559	0.0440238001001393	0.00167609746776231	112.070437137343	-0.213097113853483	0.0765862771377512	-2.7824451300877	0.00539509872367117	0.06561811079673	-0.508127258562079	-0.653475903342602
EPHB2	0.154634463244948	0.168063600071396	0.357523163210769	95.6784341537091	0.240247248994313	0.264806938708973	0.907254357327655	0.3642723046717	0.656206530999086	0.345334089444377	0.345348718220658
TEX46	0.0250995332030848	0.097237481590123	0.796309578695148	16.8849573374661	0.0598131559059874	0.184924286272541	0.323446731154797	0.746356943463704	0.893703604829024	-0.0320165233262394	-0.0521901716729919
KDM1A	0.0416509877631952	0.0888055663593976	0.639060161373543	65.3162295032129	0.0609860702830878	0.144340895200511	0.42251414748654	0.672649776525104	0.851833112293245	0.0161998266458042	-0.0496059644900149
ENSG00000240553	0.380959284069035	0.174949403813219	0.0294403180546054	7.19949233934249	0.476899562319723	0.322761683732916	1.47755940793256	0.139525746037468	0.406681268111958	1.00464513238521	0.866749614913141
LINC01355	-0.0176625462164349	0.0881780743733825	0.841241723952272	52.6379367731214	-0.00273523963614489	0.149893480364872	-0.0182478892976983	0.985441098850352	0.993633745640702	-0.156587531834034	-0.189999048603341
ENSG00000284726	0.0662431703947838	0.149618020110656	0.657947578202254	8.49559489800229	0.0515186666304241	0.269467891804935	0.191186661554906	0.848379353403028	0.939026884555792	0.0878397710407084	-0.0704648890637241
HNRNPR	-0.0987247459568105	0.031702605144166	0.00184513586478768	296.4420971822	-0.134014711904366	0.0620859547710693	-2.1585350889508	0.0308862533363169	0.182849100574557	-0.392731332851097	-0.479238708237873
ZNF436	0.0291387630344268	0.12753129995133	0.819270593733315	11.9082883571652	0.121777200322691	0.261649796292582	0.465420581434418	0.641630298169038	0.836853468744699	-0.0202497678149219	0.0843312418199595
ZNF436-AS1	0.0570536566189301	0.150574269916801	0.704756868046105	16.8231089325026	0.0281809350406507	0.266153288731568	0.105882347631154	0.915675699877775	0.96479316034838	0.0610696276264052	-0.121883419509037
TCEA3	0.110831122353351	0.348456897399633	0.75043741856276	6.6683884237385	0.243298957576309	0.496693028652128	0.489837673455067	0.624248769681945	0.827758076550785	0.217729762785132	0.352072352436348
ASAP3	0.132047211778281	0.105042341966556	0.20872265364808	29.8220684776322	0.211266661713991	0.173565537114608	1.21721549811175	0.223522235051863	0.520363434444016	0.279534747297853	0.281497644963425
ID3	-0.0727307369948213	0.201741056725527	0.718461819249298	12.9896062069369	-0.045930723071111	0.304686513759266	-0.150747476494483	0.880174920318953	0.951196207328604	-0.317007702113029	-0.285168892834221
MDS2	0.075892964553286	0.183912524245936	0.679857239920852	19.3257329763343	0.156398081453014	0.276473567974218	0.565689091362248	0.571605152116347	0.795734398653988	0.115950765794358	0.160609213549789
RPL11	-0.129855053559777	0.0531939275191978	0.0146400407137255	285.077087262926	-0.200524884366654	0.091518562022516	-2.19108429956887	0.0284456926721046	0.173846581956672	-0.483417610644435	-0.625776314710894
ELOA-AS1	0.0283882973346965	0.0422003726144838	0.501136559070186	160.722911709479	0.0308596930305716	0.0763382289965392	0.404249527873781	0.686029236389102	0.85931810009535	-0.022435963396029	-0.115981483464802
ELOA	-0.0603466192433311	0.0681742299860976	0.376058336524809	53.798009381187	-0.0903267128440716	0.120909883668658	-0.747058140355205	0.45502846640462	0.720220554049656	-0.280931298469332	-0.382983735849687
PITHD1	-0.151858521069004	0.0930158487867195	0.102551236352209	65.956671956491	-0.28422422731226	0.166085117130451	-1.71131665632037	0.0870226731964633	0.320441299685161	-0.547516320891947	-0.810185720438534
LYPLA2	0.208436114538581	0.144782442628872	0.149966307173267	15.1916810305978	0.365350310818231	0.282266696762451	1.29434437363222	0.195546495570988	0.486023942015512	0.502064680005256	0.62098028800072
HMGCL	0.0387913317494321	0.0686473570222757	0.572018526579988	69.3289846354489	0.0742291969238031	0.117359695707286	0.632493092934925	0.527064720399558	0.767076903139948	0.00786930955085577	-0.0204282310951745
FUCA1	0.203880367330238	0.118594759685161	0.0855898465737646	9.82824516779023	0.30870679609932	0.21694758645549	1.42295566013432	0.154749009311512	0.430126275152752	0.488793248120893	0.496181257088044
PNRC2	-0.180227754480681	0.0927763515649255	0.0520639674304513	44.1284906576387	-0.270558787445957	0.178105168933094	-1.51909565043333	0.128738421415491	0.390721241524757	-0.630159262130033	-0.780077531340928
SRSF10	0.0102136301939214	0.0467356522473849	0.827008049986153	272.716518205192	0.0119625413776773	0.077799534102965	0.153761092731549	0.877798112441586	0.950324763183124	-0.0753809241124706	-0.157616368323098
STPG1	0.0520742469821823	0.0681212191874608	0.444608033594701	81.9239932219485	0.0715728921694212	0.114549226034154	0.624822136712484	0.532087800162857	0.769979730269376	0.0465640168459348	-0.0262806973625072
NIPAL3	-0.0302363812582722	0.0435322200032614	0.487321834477849	548.107115132612	-0.0431589491539973	0.0770522271143882	-0.560125914205251	0.575393555707311	0.798144010979719	-0.193216604443102	-0.279062020750428
ENSG00000288982	0.147011199274657	0.110342220498197	0.182754902825632	12.2118306793993	0.108861255294855	0.209706370580416	0.51911277179398	0.603682102457115	0.815737269439943	0.32312661745538	0.0558743667338328
RCAN3AS	-0.139071587983632	0.13021395778774	0.285509838593941	10.5330834696764	-0.209585344614808	0.231386669856965	-0.905779683610839	0.365052476440906	0.656889472072192	-0.510266468410749	-0.64573864692498
RCAN3	-0.0383873077287875	0.0660442942102577	0.561081547266258	97.6285740444603	-0.0328209278701889	0.109082767741566	-0.300880959932616	0.763505269730184	0.900306993530191	-0.216961219870795	-0.256284920067741
NCMAP	0.490333706078701	0.20232690011705	0.0153729113535409	7.64076182217633	0.695396375480453	0.333725575748672	2.08373713617969	0.0371840842921766	0.201075050092067	1.32326579442163	1.34814966000715
SRRM1	-0.0875020442810016	0.0453194107155118	0.0535096300967048	594.010118400582	-0.115726625020262	0.0779724545927056	-1.48419881899021	0.137756183030015	0.403887488381786	-0.360038271968293	-0.43894573680577
CLIC4	-0.0709253044689924	0.0333893160152609	0.0336541257014383	1008.57316882513	-0.0965052826318304	0.0603397433746328	-1.5993651486493	0.109739491425492	0.360407145994399	-0.311748263058888	-0.3965965832474
SYF2	-0.205127274754579	0.0636369807751175	0.00126679696173895	52.21286859726	-0.305058672049934	0.119236915730068	-2.55842471420961	0.0105147585046773	0.0978614768425529	-0.702694517524181	-0.856088919167787
ENSG00000284602	-0.0198000666729915	0.0813307375255772	0.807655874951398	20.5235654544127	0.0186541228979355	0.151303630164582	0.123289328072594	0.901877991324535	0.957882794917187	-0.162814382412721	-0.142873235006857
RSRP1	0.116021007180789	0.0652205361978712	0.0752556670089148	562.089719974058	0.168786292474447	0.107170005048809	1.57493967083025	0.11527037057724	0.368910232887341	0.232848512756356	0.187903366073493
RHD	-0.231103001541981	0.239948846462879	0.335480052709793	16.5897000266914	-0.269866773210931	0.35189737470991	-0.766890555615536	0.443146589367045	0.713228650992413	-0.778364890119591	-0.778552860664372
TMEM50A	-0.199003087871622	0.0512375292089601	0.000102780593145902	121.157954306083	-0.304292873471225	0.0945860372307545	-3.2171014071439	0.00129492820236126	0.0283633530921356	-0.684854034866269	-0.854401684168838
RHCE	-0.444766941299025	0.106692386473395	3.0636216584948e-05	17.2959020148672	-0.497251344826394	0.190677258430938	-2.60781673136178	0.00911217262572981	0.0907792215403209	-1.40079328505714	-1.27953473516358
MACO1	0.061432061460696	0.0382035239914971	0.107830621953998	230.135842240684	0.0646452453745735	0.0741695264465637	0.871587678548115	0.383433354886153	0.670564845696617	0.0738244401658817	-0.0415439381905636
LDLRAP1	0.0324273422249124	0.0868169082321812	0.708765828454465	220.509398852431	0.0572358642827283	0.138683873432077	0.412707424924647	0.6798209842431	0.855931083765591	-0.0106697466401438	-0.0578685533651985
ENSG00000225643	0.0531281045137932	0.155074990641736	0.731902251487469	9.51177460092998	0.0393281242110915	0.277429788153311	0.14175883733638	0.887270498680782	0.95360867895883	0.0496340288125743	-0.0973235310067999
MAN1C1	0.551214943370783	0.16452162232919	0.000806919296874783	25.6641438147383	0.815985079377739	0.263751066158413	3.09376978551301	0.00197630775971925	0.0366911242896995	1.50062005856472	1.61383503387701
SELENON	0.0198374555497137	0.12461253626033	0.873516742449022	20.5534008467841	-0.00627012812823492	0.211890542700028	-0.0295913543301057	0.976392960540833	0.991117520405758	-0.0473455795607581	-0.197787242192429
ENSG00000228172	-0.359272008937036	0.175401536094245	0.0405322641332712	4.72027159395242	-0.413394868042763	0.306458204675703	-1.34894371152576	0.177355046625247	0.461254541690679	-1.15173640823517	-1.09477912650686
MTFR1L	-0.134781919384072	0.177925101635324	0.44873806393868	28.3309263549411	-0.188097586142342	0.267737734342634	-0.702544176689065	0.482339861779462	0.738182298846663	-0.497770155068055	-0.598396043854586
PAQR7	-0.0618648345254501	0.256626452831346	0.809501179178806	7.83652108582747	0.156480153829299	0.334525916560117	0.467766908580246	0.639951287394471	0.836247858594518	-0.285354039631427	0.160790038363997
STMN1	0.15635357811179	0.0721738214228333	0.0302846419977221	309.762782068565	0.217086451255235	0.122189367284649	1.77663945791222	0.0756275792119978	0.297445609702257	0.35034207492147	0.294320014805184
PAFAH2	-0.0213090330245353	0.0512634867469349	0.677646649961741	48.1679375906416	-0.0401127977058362	0.103289882483694	-0.388351663699188	0.697755809362415	0.866120497549082	-0.16721018034322	-0.272350630212072
PDIK1L	-0.0876809566357267	0.0858064543787858	0.306853934725146	34.9028884963765	-0.151538323370093	0.147060207197871	-1.03045090346021	0.302798388231842	0.601999505388015	-0.360559464874839	-0.517847359905508
ZNF593	0.144823541895548	0.214086688830422	0.498741339725575	6.73130594816494	0.178786975681424	0.371015993106874	0.481884821687251	0.629887769065231	0.830900318115848	0.316753712075556	0.209937231360435
CNKSR1	0.11166032093195	0.0842533455564548	0.185074179321101	25.8337344075838	0.178976895155655	0.156307066502584	1.14503393327196	0.252195101047188	0.552319725805381	0.220145316579323	0.210355668783556
CEP85	0.13246075866873	0.0684690381665468	0.0530384002156259	155.625548715231	0.209973660716431	0.114115761540788	1.84000577905605	0.0657673888786701	0.273634401281118	0.280739458432291	0.278648858614884
SH3BGRL3	-0.0477052698429232	0.11541664851522	0.679364176937663	46.5286193620071	-0.0825383629276144	0.191401311282367	-0.431231961654896	0.666299716325669	0.847082718271383	-0.244105548527214	-0.365824162917004
DHDDS	-0.124669257307656	0.0929399829101	0.179792139081462	44.4029995137576	-0.205255223836362	0.158682360347152	-1.29349742080545	0.195839075538349	0.486413447769301	-0.468310771177977	-0.636198368932582
DHDDS-AS1	-0.079644485727424	0.122402663245279	0.515255603982639	18.3067857928911	0.0262715278378998	0.1943073542508	0.135206039623133	0.892448972015983	0.955311803791992	-0.337148272073166	-0.126090294200756
HMGN2	-0.466161458589488	0.0800544230950375	5.77808814993236e-09	113.566449902095	-0.678729175365674	0.139313835167495	-4.87194379904656	1.10505606882205e-06	0.000232709021578655	-1.46311805110194	-1.67937322498589
RPS6KA1	0.113215607285852	0.0663376396079217	0.0878857951211937	82.0394111252143	0.172109489692	0.111246967972459	1.54709375750904	0.121840639014364	0.380761683211943	0.224676050169785	0.195225153825196
ARID1A	0.0481081586800759	0.0296126329710047	0.104251596157063	527.93038120651	0.0782339324251052	0.0464500409764266	1.68425970743081	0.0921314886792032	0.32908322825693	0.0350103312831408	-0.0116048536599245
PIGV	0.172645641103774	0.0708306128792005	0.0147915115898537	24.7437648360747	0.184818285648581	0.148317388913411	1.24609991453179	0.212727716214341	0.506430759805492	0.397802786494293	0.223225630619738
ZDHHC18	-0.216068161074648	0.15627450205028	0.166781591849513	29.8408256752256	-0.16692885745701	0.232700153227483	-0.717356027238296	0.47315444482254	0.73248998856638	-0.734566616855208	-0.55175633869694
GPN2	-0.236303854792289	0.0719927593933578	0.00102953748394161	37.6566138432205	-0.368343214837555	0.131236144081329	-2.80672079643918	0.00500486001760896	0.0631108995034848	-0.793515592407382	-0.995519702212222
GPATCH3	-0.482878581383418	0.149303668718663	0.00121982123426786	13.8461714793095	-0.659518298489086	0.225074108759782	-2.93022730212377	0.00338714140918482	0.0508868122195715	-1.5118170122857	-1.63704712941999
NUDC	-0.343675720534949	0.0808123457486144	2.11149398892687e-05	95.1226262328833	-0.49200878501427	0.141636661933142	-3.4737389197051	0.000513260184161281	0.015762434114003	-1.10630257055469	-1.26798413864249
SLC9A1	0.106862773658012	0.193621059301354	0.581005151648231	9.20771998189956	0.0759331149239404	0.348541514590446	0.217859599919297	0.827538505641259	0.929282336633415	0.206169492428793	-0.0166740976126913
WDTC1	-0.0641617855556368	0.0478370378010001	0.179836864497316	128.46897314232	-0.0953464198323623	0.0817822870687555	-1.16585660843898	0.243672425198228	0.543579785085818	-0.292045330377984	-0.394043335006148
TMEM222	-0.0248817163258106	0.0428292617085195	0.561273259627822	82.007539342751	-0.0440089007686983	0.0805641875333943	-0.546258854164655	0.584888015288966	0.804200562762302	-0.17761783048466	-0.280934664747958
WASF2	-0.0818781725458437	0.0304340405536075	0.00713774557250891	429.583368513779	-0.115577501596002	0.0554161389453587	-2.08562891236365	0.0370122502848653	0.200366353819023	-0.343655266668338	-0.438617182708688
ENSG00000241169	-0.394189585120571	0.198475728187171	0.0470239321258531	4.28956909780843	-0.54771884961228	0.339711048869638	-1.61230802305304	0.106894928309152	0.35503247779254	-1.25345544853622	-1.39072655864265
AHDC1	0.343744939225225	0.36229871559513	0.34272807357138	16.9140155601373	0.958356665484675	0.44762185683277	2.1409961351434	0.0322743497326948	0.186636054425096	0.89623533260279	1.9275132380601
IFI6	-0.6727612904104	0.333746452731831	0.0438224009364365	7.20711987772219	-0.298239612799601	0.386312297020711	-0.772016876241483	0.440104432178889	0.71127396826539	-2.06496786188835	-0.84106492232718
FAM76A	-0.029755485936371	0.0607748645231676	0.624415669055289	56.3675260872066	-0.0523779308917063	0.107385674364212	-0.487755291400042	0.625723182714322	0.828508527476136	-0.191815699340986	-0.299373613217405
STX12	-0.076350898854645	0.0438072539150718	0.081354130984526	190.65458434432	-0.111479026963449	0.0837131535083028	-1.33167874212734	0.182965777573083	0.468220166028852	-0.327553662926006	-0.429587275844665
PPP1R8	-0.0916724573856631	0.0578387913610992	0.112974296726434	65.4861043095294	-0.132952310012415	0.0996259638509971	-1.33451466739395	0.182035243185643	0.467119576950407	-0.372187179911827	-0.476897986140856
THEMIS2	0.268827709836836	0.072494425669418	0.000208693654929435	40.682517727488	0.395632637845022	0.121977658345042	3.24348444799526	0.00118077256599556	0.0269022695445758	0.677992558953635	0.687699401132706
RPA2	-0.144866702387644	0.0637843974361648	0.0231352728834049	72.0415119546655	-0.227357455478656	0.111086460574727	-2.04667116318567	0.040690382446708	0.210605890232465	-0.527148323912758	-0.684894801413049
XKR8	0.272888397432191	0.107254729492778	0.010949644397742	13.1832967805485	0.417808083249683	0.20738324913735	2.0146664930154	0.0439396052793418	0.219019547632178	0.689821823476201	0.736557140810266
EYA3	-0.0310547204767759	0.038110421768657	0.415151517479009	241.583589133768	-0.0333728038062587	0.0622696649636941	-0.535939993024155	0.592000023238564	0.809074016554763	-0.195600523633523	-0.257500832998768
DNAJC8	-0.146450171763629	0.0628173313722142	0.019734084528924	82.233643905096	-0.236423573069603	0.105351538723781	-2.24413972433262	0.0248234127598574	0.159721487338742	-0.531761157988774	-0.704869598088455
ATP5IF1	-0.283341240255242	0.178908158401959	0.113256418609108	47.1242162517883	-0.415665107789801	0.275192796424078	-1.51045053937114	0.130928500993467	0.393895904180938	-0.930541074428613	-1.09978100045087
ENSG00000270605	0.0394853942661944	0.295574451536878	0.893727853542623	6.78372744906389	0.0637019674229417	0.449071277102012	0.14185268724829	0.887196366403057	0.95360867895883	0.00989119597111873	-0.0436222021335607
SESN2	0.219634717788943	0.27293345941739	0.420981900916245	7.36235181810149	0.442579578810002	0.423696880460354	1.04456652673282	0.296223356972489	0.59686010184957	0.5346875393169	0.791134591653961
MED18	-0.259855748167426	0.152660949433289	0.0887224492271981	7.26575738159258	-0.411244580279462	0.268992926926087	-1.52883046026137	0.12630647902444	0.386844755308387	-0.862125050830246	-1.09004153509194
PHACTR4	-0.123905609189864	0.0499977681810135	0.0132038664730285	709.285945228322	-0.169442372092709	0.0837252311252061	-2.02379103426204	0.0429916571115494	0.216219726196298	-0.466086173649753	-0.557294204634052
RCC1	0.278593597477669	0.120440009902279	0.0207154026722336	20.627022097449	0.433054494834926	0.22612967956941	1.91507145660639	0.0554833913749466	0.250084846280216	0.70644174778885	0.7701485837173
SNHG3	0.215865397413207	0.129090392947343	0.0944842150571498	29.6893378309772	0.30004995706768	0.213894890465422	1.40279160673165	0.160678990593005	0.43911179094021	0.523707062058348	0.477108197669383
TRNAU1AP	0.204426178503474	0.0760701578346679	0.00720241640913008	113.058236409385	0.29878106337243	0.122156861101144	2.44588032697601	0.0144498954650265	0.116524020268028	0.490383260796326	0.474312525397203
SNHG12	0.114493195054619	0.0904263418727683	0.205459850453926	29.9050232733723	0.165094299960366	0.168604809431166	0.979179066821147	0.327491509858873	0.624360106936063	0.228397814849447	0.179769035247084
TAF12	0.0391231371146603	0.0603478543374279	0.516794972204499	60.786642726865	0.067944808197126	0.0995322422541797	0.682641189009009	0.494833600323342	0.746825468811912	0.00883589792859279	-0.0342742225888133
TAF12-DT	-0.0909467127553717	0.0801853830826976	0.256708303917957	19.3548485532765	-0.132814857303741	0.155889640359703	-0.851980009686859	0.394225187258837	0.679283867373761	-0.370072999737669	-0.476595145384523
GMEB1	0.0980995783181832	0.0742566693858935	0.186472097981518	58.512487638854	0.144834869829086	0.121257196158747	1.19444350040448	0.232304529292994	0.530503650861042	0.180641265175769	0.135132729400358
YTHDF2	-0.0727946896836348	0.0678869209828167	0.283588320757724	81.9523122039737	-0.10653635122381	0.122619539439223	-0.868836661033254	0.38493647768396	0.67152054645435	-0.317194003879697	-0.418697394708517
EPB41	1.45793562011286	0.703339029724233	0.0381836853910473	5.68707405737485	3.11482279694298	0.909283311666383	3.42558007716501	0.00061348806160004	0.0176975098161374	4.14200491799866	6.67871705614085
SRSF4	-0.113057199783788	0.0460909265018599	0.0141703179223816	232.251853238452	-0.153028180442639	0.0778546906734033	-1.96556147252045	0.0493492882211904	0.233383977436178	-0.434483470536033	-0.521129866645686
MECR	-0.0584672949378601	0.0970961401928027	0.547068439678099	49.5405224717018	-0.107821598390185	0.165029660906018	-0.653346785046039	0.513532737251936	0.758439643305358	-0.275456603898261	-0.421529097537036
PTPRU	2.14883333355846	0.708095365451814	0.00240801742906796	5.69877669378658	3.4411208607952	0.866380609581957	3.97183503732337	7.13211035187103e-05	0.00429120157946657	6.15467189088587	7.39762869782687
MATN1-AS1	-0.0915132934837749	0.111084649077789	0.410044205907138	34.8839927277921	-0.122476202380348	0.188858524661241	-0.648507673138058	0.516656649587797	0.760269759460178	-0.371723516590365	-0.453816648644292
SDC3	0.848545452749482	0.476911793191926	0.0751987345905514	8.86899204588938	1.2117834640066	0.696290042219522	1.74034294694761	0.0817988171334743	0.309495986489873	2.36677909283595	2.48587228445379
PUM1	0.0179900180205488	0.0299313534922936	0.547811624185269	418.328336712133	0.0167897896987933	0.0540449411715161	0.310663483664633	0.756056460326631	0.898345362084859	-0.0527273841709935	-0.146980801031067
NKAIN1	0.0572250836780662	0.16970910291371	0.735969805320131	234.393018103219	0.100505518704586	0.284528269411915	0.353235616665855	0.723911808488091	0.881615873434198	0.0615690149792184	0.0374647070543112
SNRNP40	0.0337978423030871	0.0502863674557813	0.501515292740334	137.304226694749	0.0464738067823172	0.0882158349978308	0.526819326524087	0.598319060541735	0.812437478946731	-0.0066773173846968	-0.0815799059064874
ZCCHC17	-0.0340193475097615	0.0633899383800731	0.59149700677891	88.968752645602	-0.0573160530898182	0.109511709394066	-0.523378307278289	0.600711016983975	0.813869857734819	-0.204236833755989	-0.310253461826923
ENSG00000229044	0.273107808650953	0.208754661475688	0.190781182058773	18.1858878731256	0.38114221198309	0.337728535891219	1.12854607022563	0.259089371801907	0.560663010823827	0.690460994376451	0.655773573188323
FABP3	-0.208302903501211	0.510538467534617	0.683269060671184	7.63658810887672	0.161882415929181	0.677199953202739	0.239046702770101	0.811069368731391	0.923027373154438	-0.711945500661211	0.172692496715093
PEF1	-0.0739809413993101	0.0588189729190441	0.2084737068757	47.1140491671821	-0.121813138203331	0.118590721732317	-1.02717258503821	0.304339204754902	0.60315464066846	-0.320649695805154	-0.452355761777803
COL16A1	0.0818202518640116	0.0988694885087086	0.407920772379127	287.626841522164	0.133622484684525	0.15601853139716	0.856452650130238	0.391747452868509	0.676437765343175	0.133217656648021	0.11042919878075
ADGRB2	0.336632833571985	0.292927077805045	0.250472063210957	28.9623350635057	0.622348141511727	0.416385402087935	1.49464447694613	0.135007251919106	0.399726321122026	0.875516925409673	1.18720716103938
SPOCD1	-0.0606034680682707	0.127033582849826	0.63331476126088	7.22098366901651	-0.0708278979657082	0.242227678860803	-0.292402166006841	0.769979152328748	0.903683334751439	-0.281679529556106	-0.340023244911914
ENSG00000269967	-0.0173570718753517	0.0806522061434866	0.829604458986072	21.9038073298735	-0.0334669632667522	0.160753517721605	-0.208188061705192	0.835082129753936	0.932430364694953	-0.15569764885223	-0.257708288512063
PTP4A2	0.0348640943444981	0.0384162631832295	0.364124074332805	504.050258014487	0.0445254765954626	0.0673123534949588	0.661475558105353	0.508307384244728	0.755262488776488	-0.00357119874114381	-0.0858725371180918
KHDRBS1	-0.126253781434693	0.0283632851090253	8.53479329686588e-06	244.388216094294	-0.189605517312234	0.0642132132397005	-2.95274925122433	0.00314957686369711	0.0489229847710845	-0.472926677868892	-0.601718372096742
ENSG00000203325	-0.0978438872935814	0.0930928235292701	0.293242162465292	16.6020959059335	-0.0133908243893024	0.191812165470899	-0.0698121746158693	0.944343156880102	0.978803834291402	-0.390165287104005	-0.213475816554641
TMEM39B	-0.05425297064301	0.0872477685502422	0.534055988670646	42.3152440769082	-0.104498816324644	0.144901707763457	-0.721170357048048	0.470804707458641	0.730847956260303	-0.263179777450277	-0.414208224463193
KPNA6	-0.0807703739429002	0.0356602133763436	0.0235126956133866	240.353154857348	-0.119045132927361	0.067943114888695	-1.75212945597773	0.0797515503056274	0.305528800912206	-0.340428117964031	-0.446257192899857
TXLNA	0.0349566598509971	0.0593027629362959	0.555552135677637	69.2966675877963	0.0491400037148346	0.10399618151159	0.472517384778769	0.636557535845227	0.834903086390819	-0.00330154444336085	-0.0757056448361478
TMEM234	-0.0687110852077335	0.183981612324534	0.708800803018425	4.37995335239305	0.0924856122399337	0.372205735493069	0.248479814845991	0.803763185864829	0.920111293223068	-0.305297979766385	0.0197949603981274
EIF3I	-0.435081040191252	0.137891643050724	0.00160366876469427	40.694607001317	-0.631840183078874	0.203467836779061	-3.10535656682175	0.00190049769693169	0.0357337200898852	-1.37257710647834	-1.57606570907867
ENSG00000291132	0.0246620172069312	0.0908062104958032	0.785937640841722	32.0330236561968	0.0407788617596327	0.160579320077509	0.253948402197427	0.799535420609581	0.918248216845901	-0.0332910593080952	-0.0941272138102944
HDAC1	-0.0182083607743061	0.0458592540203152	0.691331490927632	79.9035103782253	-0.0228509903672071	0.0800500757864646	-0.285458697480345	0.775292743161433	0.906311683342005	-0.158177554369309	-0.23431879482275
MARCKSL1	-0.15424947693833	0.0755976812892853	0.0413105439921057	869.654102424061	-0.227110108209113	0.125190200276443	-1.81412049591431	0.0696591767407898	0.281924510298865	-0.554481458882961	-0.684349837003778
TSSK3	-0.233144616480307	0.103793969707041	0.0246895954527797	20.9302544259659	-0.369719492942243	0.181920588214749	-2.03231254126007	0.0421220256442015	0.214327315715861	-0.78431235655023	-0.998551967681336
FAM229A	0.152709824873847	0.0805369667546032	0.0579407782807853	19.1143028247219	0.227387679524294	0.167885476237397	1.35442138665264	0.175601978287318	0.45961448187737	0.339727389626328	0.317016051793149
BSDC1	-0.0875846397225712	0.04343859468605	0.0437700554030385	239.305438031339	-0.131986061134557	0.0736216698776419	-1.79276103562871	0.0730111423106678	0.290252763970214	-0.360278882284586	-0.474769111826196
ZBTB8A	-0.0259886107836001	0.0637253456508272	0.683404212494041	76.387093267332	-0.0206357573637931	0.108888294127787	-0.18951309256049	0.849690694649196	0.939490738810665	-0.180842345306911	-0.229438113716647
ZBTB8OS	-0.0885868025102479	0.0503585280442455	0.0785567621517623	220.535631071803	-0.136193375020173	0.0818514770440513	-1.66390858098842	0.0961306999362886	0.336274952007791	-0.363198301331661	-0.48403881725101
RBBP4	-0.0669716561036007	0.0294889920132505	0.0231425539397768	219.777198993556	-0.106760311946982	0.0580218663742882	-1.84000134118905	0.0657680404137441	0.273634401281118	-0.300230816506997	-0.41919083303686
SYNC	-0.166215877656278	0.110909265198588	0.133960458558124	29.13217488203	-0.243540861071124	0.18212714953911	-1.33720239781618	0.18115657944121	0.4664505043743	-0.589341003270848	-0.720550663250529
YARS1	0.107233067458828	0.114247656624753	0.347935177462574	104.522828195051	0.14416023044783	0.182791829813739	0.788657953666348	0.430311948922588	0.703783492031818	0.207248202183742	0.13364633962716
S100PBP	0.0194644486836697	0.0420182754524304	0.64319400623819	290.124245695136	0.0344813351237189	0.0715806302392933	0.481713209403831	0.6300096910373	0.830900318115848	-0.0484321927964613	-0.108002151218555
TMEM54	0.104494425073766	0.217163273749418	0.630389225222927	11.6210427162538	0.192322095557016	0.314614358849616	0.611294717317542	0.54100448763163	0.775487496629668	0.199270212140217	0.239758294762716
RNF19B	-0.00199341086128909	0.108174917800881	0.985297684813198	18.0727257565342	-0.0569389884142886	0.211595023739787	-0.269094175316288	0.787857212600714	0.912438496467377	-0.110941482340364	-0.309422699358686
ENSG00000236065	-0.0361903692293618	0.112005181780536	0.746609402097724	20.7636874316942	-0.0666258031936035	0.1913122076739	-0.348256935632513	0.727647232252079	0.883212654281165	-0.21056127748684	-0.330765038425888
AK2	0.0213253744314268	0.040816519436306	0.601343682828315	96.2103647586738	0.033878088018515	0.0771506196798185	0.439116213960587	0.660577331217313	0.845262490237244	-0.0430110954058976	-0.109331246958887
AZIN2	0.0554472431440263	0.0720667681657892	0.441663532963482	165.849490969784	0.0790061514550812	0.124464618126304	0.634767957709135	0.525579764153749	0.766176925774749	0.0563899546692959	-0.00990347289159511
TRIM62	0.119638704499964	0.0578488000436585	0.0386280186789869	169.274272282528	0.19800694714964	0.103885426311875	1.90601275057776	0.0566485513920212	0.252617464584845	0.243387294070152	0.252283364458029
ENSG00000284721	-0.0542292099300771	0.171002756233649	0.751148929587788	5.99253219599694	0.0800021771462808	0.384100378975287	0.20828455665603	0.835006789230431	0.932416868422527	-0.263110559675718	-0.00770899322975424
ENSG00000225313	0.0507389656323548	0.10215755860841	0.61941921989605	32.3218274329992	0.084322240049593	0.173539563888121	0.485896346402913	0.627040658957434	0.829080777311721	0.0426741839227554	0.00180912489004466
PHC2	-0.0377642219768458	0.0495448663029809	0.445927097563494	409.456858427205	-0.0553052755463128	0.0796640084579315	-0.694231643835975	0.487536950951011	0.741287487773993	-0.215146097183595	-0.305823244350911
PHC2-AS1	-0.0634328738893182	0.160204303507998	0.692142006765216	9.18252175307816	-0.0475809189671389	0.257792089272458	-0.184570904023557	0.853565609030618	0.940486189424101	-0.2899219242523	-0.288804663842823
ZSCAN20	-0.0396187818492008	0.0749519244779296	0.597090416393825	20.5545536017244	-0.0351801214248071	0.144283108679847	-0.24382702692433	0.807364787480145	0.921874631229641	-0.220548650024183	-0.261482780243135
CSMD2	0.0604721024442501	0.109015413783611	0.579092016859372	371.699768291596	0.0850812019713218	0.171618694591676	0.49575719110177	0.620065731358033	0.825278550639021	0.0710279657093513	0.00348129712020036
C1orf94	-0.345122499908488	0.256166766495515	0.177897437369529	6.22546437722663	-0.472696394148304	0.438976525598913	-1.07681474198053	0.281563037991994	0.583020191465091	-1.1105172104435	-1.22543438380048
SMIM12	0.190577583302051	0.0844089900486685	0.023958895621976	61.4440168696246	0.286937985915998	0.149160916054318	1.92368077044732	0.0543946098261549	0.247779779938488	0.450040660668466	0.44821943076985
TMEM35B	0.157175214111784	0.142921169328735	0.271448204289364	7.60072172839143	0.241972151214032	0.234126313122265	1.03351113331575	0.301364763103982	0.601226557994655	0.352735598027339	0.349149084891199
ZMYM6	-0.044455394228595	0.0581001599080656	0.444181646366528	122.147858001562	-0.0534742387705234	0.0991846711889166	-0.539138136261714	0.589791542955077	0.807586726919598	-0.234638275459643	-0.301789038205372
ZMYM1	-0.141922912379495	0.065956140213834	0.03141491398237	74.5766930676377	-0.198420137384594	0.116316671629396	-1.7058615468021	0.0880338606773509	0.321983638650397	-0.518572714514708	-0.621139060384763
SFPQ	-0.084242957596169	0.0296145372193002	0.00444604148553561	579.944475196929	-0.108201716198016	0.0530169501499901	-2.04088910983945	0.0412618505095111	0.211933821493064	-0.350544165960001	-0.422366586776279
ZMYM4	-0.129701419616958	0.0468056140955794	0.00558731965111841	245.376871611521	-0.179373081267746	0.0809325791503745	-2.21632725845135	0.0266690974989644	0.166721444542932	-0.482970056749542	-0.579173900614613
ZMYM4-AS1	0.19870723992911	0.131681081891577	0.131297836984808	9.98328263455604	0.262201224833715	0.249655271853005	1.05025310656407	0.293601758857397	0.594463734583272	0.473723314519777	0.393718508178677
NCDN	-0.330328270032637	0.604463717391102	0.584734965771056	14.1514253365567	0.712975330574616	0.800057552855165	0.891155052571182	0.37284599386391	0.662716568123034	-1.06741986436613	1.38688024674944
TFAP2E-AS1	0.183717029778315	0.193766832277374	0.343060957578066	4.96728544894553	0.22941455869785	0.390630579190402	0.587292882122339	0.557007020747117	0.786226102721454	0.430055054660182	0.32148174496018
TFAP2E	0.0637916314765199	0.0653208633559926	0.328772706070333	65.4458615277082	0.0943724998299108	0.118724770472943	0.794884668582433	0.426680593282994	0.701975293033996	0.0806981474435911	0.0239522190682304
PSMB2	-0.000436575388003852	0.0558122163614049	0.993758835750133	71.4617821224412	-0.051702702506665	0.103775084218048	-0.498218844111266	0.618329801880674	0.824115826502546	-0.106406235981429	-0.29788592572986
C1orf216	0.100814187833976	0.270437142364039	0.709310455657999	7.19283772368482	0.80963497151096	0.45724079742606	1.77069713828824	0.0766110786181089	0.299237919954834	0.188549244621054	1.59984424760788
AGO4	0.0819351942653584	0.0431457326203216	0.0575600634741719	175.610331762107	0.11866066889404	0.0748734198224484	1.58481700415751	0.11300791781624	0.365558419251524	0.133552497494174	0.0774647875747635
AGO1	-0.14772920474695	0.069204946688492	0.032788587941166	89.4518550437469	-0.21202953401191	0.119647146712654	-1.77212361378848	0.0763740399073773	0.298787081283081	-0.535487132749823	-0.651123773000562
AGO3	0.0291430836947396	0.026666128363466	0.274443109382517	688.093146347901	0.0422825818595664	0.0522149127959579	0.809779804187275	0.418066741884576	0.696104898311418	-0.0202371812190431	-0.0908141635490791
ENSG00000271554	0.193193135529105	0.0950208972574945	0.0420358845599894	20.4197016414392	0.237372310531735	0.178028892402594	1.33333588345279	0.182421602962592	0.46756983049678	0.457660074484442	0.339014550296161
ADPRS	-0.139401577263945	0.0560614661150195	0.0128975906391556	59.0426828834628	-0.215284456141708	0.105961411674361	-2.03172506613366	0.0421814968577841	0.214327315715861	-0.511227766317757	-0.658295134620878
TRAPPC3	-0.00973018962634711	0.0890179325793132	0.912959828003572	33.7943266300528	-0.00246938765503501	0.163525741097544	-0.0151009109542088	0.987951674209024	0.994495740884678	-0.133479636388248	-0.189413313947337
MAP7D1	0.0739256144372936	0.0418776508374336	0.077517381103147	278.501877584643	0.093130890378719	0.0750050104712231	1.24166225420967	0.214361202086873	0.508594637045323	0.110219641598249	0.0212166604248502
THRAP3	-0.0642800862659977	0.0384822583161532	0.0948437333501705	194.273981201739	-0.0970956634434954	0.0658461752868624	-1.47458319364022	0.140324636018224	0.407430659748797	-0.292389954376558	-0.397897331506593
STK40	-0.0340762592904049	0.125128021182533	0.785367398272494	55.9349346183849	-0.0588321271371517	0.205882953466989	-0.2857552125926	0.77506561347424	0.906176108258464	-0.204402624522176	-0.313593730749817
LSM10	-0.0108146764083174	0.127162929366519	0.932224958498873	18.1630673516085	-0.001616317060719	0.221887117936922	-0.00728441144194091	0.994187931976607	0.997028662172064	-0.136638874993509	-0.18753379810163
OSCP1	0.32569328358902	0.433113750690682	0.452062523474716	2.64538780110904	0.79154199951669	0.536788515744828	1.47458817821089	0.140323295100231	0.407430659748797	0.843648718987106	1.5599811603256
MRPS15	0.0134449304824001	0.132458944447232	0.919151474375941	28.9839844496448	0.0102698314527424	0.219782854701205	0.0467271729030194	0.962730673150213	0.986419187662979	-0.0659677631719489	-0.161345807770782
ENSG00000223944	0.893930096822442	0.412037035011875	0.0300418457139826	9.26836799685321	1.38833632723396	0.53493756654676	2.59532404163767	0.00945017767979025	0.0922550127005219	2.49898994318938	2.87485990898543
ZC3H12A-DT	0.150154726896849	0.0935624717736029	0.108524480606458	59.6638114172513	0.247465345948284	0.148058798603184	1.67139912172003	0.0946428692914857	0.333046201056527	0.33228408621004	0.361251889296104
MEAF6	-0.214890435318889	0.0597596051990817	0.000323253873370312	95.9137642531133	-0.320447772204241	0.0979459421787474	-3.27167991931138	0.00106910538929243	0.0251055123078658	-0.731135762062081	-0.889994738667268
SNIP1	-0.100695130259582	0.0981595442338763	0.304971122212899	28.1625636548718	-0.167990113913008	0.177526916404141	-0.946279681502366	0.344005953952511	0.639872778197346	-0.398471295993117	-0.554094537128229
GNL2	-0.033223924558809	0.0884799366422909	0.707291097418109	28.5696366494605	-0.0494188411228412	0.160673251174282	-0.30757354296165	0.75840685453108	0.899292560327359	-0.201919672370587	-0.292854040105275
C1orf109	-0.0389708187844211	0.194916396808362	0.841530578442933	11.9973057574213	0.0311631457150781	0.299428140374131	0.104075541050151	0.917109400845993	0.964934236877027	-0.218661056774483	-0.115312905585371
CDCA8	-0.0138925396826799	0.125473331097592	0.911837548597009	11.4842308321785	-0.0501459058698064	0.22072471483502	-0.227187544028714	0.820277912907385	0.926797046354268	-0.145605055715802	-0.294455935331627
EPHA10	3.07743079139788	1.17324811577559	0.00871590580675162	2.99274133100156	1.99479766948548	1.09908806186111	1.81495708915957	0.0695305041419976	0.281502104245313	8.85978640802575	4.2110373720997
MANEAL	-0.609968403642917	0.361912975495379	0.0919112772870201	3.7246261577058	-0.645002477460542	0.485023888140018	-1.32983651575186	0.183572141853768	0.469095426198706	-1.88204473612075	-1.60506534993025
YRDC	-0.120942199603092	0.127615926398101	0.343279862006258	12.7047654159265	-0.215978050524336	0.236390959622314	-0.913647674468631	0.360902006974523	0.653088200934378	-0.457453410092483	-0.659823286735518
C1orf122	-0.0435582319078708	0.0553686228487551	0.431460292614479	268.741215088756	-0.0666163081520771	0.0933088701596095	-0.713933284564765	0.47526843439213	0.73414355982127	-0.232024735224815	-0.330744118608556
MTF1	-0.129448367757801	0.0604881465392175	0.0323497780491861	88.5691258247873	-0.212672479318292	0.104424975354957	-2.0366055016569	0.0416895910248027	0.213174775064542	-0.482232886674374	-0.652540333246947
INPP5B	0.101524321411887	0.0587087902370876	0.0837578223660064	116.666704325968	0.147213254468143	0.0985285578599995	1.49411762097767	0.135144879109205	0.399726321122026	0.190617947948311	0.140372872063907
SF3A3	-0.0764373268496803	0.096737328852553	0.429438201785642	47.2174140728929	-0.111556107481337	0.179976959089104	-0.619835494754121	0.535366097437666	0.771845549284904	-0.327805437925048	-0.429757102416732
UTP11	-0.2640868144293	0.146663583948505	0.0717612547700513	15.8725258188183	-0.294019995175057	0.223245683323907	-1.31702432404242	0.187830471339314	0.4747614845701	-0.874450648613604	-0.831768108861803
POU3F1	-0.354884697936263	0.317464148664722	0.26362110661082	5.62653145867948	-0.333489156257475	0.406945425403462	-0.819493562132664	0.412504873525455	0.692582270836426	-1.13895565099832	-0.918727985530218
RRAGC	-0.137561258688938	0.0620285511703988	0.0265746994537634	65.5875425114202	-0.212560517457251	0.11070259888899	-1.92010413116318	0.0548447475900652	0.248704763718157	-0.50586670006522	-0.652293654843841
RRAGC-DT	0.103801447430417	0.0673545752885875	0.123287711854697	302.230954609791	0.16117937157102	0.106316104265432	1.51603910512573	0.129509464577803	0.391914058628098	0.197251486084864	0.171143524074139
MYCBP	0.0085913737986451	0.105722571007312	0.93523249363465	28.6460043849851	0.0202709510400528	0.172595342615433	0.117447844958478	0.906505171597944	0.960246675375488	-0.0801067493754382	-0.139310981034979
GJA9	0.0643541371588053	0.063647052746884	0.311964042940606	30.7428013411881	0.0965778097137448	0.136186982334947	0.709155956449749	0.478227701748163	0.735713443135732	0.0823367932036865	0.0288110372000216
RHBDL2	-0.0443066440056042	0.0440199124352635	0.314168534970785	202.767407760124	-0.0596083962000699	0.0838091109804382	-0.711240048996379	0.47693549490587	0.734999977383031	-0.234204948419769	-0.315304034696534
AKIRIN1	-0.0291251738992036	0.0738131928186015	0.693153233262243	206.437769368631	-0.0476234575604549	0.119657349026322	-0.397998601406244	0.690631216690596	0.862104730733853	-0.189979525627958	-0.288898386403094
NDUFS5	-0.0606583104877526	0.135503293958322	0.654404421964867	39.8061808014956	-0.124361131133104	0.241214952419894	-0.515561452080396	0.606160739187442	0.817332480066692	-0.281839292027824	-0.457969591533706
MACF1	0.0207046748747641	0.0298203241560676	0.487485180055636	1778.66843513055	0.0430686029038114	0.0516231865645567	0.834287957988655	0.404118735988949	0.6864180817143	-0.0448192668232707	-0.0890823736860112
ENSG00000287422	-0.0875053550989218	0.0647364678888681	0.17646600830811	45.9559430359177	-0.111539605482115	0.113481611975886	-0.982887038173339	0.325663037900709	0.622968964663165	-0.360047916773525	-0.429720744617941
ENSG00000226438	-0.551377945143659	0.14266558877232	0.000111167564075459	8.33081734585271	-0.645173270406478	0.254892022573555	-2.53116305442748	0.0113684986266645	0.102247125232252	-1.71136378226482	-1.60544164709763
BMP8A	-0.212412363468985	0.202257561957938	0.29362282439648	18.1972734883554	-0.136615153281987	0.285626998505519	-0.478299159381976	0.632437294596975	0.832166219731679	-0.723916844888553	-0.484968094302329
PPIEL	-0.204846804060006	0.0693857516409196	0.00315427373923918	69.5271395554446	-0.292656072126209	0.124141904319316	-2.35743179332454	0.0184018354835799	0.13522505327191	-0.701877473129845	-0.828763064496522
PABPC4	-0.0726767982343446	0.0508315703589211	0.152786747897891	63.9438646028347	-0.116340826506141	0.0928696802401538	-1.2527320671859	0.210303231647953	0.50350494359631	-0.316850572107158	-0.440298967631987
PPIE	-0.305682152697251	0.147759682115645	0.0385668138519465	48.5969552060202	-0.454921866762222	0.236014265806084	-1.92751851337663	0.0539150431142841	0.24643772110005	-0.995622801782944	-1.18627290514362
BMP8B	-0.0753649238030319	0.0678369683487996	0.266580710125836	28.3386030339653	-0.144596430264665	0.140494743987074	-1.02919458878809	0.303388244596716	0.60224159892273	-0.32468140067379	-0.502552731093085
OXCT2	-0.366281586005252	0.198650825755382	0.0652055459346257	4.17847407229097	-0.576262975015624	0.359044597911537	-1.60498996048844	0.108496014097632	0.358376852523735	-1.17215613750124	-1.453616003379
ENSG00000284719	-0.271471012378903	0.201895400043573	0.178750510501731	5.40221635034887	-0.273666664701293	0.335429578195845	-0.815869209189146	0.414574944338262	0.693763342125151	-0.895961692933479	-0.786924918399909
MFSD2A	0.0230674459940997	0.401111013066844	0.954139830858645	4.69245214802424	0.115364550099408	0.596303524960599	0.193466154852985	0.84659390981011	0.938416678837429	-0.0379362343514128	0.0702026599793196
CAP1	-0.133300901160392	0.0466214160297062	0.00424683685510168	109.389157498317	-0.196215646299622	0.0887939525624317	-2.20978614688497	0.0271200076082926	0.16818512080515	-0.493455773348395	-0.616282046260104
PPT1	-0.052057173650785	0.147255491896111	0.723701629886785	44.6057800711885	-0.101095787118127	0.237677819433624	-0.425348008320817	0.670583001098504	0.850401240467399	-0.256783160412168	-0.406710547999287
RLF	0.0971158075842098	0.0460275699363615	0.0348627818821046	299.211025965351	0.142043925389588	0.0761898416697436	1.86434204713667	0.0622736856425625	0.265848942964672	0.177775424362247	0.128983620131471
ZMPSTE24-DT	0.134012857295513	0.0636729473870091	0.0353168765673225	30.5692236989507	0.188126368863818	0.128332287716407	1.46593170129989	0.142666894483968	0.410832719591359	0.285260905795621	0.230514118657404
ZMPSTE24	-0.0111236437306619	0.062614804415166	0.858996302791848	79.2063131885145	-0.0136531038058998	0.103542948186894	-0.131859330306648	0.895095557385991	0.955976390480765	-0.13753893344396	-0.214053680007892
COL9A2	-0.0403263542101373	0.0906782147629173	0.656522603940851	289.76549479018	-0.0558589784900246	0.144295190983266	-0.38711600926813	0.698670326165498	0.866120497549082	-0.222609892222659	-0.307043182610951
SMAP2	0.114386134613282	0.119666190141742	0.339134482593032	52.7186078703764	0.164528323771147	0.200953943786907	0.818736475983839	0.412936780825581	0.69262757005911	0.228085935087527	0.17852205613068
ZFP69	-0.112032009862113	0.134424589617633	0.404608450974949	13.0240470089749	-0.151831842214391	0.222320973110439	-0.682939805858836	0.494644879551189	0.746627140752907	-0.431496970716832	-0.518494051190553
EXO5-DT	-0.0571958956089957	0.0638957518152328	0.370710142943179	89.4786251722812	-0.0603548261705699	0.100484314227277	-0.600639280216996	0.548080269435	0.780663143301326	-0.271752866877922	-0.316948596080566
ZNF684	-0.0830674158932595	0.0626361421272621	0.184776820674333	52.8494643956353	-0.111796290940094	0.105948844004853	-1.05519122922165	0.291337874667706	0.592335311513515	-0.347119673571833	-0.430286283260169
ENSG00000237899	0.00459763284583735	0.203206515499763	0.981949066450611	3.84221216831284	0.00507312201918925	0.368327389107126	0.0137734042300986	0.989010760871522	0.994742315723183	-0.0917409903890557	-0.1727953850871
NFYC-AS1	0.0754044247656669	0.104329146018435	0.469830342898663	12.1897296499806	0.125797193860228	0.19863964998067	0.633293473243984	0.526542014653602	0.766915337953753	0.114527591457047	0.0931882363099637
NFYC	-0.0852466330580294	0.0318185786311418	0.00738100963024284	137.369678463625	-0.0846420774919553	0.0711874467903685	-1.18900285525351	0.234438543365092	0.533690977823441	-0.353467991606361	-0.370459142583246
CITED4	0.0767132078451736	0.189542054925461	0.685676562047745	20.4561872027906	0.116866976416543	0.306408988265488	0.38140844718068	0.702900193958658	0.869176391170588	0.11834023177635	0.073512859731694
CTPS1	0.126406257777666	0.103428422352262	0.221646479572461	40.2773857765994	0.177666799478806	0.173776398575479	1.02238739515388	0.306597583956445	0.60567609020396	0.263101979332832	0.20746921882216
SLFNL1-AS1	-0.0171111611446022	0.163430021067652	0.916613677753853	9.43793784789242	-0.0297269384841162	0.258942207609718	-0.114801440670966	0.908602507117944	0.960551733335487	-0.154981281730982	-0.249468131262313
SLFNL1	0.288101110057862	0.133077539344982	0.0303944548733602	10.0686028884229	0.433972141456332	0.243679076271045	1.78091672086619	0.0749260565959212	0.295672282434796	0.734138259431701	0.772170375790764
SCMH1	0.251480655397894	0.135051256907974	0.0625872117202648	133.972120182028	0.363682342925244	0.213068985114793	1.70687602763634	0.0878450973908729	0.321880333243564	0.627458532184295	0.61730536108859
FOXO6	0.311737722865083	0.113776798147052	0.00614567731705863	11.5428898810401	0.471665728574349	0.202534963598752	2.3288113824573	0.0198690601444336	0.141484567247036	0.802994515607114	0.855218243976467
HIVEP3	0.464947004724619	0.142236778353596	0.00107995427570312	186.972031222156	0.684511732327343	0.218228279925086	3.13667748544013	0.00170873978091655	0.033764789692347	1.24931132276606	1.3241682223425
FOXJ3	-0.0331054472084384	0.0240266184597056	0.168244837073819	491.988685475539	-0.0405680781289173	0.0458292611502093	-0.885200352585916	0.37604858220984	0.664973690707394	-0.201574533798718	-0.273353720431243
PPCS	0.093573256388709	0.113587412927413	0.41005347968002	25.1494414587779	0.173047007217474	0.213381136440756	0.810976125181148	0.417379381527392	0.695836854003085	0.167455552618298	0.197290726189895
CCDC30	0.177507662450738	0.0870319569403545	0.0413932939713071	125.944400964319	0.271482546327568	0.155581290192331	1.7449562604344	0.0809924829538949	0.307788139010922	0.411966431265534	0.414167449840752
PPIH	-0.0455018554114875	0.0958128039344505	0.634855611749804	34.4087171576362	-0.0818184945372279	0.172492791908397	-0.474329933628056	0.635264648952533	0.834173609419179	-0.237686740985332	-0.36423812296255
ENSG00000285728	-0.415793077407643	0.103409069993842	5.79868121972302e-05	15.0164993761676	-0.654518435926212	0.188050639517799	-3.48054352595946	0.000500397511118908	0.0154317148774138	-1.31638898352849	-1.62603125221605
YBX1	-0.107073367805122	0.0606559208912649	0.0775203643701333	136.436707953057	-0.147415240243759	0.109180170149687	-1.35020159834567	0.176951325647195	0.460692245030961	-0.417051858359021	-0.508763234722028
P3H1	0.0753137011271488	0.0699784188569292	0.281819119361612	25.9736602370257	0.131204346787315	0.151697219403926	0.864909372122082	0.387088533153003	0.673123990469319	0.114263302739119	0.10510147030764
C1orf50	-0.0248144572391467	0.0594449656673186	0.676359668375078	37.5293430305367	-0.0170623704416532	0.111617086214459	-0.152865220015419	0.878504563903602	0.950784588022499	-0.177421896788947	-0.221565099000451
TMEM269	-0.0516506973578774	0.150019766819161	0.730626239890048	9.60975366345024	-0.144003033604604	0.277141236503213	-0.519601613320125	0.603341273399972	0.815737269439943	-0.255599046766869	-0.501245338208128
SVBP	-0.187961085120202	0.164922125357718	0.254412977901836	17.8603471290861	-0.24970335726962	0.250564043407193	-0.996565005393951	0.318975699182441	0.618117626087599	-0.652687371379312	-0.734128096737695
ERMAP	0.209802142496216	0.135737349199365	0.12218963733572	19.7370645902129	0.330026933330675	0.259153921843968	1.27347844471124	0.202848316726393	0.495392153224613	0.506044081443223	0.54315455100531
ZNF691-DT	-0.573980112246318	0.191393584321844	0.00270910263240634	5.06303889887458	-0.643556743437743	0.276712372441143	-2.32572449782536	0.0200332527264865	0.142112694148767	-1.77720657542784	-1.6018800566818
ZNF691	-0.0997299301695524	0.113604532683917	0.380014657970403	16.1467583001506	-0.114828650788676	0.199975120840382	-0.574214683837249	0.565822533980533	0.792543770602332	-0.395659553667697	-0.436967287649806
SLC2A1	0.339745314564744	0.0556012824933314	9.93902688892866e-10	64.7847334986907	0.433605772291231	0.105743634189377	4.10053783015141	4.12191043925123e-05	0.00313201452500012	0.884583951650972	0.771363178056164
SLC2A1-DT	-0.497890575276155	0.33130280824177	0.132883840640718	8.2250879388503	-0.683652931738326	0.463703923303171	-1.47433070410179	0.140392572068078	0.407495181499937	-1.55554873076892	-1.69022142229155
EBNA1BP2	-0.30822452983615	0.140120916551815	0.0278279082902967	23.7841730460882	-0.493695232011558	0.240060300866436	-2.05654675191896	0.0397298447416863	0.208038649551708	-1.00302904788928	-1.2716997793825
TMEM125	-0.372850186687658	0.106157096082577	0.000444330984181142	176.837396356175	-0.56536079981154	0.173926514972415	-3.25057280599917	0.00115172774543572	0.026321889450338	-1.19129125026002	-1.42959593846845
TIE1	-0.070606126493214	0.131096459762707	0.590175663169354	10.009117640457	-0.162909382936525	0.248018794398593	-0.656842895037672	0.511281939631559	0.757544182541844	-0.310818459764102	-0.542900487723991
MPL	-0.346444562030638	0.201853262923556	0.0861036983360157	5.36559401081301	-0.188872654467489	0.280513885605639	-0.673309465803116	0.500750431950129	0.750279366471782	-1.11436853418878	-0.600103702292617
CDC20-DT	0.049674311936485	0.0673950719014322	0.461084958249848	44.432126819577	0.0864256411844595	0.115515382582447	0.748174305900559	0.45435502695619	0.720062996753488	0.039572721449312	0.0064434139971845
ELOVL1	0.0860736421546096	0.054396588763752	0.113573048154789	216.455050853296	0.114992522643266	0.0948919607586859	1.21182576188616	0.225579084644024	0.523086563903972	0.145608286974459	0.0693829956941889
ENSG00000288772	-0.0175818675763315	0.110053039287443	0.873071609079172	31.4690234198858	-0.0219845753283934	0.18960096656716	-0.115951810407075	0.907690733813549	0.960302477639559	-0.156352505387726	-0.232409878016498
SZT2	-0.126921705070216	0.0495155665866226	0.010369174675149	126.007889387209	-0.18521578222975	0.0836955105259607	-2.21297153295098	0.0268996083130366	0.16759388256233	-0.474872418628291	-0.592046749723448
HYI	-0.0946344245895348	0.106374564368751	0.373662466807848	27.2833330468439	-0.160586004608114	0.180192831784035	-0.891189749437866	0.372827382657234	0.662716568123034	-0.380815741636654	-0.5377815369444
PTPRF	-0.0573020426295156	0.0655975050053963	0.38236882937835	301.822221397007	-0.091120224474821	0.107987793515968	-0.843801151112018	0.398780532164583	0.682219732526788	-0.272062085736681	-0.384732029242618
KDM4A	-0.07244728097163	0.0414153695103319	0.0802417828637839	69.4199578250282	-0.0947213208638071	0.0838040964228098	-1.13027077323187	0.25836214591934	0.559582191154421	-0.316181961102398	-0.392666094453769
KDM4A-AS1	0.12624378772931	0.0914295709961474	0.167347742708541	15.2822235901474	0.0807709055174413	0.204345493355321	0.39526639022567	0.692646300836925	0.863450242760009	0.262628684814634	-0.0060153032065982
ST3GAL3	0.0136098463486075	0.0470090302643692	0.772186864141143	242.249082626998	0.0214188261023787	0.0854678514950531	0.250606815635449	0.802118111738375	0.918941717971197	-0.0654873436962996	-0.13678194137178
ST3GAL3-AS1	-0.0415767489611634	0.159230400026823	0.794007199763835	8.60492776823464	-0.0675363925068564	0.269206101115588	-0.250872443926739	0.801912729792966	0.918797525262466	-0.226252440416821	-0.332771281583951
LINC02918	0.0759590914030879	0.13041240247984	0.560261609734803	12.839533565487	0.123505709928304	0.233691380423462	0.528499209960182	0.597152895272107	0.812256756361378	0.116143401149819	0.0881395564129766
ENSG00000288573	-0.19238279005473	0.0978914351209246	0.0493833629670409	21.3521648012745	-0.235982236278168	0.178348243477292	-1.32315424967005	0.18578408686541	0.472267133599667	-0.665568322223969	-0.703897228980524
IPO13	-0.166674086237489	0.0521942298860486	0.00140635718085221	268.669893887899	-0.240754806085266	0.090008867232471	-2.67478986779664	0.00747761024427875	0.0811365810927341	-0.590675819206914	-0.714412326601932
DPH2	-0.217926416634079	0.131965018474339	0.0986578756271943	13.0866118247015	-0.389803732351183	0.231060286883488	-1.68702176219378	0.0915991674878464	0.328371431891621	-0.739979935670519	-1.04280228702137
ATP6V0B	-0.170063711002218	0.103788582171101	0.101305145890759	144.320115062918	-0.257746941051071	0.162597693570035	-1.58518202436896	0.112924983439654	0.365428747958314	-0.600550198122465	-0.751850010110682
B4GALT2	-0.124007062723299	0.079188280575849	0.117353893335145	40.8683131349258	-0.197385412166878	0.133106361940178	-1.48291493576835	0.138097012667981	0.404307460524072	-0.46638171982403	-0.618859316532838
SLC6A9	0.314755147238654	0.0661709089970879	1.96783501764812e-06	123.998862196681	0.446703027776759	0.11006050869278	4.05870400820764	4.93458129774306e-05	0.00347705610345045	0.811784630643945	0.800219522870232
ENSG00000230615	-0.213418152088907	0.113233653375923	0.0594623769931803	43.9304600556947	-0.293843785853097	0.181175763333661	-1.62187138304996	0.104830890063841	0.350410918465096	-0.726846826414947	-0.831379878139759
DMAP1	-0.0570604317564635	0.0790767345290303	0.470550859688351	44.7336606303964	-0.108940471680057	0.135257795243566	-0.805428415300442	0.420572499806492	0.69739948721403	-0.271358244610825	-0.42399423945104
ERI3	-0.0405727159958073	0.0359872921261351	0.25956584993828	331.1461397848	-0.0504366264482431	0.0610810321674335	-0.825733041150773	0.408955544818061	0.689750128878944	-0.223327573320382	-0.295096461376582
RNF220	0.030787773831076	0.0317287650911446	0.33187572745	8718.03102556704	0.0639721409752341	0.0652943624910065	0.979749836504576	0.327209619241922	0.624335178319766	-0.0154460038079481	-0.0430269460363422
TMEM53	0.153283192633054	0.0998584832237614	0.124782792731728	27.7775545048765	0.201534491324707	0.162174156770713	1.24270411104799	0.213976888456906	0.507928069684904	0.341397677904629	0.260055376783441
ARMH1	-0.142839004706119	0.338657171337107	0.673185210798551	7.1612297390775	0.677072234028983	0.430742080387898	1.57187390054683	0.115979798499083	0.37025982471784	-0.521241400101631	1.30777725185419
ENSG00000225721	0.0700676810378876	0.103027864783857	0.496450791515949	14.8316938813728	0.100145829421437	0.180905672847677	0.553580370615353	0.579866062945475	0.800838314221639	0.0989810240931209	0.0366722266761161
RPS8	-0.191059371175908	0.0859209585166375	0.0261710364344726	164.248780882623	-0.312008636900456	0.144956916662663	-2.15242324467033	0.0313640345691563	0.183978206758429	-0.661713046085599	-0.871401331939601
PLK3	0.200135799692501	0.270609067984747	0.459557695424395	4.93010923329622	0.379941742067286	0.460981993960542	0.824200830064975	0.409825455480008	0.690348193261433	0.477884878523563	0.653128654650416
PTCH2	2.38414165278912	0.401553133585065	2.8975315542798e-09	7.32175673353262	1.82050040013201	0.616090272877434	2.95492475742135	0.00312745314455322	0.0487849595808032	6.84015293003891	3.82701935319706
EIF2B3	-0.0580385222046013	0.0732029501739132	0.427868698589252	149.652252218298	-0.0937791995956201	0.119318720468773	-0.785955458013506	0.431893582573428	0.704725095964196	-0.274207538078083	-0.39059037895738
HECTD3	0.100371612558219	0.0742189915918653	0.176256658803318	18.861204172998	0.247996815698047	0.159410179700453	1.55571505009314	0.119775866170473	0.376920679174389	0.187259970357731	0.362422842582793
UROD	-0.00616655649054728	0.0994332036255543	0.950549233940368	18.1180997220289	-0.0648040077385495	0.214856463690431	-0.301615351130046	0.762945304185503	0.900274581329897	-0.123098350452098	-0.3267511930909
ZSWIM5	0.116342496278058	0.0547299824459935	0.0335237218920808	353.180098707896	0.158417825358884	0.0932696285315947	1.69849315208991	0.0894147240610038	0.325206624076797	0.233785048622119	0.16505918603817
MUTYH	0.0164893406652383	0.0513442719470736	0.748094835784446	73.3647645889765	0.0405994225256574	0.102198540465558	0.397260296876157	0.691175522054842	0.862419025783852	-0.0570990352724717	-0.0945225607907733
TOE1	-0.0620789239203743	0.136783290195055	0.649937700069868	11.3174800895851	-0.0943656748510912	0.234827335835249	-0.401851319887633	0.68779345064517	0.860539216624642	-0.285977707427722	-0.391882522354559
TESK2	-0.08711243374484	0.0529931879367312	0.100208821032634	527.807843741174	-0.100948202863988	0.0898929473223459	-1.12298245714427	0.261444945097481	0.562930156616222	-0.358903290272507	-0.40638538505723
CCDC163	0.066757960983164	0.19103138905065	0.726743477755033	7.97410551742519	0.105092701163496	0.327087480791477	0.321298451745068	0.747984229597058	0.89475253822042	0.0893394170737208	0.0475713525958604
MMACHC	-0.211162850579206	0.0605593901792928	0.000488704936178396	33.5245583141106	-0.281091774590103	0.117123946891583	-2.39995135111266	0.0163972509143625	0.125629873039822	-0.720276865660784	-0.803284187826285
PRDX1	-0.118464016600063	0.0590604186696268	0.0448764542504817	232.472481587526	-0.190836604880639	0.104682259857019	-1.82300807358664	0.0683021681026931	0.279179457463551	-0.450234169116722	-0.604430748549157
AKR1A1	-0.154690253464118	0.061339151233764	0.0116728034987892	58.4205031714722	-0.218368650584626	0.106997149450841	-2.04088288057574	0.041262469824645	0.211933821493064	-0.555765493174309	-0.665090342854908
NASP	0.0744294579140724	0.0510812293336683	0.145094188886564	622.964375391778	0.123315068680157	0.0894541268199749	1.37852856054731	0.168040156123204	0.449642392705056	0.111687397396948	0.0877195287515786
CCDC17	0.12141119838327	0.170655174009157	0.476810597756199	8.02827378758593	0.274046510674057	0.277568551140526	0.987311096837171	0.323490152284309	0.621392798387152	0.248550778952427	0.419816468396968
GPBP1L1	-0.0462695066553881	0.0284038125802406	0.10331528497159	342.768591276775	-0.0621208167094134	0.0518805403236009	-1.19738183762042	0.231157759522607	0.529141798723031	-0.239923000094642	-0.320839490015067
TMEM69	-0.000362041658192128	0.0612415280872757	0.995283171796939	33.8890614662905	-0.0874174082479806	0.130863742390177	-0.668003273109375	0.504131503176526	0.752737813063672	-0.106189110387526	-0.376573851222582
IPP	-0.238670779688434	0.0634074677531587	0.000167163382380929	56.7364894557694	-0.334032310115188	0.116116835558169	-2.87669146777474	0.00401868310442243	0.0567427276267156	-0.800410725323682	-0.919924681664195
MAST2	0.153640341662889	0.0972022707249417	0.113963800252012	116.762087429222	0.235077153894228	0.164331725536329	1.4305037759873	0.152572482854505	0.427661336710069	0.342438095382874	0.333957778562007
POMGNT1	0.165946696020851	0.0664880470575289	0.012564238607599	104.48995192967	0.23349939651311	0.10981449237416	2.12630766181144	0.0334776505110988	0.190326374103343	0.378287965039255	0.330481606697391
LURAP1	0.204224317841001	0.0823456982588582	0.0131351125549627	60.8440657385639	0.284688763311553	0.134791509104768	2.11206748260586	0.0346806615948379	0.193867134080207	0.489795216747868	0.443263862551058
RAD54L	0.919591999088973	0.175134161934981	1.51451582574622e-07	6.94350305290921	1.39820924266313	0.323141965998824	4.32691940318336	1.51209258549643e-05	0.00157906544354963	2.57374610773902	2.89661227170441
LRRC41	-0.0882285239356633	0.0596881076677455	0.139365178518197	85.5413365235574	-0.143658618622391	0.106343645757221	-1.35089047962827	0.176730518360722	0.460337736001094	-0.362154593355609	-0.500486510719663
UQCRH	-0.320708845913449	0.206731205369723	0.120822012593438	23.5716287122571	-0.367851673332295	0.329331296198269	-1.11696543140205	0.264009105989753	0.565005550434806	-1.03939734113859	-0.99443672027132
NSUN4	0.0526577611724003	0.0669110965834625	0.431292993284504	51.7288452039777	0.0836096843809135	0.118690021615711	0.704437350695081	0.481160452463566	0.737342109275158	0.0482638628810389	0.000239196587328505
FAAH	-0.000283509675689527	0.0868367392378889	0.997395024350442	131.066649279228	-0.0219367988814265	0.145805854075959	-0.150452113328717	0.880407928639698	0.951232274250117	-0.105960337409381	-0.23230461522849
ENSG00000291138	-0.263848940980403	0.130508283058455	0.0432070805235868	13.2734825456323	-0.139413823272068	0.223566190382008	-0.623590816812918	0.532896343037988	0.770215216464652	-0.873757695047534	-0.491134224782399
MKNK1	1.95339549943124	0.502962170482615	0.000102844061876669	3.59668196357996	1.74914692861279	0.74695523232615	2.34170249154777	0.0191960097970027	0.139076200728048	5.58533830308346	3.66981081587301
MOB3C	0.0157647207680648	0.15094211549307	0.916818465761731	5.10223469584463	0.0391610873686868	0.31495642244937	0.124338113394027	0.901047571305124	0.957700068397782	-0.0592099389656749	-0.0976915525916586
ATPAF1	-0.122443151923835	0.059677617419593	0.0401946159011921	99.3298326436894	-0.181861809906669	0.117523015615573	-1.54745697218623	0.121753092330202	0.380568773121186	-0.461825862200876	-0.58465715715128
EFCAB14	-0.00481698419758436	0.0473100729248051	0.918901688405664	188.961190505721	-0.0180449237781126	0.0817262527899775	-0.220797151002199	0.825250382011134	0.928634623277034	-0.119166886316801	-0.223729895885295
STIL	0.102411257851277	0.131464149860172	0.435976644891498	7.35312862205404	0.148168242155419	0.310375777671306	0.477383393984864	0.633089136917322	0.832429485977901	0.193201698978125	0.142476935318051
CMPK1	0.0150044000888922	0.0702014259671526	0.830754845591333	78.8474433522816	0.0264100936568253	0.121976406564945	0.216518049683351	0.828583957215847	0.929635597795212	-0.0614248432706006	-0.125785000999843
LINC01389	0.0698120246628415	0.166802494847712	0.675558883692205	4.19895845182111	0.203288283767272	0.319847951565591	0.635577882466392	0.52505158915653	0.765909714835162	0.0982362667542997	0.263919395433064
SLC5A9	0.229316882717247	0.146963740621217	0.118673963359257	11.1305166694919	0.293367186306993	0.259331288609093	1.13124485626262	0.257952046921888	0.5591047086716	0.562892833961834	0.462384476535835
SPATA6	-0.000656724165924595	0.0612801797120644	0.991449436907564	921.952518219602	0.0159575371325431	0.0993391396733005	0.160636957245887	0.872379345204237	0.948288763930069	-0.107047555478975	-0.148814449847848
BEND5	-0.345640953209072	0.329704086973111	0.294483424508452	3.4814284844965	0.123541028640792	0.457971542572272	0.269756998321125	0.787347207080057	0.912300359972262	-1.11202752639152	0.0882173718718761
DMRTA2	0.740812910503065	0.204045387474533	0.000282732372607032	3.27500258169963	1.01343790085628	0.396071636283421	2.55872374595157	0.0105057189731508	0.0978614768425529	2.05294142126054	2.0488701988695
FAF1	0.0538762147737267	0.025082024611001	0.0317136734002691	1423.03843561298	0.0803325789629361	0.0515546086379146	1.55820364241612	0.119184981822612	0.37564802588136	0.0518133627182216	-0.00698104005214887
FAF1-AS1	0.056815252204996	0.167256951274012	0.734091171125852	7.11539650867585	0.117716036520866	0.291672602798281	0.403589625461935	0.68651451592288	0.859586382334084	0.0603751272962147	0.075383539521463
CDKN2C	0.210941265701727	0.122204732325969	0.0843240114587817	18.033574143374	0.23623069984813	0.21902245823642	1.07856838860394	0.280780179623294	0.582216996458992	0.509362482429597	0.336499312537691
RNF11	0.096991228578978	0.12591657461331	0.441132830859634	60.9996875933638	0.0979000112986685	0.207968891299905	0.470743536144981	0.637823890541397	0.835788185145675	0.177412510946172	0.0317241593339241
EPS15	-0.0803437147767383	0.032377625772093	0.0130846171391529	1180.18312625451	-0.0997107124620561	0.0577387498335056	-1.72692884327389	0.084180443594307	0.314455329136143	-0.339185209215453	-0.403658901651473
EPS15-AS1	0.223026644440146	0.13034735829168	0.0870778351427835	31.1763501236334	0.34726543649517	0.209861207066208	1.65473858341819	0.0979775369187682	0.339179135523829	0.54456862390073	0.581135041799181
OSBPL9	-0.0454083202081155	0.0257562964695537	0.0779006891752055	917.752802553484	-0.0496664670065008	0.0504196939618129	-0.985060858245539	0.324594178288101	0.622137411078481	-0.237414261845561	-0.293399618367199
NRDC	-0.0747248379716468	0.0273788946631747	0.00634716014597015	632.700030039041	-0.0965697077777082	0.0482148711210206	-2.00290295364091	0.0451877060094035	0.222259584345885	-0.322816754739131	-0.396738527048237
TXNDC12	-0.0252065506700569	0.108899607926449	0.816952838985733	43.1119528635991	-0.0597415165121513	0.176901011957141	-0.337711558861096	0.7355805633095	0.887648293818196	-0.178564111451582	-0.315597330160719
BTF3L4	-0.216849791456584	0.0601571096626139	0.000312484544031955	107.804928350374	-0.350360239310906	0.106062376350029	-3.30334140501097	0.000955399939528196	0.0235510878069985	-0.736843598851402	-0.955898963107506
ZFYVE9	0.199147554213373	0.086327307756923	0.0210609846606144	86.44070037975	0.293304829681482	0.154777387510701	1.89501085655166	0.0580909633810589	0.256127291930179	0.475006002246744	0.462247090173539
CC2D1B	0.133151853068309	0.0774550486009574	0.0855987996742194	36.4152132637641	0.159241041455866	0.137508798634295	1.15804256191176	0.24684666785259	0.546689713163316	0.282752698375211	0.166872925380528
PRPF38A	-0.0665183489941346	0.0749098468172989	0.374552204601191	60.8402975386587	-0.0865993164532418	0.13559675322806	-0.638653318694075	0.523048487068726	0.764678939589416	-0.298910279139393	-0.374771401927413
TUT4	-0.0562477583160817	0.0309959865803452	0.0695732918776434	604.339468525602	-0.0653722688125341	0.0569951888590812	-1.14697872085598	0.251390415573875	0.551937228943044	-0.268990830503979	-0.32800320634768
GPX7	-0.399764532820242	0.210361798790987	0.0573850290620766	5.06521894580362	-0.346375747015533	0.31955681675949	-1.08392538931888	0.278397881350766	0.58005133130624	-1.26969593231889	-0.947120186232357
COA7	-0.24829674052041	0.145593709305727	0.0881182755238561	11.5771428790263	-0.294913566875113	0.234856669020727	-1.25571723428082	0.209218508440227	0.502131232972547	-0.828452290770763	-0.833736858201799
ZYG11B	0.0200932893609793	0.0492749887510684	0.68343617491422	140.12442601064	0.00968991151361152	0.0842184331315284	0.11505689613672	0.908400024837262	0.960528281050576	-0.0466003053291873	-0.162623508258995
ECHDC2	2.18838318657533	0.538626910588909	4.84683729700824e-05	6.10426537063163	2.07877756993612	0.837309865335581	2.48268610701605	0.0130395933505382	0.109728544371192	6.26988530294453	4.39606491222309
SCP2	0.0691900198342501	0.0885744796367287	0.434713845252063	68.5233006875228	0.0814263995583102	0.153752773984444	0.529593043742733	0.596394118409725	0.811891094359304	0.0964242929250061	-0.00457109513661144
CPT2	-0.155638164773487	0.0963295821800204	0.1061626517632	24.8363496239964	-0.241922495755366	0.164307136285948	-1.47237972265759	0.140918365736435	0.40794925948955	-0.558526871231383	-0.716985022522345
ENSG00000236723	-0.00207725071896902	0.066205293877923	0.974969760233299	24.83454496076	-0.0597010693345066	0.133836583444787	-0.446074367694358	0.655543527520464	0.842317750072424	-0.111185717788362	-0.31550821548275
CZIB	-0.0283404466351744	0.0636704998218686	0.656239462785654	87.442603389942	-0.0324515088019726	0.113275464748313	-0.286483122131316	0.774508118594711	0.905969225218587	-0.187693522046966	-0.255471002676794
MAGOH	-0.211831781262276	0.0524481529849809	5.37070957580896e-05	62.5955373850357	-0.298284917075511	0.094607603605439	-3.15286410085503	0.00161677055766476	0.0327373829540333	-0.722225540069116	-0.841164738338914
NDC1	-0.00875952975888971	0.0565679778004772	0.876939873359789	86.0005272935012	-0.0274478994140793	0.0947062538486811	-0.289821403536188	0.77195287263921	0.904278376655589	-0.130651989083706	-0.244446870333076
YIPF1	-0.0575679235336061	0.0831231611658657	0.488584609609938	49.3173592706602	-0.0715952380388857	0.136930854424098	-0.522856870644677	0.601073860041482	0.8141306330499	-0.272836628341136	-0.341713876186972
DIO1	0.386221044526076	0.149929958265198	0.00999478082400548	5.19156279299985	0.492967045635589	0.286515544843605	1.72055951067044	0.0853307860412102	0.316602345087712	1.01997326458921	0.90215007261737
IFT25	-0.0694308994596735	0.0992944239338834	0.484400379822721	59.6863713754492	-0.125135536599949	0.174387681224758	-0.717570964423052	0.473021865976353	0.732438584701409	-0.307394884045122	-0.459675789538462
LRRC42	-0.16064343440967	0.11325749890082	0.156076597217503	17.8957304765486	-0.212430003469692	0.185552568488059	-1.14485078380019	0.252270974340119	0.55239548911879	-0.573107815256949	-0.652006101727678
TMEM59	-0.0321426399751267	0.0339454484980208	0.343694319972703	434.05584672267	-0.0472312716680401	0.0638966443216386	-0.739182349393665	0.459796277263624	0.723743398093228	-0.198769762148687	-0.288034308325421
TCEANC2	0.144425554739955	0.0665412874250004	0.0299716153230278	54.8654968417696	0.204230723558318	0.114765796183122	1.77954347332236	0.0751507041846826	0.29588582542372	0.31559432829398	0.265995812710484
CYB5RL	0.0958079974727917	0.0978247301254001	0.327390168731822	14.5419256940088	0.172157398833163	0.203320335950256	0.846729856256398	0.39714571323047	0.680923070594635	0.173965618414371	0.195330708969833
MRPL37	-0.100211378691053	0.120660097204143	0.406241309721695	19.5014854378035	-0.050646376054015	0.198753119889853	-0.254820533544745	0.79886171520566	0.918248216845901	-0.39706207030585	-0.295558589259439
SSBP3	0.211058345797335	0.0883254241588582	0.0168688567220593	255.351629680403	0.307754710390762	0.144857100946359	2.12454003552595	0.0336250120006803	0.190787645073914	0.509703550632641	0.494083587577892
ACOT11	0.848711324110251	0.437552709528943	0.0524188461033824	8.85818590561974	1.71580941852883	0.622130629493728	2.7579568296213	0.00581638787281321	0.0688146721302478	2.36726229578057	3.59636041343654
TTC4	-0.253009020524488	0.10387077471067	0.0148586652386108	46.4756912522039	-0.382633473382586	0.180481954201267	-2.12006499528416	0.0340005644766715	0.191892129433993	-0.84217972125234	-1.02700451431757
PARS2	0.0604719524519415	0.143142106460366	0.672688586864673	5.34985578749345	0.027594872460779	0.254728462926763	0.108330542035708	0.913733496130945	0.963488931584375	0.0710275287639688	-0.123174653684478
DHCR24	0.376755046277521	0.133538280978996	0.00478255495885953	206.830913406208	0.541492715477881	0.198857055812213	2.72302490483028	0.00646871812290426	0.073690397101802	0.992397689117607	1.00906357543863
ENSG00000287724	0.344562253452788	0.207756854633179	0.0972190046057391	7.30784265206437	0.468415123892742	0.363663552149544	1.28804528560542	0.197730199689075	0.48890381265179	0.898616265873048	0.848056394713443
USP24	-0.00781020892969161	0.0267788353834183	0.770549627891917	343.337841678357	0.00940446272926253	0.0564211901858593	0.166683168119689	0.867619350142064	0.94709716281636	-0.127886504928212	-0.163252419297421
ENSG00000234810	-0.147813671230441	0.22373222659718	0.50882253031147	11.0647695090313	-0.139991215485741	0.345962166036155	-0.404643135085213	0.685739846837129	0.85931810009535	-0.535733193633119	-0.492406356094879
ENSG00000260971	0.625241878036599	0.0887544714779325	1.85963005744409e-12	251.09046819455	0.89062657418023	0.14618076719736	6.09263852732272	1.11064661004686e-09	1.16943154847862e-06	1.71626929810689	1.77828786247443
PLPP3	0.0509554730166134	0.0439420972749077	0.246209689316256	317.349717478916	0.0887212292463312	0.0795897738374046	1.1147315159807	0.264965491331882	0.56524693310033	0.0433048956087305	0.0115011362610299
PRKAA2	0.474417562978776	0.526247543358071	0.367317077776556	6.27114523694235	0.961282889764377	0.677931199884753	1.41796525949505	0.15620090770849	0.432730235018015	1.27690018207475	1.93396040074328
DAB1	1.22306008261863	0.399428582545709	0.00219845500172187	105.289397150993	2.01546290823239	0.560961157274605	3.5928742696275	0.000327050415845854	0.0117300490997171	3.45778462336743	4.25656777009834
OMA1	-0.0842775507103587	0.059515391731718	0.15675702766591	79.1940639441052	-0.0931293989417989	0.111122832947358	-0.838076176350878	0.40198792199775	0.684694947320807	-0.350644939804036	-0.38915871476271
MYSM1	-0.00185518436415057	0.0515300964477474	0.971280797769907	206.407076627127	-0.0148819903367995	0.0989756361935731	-0.150360138203041	0.880480488785346	0.951232274250117	-0.110538812161907	-0.216761207055233
JUN	0.0453424001808644	0.187656442299044	0.809071110895245	46.1542323814681	0.0674978537848886	0.282813942971746	0.238665226599637	0.811365182750117	0.923150212945313	0.0269533487833958	-0.0352589686411403
LINC01135	0.0124087683777544	0.0504348255039217	0.80565458513886	374.519788615328	0.0500465577586172	0.0929014958095601	0.53870561848873	0.590089996313072	0.807586726919598	-0.0689862262613362	-0.0737082923290606
ENSG00000231740	0.0518544269135908	0.145567924767604	0.72167467960299	6.23963164389871	0.0597211852307951	0.290769013767677	0.205390472860056	0.837267063168339	0.933530756607787	0.0459236549176466	-0.0523928047757106
LINC02777	0.0668400687033518	0.151937235325869	0.659995811991635	11.9073988431604	0.10800461877285	0.272453573460407	0.396414763077223	0.691799076917251	0.86283189718565	0.0895786065997895	0.0539869943078602
LINC01358	0.228985899808102	0.171511484167998	0.181841869263488	32.43196933178	0.414048091201942	0.258348051154408	1.60267549668674	0.109006316047046	0.359235883042591	0.561928641496203	0.728272990963173
FGGY	-0.122239210014298	0.0780381471683358	0.117254234596974	176.422075945612	-0.178330917883534	0.131403350626849	-1.35712610852631	0.174741143981395	0.458582731605794	-0.461231755232906	-0.576877768726474
CYP2J2	0.0299309546490986	0.0463314553977895	0.518267691365571	215.488131489998	0.0656249876944414	0.0870199890208364	0.754136933742061	0.450767001940779	0.718196754821555	-0.01794201969531	-0.0393853346386759
NFIA	-0.0778543402820874	0.0281380909165123	0.00565979321681685	2372.67423307468	-0.101474967894714	0.0527276036121468	-1.92451317608027	0.0542902907746753	0.247462330336886	-0.331933366097396	-0.407545972737558
TM2D1	-0.114302119078667	0.0405790142262098	0.004850787644554	169.671075069557	-0.159891658113203	0.0776431438692232	-2.05931457879286	0.0394641127801057	0.20763360652965	-0.438110068077105	-0.536251727748898
PATJ-DT	0.0983756698180536	0.287624643089593	0.732329851027552	10.831610959019	0.128071302914773	0.447750385103323	0.286032814656807	0.774852988566798	0.906176108258464	0.181445552456607	0.0981986352515784
PATJ	0.33835097178761	0.189758224797224	0.074575960890848	34.4162669003432	0.457818453571054	0.314028956036315	1.45788611136264	0.144871937454989	0.414241700576052	0.880522065785948	0.824709429158597
KANK4	0.902091339734887	0.223317995914882	5.35670113079714e-05	16.6134480244985	1.49808996564302	0.352529999301521	4.24953895728374	2.14210953442323e-05	0.00199853396499575	2.52276461163585	3.11667307648682
USP1	-0.147916301878829	0.0770817956572268	0.0549903497954486	57.8341357563808	-0.257132355998284	0.139274229177848	-1.84623068830584	0.0648587168279427	0.271577210557279	-0.536032168882851	-0.750495934196045
DOCK7	0.752724860289369	0.124726846497309	1.58975776305693e-09	66.3327827615917	1.11071607620843	0.226426425358842	4.9054171766752	9.32289743721372e-07	0.000205117658390996	2.08764234362721	2.26319697702135
ATG4C	-0.000609722939467927	0.0305871243972488	0.984096043270057	1415.34744494432	0.0134429383277697	0.0554868006558975	0.242272723762473	0.80856884756434	0.922032442325825	-0.106910635332427	-0.154354704465295
ALG6	0.0621983009005122	0.0660223987777034	0.346152307712459	49.3215974384836	0.0860723479276339	0.131491412813873	0.654585315388387	0.512734781169609	0.758139462668951	0.0760565865224684	0.00566502557445655
ITGB3BP	-0.162162187042547	0.081986242053562	0.0479377885299746	160.075591210084	-0.203007794858331	0.131806678923426	-1.54019353583948	0.123513185110524	0.382693275815779	-0.577532121785528	-0.631246752496082
EFCAB7	0.198841295897031	0.187109300682041	0.287917434007183	35.9942630839028	0.360419435729225	0.297198406152091	1.2127233130072	0.22523562350799	0.522372298006809	0.474113835452041	0.610116406482896
DLEU2L	0.240023530508956	0.257634687755225	0.351521098923637	5.35721398690004	0.971710940791662	0.367297361358873	2.64557016472067	0.00815533718426144	0.0848873619336102	0.594082568681379	1.95693585819805
PGM1	0.36697138565424	0.167124314084512	0.0281063401732947	16.8873502704567	0.634354462024726	0.267796951266834	2.3687889612778	0.0178464334043895	0.132616446058054	0.963896725476823	1.21365991864605
ROR1	-0.0424338356532268	0.270167187706054	0.875193544356532	409.949245097348	-0.059564784443873	0.440820701606741	-0.135122475479863	0.892515040277876	0.955312533309335	-0.228749235592787	-0.315207947705167
ROR1-AS1	-0.146682370671419	0.338050414915677	0.664356128252284	6.16361281470391	0.00545752635891243	0.502776109867337	0.0108547845687267	0.991339305058448	0.995729946570359	-0.532437580943656	-0.171948451606469
JAK1	-0.0134035032351709	0.0509380050290227	0.792447567877147	897.888997998282	-0.0119699139109774	0.0846878469502649	-0.141341577830016	0.887600104929146	0.953702097997477	-0.144180434549333	-0.210345215433072
LINC01359	0.376088917203534	0.139889248873496	0.00717789508172113	12.1597484498824	0.533141430271403	0.242564335541258	2.19793824628733	0.0279535069242769	0.172051209006583	0.99045717612878	0.990663723208138
DNAJC6	0.0337641098321913	0.0319491451832871	0.29059925663596	3154.77528708676	0.0555234151676678	0.0580648828798057	0.956230554750299	0.338955766226952	0.635674997813273	-0.0067755840727529	-0.0616414829072184
ENSG00000229294	-0.0665504012471988	0.108785651760326	0.540698438135555	221.358327842907	-0.0889601598347264	0.174226145875361	-0.510601663072815	0.609630011108352	0.819268483339248	-0.299003651153648	-0.379972897060756
ENSG00000290094	-0.138096185792175	0.0423662572223164	0.00111577484036564	66.5108269456842	-0.169912996252731	0.0856252699192202	-1.98437910225601	0.0472135938945784	0.227754394234654	-0.507425006154002	-0.558331100726857
LEPROT	0.122206178637417	0.0469174745953618	0.00919534054129796	73.7961521128269	0.163574154922067	0.0879234874158211	1.86041477345487	0.0628268661187186	0.267245499498385	0.250866650709536	0.17641979697033
LEPR	0.404796201680004	0.16031445471023	0.0115693764169745	45.551638402632	0.597070536035954	0.281845902413818	2.11842901004575	0.0341387511673188	0.192296267083472	1.07408490020811	1.13151463060895
PDE4B	-0.0610199181525029	0.0425725416328758	0.151767463853808	12044.2651887444	-0.0700062700029716	0.0813565502434974	-0.8604871985531	0.389520537146357	0.674789283409693	-0.282892698038326	-0.338213004604102
PDE4B-AS1	0.125871609860164	0.14180689984312	0.374741513237535	6.7327490158097	0.228183293435757	0.274996706151795	0.829767369321878	0.406670323171718	0.688265865145085	0.261544486545206	0.318768977006635
SGIP1	0.128298765662066	0.0718975957785454	0.0743480865647019	943.620174848916	0.195827902049099	0.11556173443278	1.6945739263113	0.0901562767619283	0.326133417361371	0.268615079232766	0.247482413842377
ENSG00000248458	0.126479049176671	0.175115254280817	0.470133567740838	12.6842125129749	0.165811232528159	0.296377000700741	0.559460525398807	0.575847464350514	0.79832290717492	0.263314029310473	0.181348606891505
DNAI4	-0.0535888954716451	0.0632118458294681	0.396567933511953	44.7472727090227	-0.115054697443187	0.129203592885399	-0.890491470660865	0.373202046259937	0.66313541030831	-0.261245247723358	-0.437465321777172
MIER1	-0.0330311695498945	0.0243692242300206	0.175275475516464	233.504325823848	-0.0504087757472404	0.0569482928670329	-0.885167459978802	0.376066319714375	0.664973690707394	-0.201358154170786	-0.29503509970945
SERBP1	-0.0275326864574902	0.041024420981391	0.502138232463828	160.426475882789	-0.0544259305550307	0.0718973767938398	-0.756994663534011	0.449053059575274	0.716923587901348	-0.185340420857022	-0.303885839807876
LRRC7	-0.0561106292934449	0.117197391858611	0.632102054700405	1428.28442509938	-0.0822725536891968	0.184446404252606	-0.44605127447495	0.655560208375713	0.842317750072424	-0.268591357398895	-0.365238522433238
LRRC40	-0.0388051442038829	0.0699667722464196	0.579152914747172	70.142842962903	-0.0867692494822955	0.136341383424992	-0.636411684424716	0.524508127115757	0.765716073901455	-0.218178427074013	-0.375145804494965
SRSF11	-0.017990503333188	0.0421130627308419	0.66923706937342	925.858107013318	-0.0237188863321152	0.0725387304225179	-0.326982374711541	0.743681216074812	0.892211671372898	-0.157542909807599	-0.23623097445869
ANKRD13C	-0.0521612752112993	0.0341519375751104	0.126678999421237	302.281751616373	-0.0873563457877362	0.0638787193959337	-1.36753439351661	0.171457864459265	0.455726718354494	-0.257086420603359	-0.376439316211796
HHLA3	-0.0280354384294868	0.0751562529970347	0.709127092759271	33.9360777542036	-0.00227351216221832	0.132708373670038	-0.0171316405991917	0.986331597064965	0.993815042538254	-0.186804996972848	-0.18898175400964
CTH	-0.114218159165058	0.116191476501496	0.325599230679081	14.9195404465418	0.0247947424730832	0.176070102725085	0.140823127205177	0.888009672262296	0.953815459048986	-0.437865482891949	-0.129344000883855
ZRANB2	0.00338728865421101	0.0422024525663004	0.936028213036831	520.406437288294	0.0113108300454924	0.0748580529012493	0.151097037755088	0.879899169202877	0.951062740373927	-0.0952668665540866	-0.159052242193127
ZRANB2-DT	0.144269013241506	0.0853296424967905	0.0908892175900136	130.917137981763	0.190578322132763	0.139235290707363	1.36875012911281	0.171077394707169	0.455125767077852	0.315138304344728	0.235916350374944
NEGR1	0.489950448976921	0.200418631548131	0.0144998707539074	397.069356102853	0.728027609205068	0.319936202986887	2.2755399433021	0.0228735593775539	0.15236291856508	1.32214932103365	1.42004396894129
ENSG00000286863	1.89573311806328	0.418042198412854	5.76611291581265e-06	12.1200438847816	2.44565904127131	0.602704062291913	4.05781078025451	4.95348758684938e-05	0.00347705610345045	5.41736094797174	5.20439137836241
LRRIQ3	0.597491338347223	0.181839878294875	0.00101689482359928	8.90507813336465	0.944662541877815	0.314452072966994	3.00415428324103	0.00266320236619955	0.0442382208746459	1.63542868505281	1.89734185191262
FPGT	-0.107153702149814	0.0643143121792346	0.0956946546635371	167.994436932667	-0.164569909238035	0.115440112361311	-1.42558687679508	0.153987626516002	0.429362972974335	-0.417285881831967	-0.546559019053869
TNNI3K	0.243190744231991	0.104970001524405	0.0205165788292057	163.745071571536	0.367481804807698	0.16858401574293	2.17981404220471	0.0292712486204199	0.17647749526119	0.603309037856732	0.625676472296517
CRYZ	0.0262334983173829	0.108372533793545	0.808727646182327	21.6462178462483	0.0582319655748362	0.217112198338929	0.268211394939365	0.788536604344651	0.91253085921216	-0.0287131484712672	-0.0556739071367146
TYW3	-0.180492788059365	0.0879251335012254	0.0400918968823275	60.1496123122744	-0.264244618596443	0.149447965783608	-1.7681379415967	0.0770378458368429	0.299951105515293	-0.630931336375094	-0.766165927208509
SLC44A5	0.636054926260262	0.473402033700953	0.179083268710769	8.44147498556134	0.623714204204001	0.728160250943721	0.856561729915421	0.391687143590711	0.676412861254764	1.74776898990275	1.19021691954409
ACADM	-0.0439163274613503	0.0602108021327607	0.465771557916574	94.8657308111501	-0.053105456552593	0.10869466297038	-0.488574646641707	0.625142866096218	0.827963251493652	-0.233067910038684	-0.300976523945903
RABGGTB	0.0987257037056804	0.0591545785617732	0.0951283955954371	37.0776163765358	0.0941945076083843	0.118657012784709	0.793838521615998	0.427289443687715	0.702397531377693	0.182465242681813	0.0235600601976742
MSH4	0.180704219665133	0.199247081721017	0.364440991807159	38.1785805289444	0.266221963941521	0.315894112840335	0.842756965452152	0.399364380609439	0.682599211797823	0.421278381511066	0.402577145335939
ST6GALNAC3	0.0855055779495729	0.0504218591412901	0.089923051575965	1866.09702859886	0.145164824899359	0.0818868587921682	1.77274872965628	0.076270352496146	0.298619194195402	0.143953448578404	0.135859698290251
PIGK	0.0271860674544628	0.0537168981583467	0.612787165429027	233.621202928129	0.0279992508064543	0.0929565760816375	0.301207854104528	0.763256001072579	0.900306496266021	-0.0259382016096962	-0.122283712754828
ENSG00000289212	-0.0689912889315731	0.0843682958830966	0.413505944826089	26.4207995844609	-0.0901081049836896	0.146123716006695	-0.616656265294822	0.537461473961348	0.773848627760408	-0.306114246443314	-0.382502091141357
ENSG00000287870	-0.0466029101198276	0.108485624074786	0.667503497045104	20.3211192147487	-0.0442351049376045	0.193039510915018	-0.229150523268152	0.818751926110825	0.926193089003121	-0.2408942439249	-0.281433045916711
AK5	-0.103462317995151	0.0475007073765427	0.0293969829364317	2273.34376960501	-0.140233772104014	0.0830029684741732	-1.68950309467123	0.0911230593101141	0.327890458327603	-0.406532442027865	-0.4929407655688
ZZZ3	0.0532755603192991	0.0272124234996172	0.0502574645752623	902.067235946417	0.0819281750517916	0.0511410278958119	1.60200485642763	0.109154535582553	0.359396826555326	0.0500635850608098	-0.00346556530441497
USP33	-0.0311818189608856	0.0273519939846139	0.254277987513299	505.208456538534	-0.0467412873473046	0.0517611115355639	-0.903019389666501	0.366515604286668	0.658156477377242	-0.195970776590355	-0.286954757229525
MIGA1	-0.0200706389205007	0.0241686406659027	0.406289287034332	510.861196851936	-0.0435237598751247	0.0508900734346128	-0.855250482808737	0.392412494064316	0.677189484313052	-0.163602591456902	-0.279865784865158
NEXN	-0.102492392742169	0.184353036017868	0.578240132317078	15.6731571703157	-0.015040669387342	0.281977553190291	-0.0533399528337347	0.95746104773652	0.984995190567504	-0.403706934742407	-0.217110814452163
FUBP1	0.0166429250725174	0.025908428261295	0.520629766341697	339.754046036629	0.0293702073559473	0.0475541903223814	0.617615548847315	0.536828792568832	0.773169832072023	-0.0566516256804793	-0.119263171927707
DNAJB4	-0.184527164131322	0.0999718066516352	0.064922408011588	57.5627100595446	-0.210707673276174	0.192277693059294	-1.09585084948568	0.273144051381779	0.574381806193838	-0.642683952309716	-0.648211401837862
GIPC2	0.581769945366854	0.201729534350287	0.00392770221418408	63.6126520950425	0.894697397973039	0.316382741352907	2.82789571310736	0.00468550674499755	0.0608537928881136	1.58963040289963	1.78725684801285
IFI44	0.304934189759149	0.210653827964592	0.147739966045024	7.29952950419084	0.396910159517501	0.37728270266555	1.05202320889158	0.292788901547319	0.593628282533537	0.783175016837942	0.690514082874939
LINC01725	0.188956333172652	0.224219634607865	0.399380162266059	59.7465039998685	0.420740703472601	0.281805103328888	1.49302017068713	0.135431907041582	0.400000348968133	0.445317766777333	0.743018395265808
TTLL7	-0.0358975157801854	0.0337310151891512	0.28722509064808	7112.9529150907	-0.0430055732834473	0.0598047189528295	-0.719099998068173	0.472079308520347	0.731964901721264	-0.209708160659873	-0.278724097510583
TTLL7-IT1	-0.0316579854073415	0.0445466916096295	0.477288920075794	83.4754509256645	-0.0392304497248151	0.0851465075376043	-0.460740561877881	0.644984750143594	0.837906072254051	-0.197357905917502	-0.270406609373929
PRKACB-DT	0.0133576132460417	0.095384190999311	0.888628294073527	74.347924474337	0.0236710620464261	0.153542037108274	0.154166653590338	0.877478334395497	0.950187917969883	-0.0662221286364195	-0.131819734054691
PRKACB	0.00474418105776108	0.0419038381886753	0.909859384591313	1459.53661718783	0.0100528628144439	0.0722148140440568	0.139207764328117	0.889285973199537	0.954021935348624	-0.0913140780685566	-0.161823840886002
SAMD13	0.0963693316380645	0.070177850573344	0.169685276235208	66.2423690271155	0.133525162119025	0.121160542783986	1.10205153469049	0.270439267747868	0.570980193915937	0.175600851406478	0.110214774200625
RPF1	-0.0632429345463295	0.122574128851327	0.605884699932093	33.3434263425608	-0.118178159187233	0.20532557422722	-0.575564732411037	0.56490942488966	0.792249056445484	-0.289368608421251	-0.444347045142753
GNG5	0.315822383304357	0.107889791636795	0.00341953580682404	30.9084339736757	0.439909322849659	0.18771708937648	2.34346976245401	0.0191053108157549	0.138726704912363	0.814893615866957	0.785251387587382
SPATA1	0.197204481694436	0.118566976833503	0.0962658497115473	29.3560690613995	0.284928225284069	0.204094007980382	1.39606364784339	0.16269532946035	0.441735266366629	0.469345601569943	0.443791453790034
CTBS	0.233783193715562	0.121878103580034	0.0550891762075751	55.620299594366	0.336540161109844	0.204794313227738	1.64330813588363	0.10031919583799	0.343443866126947	0.575903727560136	0.557504728938079
ENSG00000289881	0.620552645646164	0.210259949643392	0.00316378710102565	7.09893709173016	0.921592933421246	0.36433111035531	2.52954773069604	0.0114209638583642	0.102531320484864	1.70260900805707	1.84651406000737
SSX2IP	0.952519070985928	0.286793387571627	0.000896079126524494	25.2678088044268	1.55436565701666	0.427661679497129	3.6345684720791	0.000278446301412816	0.0104708595130773	2.66966657299918	3.24066170576279
C1orf52	0.0797489565795925	0.0509736754590542	0.117697240646301	175.785702783957	0.114650714672603	0.0855188966981827	1.34064772932272	0.180034852954211	0.465024315296658	0.127183727849419	0.0686299120674278
BCL10	-0.323787761148179	0.150133659809704	0.0310319048967327	17.4347467191891	-0.475557566568114	0.227405280230525	-2.09123361641398	0.0365071272630282	0.199011388226015	-1.04836658634618	-1.23173822188394
BCL10-AS1	0.22261261438504	0.216837839770664	0.304593890213634	9.78761190820418	0.436369585364478	0.325010164166838	1.34263365726764	0.179390626393681	0.46360400134454	0.543362505250347	0.777452510522142
ZNHIT6	0.0181935096942245	0.0497224142846383	0.71443852114133	161.276717274712	-0.00275353892538682	0.094677809504169	-0.0290832555147526	0.976798190313015	0.991205336289309	-0.0521345887934807	-0.190039366256211
ODF2L	0.113023149827288	0.111042833828312	0.308756944900884	110.829700641307	0.149046395731337	0.176187291154062	0.845954295312974	0.397578241527602	0.681160025378705	0.224115398769439	0.144411714891861
CLCA2	-0.341504645897491	0.208978342812529	0.10222465917813	4.28174516866499	-0.144847596863881	0.33451839811878	-0.433003379420849	0.665012314724834	0.84659643116322	-1.09997797266784	-0.503106110386995
CLCA4	0.0771924192585125	0.0665492062081348	0.246077316422539	157.89301553815	0.105723670231122	0.114293426855043	0.925019689585568	0.354955665651585	0.64847051164913	0.119736231453129	0.048961526361849
CLCA4-AS1	-0.41829820336424	0.247807811955416	0.0914123004359767	15.23412087818	0.207168273241529	0.297269148304879	0.696904722279007	0.485862422291787	0.740115528263225	-1.32368671252317	0.272467927930413
SH3GLB1	0.0208254198788745	0.0311628059523583	0.503956107915069	231.060269386906	0.0267325262748961	0.0569632539587502	0.469294227718353	0.638859340629567	0.835894678744329	-0.0444675223071366	-0.125074605847466
SELENOF	-0.0771956222783726	0.0449465341619891	0.0858880581103508	185.618983172581	-0.127323157577958	0.0789229436819617	-1.61325910613567	0.106688227017259	0.354609053993554	-0.33001444243515	-0.464495634836101
HS2ST1	0.388536281078326	0.0879971022586159	1.00855825242034e-05	92.728572575267	0.534917301357401	0.163970934013559	3.26226903917719	0.001105241945078	0.0256073858163547	1.02671782323002	0.994576386319849
LMO4	0.18475755894149	0.290600357206614	0.524920579014039	30.5420980208674	0.265913658075805	0.418781241287747	0.634970318293445	0.525447773592803	0.766176925774749	0.433086239508953	0.401897874752943
PKN2-AS1	-0.413602360519689	0.456668036516561	0.365096842281266	15.9791861312008	0.117374021869237	0.473832914750958	0.247711837264254	0.804357372456315	0.920355156752574	-1.31000716543658	0.0746300005277562
ENSG00000286758	-0.310652021830017	0.110154129078601	0.00480000448937512	25.967697223809	-0.383961636645653	0.180908696504593	-2.12240563369437	0.0338036895154652	0.191359518873838	-1.01010061994391	-1.02993077143539
PKN2	-0.0728405980840924	0.0241089198961502	0.00251680874074055	554.082309776056	-0.0965873588992673	0.0484419106377815	-1.99388004369785	0.0461651653368368	0.224679607223321	-0.317327740494512	-0.396777416634733
GTF2B	-0.134500224796451	0.0689173240941746	0.0509836873470941	82.5818896538082	-0.232734401651876	0.122804389311984	-1.89516354387476	0.0580707383076593	0.256127291930179	-0.496949545328131	-0.696741482803098
KYAT3	0.00710151392446845	0.0515186003234696	0.890363955025218	152.339572671071	0.00607163794782173	0.0877583197858504	0.0691858955668005	0.944841649911526	0.978980438912557	-0.0844468878715274	-0.170595418844493
LRRC8B	-0.0266867738730767	0.0582536512311276	0.646871026014651	447.268546516115	-0.0373237563894032	0.0964648875315123	-0.386915460583631	0.698818795003203	0.866163949982529	-0.182876177181778	-0.266205713972436
LRRC8C-DT	-0.0805683747145407	0.0716257510523083	0.260651723077245	246.719164277152	-0.111357874525119	0.125884137693743	-0.884606087512278	0.376369122270073	0.664995473017277	-0.339839670256713	-0.429320348430796
LRRC8C	-0.111017974236085	0.0527113610079256	0.0351914215636961	181.086284371306	-0.147525086996422	0.0958373954826268	-1.539326963692	0.123724494475768	0.383110519508059	-0.42854296468364	-0.509005253042205
LRRC8D	-0.083435748222514	0.028304771831537	0.0032008275245956	1126.16254928602	-0.112892112150134	0.0492427280145028	-2.29256413488881	0.0218731111997238	0.149088830762532	-0.348192669327514	-0.432700636001964
ZNF326	-0.10267057724055	0.0315207626500771	0.00112502673393262	256.302200979662	-0.148903636014724	0.0597968703768908	-2.49015768009608	0.0127686432623956	0.108548195115902	-0.404226007317106	-0.512042521869953
LINC02609	0.123572348122567	0.212796189442186	0.561437590438799	25.1678014337877	0.385086302571022	0.299258443081414	1.28680179782349	0.198163380162746	0.489128539456017	0.254846464433935	0.664463335567092
LINC01763	0.401407991471178	0.271245243893123	0.138907655452782	3.44538731532348	0.882983763413631	0.420545999018538	2.09961280210565	0.0357629156876825	0.196489429799526	1.06421464206166	1.76144894663643
HFM1	-1.6672697629548	1.04119095313574	0.109308216181352	18.1842788923715	-2.06003216060114	1.26260227276468	-1.63157647110072	0.102768738203834	0.347298021518277	-4.96208898125682	-4.72270969182803
BTBD8	-0.00555683285383601	0.0673972912840658	0.934289747978188	306.737101491181	-0.00494020427591819	0.113784706206282	-0.0434171202847068	0.965369030555634	0.98726966001253	-0.121322153191179	-0.194857106080988
ENSG00000273487	0.363301014108196	0.249367590291284	0.145146895781033	5.01611323304928	0.575249658443896	0.422992521392335	1.35995231440591	0.173845014469747	0.457728470144091	0.953204497893515	1.08343808750129
GLMN	0.206350830627155	0.115072957386324	0.0729381672777725	56.4447910081903	0.299929296899747	0.204466822566171	1.46688491137814	0.142407365769719	0.410339278048391	0.495990000677272	0.476842354843376
RPAP2	0.0303357746874544	0.033038541044252	0.358517554379609	332.774401184833	0.0393920112871675	0.0624225736515336	0.631053943835584	0.528005253667679	0.767283659731394	-0.016762730915936	-0.0971827727007221
EVI5	-0.062742543701085	0.0356203985271089	0.0781670512102067	584.263665459593	-0.0876420701890214	0.0630176550925308	-1.39075422689616	0.164299967642964	0.444627023034567	-0.28791091054766	-0.377068834499379
RPL5	-0.0691368206408875	0.0647337170689564	0.285512074597379	166.12945106591	-0.116503364512471	0.114628635718267	-1.01635480333912	0.309460459991178	0.608657268077973	-0.306538197571165	-0.440657077219239
DIPK1A	0.00509724369583543	0.0330808897564224	0.877543315984166	710.094803330858	0.00931015526754004	0.0555695384792419	0.167540626075523	0.866944684265093	0.946709503722627	-0.0902855647341169	-0.163460200892352
MTF2	-0.0832963957400881	0.0429252544998015	0.0523191256286079	195.711783084126	-0.128084391069312	0.0785619279882449	-1.63036211494806	0.103024986692303	0.348004429154729	-0.347786719020384	-0.466172811870237
TMED5	0.0211377942813218	0.043452239728871	0.626640769571519	110.329322162578	0.0564671000034744	0.081478535436843	0.693030375432363	0.488290489297511	0.741439029947941	-0.0435575386282998	-0.0595623225023586
CCDC18	0.0102853767141673	0.115677641761473	0.929150155037936	40.8035801265772	0.0372831720052006	0.199737038495183	0.186661283686249	0.85192621363824	0.940223069107066	-0.0751719179905684	-0.101829043329338
CCDC18-AS1	0.0293921467765593	0.0488725115565588	0.547570623980793	506.155304435553	0.0504765569530693	0.0855914294489843	0.589738450193255	0.55536601293022	0.785016697603664	-0.0195116309252896	-0.0727609026229813
DR1	-0.0616101219433672	0.0737032676969973	0.403199250573164	45.7522458742773	-0.078004107527414	0.139306959535755	-0.559944081669469	0.575517579717495	0.798165833344209	-0.284612031673433	-0.355834128176687
BCAR3	0.689013825474595	0.295012772302113	0.0195152827290452	11.2676830091953	1.00401088843315	0.491093532223976	2.04443924131186	0.0409101739941794	0.211228327442451	1.90204454371459	2.02810026570686
DNTTIP2	-0.0632558571806399	0.116267481738543	0.586403907274603	21.5024321229912	-0.146484095197277	0.218634481943292	-0.669995390915836	0.502860728367752	0.751868343327825	-0.289406253587493	-0.506711702432468
GCLM	0.0366915128768684	0.21255806376963	0.862951092040157	9.66642434794474	0.616900739402388	0.321865873066286	1.91663916874884	0.0552837883073043	0.249904423010724	0.00175228815737419	1.17520524859431
ABCD3	-0.0385092353117283	0.0235807215092685	0.102451899199514	265.841819057027	-0.0515304852916489	0.0569103496538676	-0.905467733111124	0.365217646568085	0.656993046620421	-0.217316409379305	-0.29750649056156
SLC44A3	-0.0189922140629282	0.32023609949653	0.952707656099149	4.62651446762226	-0.0648955697202816	0.534574330287042	-0.121396718928564	0.903376815577186	0.958586066687539	-0.160461011956295	-0.326952925745473
CNN3	-0.00172734354749581	0.0794611700917083	0.982656784344577	90.6149307274818	-0.00655094585966438	0.139868199165072	-0.0468365639850198	0.962643487152219	0.986398418192052	-0.110166396702338	-0.198405949928334
CNN3-DT	0.130783938924596	0.0779842324461656	0.0935314966532256	38.7537367457626	0.17165700273984	0.150625854505173	1.13962508829415	0.254442528563126	0.55525348831222	0.275854683663428	0.194228218281729
ALG14	-0.0137016936870713	0.0607095528103537	0.821440554071681	151.033981222745	-0.0298500659815353	0.102998026838867	-0.289812017741209	0.77196005342744	0.904278376655589	-0.145049098698151	-0.249739410197472
TLCD4	-0.18481511042055	0.182619167996028	0.311526239161323	37.6755905331844	-0.244170511109456	0.26738699132416	-0.913172738510087	0.361151699313016	0.653369118605345	-0.643522773997811	-0.721937930883689
RWDD3-DT	0.181370014456156	0.0988242059168021	0.0664643240406941	39.3816283420921	0.273567987413248	0.164996547562435	1.65802249474177	0.0973129260874168	0.338398745369142	0.423217920693979	0.418762168720925
RWDD3	-0.160738277035957	0.0855950523255918	0.0603959201780758	69.4241249989391	-0.222169768187165	0.153844121887735	-1.44412256679712	0.148704501240535	0.421467612533498	-0.573384103074718	-0.673465102004938
PTBP2	0.00463606207551621	0.0256537927828685	0.856590154878017	2133.7941601484	0.0193705056889135	0.0512455277736105	0.377994071492197	0.705434998094976	0.871082563359381	-0.0916290414856754	-0.141294874650508
DPYD	0.0890305696157432	0.0505963116501135	0.0784712933764795	4071.24189138279	0.14511503932091	0.091530719636412	1.58542443342904	0.112869933425662	0.365428747958314	0.154222167331027	0.135750008911429
DPYD-AS1	0.161731868679449	0.100627949331203	0.108004773940891	104.596191447239	0.24084187546893	0.171469942507282	1.40457197306579	0.160148595641969	0.438509330032081	0.36600967315701	0.34665882067732
SNX7	0.338206260989878	0.326490570596261	0.300256401868681	6.66666540018973	1.16526219916439	0.523667774148431	2.22519363743414	0.0260682418010729	0.164927900153331	0.88010050607089	2.38337495889144
AGL	0.190675590449246	0.0929536634835979	0.0402380121433492	78.6643041120908	0.261226018883702	0.155325782513388	1.68179432066396	0.0926087304044319	0.329712957252313	0.45032616711092	0.391569899320172
SLC35A3	-0.050858188001394	0.0369006504013016	0.168127230598103	153.693670589211	-0.0743622166317471	0.0698359457321439	-1.0648129104883	0.286960601581988	0.587593586320334	-0.253290373027679	-0.34781018303973
ENSG00000288826	0.321571084877618	0.0849023855406148	0.000152146892310344	36.8638908392527	0.458993616892029	0.165126212882104	2.77965326570978	0.00544169675999778	0.0660758253205332	0.831640265288887	0.827298591295684
MFSD14A	0.0396873962798853	0.0276706060342354	0.151492380939804	206.682146423554	0.0348344769017128	0.0641461431344595	0.54304865732449	0.587096301500282	0.806231141730568	0.010479651792437	-0.107224096539443
ENSG00000241073	0.124319577817057	0.0981968893497203	0.205504638770649	12.3396088257111	0.120122621790801	0.209644448922222	0.572982601773379	0.566656474145849	0.792797012535239	0.25702323314802	0.0806858148302427
SASS6	0.113495495204887	0.0535474278531171	0.034045519187956	66.2790785488742	0.154410063708375	0.0959029231911814	1.61006628964334	0.107383385407476	0.355889138033006	0.225491396869866	0.156229141282041
TRMT13	0.0238896376601808	0.022930193287092	0.297484953819788	285.15213275589	0.0402123513175554	0.0486039512877215	0.827347370988622	0.408040201280883	0.688915428597125	-0.0355410925243369	-0.0953753700118295
LRRC39	0.433009994358569	0.157205548075436	0.00587963894485778	20.7685120349227	0.573256467701504	0.294649755677761	1.94555215694269	0.0517085587560997	0.24046295115006	1.15627502415691	1.07904661789866
DBT	0.0166241810536173	0.0522787195531089	0.750491491850517	107.454448092767	0.00195037064818996	0.103333225868763	0.0188745742890772	0.984941162705673	0.993432615767659	-0.05670622923039	-0.179675543333209
ENSG00000285530	0.191989208170655	0.0881903865205379	0.0294816362357482	27.9852629530397	0.297933784225952	0.148381184498539	2.00789463457131	0.0446544894659643	0.220964024577972	0.454152891315425	0.472445769477877
RTCA-AS1	0.104532998511854	0.0553174384976279	0.058798977127375	57.6687540344581	0.154599707931645	0.108157176766154	1.42939851569816	0.152889724795246	0.428306239682008	0.199382581139794	0.156646972262333
RTCA	-0.200242176082775	0.0674792818195972	0.00300269809126967	92.8194565217219	-0.296213427757166	0.119722912642824	-2.47415821431671	0.0133550538868768	0.110840667842281	-0.688463645768938	-0.836600758494825
CDC14A	0.169817441872249	0.124992324758291	0.174266096719133	28.7638108374729	0.288223789211989	0.205974966397163	1.39931465582197	0.161718646633772	0.440401731023173	0.389563906736467	0.451052358883162
EXTL2	0.221259992669771	0.150786082198042	0.142273593063366	37.5763344536939	0.296506898858701	0.241939583406444	1.22554108213284	0.220371421184904	0.516403455298202	0.539422157786242	0.469302004265919
ENSG00000273204	0.100646298956216	0.114991842639883	0.381439365818125	9.8941767820151	0.102543639612438	0.234968139382837	0.43641508113303	0.662535598947462	0.845740433535419	0.188060164410181	0.041955168415068
SLC30A7	0.0226425222175147	0.0393137158189808	0.564652630169777	174.28947292993	0.0328840565826002	0.069962022554994	0.470027243091086	0.638335553845577	0.835894678744329	-0.0391740877043527	-0.111521332805687
DPH5	0.0495621434279151	0.0501622976015108	0.323135139066782	93.9010258588068	0.0779087744426457	0.0878735690025092	0.886600775716997	0.375293876087596	0.664609205599141	0.0392459612817747	-0.0123212534332408
DPH5-DT	0.15528289512524	0.126648538777876	0.220163655184934	25.8206890569054	0.227120369964401	0.214195051160971	1.06034368550241	0.288988271778379	0.589722207881132	0.34722304840926	0.316427105747095
RNPC3-DT	0.401853874873351	0.190413018886027	0.0348210963261636	5.23466074372336	0.572130136446525	0.372047273443784	1.53778881686382	0.124100258820335	0.38347329170292	1.06551355328954	1.07656504432743
RNPC3	0.0400576662699704	0.0460066229772534	0.383921544110314	312.098208212917	0.0616086010197548	0.0815091663316142	0.755848744288522	0.449739887752665	0.717568533971429	0.0115582921839053	-0.0482343823585929
AMY2B	-0.0376906962640763	0.0994068217640996	0.70457199826983	82.2410963050564	-0.0694405405996216	0.175288474634872	-0.396150064881716	0.691994326579947	0.86292939413882	-0.214931908062877	-0.33696656921521
PRMT6	-0.134613038521841	0.176976083894993	0.446879041645966	14.8859943876019	-0.112591531381885	0.257217437654394	-0.437728998502686	0.661582745684824	0.845315690450416	-0.497278185088782	-0.432038385631828
SLC25A24	-0.14660211149677	0.111577514600477	0.188878606710327	43.6893365739807	-0.204147388990268	0.186849514195982	-1.09257650397818	0.274579783569451	0.575634552311204	-0.53220377644996	-0.633757547315317
EEIG2	-0.436050671160871	0.589476885733183	0.45946699704344	3.26566327253401	0.372028637701636	0.632789030167987	0.587918911304252	0.556586722202943	0.78573500019092	-1.37540175648146	0.635694218223853
ENSG00000290126	0.215639943502874	0.153318611608126	0.159580898801837	6.29361902463768	0.41131886082715	0.283549637318004	1.45060619621196	0.146889548939236	0.418092072004881	0.523050288080948	0.722259852343479
PRPF38B	0.00268864822043458	0.0523853091568589	0.959066969676241	219.577036526407	0.0135646746727939	0.0851278560932198	0.159344723282351	0.873397286774994	0.9487122540691	-0.0973020889895074	-0.154086490567177
FNDC7	-0.463770161575966	0.178672421334139	0.00944135804950718	7.31166529618447	-0.592522654906134	0.280849184234794	-2.10975387562734	0.0348795612632605	0.19431580218508	-1.45615191931742	-1.48943991549596
STXBP3	-0.0524124860663478	0.0326551833755509	0.10848762661812	611.211893918544	-0.0598370681952093	0.0626414065153544	-0.955231874950674	0.339460449864473	0.63631567795679	-0.257818227615233	-0.315807853068891
AKNAD1	0.184787500645774	0.100435801089473	0.0657892505700343	20.8094049698581	0.274383750744683	0.186254443102912	1.47316620303698	0.140706225753658	0.407495181499937	0.433173463244322	0.420559487861913
GPSM2	0.0216668362506213	0.0351104157472381	0.537165036244837	525.555427958531	0.051085661471439	0.064229524895675	0.795361036134316	0.426403518292655	0.701819604850153	-0.0420163766325971	-0.0714189016190837
CLCC1	-0.0345803721472546	0.0453608825510042	0.445857672669927	167.930152535481	-0.0517305179543327	0.0824550561948941	-0.627378360304071	0.530411249122477	0.768759591219831	-0.205871165056967	-0.297947209725575
WDR47	-0.288527730199052	0.1219799692285	0.0180120775218183	64.1565908253947	-0.35921113149279	0.196519431623109	-1.82786571549676	0.0675697076075677	0.277527183015646	-0.945649934701229	-0.975399567413103
TAF13	-0.396936752580935	0.14916227707211	0.00778842442986102	33.7219735063403	-0.405932459589461	0.214201970375032	-1.89509208938994	0.0580802024919403	0.256127291930179	-1.26145827313509	-1.07833767954037
TMEM167B-DT	-0.390096563847591	0.169272099281134	0.0211916076856572	11.047542113104	-0.553215510643185	0.269018670041535	-2.05642050998829	0.0397420010269052	0.208038649551708	-1.24153199217628	-1.40283700011714
TMEM167B	-0.224069466554129	0.0949292608605603	0.0182560485463794	44.0958771551747	-0.333540359538474	0.165724154020743	-2.01262369694599	0.0441542320705387	0.219510768947038	-0.75787536859245	-0.918840798442339
ELAPOR1	0.414877052321384	0.230551412894408	0.0719397714260603	27.8956517776543	0.604604073045921	0.356202482320472	1.69736063911527	0.08962849930267	0.325341962132642	1.10345161361541	1.14811279057226
SARS1	-0.198295472607982	0.0613120248563555	0.00121983151528614	106.825893863289	-0.321638070853666	0.113049889644684	-2.84509849469623	0.00443976922300242	0.059109234752265	-0.68279266768713	-0.892617247504901
CELSR2	0.0894857489837662	0.0783261544358369	0.253256230422784	175.646504987099	0.112320755806144	0.12028830969737	0.933762857660305	0.350426232735251	0.645462088810487	0.155548158809839	0.0634964628094956
PSRC1	4.87403749974537e-05	0.0685225786371399	0.999432461676248	206.387170536549	0.0056492564505343	0.116158510839528	0.0486340295661908	0.961210950370276	0.98571834496501	-0.104992453610168	-0.171526024965927
MYBPHL	-0.126835263938016	0.142646974563334	0.373919808836438	18.8863761276472	-0.203051822074194	0.248817544130835	-0.8160671418227	0.414461735600294	0.693718683375034	-0.47462060535913	-0.631343754843142
SORT1	0.0275644816668694	0.0355618297204729	0.438272140399972	2461.97576418223	0.0522530208686534	0.0650462596729837	0.803320915473886	0.421789271999894	0.698076756302778	-0.0248358361327812	-0.0688469333677822
PSMA5	-0.241890462669417	0.055120954411828	1.1420984332647e-05	66.3803042258217	-0.379843742788842	0.112744776673648	-3.36905845215641	0.000754254317253169	0.0203312262141156	-0.80979004366977	-1.02085807943735
ATXN7L2	0.367427770091052	0.276087183173487	0.183241778500968	4.62212494877616	0.747674837762055	0.404298314186547	1.84931475479037	0.0644123764316759	0.270745441601809	0.965226227463926	1.46333145023901
CYB561D1	-0.0322670862125837	0.0952178179942384	0.734702726333152	37.9925127212814	-0.0352073237146444	0.158432205042646	-0.222223276543854	0.82414007503173	0.928228059752654	-0.19913228879649	-0.261542713307443
GNAI3	-0.136965250666665	0.0809562987269347	0.0906761400916182	91.0012902237994	-0.2159985037501	0.138501384539768	-1.55954039353361	0.118868531845332	0.375372970850908	-0.504130458015696	-0.659868350018882
AMPD2	0.370573121419289	0.249378115654935	0.13728204680624	20.2480939156755	0.496843040913544	0.401099453333305	1.23870286230652	0.21545555830739	0.509958857706349	0.974389008890569	0.910689804957626
GSTM4	-0.0736787754888862	0.195567430378942	0.706364166715124	8.6049256120498	-0.126294966667638	0.330146760959117	-0.382541892280679	0.702059461807094	0.86866691538928	-0.319769450674208	-0.46223028760548
GSTM2	0.275724791533091	0.298695970999824	0.355957640421937	5.64015353981426	0.37166855509188	0.504056438268169	0.737355039782557	0.460906469269464	0.723898194931189	0.698084575860349	0.634900871254318
CSF1	0.253366615539206	0.105527031323005	0.0163519398988138	61.325412544858	0.36249579753637	0.172814162765099	2.09760468549733	0.0359400808540073	0.197095510367903	0.632952557732116	0.614691121569729
AHCYL1	0.111924073291398	0.0360623245760407	0.00191162932741009	184.298157491976	0.160962472939378	0.0649252083644304	2.47919840373684	0.0131678037596165	0.11022521023311	0.220913658480811	0.170665645200103
STRIP1	-0.124900969173455	0.074577347050238	0.0939765624722177	58.5680864698939	-0.166157017783244	0.129131510596783	-1.28672712814515	0.198189414110084	0.489128539456017	-0.468985775321781	-0.550055793739871
ENSG00000258634	0.0666274797502988	0.129809973873392	0.607762927085244	10.537711258214	0.00717610152980547	0.261723581638965	0.0274186280229978	0.978125840819858	0.991217792496384	0.0889593097686036	-0.168162024917688
RBM15-AS1	0.266596546731541	0.0972094365900536	0.00609740861103241	16.2623798576781	0.370855776946069	0.185884975441773	1.99508204503724	0.0460339322884668	0.224513022281095	0.671492916234083	0.63311012918177
RBM15	0.0465396689557139	0.0737240418293861	0.527864947206114	35.6094199760823	0.0368094395492428	0.134571385166537	0.273530955363876	0.784445100334927	0.910583921886539	0.0304411347087408	-0.102872787731655
LAMTOR5-AS1	0.204260113263312	0.0634602871365448	0.00128769686861661	85.4565897537186	0.307741448528293	0.116742957014091	2.63606007933436	0.00838748795604225	0.0863933080057174	0.489899493058043	0.494054368565045
SLC16A4	0.141489491503324	0.0939600648290932	0.132106428105706	20.2599231808584	0.284074888902566	0.189397468677132	1.49988746357974	0.13364355589135	0.397510309227786	0.30704122789768	0.441911352352428
SLC16A4-AS1	0.239828050740988	0.0831806198938429	0.0039363206225059	22.7362285192154	0.362271670086113	0.171782908322626	2.10889240159871	0.034953870228808	0.194509249166802	0.593513112935324	0.61419731590227
LAMTOR5	-0.334655847036776	0.112437451698716	0.00291679426622603	45.2262178961704	-0.453090418414169	0.169528975395502	-2.67264293526893	0.00752563062414837	0.0812712974582939	-1.08002660938692	-1.18223779220726
LRIF1	-0.131165057142582	0.133590693708682	0.326177312357507	39.5712433567499	-0.19000890505365	0.210511255402554	-0.902606868646059	0.366734579827106	0.658309113642398	-0.487233806434587	-0.602607130491425
DRAM2	0.110137353098313	0.0474500476157582	0.0202802561628805	82.3265253749061	0.130934364248701	0.0958435102531046	1.36612655257438	0.171899245487147	0.456298241688801	0.21570873067105	0.104506635058633
CEPT1	0.0136642870364092	0.0392694866656672	0.727868761693932	146.840207251654	0.0323551414628944	0.073853098208445	0.438101342364465	0.661312821376171	0.845262490237244	-0.0653287515166073	-0.112686657639464
OVGP1	0.625078031041314	0.380799667254929	0.100696184994971	5.02475230064799	0.827909859073894	0.495166160412279	1.67198392229503	0.09452749249169	0.332840320508699	1.71579199237899	1.64010813782038
ENSG00000260948	0.120315133177598	0.359984695150637	0.738211355666248	3.78287358688168	1.06708840470752	0.443244456317224	2.40744895846778	0.0160644076005015	0.124327075587576	0.245357811025837	2.16707492048392
ENSG00000243960	-0.0840491983802959	0.151883207052039	0.580002918854367	4.80519781492628	-0.111402362554905	0.282141676669334	-0.394845468666678	0.692956936443775	0.863552240820449	-0.349979722386241	-0.429418366059683
WDR77	0.140975330656363	0.156217164186763	0.366827555329065	9.11178649978079	0.20676342116628	0.271804832609861	0.760705463478865	0.446833010799983	0.715553953381817	0.305543416376102	0.27157594326271
ATP5PB	-0.0740359736336342	0.0704791391809828	0.293503691924659	71.4913998093804	-0.122818844653031	0.128034936670189	-0.959260400693648	0.337427579036449	0.634198641154698	-0.320810011230018	-0.454571570435299
TMIGD3	0.0714293956137956	0.166007896605664	0.66699408625628	44.5446004789855	0.102111643728736	0.256097505931801	0.398721742163034	0.690098245642799	0.862037529021992	0.102947860138591	0.0410033795313479
RAP1A	-0.0137088041163785	0.0386226835105913	0.722633206123093	733.629714992112	-0.0158304069467187	0.0652075849088152	-0.242769410473576	0.808184033652694	0.921878885713407	-0.145069812221949	-0.218850792675171
INKA2	0.0635559250570379	0.173867204703014	0.714706177305665	23.0164170572524	0.0620929309029416	0.281194270107785	0.220818620803122	0.825233664145841	0.928634623277034	0.0800115066911953	-0.0471672893230757
DDX20	-0.111591893824752	0.194414078278369	0.565974021687338	9.8455685922002	-0.108188286342226	0.300563893770514	-0.359951040642392	0.718883746732746	0.878271802470117	-0.430214860506599	-0.4223369976345
KCND3	1.02184488511114	0.865632049672418	0.237816908333113	17.3723372902731	1.75362142264816	1.46485411067216	1.19713042402803	0.231255723211506	0.529141798723031	2.87162089090027	3.6796691822228
CTTNBP2NL	0.0557636253930432	0.134955392870548	0.679459778389054	62.6331081438165	0.0967777898382891	0.223420564602661	0.433164198695863	0.664895485987219	0.84659643116322	0.0573116136804807	0.0292516406101169
WNT2B	0.436877320990768	0.0748157168463897	5.23957742392259e-09	47.8408226619873	0.647691298336888	0.133303463017437	4.85877323571232	1.18115320253474e-06	0.000242450963475473	1.16754100526311	1.24304411656276
ST7L	0.00528536881066738	0.0248761712154273	0.831742615467542	223.743150507183	0.0347360232265927	0.0560108132840545	0.620166378417533	0.535148254375023	0.771790074738731	-0.0897375339648376	-0.107441013221004
CAPZA1	-0.0306579688128888	0.0291126797972379	0.292304517662641	232.188256299142	-0.0391129291005588	0.0585555229374246	-0.667963108148771	0.504157141874882	0.752737813063672	-0.194444738985805	-0.270147683703582
MOV10	-0.239975435521909	0.169146898322924	0.15597489127452	10.9687199634057	-0.212202549878201	0.286259505030591	-0.741294336603859	0.458514994838287	0.723122823738757	-0.804211342485843	-0.651504967786104
RHOC	-0.158131264821899	0.182550832355357	0.386363271932449	14.8892792710496	-0.211724619725167	0.280702943743439	-0.754265761882008	0.450689656774912	0.718151143716245	-0.56578956732936	-0.650451974866463
SLC16A1	-0.209199216848617	0.0684920206682008	0.00225542039013283	102.651560432675	-0.288315960504151	0.118261536441015	-2.4379520948297	0.0147707313120381	0.117916704861798	-0.714556567736082	-0.819200774317787
SLC16A1-AS1	-0.126208461188274	0.0453489305245136	0.0053850067036604	359.206021003076	-0.175864998832173	0.0721122865520703	-2.4387660860703	0.0147375043763825	0.117825428495039	-0.472794654616539	-0.571444767094316
ENSG00000287807	-0.0807629643154902	0.136659195137424	0.554533266761607	14.4438572274429	-0.0465422686544404	0.220159742058325	-0.211402267368711	0.83257338762051	0.931114130940778	-0.340406532840677	-0.286516272080321
LRIG2-DT	-0.16747191728462	0.0913061465601902	0.0666272639690677	49.9839770154439	-0.222057992683513	0.148360178252745	-1.49674929821947	0.134458503478486	0.398803380236692	-0.592999995662059	-0.67321883419114
LRIG2	-0.00294339711100368	0.0325622105190429	0.927974889449255	211.2452712747	-0.0153495357319274	0.0617628726359398	-0.248523669266566	0.803729258985037	0.920111293223068	-0.113708904944735	-0.217791319902382
PHTF1	2.20527816344083	0.417876017184983	1.31065129173215e-07	6.52674363013428	2.20085489528798	0.632314027950174	3.48063588344335	0.000500225014380978	0.0154317148774138	6.31910237413052	4.66503007047513
RSBN1	-0.172231577194253	0.058446633351456	0.00321062358167375	115.540373425928	-0.27696616535564	0.103882427848857	-2.66615029212264	0.00767253843563308	0.0825553934888082	-0.606865449427303	-0.794194497030431
PTPN22	0.365695593584155	0.352196491635004	0.299117225533815	4.08429979855502	0.905407036998114	0.46906994025971	1.93021756307133	0.0535798862935763	0.245667528414808	0.960180191880372	1.8108527102821
AP4B1-AS1	0.00995835243229163	0.20454880610155	0.961170743702046	5.24813601923188	0.0610239819370138	0.37558615238674	0.162476655620087	0.870930510124461	0.947983682462563	-0.0761245785055103	-0.049522436169187
BCL2L15	0.244141382245764	0.194708535224068	0.209885169773496	3.97587127008285	0.337727868375954	0.353649064574956	0.954980239469492	0.339587690033328	0.636434227753649	0.606078359127097	0.560121528346697
AP4B1	-0.341201948693826	0.116603652951136	0.00343164897038254	27.9020548980766	-0.471300349238945	0.186184679048622	-2.53135946334159	0.01136213393583	0.102247125232252	-1.09909617981668	-1.22235856739567
DCLRE1B	-0.434295909890474	0.206886093395814	0.0357990088329029	5.18580388415837	-0.482440397102894	0.312988556766879	-1.54139947506844	0.123219591721237	0.382535009433101	-1.3702899288035	-1.24690272191434
HIPK1-AS1	-0.177478845780779	0.110801239829211	0.109204994227894	16.2176391628203	-0.265211297193668	0.187237897557739	-1.41644026478071	0.156646642052624	0.433482726838975	-0.622151365093894	-0.768295748296349
HIPK1	-0.0363144598203696	0.0674411948135827	0.590258755216394	82.7519989489443	-0.0741750218151768	0.11707884617794	-0.633547598363271	0.52637610811663	0.76688181555122	-0.21092276809436	-0.347397748680461
TRIM33	0.0441118754982138	0.0198583234474558	0.0263286665059799	327.50224370341	0.0611860825921085	0.0465883784338416	1.3133335962529	0.189070562488633	0.476199121034784	0.0233686844548047	-0.0491652901699228
BCAS2	-0.309018268378343	0.110818140042005	0.00529499669408979	43.203650473388	-0.41596380483032	0.169303045893097	-2.45691861381497	0.014013442974661	0.114002297400374	-1.00534130239221	-1.10043910052425
DENND2C	0.220408212299973	0.138614966780474	0.111817869528482	12.9939615265088	0.308996246451217	0.226301324227529	1.36541952419397	0.172121230856593	0.456502170575213	0.53694082055631	0.496818984524158
NRAS	-0.122764395970967	0.0807525322903199	0.128447039112518	24.7270975494377	-0.155221195520092	0.172103389322608	-0.901906674418422	0.367106445526992	0.658655807389653	-0.46276168420653	-0.52596159641742
CSDE1	-0.0885654070631485	0.0440085469733474	0.044171549033321	261.597903234996	-0.14217847631299	0.0838637066642967	-1.69535168391882	0.0900087257209607	0.325839544659303	-0.363135973856972	-0.497225407895399
SIKE1	0.0792290790229268	0.0620682130710267	0.201784489864509	38.9880184771046	0.113025320517182	0.127701607769013	0.88507359062873	0.37611694207548	0.664973690707394	0.125669262874527	0.0650487851466448
NHLH2	-0.0558941468521485	0.0929126769374448	0.547455617928472	19.9746289945161	-0.0875624124014649	0.177938611368545	-0.49209337831746	0.622653333105669	0.827014229941023	-0.267960718374727	-0.376893329593989
SLC22A15	-0.00489696156301492	0.040118644753299	0.902849925334318	877.476959409348	0.0102556333465934	0.0696795990328708	0.147182726205921	0.882987794596244	0.951632875837343	-0.119399869866823	-0.16137708954941
MAB21L3	-0.539234894292334	0.331575927259679	0.103890363910904	5.83172773563183	0.206717601958497	0.362192451003342	0.570739675511874	0.568176119982342	0.793734285885112	-1.67598963508945	0.271474992734538
ATP1A1	0.137499122399465	0.127407436945553	0.280495023996805	142.741486467814	0.193588873079587	0.206989889019298	0.935257630200179	0.349655545011033	0.645174487022985	0.295416809479917	0.242549304607062
ATP1A1-AS1	0.00147400638012082	0.0501562672739215	0.976554920709877	165.382877580413	0.0178198128943155	0.0848576991072946	0.209996418495675	0.833670468342111	0.93157981084181	-0.100840484714823	-0.144711416843722
CD58	0.365834837103355	0.23070563520586	0.112802547797524	6.32068347679742	0.526816681528708	0.423726010280851	1.24329559372465	0.213758927328977	0.507655928428622	0.960585824764703	0.976728809074163
TTF2	-0.154105499383791	0.0478457715301168	0.00127797545591698	99.4591848745541	-0.231454453354872	0.0865454465919093	-2.67436892949732	0.00748700364581408	0.0811365810927341	-0.554062035192277	-0.693921454634346
TRIM45	-0.137811665647007	0.138398060083345	0.319365318185433	7.53862763646763	-0.141323945409319	0.246530549724246	-0.573251248445255	0.566474589227706	0.792797012535239	-0.50659616522986	-0.495342674643548
ENSG00000271427	0.302026334823599	0.154080868251581	0.0499746805785489	5.45710580850144	0.53880602193679	0.286743025370199	1.87905537106322	0.0602369330552373	0.260779039696697	0.774704090567913	1.00314415550236
MAN1A2	0.0919094077094835	0.0381957331721079	0.016116162851761	318.900866302169	0.127701326439715	0.0714032266329105	1.78845316187512	0.0737029259141768	0.291900814320495	0.162608564099754	0.0973834897618102
GDAP2	0.0454779991486244	0.0490355522071091	0.353693191943033	89.0270488737266	0.070573134585669	0.0914519586696873	0.771696261209342	0.440294345638161	0.71127396826539	0.027348364657174	-0.028483399264376
WDR3	-0.0560164489210633	0.0939473640287684	0.551005859445097	24.4585086698463	-0.0789109355629792	0.180350720210712	-0.437541560525979	0.661718642288164	0.845341407918349	-0.268316998805289	-0.357832084352333
WARS2	-0.118199198695219	0.0696550788090002	0.0897115084110758	57.2466523425113	-0.18427846372966	0.135592078244804	-1.35906511733639	0.174125955231227	0.458110067118243	-0.449462723155133	-0.58998161585864
WARS2-AS1	0.163587809276779	0.0791313935935235	0.0387065139214772	193.343292225595	0.229063900806535	0.129312097359533	1.77140349189184	0.0764936283434595	0.299096173849055	0.371416248213189	0.320709162869624
PHGDH	0.166353010950042	0.0735467248599358	0.0237055368867786	197.20507261168	0.233561420651623	0.12010956299149	1.94456973145569	0.0518267852496559	0.240613794489665	0.379471608612911	0.330618260512362
SEC22B	-0.14442887744349	0.0783453575861081	0.0652575112572801	85.8885565351237	-0.255833300109749	0.13324203098525	-1.92006454883647	0.0548497465477851	0.248704763718157	-0.525872887928739	-0.747633807493719
ENSG00000290569	0.774429741456422	0.330550263038852	0.0191370662540197	43.12791753772	1.13989860479227	0.495526077050719	2.30038066124944	0.0214266634707048	0.147593666458719	2.15087123645059	2.32749297462881
NBPF8	-0.329191977123824	0.533865680248502	0.537485743879908	3.33838359378791	0.222603303135271	0.793352755156476	0.280585529814372	0.779028315894904	0.908373390650749	-1.06410970836968	0.306474941485385
ENSG00000290999	0.0716233161589912	0.143738057578276	0.618279265639878	22.1389782015323	0.147923190182909	0.248890472895722	0.594330463765419	0.552291107051629	0.782744275458904	0.103512773683801	0.141937027989837
NBPF26	0.804181329644963	0.361216529110354	0.0259931723399612	3.67899453749029	1.14344503082317	0.547718542941379	2.08765075705234	0.0368293498551884	0.199821714446096	2.23754114108725	2.33530658813878
H2BP1	-0.00272350894329886	0.212117778099517	0.989755757147825	4.50628208133623	0.0761512134034793	0.346748879902098	0.219614879289531	0.826171102307263	0.929045427312222	-0.113068344635654	-0.0161935751905737
SRGAP2C	0.021299819675706	0.0815621134077857	0.793978028200371	129.336681613119	0.0252347338969339	0.137412422178715	0.183642304653608	0.854294073162505	0.940629588623281	-0.043085539439853	-0.128374595938224
SRGAP2-AS1	0.0710065860530954	0.230703310339974	0.758247362163845	4.80722094812222	0.0692273551888136	0.397123493568941	0.174321983740294	0.861612423220749	0.944226996410608	0.101716165747249	-0.0314484688823764
LINC02798	0.362782580257459	0.184554317607857	0.049330670758432	25.9162349592567	0.707619689193995	0.310611101078647	2.27815324930974	0.0227174485801749	0.152298621246772	0.9516942386052	1.37508050484546
H3-7	-0.250648026198952	0.131163942654128	0.0560107225390278	7.04158219217989	-0.317280357402719	0.263992290871418	-1.20185463126745	0.229419854722961	0.526769480609185	-0.835301864791529	-0.883016176343053
NBPF15	-0.362174185922517	0.342693067856523	0.29058135991542	12.1745109491372	-0.449884904873111	0.474828050907204	-0.947469097526068	0.343399795869097	0.639085821559045	-1.1601907939633	-1.17517528936846
SRGAP2B	0.719531213289266	0.22109116338683	0.00113610209765027	16.05328388955	1.28742040191352	0.359628909864557	3.57985792187392	0.000343781074157317	0.0119225871512265	1.99094531347841	2.65251830913689
NBPF20	0.787822643839668	0.266854050184007	0.00315456784714658	7.77822015917389	1.21181917363034	0.457483274964097	2.64888191535624	0.00807585437514168	0.0844898292008257	2.18988634935844	2.48595096118244
GPR89A	-0.0446083994067322	0.0698042263835457	0.522790325836813	50.6857659978175	-0.105978216093248	0.122940695581034	-0.862027139120866	0.38867258367237	0.674184849261509	-0.235083997688454	-0.417467691294841
PDZK1	0.0526750315762582	0.204007011338921	0.796250964409039	4.17768596275942	0.174708983223514	0.350588610392594	0.498330459246443	0.618251142531479	0.824115826502546	0.0483141736155754	0.200952451560984
RNF115	-0.0666143906187538	0.0354195280573791	0.0600093420126008	279.005285565239	-0.0914598771708468	0.0618907061393757	-1.47776431835957	0.139470872056522	0.406681268111958	-0.299190059781493	-0.385480364290704
POLR3C	-0.259222980049246	0.0774064288735447	0.000811459723560354	49.4427258595679	-0.357002223646857	0.125003105173642	-2.85594684348796	0.00429086965978916	0.0584058897265247	-0.860281722261962	-0.97053282212168
NUDT17	0.527819069499607	0.174617437745692	0.00250516532708389	5.26888542290593	0.867642532329473	0.324184436259231	2.67638552405912	0.0074420984483186	0.0811091023479885	1.43246510345925	1.72764859399568
PIAS3	-0.0363374172911043	0.10785602628154	0.736187238613631	23.335217986678	-0.0418947612636187	0.185467580576808	-0.225887247427961	0.821289116581233	0.927071205109423	-0.210989645929138	-0.276276716476961
ITGA10	0.297297255322103	0.264828748252797	0.261606609115948	3.35838762649658	0.807967274410032	0.440835290616699	1.83280987617788	0.0668308499285953	0.275721678924552	0.760927721158104	1.59616991731456
PEX11B	-0.0997423030377206	0.0866416895140622	0.249648113495434	31.9751673812679	-0.157727909810229	0.157594866495428	-1.00084421096803	0.316902131634369	0.615799409757743	-0.395695597299971	-0.531484479588361
RBM8A	-0.184471072014016	0.0508219472523641	0.00028369349425166	67.8052443164871	-0.276317745055043	0.102934556595867	-2.68440215019236	0.00726596488714422	0.0798714305752371	-0.642520549320033	-0.79276587407968
LIX1L-AS1	-0.234023957141062	0.101994962009475	0.0217637545114049	24.1880923965813	-0.30681848713672	0.165082091111112	-1.85858129777511	0.0630865100617075	0.267916885127747	-0.786873980176095	-0.859966207123984
LIX1L	-0.0353448630218176	0.0710456571140416	0.618839989898661	37.7127208975968	-0.090579982247602	0.126798172080305	-0.714363470399517	0.475002454162793	0.733969322721327	-0.208098217635609	-0.383541748117769
POLR3GL	0.198873612666271	0.100213779224178	0.0472008306667864	24.031023727811	0.314408950642617	0.184541741590697	1.70372809930427	0.088431896022558	0.322906757311996	0.474207978033287	0.508744449267224
TXNIP	-0.178396003482556	0.129406958983371	0.168028677842659	632.639943491521	-0.260785819516982	0.205709797022366	-1.26773650692305	0.20489206305602	0.497662531143318	-0.624823154244983	-0.758545376552703
LINC01719	0.126334155410596	0.150373318409871	0.400831700506954	15.728369101458	0.232959782088594	0.276441245146438	0.842709929067169	0.399390692745148	0.682599211797823	0.262891936586932	0.329292708770061
NOTCH2NLA	-0.244773825872314	0.55595536791477	0.65973719455263	4.43127868404524	0.415021314293851	0.732884409177001	0.566284818038226	0.571200179283534	0.795408700510841	-0.818189622618103	0.730417231117315
ENSG00000290578	-0.182213133962388	0.139372285292221	0.191082235689745	13.2693079354542	-0.248209347315655	0.250498262957372	-0.990862548846869	0.32175270179782	0.620075379422363	-0.635942908006572	-0.730836440219665
ENSG00000287978	0.0352554165307549	0.243953434729866	0.885092239764463	8.38316743384435	0.236514632285243	0.372880433836348	0.634290809662182	0.525891053136589	0.766355025987655	-0.00243123080564552	0.337124882705295
ENSG00000291242	0.166686137544884	0.132698597906754	0.209070349463318	115.433908336631	0.242326930486774	0.214292274034946	1.13082439195758	0.258129011321077	0.559241586696648	0.3804420458892	0.349930747357693
ENSG00000289321	-0.209846353191765	0.0916941984450023	0.0221057685216171	61.3266754720504	-0.305217697738854	0.153005830498644	-1.99481089540283	0.0460635086005047	0.224544371785727	-0.716441752647627	-0.856439290290869
ENSG00000291243	0.425501925281029	0.277933057034246	0.125781473356599	3.15334814501193	1.09041526313438	0.422626828440351	2.58009002210867	0.00987745626246384	0.0942911195056053	1.13440312855147	2.21846949478525
NBPF12	-0.0718617077539765	0.0520072116274989	0.167044087585478	132.126679826954	-0.100051139347502	0.0920198449351701	-1.08727785205453	0.276914033649559	0.578759360559783	-0.314476116876194	-0.404408942421562
PRKAB2	0.102233001299249	0.0544215307521034	0.0603073833286172	74.6139248406621	0.148665935671937	0.110856839522579	1.34106236757414	0.179900204279145	0.464839423537052	0.192682416502607	0.143573471591641
ENSG00000237188	0.256579489348053	0.0885664684607517	0.00376716804544147	125.010396344861	0.373673246076597	0.148780135107428	2.5115802308338	0.0120191961369129	0.105394700423634	0.642312040152273	0.639317678604879
FMO5	0.740290030711796	0.160136192974468	3.78452923681706e-06	105.988318653797	1.12012971883723	0.248932243147172	4.49973737702993	6.80374660729601e-06	0.00092012870401973	2.05141821042021	2.28393745337179
LINC00624	0.258039971598661	0.127825670908137	0.0435198015041323	21.908703146832	0.368641150919641	0.217304388416189	1.69642754850218	0.0898049402508195	0.325506430462983	0.646566598147012	0.628230785389213
BCL9	0.0998625997392335	0.071911531470774	0.164927987747653	64.3431845118858	0.135565962690564	0.123954841303289	1.09367218952639	0.274098775639603	0.575443005568989	0.185777155652153	0.114711139492892
ENSG00000289419	-0.0124568706274093	0.160628073296837	0.938185206826011	5.17132330726892	-0.0164775681956076	0.294288723748076	-0.0559911640029846	0.955348846224238	0.983985281036297	-0.14142278150168	-0.22027664163787
ACP6	0.486322752056986	0.101287403722174	1.57549216650452e-06	39.0539430815851	0.714094764355355	0.176828903433407	4.038337344688	5.38314005521346e-05	0.00364003979605053	1.31158140969699	1.3893466235571
GPR89B	0.0699880712121348	0.0565826038044081	0.216117329406219	64.4835931460249	0.0716149144545239	0.102621930301957	0.697851952733717	0.485269784876112	0.739891028108012	0.0987491112297668	-0.0261881123510795
ENSG00000290705	0.187291848084158	0.141321574171366	0.185075502797995	6.58462778803664	0.284601960206193	0.272048485384763	1.04614425551267	0.295494435271018	0.596191430228311	0.440468924323117	0.443072614824237
NBPF11	-0.0418615892298415	0.0524341843781081	0.424659021934924	74.9561403684888	-0.0543994308156996	0.0948871760130931	-0.573306458274122	0.56643721335722	0.792797012535239	-0.227082213898712	-0.303827454628136
ENSG00000227733	0.012344458645112	0.125186013089214	0.921448780460199	43.7156338013932	0.0214812899177345	0.202951888414223	0.105844247548421	0.915705929477932	0.96479316034838	-0.0691735681390204	-0.136644318844961
LINC01138	0.254600192047937	0.120135270598979	0.034066870064337	81.576182372448	0.35449375930571	0.1908128066322	1.857809051512	0.0631961352915813	0.268037424095463	0.636546112391994	0.59706074284997
PDE4DIP	0.247862859051265	0.151964022233643	0.102877075374017	120.709433282212	0.34605613739134	0.242410567993542	1.42756209127219	0.153417941443466	0.428808091546858	0.61691946239178	0.578470670476349
NBPF9	0.0427577138903199	0.277028820482421	0.877338569646769	14.2731452009647	0.269327398112475	0.405199981329474	0.664677715997921	0.506256649750957	0.753759376019804	0.0194238511008665	0.409419149703455
ENSG00000274265	0.20201351318888	0.0781340844497834	0.00972456785553885	247.665254569728	0.299886310430453	0.12711399114289	2.35919199557936	0.0183147773811794	0.134719627433117	0.483354880616722	0.476747645506626
ENSG00000291233	-0.00833639577121346	0.233007939181966	0.971459930616496	11.8880352926629	0.0533744534644815	0.361227220590751	0.147758669397043	0.88253322825887	0.951632875837343	-0.129419349598108	-0.0663761526987553
ENSG00000272755	0.150775579761108	0.136470327876144	0.269236220238936	16.189305822753	0.197001815946774	0.237169372461394	0.830637674258892	0.406178345084903	0.687820216530333	0.33409270423062	0.250068823205068
LINC00869	-0.0703364075466296	0.166262006926955	0.672262004381409	31.6478950287919	0.0122815539208371	0.245198512443999	0.0500882072995531	0.96005209715498	0.985597850731359	-0.310032736486708	-0.156913508402896
H2BC18	-0.0721766434614052	0.130702781082479	0.580797876034956	22.357169554682	-0.132552212246978	0.228995115441847	-0.578842967856404	0.562695135554472	0.790648078658704	-0.315393561940187	-0.476016476339697
ENSG00000290791	-0.108165998956871	0.125335236818888	0.388130055226038	33.4335055095686	-0.145230073444	0.199470711753681	-0.728077180690766	0.466566341716286	0.728054934184483	-0.420234822479292	-0.503948796558265
ENSG00000290792	-0.297270470856333	0.133497417354148	0.0259614338154712	26.9118381249607	-0.435573336436517	0.215938459161045	-2.01711792391586	0.0436832085700966	0.218299737858083	-0.971118575038267	-1.14364352654282
ENSG00000264207	0.0603533003659329	0.184016798778483	0.742928959469852	5.11048797446375	0.304442012262546	0.294742163805	1.03290960591564	0.301646202997257	0.601331404236717	0.0706818811664644	0.486784931797805
H2BC21	-0.0454648742338663	0.0967105781976905	0.638274477479591	55.6734974407506	-0.0796463242264944	0.166380747978318	-0.47869915957388	0.632152663784335	0.832077871083137	-0.23757901042932	-0.359452319131307
BOLA1	-0.0953835761802172	0.0761291511346723	0.210235586767037	22.876698226242	-0.149251272219226	0.153035755344413	-0.975270595314998	0.329426052257252	0.626336111781472	-0.382998109062265	-0.512808446471334
SV2A	1.50066698293542	0.416424198602533	0.000313721754282796	8.5932523202247	1.64404763305963	0.642167136461514	2.56015535475499	0.0104625380914687	0.0977365487999616	4.26648644541682	3.43825226411773
SF3B4	-0.166800726958589	0.0837140112455697	0.0463154925403525	24.9627919504609	-0.277656725910999	0.165098193565902	-1.68176719510966	0.0926139923015755	0.329712957252313	-0.591044738645811	-0.795715964907609
MTMR11	0.0506377984295439	0.240244530230114	0.833062010770916	10.6352070952727	0.438460551175515	0.314278305938062	1.39513463987529	0.162975242088488	0.44218995833359	0.0423794718635398	0.782059401676124
OTUD7B	-0.0298051145708403	0.0220860105793357	0.177175791131616	802.296118474322	-0.0275368527881624	0.0407585574642241	-0.675609111346322	0.499288855138818	0.749701447773823	-0.191960273438659	-0.244642855609362
ENSG00000285184	0.0748758402416492	0.0693134617146873	0.280031040431811	106.867602792108	0.10338757111292	0.115845352780366	0.892461964434037	0.372145371030449	0.662615643720238	0.112987762053698	0.0438145486802134
VPS45	0.0685038212056034	0.0537523032328038	0.202509264388493	159.614499211787	0.102322936454084	0.0935792699820131	1.09343593376772	0.274202443625208	0.575443005568989	0.0944253149434029	0.0414689072708122
ANP32E	0.304391852929565	0.166511691968257	0.0675419087878934	10.9183139977052	0.38297115689322	0.326419835892448	1.17324719512268	0.240696691054	0.541448179891197	0.781595125337593	0.65980317046013
CA14	-0.0838187212705472	0.105274445584171	0.425920171306927	32.9334810121894	-0.0700578659941146	0.174762027266818	-0.400875791439257	0.688511574163022	0.860750852832913	-0.349308315233242	-0.338326682749351
APH1A	-0.213118539946676	0.0702463630052624	0.00241436090885512	49.3008689979181	-0.377662735223226	0.120394763740567	-3.13687010538959	0.00170761762381892	0.033764789692347	-0.725974020713596	-1.01605280504799
MRPS21	0.254726596616301	0.0977720154304858	0.00917906551318315	27.0147346887028	0.372946788517006	0.186229314873564	2.00262127780586	0.045217954234246	0.2223341772405	0.636914343889968	0.637717121155609
PRPF3	-0.231441596965877	0.0606270116023052	0.000134828986855836	134.009145075221	-0.324189569996274	0.103883052396109	-3.1207166377835	0.00180411542683391	0.0345008500525607	-0.779351258743461	-0.898238802275152
RPRD2	-0.0202256382928752	0.0333677248613012	0.544419292997538	389.259689034221	-0.0281281202011404	0.0591594243916133	-0.475463047357303	0.634456965752533	0.833484549697718	-0.164054123010018	-0.245945557260487
TARS2	-0.156450381517628	0.0683354719671982	0.0220534447569833	38.6038469437731	-0.252827537030606	0.138423730899745	-1.82647538386116	0.0677786858851037	0.277843606404982	-0.560892954927922	-0.741011402064049
ECM1	-0.07188783492402	0.567788929003127	0.89924897218337	2.36473253360264	1.38206140312733	0.651726815253935	2.12061460535244	0.0339542480207705	0.191843453458865	-0.314552228420954	2.86103477028342
FALEC	0.0879763485734506	0.150296598657516	0.558311352210954	13.314695087768	0.144608315986793	0.238123541237477	0.607282737503795	0.54366329240264	0.777769855716937	0.151151096414663	0.13463357781861
MCL1	-0.190639042472564	0.1663932437608	0.251913574853896	40.6739238282651	-0.155609863285162	0.228772771027341	-0.680193987188121	0.496381639072991	0.748003405323865	-0.660488578725939	-0.526817923230267
ENSA	0.998516241838965	0.13849370829475	5.60213303294588e-13	98.2280288860194	1.46663494112437	0.215788761191159	6.79662338774508	1.07099583605876e-11	2.25536423133459e-08	2.80366178650259	3.04737023402123
ENSG00000288880	0.115672311264986	0.0638717142010352	0.0701393082626272	35.5568671676893	0.130870684604203	0.119470462165808	1.09542293745021	0.273331389705055	0.574611810559358	0.231832720201741	0.104366333773277
GOLPH3L	0.413193735655075	0.115054473804449	0.000329047946657085	27.3982200381901	0.583938329218479	0.204419559307411	2.85656779222549	0.00428248541470326	0.0584058897265247	1.09854791254178	1.10258127976201
CTSK	0.0618126994641183	0.466421732850733	0.89456878012084	4.72737624918018	1.20120008688606	0.473357381229922	2.53761773771223	0.0111609818975282	0.101370322952226	0.0749332838097451	2.4625546069583
ARNT	0.119166911911004	0.0575801124330196	0.0384912647602449	161.021921339495	0.17311875665752	0.09927869579636	1.7437654198502	0.0812000026192067	0.308100190118334	0.242012906308588	0.197448807139332
SETDB1	-0.0702966198288182	0.0396167506801511	0.0759942669564429	127.813528014302	-0.0851825317338354	0.067505344318099	-1.2618635249446	0.206997898927882	0.500304316788967	-0.309916830146294	-0.371649890826429
CERS2	0.0921478328206979	0.042923155891022	0.0318084618841167	191.933493665995	0.120014392708934	0.0750976703797583	1.59811072836265	0.110018336425865	0.360636045642355	0.163303124723576	0.0804473606206017
MINDY1	0.0679755276005991	0.0480018687382334	0.156745732418525	84.3079321110954	0.103493461561723	0.0814906250838009	1.27000451224047	0.204083022859543	0.496964238382773	0.0928863330216405	0.0440478503292933
BNIPL	-0.023079329069452	0.203588524438806	0.909743071455785	6.17170016025533	0.00899638637485323	0.306759206986444	0.0293271926969442	0.97660363959026	0.991126626588642	-0.172367262661625	-0.16415150781305
C1orf56	0.0842435725483545	0.0723872563925682	0.244509084061519	38.9178259170112	0.0987870240998178	0.130916611572481	0.75457975052406	0.450501177394817	0.718151143716245	0.140277077183324	0.0336784578717161
CDC42SE1	0.0294334244176623	0.0530292051725575	0.578866083613158	110.301724653373	0.0433976385373739	0.087025696535206	0.498676141245448	0.618007555292855	0.824115826502546	-0.0193913842616375	-0.0883574305321813
GABPB2	-0.103834231367432	0.0468648168610659	0.0267181144647662	188.435345295546	-0.136168259492189	0.0771010918892241	-1.76610027375267	0.077379027565314	0.300565018534992	-0.407615869786559	-0.483983481815543
SEMA6C	0.534414911495895	0.558999262021049	0.339061735197192	3.44743380849735	0.606358630913097	0.769436858404804	0.788055087678279	0.430664484155859	0.704206895279148	1.45167957339592	1.15197849563294
SCNM1	-0.0822233919010597	0.0727373133546793	0.258301154291043	37.5541330641973	-0.109693106535438	0.130570630520633	-0.840105512993632	0.400849229313171	0.683981767485294	-0.344660931589676	-0.425652471660832
LYSMD1	0.037753181911334	0.0939959775370721	0.687943995347745	14.712446941333	0.0897208348569928	0.184435970144064	0.48646061170666	0.626640625407635	0.82904575870511	0.0048450559581961	0.0137035033303139
VPS72	-0.0424911759023942	0.0842821009921996	0.614153016195607	35.9594866724996	-0.126059558478302	0.151203346103081	-0.833708788378022	0.404445104574017	0.686497304671732	-0.228916274538597	-0.461711627807553
PIP5K1A	-0.200277868440283	0.0552781266695353	0.000291099577700973	210.108037154831	-0.279114040273791	0.0930828921262069	-2.99855358915313	0.00271264446194918	0.0446463733264889	-0.688567621839118	-0.798926772378051
PSMD4	-0.205835819216005	0.0689040122272705	0.00281468570136591	94.3013084880446	-0.33177624301223	0.117669795875581	-2.81955314482771	0.00480905668408757	0.0616755981484138	-0.704758591566666	-0.914954033399866
ZNF687	-0.31079577362359	0.105735992815009	0.00328894573004911	14.8808925230887	-0.412583037778139	0.196061155191894	-2.10435890461997	0.0353471513396319	0.195590224436004	-1.01051938596612	-1.09299047284027
PI4KB	-0.100957447199211	0.0378751035067655	0.00768657297963322	149.37676044841	-0.130290913360811	0.0661805195581841	-1.9687200135421	0.0489852517760197	0.232752813601799	-0.399235456346444	-0.471034301222245
SELENBP1	-0.0901807916793841	0.154293156564023	0.558899476859525	6.10594084956228	-0.110304293321319	0.303476632231479	-0.363468819692132	0.716254700842206	0.877170898857393	-0.36784178081267	-0.426999060391476
PSMB4	-0.178515900877175	0.0876052114246352	0.0415767898694289	60.5795283194407	-0.291835620596944	0.156149020426605	-1.86895582053373	0.0616289611673755	0.264014099554863	-0.62517242957415	-0.82695541614929
POGZ	-0.143257615721103	0.0376849408414213	0.00014384872922341	1207.87296430049	-0.194347083090399	0.0622170550100938	-3.12369466955434	0.00178595680119112	0.0343058160677403	-0.522460863631395	-0.612165160525393
CGN	-0.157238996000379	0.0734043943228539	0.0321860464871451	45.631440476622	-0.160211112102426	0.13558319331069	-1.18164433356648	0.237346854667153	0.537521890405363	-0.563190282438036	-0.536955560278962
TUFT1	-0.230637117658432	0.191515656492462	0.22848411220219	4.45320156259875	-0.0416369675251151	0.350096658986307	-0.118929919656113	0.905330877522698	0.959554390678897	-0.777007715117605	-0.27570873603118
SNX27	0.0313202238367666	0.038362359832142	0.414253612309747	228.982537947932	0.0466266433372073	0.0702354969894572	0.663861513562098	0.506778950713638	0.754131689124747	-0.0138949137980789	-0.0812431709063209
MRPL9	-0.358793108173319	0.142314094206399	0.0116976813598105	17.4942072230461	-0.427621654936584	0.224140943382939	-1.90782481987686	0.0564138617165116	0.252075397260715	-1.15034131351758	-1.12612409558515
TDRKH	-0.225512231415971	0.0771036562563831	0.0034468545999922	29.5968368606478	-0.254464176161315	0.128963721764503	-1.97314541391713	0.0484789974549939	0.231339012144223	-0.762078313732608	-0.744617304319229
TDRKH-AS1	-0.195688723100388	0.108972959398126	0.0725335102733992	13.717250047636	-0.160120737490613	0.207255473038206	-0.772576642456608	0.43977297231654	0.710977559214534	-0.675198897236858	-0.536756443680541
ENSG00000269489	0.0680945752132312	0.139587231914585	0.625671600392284	7.7431867392171	0.130251162997535	0.256337487888522	0.50812373980266	0.611366567549318	0.820269544532162	0.0932331328351048	0.103001381465402
C2CD4D	-0.0245808687011317	0.213821365689496	0.908476958747508	4.68274191569419	0.0120006773558638	0.343230491224766	0.0349639022833933	0.972108525067714	0.989630646962926	-0.176741425676424	-0.157532345762983
C2CD4D-AS1	-0.0735597002588514	0.193358270332235	0.703624661814795	5.94438055320999	-0.0632915730312216	0.345723619469045	-0.183069855419261	0.854743207917853	0.940913272191552	-0.319422570407974	-0.32341894249293
THEM4	-0.163357491039658	0.0531770815013178	0.00212663260850568	138.226449973418	-0.230162470718471	0.0879262994341127	-2.61767494139729	0.00885310950775067	0.0891097150258109	-0.581014184080317	-0.691074911975774
ENSG00000285651	-0.207229036876419	0.160270860340294	0.196013617495453	14.2469362951129	-0.314060642854411	0.279889645118552	-1.12208739527104	0.261825282657311	0.563275903626886	-0.708817199833255	-0.875922385333824
S100A6	1.16120551652317	0.438477789250248	0.00809060040797361	78.8103590274653	1.68850677839278	0.642516585783882	2.62795827493351	0.00858990513008913	0.0875078034019653	3.27759493699297	3.53620625373714
S100A13	0.175919366478625	0.295329328274787	0.551394469137722	19.1759965689368	0.232924925176455	0.437331867073795	0.532604510928885	0.594307378872795	0.810649122972506	0.407339536742613	0.329215910766314
S100A1	0.1921130267145	0.179875081645408	0.28550436335093	29.8878209142238	0.25067549693899	0.282431146105409	0.887563218135414	0.374775746363332	0.664090549001308	0.454513589417297	0.368324609530919
CHTOP	0.00320203076941721	0.0518424574518775	0.950750262152835	135.66606912839	-0.00157918169912603	0.0841196498238099	-0.0187730417617484	0.985022159590296	0.993446336516185	-0.0958065447422397	-0.187451980136018
SNAPIN	0.0231204839006201	0.0793920514712667	0.770883735191283	35.3257188796225	0.0108126467813411	0.140852899708461	0.0767655249108915	0.938810076915341	0.975332958193604	-0.0377817286399488	-0.160149857496336
ILF2	-0.123842886178765	0.0549893780457228	0.0243144506632032	58.6988114290965	-0.195781073679077	0.113867449382113	-1.7193770014298	0.0855457471871798	0.31716042738587	-0.465903454080095	-0.615324580217004
INTS3	0.0203098250037948	0.0531290693097265	0.702258652112699	116.144164147047	0.0434997464201358	0.0946127427116458	0.459766255299367	0.645684006926695	0.838193376972749	-0.0459695113226851	-0.0881324627687848
GATAD2B	-0.0963852334217312	0.0329291003427821	0.00342190178239345	601.544576059138	-0.130995080580664	0.059468351870088	-2.20276964908713	0.0276109883884898	0.170584065312124	-0.385916055393415	-0.472585747792505
ENSG00000284738	0.00167220596019083	0.106081178249711	0.987423102892171	19.2138199635987	-0.0126074562616926	0.184027566925231	-0.068508520067621	0.945380837979451	0.979070262734718	-0.100263105833574	-0.211749871693015
DENND4B	0.0598885989019611	0.0655938873561952	0.361231478757771	122.706221112256	0.0923510352615258	0.107014885185466	0.862973735863694	0.388151907492893	0.674098405790851	0.0693281506929275	0.0194984555542489
CRTC2	-0.0896210460151598	0.0824223019142098	0.276886682913298	48.7879479727552	-0.147684023917557	0.143450709071958	-1.029510588501	0.303239806713366	0.60224159892273	-0.366211175312497	-0.509355428588911
SLC39A1	0.0311386205231388	0.0695987299812021	0.654584733157726	36.2991100065667	0.0343444981914777	0.125677357799235	0.273275145124724	0.784641719748067	0.910735975672936	-0.0144239457870294	-0.108303635274082
CREB3L4	-0.0365023755484149	0.106494172523804	0.731775961457538	9.84927311176984	-0.0363656997834036	0.204679501427185	-0.177671430357381	0.858981023501646	0.943324090548891	-0.211470188895098	-0.264094889166074
JTB	-0.144643874224622	0.0807687633421038	0.073319089408569	77.2496913849501	-0.239630246544671	0.135605423117099	-1.76711403597586	0.0772091323305275	0.300221529856055	-0.526499199048664	-0.711934656535618
JTB-DT	0.219580991757309	0.143666192536654	0.12641052064635	5.88454841893931	0.332875720439153	0.274907481711518	1.21086453655876	0.225947326147865	0.523610994300532	0.534531029015376	0.549431101324951
RPS27	-0.187307535971434	0.0655294836478822	0.00425823021645837	294.097495198484	-0.285673799472174	0.106023881888825	-2.69442878701353	0.00705093920180988	0.0781487930630672	-0.6507835052045	-0.81337947000886
NUP210L	0.233293662687452	0.129810075372327	0.0723051029295508	118.042930193875	0.353096541956083	0.202947798467024	1.73983923266581	0.0818872513866989	0.309557276014293	0.574477665621723	0.593982343282552
TPM3	-0.0716972054441284	0.143051503121521	0.616231397121928	45.5445635741036	-0.0577444303639909	0.207852490757592	-0.277814473877704	0.78115477984732	0.909503525537289	-0.313996902139264	-0.31119727805985
C1orf43	-0.212141202275519	0.0521747319610131	4.78318807403092e-05	157.902878614006	-0.312391798840657	0.0869892679081537	-3.59115332675855	0.000329217876229748	0.0117791279453949	-0.723126920174957	-0.872245528120876
UBAP2L	-0.0305002741744207	0.0406340991375634	0.452888689745571	121.768524358896	-0.0538990695792884	0.0772576967710336	-0.697653073182179	0.485394181959509	0.739891028108012	-0.193985355802927	-0.302725040738033
HAX1	-0.274568448570943	0.0813724356981674	0.000740253509071726	48.3047866822213	-0.43467529805117	0.143902083307055	-3.02063241936303	0.00252247381821135	0.0430833261671753	-0.904984891886119	-1.14166493604098
ATP8B2	0.533112517681786	0.165507209465587	0.0012770699886526	32.9668458531502	0.80911130010122	0.281719393510575	2.87204686201643	0.00407822486351958	0.0570335599017985	1.44788554576442	1.59869047590468
IL6R	0.969508521498685	0.473301716606199	0.0405213831157107	15.2365339782312	1.52052745277759	0.761916383002726	1.99566184255701	0.0459707431118256	0.224463307125346	2.71915885712326	3.16610815593777
UBE2Q1	-0.183563768354492	0.107378130882022	0.0873569004442778	43.2240888691824	-0.310322501716423	0.181146815193428	-1.71309940715801	0.086694253091735	0.319649821116875	-0.639877466162621	-0.867686378197777
ADAR	-0.0985587816855934	0.0446096443658516	0.0271495831718971	179.974914037967	-0.149847507197629	0.0788170274411037	-1.90120729064038	0.0572748665264019	0.254074272484409	-0.392247859247324	-0.514122092841449
KCNN3	1.1277472777436	0.217833260253923	2.25346437305394e-07	16.8423994236923	1.40818448799113	0.387118250824207	3.63760810809872	0.000275181700960272	0.0103745612630572	3.18012711961263	2.91859009134058
PMVK	-0.244354586574538	0.0713279688480667	0.000613015904853722	45.7206368589977	-0.36029358343198	0.134338178303359	-2.68198949831204	0.00731857571872504	0.0801639431168312	-0.816968328826057	-0.977784464496039
PBXIP1	0.559526015384202	0.222948996093671	0.0120847703854237	7.58575509197032	0.868141389401484	0.405258041680757	2.14219410872386	0.0321778653889635	0.186378748015211	1.52483119695056	1.72874769385663
PYGO2	-0.0782068788349428	0.0977730039098523	0.42377909102256	23.4583949811801	-0.144975754492917	0.186804081327958	-0.776084513048693	0.43769908722356	0.709570245767349	-0.332960352709442	-0.503388471889228
ENSG00000271380	0.0334722061511176	0.136130901704516	0.805773192641692	10.9033926953098	0.0382725802563724	0.226449135811159	0.169011818567012	0.865787345262286	0.946006319510144	-0.00762593411260367	-0.0996491434496079
SHC1	0.0945792483353302	0.27693171138094	0.73270799196266	6.04549253383052	0.254677208883356	0.462174541414578	0.551041189122761	0.581605439320747	0.802162759479177	0.170386126459478	0.377141325356672
CKS1B	0.166664570356332	0.122651512994181	0.174195257600945	16.9398031086715	0.212290041995335	0.229104304887169	0.926608699473737	0.354129736447644	0.648153776429943	0.380379218111292	0.283752393243092
FLAD1	0.163395124871453	0.083098857073649	0.0492669646234518	39.4434819210419	0.23071624042844	0.157271264336771	1.46699552140942	0.142377273671115	0.410339278048391	0.370854935690015	0.324349657012257
ZBTB7B	0.206865463407096	0.0771048733070232	0.00729845500179759	29.5641259846168	0.243803580155012	0.137395347647282	1.77446750803308	0.0759858519699029	0.298218169299345	0.497489186995586	0.353184155069207
ADAM15	-0.0169799086883656	0.0743807244452947	0.81942567774719	93.3677385420165	-0.0378462301591081	0.130658210208445	-0.289658262567124	0.772077689647228	0.904278376655589	-0.154598927760724	-0.267356846991989
EFNA1	-0.0447074073759168	0.0604779904132236	0.459764711516991	143.84935216656	-0.0635000011539034	0.0988274362362474	-0.642534133963633	0.520526433775093	0.762883292928876	-0.235372419644053	-0.323878158836667
SLC50A1	0.0563015310701103	0.178611310603677	0.752596008067684	9.14118487754272	0.237332379572546	0.271729100968471	0.873415393223137	0.382436703742146	0.669775389077221	0.0588785967080585	0.338926572969279
DPM3	-0.129244503716457	0.129258595324242	0.317363269420481	27.9736514830983	-0.21413382200475	0.212442232209729	-1.00796258718159	0.313472423342458	0.612444929422289	-0.481639006545685	-0.655760016065117
KRTCAP2	-0.1479302734289	0.0695897842133286	0.0335243331033455	77.7123737938883	-0.252490164362604	0.118640333380285	-2.12819837207708	0.0333206397550661	0.189644614142637	-0.536072869665094	-0.740268090455791
TRIM46	0.208017470915793	0.23152844002545	0.368943977831377	18.4137073309922	0.458900471527144	0.354529510383107	1.29439287305379	0.195529751144559	0.486023942015512	0.500845121485092	0.827093370074345
THBS3	0.341243457209145	0.315833716073433	0.279940546071886	4.07028122892488	0.856334741833043	0.461826207369165	1.85423591855307	0.0637054154552517	0.269185269984385	0.88894821883898	1.70273486287005
MTX1	-0.113092578913622	0.1176231688927	0.336309789503846	11.1884227280429	-0.216755704849886	0.230907158837833	-0.938713662845396	0.347877776677385	0.64334039718998	-0.434586534136854	-0.661536642742739
GBAP1	-0.00355389578832916	0.190346175321878	0.985103804485971	6.6391833750173	0.182557474368515	0.300156461147882	0.608207711639337	0.543049720614479	0.777209441175373	-0.115487359990876	0.218244529813603
GBA1	-0.0917356728817888	0.111197193382408	0.409381861581126	13.7449031416846	-0.155035758616133	0.210590068988363	-0.73619691261272	0.461610870886943	0.724289664025348	-0.372371334148772	-0.525553035154503
ENTREP3	0.050282627584877	0.110823526970143	0.650031818946134	20.4014432686823	0.286370874225369	0.184966305602309	1.54823265401152	0.121566292182446	0.380122174463265	0.0413448170732839	0.446969949875858
SCAMP3	-0.00406241328897419	0.0595551564373857	0.945616380611731	85.41538722311	-0.0146704881197428	0.102598787021782	-0.142988904114706	0.886298944376831	0.953366370334126	-0.116968731775389	-0.216295217756095
CLK2	-0.209543743621228	0.116971115765508	0.0732268164492515	43.6112004518813	-0.315926359983815	0.19030508280156	-1.66010468734167	0.096893394124274	0.33774072423408	-0.715560215082159	-0.880033000483011
FDPS	0.151450979029614	0.0737818893442966	0.0401031357826549	147.377599847418	0.214927623914872	0.115838713624262	1.8554040975629	0.0635385427014901	0.268989562884166	0.336060222395438	0.289563608686634
RUSC1	0.496157207498853	0.651544037929434	0.446352593325525	5.49484559505093	0.601963791915608	0.76017995351478	0.79187012118954	0.428436410434866	0.703125455144937	1.34023034466808	1.14229562813036
ASH1L	-0.023803070902617	0.0221082148377538	0.281631373576798	1037.05690836053	-0.0287246003304271	0.0379937107414005	-0.756035664058654	0.449627813252885	0.717467373366613	-0.174475608450242	-0.247259743755853
ASH1L-AS1	-0.0465339353742275	0.110165940967934	0.672734125157988	9.98894877698718	-0.0188643855633173	0.23456831583668	-0.0804217120970921	0.935901859075561	0.974011496326926	-0.240693312311246	-0.225535363592782
MSTO1	-0.166445670907719	0.0846847219306665	0.0493593313768329	91.1038118012004	-0.240224312452734	0.137188831254183	-1.75104861129437	0.0799375369385808	0.305964273793804	-0.590010418263499	-0.713243523931866
ENSG00000287839	-0.475890287561239	0.219013447734355	0.0297892307571933	3.73744586052651	-0.597872246726598	0.364578738027725	-1.63989883217252	0.101026203729598	0.344875884781826	-1.49145928363932	-1.5012263287912
YY1AP1	-0.116265757288263	0.0442525734522611	0.00860598683036202	231.70395086701	-0.170471175826892	0.0759568377571144	-2.2443163888945	0.0248120518140054	0.159721487338742	-0.443830379049684	-0.559560902060271
DAP3	-0.0497454284347945	0.0440893432426594	0.259198773860783	172.546222559226	-0.058911312552899	0.0705469465145613	-0.835065377928716	0.403680898970352	0.686113240138587	-0.250048772447921	-0.313768194908631
GON4L	-0.0788897635628027	0.0724038976395658	0.275898654946895	156.592908596082	-0.109309802618247	0.117411095912788	-0.931000615984725	0.351853245531373	0.646152820777123	-0.334949676905057	-0.424807962670741
SYT11	-0.128225803809741	0.0463460558895719	0.00566261978209617	669.783866597606	-0.198785230367602	0.0801779001863373	-2.47930202594001	0.0131639785263165	0.11022521023311	-0.478671412909712	-0.621943446389031
RIT1	0.000852493621516377	0.111844629678538	0.993918483930359	22.1749854405688	-0.0270575873619487	0.199795978012062	-0.135426086306478	0.892275000228043	0.955311803791992	-0.10265102508589	-0.243586920767779
KHDC4	-0.246094329237103	0.0495728753243501	6.89514152815617e-07	105.65915008394	-0.370377304546261	0.0866827004450859	-4.27279379443073	1.93038958722159e-05	0.00187209690166009	-0.822036405518342	-1.00000128188989
ARHGEF2	0.0154656414720613	0.0367797052806101	0.674124689473326	520.427521365456	0.0277703920813235	0.0655268166138342	0.42380194119579	0.67171026230403	0.851200186861206	-0.0600811924227728	-0.122787942537425
ARHGEF2-AS2	-0.0677829457331852	0.13205128782147	0.60773608324162	8.02884538728718	-0.0471336810548396	0.216702974131584	-0.217503618691544	0.827815887192376	0.929282336633415	-0.302594199408885	-0.287819293172953
SSR2	-0.193588122752655	0.0776754843079771	0.0126930228237141	49.9041610632464	-0.28939599067437	0.137253133348013	-2.10848367257737	0.0349891735996062	0.194551864657861	-0.669079599313533	-0.821580335672139
UBQLN4	-0.00544978953366626	0.108092171353045	0.959789304214059	40.3498756270214	-0.0101029526652772	0.182107129194586	-0.0554780733184913	0.955757597999357	0.984199982683096	-0.121010323305247	-0.20623185920207
LAMTOR2	-0.249003753929292	0.154636940256441	0.107343824904521	18.5451269305982	-0.369946067715148	0.261591248336497	-1.41421423716465	0.157299008981969	0.434221852322697	-0.83051190467562	-0.999051165378162
MEX3A	0.168324557321916	0.155383549154693	0.278682257363103	5.16684829857851	0.266111161783136	0.279052737749362	0.95362318939924	0.340274413244659	0.63662712598547	0.385214957000039	0.402333022031479
LMNA	-0.0193951662332856	0.0551256813730892	0.72496170743679	183.1561391624	-0.0279873622861235	0.0886592362285519	-0.315673397117653	0.752250420974977	0.896698796429933	-0.161634859414679	-0.245635434354545
SLC25A44	-0.0941928268599078	0.0841212754311741	0.262830300657314	37.6200181998907	-0.159738675861523	0.148075665733443	-1.0787638540763	0.280693012075893	0.582216996458992	-0.379529315081138	-0.535914671744318
PMF1	-0.037787718131295	0.0645258154160808	0.558129758238249	85.3763452489472	-0.0524436869591776	0.119842374942498	-0.437605537977204	0.661672255993667	0.845341407918349	-0.215214544267917	-0.299518489352613
BGLAP	-0.273567775142706	0.17296001179248	0.113722134015899	9.41824066061318	0.145237441460773	0.274453074976943	0.529188610741469	0.596674616637762	0.811924722962914	-0.902069811519716	0.136019689712704
PAQR6	-0.163964434088943	0.080010291881966	0.040433591209054	107.404875101898	-0.236749230971752	0.136739042143684	-1.73139453999523	0.0833814197845582	0.312595500774204	-0.582782281160313	-0.705587099302829
SMG5	-0.13384268914605	0.0431969872375146	0.00194551234265241	148.604529484611	-0.195475096415482	0.0733495577211074	-2.66497989202232	0.00769929263110739	0.0826622524946496	-0.495034066001301	-0.614650440094034
TMEM79	0.0177931813080205	0.0990455665074465	0.857430160635149	20.7857844780031	0.0212330812775453	0.171191039544765	0.124031499160288	0.901290334897828	0.957756639125213	-0.0533007928574715	-0.137191181057052
GLMP	0.100704316780367	0.104546597795066	0.335423007436356	16.8816442376392	0.102140264524057	0.19283137792558	0.52968695044785	0.596328997142946	0.811891094359304	0.188229177212273	0.041066437898008
CCT3	-0.104137252692637	0.072828602056274	0.152747162197241	154.657178955279	-0.151576097940738	0.120812560940401	-1.25463856374598	0.209609997461276	0.50241641830515	-0.408498606842206	-0.517930586199517
MIR9-1HG	0.223332649731165	0.22345547762437	0.317576591496251	68.8859468784759	0.344365425587193	0.380570568369296	0.904866151533373	0.36553630098977	0.657118367425634	0.545460053602662	0.574745633360322
MEF2D	-0.143300811811518	0.0681611034614308	0.0355196535808287	121.590220403979	-0.233841650474378	0.11246291802755	-2.07927781508473	0.0375918229952902	0.202352177607913	-0.522586698965403	-0.699181013272087
NAXE	0.0630607992557619	0.0624901791103275	0.312911641286173	79.4315588283246	0.107126736148173	0.112184733396402	0.954913675906709	0.33962135319533	0.636434227753649	0.0785691465150661	0.0520528117035759
GPATCH4	0.153925109353363	0.151971243795858	0.311128560200347	12.6505437559957	0.204008423994367	0.270469320371355	0.754275655790693	0.450683717032427	0.718151143716245	0.343267657435849	0.265506034307942
HAPLN2	-0.0965364684938402	0.069434042964856	0.164427662383107	961.992642678733	-0.133391546560493	0.116084241285281	-1.1490926337941	0.250517785495038	0.550968010429766	-0.386356621093449	-0.477865727917009
BCAN	-0.135739358299044	0.346035961374596	0.694859086740925	31.7334487242384	0.0406068493349898	0.540320257081895	0.0751532980723231	0.940092741956029	0.976252702301783	-0.500559288170135	-0.0945061977770714
NES	-0.118403695210132	0.23635512871949	0.616401567375622	18.6198006837781	-0.201190573090048	0.371275570085319	-0.541890146566375	0.587894185092137	0.806753694139191	-0.450058445754332	-0.627242984072448
METTL25B	0.0304000496157496	0.0532670022662522	0.568195745804111	71.6359891026984	0.0305131194047325	0.0960303110778385	0.317744668972276	0.750678624806404	0.896012437916696	-0.0165754904274426	-0.116745066954619
MRPL24	-0.235496728740426	0.0798273022549091	0.00317694221563263	35.3351539812673	-0.367457961978815	0.150802543961361	-2.43668277952238	0.0148226762223651	0.118108686591289	-0.791164338501155	-0.993569281242908
HDGF	-0.00725411230286237	0.0750779629274559	0.92302733189447	62.0473434915262	-0.0440445221014125	0.128375056292936	-0.343092524149772	0.731528855046435	0.885342106095197	-0.12626652950671	-0.281013146950635
PRCC	-0.0301807906450028	0.0375722115388758	0.421816228576342	107.957931142882	-0.0501864441994201	0.0745856547120502	-0.672869929119384	0.501030044516415	0.750426737295753	-0.193054662394153	-0.294545250838895
ETV3	-0.298980693615725	0.109710919586802	0.00642687647161006	17.6867059587819	-0.486334249987616	0.202508423686277	-2.40155071643359	0.0163257458307175	0.125277365585949	-0.976100656751841	-1.25548179877674
IFI16	-0.13502211518971	0.08854151314707	0.127269499442909	158.33886847549	-0.189896076416093	0.141044247739701	-1.3463581780843	0.178187031670463	0.462276493110577	-0.49846987393472	-0.602358542375095
DUSP23	0.096091851746326	0.139536367250751	0.49104295066021	9.17267422808169	0.0780995119729236	0.249560674419459	0.312947992124972	0.754320175059144	0.897452276073191	0.17479251957548	-0.0119010136395859
SNHG28	0.0286460509340062	0.179047321539658	0.872887763868847	10.5197169304701	0.0511394131679208	0.271912697653956	0.188072913141416	0.850819494362367	0.939773372994972	-0.0216850965942181	-0.0713004739462225
VSIG8	0.108536999161374	0.191416965762383	0.57070147651119	5.19256434395434	0.190119467208103	0.350179851239277	0.542919492755725	0.587185234218803	0.806231141730568	0.211046709866633	0.234905384685205
ENSG00000272668	-0.768182526458024	0.284288153058813	0.00688975625685042	8.48738834760164	-1.01647384200488	0.420564962715727	-2.41692468968687	0.0156522551780995	0.122275042634961	-2.3429412385078	-2.42350443403363
TAGLN2	0.190983535032726	0.162799140527609	0.240746191540419	12.9920890264085	0.234115011092542	0.274160091671723	0.853935412937014	0.393140776658892	0.67789076953196	0.451223246201774	0.331837950902198
KCNJ10	0.00327075641066049	0.0475236820262635	0.94512993994471	344.79188652446	0.00357500730693662	0.0809562411263402	0.0441597492323966	0.964777066193821	0.987185483747681	-0.0956063387991182	-0.176096085356371
PIGM	0.372825330004487	0.0667202564354806	2.29847604579736e-08	98.9623786810441	0.535309555819792	0.106393843913614	5.03139595420988	4.86921338957324e-07	0.000125917460361222	0.980949959588864	0.995440615473362
ENSG00000225279	0.00227058206135642	0.100535691950058	0.981981440286994	21.1345713673809	0.0275132702377318	0.177075021423457	0.155376348490941	0.876524628882118	0.949906920243903	-0.0985199652894044	-0.123354442640145
KCNJ9	0.465351088993509	0.289287804776942	0.107701772288923	12.7824085027745	1.00214930274723	0.387885647380045	2.58362048071692	0.00977693126986775	0.0938292603184378	1.25048846816172	2.02399875310269
IGSF8	-0.0645189516279063	0.0675325402292202	0.339387710121177	292.366512759359	-0.105316580704584	0.108567673766973	-0.970054686173286	0.332019234236852	0.628682791507442	-0.293085797502861	-0.416009952386291
PEA15	0.173748471103374	0.10278189489475	0.0909403769226204	125.147388434436	0.253691821225492	0.16314965067318	1.55496392532084	0.119954661188545	0.377106346892801	0.401015461067834	0.374970283792868
DCAF8	-0.0233460064920031	0.0312202924754418	0.454591008967586	317.277780656108	-0.0323869405512416	0.0569669358331791	-0.56852172365533	0.569680759166686	0.794835596305812	-0.173144125618815	-0.255328743582193
PEX19	0.0994822587024467	0.0930942034226568	0.285241266684719	33.6829712398329	0.115639706026629	0.156592471654957	0.738475514208853	0.460225541241318	0.723898194931189	0.184669177107316	0.0708088934243577
COPA	0.117713137851254	0.0567252869520067	0.0379731925208298	623.820187698224	0.175160183642156	0.0946103085765646	1.85138581912991	0.0641140677138512	0.27002184834083	0.237777890069343	0.201946552567487
NCSTN	0.0851672974571106	0.059013616351276	0.148969644985126	96.4395467420611	0.114593051425191	0.104070233143571	1.10111266174548	0.270847626979563	0.571182384736157	0.142967997387148	0.0685028663247325
VANGL2	0.375863257299224	0.121938603432208	0.00205340372239667	15.8089022052038	0.526637537113004	0.201121411152153	2.61850557877495	0.00883158474901549	0.089046778922871	0.989799802066495	0.976334111647913
USF1	-0.0856932920427614	0.11013574224315	0.436527880796306	21.1274253676043	-0.100534419296455	0.197370944085988	-0.509367879664474	0.610494386396681	0.819757492245716	-0.354769162198214	-0.405473722204175
ENSG00000289121	-0.0865745924651522	0.106811915575294	0.417633852317919	21.0526251569049	-0.0847372727712843	0.181883279540701	-0.465888194809695	0.641295531603743	0.836853468744699	-0.357336494842132	-0.370668880249891
ARHGAP30	-0.284535506967986	0.209326057992343	0.174053668077955	7.97190164816818	-0.432420404718386	0.346878919367684	-1.24660329750402	0.212542992042977	0.506318074613045	-0.934020114991031	-1.13669687386936
PFDN2	-0.00483014210028488	0.0809804023309487	0.952437728164663	99.8282613238393	-0.0397033479455571	0.130036129194367	-0.305325513697903	0.760118245974925	0.899414277084313	-0.119205216847764	-0.271448515759184
NIT1	-0.108720179426855	0.0963761924570778	0.259285590400673	27.967445659744	-0.194324436227002	0.17428010576829	-1.11501215454483	0.264845213222878	0.56524693310033	-0.421849215908664	-0.612115264140622
DEDD	0.0421768311961774	0.0599979758144715	0.48207388318336	38.6857351199548	0.0669828130461042	0.109933694213392	0.609301939004107	0.542324322093804	0.776758922656895	0.0177316709258999	-0.0363937249393645
UFC1	-0.149968440790553	0.0881558324013195	0.0889102530470372	36.611774477498	-0.232703962345165	0.152845815545911	-1.52247519183975	0.127890056876569	0.389656791913236	-0.542010292896035	-0.696674417826674
USP21	0.289271724803378	0.0901587439292098	0.00133442717061178	19.8180951652586	0.435674562262306	0.178210378161614	2.44472048573515	0.014496444222041	0.116646260803549	0.737548399008693	0.775921210601165
PPOX	-0.0335949099035027	0.0703376105010108	0.632918058076892	33.8006586772624	-0.0611289617194986	0.139528344584184	-0.438111423895068	0.661305513555185	0.845262490237244	-0.203000396674864	-0.318654199392451
B4GALT3	-0.0698467330810005	0.0935285201795577	0.455186656753368	16.1733601448064	-0.223777224007747	0.211419865134784	-1.05844937449509	0.289850619543084	0.590639754310837	-0.308606256697793	-0.677006706540586
ADAMTS4	-0.0515344000157144	0.0554850029844209	0.352993405477629	184.877315291547	-0.0851281923194015	0.100567678989162	-0.846476653086284	0.397286892757462	0.681056644509565	-0.255260258817436	-0.371530168272217
NDUFS2	0.065383876986466	0.0607894158475249	0.282115157419236	237.968528599091	0.0892528252495837	0.0990014276388367	0.901530688781413	0.367306224435796	0.658802624779961	0.0853365474385982	0.012672367713954
TOMM40L	0.31113419403488	0.221477669253775	0.160077583896188	8.67498502428718	0.98641585039271	0.342480015707856	2.88021433412379	0.00397404905069466	0.0563165246641917	0.801236364552194	1.98933424443831
MPZ	-0.119276694385404	0.406699855479077	0.769308589133671	4.54222463314959	0.378099301010809	0.53222525646622	0.710412173073577	0.477448576581695	0.735507311881154	-0.452601595880948	0.649069322183088
SDHC	0.0800424686368481	0.0436126771772397	0.0664608361075472	77.4327760930114	0.0984322246000956	0.102231505262573	0.962836498858947	0.335629580983187	0.631866622384823	0.128038763279826	0.0328967508404104
ENSG00000289106	0.377542706506061	0.240886044164061	0.117042636426261	3.11987340299086	0.672902783081716	0.423589060919338	1.58857450572798	0.112156487746859	0.364763152628759	0.994692236772038	1.29859096741829
ENSG00000288670	0.146191889781387	0.25487517712117	0.56625049353822	11.3273821543182	0.392832985114482	0.326031257611705	1.20489362888738	0.228244368460853	0.525610887846731	0.320739871739499	0.681531105443477
ENSG00000283696	-0.111829664114644	0.179617124227501	0.533547255416722	9.96662311723505	-0.133928942661265	0.289491677960658	-0.462634862614136	0.643626115137543	0.837398561655733	-0.430907513558255	-0.479049738353602
ENSG00000283360	0.035557061417083	0.154253484228023	0.817695036626622	8.87799402748977	0.0293590250756095	0.2839946451242	0.103378798085329	0.917662338654768	0.964992191047933	-0.00155250347967827	-0.119287809130332
ATF6-DT	-0.151743605110103	0.223577791082675	0.497324115985934	4.23009019819763	0.185339104675301	0.340255809574424	0.544705187861786	0.58595629622391	0.805293843244141	-0.547181557075776	0.224373117849972
DUSP12	-0.18459211721471	0.0936573695713312	0.0487318857865191	43.1220763100747	-0.258750482581988	0.161801738760994	-1.59918233613176	0.109780094002242	0.360407145994399	-0.642873168344417	-0.754061048941173
OLFML2B	-0.515658860428221	0.208284878319403	0.013296098028301	13.7483658258497	-0.801478689982876	0.345820501401725	-2.31761473577829	0.020470268626545	0.143554819136013	-1.60730985255937	-1.94981937482753
NOS1AP	0.360198431707972	0.128879444922932	0.00519241561668842	90.2737101729701	0.52649180339846	0.220604060242938	2.38659162854331	0.0170053691168015	0.128683853260149	0.944166307426144	0.976013025881315
C1orf226	0.12034100508292	0.191774778596943	0.530323569413186	6.57764419659875	0.176408100408446	0.311209203086938	0.566847312542894	0.570817922936229	0.79516110180196	0.24543317895419	0.204696007714568
UHMK1	-0.123726412061408	0.0645687903453969	0.0553402424344489	92.6376074220392	-0.203536486932372	0.123000675667167	-1.65475909647139	0.0979733741800193	0.339179135523829	-0.465564151163557	-0.632411585907619
UAP1	0.177729630232192	0.339495048991215	0.600618211221523	6.02728935330701	0.900923342260619	0.483368219584731	1.86384479938424	0.0623435024604891	0.265992929021728	0.412613049736089	1.80097407261414
DDR2	0.534700515808361	0.263960942889771	0.0427975436034497	9.74867527473583	0.806084732403557	0.422411769720995	1.90829136445696	0.0563535685116568	0.252035180045611	1.45251157262797	1.59202223299048
HSD17B7	0.204546197271956	0.0860048352959635	0.0173921769039801	102.756602004954	0.302825617571836	0.14297667319417	2.11800716023503	0.0341744612864264	0.192423886105123	0.490732889701949	0.483223632821672
RGS5	0.383895810281372	0.171709623298895	0.0253696710075283	27.3388632256979	0.550374688876105	0.29249321082124	1.88166654306541	0.0598813050889748	0.259773489792989	1.01319958148465	1.02863265899906
ENSG00000232995	0.0344928692225307	0.126155349087559	0.784533587203376	7.67693271776951	0.137149500265547	0.229597871783732	0.597346565976596	0.550276020850494	0.781682508847605	-0.00465262154505446	0.118200046488731
NUF2	-0.175987607313893	0.0998728033726375	0.0780494594530164	24.8291467789763	-0.227588003222232	0.16401554602501	-1.38760019240815	0.165258822845012	0.445841930373046	-0.617807210593754	-0.685402752501892
PBX1	0.0958863498549927	0.0506656451958144	0.0584201472929794	933.48371985515	0.131773744762069	0.0874376845464427	1.50705894655841	0.131795548498902	0.39511860492624	0.174193868195538	0.106355988425123
ENSG00000271917	-0.165387163458953	0.233990763554108	0.479684155925282	4.56896033778302	0.53719041863295	0.327085391099257	1.64235527862488	0.100516397291706	0.343557053232756	-0.586926860536752	0.999584600138273
MGST3	0.127559715028587	0.104070585030459	0.220310147084214	122.792672962171	0.180345684497398	0.172277479407937	1.04683261629546	0.295176784453907	0.59603910188127	0.266462137093362	0.213371434740537
ALDH9A1	-0.560899353592548	0.148858347044103	0.000164555824011306	32.6867390662337	-0.628847748517361	0.200237707872677	-3.1405061274334	0.00168656179353059	0.0336466771387855	-1.73910077422109	-1.5694726695189
TMCO1	-0.252886840045311	0.0974406289322966	0.0094510714097351	63.3850965299956	-0.358535684325136	0.152533369008113	-2.3505393387467	0.0187462259762081	0.137072478727819	-0.841823795027102	-0.973911397895828
TMCO1-AS1	0.000232357978308556	0.101097100894655	0.998166172139387	17.4982805290329	0.0491802184216257	0.169445160296524	0.290242685807973	0.771630582421961	0.904278376655589	-0.104457553756495	-0.0756170423463328
UCK2	0.260121838529733	0.134031829519221	0.0522890019145566	42.4804468533572	0.39936915063958	0.209078243766487	1.91014207621537	0.0561149227316319	0.251578490263682	0.652631323406007	0.695931820643883
POGK	0.0287329067042003	0.0356237769585051	0.419916901865569	123.327212377233	0.0595831018314496	0.0704737933702186	0.845464661146348	0.3978514553982	0.681390531430797	-0.0214320754354092	-0.0526970350924373
TADA1	-0.0724400254365173	0.0562951401349467	0.198167480593116	60.7863872753775	-0.113257544517386	0.10159728156974	-1.11476943838938	0.264949236072195	0.56524693310033	-0.31616082486818	-0.433505769749817
MAEL	-0.804511136155131	0.73061819374844	0.270836791531055	5.57179030058344	-0.562149595450771	0.729734650469722	-0.770347954683146	0.441093517269283	0.712253208244769	-2.44877078676847	-1.42252089741079
POU2F1-DT	-0.328435562716928	0.153865436200541	0.0327966716337386	6.18887731383113	-0.287579676510957	0.267348204554246	-1.0756746131527	0.282072805061441	0.583388384131707	-1.06190618349914	-0.817578566916231
POU2F1	0.0381230253006706	0.0166716338477903	0.022213339072429	631.487757532752	0.052485022183498	0.0428161506650466	1.2258229982908	0.220265290614567	0.516369378013571	0.0059224536110934	-0.0683357797183884
CD247	-0.124125437219705	0.125976828972807	0.324474909910109	20.174211302248	0.188113133434129	0.236746018469253	0.794577812334191	0.426859129087181	0.702033964283625	-0.466726558770104	0.23048495788221
CREG1	-0.134918396497292	0.118394256128243	0.254466003599094	56.7824929129688	-0.167059433272794	0.188142047890692	-0.887943100150871	0.374571359103016	0.664048582640941	-0.498167729083699	-0.552044028035277
ADCY10	-0.615992944763989	0.364373210524901	0.0909218296622789	8.61445928945238	0.693563618084387	0.483795610485597	1.43358807532016	0.151689848440968	0.426296648906792	-1.89959493885729	1.34411166292907
MPC2	-0.213236575256309	0.148324453827706	0.150537359400618	27.0601983801306	-0.345174731484418	0.245835594522744	-1.40408768776762	0.160292739485243	0.438509330032081	-0.726317871568377	-0.944474065575155
DCAF6	0.389368291954872	0.0783192565467458	6.64188890202278e-07	133.306511487813	0.570872273957261	0.137169499319532	4.16180183487753	3.157462995616e-05	0.00261484056283008	1.02914156958164	1.07379367640542
TIPRL	-0.190802262935548	0.0906820801133393	0.0353715539624524	48.7523281754379	-0.298155399195159	0.163812690221549	-1.82009952215496	0.0687438503789494	0.279854487278678	-0.66096405929094	-0.840879379882011
SFT2D2	0.0711186577390545	0.0530801824354898	0.180299168591203	149.345444680925	0.109556113073446	0.0893446369923967	1.2262192422671	0.220116182017435	0.516334794106422	0.102042643859039	0.057405302407945
TBX19	0.116474012983309	0.106919479784087	0.275994303836716	19.1313768345479	0.192401929415103	0.1780739049202	1.08046111248767	0.2799368946879	0.581204192196385	0.234168172381092	0.239934187593039
ENSG00000285622	0.88095307294309	0.633786802303847	0.164533947614083	3.03062179429813	1.57129802742774	0.744905468667024	2.10939252498644	0.0349107141811718	0.194415881278675	2.46118633368244	3.27796771385292
ATP1B1	0.118640345563531	0.0420692911208852	0.00480060624510337	1461.73214700722	0.163340401430584	0.0722127447545315	2.26193315301638	0.0237015336731395	0.155627754064922	0.240478956092849	0.175904782862285
NME7	0.313080098902613	0.08098378871602	0.000110653012154355	121.659187482018	0.443214508310388	0.13908402049892	3.18666735920127	0.00143922194859825	0.0304384085283885	0.806905016196929	0.792533491187989
SLC19A2	0.0585097845300523	0.262395985140125	0.82354891372026	9.07997751782188	0.383860753771061	0.393498401096368	0.975507785296065	0.329308441789988	0.626330045783174	0.0653115009138401	0.66176316232872
C1orf112	0.199382042720695	0.107056557406256	0.0625468472925347	89.4062107709695	0.273889575288122	0.176331571023841	1.55326453282204	0.12035994979088	0.377813545961234	0.475689095076587	0.419470702704676
SELL	0.0620228137289779	0.163778911202735	0.704911832103802	18.7626906198408	0.0864155271295166	0.276128209876508	0.312954359745293	0.754315337234084	0.897452276073191	0.07554537158075	0.00642113034720722
METTL18	0.0695898626208678	0.194208195214706	0.720099298000376	8.77934788310409	0.141125112264044	0.318972937584603	0.442436005175557	0.658173729370395	0.843884399812907	0.0975890823798145	0.126959257974095
SCYL3	-0.0459803736632119	0.101213215823222	0.649618535222638	54.4543344805461	-0.0626999282031029	0.171271917341008	-0.366084114526873	0.7143023107634	0.876365406821747	-0.239080721400126	-0.322115409307178
KIFAP3	0.308051783110884	0.116591676630934	0.00823834714435622	80.0864386441257	0.425093979834162	0.196553027873922	2.16274449919356	0.0305608364694046	0.181578915919183	0.792256935987213	0.752609690472573
GORAB	-0.341220438842983	0.215590662475385	0.113484466873349	10.2374743689355	-0.0579567342498571	0.353807011079346	-0.163808891387004	0.869881591919848	0.947950361979041	-1.09915004381392	-0.311665033624571
FMO4	0.0606586164333167	0.0747882605440878	0.417324690019069	50.3786147315545	0.0996936662558213	0.119649459617578	0.833214513249461	0.404723758829343	0.686698081135283	0.0715713030782126	0.0356760045108204
PRRC2C	0.0476414160116848	0.0342177538931844	0.16383124186792	663.568315700267	0.0744034685315017	0.0565547934702998	1.31559968600319	0.188308439019204	0.4754751822217	0.0336506545390636	-0.0200442696149538
VAMP4	-0.04096349083259	0.103132660825958	0.691225716564813	46.4249319751894	-0.061915941922154	0.176354190136607	-0.351088578469233	0.725521896296758	0.882518465439037	-0.224465946761952	-0.32038810250786
METTL13	0.0544995724789399	0.0918934065709201	0.55313175886156	26.5637745110608	0.0843982455703872	0.162580724658891	0.519115939158607	0.603679893835352	0.815737269439943	0.0536292776375524	0.00197658298981469
DNM3	0.0360343048299352	0.019885645701114	0.0699744268906389	5850.70253083035	0.0654971560628514	0.0441635400084661	1.48305946602776	0.138058612108753	0.404275327988703	-0.000162236821701933	-0.0396669778915987
DNM3-IT1	0.0202731483915403	0.0949522343350666	0.830930037401197	13.0268047416188	0.0799551049383611	0.182487382305548	0.438140456223369	0.661284469008626	0.845262490237244	-0.046076354643665	-0.00781270441294001
DNM3OS	0.0203275895045451	0.164711348110255	0.901779736834281	4.90753016775398	0.094636635666375	0.298411011816398	0.317135199168192	0.751141017253528	0.896089018751035	-0.0459177612253056	0.0245341726525662
PIGC	-0.02149064655106	0.0316967403467498	0.497766560408613	237.909973170459	-0.0323319914534929	0.0643093296082529	-0.502757401615701	0.615134846715975	0.822265006023979	-0.16773924208355	-0.255207677751752
C1orf105	-0.0461242567989283	0.147689805998789	0.754808781999102	12.7378481382866	0.0921086573631677	0.231090980657134	0.398581792769436	0.69020137951906	0.862037529021992	-0.239499870037582	0.0189644398424796
SUCO	-0.131756005881819	0.0354935956047715	0.0002055414863302	226.72581890856	-0.170211189166216	0.0737338203091493	-2.30845476950142	0.020973855757683	0.145586413427834	-0.488955310192646	-0.558988090089412
TNFSF4	0.320968019426226	0.177060911126856	0.0698696457079859	5.03526853706139	0.753926916714657	0.334231143366035	2.25570516595753	0.0240891018349088	0.157122765552385	0.829883464111396	1.47710625567519
PRDX6-AS1	-0.0221138786348934	0.0457081534661264	0.628523560552582	170.442749360146	-0.0453203553953799	0.0843278894009195	-0.537430211017302	0.590970479691845	0.808341453200101	-0.169554791052904	-0.283824108796548
PRDX6	-0.111563620845609	0.11515010591373	0.332618125499173	38.2400549147615	-0.196858601133158	0.198782813838564	-0.990320024813773	0.322017721847799	0.620342817271094	-0.430132497965462	-0.617698627497057
KLHL20	0.0641322004118328	0.0502561336009844	0.201917721862524	133.09084722144	0.0939795618287598	0.0804831147215173	1.16769290246708	0.242930660750015	0.543322844805942	0.0816902651402574	0.0230864839175119
CENPL	-0.0198495590027919	0.147163282011663	0.892705809685228	7.77199039439258	0.117881098192791	0.258092916202786	0.456738991240545	0.647858661582642	0.839612647304056	-0.16295855943873	0.0757472093396104
DARS2	-0.00731950794843024	0.129877393523194	0.955057364393835	18.9000337529746	-0.0664128911519538	0.227721355512914	-0.291641032095418	0.770561099474183	0.904056368887914	-0.126457034777525	-0.330295942950451
GAS5	0.0091256724377703	0.0757103492041811	0.90406013523989	43.9297004372522	0.0196494730630518	0.137773515730785	0.142621555084997	0.886589073015367	0.953400169632296	-0.0785502740771442	-0.140680243688403
ZBTB37	0.126923774623506	0.0446669649844499	0.00448936757795551	261.276073591799	0.189701017240902	0.0793466857247888	2.39078690569224	0.0168123076586656	0.127807156996823	0.264609567277132	0.233983440652402
RC3H1	-0.0786864301635623	0.0428755348047465	0.0664717476492344	357.469387981168	-0.109388233452416	0.0700793850305227	-1.56091885516365	0.118542897889361	0.374746055712433	-0.334357342599744	-0.424980764308255
RABGAP1L	0.0202993614017072	0.0387173987198217	0.600072963768906	990.019534646194	0.03351700547839	0.0732198409040042	0.457758512782524	0.647125944890767	0.839159917542233	-0.0459999930364456	-0.110126797011011
RABGAP1L-AS1	0.137671876587145	0.149926959884867	0.358482950382222	11.2184177545485	0.210564691027661	0.259184700839932	0.81241172933931	0.416555418089021	0.695611463266335	0.295920062915564	0.279951037874901
ENSG00000289425	-0.0318543694753623	0.207444323559335	0.877959646292321	7.16289834376944	0.112985235079682	0.309791794673125	0.364713452784951	0.715325315472824	0.876890684023692	-0.19792999599685	0.0649604674675858
ENSG00000287697	-0.268327792092906	0.154216926520802	0.0818700175406059	5.81022226476665	-0.0187541211351446	0.279653057747189	-0.0670620993248664	0.946532266298165	0.979764913805298	-0.886805119485601	-0.225292425034884
CACYBP	-0.150293664429463	0.103259546131775	0.14553251098767	106.791771179808	-0.236659088098608	0.184846012940081	-1.28030399105943	0.20043824461477	0.492197262013381	-0.54295770792448	-0.705388493279388
MRPS14	-0.135143407686325	0.0504468484495223	0.00738585670157625	46.488871671298	-0.202780784830594	0.103797902878941	-1.95361157794389	0.0507471703504032	0.23763152418529	-0.498823213361447	-0.63074659583014
COP1	0.0637889734271209	0.041982246373009	0.128654961553714	431.575018400143	0.0988513805537951	0.0729431660955276	1.35518357435072	0.175359076635769	0.459316177058898	0.0806904042304736	0.0338202503280847
COP1-DT	-0.0847909894632328	0.0842919034187669	0.314453609606855	142.548656313278	-0.125878174391042	0.145349497182418	-0.866037907465625	0.386469374070873	0.672602720564195	-0.352140647779905	-0.461311995856297
PAPPA2	-0.00592589162861863	0.139351887395919	0.966080453709159	48.2247642060008	-0.0101729304761341	0.226918676492033	-0.0448307324606277	0.964242228750279	0.98711809531684	-0.122397265168833	-0.206386036834296
ASTN1	1.18100553142109	0.661989971647736	0.0744198797278406	24.5955298184985	1.4203775614218	1.0145058689539	1.40006835336144	0.161492850695752	0.440175528471636	3.3352747284761	2.94545430969894
BRINP2	0.62056171368765	0.705914621663164	0.379353071556151	7.07121438876605	1.41960542983408	0.810307313433203	1.75193461332508	0.0797850518938965	0.305528800912206	1.7026354243373	2.94375312158656
RASAL2	0.873962328070915	0.229084818539494	0.000136173917584308	52.1192848975778	1.28810772752166	0.361652018632495	3.56173244212033	0.000368415732429972	0.0124867267069438	2.44082146483675	2.65403264966191
FAM20B	0.154056491612959	0.071114864463096	0.0302878823671086	81.0726182313122	0.230475969915741	0.12164498342416	1.89466070386234	0.0581373669632276	0.256127291930179	0.343650389538688	0.323820284368443
TOR3A	-0.0427070163517005	0.160048727134964	0.789594211956299	12.169914849263	0.00851008076846219	0.269253721079701	0.031606177007831	0.97478611731246	0.990381062497233	-0.229545043363964	-0.165222953833061
SOAT1	-0.0168732973666397	0.0938080684691793	0.85725429205462	36.9651020937459	0.0316430234503866	0.17250495610039	0.183432546900112	0.85445864035673	0.940740519642883	-0.154288356337491	-0.114255621682346
LINC02818	0.0801694275428908	0.204071320663544	0.694430239387136	3.92218535736983	0.201071023151273	0.365672155007376	0.54986692423222	0.582410651950415	0.802731692380473	0.128408609629196	0.259034247017918
TOR1AIP2	0.0025668903099359	0.0549802726192449	0.962762309969034	120.716815049677	-0.00284121648559248	0.0986245910371452	-0.0288083981460809	0.977017402909142	0.991205336289309	-0.0976567842220713	-0.19023254061343
ENSG00000272906	0.251730117588678	0.0667976845357408	0.000164201516716722	24.1587726378417	0.361011722269788	0.136529063267115	2.64421152266663	0.00818814695341814	0.0849682343348703	0.628185245129794	0.611421353512608
TOR1AIP1	-0.0896641028117156	0.0508363344615613	0.0777690498073951	102.057899332264	-0.148775361398458	0.090214455738179	-1.6491299557383	0.0991210138576718	0.341229067089197	-0.366336604866973	-0.511759902617242
ENSG00000261831	0.363406053933064	0.211458346548102	0.0856926263986472	3.78596129850562	0.704092499657254	0.316049579254912	2.22779128931971	0.0258944359965044	0.164176292913751	0.953510491360035	1.36730927387198
CEP350	-0.0332140403723712	0.0252061298160804	0.187605116081263	655.408413334222	-0.0431321993272252	0.0484341290336021	-0.890533187812697	0.373179656249378	0.66313541030831	-0.201890878563327	-0.279003084569034
QSOX1	-0.12257478029525	0.0724519119551695	0.0906824402529865	63.6798760630656	-0.211442572543688	0.130891689438617	-1.6154010499104	0.106223873034301	0.353464133724297	-0.462209311256628	-0.649830558361945
ACBD6	0.0160317587903926	0.0284941718428886	0.57368487809468	445.873921785144	0.0232507588978895	0.0551448574739834	0.421630591916189	0.673294673300431	0.852373478110757	-0.0584320255385716	-0.132745761083332
XPR1	0.234758408703397	0.0848886984738647	0.00568382469436922	125.048036184162	0.339503408599112	0.147810842057914	2.29687757590943	0.0216257545311358	0.148410264219494	0.578744644470529	0.564033462489489
KIAA1614	-0.317290265116644	0.165126680748623	0.0546691996368188	39.5072195932974	-0.262856429546719	0.254510855131019	-1.03279064231427	0.301701883861275	0.601331404236717	-1.0294386098677	-0.763107419116474
ENSG00000243155	0.234625169542296	0.115184024274109	0.041654120694144	23.2790255811015	0.317709237387294	0.202581042021813	1.5683068574259	0.116809536342155	0.371818046905573	0.578356502993398	0.51601575984026
STX6	0.015245983049532	0.0852573476978594	0.858076607968028	154.067416995173	0.0190030241496675	0.138173277035316	0.137530386174531	0.890611576243453	0.954383923044834	-0.0607210834569124	-0.142104523207872
IER5	0.533940617008692	0.264077288365718	0.0431856086692043	6.18046850882354	1.03811889019101	0.382667983192207	2.71284490939391	0.00667083193987908	0.0750520119771416	1.45029789730807	2.10324824313856
CACNA1E	-2.96397178483683	1.57843259094713	0.0604093049074323	3.79830930849314	0.700704701290963	2.02500610640744	0.346025969538473	0.729323198039461	0.884050175742831	-8.73953574700523	1.3598451545436
LINC01344	-0.0234799083566165	0.162492028307537	0.885106578425264	64.7880937059657	-0.00525044179213423	0.254291214912207	-0.0206473581635406	0.983526962154386	0.992481581949466	-0.173534197629868	-0.195540632545909
GLUL	0.0684694472052662	0.0600835898156621	0.254465553842724	1010.34284889654	0.0977984574408881	0.101403186307077	0.964451522703902	0.334819601635981	0.630825121129346	0.094325179404005	0.0315004122183129
RNASEL	0.117779527220459	0.182668271730956	0.519074451669591	5.1590475845326	0.322600064768785	0.377570757525953	0.854409559899803	0.392878100838901	0.677675647608968	0.237971290174957	0.526791406807087
NPL	0.0983731027919144	0.127140919175259	0.439088803303373	32.2799057893643	0.135202404500645	0.220529807715852	0.613079954592125	0.539823473821766	0.77501267859525	0.18143807440504	0.113910135000013
DHX9-AS1	-0.134014236282952	0.0883942616741637	0.129494937360772	43.4569584832645	-0.146520310526601	0.149513113618229	-0.979983006044076	0.327094507264445	0.624335178319766	-0.495533803154887	-0.506791493349861
DHX9	0.0408878039712596	0.0309199357811336	0.186042729324666	248.774819626785	0.0636655809439427	0.0578701992507104	1.10014449178108	0.271269171197695	0.571825947751355	0.0139765817538633	-0.04370237013408
SMG7	-0.0335720084311845	0.0406618736966627	0.409009188238557	243.053666669213	-0.0476666816984285	0.0680936348318403	-0.700016702238662	0.483916873827685	0.739197673874706	-0.202933681970114	-0.288993619380037
ARPC5	-0.0534234187863242	0.0451172343612822	0.2363725890092	212.212306437396	-0.080854053701934	0.0825146028253782	-0.979875693918586	0.327147482234062	0.624335178319766	-0.260763194515124	-0.36211323219236
RGL1	-0.073949610003921	0.0356832103613727	0.0382288718857173	693.12389684043	-0.113011635930277	0.066565594514624	-1.69774846531942	0.0895552462265306	0.325226378094481	-0.320558423734793	-0.43296397509748
ENSG00000289581	-0.174440790411073	0.0612811660387621	0.00441937784237378	35.7497994988771	-0.230398497266844	0.114513477666357	-2.01197712236219	0.0442223486600185	0.219610646755823	-0.61330114951869	-0.691594934164595
COLGALT2	-0.0197960545985266	0.0351628324530357	0.573446891974621	1511.04567142312	-0.0218198981046311	0.0652375188375825	-0.334468546526955	0.73802602180119	0.889348481900893	-0.162802694764013	-0.232047055228384
TSEN15	0.20304217537593	0.0314852935587552	1.12743606773243e-10	332.595027272625	0.302046795915011	0.0600720881251245	5.02807219362636	4.95435364015391e-07	0.000125917460361222	0.486351495556739	0.48150770490816
ENSG00000285847	0.61631005589126	1.10568693307815	0.577254067016618	5.85145694347339	0.60956543346033	1.33756324528267	0.455728307136242	0.648585363774552	0.839968573650322	1.69024984097195	1.15904383845655
EDEM3	0.0261508997562319	0.03962941423262	0.509326922386935	174.738776467468	0.0495783388285722	0.0764071009634795	0.648870827493761	0.516421872209526	0.760156203800242	-0.0289537678752707	-0.074739889132588
RNF2	-0.00469142820878748	0.0682017347411571	0.945158751964404	33.7121711044537	-0.0146454699225065	0.132222552305222	-0.110763781723854	0.911803666571776	0.962197172108627	-0.11880112683174	-0.216240096763237
TRMT1L	-0.0277692820523697	0.0415274333049578	0.503688597499966	124.954867313377	-0.0354252028547053	0.0830469687437755	-0.426568282871378	0.669693803412705	0.849678952407047	-0.186029651882798	-0.262022752472926
SWT1	0.0779191449633191	0.0339330092320089	0.0216607954489752	189.435428970208	0.120153011750533	0.0607112280726732	1.97909045105637	0.0478058233876286	0.229471065632378	0.121853269613696	0.080752771083626
IVNS1ABP	0.023145816124268	0.0370704043268239	0.532381650732232	314.555698607512	0.043281322624707	0.0643548657830192	0.672541572390743	0.50123898359847	0.750426737295753	-0.0377079328683118	-0.0886137019385832
TPR	-0.0990097441202231	0.0394975796039422	0.0121853957667803	280.714713007359	-0.140171960221431	0.0678245657191714	-2.06668422768552	0.0387639183241916	0.205324800580995	-0.393561566299075	-0.492804579403738
ODR4	-0.0189176464034638	0.0304612952335317	0.534574091087845	202.780684605237	-0.0182559742593832	0.058968117484992	-0.309590589593258	0.756872313358235	0.898515825084303	-0.16024378752129	-0.224194889903886
PDC-AS1	0.371116176705888	0.10453680377611	0.00038508387013665	208.162814498308	0.539005347073475	0.166408859723777	3.23904236810572	0.00119931756601248	0.027156897450983	0.975970993341405	1.00358331581962
LINC01036	-0.104170714483858	0.196697960705572	0.596391147094376	5.37867984628049	-0.117979317173016	0.321666988211196	-0.366774712658903	0.713787071463533	0.875914056296058	-0.408596085008269	-0.443908949258307
ENSG00000285280	0.502600067524155	0.356237083193039	0.158286381816448	18.4232973850804	0.692778994491685	0.489136082742671	1.41633181221707	0.156678377898247	0.433482726838975	1.35899915998111	1.34238295198156
UCHL5	-0.0474982097627413	0.0535786028215791	0.375340329325608	76.4907762442321	-0.111034957269218	0.114691693390496	-0.968116818113167	0.332986031434293	0.629615278143691	-0.243502357958371	-0.428608885506904
RO60	-0.151329106564931	0.0434813310280397	0.000500808318505993	192.916553815732	-0.214957781435661	0.0866160952575812	-2.48173022342341	0.0130746220004908	0.109905868742934	-0.545974073658273	-0.657575393147547
GLRX2	0.174692356196789	0.113714051153319	0.124478920428465	25.9221326392861	0.27790183174777	0.209233407247458	1.32819053803917	0.184115169426622	0.470089374791631	0.403765110280366	0.428310650586124
CDC73	0.109756415083572	0.0331326149362742	0.000924199618443396	318.657598159888	0.165407674616796	0.0661071187238423	2.50211592654303	0.012345349360527	0.106547303819396	0.214599013058636	0.180459473572269
B3GALT2	0.462542502211175	0.631677156170005	0.464018981683005	6.39867080612825	0.642482239642007	0.715207950965978	0.898315292460402	0.369017481958246	0.660104967907599	1.24230672179423	1.23156733090929
ZBTB41	0.0611444443906564	0.0565818900276817	0.27985892787207	106.342785188536	0.0574252508571188	0.0999623370593053	0.574468870441171	0.565650560021313	0.792459124241986	0.072986577532323	-0.057451290046192
ENSG00000290127	-0.445998380410398	0.11112098747301	5.97923862108134e-05	17.704751765602	-0.49240048963335	0.193860083807064	-2.53997873086346	0.0110859210330193	0.10106219044387	-1.40438061322504	-1.26884715636142
CRB1	0.170182905149281	0.0880012469974579	0.0531292062568742	247.668433417503	0.255013066412645	0.141297477662014	1.80479560309378	0.0711066727043269	0.28599821618949	0.390628544602782	0.377881298756768
NEK7	5.51214955206075e-05	0.0318044799053595	0.998617158074671	587.90180021187	0.00297936720302306	0.0583036140531298	0.0511009008859738	0.959245118129298	0.985559217485082	-0.104973864649346	-0.177408421077592
MIR181A1HG	-0.17404841113516	0.0430631238506204	5.30641299694563e-05	1645.36420136132	-0.241815265764551	0.0704850637189308	-3.43073061164878	0.000601958068095033	0.0174674485861986	-0.612158102155662	-0.716748769546078
LINC01222	-0.0165676779575878	0.127759602619537	0.896820766616777	29.4218460002225	0.0540174952756643	0.214843881673384	0.25142673300692	0.80148420142727	0.918781234288175	-0.15339805075549	-0.0649593798295189
ENSG00000286541	-0.0123790496180499	0.0995937417068565	0.901081344370932	73.0478679925108	0.0218414252565346	0.169073578291822	0.129182959733875	0.897212879384943	0.956868335961845	-0.141196079672616	-0.135850855700898
LINC00862	-0.0149302283629891	0.0794630638623272	0.850963737353162	624.721036052845	0.00237085163623937	0.120055348146212	0.0197479885140308	0.984244408933309	0.992933673151239	-0.148627965901134	-0.178749124482152
ENSG00000230623	-0.0568504857281594	0.0957593377353353	0.552725588785036	91.04140540372	-0.0508540096207027	0.156325407621419	-0.325308664755625	0.744947473684256	0.892882400328834	-0.270746646932858	-0.296016055008805
ZNF281	-0.0918547797384308	0.0389829372281835	0.0184589159549288	241.762559043566	-0.13118713210036	0.0690797678862032	-1.89906735524167	0.0575556206110248	0.254706515589047	-0.372718306547063	-0.473008882614953
DDX59	-0.257559820764726	0.0735600935779721	0.000462903054624909	43.7609901500802	-0.36972447822947	0.127935842833487	-2.88992099509345	0.0038533865605913	0.0553782164285603	-0.855436742031951	-0.998562951445637
DDX59-AS1	0.410776141371579	0.333339252773956	0.217834597561498	3.41879108674403	0.894877210863853	0.462931322479382	1.93306688791556	0.0532279584812137	0.244281860514188	1.09150517369124	1.78765301824752
CAMSAP2	0.0926618699547775	0.0310590885563357	0.0028505961887958	383.742616884746	0.141142756260425	0.0581936150577119	2.42539935215316	0.0152915551969876	0.12058098670561	0.164800575854859	0.126998131862141
TMEM9	0.143414044608613	0.230417164541425	0.53367202920171	22.8938463943198	0.182963461960297	0.366549271614045	0.499151072254611	0.617672960309187	0.824115826502546	0.312647679326306	0.219139016292213
PHLDA3	0.114423045859514	0.0457172703254464	0.0123200975192428	202.746967369492	0.154789745812952	0.0850080527521469	1.8208833257746	0.0686245943485294	0.27979687992199	0.228193461925107	0.157065670564187
CSRP1	0.0564027123353001	0.0601909817833852	0.348726405560877	807.117493037874	0.0645422061907196	0.102697713373227	0.628467801967103	0.52969753283441	0.76840710201175	0.0591733497326515	-0.0417709578300547
CSRP1-AS1	0.14881265956667	0.0582735319674648	0.0106587457383189	210.96575718544	0.217443413906491	0.0972928306800435	2.23493768643215	0.0254214399718658	0.16215380641509	0.328374484921348	0.295106487769826
NAV1	0.0316802779705579	0.0376697175932357	0.400347258125913	1495.71448868373	0.0502045618535266	0.0680903140600069	0.737323106033586	0.460925884107193	0.723898194931189	-0.0128460334074935	-0.0733601720186813
IPO9-AS1	0.0520224452482716	0.0670076243562039	0.437532878947556	178.907730479193	0.078305718717447	0.114473321080487	0.684052126542129	0.493942250512384	0.745948439176626	0.0464131122518808	-0.0114466915161816
IPO9	0.00151101763808535	0.0487900354550056	0.975293624255397	207.083969588628	0.000406546217973691	0.0857508473457551	0.00474101691770415	0.996217229969903	0.998248806130538	-0.100732666531204	-0.183076952898742
ENSG00000223774	-0.256059685305683	0.143411541292272	0.0741820838885555	25.1029366397045	-0.287230681169581	0.225394217016443	-1.27434805103552	0.202540094266748	0.494885385311807	-0.851066669538563	-0.816809647815556
TIMM17A	-0.18023975655923	0.10412698260901	0.0834587024141501	29.6178712257171	-0.288354829413204	0.186674246286639	-1.54469529219598	0.122419984155351	0.381440073226386	-0.630194225608173	-0.819286411697575
RNPEP	-0.323440522025753	0.0837456287782573	0.000112380651863657	27.9635228668443	-0.349760187357002	0.175208379641827	-1.99625262257436	0.045906432170286	0.224297884196946	-1.04735503760344	-0.95457690703955
GPR37L1	-0.00957706238837062	0.0862953175741775	0.911632132518529	90.2363139328821	-0.0435128230153827	0.145157928802828	-0.299761944623001	0.764358744944934	0.900894923567352	-0.13303355858465	-0.279841688382025
ARL8A	-0.0119165357019624	0.0372166289173325	0.748821384877193	349.827160885149	-0.0229970803785452	0.0652636275077691	-0.352372083145509	0.724559235495852	0.881757425117176	-0.139848721785487	-0.234640665595274
PTPN7	-0.288004380790023	0.136017320398882	0.0342250996474353	9.36553073226516	-0.291926264730389	0.247668469041173	-1.17869774000928	0.238518555888651	0.538438289793966	-0.944125355808676	-0.827155126567474
PPP1R12B	-0.0354638590537727	0.0301649777132389	0.239729425614353	1289.19152604445	-0.0376319304619542	0.0573012079521324	-0.656738868286873	0.511348837667012	0.757567157391901	-0.208444867188444	-0.266884694183986
SYT2	0.573687797710938	0.28741283446412	0.0459294616371939	8.3435480625718	0.918820518186506	0.434292711224771	2.1156710541959	0.0343727940555997	0.193376082011519	1.56608614831535	1.8404057749495
ENSG00000226862	0.208285671849539	0.209892585256381	0.321029690127005	5.36493346950971	0.303151839118177	0.373587171538318	0.811462122400751	0.417100336456416	0.695613295448967	0.501626422611064	0.483942375877221
KDM5B	0.0735366646301315	0.101835791488288	0.470226722309988	68.2790495552232	0.172402248762201	0.170218326040773	1.01283012688601	0.311141307899018	0.610177486372544	0.109086584684395	0.195870171148596
RABIF	0.178491821432591	0.116444609095394	0.125313447692703	17.5005059186437	0.289363659783218	0.205783426016255	1.4061562944353	0.159677719066562	0.437999489534833	0.414833403091172	0.453563762763398
KLHL12	-0.110757455290443	0.0702728642307017	0.115001467224833	41.2346656288004	-0.174336769934804	0.124074298945613	-1.40509977824838	0.159991610057392	0.438509330032081	-0.427784042100018	-0.568077718168225
ADIPOR1	-0.273732689710674	0.086550647688442	0.00156319797714122	59.4055174063104	-0.419983784606569	0.147511389781643	-2.84712784028581	0.00441156424647304	0.0589877751768673	-0.90255022721344	-1.10929606469489
CYB5R1	0.16359198949397	0.0701037431249306	0.0196182507467035	28.7855034202676	0.212231700294308	0.138570204208143	1.53158250366377	0.125625492783234	0.385864223969787	0.371428425681599	0.283623852706968
TMEM183A	-0.21506445889672	0.119599923202386	0.072145482500684	29.1987646758412	-0.337042564173361	0.191750864920186	-1.75771078953752	0.0787967310664687	0.304307731896991	-0.731642713381773	-0.92655698178055
ADORA1	-0.146254849543274	0.0511216987939577	0.00422419908441601	204.922384756326	-0.215680857685166	0.0927259468676182	-2.32600329218624	0.0200183750527115	0.142075525590766	-0.531192161197602	-0.659168500772702
ENSG00000234775	-0.330767267582301	0.189502678563616	0.080906736393824	4.17897640272233	-0.346767304367152	0.355491014913498	-0.975460109593857	0.329332079564845	0.626330045783174	-1.06869871628906	-0.94798287948632
BTG2	-0.119339602235965	0.0858763306670535	0.164629668333472	69.0699798931764	-0.182046439987019	0.144960242169253	-1.25583702995243	0.209175062904566	0.502131232972547	-0.452784853909881	-0.585063940791372
ATP2B4	0.0431175588196528	0.140561604406912	0.759032116272593	214.602033956274	0.0658546385798021	0.21691533957699	0.303596042162008	0.761435667245402	0.899908663773701	0.020472122054055	-0.0388793595401412
ZC3H11A	0.181384489825173	0.161753144135018	0.262132066645366	7.80085426330544	0.251243933482475	0.286921077913835	0.875655198667299	0.38121750775681	0.66869864982486	0.423260089160561	0.369577009388419
SNRPE	-0.255229319944985	0.133080657343221	0.0551294797320599	27.8112170298462	-0.347877827078324	0.220779723407195	-1.57567833544531	0.115099952714855	0.368910232887341	-0.84864771676975	-0.950429623104693
SOX13	0.0832536856036219	0.0707630555532826	0.239389766686485	50.6531239332491	0.138538520837155	0.128973644904358	1.07416147647754	0.282750315055644	0.584144998139042	0.137393419122538	0.121260386619719
PLEKHA6	1.38637078907582	0.539546442109665	0.0101842010821819	14.2316685585399	1.94814546297746	0.652477456398541	2.9857667017809	0.00282868355698203	0.0460033376575967	3.93352807830819	4.10825155114508
PPP1R15B-AS1	0.0721565273590703	0.118726520123731	0.543350587301192	13.0484242731812	0.16409850888136	0.200340661601163	0.819097369300127	0.412730862713748	0.692582270836426	0.105066081143194	0.177575072491273
PPP1R15B	-0.166158601190368	0.0805408239467902	0.0391092292835793	82.3986725595344	-0.268207183567912	0.132945372311863	-2.01742399080091	0.0436512857455078	0.218299737858083	-0.589174150133232	-0.774896393014204
PIK3C2B	-0.0383210564532338	0.0500860371097413	0.444209272046437	741.711385333606	-0.0441065432165344	0.0898911305583518	-0.490666241959246	0.623662526521754	0.827635701056778	-0.216768222048363	-0.281149794104361
MDM4	0.0653132172206956	0.0419865211794588	0.119808991615555	512.180556573979	0.0989121490494079	0.0739016697606613	1.33842915010914	0.180756581772668	0.466235242558294	0.0851307071613612	0.0339541376654106
ENSG00000287197	0.250481216676086	0.153097202813961	0.10182018673856	5.00657501274749	0.449417410248202	0.260320510632572	1.72640030997223	0.0842754200670225	0.314666658360683	0.624547048664144	0.806199948054713
NFASC	-0.0279615631793187	0.0393477241153546	0.477315280574148	2731.20078547803	-0.0341748875539861	0.0674376561784189	-0.506762682611183	0.612321343118882	0.820566265355949	-0.186589789608236	-0.259268012788439
CNTN2	-0.00707497617222399	0.0299006453559252	0.81295457486635	1893.26929260764	-0.0076575090406509	0.0540323356981867	-0.141720859217046	0.887300497971597	0.95360867895883	-0.125744684714391	-0.200843969767253
TMEM81	-0.0365766250911404	0.2160592326885	0.865568695692907	4.15543147555817	0.303477755290726	0.41445475528737	0.73223373943509	0.464025914352473	0.725905338370986	-0.211686486618317	0.48466044612224
DSTYK	-0.120967986634045	0.0435081504962289	0.00542999532145003	175.378940789436	-0.183580536931981	0.0741746245975822	-2.47497763457458	0.0133244519693289	0.110840667842281	-0.457528530771736	-0.588443918411183
TMCC2	0.152468387033196	0.0557830261366305	0.00627146544300699	358.253306556207	0.224440288266874	0.0920482357800904	2.43828995053286	0.0147569321136749	0.117903488502809	0.339024052564377	0.310522253262605
NUAK2	-0.15259753472854	0.160398726079822	0.34141975167381	12.1629413894726	-0.140126348955776	0.243884404474296	-0.574560514674258	0.565588562827048	0.792459124241986	-0.549669155321871	-0.492704087021146
CDK18	0.0768435842701222	0.0381545853669256	0.0440088473815114	1673.7662195538	0.127666470769035	0.0657726305390238	1.94102728935691	0.0522549674037495	0.241546087958191	0.118720033763576	0.0973066944932925
MFSD4A	-0.351398895110105	0.469621686720473	0.454303639613684	24.2542483699499	-0.513823211571861	0.686478139518493	-0.748491731917735	0.454163610344379	0.719951153896816	-1.12880109398406	-1.31604646859876
ELK4	0.0262390616295282	0.0526198596693055	0.618023716730356	97.9221708221982	0.0177785482461764	0.10023884122419	0.177361869202115	0.859224156406983	0.943380253954665	-0.0286969418832343	-0.144802332602115
SLC45A3	0.1133034078542	0.0546804235385346	0.0382559420068285	152.933418526507	0.161816665434536	0.095344847611672	1.69717262639713	0.0896640287284726	0.325373618613598	0.22493182363766	0.172547632858136
NUCKS1	-0.148025383418298	0.0423813442604703	0.000478160740804964	648.544889898396	-0.222379315688248	0.078474678336945	-2.83377161144163	0.00460021963233379	0.0601702196985204	-0.536349936343312	-0.673926784603468
RAB29	0.252740163050559	0.0927035164659182	0.00640433833572613	38.867519381354	0.363513462798464	0.152840109768608	2.37839048498987	0.0173884012237187	0.130576883565378	0.631127627341632	0.616933278313232
SLC41A1	0.0377814347835599	0.106763479435876	0.723428993852388	44.273276066005	0.0618471863640117	0.179070907836459	0.345378191864058	0.72981007001767	0.88435102689112	0.00492735992550064	-0.0477087225385592
ENSG00000286619	0.241145778987455	0.637875955928031	0.705397207904327	44.6322448594964	0.376128522201498	0.957249589184437	0.392926282185145	0.694373929223147	0.863996462452808	0.59735181158679	0.644727231358292
SLC26A9	-0.0466315851903021	0.146861547775479	0.750848515842947	14.8565212904916	-0.0756036936192545	0.257134978459946	-0.294023372751799	0.768740043469412	0.902876024283531	-0.240977777805772	-0.350545449834352
RAB7B	-0.705096001618058	0.190399889754297	0.000212865471973307	6.05290292796462	-0.837939338800119	0.382327317287412	-2.19168053369884	0.028402582297374	0.17365510810684	-2.15916271021249	-2.03015078896064
SRGAP2	0.17049386997279	0.0650852401560788	0.00880465422731423	204.489618983978	0.258329344188132	0.111857735401337	2.30944550469635	0.0209188723893613	0.145386656243081	0.391534422011009	0.385187841344598
EIF2D	0.0683218226698752	0.0510763948526272	0.181013857757737	86.4133727927489	0.102148124655226	0.0886478761128207	1.15229071619521	0.249201630635309	0.549504938297779	0.0938951316256045	0.0410837556219801
MAPKAPK2	-0.000268717273081544	0.0564065310609349	0.996198941002212	85.3647994162859	0.00787186051281195	0.0929018355483614	0.0847330999042978	0.932473580667035	0.972439669847676	-0.105917245386352	-0.166629103677562
PFKFB2	0.0159421132556162	0.139849715408084	0.909242069085168	32.6012582536009	0.035492591395084	0.22456947790732	0.158047263260468	0.874419556007286	0.94904041752805	-0.0586931736124472	-0.105774114994161
YOD1	0.116141254286138	0.0952316340955929	0.222629476889333	46.7789337750966	0.119135360782365	0.160690141295007	0.741398070984624	0.458452113769127	0.723122823738757	0.23319880683435	0.0785106458330134
LINC02942	-0.315953702447481	0.11759923630246	0.00721620370340205	27.071086114986	-0.452611384525654	0.197477678720494	-2.29196224838287	0.0219078217034057	0.149088830762532	-1.02554504430935	-1.18118236749787
CD55	0.0515626611692202	0.090087770057569	0.567077920234394	470.792275951312	0.0790732831590249	0.140762152324235	0.561751023647929	0.574285665212733	0.797300424290552	0.0450737067037701	-0.00975556590458583
CR1	0.288371326113549	0.154323778007207	0.0616767585134472	77.709695920278	0.406740886603145	0.238897122777758	1.70257758600772	0.0886471475880235	0.323292331171463	0.734925430846861	0.712173494716588
CR1L	0.343732131786315	0.163211959427537	0.0352002304100828	12.2047436874773	0.477146130304525	0.26401224351569	1.80728788919279	0.0707174033550388	0.284898945847671	0.896198023014411	0.867292862374215
CD46	-0.0594581279541754	0.0636463879003886	0.350203390524815	389.33089383282	-0.0876268237468278	0.109875285117602	-0.797511684752756	0.425153919394432	0.701040323374893	-0.278343017977762	-0.377035242989034
MIR29B2CHG	0.156136056246609	0.109589726616916	0.154234511509805	160.691038521007	0.220792190878881	0.178257939325488	1.23861069927286	0.215489703863567	0.509958857706349	0.34970840793226	0.302484633758311
HSD11B1	-0.145479369360857	0.10995270749453	0.185799275803413	146.495316152476	-0.196350586305081	0.17076960146623	-1.1497982346929	0.25022698250452	0.550863839325154	-0.528933095461958	-0.616579350938251
UTP25	0.0387373607954184	0.0786342781610007	0.62227623636997	44.4431752809175	0.0671453046273898	0.139056134205563	0.482864743874805	0.629191776436635	0.830533405445009	0.00771208576139385	-0.0360357176374423
SYT14	-0.079012002867755	0.285554897673147	0.782013261441297	162.180391358296	-0.100843121377279	0.454176394364305	-0.222035144557491	0.824286524687751	0.928230632321228	-0.335305774496753	-0.40615386574256
SERTAD4-AS1	0.089216861173429	0.148481792758105	0.547932828071368	23.9578498905419	0.0777353957517574	0.236520851011385	0.328661914665679	0.742411244164617	0.891413549745917	0.154764856730898	-0.0127032476069981
SERTAD4	0.571622028382173	0.139750153847171	4.30789335142522e-05	12.1392818134527	0.802619329839404	0.257636701838532	3.11531441022106	0.00183748937192334	0.0349163480958437	1.56006831728089	1.58438713329946
HHAT	-0.304996008673828	0.30023578169157	0.309698458480079	20.4059985879849	-0.320586334794306	0.411579554404281	-0.778917055922084	0.436028576118991	0.70798808340647	-0.993623982872834	-0.890300024754238
KCNH1	0.0664802358434628	0.282705434686274	0.814086676245242	120.399459081954	0.128180781979232	0.450552568255518	0.284496840125741	0.77602965525365	0.906576393769054	0.0885303708063225	0.0984398434678682
RCOR3	-0.0135683730640966	0.0269008710374788	0.613991451540476	384.609025503316	-0.0263794848837416	0.0536199287560164	-0.491971651133195	0.622739384351048	0.827014229941023	-0.144660719912921	-0.242092900974698
LINC00467	-0.374356610089244	0.120207376260071	0.00184409061972658	48.0314394589057	-0.53096109325987	0.217431366705389	-2.44197100586366	0.0146073197310197	0.117216385495352	-1.19567964027572	-1.35380526653305
SLC30A1	0.326073486689248	0.457470285742251	0.475984857542505	7.08881108619078	0.68980741470561	0.624326383604694	1.10488269088172	0.269210423536701	0.569849347121555	0.844756295706391	1.33583586041384
LPGAT1	-0.00269574347014847	0.0347948262435759	0.938245351503842	2096.77351163487	-0.000760925668225638	0.0643123575615348	-0.0118317178389484	0.990559875262172	0.995320590180272	-0.112987460519657	-0.185649168989825
INTS7	0.08576127716844	0.046811490098942	0.0669430591654203	163.098865037846	0.121719758312415	0.0793073509640124	1.5347853235906	0.124836569016542	0.384660374674144	0.144698330726356	0.0842046835148891
LINC02608	0.709092059718591	0.263928126267726	0.00721647095774238	18.9774587897622	1.04283901176135	0.410067353120616	2.54309201604403	0.01098762893862	0.100539191920669	1.9605348211469	2.11364778491649
PPP2R5A	0.00813552859395883	0.0347176518254086	0.814725639427093	424.571971136916	0.0160601430673135	0.0679884040180618	0.236218856719256	0.813262847962185	0.923493842449677	-0.081434680515412	-0.148588384758335
ENSG00000234915	0.0551891567327305	0.0618537525885585	0.372257682868818	78.3617371569567	0.0828996447697125	0.11034485096841	0.751277871528825	0.452485443751678	0.719250332078013	0.0556381183467013	-0.00132518824696779
PACC1	-0.0854947885218078	0.0317686730728628	0.00712026503169673	209.617488087773	-0.102793751511354	0.0649557237438705	-1.58252030131608	0.113530841537073	0.366445836456752	-0.354190897901126	-0.410451564280684
NENF	-0.282215962056067	0.0563636549119216	5.52689246814302e-07	233.49250844548	-0.419802830673073	0.0961507906584922	-4.36608818084634	1.26491430936351e-05	0.00139150013689011	-0.927263005587576	-1.1088973804739
ENSG00000286213	0.0872665563198878	0.240797100337756	0.717047904396247	9.43537926813558	0.396254799841969	0.392779976000298	1.00884674386168	0.313048139381616	0.612166204798722	0.149083387405709	0.6890701708435
ENSG00000260805	-0.0984998788131999	0.121475434268753	0.41744461633011	22.7731163785235	-0.149967763732418	0.208191231401039	-0.720336599784719	0.471317775337532	0.731182416991219	-0.392076268194745	-0.51438704636838
ATF3	-0.199541526210567	0.0920280904370375	0.0301383325553871	62.8076503586622	-0.29310123349187	0.150699817785066	-1.9449342261973	0.0517828950673143	0.240495165780492	-0.686422569601067	-0.82974386004408
NSL1	-0.0449540403634595	0.0457475984587207	0.325777975581227	259.891137618122	-0.0704491735507355	0.0783523500124024	-0.899132872716442	0.368581890307264	0.660017692543657	-0.236090890784992	-0.339188825645982
TATDN3	-0.0651164988646053	0.0680353011040148	0.338517435093707	242.300189256304	-0.0892420206064492	0.108989285485598	-0.818814622087252	0.412892187145681	0.69262757005911	-0.294826523466544	-0.380593902860588
SPATA45	0.171883657915682	0.167740794331178	0.3055057029683	7.38583100566008	0.335475815903562	0.29173100459683	1.14994913333668	0.250164822468768	0.550811000449903	0.395583039103729	0.555159725260965
FLVCR1-DT	-0.120371350686014	0.123726217661452	0.330610583700745	15.2932225206673	-0.151703537965166	0.197882717006273	-0.766633591150646	0.443299397700576	0.713231643934716	-0.455790459500013	-0.518211366649441
FLVCR1	0.0494385120298249	0.0631629549790544	0.4337952382549	87.0108876484385	0.0706571011507485	0.115314497641752	0.612733893792429	0.540052307553299	0.77501267859525	0.0388858083576796	-0.0282984011052224
ANGEL2	-0.0869730101350074	0.0348700553156759	0.012624018534352	181.20379003703	-0.109619857942508	0.0684310201903767	-1.6019030205533	0.10917705646257	0.359396826555326	-0.358497132762807	-0.425491087723788
RPS6KC1	-0.0863709681074438	0.0428086236079643	0.043632232944649	453.196353425769	-0.114039323067284	0.0743928754974667	-1.53293339321407	0.125292267055917	0.385192113131659	-0.356743312940297	-0.4352282123966
PROX1-AS1	-0.315878056942451	0.0799571706241891	7.79585376467909e-05	149.760016222088	-0.414219683785131	0.13243106017986	-3.12781369583965	0.00176111774358087	0.0341740000904618	-1.02532467998239	-1.09659639024552
PROX1	-0.0450640249370096	0.0381696023977696	0.237751330896328	388.350157713885	-0.0734732438527872	0.06660698795063	-1.10308611924092	0.269989768189038	0.570645547614785	-0.236411288890823	-0.345851566208263
LINC02775	0.0398379393747123	0.239452042768854	0.867864785623248	9.2812194253646	0.259730396512392	0.362704953734792	0.716092774134829	0.473934065260036	0.733128689554904	0.0109182016805866	0.388274690266196
SMYD2	0.626585994017495	0.43883910420908	0.153341874298223	4.92572039384528	1.00780037248508	0.719824420143551	1.40006416048528	0.161494106156728	0.440175528471636	1.72018486735807	2.03644939339936
KCTD3	0.149251650922602	0.0472513238464838	0.0015848725420958	311.740788914682	0.222093576538376	0.0808338267045105	2.74753263074186	0.00600455336459035	0.0701667826404937	0.3296533188012	0.30535189349589
ESRRG	-0.233780110008235	0.145639387300788	0.108450151695533	715.540225051197	-0.323593767325675	0.231387151481094	-1.39849496938085	0.161964482281759	0.440893716641261	-0.786163624560317	-0.896926108381158
RRP15	0.250374681022586	0.121935963756169	0.0400406558754734	35.4462152540094	0.317776449090121	0.206444769270771	1.53928070065718	0.123735783418891	0.383110519508059	0.624236697671426	0.516163843083689
LYPLAL1-DT	0.0916180796769285	0.0820496443102311	0.264157848684731	39.0918394492742	0.188166768959128	0.130650630216992	1.44022855953018	0.149802745662969	0.423230730298985	0.161759890992304	0.230603129601877
LYPLAL1	-0.0175923147506257	0.0249950502636961	0.481537439466901	348.999084772429	-0.0107648128647409	0.0495243112562246	-0.217364211468724	0.827924519537835	0.929282336633415	-0.156382939245377	-0.207690093421868
ENSG00000277007	-0.192881716136488	0.21900910846718	0.378479242057609	7.53412294642325	0.269505566834012	0.293859582210833	0.917123630294459	0.359077859722883	0.652090429012406	-0.667021753067815	0.409811697445189
EPRS1	-0.0177442737123807	0.0643666570196683	0.782797752181935	164.553722440014	-0.0386246735598441	0.108216449521549	-0.356920539627874	0.721151292673216	0.880007550107275	-0.156825613721795	-0.269071941518067
BPNT1	-0.115504815408203	0.085938285802803	0.178934241820843	31.8639240052262	-0.190830105448986	0.145343800236313	-1.31295662517918	0.189197564391269	0.476292597649367	-0.441613665112904	-0.604416428767346
IARS2	-0.0155889031745315	0.0413689248078027	0.706302617164075	113.802828528621	0.000991988942532297	0.0775198917516751	0.0127965728552615	0.989790090737673	0.995191032505561	-0.15054676373946	-0.181787084410843
RAB3GAP2	-0.0676399385812581	0.052734232396446	0.199612229383992	208.082788678857	-0.103986385350227	0.0918564086759823	-1.13205367866093	0.25761186757026	0.558886071723894	-0.30217760261609	-0.413079218091781
MARK1	0.530459351537203	0.264657984297957	0.0450357683468465	28.4132655579193	0.76484888956711	0.418004768644149	1.82976115810351	0.0672856612769508	0.276591726961386	1.44015655814605	1.50116993947738
LINC02817	0.25781190861423	0.177710335860557	0.146851620639842	3.98506401180173	0.559250445745221	0.337621044034095	1.65644427569729	0.0976318810422159	0.33895232181896	0.645902223627354	1.04818804607874
DUSP10	-0.0646453433232428	0.0495877102677717	0.192350709998539	271.885377586583	-0.094949890456108	0.0830860091973919	-1.14279036113686	0.253125641723536	0.553855586261933	-0.293453991500179	-0.393169687208505
TAF1A	-0.107323140266905	0.0923558691727156	0.245210746721706	21.0481640656943	-0.110964744329439	0.166460460456567	-0.666613224696637	0.50501921956355	0.753321202490137	-0.417779475160733	-0.428454189830171
MIA3	0.142736193315799	0.107770052913084	0.185353186362146	114.683905309227	0.200479195534186	0.178573190864616	1.12267241551492	0.261576647453672	0.562987496001544	0.310673018123896	0.257730311104929
AIDA	-0.014154797368825	0.0653051028225478	0.82840417827604	145.70404320852	-0.0268431903371679	0.113360964597202	-0.236793947833349	0.81281664698022	0.923493842449677	-0.146369043456704	-0.243114553524044
BROX	0.0165226553483914	0.0448985807290472	0.712873605528651	124.871541630346	0.000761196819187228	0.0878894764859483	0.00866084142973507	0.993089734729794	0.996796960617222	-0.0570019856496553	-0.182295573925992
DISP1	0.336000633710739	0.13831735148941	0.0151321450669648	70.556148621482	0.43881982606476	0.223068958426682	1.96719359412345	0.0491608962570321	0.23288118127877	0.873675252241225	0.78285096904675
CAPN2	-0.184682754029278	0.0574163216801084	0.00129739683085047	120.393426420205	-0.26712956849921	0.103686763107494	-2.5763131232313	0.00998601689892626	0.0949702420045625	-0.643137204133881	-0.772522152698464
TP53BP2	-0.156505950753759	0.0468829338946081	0.0008431435216876	127.964009893817	-0.218920820385888	0.0858659685469427	-2.5495644443375	0.0107857574854618	0.0994096352796961	-0.561054834702731	-0.666306903240306
ENSG00000288999	0.00558076659043202	0.142031037776526	0.968657118556616	6.84614395608168	-0.00809112137499861	0.280098482793222	-0.0288867018996734	0.976954951543945	0.991205336289309	-0.0888770052011348	-0.201799320073231
ENSG00000291068	0.0305622719720026	0.051590971621273	0.553585616223499	51.1895103176933	0.0520957404644743	0.101371725793662	0.513907996106461	0.607316316749398	0.817835875885084	-0.0161029174657141	-0.0691934592166904
ENSG00000290989	0.0688088767343733	0.0780332194884542	0.377890629065911	53.87221064345	0.13116885852508	0.146922645365323	0.892774957862542	0.371977699484338	0.662557185608824	0.0953139778752715	0.105023281290631
FBXO28	-0.0963375151961928	0.0471284610142226	0.040938999966118	214.752207788929	-0.129848274596099	0.0733892001812996	-1.76931039274612	0.0768420900268057	0.299586504618703	-0.385777046543513	-0.470059063559917
DEGS1	0.0136568493940987	0.0442260370417766	0.757476263828678	92.0508156805576	-0.00758671996882089	0.0899587684558384	-0.0843355250305065	0.932789668110117	0.972439669847676	-0.0653504182506885	-0.200688004735644
ENSG00000237101	-0.50268681319965	0.291983228164408	0.0851367339159045	5.65432373998324	-0.358961891461251	0.410731201852128	-0.873958174695685	0.382141031621312	0.669575769301053	-1.56952074062633	-0.974850432802458
NVL	0.0227102355885714	0.0445189545515071	0.609963830279255	181.978372489851	0.0404420686173758	0.0735852785940926	0.549594557363306	0.582597492698927	0.802731692380473	-0.0389768306243299	-0.0948692485865661
CNIH4	-0.0961096728262206	0.0513111122144851	0.0610577295043476	59.3632896609432	-0.192905493032632	0.0991620870382653	-1.94535531465965	0.0517322289436525	0.240474138991395	-0.385113314699937	-0.608988997409891
WDR26	0.0121472031951879	0.026841819488017	0.650874478943259	199.928056036187	-0.00477011536370608	0.0603867455744401	-0.0789927544253209	0.937038386186664	0.97453148922951	-0.0697481966571902	-0.194482360066049
CNIH3	-0.041965850832144	0.0809184791196823	0.604026542050631	61.7509647108661	-0.0858055888121503	0.143749285637352	-0.596911410249504	0.550566528842871	0.781821404693809	-0.227385940310612	-0.373022632612719
LBR	-0.0108691781174819	0.0361244161122202	0.763504655003921	175.170372491115	-0.0175678909944695	0.0654404506935502	-0.268456143077892	0.788348228938124	0.91253085921216	-0.136797644935668	-0.222678880082204
ENAH	0.0149096947615626	0.0366575117542083	0.684206604514535	639.063167201066	0.0211980077393114	0.0655602181400384	0.323336443055022	0.746440457408245	0.893703604829024	-0.0617007311202247	-0.137268456339209
SRP9	-0.192617498577354	0.0805592743972839	0.0168023975065009	99.2249242261242	-0.303164236070336	0.137365169856698	-2.2069949492044	0.0273144122090965	0.169319491326447	-0.666252055984476	-0.851915029613913
EPHX1	-0.00215746262131893	0.0565204789157347	0.969551068729964	128.056026949424	-0.00587935530582296	0.095686573027399	-0.0614438903997477	0.951005698884999	0.982050788599914	-0.111419384572243	-0.196926277441459
ENSG00000242861	-0.295110537110357	0.100888878306333	0.00344340293310817	204.642188644234	-0.398438385537286	0.156577319269685	-2.54467497205661	0.010937949711762	0.100271341232018	-0.964826431889505	-1.06182646578641
TMEM63A	-0.00898278479916472	0.0690459232993371	0.896488339344671	1200.01424869966	-0.00283034217607082	0.116042028428563	-0.0243906644376974	0.980540994811561	0.991217792496384	-0.131302357491862	-0.190208581943194
LEFTY1	0.554987182983237	0.203273681351941	0.00632870548574345	4.06047647270594	0.785628568538829	0.38254264340446	2.05370193907556	0.0400045487697874	0.208813639805479	1.51160903990602	1.5469524762994
PYCR2	-0.189258585574011	0.0669901919417889	0.00472557459604616	82.0152229596636	-0.288318053649665	0.117940303521256	-2.44461007002327	0.0145008825021159	0.116646260803549	-0.656467144071952	-0.819205386011341
SDE2	-0.143244069621929	0.0899952107604649	0.111455394006309	34.6480546942592	-0.204073981945184	0.165616266906859	-1.23220976874182	0.217870735127132	0.512997846541286	-0.52242140223807	-0.633595814270782
H3-3A-DT	0.0837457532716287	0.0582135801132847	0.150265362318996	39.1953305518082	0.128096265297924	0.109858689769679	1.16600940322955	0.243610643662592	0.543579785085818	0.13882687059379	0.0982536332728344
H3-3A	-0.0821157667953389	0.0589358485611746	0.163526787858849	231.066251543693	-0.129582176447562	0.100315282192522	-1.29174910956111	0.196444044333065	0.487366071617103	-0.34434740689344	-0.469472786538977
ACBD3	-0.307277443110706	0.0654945232012593	2.71009184420114e-06	107.738251030024	-0.452940981509439	0.110416716950272	-4.10210513425635	4.09408157417237e-05	0.00312698738263601	-1.00027007194297	-1.18190854743872
LIN9	0.137053899649542	0.143762259869959	0.340419286600918	23.104496466368	0.104130529559783	0.23915279683871	0.435414224446688	0.663261787299952	0.846293976482	0.294119822810388	0.0454514614783876
PARP1	-0.0769180290791522	0.0616166365452955	0.211909440958477	150.778481629559	-0.124109295534599	0.106359718995021	-1.16688250690479	0.24325782123867	0.543559730616832	-0.329205780526019	-0.457414738276476
ITPKB	0.0695459522664144	0.0795214698419893	0.381815717579122	625.966844454382	0.107638117437393	0.124723002687728	0.86301736742892	0.3881279181701	0.674098405790851	0.0974611663099589	0.0531795053707735
ITPKB-AS1	0.15013664948121	0.136537172745632	0.271505246927122	15.6663086201665	0.207402954769315	0.239345597800751	0.866541756669248	0.386193137778208	0.67243952799298	0.33223142455448	0.272984986721452
COQ8A	-0.0475535106229922	0.0699975629064413	0.496910093089964	107.763352809505	-0.0698804018856928	0.117865803812353	-0.592881053074095	0.553260758839507	0.7835158849124	-0.243663455922416	-0.3379356874366
CDC42BPA	-0.00864998411285846	0.0275569292406507	0.753600738170515	2698.83593470406	0.00277549359134391	0.0480945583155667	0.0577090982545851	0.953980346417067	0.983469073818727	-0.130332869625789	-0.177857602758716
ENSG00000287532	0.0331348505984365	0.114637642957506	0.772550859305561	19.4523727788445	0.136779614969753	0.202565701378956	0.675235807634918	0.499525960172445	0.749701447773823	-0.00860869084458823	0.117385101888399
ZNF678	0.0598365031228237	0.0486771372121104	0.218977069553623	167.478976006464	0.0994577167729477	0.082760268093672	1.20175682201001	0.229457758826337	0.526769480609185	0.069176389510257	0.0351561521154826
SNAP47	2.74816707140192e-05	0.207671671114661	0.999894414098052	16.3519099436013	0.0559923929810279	0.286831198730807	0.195210260350992	0.845228346982513	0.93758078582807	-0.105054382736817	-0.0606082141046497
JMJD4	-0.283041667318982	0.143600050184528	0.0487191219878553	14.7984389342074	-0.337404864557294	0.221730453731793	-1.52168932538884	0.128086943559258	0.389787290463877	-0.929668382938908	-0.927355215029995
ARF1	-0.144767076520875	0.0795690004913228	0.068851888578619	142.019032601878	-0.236940528906675	0.124272838513326	-1.90661557055581	0.0565703872925462	0.252545148116119	-0.52685810194822	-0.706008573800173
C1orf35	-0.162311894544598	0.0704621777716128	0.0212489182673492	71.0787243798711	-0.235330422977939	0.116426665612363	-2.02127598295618	0.0432512039152642	0.217082393154734	-0.577968237492829	-0.70246113045083
MRPL55	-0.385020861306473	0.240797563974934	0.109833931018721	16.6019299843488	-0.412152773313266	0.318170727633192	-1.2953824394192	0.195188332819116	0.485779370941513	-1.22674586874599	-1.09204249868085
GUK1	-0.161577904961435	0.0666454340629914	0.0153319857138602	149.400487125059	-0.259300519786071	0.108507315503941	-2.38970541831028	0.0168618914056234	0.12786066934686	-0.575830038793184	-0.755272910711689
GJC2	0.156140622318767	0.0740807216138866	0.0350561465539723	119.255617238816	0.212764539668314	0.126513633103175	1.68175187487343	0.0926169642734523	0.329712957252313	0.349721709441947	0.284797823599102
IBA57	-0.0357633654520965	0.079862893917548	0.654290660818817	25.8949082157307	-0.0773444056366623	0.138656830270039	-0.557811724716565	0.576972955563019	0.799356986649855	-0.209317364845251	-0.354380649220347
TRIM11	-0.122107260648168	0.12460484174775	0.327107844901836	12.8711653125091	-0.164244138314581	0.212219972934432	-0.773933461792146	0.438970140342348	0.710414290526525	-0.460847371081482	-0.545841268826885
ENSG00000231563	0.178865272397312	0.0887070591780685	0.0437624551056952	14.409434920529	0.32645384739076	0.172128462777548	1.89657098031867	0.0578845836674204	0.255625119185573	0.415921310038988	0.535282199423988
H2AC25	-0.455651840279523	0.226721525987919	0.0444584708760473	12.8544880031116	-0.266201331116956	0.342565018931196	-0.777082645354464	0.437110012263875	0.709005137630038	-1.43250228662845	-0.77047702667941
RNF187	-0.341655092008637	0.147297925352945	0.0203688404443138	42.6336099555456	-0.280906444396719	0.228771059763599	-1.22789326887323	0.219487036659372	0.516022074544786	-1.10041624003103	-0.802875861671951
RHOU	-0.023667473126212	0.043324928780927	0.58487457601447	834.700750649799	-0.0339844181070382	0.072795465510928	-0.466848008574606	0.640608625034393	0.836424928626896	-0.174080596047022	-0.258848363645628
ENSG00000233920	-0.0860786803979919	0.137915990518331	0.532536627102888	15.5683156352939	-0.104591059594228	0.23414110522993	-0.44670097329351	0.655090979005712	0.842230220258688	-0.355891844180239	-0.414411458155689
RAB4A-AS1	0.0306394628321484	0.114553932021529	0.789109173544027	14.4100757792132	0.0447944852428085	0.22069216758771	0.202972700537756	0.839156369878991	0.934916318685672	-0.0158780513360385	-0.0852798475813903
RAB4A	0.0775070948296537	0.0525864612169208	0.14050898047073	141.083726208919	0.122354414770522	0.0960622082565308	1.27369979299017	0.202769829851609	0.495282528888578	0.120652918709267	0.0856029814723384
CCSAP	-0.266453400720354	0.0506265212937337	1.41631922099977e-07	206.045925305574	-0.421295255458154	0.0914959371867146	-4.60452418338993	4.13409977561532e-06	0.000628255307137582	-0.881344795133118	-1.11218554449078
NUP133	-0.0706440670599944	0.0343213609812615	0.039560198880021	222.09958475015	-0.112539495559275	0.0673675748720465	-1.67052911987741	0.0948147229834966	0.333190194317879	-0.310928985134508	-0.431923738434056
ABCB10	-0.026563386241638	0.0472165703185297	0.573716758003953	118.122730025228	-0.0447906613774959	0.0808348597270841	-0.554100811564699	0.579509854752688	0.800812119860931	-0.182516734378847	-0.282657067866263
TAF5L	-0.065166206486175	0.0523387418108378	0.21310033775043	83.3616865979191	-0.0812694371504547	0.08893685085596	-0.913788113344341	0.360828193536787	0.653039837108599	-0.294971327663008	-0.363028419960807
URB2	0.0383522534326672	0.0829299876133294	0.643747578515543	38.5661884386222	0.0858915410413991	0.141651150185944	0.606359644299749	0.544275960197034	0.777993244807522	0.00659022234378363	0.00526666533328132
GALNT2	0.0384636829576172	0.0833646992797631	0.644518443040059	221.796884007409	0.0536747457139843	0.135387657114505	0.39645228271133	0.691771402919848	0.86283189718565	0.00691482976440023	-0.0657145380035071
PGBD5	-0.181171451471562	0.104519358808852	0.0830286848003525	223.715661250401	-0.282270154059612	0.159445133029727	-1.77032781556892	0.0766725469604716	0.299398679402467	-0.632908363377576	-0.805880435897612
COG2	-0.105326038598023	0.0358683215131748	0.00331977238754938	108.81732556843	-0.170138734317908	0.0755164784307367	-2.25300143562652	0.0242590584485941	0.157882022335861	-0.411961681162821	-0.558828454959095
AGT	-0.0206954678156553	0.185404880389726	0.9111222540009	38.0388510194278	-0.0283610033574557	0.293111587203362	-0.0967583834813692	0.922918273973623	0.967505131337127	-0.165422792127001	-0.246458653814758
ENSG00000244137	-0.253406465775374	0.151763935253099	0.0949706170891755	13.9745081655072	-0.352559292973228	0.2580850145027	-1.36605875258805	0.171920523325392	0.456298241688801	-0.843337526401239	-0.960743997306824
CAPN9	-0.158262409195785	0.121983851848292	0.194492014325243	21.9400044962062	-0.208140020277751	0.213922481702675	-0.97296936077546	0.3305685301635	0.627709738907658	-0.566171606442914	-0.642554256310904
C1orf198	0.0314432216359112	0.0448806728381944	0.483555150817656	319.822826801432	0.0410739913440901	0.0808466865886458	0.508047924747711	0.611419734125291	0.820269544532162	-0.0135366066228508	-0.0934769736845408
ENSG00000223393	0.0934842151520084	0.128596988164577	0.467253562761282	6.77784802855585	0.178852741117899	0.238258155833208	0.750667864831056	0.452852567306589	0.719420163235955	0.167196164936381	0.210082128137769
TTC13	-0.0963609246338263	0.0340101823026175	0.00460706561908691	155.010641394644	-0.143017840985496	0.0703978649595779	-2.03156503492849	0.0421977094246434	0.214327315715861	-0.385845241011467	-0.499074726360733
ARV1	-0.121451329351375	0.0753289196630409	0.106900969279349	39.8763575391739	-0.209831397468358	0.156807450127422	-1.33814686290638	0.180848566840525	0.466295211511338	-0.458936565426974	-0.646280759430335
C1orf131	-0.14643796490694	0.0625600216905753	0.0192445594958909	57.3399242535062	-0.20760758002805	0.108633616136515	-1.9110804501542	0.0559942430748654	0.251293392329585	-0.531725597967627	-0.641381164783809
GNPAT	-0.0980597330460881	0.0334429080928899	0.00336620548206953	114.412965485598	-0.140163104186255	0.0656907130668993	-2.13368218493097	0.0328688053450836	0.188993851961629	-0.390794071378223	-0.492785067468201
EXOC8	-0.314038191392378	0.168637042609524	0.0625729905490634	19.0876413322451	-0.403247757447733	0.249163088053514	-1.61840889273746	0.105574506811858	0.351938897538128	-1.01996493344521	-1.07242264712687
SPRTN	-0.0147080327708314	0.0764692247554708	0.847476481069478	41.749060418358	-0.0309784220462075	0.138667069689069	-0.223401432767491	0.823223089317976	0.927975190000481	-0.147980683790984	-0.252225444902315
EGLN1	-0.0287171172336961	0.06039862174349	0.634459272540557	235.140028372275	-0.0506815937848919	0.101941830168801	-0.497161898123375	0.619074887878253	0.824594101582483	-0.188790808169859	-0.295636182232019
TSNAX	-0.0857379406935999	0.0428415974212761	0.0453624535948533	168.967868740591	-0.11444989397849	0.0758797408117185	-1.50830633782048	0.131476141894126	0.394883823891872	-0.354899229012994	-0.436132797009575
LINC00582	-0.578996863525212	0.269632228911492	0.0317648094109044	4.21776650042923	-0.360444056728734	0.383093447082373	-0.940877635662694	0.346767569667893	0.642334851027195	-1.79182096684023	-0.978115992680799
DISC1	-0.254454082531	0.0673236787211739	0.000157103865247104	392.475240937748	-0.34650505465228	0.112620233172255	-3.07675667943516	0.00209266045421103	0.037988934268598	-0.846389358247338	-0.94740508147298
ENSG00000286071	-0.203171082371637	0.139958186607101	0.14659739658522	9.67407440327327	-0.297812945454211	0.274636246049012	-1.08439053380107	0.278191679101883	0.579987231150103	-0.696995897127646	-0.840124873470908
SIPA1L2	0.309827094370448	0.177464482853074	0.0808363080461539	69.0330792216226	0.440955124422334	0.281884038984362	1.564313914371	0.117743866016245	0.373334247652968	0.797428628220641	0.787555535263325
MAP10	0.428821987053028	0.28962965948043	0.138716589468549	5.22114251190427	0.630246152412834	0.485813840038668	1.29729970715258	0.194528085125202	0.485073388891286	1.14407486221971	1.20460834300147
NTPCR	-0.00102703113092715	0.0615685532216092	0.986691025885731	70.4435836326338	-0.01896879105129	0.108070909762872	-0.175521711558745	0.860669712232088	0.943983052679554	-0.108126303582763	-0.225765393522697
PCNX2	0.571149194669938	0.271484755743834	0.0353960364701352	33.933940743243	0.834496101066061	0.430129623951949	1.94010376081254	0.0523670810634127	0.241836823920979	1.55869089660376	1.65461918329588
KCNK1	0.470768636921856	0.13858845607048	0.000681583420845464	169.552793036709	0.670269340384638	0.213936368924597	3.13303130156835	0.00173010990526208	0.0339142953636547	1.26627042774448	1.29278887165869
SLC35F3	2.52953737577502	0.493329709776247	2.93648832725314e-07	31.9829097662257	3.61448362252556	0.696079686812574	5.19262907825494	2.07345020038925e-07	7.27731652474713e-05	7.26370791358833	7.77958777589008
COA6-AS1	-0.0371001494252074	0.0942777085622566	0.693935568369594	40.2411923104601	-0.0632781381781024	0.16240827917748	-0.389623844908498	0.696814717226531	0.865353474864051	-0.213211575088251	-0.323389342340855
COA6	0.196959082646057	0.258701669524837	0.446455968521085	9.5533316163291	0.328528114816125	0.419607102636356	0.782942216068344	0.433661045370465	0.70589636371533	0.468630725040121	0.539852300093481
TARBP1	-0.105134075135905	0.109489586647844	0.336944575521883	81.4721575167384	-0.155639096661241	0.17641605357038	-0.882227515644716	0.377653785010221	0.666227195408769	-0.411402468832707	-0.526882331256908
ENSG00000287633	0.15939378055911	0.126332728961481	0.207057393958467	7.8283636730839	0.234193217437557	0.22501065017382	1.04080947838088	0.297963980154412	0.598554920057551	0.359198545188388	0.332010257937126
IRF2BP2	0.00862567888579705	0.0554383461650669	0.876355829473163	344.057001791506	0.00151540892754178	0.0973907250298851	0.0155600949379601	0.987585341452122	0.994398600979899	-0.0800068145883213	-0.180633866655665
ENSG00000286263	0.102882797866141	0.217967614845877	0.636919965252678	10.9090180903964	0.283542197074251	0.329296458962154	0.861054497724916	0.389208028473529	0.674581487093274	0.194575350961395	0.440737706538273
TOMM20	-0.325092130747221	0.131224317455652	0.0132351948610234	124.80269063016	-0.501239481114375	0.194786306539394	-2.57327884089739	0.0100740007990481	0.0955603898190273	-1.0521663696735	-1.28832154061444
RBM34	-0.288430733958396	0.255478565621378	0.258905374189787	3.67155196914972	-0.0251859963165558	0.37727185718978	-0.0667582164865439	0.946774187578599	0.979946517279604	-0.945367373149404	-0.239463363995411
ARID4B	-0.0213371892116283	0.0243378458909576	0.380645148406778	1253.53914719754	-0.0221569741444152	0.0507299108855003	-0.436763514022812	0.662282862009026	0.845695744012046	-0.167292202655266	-0.232789713294672
GGPS1	-0.129934569875615	0.0549100781169332	0.017966125791568	98.3675866069062	-0.193141082723229	0.0963963292340103	-2.00361449712844	0.0451113717011204	0.222106456328061	-0.48364925110232	-0.609508057097931
TBCE	-0.00844730302458929	0.0825229949875847	0.918468534841922	56.9069267183202	-0.0128399771322484	0.144130253931431	-0.0890859259733001	0.929013622365812	0.970765563712656	-0.129742435579693	-0.212262170046257
B3GALNT2	0.162541917107221	0.121095383124625	0.179510562134403	53.4400952337773	0.214956614889548	0.21169703781675	1.01539736741909	0.309916447461932	0.609374196616825	0.368369440290822	0.289627482645777
LYST	0.234964220898208	0.0498181950679632	2.40014369057058e-06	231.556816599202	0.335365823290238	0.0850022032037386	3.94537800963126	7.96741871382343e-05	0.00449991261534373	0.579344199801302	0.554917385575327
GPR137B	0.0468951832793952	0.159956508947949	0.769388708523466	49.7464736598943	0.0783624080017534	0.26439028442164	0.296389136133247	0.766932920933944	0.902263468856149	0.0314767900940991	-0.011321791644066
ERO1B	0.0197509499963199	0.0569984816662735	0.728954116591929	126.116033783598	0.0364966245272699	0.100906540722414	0.361687401688552	0.71758564258336	0.877782240746359	-0.0475975804964955	-0.103561993050055
LGALS8	0.492597294335025	0.135787302117499	0.000285943399969053	20.6036574136549	0.717210955526642	0.242713666990201	2.95496732598744	0.00312702166204702	0.0487849595808032	1.32985989545143	1.39621232813503
ENSG00000230325	0.236121137722588	0.082236283098525	0.00408848736392926	24.0703770485209	0.333307425667094	0.162611309197155	2.04971860390707	0.0403918984996057	0.210092850720108	0.582714435709586	0.550382249825434
HEATR1	-0.0677356978464677	0.0511497809760426	0.185416133171994	103.556617040381	-0.10013344465018	0.0868877582521995	-1.15244594479621	0.249137870309864	0.549452625110368	-0.302456560711746	-0.404590280427584
ACTN2	0.701644290151515	0.227430722498481	0.00203490439208546	108.127285636899	1.0719327441156	0.371148239695696	2.88815257481613	0.00387511853737956	0.0555132384446181	1.93883858516636	2.17774814347406
MTR	0.00512200490992351	0.0448021802960664	0.908980242296853	220.174604583985	-0.0108177219807061	0.082621630822347	-0.13093086971336	0.89582999438249	0.956360801505815	-0.0902134323810438	-0.207806664691
RYR2	1.23949804240008	0.264410135342946	2.76177039898564e-06	167.457580578956	1.80496590834745	0.434637047696957	4.15281191033198	3.28414666450454e-05	0.00267467436361665	3.5056703495899	3.79279320162341
RGS7	-0.469819962228985	0.958888044797693	0.624159860432154	30.6306084016323	-0.634036847379852	1.07561136678823	-0.589466481070278	0.555548390966087	0.78506609313005	-1.47377570606606	-1.58090547895105
ENSG00000287738	-0.0342600820816964	0.337920167037496	0.919244735450573	6.0597607064919	0.39122837609123	0.408994790820183	0.956560779922588	0.338788992648842	0.63562282558694	-0.204938122112769	0.677995773074195
OPN3	0.786611760985635	0.464752793205194	0.0905434419709671	3.8844479286065	1.30305115081688	0.65023929574411	2.00395632707143	0.0450747389000249	0.222074440549889	2.18635890400594	2.68695653786016
CHML	0.18508645165971	0.478008285057662	0.69860560467527	2.97566963691598	0.933126143760781	0.744593702228871	1.25320176757815	0.210132286859007	0.503177394507573	0.434044343000544	1.87192444424692
ENSG00000288723	-0.0347669581075295	0.142488539228687	0.807232154116635	12.6643852013326	-0.0283922283222134	0.234544123085837	-0.121052823446028	0.90364919572731	0.958668067233989	-0.206414712086493	-0.246527449781275
PLD5	0.186857817964622	0.0843603492209342	0.0267603538182325	886.754844571774	0.277208687355672	0.134636261010598	2.0589452297242	0.0394994855696229	0.207638652658768	0.439204543113239	0.42678348990682
ENSG00000272865	0.279907424292707	0.0975884743269637	0.00412758837379842	45.3808487550422	0.399760728523161	0.166340798383338	2.40326325476627	0.0162494848417936	0.124893128453289	0.710269081107894	0.696794559134605
CEP170	0.0571352223507626	0.0324691275015751	0.0784623500630982	712.840953723187	0.0914415418962501	0.0575519099984629	1.58885329607119	0.112093517473464	0.364752425711933	0.0613072382761203	0.0174946270282268
SDCCAG8	-0.0427547942772794	0.0245615161480302	0.0817321574988049	1049.24184713467	-0.0507891324193212	0.0493168591623361	-1.02985334593468	0.303078854231555	0.60224159892273	-0.229684226127164	-0.295873115223007
AKT3	0.113867838307153	0.037517652437866	0.00240498209244502	1389.59277870861	0.17526648390045	0.0677025731840287	2.58877138131873	0.00963190178124998	0.0931041732179712	0.226576076482967	0.202180757123589
ZBTB18	-0.0171524418867931	0.217697683572464	0.937199506905874	26.0236992960667	0.0408729413106789	0.315493042232917	0.129552591782686	0.896920413309307	0.956831944752677	-0.155101537428471	-0.0939199343563705
ENSG00000240963	0.208898816578698	0.0777685357057771	0.00722782268151055	113.944115228416	0.305240556544049	0.127222863055233	2.3992586647852	0.0164283051096194	0.125737095337954	0.503412585919993	0.488544313308061
ADSS2	0.158477435566595	0.0455332770374113	0.000500525403312779	521.504996986743	0.241532791011396	0.077128806303916	3.13155100650291	0.00173885578087267	0.0339383072499011	0.356529123555759	0.348181070674873
CATSPERE	-0.212225680835588	0.0693282886583476	0.00220473839796639	112.08978459169	-0.306759911617365	0.114384005485786	-2.68184271318846	0.00732178755051943	0.0801639431168312	-0.723373016238758	-0.859837151430901
DESI2	0.0619478162363731	0.0503911256751556	0.218944431800069	96.316289301757	0.101312429259364	0.0890302975120796	1.13795451762495	0.255139474707025	0.556272778874564	0.0753268949908331	0.0392425214390504
COX20	-0.0816079383212121	0.0585139387088634	0.163113811104729	115.201844317958	-0.114459054023153	0.100770189250532	-1.13584240413192	0.256022526652411	0.556887718073365	-0.342868042324886	-0.436152978749755
HNRNPU	0.0402796531213496	0.0293941231965299	0.170583866881698	764.072939912938	0.0626898490421602	0.057640926685812	1.087592664564	0.276774970494736	0.578714870930909	0.012204966207413	-0.0458521377884589
EFCAB2	0.0319173499304683	0.0629450885956169	0.612108112995706	407.070009309538	0.0649516558020413	0.105847268854615	0.613635632783825	0.539456131532177	0.77501267859525	-0.0121554146738901	-0.0408688437053558
SMYD3	0.607866697503489	0.107544331410806	1.58367456756692e-08	271.438435084432	0.86300761059164	0.174090931056611	4.95722324737872	7.15077946006246e-07	0.000172802688558657	1.66565333668976	1.7174367675561
TFB2M	-0.274371819192506	0.136748010120925	0.0448131114690836	19.1348490638206	-0.400511395834748	0.219131002018749	-1.82772584501977	0.0675907072785919	0.277536104733628	-0.904412087188436	-1.06639379670645
CNST	-0.0436004449330154	0.0953898553101923	0.647616183242431	84.6204865014768	-0.080185223303189	0.160645358051588	-0.499144352975571	0.617677693574432	0.824115826502546	-0.232147706773108	-0.360639640978564
SCCPDH	0.0964856636793787	0.107613291803922	0.369934450429159	89.1705623907157	0.152623499888488	0.17481324817973	0.873065980282981	0.382627115415484	0.669821703167341	0.175939740438654	0.152292919554063
LINC01341	0.519542346341292	0.276655099803531	0.0603890431095844	6.96373170563139	0.721194192929247	0.5000061925429	1.44237052197583	0.149197875161054	0.422378697474381	1.40835402736176	1.40498834018525
AHCTF1	0.0659966995226779	0.0484323204588052	0.172990251395836	180.585560361014	0.0826949296284408	0.0839438107307375	0.985122415918158	0.324563943887097	0.622137411078481	0.0871217721612615	-0.00177622401638712
ZNF670	0.0238376812016501	0.10310014120664	0.817152433508243	29.4691056374056	0.0371154123934569	0.163526191037993	0.226969222225898	0.820447674742264	0.926797046354268	-0.0356924478495578	-0.102198657345626
ZNF669	0.137641874396805	0.0881513620004297	0.118423148643995	15.5980945186081	0.201102386933814	0.166570167577676	1.20731334943296	0.227311491534467	0.525003850662263	0.295832662977142	0.259103348832772
ZNF124	0.256960279349332	0.137844087265193	0.0623024514092577	39.4364053820843	0.368449379020353	0.226505491769746	1.62666863457289	0.103807493722849	0.348793512131095	0.643421326583919	0.627808266636517
ENSG00000259865	0.158986927116137	0.173534495106843	0.35957825525343	7.53350541829138	0.499728534690364	0.287460298898933	1.738426268269	0.0821357314562706	0.310154906911514	0.358013332860221	0.917047228730474
ENSG00000290683	-0.0777316217302822	0.118734700237958	0.512682546689519	11.9188294741349	-0.125661860902491	0.224506747911179	-0.559724204602555	0.575667569941021	0.79829874397936	-0.331575872402784	-0.460835406190589
ZNF496	-0.0884894599697824	0.0626635270487201	0.157909744171999	56.192268621731	-0.15324615773985	0.119536970025509	-1.28199801038246	0.199843344175486	0.491557859201491	-0.362914730967424	-0.521610122074536
ZNF496-DT	0.689146794162827	0.238481398406291	0.0038557312834931	11.5332390094999	1.29018724790934	0.343689529254972	3.75393236653476	0.00017408185278395	0.00782359936551282	1.90243189727217	2.65861432384707
ENSG00000289367	-1.02693270605948	0.290221166749419	0.000402485501974016	8.75904709100891	-1.25286524993734	0.436217566293306	-2.87211095276006	0.00407739782997934	0.0570335599017985	-3.09671119689323	-2.94433049457124
ENSG00000290612	-1.11963072655637	0.299997549214063	0.000189865270218103	11.1652638247876	-1.43533287813045	0.392777519000123	-3.65431525150502	0.000257869266743858	0.0100032917396611	-3.36675152366703	-3.34634974221923
OR2L5	-0.756265954320135	0.285906989347093	0.00816554865975061	20.6288433936138	-0.967796460024819	0.414811977944451	-2.33309670762309	0.0196430702298876	0.140608673613816	-2.3082268506828	-2.3162566735685
OR2L2	-0.834969889009626	0.275421901586589	0.00243258835156258	20.3435432213833	-1.18404009914107	0.412307580724821	-2.87173982360348	0.00408218903094867	0.0570335599017985	-2.53750074593978	-2.79269244448878
OR2L3	-0.927796652075414	0.299111524286595	0.00192320656332269	27.9324078866945	-1.21656890651011	0.429904393905741	-2.82985920533961	0.00465684922604044	0.0606418855486414	-2.80791611508436	-2.86436108398874
OR2L13	-0.717207460184034	0.384004727646049	0.0618032338940617	8.34459712802795	-0.95047727118774	0.54880292648213	-1.73190999049581	0.0832895896816452	0.312379676482637	-2.19444482531411	-2.27809841319594
SH3BP5L	-0.101718726012991	0.0980718545951884	0.299649317114676	26.4738320622454	-0.22594541538377	0.164575878163062	-1.37289509195207	0.169784962616068	0.453003824962865	-0.401453151811108	-0.681783743839625
ZNF692	0.124417195945063	0.0590864675251769	0.0352321538363185	81.6823760640427	0.191495299367019	0.0979795055270082	1.95444239422328	0.0506489211920933	0.237473202065092	0.257307606331443	0.23793666763054
PGBD2	-0.0379195742743205	0.0824410281381951	0.645544940939736	21.8037184815551	-0.0612185388395184	0.148108708455221	-0.413335174400141	0.67936106243196	0.855790584627373	-0.215598656849382	-0.31885155892824
SH3YL1	-0.0185592041715925	0.0515028004582173	0.718582944160821	249.826664746782	-0.0151485591648924	0.085409731388829	-0.177363386098574	0.859222964986426	0.943380253954665	-0.159199602792154	-0.217348521094318
ACP1	-0.0804171000270228	0.0541980752448792	0.137871799753454	83.3771268514418	-0.115435691256454	0.0954397009406388	-1.20951438571934	0.226465287699474	0.523987569608844	-0.339398989152295	-0.43830474106313
ENSG00000228643	0.861822175053001	0.249587158886579	0.00055440781502798	11.2340794679177	1.34252565174358	0.385382437900036	3.48361917854653	0.000494682820610326	0.0153195786945732	2.40545575939375	2.77392817946574
TMEM18	0.0350895440014002	0.0981557805865154	0.720726276979439	34.0029583895909	0.0194804136584577	0.168611925157847	0.11553402074154	0.908021856361483	0.960403973927289	-0.00291443715449359	-0.141052721455094
TMEM18-DT	0.204726893862101	0.216440630485285	0.344209724119899	4.40040973114251	0.320029928501567	0.364681170268282	0.8775608794557	0.380182067091988	0.66833305886374	0.491259280297868	0.521128790052919
ENSG00000290112	-0.0546016529438118	0.179351657169952	0.760793400691424	4.54960127892916	-0.0490586767682977	0.328403999285768	-0.14938513804641	0.881249738263986	0.951267017556343	-0.264195530342777	-0.292060513032681
EIPR1	0.0264156906954096	0.0985385807478833	0.788641896153044	50.9025304538643	0.0286084564782397	0.165104426225613	0.173274921407296	0.862435335325155	0.944540082281202	-0.0281824004678653	-0.120941488886083
TRAPPC12	-0.12156322532938	0.025785872851556	2.4250222713353e-06	275.567829429182	-0.149708718743741	0.0554557915753293	-2.69960475706819	0.00694218960448989	0.0772921578246114	-0.459262531680656	-0.51381630912317
ADI1	-0.234973742426676	0.0813381382906221	0.0038665253573726	57.1283940210013	-0.31851289244221	0.142687453605176	-2.23224175913569	0.0255989888312112	0.163004187628892	-0.789640817348209	-0.885731741915878
ENSG00000235078	-0.059750060118503	0.136141975472023	0.660748117023838	15.2656157320691	-0.0414127340491387	0.21831686259588	-0.189690954499454	0.849551309381653	0.939490738810665	-0.279193450992709	-0.275214696764039
ENSG00000242282	0.0251979164423501	0.1807355058635	0.889119264854198	3.79555512357278	0.100079762390947	0.312085495809492	0.320680594692036	0.748452454443196	0.895167353423704	-0.0317299212829828	0.03652666541599
RNASEH1	-0.269711649359213	0.0681508799247955	7.57171649603933e-05	55.6880432857828	-0.406567592195955	0.124290331307586	-3.27111198368122	0.00107125481593159	0.0251055123078658	-0.890836459814107	-1.07973702656509
RNASEH1-DT	-0.114788855633357	0.0656354163633915	0.0803107406105469	50.6167057598414	-0.146166683882238	0.116145303064969	-1.25848123019212	0.208217771149695	0.501447706631607	-0.439527989383046	-0.506012370395708
ENSG00000287126	-0.285047968861059	0.175810084334128	0.104944683948918	4.73840221370652	-0.289020961939371	0.303575501585698	-0.952056277366578	0.341068441433183	0.637089245003921	-0.935512977258453	-0.820754058861378
RPS7	-0.100179823500799	0.0731616916839221	0.170907571939684	171.280206876738	-0.161443096626766	0.126282253304322	-1.2784305981436	0.201097641009118	0.492833605738954	-0.396970146294508	-0.539669912936984
SILC1	0.0796449671075269	0.0412313145087723	0.0534012269467282	1094.42740530508	0.122072701445461	0.07292276733374	1.67399984817883	0.0941306291902777	0.332378544314593	0.126880794185172	0.0849823005323002
RNF144A	-0.00424626190371605	0.0377227053425253	0.910375317379228	1274.21980176685	0.00649608476609321	0.0650134959388005	0.099919019463408	0.92040861656678	0.966218614146039	-0.117504304592756	-0.169660262333512
ENSG00000223884	0.376666589299405	0.145534336261477	0.00964893002477869	5.44130560642405	0.549439706196943	0.291803616604451	1.88290917223869	0.0597126779943231	0.259347255838043	0.992140003450234	1.02657267149901
KIDINS220	-0.0102598108730232	0.036464165006123	0.778428965048537	949.992495528455	-0.00775516490777686	0.064116395358405	-0.12095447450572	0.903727094443733	0.958681714104423	-0.135022485887645	-0.201059128689518
MBOAT2	0.0269394847985191	0.0336346325979013	0.423163590530342	862.805099348982	0.051507246363711	0.0599015939886299	0.859864369777668	0.389863811192167	0.675083101231498	-0.0266565261287189	-0.0704900506064997
ASAP2	-0.253200973488086	0.15964664568578	0.112737329622398	197.722395886445	-0.364483273824519	0.241126687599466	-1.51158412804957	0.130639691948483	0.393679154327486	-0.84273890299902	-0.987015341206423
ITGB1BP1	-0.227716350559533	0.0819375794327183	0.00545023206569588	150.739591316321	-0.338076096465591	0.130441241745508	-2.59178839408153	0.00954784787501399	0.0928872500329924	-0.768499174184486	-0.928834097336096
CPSF3	0.00399629902436009	0.0858609115512048	0.962876769501795	62.9293232490608	0.00793394678606878	0.137127369727983	0.0578582291909134	0.953861555629535	0.983469073818727	-0.0934927471232493	-0.166492312965088
IAH1	-0.268526826240424	0.0762755206673691	0.000430758359133266	72.657650212395	-0.419483181482311	0.130386968678902	-3.21721707109668	0.00129440623963762	0.0283633530921356	-0.887384929560798	-1.10819311786878
ADAM17	-0.0372286733676192	0.0629182755329189	0.554052244518523	203.435250592878	-0.0471452556352609	0.104853514614138	-0.449629712544743	0.652977460038724	0.84163832227551	-0.213585980574162	-0.287844794705246
ENSG00000239300	0.0726554419643898	0.0646367737593078	0.260988688340819	50.4883180384466	0.114945716134902	0.124044473377109	0.926649233178279	0.354108683894007	0.648153776429943	0.106519478554816	0.0692798699098284
ENSG00000271855	-0.218838803061271	0.107118829229267	0.0410570267064121	12.6861448681918	-0.2872502132654	0.204174214469589	-1.40688780907829	0.159460659076737	0.437648403546859	-0.742637825532913	-0.816852681632261
YWHAQ	-0.0905131940508336	0.0393015346574713	0.0212763239796478	702.442100484079	-0.127741851837715	0.0664085656069313	-1.92357492847854	0.0544078861690017	0.247779779938488	-0.368810108340328	-0.465418117103061
ENSG00000240687	-0.040894566977479	0.0870490413957653	0.638506719150612	218.01055855006	-0.0401813005222822	0.145708668261559	-0.275764654235625	0.782728833229051	0.90998483508052	-0.224265163398327	-0.272501558083509
TAF1B	0.0659853805447698	0.113458013126472	0.560846831035105	54.022028837802	0.0836557583790167	0.191049502982781	0.437874776290607	0.661477061330521	0.845315690450416	0.0870887986362966	0.000340708478708853
KLF11	-0.537639807631041	0.253557225878744	0.0339733017724073	6.34425955406938	-0.330563582808257	0.421615599324663	-0.784040209465088	0.433016516900019	0.705265387089465	-1.67134295848364	-0.912282256780191
HPCAL1	0.651736382383919	0.235178885111189	0.00558437976627584	27.2048306187323	0.949439350663928	0.392847291665575	2.41681531426255	0.0156569589493027	0.122275042634961	1.79345093125622	1.90786628900521
ODC1	-0.827890694272097	0.397503902944972	0.0372764400234553	12.7126449389986	-0.758392944244009	0.428824936869918	-1.76853741244545	0.0769711034400729	0.299770418972289	-2.51687821214703	-1.85489130863949
NOL10	-0.052488354198196	0.0487320973331297	0.281444648198587	184.645678853745	-0.0866107569466601	0.0824463863875232	-1.05051004345494	0.293483675780879	0.594463734583272	-0.258039240480515	-0.374796608034393
RN7SL832P	-0.267003234701892	0.145548005711903	0.0665844764857414	9.46412255410583	-0.286035327742477	0.243919880744974	-1.17266098552063	0.240931782697869	0.541481233229043	-0.8829465267262	-0.814176002109759
ATP6V1C2	-0.364368504947497	0.262914843633897	0.165783454188471	4.27168923248746	-0.353038000083314	0.393479860358525	-0.897219999421667	0.369601535398741	0.660676112897895	-1.16658310550755	-0.961798702046215
PDIA6	-0.38068916403338	0.0943967915739121	5.5101813610746e-05	82.4952431047017	-0.555339764813347	0.150814258119743	-3.68227627637447	0.000231160701237779	0.0092905297492302	-1.21412712089312	-1.40751723338239
SLC66A3	0.050272189733317	0.137202281506259	0.714059693076243	29.0683342605078	0.0643563976227622	0.227016545114757	0.28348769729638	0.77680301116378	0.906943033313788	0.0413144103738636	-0.0421803379564721
ROCK2	0.140665205173652	0.100442498242775	0.161377091103714	87.2860474657378	0.174375910805219	0.174333061158216	1.00024579185794	0.317191573613351	0.615985881276351	0.304639984067157	0.200218614417699
E2F6	-0.0562429619088479	0.0758527248439099	0.458404983076898	60.6100491575024	-0.0872910649885564	0.125198638191452	-0.697220562855263	0.485664772237945	0.73996738062631	-0.2689768580009	-0.376295487204799
GREB1	-0.364502470420775	0.151037978862121	0.0158080788282305	94.920919431401	-0.537446736342923	0.231401597496736	-2.32257141764332	0.02020218767075	0.142595579172573	-1.16697336281819	-1.36809466887023
LPIN1	0.179126172391141	0.0781618542340881	0.0219210019774124	134.326074344844	0.268873741897725	0.136264019748602	1.97318222663458	0.048474804673792	0.231339012144223	0.416681342661164	0.408419637998552
ENSG00000287291	0.0361288845701767	0.155747171031999	0.816560251084593	8.08105691536464	0.332249482042249	0.381587163223085	0.870704033217199	0.383915775733881	0.670930936584842	0.000113285177841227	0.548051350343012
NBAS	0.0190777965314907	0.0324868194997162	0.557037639796161	450.508244982198	0.0239307764137983	0.0571476902053922	0.418753169686993	0.675396533136429	0.85378786510283	-0.0495585563688711	-0.131247522010241
DDX1	-0.0622141565872437	0.0517173188467515	0.228989624599047	127.191558930896	-0.11160735370756	0.0957234681173071	-1.16593512440217	0.24364067642714	0.543579785085818	-0.286371656223566	-0.429870009947318
MYCN	0.295641678123097	0.148453101639388	0.0464279233997934	13.014325023084	0.376778788925603	0.275211921288988	1.3690496660207	0.170983750475963	0.454958748333244	0.756104828442354	0.646159922415791
ENSG00000226764	-0.245472731195088	0.129475727560598	0.0579735760991962	23.7007151514546	-0.165983436688351	0.234036112620853	-0.70922147368449	0.478187049767309	0.735713443135732	-0.820225616706588	-0.549673353622323
GACAT3	-0.520604300128625	0.120213682011625	1.48664673230032e-05	25.0143776245145	-0.551217335642308	0.214416888790285	-2.57077387304803	0.0101471558741076	0.0959692130424094	-1.62171650488677	-1.39843454901676
CYRIA	0.920513708440866	0.453589750700759	0.0424178638988818	7.63073700943224	1.21692941396951	0.658454397319714	1.84816050879621	0.0645791264770386	0.271059482744313	2.57643115638668	2.49721002667693
SMC6	0.064072940131396	0.0436423236249372	0.14206682592057	261.067661514323	0.104872663990866	0.0746471954275173	1.40491097341624	0.160047753081857	0.438509330032081	0.0815176329156632	0.0470865587753262
GEN1	0.132317977746614	0.115057081438858	0.250135515968059	27.4900815196098	0.167909057151069	0.208780202521568	0.804238405381005	0.42125930256062	0.697728469555742	0.280323520673765	0.185970609626735
KCNS3	0.174039288533738	0.247094346307138	0.481218903144013	24.2292908082818	0.313303018044065	0.391712556960321	0.799828885944553	0.423809944545202	0.700065261378398	0.401862646730548	0.506307818750228
RDH14	-0.268466150311745	0.0817827823250305	0.00102827784754472	36.5774433503921	-0.43526112468768	0.145874536229983	-2.98380468542813	0.00284688434830423	0.0460033376575967	-0.88720817338499	-1.14295565037752
LINC01376	-0.16669399197854	0.104234253891993	0.109770687000377	121.37367601507	-0.269428789331978	0.177009555983937	-1.5221143730592	0.127980425199101	0.389670054012751	-0.590733806991218	-0.777587878813935
TTC32	0.0767937390716906	0.0510911795874587	0.132820389530665	71.8013634017007	0.118501365243037	0.0965762715103918	1.22702360931676	0.21981371740278	0.516225550104023	0.118574828789399	0.0771138040356113
WDR35	-0.040865932564053	0.0746438670847938	0.584049851719973	77.3403499445547	-0.0625428998226197	0.127144962981992	-0.491902300773628	0.622788411734335	0.827014229941023	-0.22418174795626	-0.32176943872595
WDR35-DT	-0.419184438244975	0.199376834789351	0.0355118508541899	4.58382259715586	-0.353245368151889	0.31394209589185	-1.125192743421	0.260507367469537	0.562328174530451	-1.32626841982942	-0.962255582840579
LAPTM4A	-0.109467704248264	0.121366022972751	0.367076338778582	44.9268391468876	-0.182885877541769	0.219221687742132	-0.834250841809481	0.404139646645303	0.6864180817143	-0.424026844362464	-0.586913419833489
PUM2	-0.0139754149086442	0.0228731405385096	0.54120172097851	706.570659479289	-0.0209856292012859	0.0415711921895617	-0.504811820300772	0.613691012855716	0.821505559435716	-0.145846481077216	-0.230208963945123
RHOB	-0.067619984981767	0.0586673663297102	0.249074753372933	236.338507127501	-0.118642971894577	0.10539088210768	-1.12574227980516	0.260274622087348	0.562271971712292	-0.302119475414474	-0.445371137233796
HS1BP3	0.0737290446436436	0.0800420118494084	0.356982909584553	54.0115333363659	0.103508095190929	0.135294438830325	0.765058017800275	0.444236997517411	0.713966155735299	0.109647010478118	0.0440800916680006
LDAH	0.0295951340106082	0.114373567117238	0.795821570667742	60.0425510693045	0.102597529303399	0.199466072160608	0.514360804281486	0.606999757593229	0.817707574421953	-0.0189203050402313	0.0420739001223338
ENSG00000233005	0.467141757754967	0.215271744425885	0.0300061166795194	7.95350379975005	0.694504861233082	0.334123398160227	2.07858792606926	0.0376552416787963	0.202467526312819	1.25570489861942	1.34618544372098
ATAD2B	-0.0503243394668534	0.032387460815959	0.120226952563458	354.265625610195	-0.0571124895375967	0.0612848210953587	-0.931919005665859	0.35137838471501	0.645897984000666	-0.251735208937418	-0.309804963279958
UBXN2A	-0.0410341232094507	0.0493145044548745	0.405357949075677	274.478926632234	-0.0505332252405322	0.0790029085573103	-0.639637529343295	0.522408277780652	0.764273563196168	-0.224671707252046	-0.29530929131351
MFSD2B	-0.183959062871559	0.149995373374663	0.220036307792264	8.92530169465597	-0.261713042155894	0.256764095036864	-1.01927429580183	0.308072763435306	0.606963459743364	-0.641029005968848	-0.760588266852692
WDCP	0.0482433027034823	0.0801521809732595	0.547243154531745	19.7248886743372	0.104667786427749	0.158497986886052	0.660372970560167	0.509014513299257	0.75577990940213	0.0354040218500652	0.04663516515225
SF3B6	-0.152673996834498	0.0631473880288969	0.0156172103102866	63.5312132559539	-0.247985677888819	0.114565400208072	-2.16457741550617	0.0304200621010319	0.181107486038494	-0.549891898504176	-0.730343643685896
FAM228B	0.0626358619114048	0.033081857000264	0.0583100225126289	267.668298812621	0.0829901628818897	0.0616294149123915	1.34659988253764	0.17810913201949	0.462155732282925	0.0773312536375972	-0.00112575548337906
PFN4	0.00705341349319648	0.172760844228652	0.967433322931556	5.43869596088435	0.0308321238892807	0.335446283932674	0.0919137440660064	0.926766571502294	0.969723596714603	-0.084587010132057	-0.11604222478944
FAM228A	0.0577430447029158	0.191935225590899	0.763531532782059	11.8778750151346	0.0569185766555911	0.30535548009514	0.186401032127725	0.852130283093782	0.940223069107066	0.0630778968696485	-0.0585676128883195
ITSN2	-0.0554023389177381	0.0264636499137571	0.0363022263789585	623.930352919877	-0.0799627413545272	0.0484582761809091	-1.65013590363806	0.0989151428331007	0.340679467407182	-0.266528023538244	-0.360149460739461
ENSG00000242628	0.394799986529417	0.139526819222974	0.00466115580140175	15.9603624044518	0.579583962189473	0.245920708755493	2.35679201285048	0.018433568116196	0.135390746188762	1.04496474002242	1.09298758155747
NCOA1	0.0835207371471974	0.0224385843931356	0.000197500127500359	1140.5693982449	0.124372924356298	0.0434321916711242	2.86361151880317	0.00418841348266144	0.0578644828002927	0.138171371938639	0.0900502344622514
PTRHD1	-0.00638376728491947	0.359984653738402	0.985851501300013	4.23018740841868	0.203893317053268	0.490314821924413	0.415841634672631	0.677525890513234	0.855001755606281	-0.123731111255151	0.265252426551223
CENPO	0.0761554972205018	0.2034960309278	0.7082289012781	7.02253930899761	0.233873779495244	0.299405383836971	0.78112750177729	0.434727508166018	0.706929751558221	0.116715554587729	0.331306460762193
ADCY3	0.249459844660947	0.167365730359168	0.136090895658694	101.592788993204	0.369044778642437	0.259119897718757	1.42422400553349	0.154381637955824	0.429750494611171	0.621571670859447	0.629120072519514
DNAJC27	0.0947772684451407	0.0368781917853633	0.0101696003050934	99.0499938552146	0.155683276297543	0.0712852380474665	2.18394832593361	0.0289660453711291	0.175498756603294	0.170962982522578	0.159034329096789
DNAJC27-AS1	-0.129198543768547	0.0735358173460535	0.0789268200587438	121.846179627709	-0.171206790179568	0.124862877676037	-1.37115845290521	0.170325566581009	0.453698803211177	-0.481505119767031	-0.561181634085728
ENSG00000286645	-0.0894775443087983	0.170612002378176	0.599965263036322	4.9510476014602	-0.118935613641017	0.308694602405635	-0.385285692442177	0.700025760656899	0.867076694214213	-0.365793137823986	-0.446015896065263
EFR3B	0.582534424512063	0.120179267281328	1.25208407354804e-06	115.941244677296	0.873647519521106	0.206837897093875	4.22382712160623	2.40188320890302e-05	0.00214582790196603	1.59185742130927	1.74087899796828
DNMT3A	0.00300456650616328	0.0417733221911854	0.942661207568691	374.588986649852	0.0182279743041493	0.0690964121125432	0.263804932077513	0.791930233918968	0.914437767452331	-0.0963817815584026	-0.143812140930919
ARNILA	0.0882805735070752	0.220140781406137	0.688406344365598	5.79901768944309	0.316424619265325	0.356593743829185	0.887353254904266	0.374888742091232	0.664210931149861	0.152037339724373	0.513185442945024
DTNB	-0.0344707101229258	0.0396656576017234	0.384829843734457	759.48883232421	-0.0368972809830212	0.0717461327661101	-0.514275537377117	0.607059362234513	0.817707574421953	-0.205551706575268	-0.265266088003097
DTNB-AS1	-0.0673567664772091	0.13079502949293	0.606567304759364	8.39813695491394	-0.105635992621252	0.251794722244181	-0.41953219543184	0.674827230352379	0.853727102868557	-0.301352688695591	-0.416713692220583
ASXL2	0.215379632248234	0.0382378670219562	1.77485322127211e-08	192.699996812362	0.314068089394869	0.0696704806105346	4.50790760509523	6.54700731339433e-06	0.000893605877840239	0.522291970525848	0.507993451494472
KIF3C	-0.217473120930444	0.268693894250433	0.418301617292412	29.0804194247376	-0.032855500373405	0.346223917841753	-0.0948966800971332	0.924396893519094	0.968481356758076	-0.738659431529451	-0.256361091451508
RAB10	0.0235807000177329	0.0272847773094902	0.387453967862178	545.167731384245	0.0416742277449328	0.0494739617636729	0.842346686202373	0.399593925791213	0.68268504227962	-0.0364410645137298	-0.0921545112364493
GAREM2	0.88273386070742	0.25461340482753	0.000526385055050751	4.26540576761989	1.30346477363957	0.441685463459401	2.95111540106046	0.00316628593641683	0.0490814018815845	2.46637397962371	2.68786784655437
HADHA	-0.00615349785866516	0.0291505762226756	0.832814293551374	148.548821689977	-0.00424321876147367	0.0724641207198269	-0.0585561339780762	0.953305650708376	0.983369145166601	-0.123060309108801	-0.19332148250264
HADHB	-0.00358886288737306	0.0354189113364011	0.919291536705445	165.338090403145	0.00418219434950829	0.0667864609476344	0.0626203917705333	0.95006879099909	0.981815356014932	-0.115589223297142	-0.174758309004184
ADGRF3	-0.129032588523882	0.0743227150224226	0.0825439589955917	31.8860256842194	-0.157847420722023	0.141576076618073	-1.1149300396835	0.264880402710427	0.56524693310033	-0.481021672458673	-0.531747790331865
SELENOI	-0.0307359023747166	0.0361886571183415	0.395700916699995	141.123531942308	-0.0645747784104593	0.0731809086264635	-0.882399243497613	0.377560944677025	0.666227195408769	-0.194671768693558	-0.326246146782521
SLC35F6	-0.152327949257739	0.0913955783667963	0.0955763828991514	34.5470233434224	-0.268453529951483	0.157389069786715	-1.70566819103307	0.0880698752485178	0.321983638650397	-0.548883820875263	-0.775439152235468
CENPA	-0.18224518885109	0.165114040618269	0.269700110887464	16.3265884049305	-0.183131845975121	0.238468167070627	-0.767950910281802	0.442516349770301	0.713201903917943	-0.636036287698753	-0.587455346341224
DPYSL5	0.295221148766885	0.123142772243782	0.0165123753844901	629.10656470896	0.440927616471848	0.192332451051069	2.29252845301061	0.0218751676212295	0.149088830762532	0.754879776557095	0.78749492875647
MAPRE3	0.133095012547429	0.13993480489835	0.341542661796501	59.4054695931168	0.195333819515573	0.209449763267766	0.932604632576511	0.351024140618791	0.645897984000666	0.282587115197166	0.246393833416516
TMEM214	-0.0234068097848936	0.104509520945916	0.822782043727325	19.9916883821257	-0.0680999606791964	0.190173003604532	-0.358094784161959	0.720272382233931	0.879080575137471	-0.173321252821673	-0.334012955270873
AGBL5	-0.110812953080123	0.0613797038626561	0.0710171154918262	48.9467094358267	-0.174064697970698	0.116092199215385	-1.49936601379872	0.133778705375578	0.39760830976533	-0.427945713742844	-0.567478279421752
OST4	-0.448214735553284	0.109616057193091	4.33327535851984e-05	34.0995305580171	-0.621940385911668	0.191275257794106	-3.25154645239658	0.00114779017904521	0.0263134914919213	-1.41083711859402	-1.55425411954666
KHK	0.039410203320972	0.166189965860336	0.812548579353243	14.3885444793982	-0.0238698301247998	0.284727651012108	-0.0838339024676767	0.933188492616866	0.972439669847676	0.00967215583078519	-0.236563539257022
ABHD1	-0.143608820209515	0.14121786933666	0.309186284806575	12.6398476297601	-0.196067955170741	0.24546131249607	-0.798773351193092	0.424421845409185	0.700683438590749	-0.523483963955511	-0.615956647847765
PREB	-0.118402900635338	0.108507610051433	0.275187334508511	24.8035666759384	-0.216379857152458	0.195793724125994	-1.10514194527101	0.269098087768805	0.569775195604705	-0.450056131063728	-0.660708561564469
SLC5A6	0.253539264006052	0.136961264709299	0.0641443865591676	16.2804561472844	0.348590412711414	0.282797077947976	1.23265210249287	0.217705589060257	0.512979234069254	0.633455503190435	0.584054277100701
ATRAID	0.0677939845636527	0.0596431528523644	0.255680457985093	39.7029065444548	0.0753326010129138	0.116799087165048	0.64497593980732	0.518942777782269	0.762040195578974	0.092357476625811	-0.0179971714812109
CAD	-0.03311634017491	0.0782488193898382	0.672135923015949	34.0147480295014	-0.064900825395295	0.144691861666316	-0.448545098859584	0.653759845871585	0.842051146911113	-0.201606266301848	-0.326964505237878
UCN	0.0064248423717007	0.151117385473393	0.966087696788164	22.2045579111969	-0.00154047290463132	0.243918404356386	-0.00631552550819643	0.994960973201331	0.997532456366783	-0.0864181123512785	-0.187366695526391
MPV17	-0.15394046810879	0.082029490130371	0.060566371519888	60.6197373928283	-0.219935630808972	0.139523979691037	-1.57632853718765	0.114950108236477	0.368685714863773	-0.553581279517127	-0.668542770099725
GTF3C2	-0.040236720606121	0.044684491131927	0.367874030088075	110.577095036072	-0.0519150418931538	0.0799150469308496	-0.649627872183768	0.515932624677539	0.759776505531629	-0.222348778904503	-0.298353759510831
GTF3C2-AS2	0.0230053413422615	0.10590960587	0.828039424620683	14.9613745733455	0.0532773977460368	0.1887251769078	0.282301485254747	0.777712346805937	0.907484976194595	-0.0381171525672137	-0.0665899893518396
EIF2B4	-0.175607435980146	0.0852651389212724	0.039442007826318	38.5012163283658	-0.283882911639522	0.147156619142844	-1.92912091411912	0.0537158531972264	0.246061339956593	-0.616699726414	-0.809433721460288
SNX17	-0.280608114135066	0.0955909811857494	0.00333001753526126	39.8264916451094	-0.410032859360715	0.159691488147624	-2.56765632355851	0.01023886119082	0.0965649730095185	-0.922579153918875	-1.08737182793929
ZNF513	0.0813384256995816	0.147927627947186	0.582420315871902	10.7341742148741	0.140490975436861	0.27322554231619	0.514194149807113	0.607116257519264	0.817707574421953	0.13181403989123	0.125562104886204
PPM1G	-0.0699792673862078	0.0677182961945914	0.301422410220795	73.6379723227685	-0.119777369233426	0.114865559420141	-1.04276137980854	0.297058822177734	0.597644888456663	-0.308992344846116	-0.447870482291405
NRBP1	-0.164609931452937	0.0592606807761873	0.0054740763904581	90.4150687208501	-0.228497039627053	0.0983243589262432	-2.3239108001554	0.020130275298489	0.142458179632754	-0.584662691531217	-0.687405574236189
KRTCAP3	-0.042038389373529	0.139971553502254	0.763921459618999	7.54102982353949	0.0330484265866832	0.250754411297886	0.131795992802787	0.895145656183841	0.955976390480765	-0.227597253684019	-0.111159186895031
IFT172	0.0452317421650566	0.0425349350126509	0.287599609416349	182.894213269511	0.0733274784151643	0.0745301832585101	0.983862848704206	0.325182952529048	0.622535312107883	0.0266309888604037	-0.0224149297771433
ZNF512	-0.196372768224493	0.0592986418890672	0.000927675137150148	82.6021833503229	-0.29231114266974	0.110035362284079	-2.65652001867435	0.00789517632728985	0.083701667998144	-0.677191601804346	-0.828003103499855
CCDC121	-0.108327936065559	0.113323416456148	0.339113474949936	12.3220377691845	-0.0861003779508381	0.222770537100375	-0.386498048941021	0.699127847288764	0.866376666615281	-0.420706564481036	-0.373672122656096
GPN1	-0.029648995500072	0.132613819677764	0.823088835409714	11.3860251651025	-0.171185250512514	0.23049589052224	-0.742682440561763	0.457673963213746	0.722640519680144	-0.191505480071337	-0.561134177115803
SUPT7L	-0.0679502022572635	0.0877451797359997	0.438692026142908	56.6141782278329	-0.105319317534446	0.150507443887809	-0.699761518858519	0.484076250225577	0.739197673874706	-0.303081437498491	-0.416015982268374
SLC4A1AP	-0.22420446898246	0.0928502963194159	0.0157487060440745	55.5767427535062	-0.289630072253163	0.150354823713538	-1.92631047744087	0.0540656179491465	0.246819843353474	-0.758268646676129	-0.822096072633959
MRPL33	-0.252349483713053	0.0692772163887043	0.000269893602890039	91.6995339507647	-0.41296332581953	0.116218084760565	-3.55334823035782	0.000380360601616509	0.0128304247790136	-0.840258412306101	-1.09382833714422
RBKS	-0.0188493674137681	0.137946963526155	0.891313671070931	23.2751223960175	-0.0181296396875216	0.23041534757648	-0.0786824310021447	0.937285220178921	0.97453148922951	-0.160044882727095	-0.223916545026854
BABAM2	0.0161066441519982	0.0597761839226747	0.787584039585304	244.681644800544	0.0273085408539128	0.105622190305245	0.258549276198419	0.795983024361856	0.916614777136014	-0.0582138755995531	-0.123805509789258
ENSG00000223522	0.0464317357644941	0.189372242380623	0.806311135682527	8.92104340511229	0.208378751747409	0.29603766653392	0.703892697801459	0.481499599296724	0.737342109275158	0.0301267125229109	0.275134897754305
PPP1CB-DT	-0.317600596725499	0.0767643928542282	3.5135122842741e-05	56.5561691382439	-0.448674646964987	0.134929952640814	-3.3252412691448	0.000883420512783812	0.0223754326098732	-1.03034264264655	-1.17250880557349
PPP1CB	-0.0456923116333248	0.0284336228631492	0.108058382343494	178.991974773542	-0.109369998561145	0.0604557022967601	-1.80909317741903	0.0704365288429692	0.284000238422924	-0.238241562545764	-0.424940588539311
SPDYA	0.238804921640058	0.134999392913283	0.0769050061881392	17.639431875455	0.292563072568458	0.234918280796196	1.24538231582867	0.212991250558978	0.506775313339132	0.590532616531347	0.460612824197331
TRMT61B	-0.174322676443757	0.0616794238013083	0.00470936186763485	83.5798444793067	-0.271602583963866	0.103041604444138	-2.63585359941781	0.00839259324768926	0.0863933080057174	-0.612957069524753	-0.782377261408025
WDR43	-0.100689435441545	0.048002419102177	0.0359413034218084	97.580023659702	-0.141874183101938	0.0904709110332344	-1.56817458210209	0.116840394609745	0.371835979478032	-0.398454706312825	-0.496554978137622
CLIP4	0.133974072892619	0.0503350130373534	0.00777592117552485	883.459228711108	0.202345872373444	0.0868940023612487	2.32865176968396	0.019877521115841	0.141484567247036	0.285147922230547	0.26184304072142
ALK	0.460016756897971	0.149604917191859	0.00210589203553016	31.8563204782873	0.703116795037596	0.261662551368255	2.68711281519247	0.00720726057452617	0.0794037579440137	1.23494892616851	1.36515956632656
ENSG00000288553	0.0832427490291271	0.184249350079878	0.651417399735661	4.27076326793809	0.3554833327048	0.344964818825167	1.03049155538659	0.302779314360723	0.601999505388015	0.137361559584065	0.599241006589539
ENSG00000233862	-0.0835561343819142	0.114293140981181	0.464737210763346	23.7436370203152	-0.112652535342235	0.192760276839085	-0.584417791826876	0.558939259418534	0.787848883446989	-0.348543368486452	-0.43217279175354
YPEL5	0.044091889660298	0.11847385300731	0.709769575067517	50.0726830950988	0.0347335025379494	0.201830062441923	0.172092809751491	0.863364565420772	0.944970081591001	0.023310463338834	-0.107446566892973
LCLAT1	0.344379113487316	0.244785090440649	0.159467984471669	23.677223912861	0.50793785361684	0.386732981971941	1.31340712402361	0.189045798241537	0.476199121034784	0.898082757435043	0.935134295741789
CAPN13	-0.0847547380209046	0.0658506739963935	0.198068244602683	56.9831527849563	-0.122319285267534	0.121147088898735	-1.00967581127582	0.312650635000246	0.611834319411416	-0.352035043029342	-0.453470923211998
GALNT14	5.29282565730019	1.79555519814669	0.00320108601964676	2.19208265250032	3.01866957706914	2.65892789930126	1.13529576257499	0.2562514170734	0.557239163493616	15.3134943762699	6.46686882039953
EHD3	0.0648860445512385	0.370771612971141	0.861077488301824	6.00507172208523	0.14164641969064	0.536854113916642	0.263845271962718	0.791899148231852	0.914437767452331	0.0838863025167885	0.128107821264519
MEMO1	0.119391945232939	0.0989085096331931	0.227395646678204	29.7575885668771	0.254137572163022	0.170024964987306	1.49470739301135	0.134990824002625	0.399726321122026	0.242668455062106	0.375952378306391
ENSG00000288937	-0.0702904696361527	0.15871633684222	0.657860836418634	7.6031652903346	-0.0812648028484136	0.266264471932861	-0.305203327573138	0.760211298205867	0.899452182908154	-0.309898913905708	-0.363018209499705
SPAST	-0.0905702637376846	0.0408003695294066	0.026429678118849	203.05291954103	-0.109064075874609	0.0738432135057681	-1.47696816940517	0.139684169889579	0.406933665680294	-0.368976359106024	-0.424266568662485
SLC30A6-DT	-0.108076484516274	0.127232238085935	0.395635051116403	8.25971151722949	-0.157848431809666	0.216191106754677	-0.730133788476252	0.465308409744421	0.726802610876994	-0.419974056298306	-0.531750017996563
SLC30A6	-0.0469683656473918	0.0429090752458416	0.273690977063316	120.151764741442	-0.0743330053293842	0.0713705946064089	-1.04150744069476	0.297640101704812	0.598242806003631	-0.241958859216098	-0.347745823646697
ENSG00000289727	-0.0448641143750869	0.239421921062245	0.851358659126503	8.17054347141591	0.232946849843313	0.33624473580463	0.692789581629803	0.488441611304392	0.741465916814273	-0.235828925716532	0.329264215981669
YIPF4	-0.0508854838498729	0.0372122385384499	0.171487596939176	323.071607637006	-0.0738986718533325	0.0653096572476077	-1.13151216784313	0.25783958497375	0.55899603199189	-0.253369889071315	-0.346788884495354
ENSG00000272754	-0.598628652354716	0.211291208288922	0.00460856336129386	4.31379818238818	-0.606719981805811	0.342223433222069	-1.77287679015279	0.0762491253914325	0.298619194195402	-1.84901069583612	-1.52071997725453
BIRC6	-0.0172106292574969	0.0266392259897758	0.518238288775214	1129.18013323322	-0.018288381298049	0.0464447104738812	-0.393766719857877	0.693753277133605	0.863929257378892	-0.155271044139776	-0.224266290258195
ENSG00000276334	0.118390638210206	0.0841027316062499	0.159222658938532	28.700858858176	0.141588515820291	0.153660558348407	0.921436947399705	0.356822346273858	0.650818882259706	0.239751528959797	0.127980245372706
ENSG00000276517	-0.00761168721426968	0.10361453195366	0.941438816261435	20.1439457764094	-0.0622516123831602	0.19465427447691	-0.319806038426064	0.749115369830431	0.895379037271579	-0.12730818762848	-0.321127663752381
BIRC6-AS2	0.0703413509383852	0.0687169889022727	0.306006084454756	61.2015999515342	0.0723486455768951	0.12625583882485	0.573032077171983	0.566622975149124	0.792797012535239	0.0997782569678079	-0.0245715295264297
TTC27	-0.0423524958301882	0.0380052500097445	0.26511388297201	249.589924867043	-0.0624392822653744	0.0694861062200704	-0.898586575964152	0.368872911640162	0.660104967907599	-0.228512283042179	-0.321541144793381
LINC00486	-0.141170717781505	0.0512104093787665	0.00583914419941493	514.805092709961	-0.206764627434127	0.0859288369040157	-2.40623095672862	0.0161180712862132	0.124396067450298	-0.516381482447938	-0.639523941280837
ENSG00000236854	-0.531925609381481	0.146021209756552	0.000269691634759917	34.7298917593975	-0.669860081377918	0.215583812941121	-3.10719099100853	0.00188874329994958	0.0356035357858782	-1.6546968213354	-1.65983251780629
LTBP1	-0.498599368746895	0.12067036414212	3.59757600111898e-05	333.164413157108	-0.713569883950739	0.184038045125848	-3.87729549867142	0.000105624042862622	0.00554093955814204	-1.55761353020506	-1.75613552847825
RASGRP3	-0.0256509112809623	0.0495661113835518	0.604800852108543	619.844563520766	-0.0211566915023339	0.0857168601067687	-0.246820654372794	0.805047025054506	0.920717634208923	-0.179858586607913	-0.23058585456539
FAM98A	-0.131558860997695	0.0444559325982069	0.00308329326933381	181.147597835914	-0.1974120627075	0.0796011869726698	-2.48001405777126	0.0131377202987489	0.110098428040851	-0.488381003765766	-0.61891803396341
ENSG00000286415	-0.0515089399694854	0.0938017654657801	0.582919336761432	75.3959078336818	-0.0785143252038624	0.150032280073444	-0.523316216786333	0.600754217625165	0.813869857734819	-0.255186090683462	-0.356958258130332
LINC01320	0.636933907530047	0.25620016144481	0.0129159196018905	9.93029988869839	0.935693062030392	0.436304422359341	2.1445876183665	0.0319858331352853	0.185777449269992	1.7503295665801	1.87757997099291
ENSG00000226994	-0.0764941006887413	0.096226018181901	0.426647257475405	1179.18758872486	-0.0975502571804089	0.154569278091164	-0.631110259328987	0.527968433488993	0.767283659731394	-0.327970826851047	-0.398898908794078
ENSG00000288535	0.0704791123206531	0.174911790667262	0.686991710683976	10.1886051299065	0.141561607888302	0.298637449935374	0.474024968800583	0.635482102002918	0.834236500634519	0.100179572211489	0.127920960848206
CRIM1	0.338330211827211	0.11273814520871	0.00269070751743349	110.747841772583	0.467581182329226	0.192415351923379	2.43006172665173	0.0150962515638941	0.119507332368361	0.88046158955938	0.846219024637078
FEZ2	-0.0749956180461144	0.0681867667108661	0.271394909455331	212.362733065787	-0.118573277897082	0.117600136607222	-1.00827500135574	0.313322460629263	0.612314250581461	-0.323605569207887	-0.445217584909387
STRN	-0.126830930118491	0.0388239814633791	0.00108763097128099	678.029116561302	-0.178164917462062	0.0721787570373336	-2.46838439417719	0.0135724484621204	0.112022095621566	-0.474607980428908	-0.576512030621527
HEATR5B	0.0159649709377931	0.0353103177985777	0.651172946782813	239.999465521145	0.0243723957960979	0.0614206350801782	0.396811198130438	0.691506692351701	0.862613197254499	-0.0586265864735711	-0.130274530287945
GPATCH11	-0.0142477699439216	0.0703048412873201	0.83940311555857	63.1419401239676	-0.0444912472291206	0.130267970331396	-0.341536350922924	0.732699844079434	0.88574121712112	-0.146639883593587	-0.281997387835033
EIF2AK2	0.00482610163534512	0.0928668087624715	0.95855419710151	70.7299879506553	-0.0115603432043932	0.16685193223305	-0.0692850424305925	0.944762731536138	0.978980438912557	-0.0910754337110858	-0.209442834506932
CEBPZOS	-0.0012663791573429	0.0491334946169249	0.979437397565057	136.428630926226	-0.000275425860811984	0.0867436037554285	-0.00317517198834096	0.997466583549474	0.998692151177932	-0.108823552768015	-0.184579498335132
CEBPZ	-0.315763237273359	0.0679353370299598	3.35173917394647e-06	91.9842984971546	-0.469102885703072	0.113344180653096	-4.13874698286292	3.49207806280068e-05	0.0028129356679642	-1.02499019666985	-1.21751703662019
ENSG00000272054	-0.0522027116138963	0.128230536130386	0.683934197722585	12.004346397014	0.0441920237293659	0.216351802026071	0.204260021481313	0.838150309548193	0.934158000381817	-0.257207129758071	-0.0866072124776706
NDUFAF7	-0.15836969936828	0.086581348377606	0.0673781332943397	42.2222674679364	-0.252562865430002	0.152600299050951	-1.65506140551976	0.0979120426223414	0.339179135523829	-0.566484155438943	-0.740428268064872
PRKD3	-0.0267525637471257	0.0769814351057187	0.728200935693634	92.2736439745506	-0.0405218886685742	0.126444140396873	-0.320472649356365	0.748610060592696	0.895283214603028	-0.183067830886909	-0.273251954149299
RMDN2	-0.415169362785995	0.596060438772556	0.486101823003109	4.0062972068713	0.129713795196233	0.741748834832852	0.174875630543408	0.861177359194441	0.944019513476265	-1.31457202886926	0.10181743337922
ATL2	-0.145888693532549	0.161194618725896	0.36544052960252	45.1745348513752	-0.0445511912632275	0.22597152016301	-0.197154009633999	0.843707019178169	0.937021409606373	-0.530125505315887	-0.282129458689086
HNRNPLL	-0.0694434097019394	0.132521001990715	0.600265919166566	69.7033055206089	-0.0573590454079522	0.20912165600355	-0.274285535530469	0.783865199400757	0.910326350493939	-0.307431327864433	-0.310348184050048
GALM	-0.196743138662669	0.132561749909128	0.137765894636228	23.9264229269762	-0.228554792794787	0.215479662704297	-1.06067918394894	0.288835723103838	0.589549625349443	-0.678270534813016	-0.687532818094574
SRSF7	-0.0362061743262168	0.0587655872268458	0.537820705404712	263.984177613811	-0.0492184653577885	0.0961608079727284	-0.511834981375646	0.60876650572056	0.818555784076145	-0.210607319608306	-0.292412565005768
GEMIN6	-0.330061830636328	0.118970036289282	0.00553159791427922	12.1960476032351	-0.447862650699141	0.223786905302274	-2.001290692564	0.0453610721880219	0.222639291151698	-1.06664369480761	-1.17071978616703
DHX57	-0.0938413606123233	0.0897912232903588	0.295973907168953	48.6738227022507	-0.164570073992845	0.154276497679216	-1.06672161002146	0.286097565795372	0.587152176966709	-0.378505452221511	-0.546559382047597
ARHGEF33	0.458720236524195	0.435414386084535	0.292100131769638	2.44149192610428	0.562471243563228	0.637454913957593	0.882370237090441	0.377576625272249	0.666227195408769	1.23117200856524	1.05528422378677
SOS1	0.15622082408349	0.0378599731968079	3.6867946110187e-05	395.691421201305	0.235101433816248	0.0632646130228628	3.71616014992909	0.000202273399648202	0.0086930384379421	0.349955346693719	0.334011272960329
MAP4K3	0.0178139904681505	0.0401235463081628	0.657058154162696	473.488155154008	0.0328126797115293	0.071623257983395	0.458128834618729	0.646859884080192	0.839159917542233	-0.0532401733062525	-0.111678592897746
MAP4K3-DT	0.856493980643062	0.283194358920795	0.00249124019044074	19.2262939288761	1.38368374902861	0.411091240811084	3.36587991098666	0.00076299917878616	0.0205243994424941	2.38993409720656	2.86460918118095
TMEM178A	1.89282997805512	0.705192506865371	0.00727183262359242	6.69857064610723	2.24331876162158	0.861768052295967	2.60315842023247	0.00923692607330826	0.0914460060106573	5.40890375684436	4.75858798956855
THUMPD2	0.254064155629061	0.12889382899884	0.0487110819197394	49.4041144614793	0.383534384680584	0.206311960178291	1.85900218460016	0.0630268287299661	0.267824831130953	0.634984574735203	0.661044094198619
PKDCC	0.267191937171824	0.423625771647654	0.528219466210948	6.36787781374294	0.788254184843315	0.500423086450421	1.57517549886542	0.115215940966117	0.368910232887341	0.673227359194031	1.55273732866907
EML4	0.134611161859769	0.122357970080239	0.271270185714141	56.0264719214631	0.170397907144785	0.204796915633253	0.832033561725758	0.4053900008535	0.687274241294695	0.28700383794429	0.191454133536651
COX7A2L	-0.187847088696513	0.101473642860485	0.064142088158146	50.1438156850238	-0.362036816611202	0.16990220282068	-2.13085416551842	0.0331011583841336	0.189198982450761	-0.65235528627826	-0.981625218596511
MTA3	-0.0279891241316295	0.0883945713316531	0.751517921949599	147.141540606015	-0.0639015033116629	0.145214227178839	-0.440049880463604	0.659900980806001	0.84521681797387	-0.186670077930773	-0.324762762845553
LINC01819	-0.37872639107036	0.0854267892695241	9.27824091132703e-06	138.644082514877	-0.502783478278307	0.135744142978941	-3.70390550372628	0.000212305371261316	0.00891622073436769	-1.20840933048642	-1.29172333075311
LINC02580	-0.525374814148592	0.106543492886638	8.1774946909625e-07	32.3305826772132	-0.663742172721951	0.17228883839339	-3.85249664987826	0.000116919576857999	0.00598441486966583	-1.63561357796261	-1.64635332119807
ZFP36L2	-0.0103859271115411	0.0539175930329904	0.847251927160541	141.156774584819	-0.0342127246300714	0.087877297081447	-0.389323815892541	0.697036620792889	0.865483223307613	-0.135389877446583	-0.259351376796683
THADA	0.043559828477733	0.0276700977754999	0.115428185393843	441.476988000438	0.0763327129428922	0.0553995522780809	1.37785793935186	0.168247153223998	0.450032895241327	0.02176050601684	-0.0157936888709795
PLEKHH2	0.215256436690698	0.168940883305648	0.202609400868897	272.348492299096	0.315934665830241	0.275058677807716	1.14860824733223	0.250717554764151	0.55120469422496	0.521933087256974	0.512105959897506
DYNC2LI1	-0.0832353324195608	0.115619007017779	0.471580127910988	71.9939729976829	-0.069037570080946	0.187110350831364	-0.36896713503128	0.712152221549355	0.87481965815492	-0.347608834326184	-0.33607873006069
LRPPRC	-0.0885036636966701	0.0404598332553216	0.0287100474063588	355.949070651213	-0.133383252727459	0.0707019565304365	-1.88655674146781	0.0592199697693983	0.258117611306701	-0.36295610810827	-0.477847454645472
PPM1B-DT	0.237039366644158	0.183974691629848	0.197594705008375	4.23421074473902	0.461234417787136	0.32571322418892	1.41607519601234	0.156753489427785	0.433609155123847	0.585389345450967	0.832235604501263
PPM1B	0.071041953140777	0.0363474314741349	0.0506391949416556	1270.8662095118	0.113291933660646	0.0648580955397973	1.74676627054411	0.0806778896023125	0.307305625485191	0.101819194267852	0.0656361968229495
ENSG00000289272	0.0671943333768475	0.065203897453448	0.302762997084512	40.3760723423447	0.0809418420315359	0.117914616668318	0.686444516537058	0.492432840651352	0.744584316754701	0.0906106216059609	-0.00563868972467607
SLC3A1	-0.167346840388821	0.140373329834485	0.233200269592445	18.6335441131905	-0.251923280958755	0.215882290435662	-1.1669474158828	0.243231605778122	0.543559730616832	-0.592635631831715	-0.739019112531454
PREPL	0.0111106311183831	0.0745212826131236	0.881479936673035	266.419890467868	0.00332368549981438	0.123821895275683	0.0268424699235492	0.978585379309023	0.991217792496384	-0.0727678540440959	-0.176649806609928
SRBD1	0.0445889190682834	0.0592564312986791	0.451766108642228	165.296994737217	0.0560991241328077	0.0987128793434528	0.568306025575664	0.569827188234164	0.794835596305812	0.0247583689470563	-0.0603730601885057
PRKCE	0.297356823976222	0.0703163750872055	2.34897474299221e-05	403.803910387476	0.425581870224381	0.118803917675555	3.58222084381605	0.000340685590666759	0.0118937258568503	0.761101251711804	0.753684628145369
ATP6V1E2	-0.133205844875032	0.090046163967215	0.1390585077512	27.0044848373005	-0.247249341039567	0.176194710650472	-1.40327334530519	0.160535343409197	0.438881954227555	-0.49317886311641	-0.728721319829972
RHOQ	-0.0568433210934652	0.0379709420349383	0.134387633015228	271.633827803682	-0.0788441825982202	0.066631805957059	-1.18328148945913	0.236697606370613	0.536628639727654	-0.270725775502339	-0.357685011817131
RHOQ-AS1	-0.103130021943703	0.0766118828635371	0.178258625148568	46.6409775603998	-0.144834714297501	0.135742328673197	-1.0669826848646	0.285979654923372	0.587152176966709	-0.40556442422298	-0.503077727052948
PIGF	0.0431224024640065	0.0469609730280549	0.35848254736634	124.869929344839	0.056519362247336	0.0895505654666465	0.631144671759632	0.527945934608244	0.767283659731394	0.0204862321644654	-0.0594471764451336
CRIPT	0.0131381770579273	0.0447881090116525	0.769261716235571	104.941463832604	0.000806544458546117	0.088844972220308	0.00907811031271568	0.992756815428015	0.996610475090191	-0.0668613722753536	-0.182195662374347
LINC01118	0.575641601914228	0.223411588679509	0.00997782407147802	3.92267809006904	0.878428517373026	0.39033895561503	2.25042493129836	0.0244219838588871	0.158592988889216	1.57177781166134	1.75141266456146
SOCS5	0.0215866996164855	0.0930455899749516	0.816536989210522	33.5214074018426	-0.0297756272848458	0.164662252776844	-0.180828494586424	0.856502196350937	0.942005437320687	-0.0422498241512451	-0.249575404180978
MCFD2	0.0322428042452938	0.105160931771505	0.759144505184077	35.0802515844181	0.0231358784851943	0.170338008347343	0.135823347411795	0.891960933532513	0.955311803791992	-0.0112073276591479	-0.132998869744515
TTC7A	-0.0857509329411526	0.0380041873126534	0.024048415895376	421.382703319753	-0.109304516871332	0.070811903228425	-1.54358959282223	0.122687787817381	0.381951569211408	-0.354937076970866	-0.424796316922839
STPG4	-0.0317973984317134	0.103145832814165	0.757872225696055	36.5649199519122	-0.0521741449553846	0.181062392863877	-0.288155613819868	0.773227623399531	0.905087293932264	-0.1977640325905	-0.298924624705785
CALM2	0.0108583253652096	0.0500654334879662	0.828299776102882	1094.13815738663	0.0052934741271111	0.085716312503738	0.061755737881051	0.950757352222919	0.982050788599914	-0.0735028506240516	-0.172309897389794
EPCAM-DT	0.0571100892598177	0.0571053147780062	0.317270048002675	627.587989972429	0.102614946745147	0.0949607324143643	1.08060399426347	0.279873305026934	0.581154020200314	0.0612340226016625	0.0421122748570565
EPCAM	-0.278401671585084	0.151584514637697	0.066267454766146	21.8629233661934	-0.385204500809674	0.259586800753214	-1.48391404991305	0.137831724025645	0.404012217908536	-0.916151525108563	-1.03266909450725
MSH2	0.182714116436528	0.0416122916348877	1.12898607892556e-05	183.389148212027	0.264891178784773	0.0791711147778336	3.34580584760109	0.000820438212470216	0.0214168931752351	0.427133449159976	0.399645111567567
KCNK12	0.0795442806432888	0.554321080321256	0.885896442964107	17.5456235797113	0.945170489853688	0.561026043209358	1.68471767272483	0.0920430551671076	0.32900258880173	0.12658748257443	1.89846098118025
MSH6	0.119617701174011	0.0470036687935037	0.010932192767712	145.441374558274	0.178726570036745	0.0791010601125086	2.25947123568932	0.0238540876082417	0.156084726292114	0.243326108890864	0.209804143469349
FBXO11	-0.0529364994101077	0.0211036695942601	0.0121278402626412	580.637690487713	-0.0721518621872102	0.0449322262639489	-1.60579317310838	0.108319361141286	0.358173105110746	-0.259344740628394	-0.342940250550184
ENSG00000233230	0.119635659106008	0.0849972388426048	0.159272046542049	16.1901247967125	0.158361648214688	0.160833808374943	0.984629101398308	0.324806289645207	0.622137411078481	0.243378422476405	0.164935414531584
ENSG00000230773	-0.135775466976938	0.0939918707154604	0.148585790635431	71.7793970863067	-0.2274977672322	0.165127725915636	-1.37770786808043	0.16829350112974	0.450075199592435	-0.500664477030971	-0.685203941319972
FOXN2	-0.00989743448327298	0.0423417605708673	0.815178189225511	938.881168387889	-0.00511561496956472	0.0744175673961811	-0.0687420342878238	0.945194958796945	0.979068153160408	-0.133966840490055	-0.195243577236379
PPP1R21-DT	-0.160559410564367	0.184221351725153	0.383450091747369	6.11808870315826	-0.09450071637574	0.307665316671757	-0.307154272044779	0.758725949780433	0.899292560327359	-0.572863043831186	-0.39218005070344
PPP1R21	-0.179809495026017	0.0449718953172491	6.380884910463e-05	1063.47292303861	-0.253628490198084	0.0770040069285802	-3.29370509814274	0.000988761763894214	0.0240120875808313	-0.628940822737172	-0.742776090918611
STON1	0.14212810573612	0.100434009332548	0.157027680580628	49.4505022142553	0.223916601581067	0.166138010079219	1.3477746692301	0.177730867481109	0.461580464682703	0.308901586891131	0.309368447902629
ASB3	0.0921185346024046	0.0576789661928018	0.110245513684999	438.755585986034	0.13751795656019	0.0961983366849883	1.42952530468907	0.152853307194765	0.428285611358684	0.163217775539209	0.119011842662279
CHAC2	-0.14980903947817	0.217942645085804	0.491844384131178	4.00049891487638	-0.187897543574319	0.408061176555977	-0.460464151870971	0.645183096876399	0.838016039391576	-0.541545937969649	-0.597955302866771
ERLEC1	-0.0737154835329967	0.0874903523984985	0.399477049764904	103.936104691481	-0.116526784740264	0.149403721773323	-0.779945662378205	0.43542285952005	0.7078262430729	-0.319876385559912	-0.440708677508287
PSME4	-0.0107922344533709	0.0302289395873942	0.721079348361255	963.718532325938	-0.00204577813475266	0.051240708911203	-0.0399248601009379	0.968153031406477	0.988342608374778	-0.136573498917357	-0.18848000220143
ACYP2	-0.125714881693288	0.0408008579746741	0.00206180367974801	1255.37709290901	-0.169941326070389	0.0751539036661401	-2.26124416404672	0.0237441416872493	0.155768755056405	-0.471356799014011	-0.558393518001052
ENSG00000272156	-0.165848862874196	0.153184021893073	0.27895168417808	8.83879727148675	0.303828818522402	0.259197959664204	1.1721883108803	0.241121460368433	0.54159281528514	-0.588271845686329	0.485433921273274
ENSG00000289065	0.0886100950824937	0.0808574016184464	0.273130828171948	27.3301424119731	0.100783248913469	0.162255311954619	0.621139904138593	0.534507575915489	0.771578999962239	0.15299727515156	0.0380766122493852
C2orf73	-0.726644967363683	0.384087604074307	0.0585079041237465	9.02754935678902	-0.55567053330859	0.413335548087676	-1.34435699005188	0.17883297486606	0.463091557960339	-2.22193740292322	-1.40824599443946
SPTBN1	-0.0565159312458024	0.0418884799877143	0.177272780432162	1156.63249192398	-0.0738045234354854	0.0712761415354219	-1.03547304673903	0.300448047553083	0.600673174055526	-0.269772050050907	-0.346581453311615
SPTBN1-AS1	-0.0469983436434215	0.113620441495258	0.679135297493453	28.6291141331847	-0.0614623915266663	0.193412393567636	-0.317778971620933	0.750652602738811	0.896012437916696	-0.242046188673626	-0.319388823947767
ENSG00000289627	-0.170212918338099	0.108680694227126	0.117307800046267	14.1372716084746	-0.259925921164948	0.195172890731723	-1.33177266673901	0.182934902337389	0.468220166028852	-0.600984856786398	-0.756650817545377
SPTBN1-AS2	-0.257738305484862	0.229749851993033	0.261938376348691	7.27260757560605	-0.32201309070812	0.363767654633317	-0.885216391855163	0.376039933140198	0.664973690707394	-0.855956689188227	-0.893443504749724
EML6	2.4926561954904	0.507606330469796	9.07939871739204e-07	9.28081628986053	2.79300778833868	0.74840436078178	3.73195017920676	0.000190003085578108	0.00830924070900218	7.15626866167683	5.96968264317631
RTN4	0.0140759493278764	0.0288408813626888	0.625510565515533	3516.76449116439	0.0285115989633626	0.0558780273616672	0.510247056124994	0.609878389192201	0.819411009253464	-0.0641295304424963	-0.121154888849931
CLHC1	0.0438814131038306	0.192060184550975	0.819275117651696	54.9651660058356	0.0580526283986735	0.297053857581967	0.195427956637981	0.845057932299116	0.93758078582807	0.022697320169411	-0.0560690292597464
RPS27A	-0.280610384006877	0.090928177069694	0.00202823584084435	224.775957915023	-0.437581354118452	0.149256416664195	-2.93174232571151	0.0033706628569484	0.0507641024217652	-0.922585766324644	-1.14806766339246
MTIF2	0.0668116620984132	0.0801736463041567	0.404654721242242	59.3360909605091	0.0944591304224102	0.134637727600944	0.70157995166392	0.48294115803616	0.738872403799796	0.0894958547908615	0.0241430867085061
ENSG00000240401	-0.0187338684559725	0.072295253863826	0.795534945713215	61.1403612096544	-0.0233589407679216	0.133285734949702	-0.175254619534015	0.860879568194288	0.943991342495553	-0.159708420566005	-0.235437929432872
CFAP36	0.318031532481142	0.220768063640887	0.149706606738718	17.2996270500181	0.458988824100992	0.341666036015416	1.34338440382843	0.179147534347136	0.463544638197495	0.821329129402123	0.827288031645923
PPP4R3B	-0.0350755847920133	0.0329174789833247	0.286622096136532	333.59561471328	-0.0519317995029033	0.056400277397917	-0.920772058203056	0.357169446056695	0.650822519117643	-0.20731377821846	-0.298390680479939
PPP4R3B-DT	0.128538987978467	0.115765438957126	0.26685257797936	9.95567104829826	0.20567286207587	0.226340300767499	0.908688648810892	0.363514497643158	0.655803109748842	0.269314875328426	0.269173184212332
PNPT1	0.12474556091903	0.0397736901723031	0.00171045152839459	487.43023836458	0.190300663958199	0.0646522634631236	2.94344936688477	0.00324576911804568	0.0496841978910815	0.258264172441439	0.235304603888474
ENSG00000285755	0.271219900703225	0.0858460938375304	0.00158108552502755	116.422614049338	0.407271737372974	0.145987386253646	2.78977347169816	0.00527449311572499	0.0650094506847008	0.68496129463755	0.713343084244405
VRK2	0.105644550478591	0.0468513940311414	0.0241404879810217	1362.23316792243	0.158658119708249	0.0806333017955712	1.96765004254065	0.0491083176112269	0.23288118127877	0.202620663837946	0.165588611199787
ENSG00000287875	-0.172222545127284	0.0758997688117629	0.0232635433084201	30.1000695436734	-0.212273263090239	0.139823496941511	-1.51815158205515	0.128976190138698	0.390960609169896	-0.606839137945111	-0.651660765680688
FANCL	-0.100640027328023	0.0399251328772499	0.0117115449454926	536.535168598665	-0.133344340436912	0.0694840381634162	-1.91906434861062	0.0549761906597192	0.248972051156658	-0.398310774618825	-0.477761721686016
LINC01122	-0.0311556473340259	0.121499455690671	0.797621736386841	149.725040706324	-0.086108404871935	0.191175321045608	-0.450415903062051	0.652410580110481	0.841472076420386	-0.195894535537617	-0.373689807857643
ENSG00000289529	-0.737333485057765	0.300806642989858	0.0142385759917142	6.88205525369112	-0.93505284820845	0.438706856038394	-2.13138416994928	0.0330575059257137	0.189198982450761	-2.25307432251833	-2.24411476917676
ENSG00000271955	-0.284521740362447	0.223958215612137	0.203933879982608	16.3078352479855	0.243033503550317	0.364785813438988	0.666236170916678	0.505260156574704	0.753468889030623	-0.933980011236513	0.351487494569387
PAPOLG	-0.080762496006481	0.0561719777520092	0.150498760400051	90.9847637168053	-0.146421986111786	0.101898117862242	-1.43694495230752	0.150733635609915	0.424525128491737	-0.340405168600996	-0.506574861459257
REL-DT	-0.931512019551043	0.235745905782762	7.77151083203605e-05	4.81693788204687	-0.941656866352389	0.354924812804902	-2.65311646968454	0.00797523466565699	0.0839897535666222	-2.81873942114662	-2.25866497970983
REL	-0.306968164196256	0.124058415259226	0.0133466136107607	31.8478009207694	-0.420150704687942	0.201368307615918	-2.08647879928216	0.0369352736673494	0.200096607545166	-0.999369105787762	-1.10966382902764
PUS10	-0.155865422658222	0.107053339653275	0.145403568431179	44.2225382198581	-0.23653372314287	0.181643072131863	-1.30218962037352	0.192851572536606	0.482486781245897	-0.559188900400149	-0.705112284695507
PEX13	-0.208782835667629	0.114586928076817	0.068447765629406	46.6251598146689	-0.231096253540239	0.179556194196806	-1.28704138876402	0.198079862502453	0.489128539456017	-0.713343599977185	-0.693132255906811
SANBR	-0.0836597376935778	0.0460301988707357	0.0691410826898778	168.019559374247	-0.102473067576107	0.0814605592665353	-1.25794701753544	0.208410918091691	0.501547114855181	-0.348845177219654	-0.409745021889261
C2orf74-DT	-0.088415204792722	0.121147833901704	0.46550479634882	10.771804406635	-0.075203874870843	0.225131080434698	-0.334044836126732	0.738345725644111	0.889525509022813	-0.36269841683072	-0.349664554773548
C2orf74	-0.0805431904739419	0.101878238123224	0.429187442851454	43.4965691225987	-0.120876551296603	0.173178058344345	-0.697989990488597	0.485183453850745	0.739891028108012	-0.339766305577248	-0.450292239785829
USP34	0.0753970758885811	0.0233047396706777	0.00121528650648406	1215.33826789453	0.118988504860352	0.0442164982603723	2.69104315225685	0.0071228980800209	0.0786506671142982	0.114506183306592	0.0781870875785166
USP34-DT	-0.138660110741409	0.0947549886902154	0.143370483856536	30.6630647922296	-0.2141241732993	0.16218010938037	-1.32028627997224	0.186739454582241	0.473426098927667	-0.509067786407031	-0.655738757689896
XPO1	-0.0674536798596091	0.0641786120190158	0.293244573532085	585.528094265935	-0.0891433091341549	0.108193605175047	-0.823924010942509	0.409982736401498	0.690376458452649	-0.301635008871489	-0.380376418191011
ENSG00000289410	0.170666744567225	0.050303525438591	0.000691974767308127	77.0668824686143	0.264305749161176	0.0944434448671896	2.79856108100307	0.00513308599073608	0.0638499051209505	0.392038026205814	0.398355271944178
FAM161A	0.347114119876303	0.0831183127274989	2.96490963740239e-05	72.9447153565899	0.506717737342561	0.148043768049222	3.42275628362881	0.000619896302689981	0.0178126537971793	0.906050155390808	0.932446091639582
CCT4	-0.099687185894599	0.0626379055213585	0.111500831758835	146.494214216508	-0.154872590329501	0.103026534858716	-1.50323011971511	0.132779713055653	0.396484766174394	-0.395535034525711	-0.525193536910999
ENSG00000236498	-0.0541298468845164	0.210149304459887	0.796732576064344	6.27042916989308	0.0894492904284703	0.335061836727023	0.266963529186839	0.78949724175692	0.913218428289851	-0.262821103340528	0.0131052268692308
COMMD1	0.0264407466220422	0.026012292429892	0.309405045735849	397.003470888234	0.0561126793648494	0.0566039311619569	0.991321242411556	0.32152874359353	0.620040382351504	-0.0281094095822003	-0.0603431948132551
ENSG00000229839	0.0979717640406696	0.0803722061556027	0.222853426136521	24.2704078565339	0.0846435508389332	0.152452976581476	0.55521087706475	0.578750429910171	0.800690763707727	0.180268927027866	0.00251704838897358
B3GNT2	0.229342216028966	0.151216900224083	0.129356570663911	14.9438701721881	0.274333534216534	0.261515927762522	1.04901271813031	0.294172264974221	0.594759752843916	0.562966632903151	0.420448848999195
ENSG00000228541	0.292317708808208	0.0991105188471582	0.00318379694618937	139.282236495799	0.42444042488393	0.163332941403047	2.5986210818096	0.0093599028724196	0.0919832995629945	0.746421711638272	0.751169754676888
TMEM17	-0.272246560306009	0.334947503016162	0.416330630027658	5.4998404350545	-0.294660173545143	0.47651314085522	-0.618367361320409	0.536333207592356	0.77283360832052	-0.898220956017433	-0.833178572894524
ENSG00000226622	0.61253221060283	0.166824663483544	0.000240930581908754	5.61631466808314	0.771278665987706	0.308114525439818	2.50322072575691	0.0123068764861928	0.106436612187124	1.67924452963175	1.51533625437252
EHBP1	0.432760563371897	0.0565468577803367	1.96142480819557e-14	329.519820152371	0.612893272346223	0.094600301049404	6.47876661646295	9.24754108112226e-11	1.51464447863137e-07	1.15554840211269	1.16637585289905
ENSG00000226605	0.45235411418659	0.140032449801251	0.00123637866265188	7.77417035568363	0.713457812969197	0.247592279080417	2.88158344686293	0.00395682445779752	0.0561922440581823	1.21262673923679	1.38794326933155
EHBP1-AS1	0.57406847359863	0.225885597015235	0.0110405585754849	10.5118010376295	0.907411132331681	0.351418145216553	2.58214080485943	0.009818951504736	0.0941099896822583	1.56719510232058	1.8152682052726
ENSG00000286480	0.233336006464539	0.127508831812336	0.0672559853313461	25.6136461678307	0.320843471321254	0.220279716332195	1.45652753082995	0.145246844674882	0.414872847360508	0.574601018065931	0.52292121688248
WDPCP	-0.0188158763094201	0.0535145681391429	0.725136104615985	1086.99094312042	-0.0213243964005815	0.0890216455268799	-0.239541701059015	0.810685564700531	0.922819453611954	-0.159947319168417	-0.230955348034933
MDH1	0.261176169700604	0.163688859450361	0.110586008863371	32.4423213311404	0.347363825684073	0.299053419782009	1.16154440212481	0.24542057708948	0.545012226352932	0.655702715139978	0.581351816402387
UGP2	0.128389455685848	0.0520085207120576	0.0135633845648341	181.236531354872	0.19999243438021	0.0951922084518863	2.10093281406843	0.0356468644219944	0.196489429799526	0.26887927002698	0.256657861406078
VPS54	-0.0120616497611091	0.0280787441106924	0.667511996740171	380.31751305305	-0.00842252963592575	0.0513459714611111	-0.164034867707292	0.869703695108568	0.947826568800488	-0.14027145624887	-0.20252949068509
PELI1	0.0335721892236434	0.0401379419050572	0.40291849894931	221.521689626311	0.033186317182832	0.06748915538186	0.491728144989527	0.622911538907481	0.827014229941023	-0.00733467156533466	-0.110855381369248
ENSG00000225889	-0.117116305413908	0.0843813539314503	0.16515513927616	35.3177104682656	-0.168982493055357	0.151315178345343	-1.11675837746886	0.264097649820948	0.565112999856378	-0.446308126606265	-0.556280982582357
LGALSL-DT	0.172167359920691	0.274223674667727	0.530111702947498	8.58669196665345	0.336311995925724	0.411798580244883	0.81669051827651	0.414105311241195	0.693437054754794	0.396409496688566	0.557002027190008
LGALSL	-0.816056210345634	0.222014770749299	0.000237212706601608	11.3772999071342	-0.823813990981307	0.335657347169195	-2.45433028035595	0.0141147275198034	0.114636472930811	-2.48240295701676	-1.99902931410442
AFTPH	-0.0184067151450487	0.0300913299367049	0.54073959085083	221.769447191114	-0.0580217214521005	0.0558869902072158	-1.03819728414376	0.29917821679799	0.599428529496825	-0.158755384174144	-0.311808215768227
SERTAD2	0.0434973114813971	0.0393145468094137	0.268556761104343	182.841138023869	0.0784703037828703	0.0741727080521163	1.05794039133281	0.290082619080907	0.590902779295161	0.0215783865926174	-0.0110840717746375
LINC02245	0.798176385008416	0.177764428123787	7.11966513011271e-06	25.4903203870482	1.32590263337456	0.288675666453905	4.59305299148335	4.36808086092189e-06	0.000644531594704938	2.22004802523408	2.73730374693198
SLC1A4	0.735601062824265	0.319955435564316	0.0215007660498951	7.73946838557865	1.1816207989243	0.531547399588427	2.22298293593237	0.0262169506355759	0.1651553313844	2.03775869089872	2.41941681482598
CEP68	-0.236060635809304	0.0483763638647006	1.06264113357274e-06	88.0800549309136	-0.404316029754946	0.0912012470916967	-4.43322917885578	9.28320955280783e-06	0.00110357896788662	-0.792807066666585	-1.07477630313414
RAB1A	-0.0927336049526645	0.0279628391644688	0.000912126985143603	317.417147409532	-0.131380516044432	0.0506660656342633	-2.59306726108974	0.00951241649630661	0.0926784742710217	-0.375278428616085	-0.473434953082755
ACTR2	-0.0244887283032389	0.0599702752171328	0.68301837107517	127.927122289033	-0.0773472380802559	0.101344046721795	-0.763214422378313	0.445335528927068	0.714257820027003	-0.176473009770424	-0.354386889762046
SPRED2	0.369533381150977	0.215189927324163	0.0859347947818656	66.2351001668475	0.514566348161686	0.385119117365094	1.33612257859917	0.181509211185936	0.466826606233716	0.971360122186086	0.949738433562539
LINC02934	0.750267646900548	0.438914586352461	0.0873823413550699	11.2249677343582	1.07130283425157	0.660379397054056	1.62225356973679	0.104749065743279	0.35029627452851	2.08048418962442	2.17636030338357
MEIS1	0.12632613990548	0.0453652061101107	0.00535858256926101	483.930509925293	0.191023228125881	0.0826046773190535	2.3124989325734	0.0207502040717908	0.144760415628144	0.262868586469968	0.236896583276521
MEIS1-AS2	0.133930568500903	0.154005931300073	0.384494152411629	6.17334421582948	0.177682354114898	0.304335263003705	0.583837549290943	0.559329612728453	0.788097669779212	0.285021188778288	0.207503489356397
ETAA1	-0.126745984101933	0.0829605259425987	0.126565517643689	50.0925805016785	-0.197256776502944	0.14298761572432	-1.37953749003869	0.167729095512977	0.449565630458729	-0.474360522608918	-0.618575901806909
C1D	-0.199698833296948	0.073645721977104	0.00669563412930364	71.7176842320526	-0.297571772684799	0.133953484198846	-2.22145601112601	0.0263200909561695	0.165522380880928	-0.686880823798757	-0.839593512942621
DNAAF10	-0.0548129094612443	0.0500031421139513	0.272995940231268	59.0653388625641	-0.129189292966237	0.102777415390463	-1.25698133656535	0.208760393820088	0.501793610834305	-0.264810945630987	-0.468607171508301
PNO1	-0.341585873117311	0.119698827096097	0.00432118061203552	28.2207015146683	-0.436012904200966	0.189451477272707	-2.30144895398913	0.0213662675564183	0.147315318077251	-1.10021459719192	-1.14461199806681
PPP3R1	0.149774107576733	0.0595117076786115	0.0118454037798283	124.938420708496	0.178853484136051	0.108808319833554	1.6437482391939	0.100228217111452	0.343400856145627	0.331175296992862	0.21008376518211
ENSG00000289156	0.201365458992092	0.132571292908585	0.128782119952491	18.907128046077	0.357233477788916	0.235918366323933	1.51422495567135	0.129968794302645	0.392515877241404	0.481467021888676	0.603096989247715
ENSG00000273064	0.129642004540842	0.0872650192701969	0.13738164345362	25.6795246862768	0.172670966118847	0.155022945321434	1.11384134626536	0.265347255732484	0.565570256904648	0.272528093381455	0.19646221890314
CNRIP1	-0.472945488296945	0.288353455510831	0.100972131050632	19.8866776536627	-0.201118487345969	0.33829169279049	-0.594512048720408	0.552169686039275	0.78264743672163	-1.48288073415843	-0.627084162165858
FBXO48	-0.284843448680037	0.130740691326343	0.0293546983741193	11.7891521460151	-0.390619955802145	0.20847250995242	-1.87372405067362	0.0609684692310949	0.262558049937356	-0.934917185717071	-1.04460061991427
APLF	0.0774923546995857	0.052865248995933	0.142690035071835	165.007386956069	0.139892027108235	0.0855415864169247	1.63536863142109	0.10197179413426	0.346454419016395	0.120609978962346	0.124242480365193
GFPT1	-0.0621895456428827	0.0472421297349992	0.18803977940677	130.758414521352	-0.0687731340515195	0.0929629348289193	-0.739790908904537	0.459426876139835	0.723704521645903	-0.286299961624028	-0.335496115080412
NFU1	-0.0569539457343545	0.0558952073941914	0.308230746299848	76.7217025497534	-0.0772403722053205	0.0988478898416808	-0.781406384385465	0.434563517327763	0.706821696663284	-0.271048038200235	-0.354151439018995
AAK1	0.0590685459449154	0.0562869656704631	0.293985850843474	313.877868028886	0.0896460970925331	0.0952559761507474	0.941107326963545	0.346649861140798	0.642278230653155	0.0669392391789015	0.0135388383969419
ANXA4	0.0417021397814143	0.0236745607352378	0.0781580913793851	421.587841261096	0.0636580093227267	0.0533476781293386	1.19326672790503	0.232764928730541	0.531225857627636	0.0163488385409987	-0.0437190522025373
ENSG00000289250	0.325071518232407	0.112237493428987	0.00377611976358083	9.30203407520764	0.470871989970827	0.219977831320168	2.14054292264339	0.0323109158736073	0.186636054425096	0.841837442768086	0.853469450508951
ENSG00000231024	0.0650842437338083	0.146468805266515	0.656785460027954	7.40710670429695	0.0234795639315976	0.29451466094825	0.0797229036272774	0.936457642969426	0.974209706253971	0.0844636802400727	-0.13224164959561
GMCL1	-0.108286259178289	0.0584299163257751	0.0638440411683254	137.785716070499	-0.168406780038616	0.0967543286388869	-1.74056067989636	0.0817606149871686	0.309495986489873	-0.420585154765952	-0.555012550937013
SNRNP27	-0.222246827030199	0.151955951053523	0.143583974979502	29.4307622840087	-0.161018501153183	0.214799387009256	-0.74962272190397	0.453481962013117	0.719607455401429	-0.752565803512263	-0.538734428903268
MXD1	-0.120643214800874	0.0654221936130779	0.0651726938193654	106.910681445846	-0.186754839176085	0.121016582012869	-1.54321693828888	0.1227781488972	0.381990859622968	-0.45658243190699	-0.595437655396854
PCBP1-AS1	-0.00552509806572155	0.0537343051272217	0.918103810909736	598.420040195056	0.00389200546194202	0.0855396000800449	0.0454994582427322	0.963709206712643	0.987095166735538	-0.12122970598997	-0.175397663608672
PCBP1	-0.0827172446700069	0.0403806015542674	0.0405168928643287	152.647977134473	-0.146246496252872	0.0779893168963918	-1.87521191456465	0.0607635756945308	0.262016996620458	-0.346099583271662	-0.506188215884099
ENSG00000233060	-0.382205269052942	0.238980842436606	0.109750978553401	4.00243499630511	0.0545037905164127	0.343983757380504	0.158448732961895	0.874103215403419	0.948897401755364	-1.21854371461013	-0.063887956647465
LINC01816	-0.13150928244804	0.0803992053639229	0.101901602359819	36.2193687690458	-0.180795871609793	0.142358175867695	-1.27000694205173	0.20408215734841	0.496964238382773	-0.488236575571095	-0.582308643519614
C2orf42	-0.230733090107052	0.0601349484517778	0.000124586160791025	62.6217280977227	-0.337274148508251	0.106852387499418	-3.15644934475693	0.00159702624058478	0.0324713983620141	-0.777287294241814	-0.927067216724695
TIA1	0.0758466884894086	0.0583205372580103	0.193424783014274	257.378044552602	0.112288797597385	0.0987885735902637	1.13665774812293	0.255681388806188	0.556481392405651	0.1158159581324	0.0634260513333968
PCYOX1	0.279937180933941	0.15773881464601	0.0759494183880396	58.8281350821014	0.387866825324564	0.248282310122908	1.56220080734933	0.118240690490556	0.374191931842269	0.710355765732649	0.670589483402281
SNRPG	-0.0906184415492905	0.0471430556200466	0.0545804366561347	58.6837672417121	-0.159453457081513	0.0872625885035596	-1.82728314408193	0.0676572082653383	0.277548906640287	-0.369116706784643	-0.535286267459732
FAM136A	-0.492870685392292	0.21533662742941	0.0220887586592918	4.73980318525247	0.167037933646699	0.367043445711772	0.455090359460795	0.649044233372821	0.840006655102375	-1.54092519622804	0.184051318959655
TGFA	-0.0373985641454282	0.0469067229392919	0.425278875845621	154.694511962111	-0.0389855761399902	0.087088637652537	-0.447653990128235	0.654402931877784	0.842052515608451	-0.214080892557282	-0.269867095075886
TEX261	-0.0262353819347603	0.0617650361561746	0.671010870426595	60.692050279506	-0.0798933074638004	0.117331736554338	-0.680918136985049	0.49592329111392	0.747669576088169	-0.181561218934853	-0.359996481491648
NAGK	-0.0502503683669159	0.0484869264561523	0.300029826104667	92.9668850984685	-0.0760068037264294	0.0886384133173773	-0.857492828242319	0.391172576655088	0.676237240820059	-0.251519722351061	-0.35143359653528
MCEE	-0.0557066269109948	0.043819338804208	0.203629234392079	71.8633391606237	-0.0551756446431803	0.0842036477028382	-0.655264304438447	0.512297598820056	0.757945535992906	-0.26741445054814	-0.305537636878148
MPHOSPH10	-0.30928579902656	0.0610014932388674	3.97533855221723e-07	91.554354801816	-0.454330212515046	0.106167909016777	-4.2793553788768	1.87435381425548e-05	0.00186688172810406	-1.00612065089695	-1.18496935120547
PAIP2B	-0.0306760411814738	0.0764275751338052	0.688144792270658	173.741225871487	-0.0296946499564396	0.130958569480728	-0.226748429477993	0.82061936648083	0.926797046354268	-0.194497385938697	-0.249396992015682
ZNF638	-0.0773872807815178	0.0237400262981858	0.0011149836804746	2908.11794150606	-0.0966178681194974	0.0455549972620702	-2.12090602406738	0.0339297116234652	0.191843453458865	-0.33057276638361	-0.396844635647139
ENSG00000281195	-0.0992561105124503	0.0639464718766481	0.120620372967196	27.3232836418273	-0.147629698355482	0.144208107451409	-1.02372675825612	0.305964352982797	0.604830431449566	-0.394279260816245	-0.509235736554713
ENSG00000289463	-0.0458860989608523	0.0612132295776136	0.453489134826742	60.9022719989138	-0.0569395903638964	0.116353276159123	-0.489368174610113	0.624581063299149	0.827758076550785	-0.238806088012108	-0.309424025595733
DYSF	-0.0577203201970872	0.0540439252562076	0.285508759744835	981.272893134411	-0.0809883472614505	0.0935690219025461	-0.865546583844827	0.386738859293069	0.672754015204051	-0.27328057789459	-0.362409112597534
EXOC6B	-0.127154888457204	0.0234968672954433	6.24753607314133e-08	3568.55209630568	-0.17030023971606	0.0477742118764737	-3.5646896730896	0.000364286939832445	0.0124017408315706	-0.475551709487826	-0.559184289466832
SPR	0.194944622219158	0.217998347534288	0.371189127188476	7.56257734168061	0.343640373074489	0.403814366853161	0.850986000702266	0.394777129401855	0.679442201291182	0.462762362921524	0.573148171560938
SFXN5	0.623452378166466	0.0989632902735208	2.97963076222386e-10	72.0841559069125	0.955146036997337	0.177557315946141	5.37936739980382	7.47480262282443e-08	3.33897168069863e-05	1.71105627276824	1.92043946578751
SMYD5	-0.374899253503456	0.234504015593802	0.109889473362487	15.620793742581	-0.455533872180458	0.318525676679379	-1.43013234263996	0.152679039125426	0.427878653184012	-1.19726042489345	-1.18762129751455
PRADC1	0.134842691820329	0.129318776187188	0.297080078936828	15.9575297086152	0.225240816754564	0.256680669678972	0.877513749034047	0.380207654272527	0.66833305886374	0.287678312176561	0.31228600644737
CCT7	-0.338864356569245	0.115296307733845	0.00329194685122915	61.34256662191	-0.48837404736027	0.171632959568217	-2.84545607433962	0.0044347875519457	0.059109234752265	-1.09228649674252	-1.2599759537851
ALMS1-IT1	-0.140190473223436	0.16490563506781	0.395255357027378	7.8928495596435	-0.148058903115575	0.259370364943289	-0.570839706949358	0.568108304350759	0.793714767740929	-0.513525913802996	-0.510181375934412
ALMS1P1	-0.144458364794227	0.342594795653649	0.673273538809747	7.43789387605443	0.678526352919739	0.414864202787795	1.63553844453243	0.101936222341014	0.346454419016395	-0.525958788078343	1.3109810189456
TPRKB	0.104882291381448	0.139486340680556	0.452100368112652	22.7029441449253	0.145503576982542	0.231333387172298	0.628977852099535	0.529363556056295	0.768286501987733	0.200400112691595	0.136606049075698
DUSP11	-0.110686323585205	0.100880004881802	0.272550584305242	36.3640614906411	-0.0675619818349476	0.168556273034481	-0.40082745434889	0.688547164238417	0.860750852832913	-0.427576827007146	-0.33282766091287
STAMBP	0.0153636189519212	0.0391657098224562	0.694857105983688	199.379270761692	0.045836263040317	0.0657959025847897	0.696643122742315	0.486026161758146	0.740228035464498	-0.0603783961228006	-0.0829845652317588
ENSG00000286244	-0.00492338757050015	0.128598760987339	0.969460549445333	10.6729539729042	-0.0145288256301188	0.227095473156411	-0.0639767293825012	0.948988756102759	0.981411761871108	-0.11947685196049	-0.215983101858812
DGUOK	-0.145193799593425	0.0637516100383346	0.0227568452144012	95.1167550734128	-0.219094820347601	0.106090194996135	-2.0651750178759	0.0389064433839664	0.205783954762486	-0.528101196863686	-0.666690266220312
DGUOK-AS1	-0.346698502480097	0.122494499681332	0.00465016228930384	9.67148377005404	-0.519226640317785	0.243587205392733	-2.13158420813048	0.0330410431060669	0.189198982450761	-1.11510829283288	-1.32795149734641
TET3	-0.0536384132449232	0.0669923747678794	0.423325925388932	258.926868572933	-0.0692118528443093	0.110157854971879	-0.628297027588068	0.529809378471621	0.76840710201175	-0.261389498869234	-0.336462716119473
ENSG00000217702	0.0793375809522345	0.0975258424148187	0.415929635470349	33.9834116021317	0.125729511507532	0.173993970854553	0.722608438039691	0.469920482671805	0.730090412633334	0.125985341861854	0.0930391161137997
BOLA3	-0.0860272431002484	0.194767827289512	0.658712649727874	11.0011408175037	0.123744208817442	0.288556762194124	0.428838360524	0.668040860231137	0.848345134447552	-0.355742001231959	0.0886650257519801
BOLA3-DT	0.000241182595312184	0.257285876592557	0.999252054393739	7.88022086184553	0.37715977203363	0.307397482380013	1.22694489594868	0.219843302668916	0.516225550104023	-0.104431846600651	0.646999318115576
MOB1A	0.108424812120365	0.0552681643975637	0.049786348577779	55.0441592436066	0.125891704879261	0.118420767991114	1.0630880631403	0.287742017205092	0.588376345626337	0.210719895711904	0.0933964663896901
MTHFD2	0.863745199831007	0.210643580430909	4.12248301403879e-05	8.19508754039467	1.10066813873814	0.366595481017629	3.00240509152704	0.00267855480455484	0.0442631925871032	2.41105775862376	2.24105899944022
SLC4A5	-0.293278122575433	0.0978249018555567	0.00271766179768358	210.295031640641	-0.39950971973552	0.154535911571567	-2.58522252641907	0.00973161669797757	0.0936980865856557	-0.959488391043072	-1.06418686786222
DCTN1	-0.311621166457834	0.0866447168574711	0.000322478350789265	87.5477236227295	-0.472567251797058	0.144077422516775	-3.27995353846669	0.0010382418324391	0.0247709821933252	-1.01292385317568	-1.22514985272282
DCTN1-AS1	-0.260369080775079	0.124672749521819	0.0367599524770929	9.72212992101307	-0.227145177977169	0.293006456549427	-0.775222432475144	0.438208234958148	0.709849185881105	-0.8636204495925	-0.684427103979343
C2orf81	0.90076630776527	0.264403409130189	0.000657322103424425	3.01432088323495	1.42050195926901	0.466028829489815	3.04809889298931	0.00230294126171766	0.040558730154098	2.5189046363727	2.9457283875145
ENSG00000286623	-0.225555946651675	0.130709076000097	0.0844133873785567	8.57963106595247	-0.16217577584824	0.232987378890536	-0.696071077414174	0.486384318339248	0.740604404156476	-0.762205661398408	-0.541284178175705
WDR54	0.247370050665281	0.220048077697944	0.260943606183122	8.08889259038947	0.745193930424124	0.384705133242457	1.9370522148829	0.0527389609859793	0.242989656227138	0.61548385312122	1.45786542587427
RTKN	-0.0456458626381763	0.0516457758211884	0.37679032462091	354.063946825642	-0.061448025294537	0.0851678681616261	-0.721493053905317	0.470606212780229	0.730616764886083	-0.238106251114506	-0.319357171747926
INO80B	0.268376037756311	0.126563677100281	0.0339653922292743	13.5260097894538	0.425400248075908	0.236043376181509	1.80221218217448	0.0715120287742133	0.287158489828569	0.676676784619236	0.75328447168908
WBP1	-0.11628260101861	0.0727615265094628	0.110013367413884	67.1510210758405	-0.182950613021636	0.129759630713196	-1.40991934098522	0.158563501013702	0.436567905947512	-0.443879446833684	-0.587056047373343
MOGS	0.0937837261894396	0.0743758871263475	0.207329520191225	28.14623139458	0.153480681513608	0.147998240601044	1.03704396005181	0.299715370319224	0.599878380702741	0.168068676107458	0.154181492970843
ENSG00000286883	-0.0659308618393194	0.118639270282076	0.578398555937059	16.7126197915076	-0.10312001072621	0.205671522322852	-0.501382056016182	0.616102265914552	0.823014363556539	-0.297198859387263	-0.411170390328862
CCDC142	-0.0613527392972782	0.0995476877278544	0.537686600110841	35.0873803378803	-0.0895131853881614	0.170719505998825	-0.524328985516028	0.60004973988555	0.81336397385314	-0.283862245502345	-0.381191342870151
TTC31	0.0253658642359567	0.080272996357096	0.752006315065654	31.7620892640585	0.0569112654236492	0.140515699497014	0.40501713066488	0.685464918931345	0.859294019046428	-0.0312406694432631	-0.0585837212577534
PCGF1	-0.325172163532722	0.340065471305405	0.338968882965068	6.6462147295578	-0.554222180831972	0.539786329936699	-1.02674363927846	0.304541194644062	0.603392708366682	-1.05239951466876	-1.40505493211929
AUP1	0.175213860953902	0.0540554644513996	0.001189559033554	96.9180355641263	0.250648437444315	0.0969423768302274	2.58554045856818	0.00972264613951678	0.0936742004853705	0.405284315483132	0.368264991078053
HTRA2	-0.0906185915302663	0.108137449721699	0.402033774707047	19.5237353441582	-0.191326042359374	0.188250715281972	-1.01633633674537	0.309469250678001	0.608657268077973	-0.369117143697012	-0.60550909482307
DOK1	0.144568816755691	0.177318615302294	0.414897543780792	4.51968128681692	0.216260157806669	0.32522600026074	0.664953471227051	0.506080253589994	0.753745627030937	0.316011667535276	0.292499495331024
SEMA4F	0.302236013410705	0.391918325317575	0.440605631566659	3.75241495571014	0.627885323437291	0.564146007691792	1.11298372207984	0.265715420623193	0.56586405885676	0.775314909157954	1.19940687960781
HK2	0.352489169353057	0.215536288322517	0.101964130487604	15.0425492829872	0.531529495399624	0.339107456431556	1.56743676766336	0.117012635447732	0.372223405078769	0.92170831194418	0.987112250265636
ENSG00000236209	-0.0819930927532611	0.45541382633431	0.857120497876327	9.38296566371066	-0.0977707043762719	0.695040092158978	-0.14066915776408	0.888131311312723	0.953815459048986	-0.343990042860942	-0.39938460599256
POLE4	-0.0526975347726605	0.0518210162162025	0.309194178483898	46.4804252069317	-0.0815979315255611	0.103154798186955	-0.791024101250971	0.428929927431193	0.703164597449202	-0.258648608300673	-0.36375217059452
TACR1	0.0350828665916865	0.227910063492905	0.877662609667346	10.0202301648739	0.025010092652651	0.39624667939354	0.0631174819961375	0.949672953434941	0.981774949616696	-0.00293388924086401	-0.128869533615178
ENSG00000270571	-0.0107389919733543	0.0757387971608176	0.887246009051544	39.2661618133864	-0.0334896190022295	0.139817062383169	-0.239524550376056	0.810698861968306	0.922819453611954	-0.136418397259038	-0.25775820444412
EVA1A-AS	-0.119908756030164	0.216678541480626	0.579993168680802	4.8202055882648	0.0523858463899915	0.329331431075689	0.159067253978415	0.873615887235301	0.9487122540691	-0.454442866408381	-0.068554287397176
MRPL19	0.00431073969470705	0.0430198906015863	0.92018283961807	201.555274942904	0.00792614032765177	0.0791545503915351	0.100134992725565	0.920237154757024	0.966183468537984	-0.0925767441609821	-0.166509512435321
GCFC2	-0.0471714903871574	0.0383047065828936	0.218143291608589	225.471711115389	-0.0541827094896756	0.0732137234652486	-0.740062203165965	0.459262251650327	0.723704521645903	-0.242550585671616	-0.303349966400222
ENSG00000286045	-0.0269167249502256	0.103482904276824	0.794780514232587	11.89705624555	0.0189355180930717	0.176702826315105	0.107160244620564	0.914661853962234	0.964037636869533	-0.183546051939431	-0.142253254982122
ENSG00000270996	-0.0286928226530418	0.170984516068216	0.866733164653404	4.67994696285082	0.106125641221735	0.287810098436954	0.368734946404189	0.712325297962147	0.874959354825433	-0.188720035175316	0.0498471633201554
LRRTM4	-0.0376462851384167	0.34949928471968	0.914221839273665	234.219685941754	-0.0944375172758305	0.531455037209321	-0.177696156144692	0.858961604159216	0.943324090548891	-0.214802533187112	-0.392040808171221
ENSG00000227088	0.316843672190046	0.122089639388643	0.00945434613986588	1961.31304843505	0.470149680978447	0.192184832147876	2.44634124204294	0.0144314338540116	0.116438843153796	0.817868751505708	0.851878033332319
ENSG00000229494	0.259684731306576	0.169369170909302	0.125215068777153	18.6048401510771	0.444250778000759	0.272777566809901	1.62861918300766	0.103393660759388	0.348690449154459	0.651357978228367	0.794816637877672
CTNNA2	0.10618974814968	0.333454556387474	0.75014101263561	829.863372845765	0.244861712380265	0.513579255010898	0.47677492809765	0.633522400909052	0.83270206971024	0.204208889308866	0.355515470082838
SUCLG1	-0.143158945724296	0.0449994628668442	0.0014659148624427	141.972208565922	-0.199820030062856	0.0811369384378842	-2.4627504304446	0.0137875849262199	0.112975424901282	-0.522173426229413	-0.624223354332549
DNAH6	0.752904180951995	1.2478764892177	0.546276995747615	5.69352509183271	1.38759906672208	0.887498081500498	1.56349528595719	0.117936143616449	0.373647821164769	2.08816472598309	2.87323555008276
TMSB10	0.244269848394857	0.390764176743671	0.531900118268974	17.5319934769437	0.213763678371796	0.601900120934105	0.355148090085196	0.722478651108867	0.880588663432499	0.606452596254218	0.286999161961678
ENSG00000287625	0.404773624103984	0.371390846307655	0.275763435313312	4.3615943250455	0.839397886143699	0.480089081420495	1.74842111314024	0.0803911345999002	0.30668884967317	1.07401912905169	1.66541897265336
KCMF1	0.0589956055418157	0.0357389216856825	0.0987920309799249	145.460763506645	0.0739523144460599	0.064517361774581	1.14623897214589	0.25169628652317	0.552111054960818	0.0667267551346633	-0.0210382685384815
TGOLN2	-0.121524672326883	0.0417204475635839	0.00358166753370581	242.304211824768	-0.184942150726984	0.0711958837534249	-2.59765229360029	0.00938634868338043	0.0920586599745249	-0.459150222212379	-0.591443874945253
ENSG00000290110	0.143352491553895	0.170047200349518	0.399219558275836	4.97038199397342	0.234344427875333	0.315059979582581	0.743808935002829	0.456992073883267	0.722182693086755	0.312468367978333	0.332343410217523
RETSAT	-0.185318034325467	0.0685539140408393	0.00686660857046132	46.5960921041387	-0.279058726826879	0.127504110658758	-2.188625334392	0.028624082896823	0.17443059362632	-0.644987850974625	-0.798804903800417
ELMOD3	-0.0575867977017869	0.0404474082899934	0.154520285030922	229.178426549132	-0.0667745169069204	0.0680950278330895	-0.980607821625304	0.326786175724113	0.624145506134899	-0.272891611031336	-0.33109268983307
SH2D6	0.358315938228467	0.126995827837315	0.00478029116063048	48.4615916352059	0.520280730025006	0.204093098562891	2.54923235370785	0.0107960344042538	0.0994096352796961	0.938682380675278	0.962328565413402
PARTICL	0.0513174816192042	0.106754144545128	0.630724641794859	21.6457104741407	0.0451167971556245	0.192759120330352	0.234057911647984	0.814940020047726	0.924298316969104	0.0443594695987091	-0.084569718371177
MAT2A	0.114139644343777	0.0529347774326954	0.0310655785801138	612.888682419327	0.171080847120164	0.0928365929215236	1.84281695112165	0.0653557410053843	0.272782144121632	0.227367879701155	0.192958811477661
GGCX	0.0243960232543526	0.0942436104913154	0.795742260992572	85.5092403691689	0.0316192963798476	0.153835191062623	0.205540072862626	0.837150192755312	0.933530756607787	-0.0340659312362027	-0.114307898018381
VAMP8	-0.120158129972153	0.128545872232307	0.349917650280289	20.6773239877118	-0.160727394755116	0.204539351834704	-0.785801819128703	0.43198360069264	0.704725095964196	-0.455169322274671	-0.538093052806612
RNF181	-0.199428771739053	0.127217628676334	0.116970075459579	22.400187248994	-0.311037846749994	0.227414982355362	-1.36771044514544	0.17140272914599	0.455662331891983	-0.686094102453984	-0.869262452129643
TMEM150A	0.530961841038466	0.155806270058692	0.000654808143856775	9.55922761669765	0.884920817985614	0.287493903298523	3.07805072675487	0.00208359444194575	0.037988934268598	1.4416203696535	1.7657167350074
USP39	-0.0884193310156289	0.0549668945957116	0.107705488724868	45.2613785173664	-0.139981445765726	0.111197730916998	-1.2588516385304	0.208083924589822	0.501416986054877	-0.362710437007377	-0.492384831096011
C2orf68	-0.0257576236138818	0.0491375712414979	0.600143562787444	94.9496969155473	-0.0307997382960298	0.0887268709973894	-0.347129769705686	0.72849382943372	0.883685569842652	-0.180169452288733	-0.251831762430938
ATOH8	0.0863438155171696	0.105901401818791	0.414887625704332	39.7824430943554	0.120544270120238	0.181635022490245	0.663662043077137	0.506906638112127	0.754245558939221	0.146395334019479	0.0816148056098716
ST3GAL5	-0.0592104785472614	0.0704601610079794	0.400717884597811	506.958858402106	-0.0776392458101009	0.116270970198048	-0.667744026542959	0.50429700143012	0.752794136514573	-0.277621585886656	-0.355030251705324
ST3GAL5-AS1	0.0150493731873918	0.128215329030672	0.906562282733022	33.7603326776892	0.0499194218089673	0.215660382454689	0.231472379121165	0.8169478410804	0.925572832631326	-0.0612938313013075	-0.0739884028304872
ENSG00000272564	-0.0773924841507207	0.171615446950279	0.652015093393573	14.1144239582982	-0.0623248246855726	0.270820806616956	-0.23013307383625	0.817988365320069	0.92581526349709	-0.330587924415166	-0.321288967732851
ENSG00000287628	-0.673764828378408	0.272130497268436	0.0132904995514624	5.53096643176002	-0.178613488347936	0.352259975771018	-0.507050191998087	0.612119601636716	0.820519691527401	-2.06789128699882	-0.577500338146768
POLR1A	-0.0580032100980192	0.0654531691098613	0.375521191948322	96.7032188285642	-0.0666628001651711	0.104893890155309	-0.635526054629762	0.525085379426372	0.765909714835162	-0.274104669723943	-0.330846551485614
PTCD3	-0.0973055011157946	0.0279705527945522	0.000503560728549812	264.791187738146	-0.130336665286824	0.056190944435892	-2.31953149382503	0.020366235518672	0.143224712211017	-0.388596904320848	-0.471135103512801
IMMT	-0.0990772558283488	0.0425304954137934	0.0198295241726442	151.935196293737	-0.125788746872495	0.078801460757657	-1.59627430333229	0.110427564623701	0.361472968994597	-0.393758235911064	-0.46111496592786
ENSG00000273080	-0.107555181995275	0.112839346790027	0.340503486725039	16.4461421275778	-0.132994660143258	0.187952904606285	-0.707595662976581	0.479196386920259	0.735969362324603	-0.418455440233325	-0.476991293473822
MRPL35	-0.206194934486909	0.115539852615864	0.0743226903265042	22.728593845963	-0.250020845288915	0.202927183785091	-1.23207172457338	0.217922292588124	0.512997846541286	-0.705804736938319	-0.734827597772034
KDM3A	0.0117970900203081	0.096247178808871	0.90244700858809	115.612758273037	0.0351932755101173	0.156481481753932	0.22490377209911	0.822054134757716	0.927650616279835	-0.070768117855567	-0.106433578527912
CHMP3	0.0329307299677089	0.0582718715409412	0.571990629429393	87.7823488421915	0.0358946258618467	0.10303749293227	0.348364705315971	0.727566305469874	0.883212654281165	-0.00920331844858116	-0.104888338182915
CHMP3-AS1	0.1201122551728	0.0992751088363065	0.226319969400747	22.3001817990409	0.173052492454779	0.185753789739817	0.931622943990384	0.351531421431217	0.645897984000666	0.24476680333854	0.197302811462206
RNF103	-0.0616377047669501	0.0591583112779955	0.297452869230646	166.253643177269	-0.0955844589222102	0.0996840259358129	-0.958874383582356	0.337622031010745	0.634467362468591	-0.284692383709579	-0.394567791298802
RMND5A	-0.0620723000390237	0.0454206332504062	0.171747522876685	204.710231603588	-0.103047860430251	0.0805973059458577	-1.27855217021119	0.201054802143151	0.492833605738954	-0.285958411275821	-0.411011426199247
RGPD1	-0.0669204938688991	0.241493551272687	0.781694957129527	4.8214293854286	0.174594173433063	0.402691055752299	0.433568540793362	0.66460178366873	0.84659142127307	-0.300081774849978	0.200699498497271
PLGLB1	0.0327166324990263	0.139293510198247	0.814305367833891	27.3610616062928	0.0538920765350042	0.2359119126333	0.228441522657542	0.819303012291788	0.926532083175546	-0.00982700976469111	-0.0652357069142758
RGPD2	0.178632772756293	0.391551177917741	0.648233080653937	5.36727260149432	0.384765489394148	0.558160780087695	0.689345262369915	0.490606020814875	0.74341476943601	0.415244011012547	0.663756508425864
KRCC1	-0.0349526657568455	0.0348460951650384	0.315832722140966	239.821995288423	-0.0328147631139686	0.0582684446410564	-0.563165248636944	0.573322364179835	0.797248580247295	-0.206955700492037	-0.256271337654892
THNSL2	0.163187571649232	0.205304896495852	0.426698000163735	57.5891482548731	0.228673248941684	0.314773231264142	0.726469808195961	0.467550809685834	0.728242990913898	0.370250308539928	0.319848464616707
EIF2AK3	-0.00928397165188198	0.0592191509880302	0.875423650172733	141.3869025439	-0.0211874759203613	0.100440659998399	-0.210945208053184	0.832930026825702	0.931365677634249	-0.132179750511602	-0.230653679903491
RPIA	-0.0604406470092143	0.0993613088286671	0.54299410801528	36.1343589241736	-0.100195153902327	0.175677599796072	-0.570335398586016	0.568450236210104	0.793741113192492	-0.281205212502111	-0.404726240473575
ENSG00000290846	0.0634769312140607	0.290617042823801	0.827100927672545	8.19346267306416	0.333965468420381	0.419313380150765	0.796457933921171	0.425765916489453	0.701174770972073	0.0797813882587159	0.551832073310379
LSP1P5.1	0.174645977048895	0.376737594725901	0.642952561003906	7.94276101932615	0.462954966336801	0.521545384452969	0.887659981541929	0.374723678373458	0.664090549001308	0.403630002322446	0.8360263790092
ENSG00000291142	0.447777811521504	0.196947585363066	0.0229907253857205	16.4808160035742	0.672527551716069	0.340485463455345	1.97520195103504	0.048245234607261	0.230753732428823	1.19929542686926	1.29776424416439
MAL	-0.0657545778459346	0.058604544419856	0.261860415675651	1214.24411535538	-0.092437730385851	0.0987171316384323	-0.936389954323423	0.349072448274552	0.644740879590924	-0.296685323208999	-0.387634805698744
MRPS5	0.00260696728611123	0.0395000922141879	0.947378607494557	305.666971556935	0.0128308318482759	0.0678725214646247	0.189043099790588	0.850059037016291	0.939616550587671	-0.0975400352377405	-0.155703319498018
ZNF514	-0.0334604519263419	0.0493014442065955	0.497333599757061	125.215975251276	-0.0512833286768436	0.084195022836869	-0.60910166597623	0.542457053396365	0.77687354747069	-0.202608704642011	-0.29696194620967
ZNF2	-0.316282665804108	0.111307081377135	0.0044897305116272	23.0021800907687	-0.402619419150337	0.164985687926207	-2.44032936560179	0.0146738763680764	0.117558484533595	-1.02650335357899	-1.07103826956856
ENSG00000289370	-0.196318602814085	0.143179408220994	0.17033221237033	9.94055625294699	-0.232839218646171	0.238060684424901	-0.978066660644348	0.328041355708471	0.62476196698948	-0.677033811540348	-0.696972419378557
ZNF892	0.12225947038842	0.0627835625186237	0.0514967957088204	151.909019611974	0.183360475910901	0.10167925127032	1.80332244405919	0.0713375897988761	0.286692314946901	0.25102189590008	0.220013731721508
PROM2	-0.0477501763770153	0.132222529081068	0.717998567720738	12.4766168457404	-0.046324131550794	0.214665050292845	-0.215797268757066	0.829145777378821	0.929913966442022	-0.244236366586494	-0.286035664560179
KCNIP3	1.51054723941674	0.384373056141467	8.49815957862757e-05	50.0776097330859	2.20556969373756	0.568777494797704	3.87773727672191	0.00010543248211471	0.00554093955814204	4.29526880424737	4.67541788416176
FAHD2A	-0.0113377649398961	0.0726428719795393	0.875973592594314	50.0620525845733	0.0045265779416615	0.126244916989184	0.035855526302491	0.97139755791444	0.989517092617343	-0.138162693919113	-0.173999550675429
LINC03052	-0.23278167535457	0.176895626012547	0.188198650037659	4.93327029915509	-0.264827574218664	0.302176656557421	-0.876399842515103	0.380812703926159	0.668599341183362	-0.783255066009738	-0.767450316022997
ENSG00000291126	-0.197103249982949	0.09178998613401	0.0317671412587147	44.714273127173	-0.269350244808826	0.157849702255518	-1.7063715734656	0.0879389197562113	0.321983638650397	-0.679319581794625	-0.77741482669276
LINC00342	-0.173701721309863	0.0884065331163224	0.0494366501804329	289.301753017768	-0.231789029297314	0.137312812087537	-1.68803643136773	0.0914042357564756	0.3281394431743	-0.611148153580595	-0.694658604396161
ANKRD36C	0.00278437386009597	0.0463389282320635	0.952086228950504	603.034768048365	0.0173250648579155	0.0814855674499932	0.212615134189839	0.831627165960832	0.931030605442422	-0.0970232288490618	-0.145801463529474
ENSG00000291176	-0.0693783563236176	0.057499172253666	0.227587197855367	162.8874563818	-0.0966520198628993	0.101781894657981	-0.949599338739767	0.34231587460467	0.638097914459717	-0.307241819658696	-0.396919879997736
GPAT2	0.0752293394667519	0.288331605546978	0.794159933055359	4.15187403492859	0.1887558372998	0.454473593575213	0.415328503059799	0.677901438227234	0.855260462282386	0.114017547217927	0.231900986177729
STARD7	0.0433827591863644	0.0680909395619772	0.524040371051226	183.905149828555	0.0426238964862431	0.110378315345245	0.386161868415212	0.69937679217206	0.866491283695439	0.0212446821724203	-0.0900621668755508
STARD7-AS1	-0.104314504132884	0.0708327176984585	0.140835142754374	34.8796170234252	-0.110321741009708	0.131110980452108	-0.841437846237495	0.400102690865217	0.683343494446154	-0.409014961307909	-0.427037501766687
TMEM127	0.235752788676797	0.128947794733992	0.0675074066342793	18.8267680318907	0.314202491503174	0.229480770685736	1.36918875844922	0.170940279060559	0.454925194734013	0.581641391256652	0.508289571058245
CIAO1	-0.188915466372817	0.0632926538164996	0.00283770339255585	112.078352961979	-0.331175007566571	0.113576425448477	-2.91587806412173	0.00354689091407771	0.0524946977554413	-0.655467597148336	-0.913629369820267
SNRNP200	-0.181448522767293	0.0747236105514631	0.01517136848676	102.98685164485	-0.288282613026684	0.125607064388132	-2.29511464527088	0.0217265549961999	0.148755758104498	-0.633715504919951	-0.819127301954853
NCAPH	0.413259313415568	0.183469515855092	0.0242926783291188	4.67736497731753	0.629553675984227	0.320669529351568	1.96324757533795	0.0496174137313278	0.234217366062446	1.09873894833497	1.20308265400337
ARID5A	0.86161549612011	0.287215982618829	0.0027007977175024	7.54370506408199	1.31585282470158	0.443813899995966	2.96487519817099	0.00302805744475667	0.0476377745924845	2.40485367915217	2.71516164664973
KANSL3	-0.1763844666016	0.0379824296358139	3.41986320291232e-06	143.958090370687	-0.269354598639405	0.0692144058137768	-3.89159735567349	9.95864139955219e-05	0.00537730157035893	-0.618963308762423	-0.77742441920904
LMAN2L	-0.0604752118888484	0.0493692433394897	0.220591333200516	48.0371000517683	-0.131255740246512	0.0951638739462442	-1.37926016253453	0.167814554555176	0.449565630458729	-0.281305904095537	-0.473160042552589
CNNM4	-0.143069476131415	0.0624046645139767	0.0218705436589193	70.1607163952675	-0.210172632396018	0.111867095544034	-1.87877079827542	0.0602757959732495	0.260785947722794	-0.521912790695146	-0.64703258050812
ENSG00000289135	-0.0147501885212877	0.0662970099805305	0.823935195340656	40.6472993765594	-0.0418935576391167	0.124211987296672	-0.337274674939841	0.735909848880661	0.887728893809314	-0.148103488491317	-0.276274064608125
CNNM3	0.122097986953016	0.0419494920677506	0.00360741141749779	84.3313609079669	0.164792669802604	0.0775398121083016	2.12526527111562	0.0335644843900677	0.190664379342577	0.250551475502413	0.179104472824192
ANKRD23	-0.0485621851273132	0.0390463103464365	0.213607271432114	184.087467027024	-0.0674753284059974	0.0690965467191607	-0.976536912622383	0.328798464957329	0.625799634852935	-0.2466018443723	-0.332636742958504
ANKRD39	0.0112620288612135	0.0667967344101909	0.866110109522029	45.6765780311597	0.0393764038227784	0.127285170780286	0.309355784192238	0.757050900899616	0.89857843742421	-0.0723268144649592	-0.0972171596281652
SEMA4C	-0.0914916505571581	0.0722021795118076	0.205098398245228	132.51185750358	-0.15352906371703	0.121064861532546	-1.26815544802615	0.204742443542416	0.497381074531765	-0.371660468178494	-0.522233430708659
FAM178B	-0.0481781167260792	0.0792333639257966	0.543152054303214	140.467035960547	-0.0776515375244197	0.136116375186692	-0.570479028830408	0.568352841811282	0.793741113192492	-0.2454830075728	-0.355057333252839
FAHD2B	-0.0655928440747681	0.0691525324201717	0.342862706188644	30.142397997049	-0.227810875001149	0.151741430172584	-1.5013096604009	0.133275487508812	0.397132395667557	-0.296214173553569	-0.685893791629048
ANKRD36	0.0603335120268561	0.0641873076899623	0.347237996527775	623.499830441252	0.0969508434199215	0.104444659191794	0.928250847579372	0.353277464107773	0.647477694692612	0.0706242353880327	0.0296329184914571
APPAT	0.51273880205946	0.828998709721468	0.536243333507228	6.66338741898722	0.816517380726674	0.821333207344077	0.994136573835879	0.320156381666365	0.619265873526295	1.38853449603587	1.61500781937294
ANKRD36B	-0.0240094283938835	0.0547365775460064	0.660925374140631	265.245716459874	-0.0364331561298247	0.0941925757905446	-0.386794350022245	0.698908460329891	0.866202254390694	-0.175076752294254	-0.264243511417077
ACTR1B	0.149741856185659	0.0823611638645683	0.0690469497884931	114.217381103343	0.200115906259514	0.1335738540282	1.49816674614529	0.134089933061019	0.398300950823568	0.331081344865971	0.256929899095805
C2orf92	-0.0537152824788045	0.0776746557581978	0.489225031079653	80.7475376524317	-0.0945613101339513	0.13765372837213	-0.686950591547485	0.492113864360523	0.744483833593849	-0.26161342806346	-0.392313553053032
TMEM131	0.0436650417548765	0.0327201990737408	0.18204068655072	462.550447686886	0.0710227966140348	0.0573998026191397	1.23733520627739	0.215962662631604	0.510605112128912	0.0220670047704106	-0.0274926876947152
VWA3B	0.681793517206099	0.230469788155222	0.0030936379914766	4.02428873896615	0.834845814199245	0.397428577471867	2.10061847970241	0.0356744705225079	0.196489429799526	1.88101092947147	1.65538968386131
INPP4A	1.24280425031649	0.350044904983919	0.00038462611605889	14.9686532606901	1.70479815767975	0.50229518913995	3.39401649575577	0.000688755437068359	0.0190844810109486	3.5153017253339	3.57210000710564
COA5	-0.194844435334329	0.063892059515419	0.00229155758478539	59.2223878622523	-0.29013453937644	0.121334051218634	-2.39120458323478	0.0167931923777695	0.127746695002043	-0.672739386850168	-0.823207532761825
UNC50	-0.0705848202321897	0.0466810551050967	0.130517160629661	84.1778617798194	-0.124233617816456	0.0891194417850394	-1.39401252216227	0.163313823291609	0.442496415906937	-0.310756392099027	-0.457688649603725
MGAT4A	-0.094586394453603	0.0514265640259252	0.06587817605829	177.211513940515	-0.167008765565209	0.0996292063361242	-1.67630328200912	0.0936788023896862	0.331984695275583	-0.380675824154787	-0.551932395117782
TSGA10	-0.053277957945564	0.0659550468717545	0.419210342394362	365.25228687356	-0.0529163240433803	0.114637354707724	-0.46159756720045	0.644369939514944	0.837476395555439	-0.260339449835776	-0.300559820392443
C2orf15	-0.171275166019116	0.209051625667428	0.412617539688121	7.63068314189616	-0.164076588930118	0.325162093010764	-0.504599375071331	0.613840248861923	0.821630719011496	-0.604079310253245	-0.545472117990911
LIPT1	-0.187084827545523	0.0546147769334718	0.00061358997002633	50.4786304242683	-0.219577732752729	0.104557924087263	-2.10005826597583	0.0357237159449165	0.196489429799526	-0.650134729148811	-0.667754236217139
MITD1	0.0402580382642935	0.0495551989868305	0.416569153920161	138.383631858527	0.0652355510253497	0.0793335669875821	0.822294439824708	0.410909340461405	0.690931107676692	0.0121419995655006	-0.0402433555285461
MRPL30	-0.0794063176118841	0.0872470965274998	0.362753243886398	45.9161258008849	-0.119452555583829	0.15314266449833	-0.780008340426467	0.435385965928515	0.7078262430729	-0.336454460108221	-0.447154841164648
LYG2	0.0253592993098034	0.160582762936562	0.874519497605959	10.1904613226588	0.178416288524984	0.269178401236315	0.662817996189634	0.507447126425991	0.754668895343577	-0.0312597938516829	0.209120520071859
LYG1	0.28284359784118	0.0790361678131345	0.000345359984963343	27.4298017733602	0.393070608430775	0.143671143972654	2.73590505067316	0.00622089729375454	0.0719797857199652	0.718822502855673	0.682054645688865
TXNDC9	0.132401096528961	0.0544251978956275	0.0149860144864485	47.2650182379938	0.211520822816218	0.110530878096681	1.91368083252901	0.0556609496299961	0.250610280542386	0.280565655543807	0.282057621854178
EIF5B	-0.219096746187076	0.0600120288540464	0.00026134281836979	186.010025948296	-0.319355840611447	0.101131544101849	-3.15782620988983	0.00158950286863961	0.0323630687660449	-0.743389244447882	-0.887588955670222
REV1	-0.0253411642258897	0.0370738337116304	0.494270523424833	293.484608784263	-0.0369490975447709	0.0623598648707709	-0.592514073296038	0.553506399610677	0.783713172285178	-0.178956256703557	-0.265380252117447
AFF3	3.48810608199259	0.945499065517478	0.000224987510654313	22.5759843574662	3.85937715920101	1.29150016660731	2.98829009781651	0.00280543129713341	0.0457118780306938	10.0561322315467	8.31914603256849
LONRF2	-0.265773421355248	0.467562911772655	0.569747909659972	20.2230108816367	-0.277416920345628	0.754218709443773	-0.367820258065753	0.713007262605966	0.8753593785354	-0.879363934603754	-0.795187616652486
CHST10	-0.150649339383149	0.169018325579858	0.372757758745707	15.8641728212042	-0.166164594018564	0.280844385754398	-0.591660729026917	0.554077798728805	0.784014087840218	-0.54399383124409	-0.550072485974288
PDCL3	-0.10456246650911	0.0936984408393075	0.264444947244323	22.0108351696208	-0.178283958700129	0.155455826015211	-1.14684642750336	0.251445097117756	0.551937228943044	-0.409737305115737	-0.576774306562968
RPL31	0.126226917420638	0.115045615646467	0.27255827380407	55.7954508672615	0.174375011540153	0.187497287521589	0.930013515635929	0.352364086664058	0.646768646683462	0.262579539604822	0.20021663312453
TBC1D8	0.0252042100504812	0.128237348227449	0.844184832429286	86.7651980076279	0.0191068769053524	0.206760195865166	0.092410808692658	0.926371652081658	0.969516828067854	-0.0317115872561373	-0.141875711077633
CNOT11	0.0432420695828055	0.0723581920086293	0.550099355842059	72.5798971024976	0.0584503451641921	0.121097313448044	0.482672517662995	0.629328279729211	0.830533405445009	0.020834836672861	-0.0551927653633276
RNF149	-0.000175801077658955	0.0476720086889167	0.997057630849453	221.187629528728	0.00623915781432394	0.0800009475524058	0.0779885489510845	0.937837161861801	0.974779969558449	-0.105646569490146	-0.170226333043553
CREG2	-1.13511533279447	0.655544291777912	0.0833516454927913	25.170927298341	-0.812957301944833	0.734939967236362	-1.10615470403908	0.268659564494417	0.569182431700004	-3.41186001795941	-1.97510946595595
MAP4K4	0.00762598327773682	0.0277165586042703	0.7832073137817	3728.94093399744	0.0253077248556727	0.0564161785630815	0.448589846038137	0.653727559969976	0.842051146911113	-0.0829190464485903	-0.128213779630104
ENSG00000288948	0.0638994617667121	0.0746960230759144	0.392296525706816	54.0711577071494	0.102153915915616	0.133605198490851	0.764595368065798	0.444512528191837	0.714119305507077	0.0810122698665246	0.0410965151353697
LINC01102	0.0622846945015102	0.0922656878130187	0.499638889983218	105.755799542726	0.11450367817565	0.169685281031281	0.674800297820419	0.499802651152921	0.749720612561676	0.0763082613276003	0.0683059559637216
PANTR1	0.265246348226559	0.0429586564487941	6.63915284424123e-10	534.471700965462	0.384406221835431	0.0755922540111096	5.08525942061386	3.67123919608139e-07	0.000102108937715917	0.667559627868913	0.662964957206122
ENSG00000269707	0.173107054827735	0.0715488941554332	0.0155451427152332	156.794843116732	0.277930883396655	0.123337366264896	2.25341996357967	0.0242326819573544	0.157780019758551	0.399146939391285	0.428374658224867
POU3F3	0.148962250914563	0.0544288782124963	0.00620355047174768	319.021494717019	0.209840801830762	0.0913140086517255	2.29801325042143	0.0215610349888094	0.148173061431254	0.328810262257811	0.278356139134783
LINC01159	-0.132211500685516	0.137048257999962	0.33469127062962	15.120687446478	-0.134857135049991	0.217475476384076	-0.620102722809188	0.535190159689255	0.771790074738731	-0.490282220572983	-0.481094765241294
ENSG00000287135	0.423732848104329	0.293120472123641	0.148291443403313	3.61044465713589	0.875881575224634	0.464755685146925	1.88460647866575	0.0594829869777388	0.258762374783277	1.12924959694072	1.74580114992493
MRPS9-AS2	-0.444719685351532	0.254166144399968	0.0801665735033849	56.9860467173929	-0.194556355256928	0.320874399285578	-0.606331809861132	0.544294439569906	0.777993244807522	-1.40065562287801	-0.612626236496922
MRPS9	0.0586624959852379	0.0294299415122816	0.0462293740394824	179.346088756015	0.0595385503953648	0.0536940503948863	1.10884818629803	0.267495679122395	0.567654367291836	0.0657563674928608	-0.0527951924203634
MRPS9-AS1	0.426510120385586	0.171044021774719	0.0126465897348258	3.89712705490106	0.546486433343009	0.318408100685528	1.71630819745613	0.0861056487537156	0.318489111688721	1.13734012045298	1.02006591442328
C2orf49-DT	0.0336170737839382	0.0795207324684816	0.672480569633458	40.1219845585644	0.0385302106113412	0.144165963644967	0.267262879789214	0.789266765147082	0.913089105715989	-0.00720391751833213	-0.0990815229763138
C2orf49	-0.0954672706676455	0.073591107164161	0.194539541051797	53.1355956476612	-0.150083679309915	0.142477708168471	-1.05338358708332	0.292165223393692	0.593196004720881	-0.38324192102948	-0.514642435741922
ENSG00000238273	0.24552291001716	0.159188430579946	0.122990648751255	5.60865855007992	0.454406107455864	0.297809878156281	1.52582617564286	0.127053159991307	0.387842288483131	0.610102913360674	0.817191225346074
NCK2	2.43331261639532	0.475880754770838	3.1660867811534e-07	9.42445993302774	2.78867502285327	0.604885823203379	4.61025025861062	4.02184526818796e-06	0.00061756271977457	6.98339377821264	5.96013653827032
UXS1	0.287999552461948	0.120901638117525	0.0172143148126043	24.5343674724704	0.373695732262862	0.233594880716478	1.59975993958716	0.109651849030257	0.360330900078101	0.733842410111078	0.639367220980007
ENSG00000291125	0.343005164960897	0.281306629880825	0.222719570826283	4.65470174692182	0.524284780106493	0.447886052085444	1.17057626078178	0.241769144067811	0.541973150046154	0.894080282440908	0.971150432707039
GCC2	0.0405078801974858	0.0435548208410076	0.352348536417035	170.627313387874	0.0630100039588714	0.0889960101653409	0.708009312347918	0.478939474525883	0.735823754985972	0.0128698187456666	-0.0451467609497199
GCC2-AS1	0.107648598013646	0.148042975428485	0.467137595289978	14.0997138747946	0.125191747804286	0.242987386806534	0.515219120834298	0.606399909019565	0.817386709844313	0.208458691967732	0.0918542957622002
LIMS1	0.0724309753922644	0.0398241911217839	0.0689467903870583	264.260561531316	0.107314510577535	0.0742699386359698	1.44492526247439	0.148478879548774	0.420990029511151	0.105865580810704	0.0524665230866166
[truncated: 12,496 more rows]
