# Supplementary material for: Integrative analysis reveals generalizable human neurodegenerative disease-associated glial states
Source: bioRxiv. 2025 Sep 25:2025.09.25.678630. Preprint. [Version 1] doi: 10.1101/2025.09.25.678630 (PMC12485690; doi:10.1101/2025.09.25.678630)
Supplement: Supplement 8 [file media-8.zip › oligodendrocytes_diffexp/Mathys_2024_AD_TH.csv]

gene	nebula_logFC	nebula_SE	nebula_pval	DESeq_basemean	DESeq_logFC	DESeq_lfcSE	DESeq_stat	DESeq_pval	DESeq_padj	nebula_zscore	DESeq_zscore
ENSG00000241860	0.064039185144274	0.102854479320496	0.533534717440713	17.5539879105665	0.0116489013869519	0.191347028451381	0.0608784023521523	0.951456049962363	0.974210461224218	0.119610406122209	-0.0151054932584416
ENSG00000290385	0.178788696419576	0.103818602202161	0.0850467270561382	10.8630246932951	0.153534105814337	0.209777048321137	0.731891820592786	0.464234598967627	0.652449674840212	0.600914397570243	0.398654333396531
ENSG00000291215	-0.0621510910459859	0.0673590898685227	0.356172397184979	62.5550838510775	-0.134932334602255	0.126489093315948	-1.06675074557786	0.286084405492918	0.488098315443008	-0.409680594225384	-0.442559694974062
LINC01409	0.0272148426987961	0.0720942041454627	0.705809478265612	77.0511108618824	0.011633693776734	0.128594168731308	0.0904682839938262	0.927915096284088	0.961117884719839	-0.0348451798273979	-0.0151498410690044
ENSG00000290784	-0.0412774830984403	0.114316862386831	0.718039967957457	17.7358465950512	-0.0941434113283498	0.205935780635115	-0.457149364903989	0.647563690369276	0.792820826115145	-0.322128580195696	-0.32361270616459
LINC00115	0.147286474894633	0.0543066050961536	0.00668527326026279	61.4740838766764	0.185426110078514	0.105279373256979	1.76127672821441	0.0781915769184539	0.208382861464317	0.46878185259531	0.491656491086473
NOC2L	0.0188273393472195	0.0393106584692729	0.631983257673735	187.218677589302	-0.0088101776954938	0.0702129809600095	-0.125477904157235	0.900145216702377	0.947841340141028	-0.0700256245764162	-0.074767422413327
KLHL17	0.340067302676176	0.111224295189828	0.00223198202172457	29.644407935337	0.454279045123222	0.195183864583831	2.32744159509205	0.0199417740993345	0.0804905516768547	1.27737947409894	1.27567441775274
AGRN	-0.0284206652271748	0.0723422219463713	0.694419824294482	141.790835159642	-0.0794417590205753	0.124778440599458	-0.636662540731578	0.524344678413977	0.701198464060555	-0.268202095542402	-0.280740349353633
C1orf159	-0.136631190920939	0.0391698527279451	0.000486334772224081	243.324944146155	-0.230377361337352	0.0765924824402924	-3.00783254436155	0.00263118077585718	0.0183822988420095	-0.722079043289444	-0.720892575956054
ENSG00000285812	0.110180750798525	0.196633305534685	0.575250169295982	23.935740163142	0.114870128665015	0.325149154837401	0.353284414109759	0.723875228904459	0.841254840384597	0.313146042781889	0.285904025514478
SDF4	-0.0135606357516125	0.0372670636902303	0.715949691684797	250.082421499669	-0.0551300869236849	0.0698744572102332	-0.788987694856985	0.430119198539954	0.622971970609365	-0.205873363854262	-0.209843646113162
B3GALT6	0.0803494857444426	0.0799720751840438	0.3150320420461	38.5592369828597	0.075573502671189	0.151171996447967	0.49991734214611	0.617133280583314	0.771289532073484	0.188022137844051	0.171308812962547
UBE2J2	-0.0402340182657649	0.0210653551090043	0.0561381643242238	268.45748485239	-0.090596887651586	0.0508150107207524	-1.7828764840659	0.0746064118618759	0.202051310813211	-0.317751883656245	-0.313270478955998
LINC01786	-0.0807803846828453	0.101414292316492	0.425719127810908	17.9744849150806	-0.119339289660327	0.180334897652938	-0.661764812099767	0.508121960598578	0.688283474042549	-0.487819082883224	-0.397087895442652
SCNN1D	-0.0902882222233547	0.0660223761219836	0.171456193913582	52.1419978972882	-0.139565772368166	0.122954814604754	-1.13509806685333	0.256334231453548	0.454948058103394	-0.527698644089439	-0.456071536568661
ACAP3	-0.0333662801908595	0.0333170569773945	0.31659605231016	673.770518241026	-0.077341106505672	0.0600031541870648	-1.28895068190173	0.197415232684121	0.386766426754768	-0.288945924389531	-0.274614512456569
PUSL1	0.0246243345011256	0.0899267114079343	0.784217804992725	22.697146610999	-0.0275908801465341	0.176024092924866	-0.156744907404869	0.875445893502774	0.932824131098956	-0.0457107767398445	-0.129534938321428
INTS11	0.0077430670187022	0.0353270819030022	0.826508132016714	368.118529666614	-0.0222800288405613	0.0599796639911053	-0.371459714143536	0.710295156341154	0.832810759334689	-0.116517365192314	-0.114047651083708
CPTP	-0.00123638241401197	0.068122994251277	0.985519775000266	32.4868095759541	-0.0433132656513819	0.146856679808033	-0.294935618236772	0.768043062117909	0.870663784355679	-0.154180661575358	-0.175383915509305
DVL1	-0.0385412944552112	0.0320642171962244	0.229362254691872	172.894894931564	-0.0743240446380611	0.0695199605959373	-1.06910366463016	0.285022960554531	0.486947719614474	-0.310651942947268	-0.265816280108186
AURKAIP1	-0.035823466523756	0.0614147968517902	0.5596890005795	178.332966128688	-0.0720825868460831	0.111665923981493	-0.645519996395945	0.518590264100637	0.696178590607069	-0.299252317650913	-0.259279832624418
CCNL2	-0.0810021798842189	0.0328858620398646	0.0137729658033446	665.720372685276	-0.149937723982609	0.0594389791643564	-2.52254877339013	0.0116507792185895	0.0548656763950566	-0.48874937804979	-0.48631779740597
MRPL20-AS1	0.0474415765057699	0.0644696451369029	0.461806995726253	25.8212113068497	0.0361095016083854	0.147963135136953	0.244043907118911	0.807196814775837	0.894909429613531	0.0499935929661271	0.0562255080841021
MRPL20	-0.0674139657145272	0.0443924828785181	0.128865814125441	205.422677048953	-0.132382793531655	0.0776186501300812	-1.70555392692084	0.0880911637405987	0.226458815306113	-0.431755133422179	-0.435124827641148
MRPL20-DT	0.0563127956473488	0.0764628420632396	0.461443076419387	25.472782615629	0.0328408339026803	0.143122077256805	0.229460293842393	0.81851117826599	0.900918656742733	0.0872029294974898	0.0466935530873609
ANKRD65	0.0402808655897389	0.0548791278707663	0.462953338799706	160.260937429142	-0.00207969260489804	0.106452020010546	-0.0195364315744503	0.984413174389434	0.992422946874141	0.0199587918834226	-0.0551402572298424
TMEM88B	-0.346650524998361	0.04960460876728	2.78291409121191e-12	989.500176612643	-0.533500830104746	0.0862746482330687	-6.18374969972068	6.25965930066092e-10	6.43878791586852e-08	-1.60298165149496	-1.60484883058047
VWA1	-0.134120092661009	0.0410923788670616	0.00109902428964971	804.998009005201	-0.218791523773324	0.0770670261619019	-2.83897711731718	0.00452584023390039	0.0277021396053297	-0.711546522479634	-0.687106430589513
ATAD3C	0.0387937700160204	0.101143245837956	0.701309966701616	235.753087344622	0.0417095017906556	0.169621473013857	0.245897533192913	0.80576155344224	0.893742299528507	0.0137213358163704	0.0725559994417809
ATAD3B	-0.0507137443308606	0.0323665789332458	0.117148528177689	146.84042989503	-0.096169384240287	0.0692828057712856	-1.3880700004812	0.16511573055819	0.343658408409162	-0.361707922582732	-0.329520765459665
ENSG00000290916	0.0472326606698515	0.106815032246659	0.658350898307069	10.3472973507904	0.0870579271222858	0.217143180143302	0.400924068003576	0.688476029340634	0.820070243372611	0.0491173188575341	0.204799221559377
ATAD3A	0.0332457176280415	0.0548184034185671	0.544202691626944	87.8904324781868	-0.00203027136654404	0.102735281839488	-0.0197621628148751	0.984233101684121	0.992302575394143	-0.00954934943030201	-0.0549961370370643
TMEM240	0.223664615183993	0.0992633759879872	0.0242437629141858	36.7316001198999	0.287027127057127	0.181539418542366	1.58107329725826	0.113861279439617	0.269493665012292	0.789141419900583	0.787941218889464
SSU72	0.104689148571925	0.0390994198000037	0.00741712926250989	209.579494036673	0.121938320532944	0.070958960801521	1.71843441836778	0.0857174069414604	0.222278133903216	0.290112131423727	0.306515997381744
ENSG00000215014	0.0204820462437914	0.0561304157748953	0.715185289234738	39.9772931707361	-0.00658845397241333	0.107735150739309	-0.0611541723123932	0.951236426577737	0.974176449517238	-0.0630851415613216	-0.0682885226136831
ENSG00000272106	0.101255006785038	0.0685799536625521	0.139822603516782	54.8783871883147	0.110424554977368	0.119688069814963	0.922602855473261	0.356214207067126	0.557423811449822	0.275708007773374	0.272940025456784
MIB2	0.0973030414144216	0.0529023171916806	0.0658716026823709	169.189961152271	0.108258231346869	0.0945947509403426	1.14444226842083	0.252440267244474	0.450579566821278	0.259131931014504	0.26662268113994
CDK11B	0.107465410612969	0.0519930225378462	0.0387417064870301	228.327840612753	0.13774080601007	0.0952339016957716	1.4463421487244	0.148081259342386	0.319592108279853	0.301756852057477	0.352598558830777
CDK11A	0.133248652285027	0.0638025248921288	0.0367568810065323	318.682203320208	0.166093443948288	0.112704014599887	1.4737136431026	0.140558707924364	0.309357780662491	0.40990177565073	0.435279361285637
ENSG00000290854	-0.0989288223514035	0.063231961319576	0.117691216625441	179.753449250099	-0.16893167507601	0.111427942442658	-1.51606205205614	0.129503662662167	0.293396925175196	-0.563940674961003	-0.541707180277958
NADK	0.0887846409941258	0.041162224821579	0.031009976661605	130.341980807878	0.10174996866265	0.0809268340867033	1.25730815755917	0.208642071219916	0.400321571422071	0.223402453150284	0.247643551843722
GNB1	-0.000583971031842136	0.0299559346518671	0.984446756027709	1652.35099327658	-0.0321353531853052	0.0567995398985577	-0.56576784323778	0.571551609045556	0.738542037286883	-0.151444194998597	-0.142787344619524
PRKCZ	0.0616057836131096	0.040842881240784	0.131462319044987	716.622331622384	0.0567239447457877	0.070491181771257	0.80469561327339	0.420995351620252	0.615370361582735	0.109403775551598	0.116340503537948
ENSG00000271806	0.282492605051239	0.119503781778731	0.0180846671342586	9.68368495660623	0.307281469324973	0.242851535905526	1.26530585107978	0.205761709934022	0.397165142172019	1.03588884407078	0.847006102924242
FAAP20	-0.0689824065815681	0.041822184414843	0.0990613305382288	108.343498710119	-0.146499906596829	0.0831957919123062	-1.76090524808334	0.0782544415245972	0.20847880617931	-0.438333783224407	-0.47629257503446
SKI	0.0516703367735913	0.0493924738549298	0.295506735026237	333.896631015733	0.0506089106241852	0.0849494151630926	0.595753490792399	0.551339918122596	0.72299265241301	0.0677306549645548	0.0985080912835869
MORN1	0.0210436683163246	0.0818567631977867	0.797117661224106	24.8051109762326	0.0210350708718472	0.167106014584244	0.125878598231081	0.899828024039881	0.94779783727529	-0.0607294805899466	0.0122660700747321
RER1	-0.0510583235646901	0.0280860912987303	0.0690760536414865	331.547188229218	-0.107132249560954	0.0537212868273596	-1.99422344265947	0.0461276413488027	0.145528081454411	-0.363153221641256	-0.361490224664571
PEX10	-0.0512978759824884	0.0626309518646769	0.412757934009109	83.3524017355473	-0.119627129721856	0.111224818072467	-1.07554349645162	0.282131469222875	0.483371064230057	-0.364157997466146	-0.397927282850546
PLCH2	-0.268372603256344	0.0757794937096479	0.000397868286253595	328.714535849116	-0.430930863865275	0.127061557227239	-3.39151253352412	0.000695079839267884	0.00671414912787764	-1.27465366335825	-1.30573849259614
PANK4	0.213960348194168	0.043823951941603	1.04871740759217e-06	64.3657291582142	0.271164963290106	0.0945678182550515	2.86741270226589	0.0041384295855523	0.0259823477434579	0.748437957337901	0.741684626053711
TNFRSF14	0.484251636645573	0.159561598585732	0.00240624746471716	16.5967665032476	0.650614361420713	0.290754211082255	2.23767820592855	0.0252420474861696	0.0953603424033739	1.882144537344	1.84821943233229
PRXL2B	-0.0274472961428129	0.141010448962686	0.845669110128943	14.3620336392966	-0.0450478852220422	0.258482326834212	-0.174278395640316	0.861646677193339	0.925537331242419	-0.264119407779737	-0.180442342113864
ENSG00000284745	0.537698453060067	0.154939265440056	0.000519718455156835	6.30466104283719	0.665661481557337	0.309910314997594	2.1479165079178	0.0317203887326339	0.112334160877052	2.10632123129758	1.89209922828785
PRDM16	0.498522636861615	0.522720715616789	0.340231751785782	17.2877269605596	0.675791000881345	0.807915368395504	0.83646261392879	0.402894700574303	0.600833667173586	1.94200265168017	1.92163851800106
ARHGEF16	0.0184138439134532	0.12845857628945	0.886018029625748	20.3894476356984	-0.0388193876876376	0.244501192303452	-0.15876972754987	0.873850300150906	0.932034802332599	-0.0717599849279802	-0.162279052498455
ENSG00000238260	0.293374983361903	0.056381965349323	1.95729912385283e-07	37.9284219313538	0.421068617716785	0.129014636170012	3.26372751353506	0.00109956861174381	0.00953017734237945	1.08153376280864	1.17882752845036
TPRG1L	-0.046763397937653	0.0522569737374167	0.370854540739967	81.753937686413	-0.114087950942536	0.0972006089900362	-1.17373699741152	0.240500386241185	0.437139788505732	-0.345138636443538	-0.381774156379101
WRAP73	0.114786552265951	0.0406961300622838	0.00479374267474456	117.180711361544	0.129621044130872	0.0775007943382649	1.67251245922873	0.0944233130983211	0.236927475563523	0.332464561923731	0.328920041530995
SMIM1	0.200144795089978	0.249588548532252	0.422611413352309	10.8272533663468	0.242032830504415	0.427528137419544	0.566121406570493	0.57131125221506	0.73841661923218	0.690490164975145	0.65673069262462
LRRC47	-0.0715335457862041	0.0387711290952668	0.0650344898164329	146.799832313595	-0.150190348565953	0.0752519916607206	-1.99583220658262	0.0459521898978775	0.145058495614705	-0.449034251298602	-0.487054490877534
CEP104	-0.0546445761617634	0.0306550290991876	0.0746571722350352	431.485122570974	-0.112472197943516	0.0495441080895812	-2.27014275320395	0.02319892305079	0.0896122783409707	-0.378195357072849	-0.377062363606275
DFFB	0.133474543733769	0.0389936654173956	0.000619385941708977	193.634938665314	0.160553739470739	0.0691538210928444	2.32169006619581	0.0202496302282513	0.0813117364063468	0.41084925206876	0.419124701794532
C1orf174	-0.0873777767973184	0.0929493924892696	0.347188049245601	85.439882420957	-0.159577646063887	0.155290757916182	-1.02760555879326	0.30413540832367	0.506125383039224	-0.515491106254422	-0.514429343676168
LINC01134	0.252157016111083	0.0950178864152129	0.00795945870128993	16.9911902386534	0.41944854728359	0.223805254681126	1.87416755643746	0.060907334323107	0.176620470364258	0.908649608996442	1.17410314535268
AJAP1	-0.0592529271193504	0.0640466746195252	0.354886701317038	391.348623887553	-0.103473989363535	0.109884432571753	-0.941661952851858	0.346365740216558	0.547592712791154	-0.39752456976604	-0.350822155987138
NPHP4	0.0645993359546398	0.0554452023219519	0.243977562593986	154.737142911761	0.0559731813648025	0.103183762168942	0.542461141057813	0.587500870025963	0.750259758669057	0.121959896048969	0.114151158090486
KCNAB2	0.198974625051753	0.112935675938518	0.0780962838342849	49.2323785506644	0.23739698979643	0.197409205127086	1.20256291819624	0.229145504640002	0.424467974246091	0.685582017621737	0.643211843668681
RPL22	-0.0598648814817111	0.0522161190784094	0.251595447353655	331.748456205616	-0.120281990350094	0.0870741220688597	-1.3813747126267	0.167163776894868	0.346290509324328	-0.400091343897928	-0.399836960615159
RNF207	0.812791838733537	0.245579578194835	0.000933999430860549	6.8745574397781	1.22499889091783	0.42219396878804	2.90150732004613	0.00371372102785572	0.0239031512831878	3.26016967103461	3.52321609119571
ICMT	0.194778507260318	0.0444733394546846	1.18859697966533e-05	75.6419228309173	0.230368881934889	0.0824078644079771	2.79547205342442	0.00518239822168129	0.0305104834109422	0.667981870839776	0.622716763140452
ACOT7	-0.026586455475792	0.04481954954657	0.553054797326106	254.129088368479	-0.0816760329204632	0.0748490935922107	-1.0912093787728	0.275180761966274	0.475396784827126	-0.26050870787842	-0.287255847465281
NOL9	-0.0373401482078044	0.0347674667591407	0.2828241136543	245.657014720512	-0.0874397871474573	0.0597001891638682	-1.4646484101993	0.143016866949598	0.312915165078351	-0.305613869348831	-0.304063871666729
TAS1R1	0.284695203520615	0.182228205610136	0.118217231372582	6.16938470416482	0.396908290223433	0.339923170480614	1.16764117509921	0.242951534084686	0.439584478348627	1.04512739701176	1.10837217014912
ZBTB48	-0.124739102577034	0.0456852975101467	0.00632576628663829	73.5537868845784	-0.213540532907209	0.0985684341499415	-2.16641904427916	0.0302791799773267	0.108576186917163	-0.672199008743222	-0.671793705916785
KLHL21	0.263469098629619	0.0365022452943251	5.28013830370845e-13	416.289870330834	0.348749544426986	0.0645839401646619	5.39994220758011	6.66623686082153e-08	3.53981506034857e-06	0.95609687397606	0.967933606501303
PHF13	0.062529043084194	0.0478069070109488	0.190890275532084	64.2479204008352	0.0528321580350994	0.0923108639714256	0.572328713676143	0.567099300455619	0.735345204071327	0.113276284145634	0.104991434399336
THAP3	0.0719678153929799	0.0438275216295195	0.100575701590649	107.297999270751	0.0677009560660844	0.0782832130671623	0.864820865336749	0.387137117044729	0.586785578545879	0.152866158961647	0.148351214728065
DNAJC11	-0.0216196330375961	0.0241011157739551	0.369698278415609	344.775129996425	-0.0329757318383965	0.0521083897359434	-0.632829607775243	0.526844919814771	0.703282390473135	-0.239675926651299	-0.145238022456096
CAMTA1-DT	0.275784309850778	0.106310886961357	0.00948304963983247	15.5605224225018	0.375293292237389	0.199899468161203	1.87741015866407	0.0604619002399442	0.175484361743441	1.00775165010882	1.04533939759227
CAMTA1	-0.0143120699434042	0.0264502618511445	0.588443003176028	2635.49115049402	-0.0540944473539341	0.0459645358722029	-1.1768735684471	0.239245973251355	0.435572160724111	-0.20902517053126	-0.206823556382267
CAMTA1-AS3	0.416341324594102	0.104207530673287	6.46098250075352e-05	9.75271087737054	0.540916570434193	0.237911799438651	2.27360127454997	0.0229899707672029	0.0890477871789568	1.59730232853984	1.52832322351902
ENSG00000270171	-0.0439719350326324	0.193109845487998	0.819876158150345	9.3957789067649	-0.0989274127764133	0.340865246252893	-0.290224403525778	0.771644567952985	0.872751466680954	-0.333430157485905	-0.337563615407428
ENSG00000269978	-0.49900619439885	0.120364365374025	3.38634119754632e-05	10.7034610372681	-0.837045282314357	0.256990185982605	-3.25710991302608	0.00112552841333768	0.00971399324545529	-2.2420204673228	-2.49003273989079
VAMP3	-0.0783320177243256	0.0498721593183361	0.116262521300499	270.059924058686	-0.15109096725245	0.080670222095151	-1.87294596851658	0.061075846531111	0.177046343498107	-0.477549681501306	-0.489680838234267
PER3	-0.0977904526055588	0.0521455488745978	0.0607464410442169	1180.01573495574	-0.169030948780846	0.0886473242042999	-1.90678004438455	0.0565490765381282	0.167486444545651	-0.559165910377437	-0.541996678193334
ENSG00000236266	0.0794550836364043	0.143164959426281	0.578901678128774	16.2633156896883	0.112653425150631	0.255655210727561	0.440645918501069	0.65946935458463	0.79994224536317	0.184270668231901	0.279439765441989
PARK7	0.0602092217946748	0.0398304354466057	0.13062583838236	255.902292744793	0.050922926899338	0.0707983396182661	0.71926724798783	0.471976271811263	0.658718306613681	0.103546053195779	0.0994238126944163
ENSG00000284747	0.604579400354034	0.102009675567841	3.09107672804433e-09	22.3090328822874	0.81850791940335	0.188117510724042	4.35104587687243	1.3548969711101e-05	0.000294280743193966	2.38684588475064	2.33782375526178
ENSG00000284716	0.692514701874918	0.106528694683329	7.99290822478192e-11	21.1286921167703	0.988331785340335	0.192707539019766	5.12866175536059	2.91809104135492e-07	1.19313447453399e-05	2.75568067228752	2.83305716325201
ERRFI1	0.255812772615493	0.0590414759680226	1.47249030319141e-05	330.276623015115	0.340850337413267	0.101659104463663	3.3528756643248	0.000799766256182523	0.00744732493105428	0.923983270794033	0.944898262274266
ERRFI1-DT	0.0270936743720929	0.102980337182437	0.792476889425094	29.0087490305674	0.0198915023175836	0.181959656621165	0.109318201006486	0.912950110795329	0.953467373056042	-0.0353534068222776	0.00893124225607577
SLC45A1	0.00857639762358969	0.045285606710724	0.849791374257904	59.1191402933938	-0.0329020656734713	0.092657244125438	-0.355094369404393	0.72251889471543	0.840256374119769	-0.113022053169887	-0.145023200200648
RERE	-0.0900188387039344	0.0208780892702868	1.62046929929954e-05	6195.23316636094	-0.153507038149389	0.0434196064687625	-3.53543135541375	0.000407110002550645	0.00445072466023783	-0.526568745045109	-0.496726485308871
RERE-AS1	0.354873596027535	0.0684283137261511	2.14785333897671e-07	21.1284428072819	0.376924137273213	0.179494148601876	2.09992437195958	0.0357354944402984	0.12153998868569	1.33948281562396	1.0500952011452
ENO1	0.0767342920977387	0.082406534799855	0.351766894563541	301.773833089193	0.0693429178322507	0.138953009504318	0.499038618016372	0.617752178597279	0.771422823611429	0.172858612416551	0.153139436435077
H6PD	-0.145546837144967	0.0425830307605302	0.000630937867533881	237.109925263269	-0.238770706286179	0.0778861448403225	-3.06563775592813	0.0021720629391913	0.0159432687527932	-0.759474724249412	-0.745368905007399
SPSB1	-0.0160372333250681	0.0400084519056266	0.688533409586711	550.27008265201	-0.0463275841768748	0.0775258024254308	-0.597576325913371	0.550122664612647	0.722033238082004	-0.216261175393213	-0.184174147835673
LINC02606	-0.17190815251573	0.0818980848660311	0.035812517600427	17.7021401324649	-0.290739695583228	0.154367605921549	-1.88342427057517	0.0596428937643763	0.173754814306443	-0.870044313320068	-0.896918744821641
SLC25A33	0.0249542279174979	0.0510318314588927	0.624846381344534	165.683151575813	-0.000502569398469636	0.0938613938862476	-0.00535437817041914	0.995727844738463	0.997519674228553	-0.0443270757001818	-0.050541115077291
TMEM201	-0.0524749747329389	0.0451774271602816	0.245426090633637	64.9317519196486	-0.117226054915695	0.0957469252588477	-1.22433231770921	0.220826890203347	0.413797409403729	-0.369095206528074	-0.390925366762168
CLSTN1	0.0244442532696189	0.0385462756693434	0.525980690649527	626.906787091186	0.00127661701930296	0.0626314149730852	0.0203830141766965	0.983737833759878	0.991986699003811	-0.0464661073250974	-0.0453527244570328
CTNNBIP1	-0.215914016273522	0.0295064765139048	2.52609259071195e-13	289.152758830765	-0.343562686713908	0.0562452270153918	-6.10829940503024	1.0069831714018e-09	9.57512195830021e-08	-1.05462198723215	-1.05095898983403
LZIC	0.0184846895366869	0.0344704849422425	0.591787946949746	272.79348753792	-0.00951573231613419	0.0625339499773738	-0.152169058880451	0.879053597172092	0.934735018365875	-0.071462830884708	-0.0768249319239905
NMNAT1	0.0361190037505737	0.0344676366417176	0.294679771903859	105.527758355782	0.0330984427322988	0.0667959307190676	0.495515855172454	0.62023603291404	0.773567623432834	0.00250232786206706	0.0474447814139358
RBP7	-0.113124179404196	0.0835918385611921	0.175962314216545	109.155910173279	-0.200914368234198	0.143217679772196	-1.40286009767631	0.160658561704475	0.337257191204812	-0.623481512508863	-0.634973801209273
UBE4B	0.0544367590985988	0.0247471853624696	0.0278271096957709	3020.70667287024	0.0487395636022093	0.0500986405288847	0.972871979911475	0.330616932643639	0.53189454390977	0.0793341040098636	0.0930567779990747
ENSG00000284735	0.200151116413812	0.0930781089715932	0.0315270265949819	20.3833555442175	0.219090453272359	0.186099915362702	1.17727325584947	0.239086457848269	0.435426964091915	0.690516679060991	0.589827071032088
ENSG00000284642	0.0315793097091424	0.0759989070347216	0.677758928788873	59.2488176245568	0.00737895302421025	0.141298544923917	0.052222427542927	0.958351462718794	0.977787434317717	-0.0165389110749045	-0.0275573419309214
PGD	-0.0421776741764095	0.0599670546223781	0.481839254893946	133.295017293057	-0.0844168905563786	0.101007429436669	-0.835749320888391	0.403295942430813	0.6010483997135	-0.325904330994782	-0.295248624336549
DFFA	-0.0449503198513274	0.0272791687646004	0.0993959346931656	274.789042710919	-0.100709336507728	0.0584664384770515	-1.72251532898241	0.0849762083868645	0.221021928779766	-0.33753388318527	-0.342759988469417
PEX14	-0.0443915662811428	0.02496747515323	0.0754078317146136	322.677592737074	-0.0523178437410155	0.059853179469114	-0.874103000125718	0.382062163823948	0.582405321030914	-0.335190253826183	-0.201642697631826
CASZ1	0.745748174137472	0.320249335761345	0.0198776880504752	7.74465264303739	0.937639402089526	0.509554992465165	1.84011424861788	0.0657514658274951	0.185760100813384	2.97896251805622	2.68523010974611
TARDBP	0.0543281089422519	0.0434399797659289	0.21106305494026	600.599598964834	0.049924254876387	0.0741218735088009	0.673542808796639	0.500602023731433	0.682620151586425	0.0788783830805104	0.0965115262106423
MASP2	0.102765968888358	0.126783901809149	0.417618352815941	8.36220042170092	0.159382740311603	0.256794609923556	0.620662327605118	0.534821821240365	0.711023482879709	0.282045569329605	0.415709881968512
SRM	-0.0989357766336639	0.0522211571530607	0.0581515787278307	113.586337605575	-0.189738132495731	0.0918194348750015	-2.06642670752691	0.0387882062879473	0.129149249560134	-0.563969843920176	-0.602382119923927
EXOSC10	-0.102744096133993	0.0422811345675732	0.0150978975446935	300.606086307501	-0.188663063228249	0.070701439912382	-2.66844725456869	0.00762027424360051	0.040143138029042	-0.579943414141493	-0.599247046922126
ENSG00000226849	0.069668079001804	0.0511976430506725	0.17358723570531	43.0109762017766	0.061571177674109	0.104673796132905	0.5882195921884	0.556384908413207	0.727275829371643	0.143220171871596	0.130475805835835
MTOR	-0.0653724096069913	0.0255552556235768	0.0105251623423161	489.953016728987	-0.136053933827787	0.0478298723601607	-2.84453892754085	0.00444757508928376	0.0272945930901448	-0.423192054656948	-0.445830456735343
UBIAD1	-0.0682182835168845	0.0363616682529594	0.0606409542595076	156.210131646662	-0.154687021505818	0.0666312973254418	-2.32153699109733	0.0202578800583347	0.0813248965032068	-0.435128754489187	-0.500167504483366
DISP3	0.31349169130345	0.212229848512199	0.139640016379614	18.5432620049435	0.451418681610534	0.352112005921807	1.28203149571327	0.199831597911978	0.390424774083192	1.16591104441494	1.26733314273428
ENSG00000284708	0.793145248649112	0.131789630749041	1.76293717614991e-09	14.0241594399091	1.08349083942566	0.237068287619432	4.57037442800023	4.86853575105574e-06	0.000126388733664312	3.17776424620199	3.11055610249584
FBXO2	0.998997199217369	0.16484151543479	1.35826070087947e-09	189.552448926773	1.41092683550507	0.290404994473464	4.85847992409096	1.18290400368595e-06	3.9242180487391e-05	4.04118723035888	4.06541155430409
FBXO44	0.211594297031957	0.0888159999460009	0.0172006979166756	125.995111542768	0.280445625631354	0.151333098306321	1.85316780512674	0.0638583106500234	0.182321391784245	0.738513820357395	0.768748513772344
MAD2L2	0.0811401221965018	0.0604963685299135	0.179842688794209	120.322819838499	0.0791022890299658	0.112116823845581	0.70553451584495	0.480477659944335	0.665837326587832	0.191338374017357	0.181599315330305
FBXO6	0.129242368036675	0.0904322007527746	0.152957349091453	13.3662412861447	0.226247306593298	0.18916572287719	1.19602697122978	0.231686034050816	0.427003052389125	0.393097864434228	0.610697593800248
AGTRAP	-0.228282555855708	0.110263826139571	0.0384214107503917	67.8702095248723	-0.363411994288023	0.188179113896135	-1.93120260141414	0.0534580024348196	0.161281245124788	-1.10650044321099	-1.10884272827055
MTHFR	0.0237519541885539	0.0398718728027865	0.551370973413346	176.534993537004	0.0201967726023434	0.0705339528829516	0.286341141774078	0.774616850080585	0.874438057914686	-0.0493698783938297	0.00982145896764111
CLCN6	0.0938836014391906	0.032933498891415	0.00436227890946731	392.132075155556	0.0986707451120881	0.0569451257636237	1.73273381679172	0.083142990997035	0.21748061911341	0.244789472468889	0.238664046139416
ENSG00000285646	-0.0997407167947309	0.176616275082765	0.572256625411692	11.1029709863219	-0.170815978501749	0.312984333560896	-0.545765267412384	0.585227301044233	0.748676393455598	-0.567346075401188	-0.547202108815049
KIAA2013	-0.0380617365320449	0.0346565878361733	0.272093588351263	279.33409478825	-0.0931423862394321	0.0605302660509796	-1.53877377907089	0.123859533315871	0.284751569775241	-0.308640490872351	-0.320693557766141
PLOD1	-0.0414947518638082	0.0692816139689373	0.549220384979167	181.295906848958	-0.0879583081193785	0.123627536820483	-0.711478286970168	0.476787901272449	0.662633083388079	-0.323039889732672	-0.305575961305144
MFN2	-0.0715233303723768	0.0381396961391598	0.0607516140526271	194.999121632675	-0.129229122127814	0.0736390411628676	-1.75489957619081	0.0792764866874152	0.210310939135876	-0.448991403887796	-0.425928220153805
MIIP	-0.00863983734084888	0.0665095720776605	0.896642642584265	81.842761163208	-0.0530552853005999	0.117045304734403	-0.453288454594499	0.650341045308888	0.794853647721937	-0.185233625262874	-0.2037931945289
VPS13D	-0.0257008720271546	0.022126264340852	0.245416287432112	1296.95503178999	-0.0653713816133275	0.0382350955904412	-1.70972193488305	0.0873173045935411	0.225230766777949	-0.256794227146847	-0.23970889057336
PRDM2	0.039665850028868	0.0191716272033088	0.0385472940157314	1055.4088663268	0.0232600673711827	0.0319419143984099	0.728198913849091	0.466491830656972	0.65455335367148	0.0173791778967483	0.0187545138105561
ENSG00000289380	-0.0462991229092803	0.0791098181048517	0.558378763722154	48.3023896879161	-0.0983611174829001	0.137162111244372	-0.717115802538626	0.473302645858237	0.659612241358109	-0.343191286761592	-0.335912208247497
KAZN	0.0239658903365627	0.0681068210617061	0.724923169810675	3075.67277823003	-0.00194410658260242	0.114176567501577	-0.0170271941532624	0.986414921117595	0.993583545906156	-0.0484725471476458	-0.0547448668203329
ENSG00000231606	0.0889531431353107	0.154559041530196	0.564933878646302	14.6404974185409	0.0279112829233937	0.287082543486079	0.0972238945094448	0.922548592857713	0.957986173726215	0.224109216536189	0.0323181982580252
ENSG00000287756	0.239953623654092	0.127993368298152	0.0608292147609087	9.11564767186756	0.248372481866593	0.302410617713915	0.821308734938525	0.411470433488475	0.606981053459368	0.857463844164161	0.675218124483732
EFHD2	0.478204858802554	0.175356049505845	0.00639031959611391	11.209925227247	0.679868015473822	0.318519640400086	2.13446183293392	0.0328049947267999	0.114789407093884	1.85678200395366	1.9335277411083
CELA2B	0.352822403825747	0.124389607740565	0.00456209906634751	7.65768435569499	0.177508233216644	0.314026979286325	0.565264276400896	0.571894023165345	0.738670912538588	1.33087931933909	0.468566702612302
CASP9	-0.174759389381784	0.0476681872679616	0.000246216112252289	124.201373169542	-0.282909954659681	0.0885572842538392	-3.19465481629667	0.00139998175022516	0.0114143173742339	-0.88200350747213	-0.87408597476394
DNAJC16	-0.136170904624647	0.0345477145149852	8.09630035587172e-05	323.851934583492	-0.237089863134175	0.0569642468633747	-4.16208194067449	3.15359140232196e-05	0.000588778394805658	-0.720148423898109	-0.740467298994186
DDI2	-0.0434932702863556	0.0316189786448339	0.168963109898281	528.914760606978	-0.0952860619929853	0.0503409109620062	-1.8928156080628	0.0583823951841951	0.171272479504486	-0.331422451741557	-0.326944857271077
PLEKHM2	-0.101030530256081	0.0318018951593517	0.00148873049240064	274.720596835057	-0.183589304594351	0.0580751730470478	-3.16123560140961	0.00157101371370482	0.0124606834566646	-0.572756053711962	-0.584451159631953
SLC25A34	-0.626946332720075	0.183014148069915	0.000613281850198762	9.90443791022414	-0.92165789537116	0.332453309620551	-2.77229273615325	0.00556629542526959	0.0320213723813873	-2.77865106867398	-2.73677657940877
FBLIM1	-0.118927127405167	0.120298639388387	0.322859323575614	15.5837277523001	-0.202987717202288	0.224870608066337	-0.902686744825301	0.366692173367721	0.567809457524297	-0.647821328896681	-0.641020016620486
UQCRHL	-0.359910073574491	0.133278783389636	0.00692498322019388	12.8815459463437	-0.539636499880323	0.249155800156449	-2.16585967311007	0.0303219117218423	0.108634143748243	-1.65859734504837	-1.62274141968446
SPEN-AS1	0.0103388285145104	0.0826553146832557	0.900457326446929	176.256621891822	-0.0150369817715684	0.139702591474582	-0.107635668120761	0.914284702273576	0.953825751462929	-0.105629733908358	-0.0929257736348573
SPEN	-0.0307137495317881	0.0265215724582023	0.246836823616287	1254.64063611698	-0.0646502762399345	0.0558968050228076	-1.15660056444291	0.247435591555731	0.445100214356494	-0.277820181199337	-0.237606032593917
ZBTB17	-0.0214374364996593	0.0282324579702193	0.447661865711635	267.620064260896	-0.0705492303552019	0.0586263371799571	-1.20337093785421	0.228832808996671	0.42403813631776	-0.238911723649801	-0.254808321176641
FAM131C	0.147921115244743	0.251598911450597	0.556583101453977	64.1647828651262	0.163299552852964	0.39946516511886	0.408795477333735	0.682689759202035	0.815948725008112	0.471443780565611	0.427131930410377
FBXO42	-0.0417398637649503	0.0259366785372189	0.107551037217734	677.188137006823	-0.0770201091756297	0.0503677697317609	-1.52915464762106	0.126226110616931	0.288620532096016	-0.324067984188675	-0.273678433179163
SZRD1	-0.014629908415085	0.0314103854663611	0.641382575517954	176.308323180229	-0.0776480189562845	0.0622553676643455	-1.24725018692251	0.212305776101335	0.404409616601134	-0.210358308453641	-0.275509517984991
SPATA21	0.176653635262291	0.0712451775609583	0.0131560425730256	23.5214471210132	0.238418653090892	0.144015863345202	1.65550271722087	0.0978225656999949	0.243107136001127	0.591959122331453	0.646191176357545
NECAP2	0.0364537065598223	0.0374068702899899	0.329798900213335	123.279657778757	0.0119223753634216	0.0659086783191248	0.180892344794024	0.856452077698881	0.923028127446064	0.0039062013622663	-0.014307999639883
LINC01772	0.304703317138254	0.0803326659790281	0.000148826848040432	25.22658786602	0.453901152714449	0.164091596190179	2.76614502663735	0.005672330231109	0.0324854554295458	1.12904919187162	1.27457242337511
CROCCP3	0.0783045562828301	0.0386153231883001	0.0425795963749299	343.052046853273	0.086504790045593	0.0670206199088577	1.29071903786077	0.196801120692572	0.385979413470082	0.179444909922422	0.203186185852853
ENSG00000261135	-0.263694503089813	0.12298889463845	0.0320287741846957	18.5611731724693	-0.370904732053404	0.224616307664684	-1.65128140476383	0.0986811274867737	0.244608948173111	-1.25503189540891	-1.13069274350989
NBPF1	0.205704061669875	0.0694796829918192	0.00307004386164215	328.133272142741	0.262855947670669	0.120539245508659	2.18066694014428	0.0292080599921212	0.105943185001362	0.713807886895621	0.717454214741646
CROCCP2	-0.00504529782904657	0.0707173825185919	0.943123562319533	377.222007070404	-0.0384451621372411	0.117304612732692	-0.327737854817766	0.743109878774871	0.854808823805663	-0.170156731294259	-0.161187751263158
CROCC	0.17752734871647	0.0547704924416703	0.00118987786893023	347.37514149095	0.230938869024136	0.101370420130946	2.27816821441422	0.0227165572839023	0.0882911821241022	0.595623815698812	0.624378936164018
ENSG00000290851	0.0145626984967353	0.144625737819764	0.919794722280199	14.5049197155327	0.0652108112355039	0.261367715657736	0.249498340188649	0.80297532465543	0.892184382179671	-0.087913183665935	0.141089556279568
ENSG00000238142	-0.157867359041939	0.16206706784613	0.330013542460329	8.39263806221918	-0.274422673899744	0.299893126892856	-0.915068233617065	0.360155810273978	0.560878716152248	-0.811151775417923	-0.849335713944457
ENSG00000290122	0.972279118622342	0.209558850776943	3.49004605181241e-06	30.7157723876434	1.40839335917173	0.346962525690726	4.0592088623056	4.92392570602166e-05	0.000839737277601504	3.9291212294557	4.05802353430053
ENSG00000226526	0.244646588748757	0.0938868881418361	0.00916709800091261	27.6300978165825	0.332841990238606	0.178447630744126	1.86520823420662	0.0621522218197857	0.179224196529015	0.877147961392074	0.921544647976334
ATP13A2	0.190968902210455	0.0396316031698911	1.44567979906916e-06	238.574812740703	0.228110757334517	0.0704693357430847	3.23702153467371	0.00120784296733114	0.0102089259590185	0.652002908524716	0.616131712592117
SDHB	0.0238717047890914	0.0233741159190075	0.307117996096633	333.649155344223	0.00879314383894394	0.0452998983890004	0.194109570918576	0.846090087650855	0.917261261005551	-0.0488675978927937	-0.023433336551201
PADI2	-0.188314437603399	0.0321368541941271	4.63520547046781e-09	1248.57867514253	-0.311551673415526	0.054723622376899	-5.69318440343314	1.24691588500843e-08	8.90537523987463e-07	-0.938858641239816	-0.95760978286885
RCC2	0.275529773683817	0.0362243180196477	2.82250313931016e-14	194.740237665791	0.374204316128255	0.0762251200640222	4.90919943207642	9.14489430302598e-07	3.15537439506308e-05	1.00668402662385	1.04216377002796
ARHGEF10L	-0.265820218160297	0.144751821744186	0.0663005894266485	87.9410215775422	-0.379398020544035	0.240173688633442	-1.57968186566465	0.114179740604968	0.269817895910164	-1.26394796953188	-1.15546052382776
ALDH4A1	-0.494587122179869	0.138404120582246	0.000352241269770787	15.725345812099	-0.758240670542464	0.256608157138766	-2.95485801775362	0.0031281297388766	0.0210232576923093	-2.22348516312974	-2.26022595603378
IFFO2	0.153860682709483	0.0545812395448206	0.00481840546856476	148.517420686151	0.205049016752969	0.0995741681852356	2.05925914813088	0.0394694196933735	0.130698999612295	0.496356632014674	0.548880008484613
UBR4	0.00732406976364195	0.0389540070735141	0.85086223373209	497.278081496949	-0.0216553461430102	0.0626908544277268	-0.345430706610892	0.729770595689033	0.844947409800574	-0.118274802317971	-0.112225976965563
EMC1-AS1	0.0360632054303733	0.0336280152918296	0.283533441101134	246.463057307645	0.0159218834489027	0.0642466511993977	0.247824332500804	0.804270327474806	0.892511955886175	0.00226828804847598	-0.00264479783647893
EMC1	-0.00663122423569943	0.038769283163392	0.864189757197533	135.619578222395	-0.0361859144807454	0.0759243548795626	-0.476604833036071	0.633643541222839	0.782662949678991	-0.176808722236805	-0.154599425704514
AKR7L	0.0166179212260742	0.14666932592308	0.909791168111188	10.4895856362456	0.0331901173497852	0.268259836762473	0.123723766294441	0.901533993456962	0.948632082801815	-0.079292781784028	0.0477121191817666
AKR7A2	0.00743196823093042	0.0412167612187469	0.856905891153208	95.2984613295846	-0.0249750175111431	0.0808484432727055	-0.308911544863037	0.757388814511132	0.863830294242918	-0.117822234264305	-0.121906666755407
SLC66A1	-0.0873296853191534	0.0516745325849654	0.0910289718470398	43.6281134979461	-0.158425137374189	0.0960400064687475	-1.64957441382246	0.0990300117107805	0.245102276260565	-0.515289391927815	-0.511068445000424
CAPZB	0.00693378241848158	0.0232661870752151	0.765688117298809	1092.76877650398	-0.0215550811442772	0.048102845792627	-0.448104073451327	0.654078088368946	0.797364872933371	-0.119911818937473	-0.111933588279492
MICOS10	-0.0789363333414714	0.053178707534588	0.137713505211488	145.235566072986	-0.146751456059941	0.0948017737759004	-1.54798217601754	0.121626587921277	0.281821172738292	-0.480084415770709	-0.477026133284401
OTUD3	-0.00669781786540583	0.0540194631620476	0.901324004408052	153.216452442609	-0.0279055028861578	0.094734809557402	-0.294564405803225	0.768326656320775	0.870787207086435	-0.177088041768771	-0.130452428279129
CAMK2N1	-0.071068720070211	0.077974619761548	0.362066742699531	1798.39280991351	-0.145889428640542	0.133483625944957	-1.0929387601495	0.274420688706869	0.474695211337068	-0.447084591819021	-0.474512324201474
MUL1	-0.0799984370573572	0.0547353930034012	0.143864948158181	79.9819061638593	-0.150897795725561	0.103116159691346	-1.46337679930322	0.143364303503193	0.313172590329201	-0.484539291021211	-0.489117519332885
PINK1	-0.0267199208611533	0.0437399478593625	0.54127809514265	143.396554811326	-0.0684204615673613	0.0798261932832503	-0.857117930258586	0.391379712810931	0.590390629314037	-0.261068513510536	-0.248600492755065
PINK1-AS	-0.0348504056485346	0.0784969681810554	0.657063291139172	20.1592772528375	-0.0671619268972833	0.170836503888049	-0.393135690375023	0.694219264858986	0.823860457502128	-0.295170922637018	-0.244930405454333
DDOST	-0.0891956803756689	0.0350432233709875	0.0109182426908342	95.3898308699892	-0.164041495871466	0.0713444547934538	-2.29928866015412	0.0214885533265497	0.0845633516977192	-0.523116099499305	-0.52744663980688
HP1BP3	0.169586646193422	0.0352697930101246	1.52242948944485e-06	2340.76678261348	0.213992167426324	0.0560205645857305	3.81988594739782	0.00013351339612762	0.00182119398971411	0.562317427054809	0.57495965848963
EIF4G3	-0.015907431725602	0.0251576347174685	0.527184130012573	4136.09386391888	-0.0555589917594945	0.0475486119382959	-1.16846716433266	0.242618376660064	0.439134965723257	-0.215716737101276	-0.211094400842891
ECE1	0.0217868030297359	0.0539959451325858	0.686588074111387	551.031599297074	0.0175415617911144	0.0988985342266983	0.177369279820721	0.85921833586552	0.924203609541636	-0.0576124851468	0.00207844186152163
NBPF3	0.191205995350419	0.0773435067317759	0.0134297102750856	121.000904578339	0.250200742264539	0.129509287864772	1.93191350512087	0.0533701825955099	0.161105451522622	0.652997369183773	0.680549622636674
RAP1GAP	0.0334153860909449	0.082819829594146	0.68660188330045	130.257397296508	0.0231552464712389	0.137798319065112	0.168037220107871	0.866553997966727	0.928098222929142	-0.00883769403839076	0.0184488393918201
USP48	0.0201998848550258	0.0194164856953076	0.298178662735745	1314.78669903425	-0.000524273068779783	0.0403732873508332	-0.0129856423189915	0.989639247665989	0.994746282761394	-0.0642686359495423	-0.0506044064324506
HSPG2	-0.0453994841981065	0.0614726430629977	0.460191523690166	88.9550055897765	-0.101490295036663	0.110102075072395	-0.921783671832979	0.35664142604868	0.557689121620247	-0.339417852803252	-0.345037387771625
LINC00339	0.052925817795343	0.0715669818391813	0.459586182175204	67.1769620311362	0.039692972476352	0.128109928731247	0.309835255311251	0.756686240099477	0.863494519733948	0.0729966296971758	0.0666754791796562
CDC42-AS1	0.465571140444711	0.0830658873584063	2.08445511933659e-08	17.39641419972	0.645786190266757	0.189501555208851	3.4078147250825	0.000654853419589355	0.0064209398545467	1.80379128525795	1.83413971720072
CDC42	-0.0170451724810042	0.0364177350030311	0.639751747825743	611.130328131856	-0.0645258239674443	0.0636229181061607	-1.01419151915945	0.310491374599949	0.512007101389612	-0.220488863454777	-0.237243109969954
CDC42-IT1	0.0381711822956387	0.0861185511063031	0.657592185354971	14.7510348073287	0.045600089830994	0.183341976425817	0.248716037210631	0.803580442687382	0.892184382179671	0.0111099612534991	0.0839015730669729
ZBTB40	0.131386849644124	0.0256604577322855	3.05200820020173e-07	335.316027816423	0.147430280927929	0.0493238939462686	2.98902355699112	0.00279870553029602	0.0192322810705847	0.402092652697647	0.380854609055115
EPHB2	-0.0713408768130297	0.0422703566559195	0.0914633983545017	950.060306589594	-0.130813201075765	0.0741764252737953	-1.76354145664092	0.0778092116607973	0.207868287604106	-0.448226122838738	-0.430547646355129
TEX46	-0.096155489621283	0.0646694681127815	0.137047525039954	41.5445502450574	-0.15072036949714	0.11960114722039	-1.26019167039766	0.207600226966443	0.39937114530952	-0.552308240994308	-0.488600116226538
KDM1A	-0.00132761069125231	0.0263278614947759	0.9597828587882	297.614796273408	-0.0308849169436058	0.0450216558430568	-0.686001355686897	0.492712253513614	0.676543439359849	-0.154563308381263	-0.139140873624211
ENSG00000240553	0.139494335811759	0.0780700271835535	0.0739722813186798	25.5222847600604	0.158943395597161	0.176272900222079	0.901689343040905	0.367221915681816	0.568150073879113	0.43609859668577	0.414428682891958
LUZP1	-0.178910923326421	0.307322885112387	0.560459280636178	12.1317387474468	-0.296140522026024	0.495854378411685	-0.597232846818087	0.5503519319595	0.722218233747704	-0.89941665229496	-0.91266841387123
LINC01355	0.0484599783120757	0.048067113217776	0.313371291763068	140.666183466229	0.0560988908152915	0.0872403549205053	0.643038314853368	0.520199238655849	0.697319380154214	0.0542651654445223	0.114517746845481
ENSG00000284726	0.108507908896437	0.0841678416423537	0.197333819957966	14.0489985344117	0.0181987211957335	0.182407762798881	0.0997694446578955	0.920527366615134	0.956797927181841	0.306129494514378	0.00399482322374474
HNRNPR	-0.0316901594666815	0.0200963454458551	0.114815876021738	721.941590788513	-0.0831913915027154	0.0397070245296413	-2.09513033243307	0.0361594082121329	0.122592686838606	-0.281915623469468	-0.291674874148459
ZNF436	0.00297571017621891	0.0621504029050998	0.961812534254079	31.2145974420682	-0.0922782711906395	0.124081657867444	-0.743689863406082	0.45706412328567	0.646259508631204	-0.136513510286469	-0.318173660823811
ZNF436-AS1	0.146564170528163	0.0516415793817242	0.00453824000051668	52.8224604797584	0.210017488465533	0.106049431227883	1.98037354876745	0.0476615699159958	0.149044928484916	0.465752227712744	0.563368862363543
TCEA3	-0.240356358376695	0.169862365996008	0.157066579225192	11.3125423085131	-0.321602358272232	0.317932539910347	-1.01154275797916	0.311756727159168	0.513472434308982	-1.15714265755005	-0.986919178734737
ASAP3	0.0380563200187445	0.0985078557189008	0.699253937994847	59.9018598583392	0.041092818161167	0.167812049140755	0.244874062211705	0.806553945715465	0.894378587170413	0.0106281842792742	0.0707576518785665
ID3	-0.273635235937619	0.331855253464316	0.409620295138279	12.2446600682235	-0.322810168436988	0.527499705231847	-0.611962746586003	0.540562405461319	0.715485318611157	-1.29672718756652	-0.990441345308895
MDS2	-0.415314327735176	0.158696631295189	0.00886977548847306	22.3230922524958	-0.610476882077634	0.292221019898805	-2.08909298273286	0.0366993539156031	0.123909058589776	-1.89098429270832	-1.82932324318341
RPL11	0.133096111237345	0.0477588229767126	0.00532250501954824	738.961783161313	0.156908392106884	0.0766028440451122	2.04833637788278	0.0405270508430841	0.132962871923498	0.409261959286434	0.408494288993895
ELOA-AS1	0.0492893004446592	0.0287254143371736	0.0861844127064538	435.962638787856	0.040686435908531	0.0536174109254804	0.758828805909309	0.447954971569631	0.639460902506879	0.0577436643781776	0.0695725765841769
ELOA	0.144971899006029	0.0314838464549096	4.131723996847e-06	159.005081882909	0.190020605775016	0.064208178337643	2.95944552072136	0.00308193188774506	0.020776997536715	0.459073622892951	0.50505477141192
PITHD1	0.0130284739836212	0.0463863085051258	0.778810913064823	261.902800026406	-0.0165211534962355	0.0807864998689693	-0.204503890167686	0.837959752319435	0.912438864792568	-0.0943483167983773	-0.0972538544802337
LYPLA2	-0.0276131376262296	0.0500631103218255	0.581245351386254	50.9937099607378	-0.0355531072532804	0.112986991150336	-0.314665492826292	0.753015646974788	0.861349203124399	-0.264815011334201	-0.152754059164722
GALE	0.0305102422939027	0.0861423494249276	0.723200990046656	15.8446807581108	-0.0429404386035647	0.194376488355771	-0.220913748194534	0.8251595923626	0.904547081299878	-0.0210229947835265	-0.174296692529998
HMGCL	0.0725467477051052	0.0551542326324701	0.188394568168291	219.641700959013	0.0662277081156767	0.0953533401767916	0.694550479226905	0.487337055571807	0.671783271141017	0.155294425797012	0.14405498934614
FUCA1	0.132467802106487	0.0890915537638254	0.137048426856169	51.8680811559912	0.149387054682338	0.145934792237289	1.0236561987181	0.305997690832866	0.507956558787139	0.406626586907205	0.386560872598909
PNRC2	0.0395090269466679	0.0521987510940632	0.449112160067682	148.696913846101	0.0350206831229648	0.0921670642664938	0.379969606297812	0.70396797676291	0.829265462442852	0.0167214010175684	0.0530503401756192
SRSF10	0.148196654262498	0.039546632095306	0.000178684143333345	717.054133238858	0.178425121322344	0.065294290020343	2.73262977921583	0.00628309128717088	0.0351388725512975	0.472599498159274	0.471240494183507
STPG1	0.0331304994493111	0.0428457397144861	0.439374009313382	227.679510036974	0.0126914761271542	0.0748313396817672	0.169601081326712	0.865323872094907	0.927294714199463	-0.0100326191949747	-0.0120651794672899
NIPAL3	-0.0311677284624639	0.0399801917570115	0.435638565276826	1367.08631003978	-0.0667320766516447	0.0760988164978777	-0.876913462294197	0.38053364346527	0.58066648386572	-0.27972434505101	-0.243676893759151
ENSG00000288982	-0.0506671660591442	0.0689679068818223	0.46255362133937	26.7949921155336	-0.0933466148305894	0.130258297701637	-0.716627013231851	0.473604271866264	0.659722158791649	-0.361512555231336	-0.321289120825843
RCAN3AS	0.0714910564398853	0.0668456175283289	0.284846662326313	23.1554697613492	0.053130413483428	0.144089635764447	0.368731680120865	0.712327732797798	0.834055852775242	0.150866446853658	0.105861194731975
RCAN3	-0.125907804114606	0.0392386092038619	0.00133302521495337	224.90311989665	-0.235299290129144	0.0699613731086296	-3.36327432801802	0.000770237821278175	0.00723148080769493	-0.677100996634878	-0.735245703274148
NCMAP	0.311427462790239	0.160838507824531	0.0528341195331677	34.4628828579028	0.420647187727953	0.258189168123181	1.62922089561582	0.103266265012163	0.252454374330931	1.15725286877978	1.17759857156349
SRRM1	-0.119408040970371	0.0333154033454432	0.000338152895034175	1487.77295313604	-0.20117526915377	0.057752256260892	-3.48341834897278	0.000495054105295169	0.0051636542679225	-0.649838467060508	-0.635734629793843
CLIC4	-0.111243198010601	0.0215183569207446	2.34484763474531e-07	1874.77183246907	-0.180610619014625	0.047577428099257	-3.79614086406334	0.000146966011194186	0.00196696326766033	-0.615591946422567	-0.575764838643792
SYF2	0.0338943720956514	0.0300121490673874	0.258748087018219	146.108495401811	-0.00329938062942961	0.0582414796408904	-0.0566500138693792	0.954823993177117	0.975972605489272	-0.00682864081148938	-0.0586970615325884
ENSG00000284602	0.0206170084439026	0.0522749896696036	0.693289238507001	50.4642758043332	0.00358190472701245	0.108262658586671	0.0330853202181888	0.973606549110715	0.986636397915727	-0.0625190577071402	-0.0386301387851781
RSRP1	0.0837220829484682	0.0678828051522026	0.217451664889985	1686.86336235942	0.0873679092839049	0.111281936347719	0.785104143146014	0.43239251075425	0.625046801607368	0.202168119624745	0.205703178853411
RHD	0.072850776807818	0.19895362100868	0.714238491263699	38.2277981661717	0.0887497430754754	0.317909909410512	0.279166331241579	0.780117180632889	0.878124239410089	0.156569641865697	0.209732826006359
TMEM50A	-0.0251470206899577	0.0296784324744273	0.396818823045066	336.167860964512	-0.0757131543136238	0.0659300037386335	-1.14838692583385	0.25080886854194	0.449062481808509	-0.254471159655761	-0.269867144896274
RHCE	-0.494432357181642	0.0728606849305322	1.15287898961195e-11	54.2177374441993	-0.723740659352374	0.138952515683156	-5.20854664483131	1.90325508573804e-07	8.25669414515801e-06	-2.22283601865361	-2.15961843527631
MACO1	0.0603447824576541	0.0227103206592794	0.00788038159533506	725.239753298042	0.0453514169067183	0.0398248929768509	1.1387705908734	0.25479885108523	0.453650686860324	0.104114647235529	0.0831764032618666
LDLRAP1	0.0911286817839081	0.0917672496787805	0.32068975988128	699.996418664237	0.0989221452470192	0.144722780095694	0.683528503125833	0.494272945611021	0.677719150357835	0.233234270085282	0.239397168924627
ENSG00000225643	0.154119541343503	0.12923231562121	0.233034914008124	25.4303651096725	0.189109687860334	0.221329172828238	0.854427301398234	0.392868274173404	0.591590440174186	0.497442385604297	0.502398389867442
MAN1C1	-0.0949487543771398	0.056344266567468	0.091958903838816	247.882268651745	-0.175476204200431	0.101707119067221	-1.72530896371623	0.0844718074087108	0.220017468842231	-0.547246724974133	-0.560792068282927
ENSG00000233478	0.134043993443577	0.0894835919293336	0.134140298096849	18.7979753705937	0.168250667200692	0.169800692783273	0.990871500244351	0.32174833028304	0.523313884404006	0.413237745189238	0.441570167452304
SELENON	-0.0281545291011549	0.0413783837219264	0.496240867029516	86.632659644632	-0.0755521342274186	0.0906617503994228	-0.833340784780387	0.404652560637503	0.601590094466536	-0.267085817326501	-0.269397584710453
ENSG00000228172	-0.168007989739072	0.123773455124625	0.174659531846773	7.76474090026159	-0.276418101149257	0.246251398474712	-1.1225036806345	0.261648343486296	0.459987136174675	-0.853685516747951	-0.855154697228817
MTFR1L	-0.114171522428056	0.0424383818969007	0.00713901121446453	138.030142302189	-0.198931176013575	0.0825509777352053	-2.40979793905866	0.0159613577337617	0.068597250161472	-0.627874475687498	-0.629190497215454
PAQR7	-0.0174564265123769	0.0727219431797598	0.810296568836779	48.3102804892787	-0.0916877032993365	0.135415303091604	-0.677085242258868	0.498351871761576	0.681153985347387	-0.22221382249468	-0.316451470907536
STMN1	0.0400057495603544	0.0355651453401358	0.260649077348323	1662.04572323551	0.0146054624877142	0.0666697574143084	0.219071780881862	0.826594132443488	0.905167316757029	0.0188048484671721	-0.00648369077041457
PAFAH2	-0.108509723360709	0.0303559879376172	0.000350798672022197	137.959852336047	-0.21662246410291	0.060498377007693	-3.5806326519365	0.000342763272108621	0.00389617183991995	-0.604126692715656	-0.680781107545036
PDIK1L	0.107378237702244	0.0563405302163612	0.0566658962794757	102.508487460836	0.112887706653282	0.0970723136284329	1.16292382898575	0.244860408394608	0.441921427862923	0.301391215032867	0.280122967572309
ZNF593	0.151193298578305	0.126418277070354	0.231705698816902	27.7986288010502	0.198417558778834	0.219306165216993	0.904751394391989	0.365597106916949	0.566708433667586	0.485168587596942	0.529541622125576
CNKSR1	0.160288876071262	0.0590597825181278	0.00664740381982958	77.7152360956145	0.172550825302587	0.111529251338774	1.54713515271844	0.12183065892307	0.282089530912883	0.523318970140901	0.454110112529805
CEP85	0.0641885165622947	0.0591786914491658	0.27807408877707	466.824575646576	0.0581413631665191	0.102044797818549	0.569763127659902	0.568838367276762	0.73660740275625	0.120236760053857	0.120473921130193
SH3BGRL3	0.0499194326308511	0.0598730504634267	0.404419270374883	198.483049334797	0.0373493116673574	0.10445405224404	0.357566900134203	0.720667452562717	0.839435666025443	0.0603866833591162	0.0598409914402109
DHDDS	-0.00360503081229897	0.0437077747375683	0.934264775276147	143.41615656725	-0.0386172522838835	0.0734516829279165	-0.525750408221162	0.599061635052169	0.758567129241113	-0.164115692372111	-0.161689593506196
DHDDS-AS1	0.196443535997825	0.0631569923683601	0.00186833876204912	43.5859930400607	0.237840854958212	0.125023819532609	1.90236433223174	0.0571235406200548	0.1686077435194	0.674965647662277	0.644506225088778
HMGN2	-0.412582632244849	0.046642029874429	9.09348617025895e-19	290.540271216769	-0.626860626949661	0.0801354667513677	-7.82251170876174	5.17796366180842e-15	2.6464248652774e-12	-1.87952650148723	-1.87710084949245
RPS6KA1	0.0929650307325826	0.0363425244866373	0.0105268986079814	171.677084534935	0.109719598671651	0.0775264614173647	1.41525353622132	0.15699417281089	0.332184988758061	0.240936630373057	0.270884260727616
ARID1A	0.00294813643413891	0.0196656115056107	0.880833029781366	1429.06996601173	-0.0260824199294066	0.033469595445539	-0.779286979188241	0.435810683086962	0.628377300704158	-0.136629165263773	-0.125136028368319
PIGV	0.190032950606588	0.0438782977691031	1.4849449425737e-05	66.3375419421114	0.210328774058074	0.0890286577563792	2.36248393897642	0.0181529280049805	0.0751052713183547	0.648077164199211	0.564276620669492
ZDHHC18	0.0891932542769805	0.0473410688308402	0.059557316748678	111.003798669992	0.0901161934909242	0.0843023896003826	1.06896369033073	0.285086030917516	0.487004599504489	0.22511633586587	0.213717612787408
GPN2	0.00882550356237617	0.0338524515663578	0.794320005901286	108.007916693998	-0.00145347627827427	0.069106267355695	-0.0210324813347699	0.983219745043738	0.991708845525152	-0.111977206169679	-0.0533141108053576
GPATCH3	-0.00907712789190044	0.0548428058094961	0.868541214737954	43.0548396035687	-0.0617889112806467	0.102770180297936	-0.601233851118266	0.547684240914152	0.72033580700852	-0.187067791572643	-0.22926183719786
NUDC	0.0391578942124228	0.0367291780235403	0.286367148520783	346.182253639243	0.020734885851404	0.0679200384733264	0.305283776591896	0.760150030951696	0.865575002173291	0.0152486140344956	0.0113906828028578
SLC9A1	0.086234479628321	0.0565489016329293	0.127270545561513	54.1834276161113	0.114906978786912	0.112161994657007	1.02447338903253	0.305611733700051	0.507697298594651	0.212706086511705	0.286011486331906
WDTC1	-0.0881594219203603	0.0286885782378227	0.0021193282061305	357.562014555318	-0.159730259496564	0.0509103315612873	-3.13748220838587	0.00170405615792296	0.0132728408526797	-0.518769629303757	-0.514874388723006
TMEM222	-0.0383923412464179	0.0463603831890861	0.407597893708909	211.603143544363	-0.0874552729626532	0.0768877621962675	-1.13744073783043	0.255354085358456	0.454293056242526	-0.310027175371926	-0.304109030767263
WASF2	-0.0936960781579843	0.0280241988834933	0.000827588173968619	947.734579136141	-0.156991835378811	0.0584596778511034	-2.68547212625202	0.00724274157103989	0.0387361145828507	-0.541992514672312	-0.506888708377813
ENSG00000241169	0.20532152991965	0.130531839144642	0.115727782115341	9.38170682258131	0.239679504575345	0.246934493562702	0.970619783074108	0.331737650831004	0.532963583432325	0.712203400251688	0.649868019857542
AHDC1	0.289846357023681	0.118993148569167	0.0148579152649806	93.0207066020665	0.361886464621862	0.204583595292378	1.76889287777291	0.0769117529879462	0.206144169144192	1.06673333427487	1.00624295555957
IFI6	-0.0672759509271111	0.109469104210016	0.538841606659813	32.0373536899402	-0.164583521943438	0.198222791133825	-0.830295653703736	0.406371644825434	0.602538092163571	-0.431176245831949	-0.529027274056144
FAM76A	-0.230464161328185	0.0384633003545639	2.07539078661551e-09	153.038801567759	-0.386343394959897	0.0755532875046317	-5.11352196204848	3.16206973142862e-07	1.27378449402747e-05	-1.11565094337433	-1.17571434046748
STX12	-0.00838223255847923	0.0208088012789081	0.687079542891911	600.555474805925	-0.0534850804633567	0.0353432096885454	-1.51330569392771	0.130202027047253	0.294286090707272	-0.184153130813768	-0.205046545593636
ENSG00000270031	0.179339002055535	0.120383785020301	0.136295972975722	9.38944598703033	0.278179935645353	0.222750632823844	1.24884015869595	0.211723542425566	0.403723742144121	0.603222593014041	0.762141401356042
PPP1R8	-0.0867682187374544	0.0418348602027365	0.038073275871568	172.487579607471	-0.167543024207045	0.0689784953364281	-2.42891677166759	0.0151440083182449	0.0659528941536393	-0.512934383145354	-0.537657653442893
THEMIS2	0.00348409409369443	0.0658129530714383	0.957780242026741	108.564260069445	-0.0370848923254554	0.117693642289866	-0.315096819198778	0.752688143515592	0.861215516104485	-0.134381150802323	-0.157220988105577
RPA2	0.0582639978249065	0.0390889658242198	0.13608008441443	183.027986163592	0.0581237088415014	0.0757760868324306	0.767045532055975	0.443054444519847	0.634458930051843	0.0953870288086194	0.12042243831006
XKR8	0.0047721429144923	0.109524795303578	0.965246091393076	29.202917907721	-0.036189954266532	0.193230223279937	-0.187289305224798	0.851433807818161	0.920674375329985	-0.128978574078989	-0.154611206362502
PTAFR	-0.259332314256033	0.0869583832175432	0.00286130971427967	23.0195355923994	-0.329738374297789	0.189584535148997	-1.73926831130315	0.0819875785514798	0.215271403702629	-1.23673518221323	-1.01064509571095
DNAJC8	0.0387152747378709	0.0320423017660225	0.226949150877038	256.523557929173	0.0190025585937711	0.0587717651755598	0.323328022172002	0.74644683411305	0.856831693705708	0.0133920961510918	0.00633894094773927
ATP5IF1	-0.0349397634754237	0.0446695601231249	0.434107126773112	195.001145385851	-0.067455440779514	0.0824854794867255	-0.817785641779165	0.413479598106529	0.60879175612462	-0.295545724048116	-0.24578633862596
ENSG00000270605	0.0852031695965675	0.173965941548061	0.624297188897794	20.423760651353	0.110418539856555	0.294318231909238	0.375167175816024	0.707536140194722	0.831424773190516	0.208380371925327	0.27292248440763
SESN2	0.38207574232302	0.0938750495615371	4.70039152948005e-05	47.8812508963997	0.475798283183901	0.164275019865489	2.89635200515264	0.00377528665608307	0.0241851990835247	1.45357917596975	1.33842793913411
MED18	0.284998923502671	0.112486886985573	0.0112891374853551	16.7155600227352	0.360852010375556	0.194146295969079	1.85866028797699	0.0630753057705938	0.180997036917252	1.04640131650842	1.00322632242039
PHACTR4	-0.167720887021837	0.034044587803975	8.37127795136469e-07	1672.52244053617	-0.26911356903543	0.0605142717698335	-4.44710910608007	8.70336379471266e-06	0.000204516544342709	-0.852481296510102	-0.833853519608431
RCC1	0.452846171229056	0.0457772553710815	4.49202601241393e-23	72.8966451398652	0.631776527041028	0.0940361033632843	6.71844647369449	1.83672187126915e-11	3.06526389842928e-09	1.75041782504464	1.79328531063194
SNHG3	0.29495320316244	0.0661502747044592	8.24060746228818e-06	101.603986840331	0.385800590477762	0.114873500152183	3.35848206911654	0.000783718056196941	0.00733278535989758	1.08815342925374	1.07598035072121
TRNAU1AP	0.186043584317172	0.0276064764094744	1.59339743101083e-11	394.180930421012	0.22822678409921	0.0481681523175621	4.73812619164963	2.15703480421103e-06	6.48498239391017e-05	0.631344213469359	0.616470065095045
SNHG12	0.186946049411267	0.0426594764515652	1.1744021041539e-05	92.5471957902156	0.248971669291578	0.0884168773348754	2.81588398953073	0.00486432281877942	0.0292648582430399	0.63512950237476	0.676965450331387
TAF12	0.156286768504385	0.0277658854949481	1.81537678287737e-08	174.120989378517	0.187286337355348	0.0599576192926295	3.12364532756507	0.00178625629154963	0.0136898883075418	0.506532577547725	0.497081209743416
TAF12-DT	-0.034292246941216	0.0842486344403255	0.68398137534945	37.9056792294811	-0.0851261451853716	0.143303057275714	-0.594028814204496	0.552492841026327	0.723866091082719	-0.292829788363693	-0.297316923660151
GMEB1	0.00230073558374085	0.0389553130194761	0.952903606906995	162.458785749058	-0.0317500574653389	0.0726753450236403	-0.436875221645127	0.662201842659451	0.801651453493362	-0.139344615725396	-0.141663761008763
YTHDF2	0.0558724656494895	0.0276850751832701	0.0435762765919687	275.301308050374	0.0542844923070602	0.0508491312301384	1.06755987750063	0.285719090347055	0.487831268673774	0.0853560145680179	0.109226672168043
EPB41	0.697688100559891	0.180518309811071	0.000111127446041422	48.7398807323292	0.934797005666712	0.296693084939277	3.15072056990487	0.00162868227564731	0.0128433455246922	2.77737991447825	2.67694122961985
SRSF4	-0.0847909497138485	0.025203364416846	0.000767461254395515	700.511730983455	-0.149405948600523	0.0417376310198819	-3.57964611190686	0.000344059831367368	0.00390499551839923	-0.504640949363794	-0.484767055799055
MECR	-0.0811657699810297	0.0347492811959998	0.0195040701750607	176.323808691176	-0.148062010195902	0.0607913627642088	-2.43557642835199	0.0148680832924217	0.0652098423833618	-0.489435538414931	-0.480847917622702
PTPRU	0.109020383135496	0.0919884771195911	0.235957115807347	97.5640387179251	0.12237009051118	0.157741254312902	0.775764659943946	0.437887953835021	0.629976734802106	0.308279010394941	0.307775107322564
MATN1	-0.00271532558170896	0.144478702148411	0.98500547974474	8.58262322784172	-0.093002098722266	0.277017038209902	-0.335726998322017	0.737076744612877	0.850313194480046	-0.160383923287119	-0.320284457049694
MATN1-AS1	-0.0413380225420278	0.0901969630314858	0.646730916122881	84.1690307893853	-0.100535916569274	0.154519599675865	-0.650635367812029	0.515281893892589	0.694301810398195	-0.322382506121087	-0.342254268341917
SDC3	-0.248419605232802	0.216894929932431	0.252066115964407	41.3359981583535	-0.396068998927885	0.351286096149616	-1.12748270788148	0.259538447568574	0.458248009282525	-1.1909630446937	-1.20407574874926
PUM1	-0.00130335512035823	0.0206456372031821	0.949663137984602	1157.19720658581	-0.0326185832163637	0.0393604691899528	-0.828714288413257	0.407266098602619	0.603282043532817	-0.154461571101893	-0.144196520260439
NKAIN1	0.129505461625441	0.166142759821689	0.435695231014519	461.024499320042	0.192197311613951	0.279098309021474	0.688636603667718	0.49105198043718	0.67503914039364	0.394201381067896	0.511402391900127
SNRNP40	0.137042909836847	0.0303831190069443	6.46764910805299e-06	507.486938392898	0.162642541208278	0.0530206423884909	3.06753245305045	0.00215834022983574	0.0158650132399836	0.425816364601714	0.425215979939625
ZCCHC17	-0.0135455408312482	0.0339049052298761	0.689513282004908	317.058063665589	-0.068226572245078	0.0660492880933076	-1.032964536252	0.301620495185077	0.503264966206074	-0.205810049899011	-0.24803508064813
ENSG00000229044	0.30644276778331	0.08782908294237	0.000484684600892644	58.5862326813856	0.396187754231032	0.155681549209831	2.54486004437843	0.0109321544856346	0.0524782623676102	1.13634512306198	1.10627097257522
FABP3	0.123519880518687	0.161719514525244	0.444991908622475	50.2662274171176	0.133224385329192	0.263270984007132	0.506035201074735	0.612831938422033	0.767903131799386	0.369095530543576	0.339427957670756
PEF1	-0.0416312038038039	0.0350304174513864	0.234663989090691	173.36463034017	-0.0891647087593395	0.0646879052203142	-1.37838299842393	0.168085069758969	0.347737442919767	-0.323612222134186	-0.309094017480777
PEF1-AS1	0.22213470939121	0.139986168396011	0.112550411426311	6.83732393970129	0.121906635214662	0.296845730984817	0.410673364950284	0.681312059929478	0.814953465965524	0.782724401157564	0.306423597953257
COL16A1	0.104991975875488	0.0903027486931041	0.244964860440197	1063.98672538317	0.118968621966806	0.144050783994275	0.825879725663511	0.408872322574363	0.604638738882071	0.291382306680287	0.297855883954824
ADGRB2	0.0549442152326644	0.0695333215560845	0.429419503560192	128.336078981103	0.0362573566486251	0.120841365648317	0.300040937588741	0.764145929618771	0.868492472474983	0.0814625720102595	0.0566566769016437
SPOCD1	-0.25498662090517	0.104745375903523	0.014918673918055	41.7407478361964	-0.395235134012626	0.184480978553993	-2.14241672561896	0.0321599631687498	0.11327886612312	-1.21850765747579	-1.20164406600839
ENSG00000269967	0.265000075585414	0.0597162635718456	9.09449375989135e-06	55.3131912827971	0.340322426031328	0.110340208394316	3.0843010991527	0.00204030986873873	0.0151471937826699	0.962518385592532	0.94335878870645
PTP4A2	0.0657856595106789	0.0247116165335787	0.00776467277982471	1360.29158924022	0.0591712341150299	0.048326067688574	1.2244164887643	0.220795152244442	0.413785346047651	0.126935797526235	0.123477188643903
KHDRBS1	-0.0333821207126354	0.0181199696898075	0.0654336957790665	738.6603993277	-0.0811083562119901	0.0348362966191865	-2.32827148932125	0.0198976922114909	0.0803324502885544	-0.289012365686515	-0.285600411879577
ENSG00000203325	0.0681240343184463	0.0506277834932695	0.178436084206947	46.0107776091203	0.0536567247698283	0.10607206118167	0.505851627394422	0.612960812448936	0.767905636470152	0.136743849133356	0.107396002166665
TMEM39B	0.013392270835731	0.028650723931233	0.640190691484003	148.528652797947	-0.0132275721471334	0.055772029147311	-0.237172151513356	0.812523239885839	0.897913496176255	-0.092822411589277	-0.0876492473361817
KPNA6	-0.00201242505890598	0.0215251072159714	0.925512714711921	729.502906710051	-0.0265234882010657	0.0468610962575631	-0.566002298693236	0.571392217886098	0.73841661923218	-0.157435685656683	-0.126422253611896
TXLNA	0.0139802081895378	0.0318187970677603	0.660393840228548	185.224100833685	-0.0210969182973166	0.0564854820147946	-0.37349275503732	0.708781736514693	0.832050337402943	-0.0903563741137037	-0.110597512534997
CCDC28B	-0.00515928567800661	0.170575745478236	0.975870620972766	12.2458276520617	-0.0362223116589947	0.300676351393157	-0.120469439951502	0.90411128669575	0.949816295857463	-0.17063484057831	-0.154705565666211
IQCC	0.00242348619940991	0.126038773654168	0.984659140832929	8.74180168655904	-0.0878100481389592	0.242514714347023	-0.362081321025777	0.717291261639294	0.837192348961668	-0.138829751996412	-0.305143611617622
TMEM234	-0.133794828389393	0.0889458965391153	0.132522901099928	21.1724930523683	-0.228247960824006	0.183358499229597	-1.2448180028906	0.213198657010836	0.405213717072891	-0.710182237869928	-0.714682905322411
EIF3I	0.0368293934736399	0.0349947546528203	0.29260409513277	129.11188246884	0.00771207284439457	0.0734731583768425	0.104964493357418	0.916403983234444	0.954757749127234	0.00548197810541436	-0.0265859115438627
ENSG00000291132	0.187260667124645	0.0682270068283738	0.00605716423267036	68.3723094693915	0.248514381397673	0.120542454819023	2.06163365239892	0.0392426276042013	0.130086642009911	0.63644913118665	0.675631926089185
HDAC1	-0.107191549152889	0.0271488159783519	7.87095972950813e-05	236.357451871223	-0.168805187733845	0.0550235702417518	-3.06787049608344	0.00215590025988784	0.0158604999970974	-0.598597758425683	-0.541338323067092
MARCKSL1	-0.32103588893676	0.0676134814601385	2.05331742455166e-06	2387.82788436727	-0.528017619033914	0.110641414632765	-4.77233250122913	1.82104539846725e-06	5.63009404384346e-05	-1.4955439252779	-1.5888589148501
TSSK3	-0.177214999978207	0.0538662738044601	0.00100220707692341	53.8788569076143	-0.281686239301309	0.110986664714715	-2.53801877933143	0.0111482002144362	0.0531881022482802	-0.892303291483102	-0.870517426115062
FAM229A	0.223292785930011	0.0697165138318614	0.0013606636841718	45.9677551116955	0.307461727979163	0.132370247520177	2.32274044763947	0.0201930999916316	0.0811445086887309	0.787581823680174	0.847531765834704
BSDC1	0.0142660825896014	0.0256013962211538	0.577364516090284	617.790064026745	-0.00932430690164576	0.0519319021730464	-0.17954872653375	0.85750686066143	0.923577524275119	-0.0891573059148572	-0.0762667049641342
ZBTB8B	0.544818059067828	0.152583246606679	0.000356125958108765	9.65516834588241	0.719647603783463	0.309316121792526	2.32657644746421	0.0199878192961174	0.0805824697097934	2.13618362243972	2.04953134860091
ZBTB8A	-0.0425867583930169	0.0416569700163192	0.306629415726883	202.973401182649	-0.0985256032001542	0.0751179429613266	-1.31161210379361	0.1896510470167	0.376470794266067	-0.327620188989324	-0.336391874764756
ZBTB8OS	-0.0329121752009856	0.0236981837337677	0.164891808756497	690.436643425219	-0.086020806921621	0.0396243617916156	-2.17090706404318	0.0299381982518311	0.107684018563602	-0.28704123179665	-0.299925899602353
RBBP4	-0.0446027085932348	0.0206218428410334	0.0305498987608407	635.846805442257	-0.0952117545055344	0.0385227807137963	-2.47157013957292	0.0134521159880774	0.0606404681472132	-0.336075866640077	-0.326728164817125
SYNC	0.0982403342847248	0.0653950927385505	0.133030360484471	98.085758836164	0.0952833094848805	0.118031054922867	0.807273217604873	0.419509090687001	0.614371058453016	0.263063301132068	0.228785744990436
YARS1	0.279379820616615	0.0528671250117351	1.26002996035885e-07	435.970221683435	0.352873272122546	0.0909109220938331	3.88152780760853	0.000103802279855738	0.00150504103461046	1.02283261789386	0.979959052448066
S100PBP	-0.0872798460508117	0.0345300399108649	0.0114828849052947	710.171212241155	-0.159554673836473	0.0592264376889083	-2.69397721798746	0.00706049905178565	0.038060139087658	-0.515080346690784	-0.514362353006696
TMEM54	0.0991774225237256	0.13277629004356	0.455092957789381	32.2116685654254	0.121533584788011	0.235446326097583	0.516183823304342	0.6057260274738	0.762460492521665	0.266993812946519	0.305335723565738
ENSG00000287691	0.391474721346313	0.11919001376272	0.00102178339608186	9.14765452646837	0.528009387800932	0.255010287070092	2.07054152154969	0.0384016619370616	0.128123047935667	1.49300214230025	1.49068382573618
RNF19B	-0.128091256505738	0.0483443413509482	0.00805965441050735	65.4300665886783	-0.189498755130961	0.0952909039139883	-1.98863424888914	0.0467415882304476	0.146926518452618	-0.686259243491957	-0.601684057449042
ENSG00000236065	0.125393705808323	0.0733132053340929	0.0871949572729703	48.9467643261337	0.13583315612463	0.128454060165585	1.05744540849493	0.290308356983746	0.492275083304217	0.376955081152156	0.347035548303332
AK2	-0.000591678020269336	0.0299370763913904	0.984231592342067	253.534915215249	-0.0368272534412762	0.0566700464937098	-0.649853947894042	0.515786567676233	0.694524066717009	-0.151476521099605	-0.156469672135122
AZIN2	-0.199472085369417	0.0680515902169091	0.00337667074135081	421.588938515359	-0.330208594802792	0.114402987618743	-2.88636338679579	0.00389721897649982	0.0247884629996778	-0.985658146921992	-1.01201633350438
TRIM62	0.00651091381014971	0.0508332593659643	0.898082706236616	431.472312291309	-0.0165780809237162	0.088435348206404	-0.187459893130332	0.851300066862158	0.920651497290921	-0.121685494021456	-0.0974198639145605
ENSG00000284721	-0.116641039663466	0.10004505842208	0.243660917249314	21.8890509699155	-0.198358688255371	0.181141658694067	-1.09504732199887	0.273495905163497	0.473787260772057	-0.638232589540387	-0.627521031843414
ZNF362	-0.199439511367162	0.0333746032178001	2.28982389831072e-09	167.786481812339	-0.371099529039648	0.0770703929910869	-4.81507248941322	1.47146464700307e-06	4.70035240268267e-05	-0.985521518912615	-1.13126080250932
ENSG00000225313	0.23115693320858	0.0736043268893183	0.00168639802241662	71.38799062591	0.296551014631956	0.125916680695114	2.35513684918366	0.0185158853215142	0.076182969668771	0.820567109913155	0.815714390080541
PHC2	-0.0248287560218859	0.0361701155782616	0.492433215011622	1174.46791357444	-0.0697507335148997	0.0622549254204483	-1.12040506102653	0.262541189223932	0.461230086424444	-0.253136234100284	-0.252479777368558
PHC2-AS1	0.140841110690469	0.0628353917972487	0.0249982572612063	25.9692710180241	0.0592857472593876	0.136415124428604	0.434598051409001	0.663854209669939	0.802819846136635	0.441747493291089	0.123811127189154
ZSCAN20	0.0597299575126711	0.0542783210905347	0.271141085379609	55.045112536417	0.0579336641267761	0.0976929483058327	0.593017870086301	0.553169192981726	0.72440404765923	0.101535832765877	0.11986823769035
CSMD2	-0.0813458902490092	0.0838225530594943	0.331820490859019	669.978541463539	-0.167195031382694	0.141300660342499	-1.18325725426498	0.236707208177753	0.43290232344939	-0.490191032734303	-0.536642851009744
C1orf94	-0.319144426698884	0.150437561278	0.0338846989598919	8.36744525184391	-0.457362380640321	0.337115462998611	-1.35669356893963	0.174878596749137	0.357422597288481	-1.48761039846244	-1.38281700013474
SMIM12	0.220972375713926	0.0428264742889598	2.47326855268804e-07	197.418361536807	0.291056093755178	0.0709352041633835	4.1031261866082	4.0760478966302e-05	0.000720689333506886	0.777849122543702	0.799690326693284
ZMYM6	0.0154791487876432	0.0310116710811051	0.61768113965243	390.720479979409	-0.0140927045203162	0.0501759351465046	-0.28086580706803	0.778813327403407	0.877177327297206	-0.0840692354166092	-0.0901721109582651
ZMYM1	-0.132438414982672	0.0422109501657263	0.00170373809982653	186.777305521023	-0.221597549406817	0.0746474728154228	-2.96858742900447	0.00299171980684689	0.0203027292286228	-0.704492913536843	-0.69528924770839
ENSG00000284640	0.203712946984755	0.111721619138714	0.0682431735287077	13.8301772843887	0.238738249381335	0.209278101791506	1.14077033066354	0.253965510277255	0.452610430487578	0.705456379035341	0.647123169980606
SFPQ	-0.0181516207255919	0.0198873107046064	0.361387851733703	1645.17559161254	-0.0563452969033711	0.0381234440389143	-1.47796974601394	0.139415876241483	0.307703928295963	-0.225129736871423	-0.213387391724789
ZMYM4	-0.107516473896328	0.0231863321369104	3.5339538449602e-06	923.099285526354	-0.189716277290112	0.043781890609975	-4.33321345074321	1.46948509232366e-05	0.000314573673886825	-0.599960618922427	-0.602318386667701
ZMYM4-AS1	0.235561040950066	0.0714501711645622	0.000977730540192689	28.2390566543286	0.280999100458446	0.166537458332705	1.68730268416294	0.0915451651461322	0.232019398103981	0.839039647278989	0.770362534412759
KIAA0319L	-0.00659594600789308	0.0200066144743126	0.74163552187059	1063.52309988156	-0.0392043065645745	0.0376709549218553	-1.04070381666459	0.298013031326568	0.49946838845766	-0.176660751655792	-0.163401537174996
NCDN	0.195405620756828	0.0847394710163402	0.0211130058755333	116.298161670115	0.250795767766416	0.141373512631362	1.77399403253407	0.0760641373932226	0.204812144726071	0.670612228264454	0.682284811654483
TFAP2E-AS1	0.187779871657388	0.0931305312737522	0.0437677380454292	16.4169137683762	0.280438908712586	0.197132840325738	1.42258848525287	0.154855483939134	0.329259157543491	0.638626876531355	0.768728926168716
TFAP2E	-0.0358148940144318	0.0386327060598257	0.353894609635086	197.436114008701	-0.0831693934867267	0.0803707053007351	-1.03482224245164	0.300751933449056	0.502430834684301	-0.299216361219303	-0.291610724434477
PSMB2	-0.0397075151219926	0.0277670263463312	0.152710120243411	262.637132301727	-0.095263325543431	0.0537953574731976	-1.77084659379564	0.0765862153661677	0.205743684677016	-0.315543525103853	-0.326878554167351
C1orf216	0.425276312828843	0.0688792278883085	6.6485976175115e-10	52.355203294615	0.563254041445266	0.125076813365985	4.50326504399453	6.69173423237578e-06	0.000162620079302386	1.63477913740053	1.59346284234504
CLSPN	0.234907630210848	0.15153838720782	0.121104885226353	10.2974584553556	0.451187059252721	0.269179931630681	1.67615414908328	0.0937080025828243	0.235928938153031	0.836298989010859	1.26665769509331
AGO4	-0.173240342324807	0.0322455104527529	7.76345645958263e-08	506.938299348797	-0.286246910663076	0.0609517379270863	-4.69628792218362	2.64932031468433e-06	7.56699490075989e-05	-0.875632034482007	-0.883817069299782
AGO1	-0.0433837482771808	0.0224392627224069	0.0531887091478482	285.633251685181	-0.103838460114306	0.0470398954450401	-2.20745516400282	0.0272822760839972	0.100859318570021	-0.330963073923025	-0.351885010674972
AGO3	0.0371217644412285	0.0162283025102388	0.0221683711481765	2121.19219213046	0.0262386923007384	0.0300909974370991	0.871978150793658	0.38322029723042	0.583409472326493	0.00670829543016775	0.0274406579331723
ENSG00000271554	0.228391372290188	0.0427876179078253	9.40856949506859e-08	59.8007899064915	0.283261653328252	0.102600553249867	2.76081994059442	0.00576564542262751	0.0328115885953402	0.808967273941554	0.776960498499197
ADPRS	0.0422063410264303	0.0340242472443088	0.214798528586053	162.146736470287	0.0264910471013621	0.0611139508764732	0.43346971880295	0.66467356033092	0.803313303086506	0.0280349832572695	0.0281765646754082
TRAPPC3	-0.0789152634230898	0.0308718847820784	0.0105816843027078	127.073826018057	-0.133774825547274	0.0725942443723645	-1.84277454368269	0.0653619350256802	0.185107263609524	-0.479996040354518	-0.439184214437714
MAP7D1	-0.0392346643440292	0.0353729204643915	0.267355850088908	878.897105587191	-0.0931590835225087	0.0643470563413269	-1.44775983268526	0.147684229971637	0.31924075881392	-0.313560205399361	-0.320742249699731
THRAP3	-0.00681695319262145	0.0213875852204246	0.749928137645302	612.681172971454	-0.0416872889809057	0.0444031584389184	-0.938836119918165	0.347814890898887	0.548872302262765	-0.17758774157467	-0.170642308884172
SH3D21	0.12101260249354	0.171993631520776	0.481689577526614	11.8021433836914	0.126519329518832	0.312873894903196	0.404378030829251	0.685934752840117	0.817970525084897	0.358579033281306	0.319874948313631
STK40	0.249230085304738	0.0380343801804774	5.64840497960053e-11	221.890653506177	0.32105825789132	0.0719851116089721	4.46006473721024	8.19349000782707e-06	0.000195627049748922	0.896372925077443	0.887181409941483
LSM10	0.272577182921463	0.0554859086518845	8.99004196310862e-07	71.023120539409	0.349531551556153	0.103319656932214	3.38301115135791	0.000716957210585051	0.00685990436733183	0.994299714889187	0.970214063688596
OSCP1	-0.40159279709087	0.143490996775511	0.00513037515416089	22.5065087513679	-0.614287095792313	0.246222437373078	-2.49484613322035	0.012601175892286	0.05793990208556	-1.83343086703807	-1.84043443248935
MRPS15	0.343531204083826	0.0562775021265197	1.03292997531297e-09	114.886235650191	0.457846844018317	0.0977224745981689	4.68517447906396	2.79721540256303e-06	7.94244060918723e-05	1.29190842115027	1.28607868688237
GRIK3	0.0665268261048092	0.397043975538227	0.866933132083187	17.7470091508216	-0.017199551897438	0.586703966038494	-0.0293155541687773	0.976612921801179	0.988454589776682	0.130044537913173	-0.0992321721351108
ENSG00000223944	0.315317255863218	0.0760102283957816	3.34875826330585e-05	125.610256810208	0.36604524309379	0.136996681542949	2.67192780855085	0.00754168712779005	0.0398270238860208	1.17356817078957	1.01837061514596
ZC3H12A-DT	0.164795192721701	0.0803289911015865	0.0402179557001482	236.11967234847	0.179854894554511	0.130942873757981	1.37353709593188	0.169585437136566	0.350035898393767	0.542220211344287	0.475409940371251
MEAF6	-0.0258173408290701	0.0314911456905478	0.412313843599147	314.930761078563	-0.0650185409371139	0.0575260166314964	-1.13024583908901	0.25837264938002	0.456732023412259	-0.2572827425106	-0.238679951033003
SNIP1	-0.0809910655793437	0.0466102305393246	0.0822770489504795	73.579401969478	-0.150945496341331	0.0876358483004437	-1.72241724441168	0.084993962081929	0.221032954340905	-0.488702760341016	-0.489256621916497
DNALI1	-0.0613538769659128	0.177384348068924	0.729432142796055	13.323391216817	-0.113906290180848	0.307695810276374	-0.370191229053581	0.711240011315326	0.833399638466295	-0.406336768927016	-0.381244404700133
GNL2	0.0426893399756947	0.0522886229274333	0.414261465718339	77.4214320684415	0.0188111351959847	0.0919655255636455	0.204545508555446	0.83792723296107	0.912438864792568	0.0300608683313106	0.00578071986890707
C1orf109	0.0427915860127004	0.0709620934397811	0.546495155348594	49.0642195878714	-0.000348880911668061	0.123659497660206	-0.0028213029995215	0.997748928881663	0.998481535327638	0.0304897278983246	-0.0500929350016128
CDCA8	0.0326048993278172	0.0888759734346319	0.713724627059207	34.2603635453262	-0.00337407176023822	0.159704656767349	-0.0211269466309515	0.983144389386578	0.991695260658398	-0.0122371901214134	-0.0589148727516
EPHA10	-0.0319563250912452	0.156166924530092	0.837861778486066	39.865136494001	-0.0840890870212704	0.252810607215895	-0.332616925956197	0.739423465141723	0.852419170535904	-0.283032025413711	-0.294292697082466
MANEAL	-0.0480544912883477	0.10300572828648	0.640841536338958	20.4013823372483	-0.107520884142744	0.192495702237565	-0.558562517983121	0.576460326486318	0.741895549235421	-0.350553983107024	-0.362623544927542
YRDC	0.0483412717221594	0.057165011994796	0.397751154048859	45.9805481256759	0.0488862694301167	0.120775698570963	0.404769088554624	0.68564725252861	0.817806360494852	0.0537672639292746	0.0934845955306434
C1orf122	-0.00153117920186622	0.0438914056917832	0.972170941732029	678.835908621386	-0.0402886429933876	0.0758123840597728	-0.531425617239827	0.595123873488206	0.755511212520345	-0.155417153731912	-0.166563634693423
MTF1	-0.0640680352987599	0.0356763216372237	0.0725241148591452	249.948178115079	-0.129251253753274	0.0624146995686353	-2.0708463654646	0.0383731557302198	0.128080196319948	-0.417721002502418	-0.425992759494258
INPP5B	0.0294446278453622	0.0370238878054066	0.426446398189338	410.213801418175	0.00417445246599741	0.0665488180309979	0.0627276725493905	0.949983361272333	0.973311900871328	-0.0254925954095088	-0.0369021753181156
SF3A3	0.0423946870684728	0.034263512043785	0.215970923030736	150.867385777925	0.0328714241122485	0.0645987439173306	0.508855468680866	0.610853535738627	0.766554866646608	0.0288249796659777	0.0467827590046329
UTP11	-0.0633387054381806	0.0467020548926889	0.175026152652774	57.0663166806386	-0.115802224563094	0.0848366475332869	-1.36500236548901	0.17225230654474	0.353606937810874	-0.414661909970539	-0.386773250956607
POU3F1	-0.438093925602372	0.20322497060936	0.0311063844255004	12.8599862703555	-0.559404200941117	0.331227166321654	-1.68888381696893	0.0912416971172127	0.231681098641828	-1.98653076828989	-1.68038718054649
RRAGC	0.015158612163253	0.0359962231617656	0.673669838016449	201.242170631901	-0.0229942410325689	0.0630648427302052	-0.364612675416309	0.715400551701919	0.835902679623564	-0.0854136904387676	-0.116130407449691
RRAGC-DT	0.151897264915989	0.0388232488980475	9.13328339454684e-05	1037.06855375309	0.188889425334496	0.0636866793923081	2.96591731798329	0.0030178160920103	0.0204520446046881	0.488121295668696	0.501756069303594
MYCBP	0.316033439804403	0.0763103527422762	3.45157947814263e-05	93.129844073971	0.402976953129813	0.137043431074947	2.94050542932941	0.00327677258932896	0.0217758501620969	1.17657212423279	1.12606935656334
GJA9	-0.128729542246429	0.085482522136283	0.132088605171298	77.3625263737424	-0.230363601881231	0.147026279218682	-1.56681923194558	0.117156950748704	0.274709954049471	-0.68893646164535	-0.720852451193204
RHBDL2	-0.0772606276783567	0.0467172630427689	0.0981698176843523	523.886406184348	-0.137696592470879	0.08152874892541	-1.68893297500316	0.0912322751569819	0.231681098641828	-0.473055855777854	-0.450620710646326
AKIRIN1	-0.0524021760482473	0.0684278259903058	0.443794036611475	652.665596741519	-0.108534135072389	0.112664992130068	-0.963335043303337	0.335379412584199	0.536525406386829	-0.368789860586947	-0.365578345822393
NDUFS5	-0.11538238778793	0.0737820000210034	0.117857870458612	160.536520987397	-0.196319767351811	0.119765781611392	-1.63919747953399	0.101172138598026	0.248706752459734	-0.632953315016193	-0.621575214145051
MACF1	-0.00663207327267249	0.0230126166922499	0.77319906564587	5580.91545500147	-0.0341268437098023	0.0420518606061342	-0.811541825210563	0.417054583987275	0.612236578503894	-0.176812283427432	-0.1485948477875
ENSG00000287422	-0.0830327917020919	0.0589055669778926	0.158660312287942	107.898643451425	-0.154072272120264	0.100911514400746	-1.52680566767041	0.12680934184334	0.28941763687522	-0.49726655221604	-0.498374797483157
ENSG00000226438	-0.139073065649664	0.076749498170237	0.0699802073969998	19.9930963571937	-0.234068541463696	0.151639842518062	-1.54358206640723	0.122689612304423	0.282976816984747	-0.732321213739582	-0.731656644383006
BMP8A	-0.0493841130877731	0.108112618182471	0.647826314463514	115.455056669733	-0.138433881496797	0.179415660510996	-0.771581929372953	0.44036208045074	0.632153236704279	-0.356130933039686	-0.452770762730965
PPIEL	-0.055375515727458	0.0420029415750457	0.187379040569918	189.211817335222	-0.0873747529904806	0.0865030011753585	-1.0100777060134	0.312458062381816	0.514125195507581	-0.381261201332805	-0.303874221719605
PABPC4	-0.0412624113451715	0.0394593026834767	0.295701686801653	198.712784866402	-0.09640312693839	0.0730517318361649	-1.31965559905679	0.186950030674871	0.373192695189493	-0.322065363412236	-0.33020239635021
PPIE	-0.312507162835209	0.0895149381448148	0.000481004747169795	149.283779856987	-0.485957808603202	0.151572573006691	-3.20610648063452	0.0013454419149669	0.0111022717049867	-1.45977113749848	-1.46620581692361
BMP8B	-0.244370588019605	0.0780029826184437	0.00173125874505058	44.8984267446088	-0.361216584685009	0.149577064238973	-2.41491960363594	0.0157386831874175	0.0678634757527584	-1.17397989483541	-1.10244056463097
OXCT2	-0.109567624160488	0.104176556020397	0.292914566778789	9.96995844628495	-0.191380028388411	0.235052920750107	-0.814199746072817	0.415530530921299	0.610621952233678	-0.608563939304604	-0.607170149533375
ENSG00000284719	-0.0882111301749105	0.142111241307143	0.534784606593735	12.5141530407162	-0.10357464654081	0.255985346692417	-0.404611622810043	0.685763013728129	0.817884787393243	-0.518986513794412	-0.351115688328224
TRIT1	0.0288496166847396	0.0450938269826448	0.522323018664698	308.310795496836	0.00832134200079997	0.0771730012933098	0.107827113904424	0.91413283449355	0.953825751462929	-0.0279883031766355	-0.0248091857636244
MFSD2A	0.568971876736754	0.213038857304099	0.00756837380064118	12.2488881811088	0.799237126199283	0.385940816841928	2.07088001921971	0.0383700098425136	0.128080196319948	2.23749410928677	2.28162705675613
CAP1	-0.0186064771410758	0.037308668574921	0.617978580160988	352.572728003371	-0.0592700884259072	0.0581480469299831	-1.01929628861439	0.308062325434275	0.509800600270927	-0.227037581234986	-0.221916549068928
PPT1	0.0539317199862751	0.0423157296744913	0.202483573274768	191.331009420923	0.0590853230542367	0.0745113616957662	0.792970651851528	0.427794921871115	0.620759998864527	0.077215773936844	0.123226658324233
RLF	0.137728255819676	0.0270316440684868	3.48603090612375e-07	878.678892044015	0.171779424070944	0.0465869640327153	3.68728522318632	0.000226659257555019	0.00279985812485826	0.42869097167753	0.451860583826834
ZMPSTE24-DT	0.201578493045703	0.0621849721843799	0.00118862822394271	80.6130869172779	0.252476521266507	0.10952459108527	2.30520396163765	0.0211551531088021	0.0836943708501352	0.69650365070552	0.687186156228457
ZMPSTE24	-0.0414355723114201	0.0405578958834516	0.306951276902874	234.149083691192	-0.0947963221364102	0.0701047999649218	-1.35220872442177	0.176308553529303	0.359497119183611	-0.322791667718827	-0.325516697943398
SMAP2	0.095307333266258	0.0475196772657739	0.0448947434285187	228.161872442373	0.100017998574795	0.085530086139426	1.16938966262411	0.242246672835639	0.438667460490551	0.250761156387221	0.242592851552492
ZFP69B	0.278923260457424	0.118269441872405	0.018355322031535	11.259578797109	0.338443274310554	0.223795924636628	1.51228524317445	0.130461313478312	0.294546491156514	1.02091762736786	0.937878883360548
ZFP69	-0.0387616409809151	0.0667934306380453	0.561698062238456	32.8189409492684	-0.0604525071659451	0.128563817234986	-0.470214003178291	0.638202130545281	0.786393117235597	-0.311576161805757	-0.225364670209438
EXO5-DT	-0.0241382963406948	0.0496136542791937	0.626594796090549	245.404675719231	-0.0651810117554465	0.0759249183931927	-0.858493010396051	0.390620288390909	0.589680156602669	-0.250240178188604	-0.239153741784485
EXO5	-0.00836697139360032	0.107820331176238	0.938145403559332	9.83819164184416	-0.0252903276954136	0.211440377243756	-0.119609735969483	0.90479230690987	0.950211556304807	-0.184089119564494	-0.122826161411053
ZNF684	-0.0345273077800718	0.0584020083604845	0.554385958879067	131.829455627825	-0.0908774156168918	0.0979858122711282	-0.927454837700714	0.353690429911991	0.554771936435274	-0.293815724763047	-0.314088543128124
ENSG00000237899	0.153259192239892	0.101844862069381	0.132367817889877	11.5986512651492	0.138130118867439	0.211873060707285	0.651947531254451	0.514435020787366	0.693732253048926	0.493833747510728	0.353733857053233
NFYC-AS1	0.169219618578963	0.0911632552515786	0.0634213298522877	28.1801079211793	0.209335512906726	0.167035417464156	1.25324027733008	0.210118275915715	0.402069077173455	0.560777970774363	0.561380113148051
NFYC	-0.134725294441144	0.0227318241263649	3.0903386251227e-09	360.022189103597	-0.238110513129238	0.0487294708892255	-4.88637591962622	1.02709005801621e-06	3.47785877823087e-05	-0.714084973660589	-0.743443676740807
CITED4	0.168297090760311	0.123225985886411	0.1720143859002	50.9451069383077	0.201518283918932	0.207998871291444	0.968843160867776	0.332623448251345	0.533652785574922	0.55690853101463	0.538583829885358
CTPS1	0.199785220680815	0.0537044695040288	0.000199155310697447	123.972740247574	0.249034278211882	0.0952131479039315	2.6155450554282	0.00890851670680861	0.0449410212029164	0.688981970330749	0.677148027902575
SLFNL1-AS1	0.0686313481439442	0.0921054190812948	0.45618764024622	24.276859908346	0.0906671991105177	0.17502979649696	0.518010081284031	0.604451235547769	0.761793939846171	0.13887172023638	0.215324432825967
SLFNL1	0.325161862744186	0.102914436535857	0.00158020600146256	24.6391927994792	0.433293987119805	0.185361432379319	2.33756279047911	0.0194099400952922	0.078928286986202	1.21486027333002	1.21447865039363
SCMH1	-0.0240853099947272	0.0588479288944157	0.682333821264501	726.130628046667	-0.0797985143096551	0.097505159687002	-0.818402990834676	0.413127114511931	0.608437096608972	-0.250017932886441	-0.281780704527829
HIVEP3	0.131823588532499	0.0644286053239074	0.0407523057358124	1738.56839142205	0.140310360008572	0.108258074155286	1.29607293593002	0.194950358096565	0.383499291155801	0.403924505120017	0.360091787045032
FOXJ3	0.0119455309499848	0.0245783327412905	0.626953860749205	1307.7717788074	-0.0131320606764754	0.0497638074143741	-0.26388778027226	0.791866391927235	0.885371518497626	-0.0988906002365135	-0.0873707206941509
RIMKLA	0.334223538495598	0.151882541527713	0.0277686376153462	34.6288352036905	0.432761772504061	0.254406383950226	1.70106490955325	0.0889307992365694	0.227865145153391	1.25286845881065	1.2129266279115
ZMYND12	-0.274304686295799	0.099472344519871	0.00582278497398016	12.7182232832156	-0.384633604025417	0.210622001094282	-1.82617961099535	0.0678232114896371	0.189323881876261	-1.29953512222252	-1.17072831811566
PPCS	0.0761593464724385	0.0403278648524676	0.0589582802342316	73.7464095038491	0.0648611563798328	0.088121375252492	0.736043396894202	0.4617042880576	0.650290529726322	0.170447067293203	0.140069907098701
CCDC30	0.144234522744631	0.0401608220699675	0.000328876635203183	541.708193250487	0.185453651025281	0.0693940694179407	2.67247118638261	0.00752948404574488	0.0398009514409607	0.455980780632746	0.491736804868353
PPIH	-0.0576217487471595	0.0430019829491329	0.180252212884872	106.300176211783	-0.116261439164968	0.0797239999915279	-1.45829912168636	0.144758112224551	0.315248858246675	-0.390682774515029	-0.388112393785738
ENSG00000285728	-0.173764815708449	0.0601037287242127	0.00383917781658554	37.728578934216	-0.273843437121579	0.126008575708835	-2.17321270065256	0.0297643123220643	0.107389218625052	-0.87783187943254	-0.847646567356601
YBX1	0.108404291560482	0.0310720624435298	0.000485189348674033	372.939985839353	0.124395034453011	0.0562438705321505	2.21170828529491	0.0269868276585255	0.0999931052005403	0.305694883187285	0.313680165977126
P3H1	0.0162478450245485	0.0357980060651146	0.649918295163307	90.3857855627603	-0.029946201971442	0.0710476655119958	-0.421494524213267	0.673394008871886	0.809446058746726	-0.0808450250219699	-0.136403431438266
C1orf50	0.023351101258976	0.0342551952612586	0.495440951911563	104.454641257495	-0.00281396448598081	0.0650947023341441	-0.0432287787650702	0.965519164388518	0.982031463530735	-0.0510512111755144	-0.0572815108401856
TMEM269	0.0385165776704684	0.0893311197699673	0.666347380177822	18.5997011100996	0.0727889940212405	0.194429055226465	0.374373027408162	0.708126807347618	0.831878604666736	0.012558683524171	0.163188742790525
SVBP	-0.112097352091029	0.0432879820204594	0.00960952868851459	64.5185593721219	-0.202848968768672	0.0857219487968637	-2.3663597435164	0.0179639794575149	0.0745814519718739	-0.619174600184245	-0.640615404116504
ERMAP	0.0672909196450166	0.0706917502862357	0.341151699192275	58.4574291290608	0.0733061118410873	0.141447099670753	0.518258147475079	0.604278169590941	0.761697463003325	0.133249442811279	0.164696740614284
ZNF691-DT	-0.0649491985780054	0.106046825020828	0.540234951182916	12.6158304066681	-0.076743808721874	0.204769390403158	-0.374781643734827	0.707822867081103	0.831581279441953	-0.421416943327828	-0.272872697103213
ZNF691	-0.145269700702929	0.076383588102968	0.0571914973337061	43.8261008208664	-0.250602722466857	0.140102859068562	-1.78870527077694	0.0736622936680522	0.200142607910427	-0.758312306438246	-0.779872946381224
SLC2A1	0.287862282371036	0.0497194274338459	7.04977863589231e-09	204.491052276095	0.379228758694514	0.0939824691929404	4.03510103481087	5.45788066872531e-05	0.00090018605317362	1.05841135504345	1.0568158438199
SLC2A1-DT	-0.590216426493928	0.0827214882807822	9.67990046089289e-13	48.8220128005837	-0.864883281002062	0.182555693549052	-4.737640684812	2.16220746787423e-06	6.48860608019872e-05	-2.6245915848846	-2.57121277242435
EBNA1BP2	-0.0230802639670575	0.0415724743461178	0.578770598811292	83.4513881906488	-0.0841198401285992	0.0807189900310933	-1.04213197038511	0.297350498024021	0.498906232255239	-0.245802379727823	-0.294382378035521
TMEM125	-0.462587717627955	0.0587603871209814	3.47785956205024e-15	412.266875588937	-0.704472454556444	0.100689268289402	-6.99649989045151	2.62435978729294e-12	6.04526821425014e-10	-2.08926723955317	-2.10342928498054
TIE1	-0.193387058656538	0.0745079567319332	0.0094447290741449	23.8132524218671	-0.33353464367999	0.180992085810838	-1.84281341466268	0.0653562575212286	0.185107263609524	-0.960135182924785	-1.02171562112516
MPL	-0.285287725662546	0.109490638496981	0.00917161430119326	10.5676912588528	-0.431642465579844	0.235157495508826	-1.83554627780786	0.0664247887483658	0.186984065400951	-1.34560225250218	-1.30781363639465
CDC20-DT	-0.0678619976896671	0.0560901496490707	0.226327354991232	86.5637378782097	-0.142494060296955	0.103671403626557	-1.37447796897054	0.169293345218902	0.349639179322534	-0.433634353433965	-0.464610889989627
CDC20	-0.171452253353616	0.115012305616017	0.136032490018453	9.54278841644744	-0.323925930764626	0.236808545673186	-1.36788108657054	0.171349300852542	0.35241672729418	-0.868132095272384	-0.993695085747405
ELOVL1	-0.191613949901695	0.0326466186184916	4.37545857123946e-09	791.059101726774	-0.318420108221044	0.0620335378518439	-5.13303157046329	2.85112059608856e-07	1.17752720578355e-05	-0.952698076557247	-0.977639231365552
ENSG00000288772	-0.150894481915036	0.100026503621258	0.131415098552229	90.6578290990328	-0.245448868474249	0.165853039283898	-1.47991782082512	0.138895179206743	0.306977115665715	-0.781904822156365	-0.764843488283796
MED8	-0.0816219015494657	0.0568235650084594	0.150885886783054	100.019118788488	-0.155517325590745	0.103678690596882	-1.49999314898197	0.1336161772016	0.299109304425427	-0.491348731264938	-0.502588803276549
SZT2	-0.116241079833739	0.0279642414625073	3.22770579184692e-05	351.33390807218	-0.213023115297231	0.0534706132056865	-3.98392878865613	6.77851927688524e-05	0.0010629212154694	-0.63655500276614	-0.670284833857313
HYI	0.102662305593602	0.057705962033099	0.0752301052610994	91.0420570152268	0.113900226007191	0.105155897481932	1.08315585463726	0.27873925053198	0.479554493727604	0.281610765233461	0.283075635075934
PTPRF	-0.0815359920361422	0.0267471093245926	0.00230060492740486	965.374434847048	-0.151624765025319	0.0499950455829566	-3.0327958152119	0.00242299485850925	0.0173048388257287	-0.49098839341943	-0.491237477454419
KDM4A	-0.138534452512538	0.0281202766584868	8.37169896950892e-07	226.185486354263	-0.234053256081453	0.0542486076268171	-4.31445646847813	1.59996055596362e-05	0.000335909562166689	-0.730062061174447	-0.731612069776846
KDM4A-AS1	0.0709540783837143	0.0720411183844696	0.324667868546151	42.9292882625483	0.0286772221101295	0.134827554058447	0.212695559972096	0.831564430158271	0.908169341087056	0.148614152452726	0.0345517987691643
ST3GAL3	-0.113442899566116	0.0295586513138458	0.000124095238061351	766.097850300949	-0.192900331959251	0.05465237797055	-3.529587167519	0.000416208570796115	0.00451633073050728	-0.624818348582341	-0.611603596589905
ST3GAL3-AS1	0.275494661134095	0.100389113097167	0.00606459484684445	16.3645300444762	0.343563835492598	0.198282525263718	1.73269850702	0.0831492700285021	0.21748061911341	1.00653675096103	0.952811254326283
LINC02918	0.127882021486883	0.0738404483082339	0.0832967974178384	32.5217209206023	0.134174641382732	0.13968938829455	0.960521361148857	0.336792885434317	0.537862283104996	0.387392042972414	0.342199055485905
ENSG00000288573	0.222179891680092	0.0630385487982262	0.000424269441037049	47.6652795112563	0.261493161441101	0.114463958674899	2.2845021652955	0.022342035479595	0.0871877810233301	0.782913913215087	0.71348011330951
IPO13	-0.145175820455924	0.0301925096078246	1.52189551553905e-06	680.501584852256	-0.243592560454268	0.056627827678841	-4.30164056152355	1.69538172049755e-05	0.000352324879780653	-0.757918536241764	-0.759430198803295
DPH2	0.0608805616458837	0.0750790877160805	0.417431289785802	42.5079740856483	0.0856308331202257	0.13986493254005	0.612239476794553	0.540379326450073	0.715388043070338	0.106361913118962	0.200637588432824
ATP6V0B	-0.038063622870861	0.0382593840012306	0.319793017603014	601.368773922232	-0.079552068556561	0.0689999170811239	-1.15292991530745	0.248939152078971	0.446915459083597	-0.308648402909547	-0.281062029508178
B4GALT2	-0.158026478572118	0.0528753163611846	0.00280201396644312	113.661127309973	-0.267181198767922	0.10041786212358	-2.66069395541515	0.0077979800483239	0.0407984528759876	-0.811819184491316	-0.828218420514453
CCDC24	0.114421514212574	0.168464445523852	0.497009406851953	17.6630100411724	0.0925932974506996	0.294238884577706	0.314687494766677	0.752998939960504	0.861349203124399	0.330933450634735	0.220941241982146
SLC6A9	0.117966574642012	0.0517366962334851	0.0225997714715486	507.740837194981	0.12921272705398	0.0861289166091632	1.50022468807222	0.133556210227319	0.299015991549323	0.345802810126117	0.327729323981291
ENSG00000230615	-0.265116838390555	0.081666630284992	0.00116903211063535	83.3817130548932	-0.351796658183608	0.140581856812183	-2.50243286125896	0.0123343017307246	0.0571174623366058	-1.26099772175376	-1.07497056046773
DMAP1	-0.0437185955823754	0.0362619743604171	0.227959426557891	151.587937622155	-0.0993096502561697	0.0665066213732249	-1.49322951919117	0.135377117567594	0.30181198988795	-0.33236755349531	-0.338678280703244
ERI3	0.0167334088753735	0.0223330760862576	0.453697050277331	939.084985688523	-0.00393217840038092	0.0441701842659109	-0.0890233641931091	0.929063341896816	0.961759032642726	-0.0788083817551917	-0.0605424004956828
RNF220	-0.0389153727510335	0.0269220004920168	0.14832144401947	26131.2949008541	-0.0721118605353817	0.0555249756541926	-1.29872835936915	0.194037168030693	0.382392804330881	-0.312220972522143	-0.259365199359157
TMEM53	0.0271060256459398	0.0655927384485542	0.679425396582957	80.3191115049619	-0.00782295186074234	0.116045430324816	-0.0674128385654269	0.946253048742707	0.97077886009473	-0.0353016007854944	-0.0718885148351578
ARMH1	-0.59516878537924	0.161239677754304	0.000223193716900569	30.1957214456584	-0.90010961685922	0.277933571627852	-3.23857823863197	0.00120127068230065	0.0101774826131601	-2.64536370035675	-2.67393837145188
ENSG00000225721	0.0935864148823253	0.0723394639918599	0.195765003621342	22.5395964287875	0.0315263095542576	0.15064671694734	0.20927312717527	0.83423502871733	0.91015474502015	0.24354295669349	0.042860190977956
RPS8	0.0113913338269828	0.0496726740218619	0.818614010618261	472.174790094123	-0.0175240835909394	0.0760620495299493	-0.230391945776314	0.817787219175248	0.900539893108947	-0.101215118087487	-0.100178558178596
PLK3	0.160236083972489	0.171183923820141	0.349249333288453	14.9960453652609	0.210269475894459	0.297253687569183	0.707373818013681	0.479334203006774	0.664928828683273	0.523097539586871	0.564103697791468
PTCH2	0.237456697831898	0.146081840075851	0.104055092044832	32.3372054078479	0.300215512359107	0.256488020814823	1.17048551197584	0.241805641163414	0.438404338909845	0.846990768059389	0.826400648386914
EIF2B3	0.0216500997067163	0.0400029959869724	0.588361497537465	486.835553108217	0.0120652219212953	0.0669870105389809	0.180112858063345	0.857063968412344	0.923282914199966	-0.058185871946293	-0.0138914363536501
HECTD3	-0.135463553135839	0.0630746304556247	0.0317399026444415	64.90529053778	-0.21802812229854	0.118444816488506	-1.84075697664404	0.0656571802038463	0.185551100319203	-0.717181517188563	-0.684880230450117
UROD	-0.089269735149561	0.0630885311105775	0.157070988795122	64.5951517144096	-0.162984522587672	0.112913322459574	-1.44344811610715	0.14889427814187	0.320585297394718	-0.523426713966103	-0.52436433757215
ZSWIM5	0.0887978071580607	0.0339833866177638	0.00897573459359218	1005.76393304358	0.0957583518545364	0.0495368339374678	1.93307371995989	0.053227116963156	0.160792297364687	0.223457677152404	0.230171044108239
MUTYH	0.0850002365345898	0.0376898133795706	0.024117166893661	166.854552810628	0.10695850482196	0.0704671096721531	1.51785003414476	0.129052208456573	0.292657913104167	0.207529191892914	0.26283247183788
TOE1	0.140972061190174	0.0561263635385237	0.0120154372540542	37.6344070970287	0.175027237576386	0.110921281194875	1.57794100186136	0.114579164310406	0.270605376504938	0.442296750516587	0.461331724658204
TESK2	-0.128412265985342	0.0308187495011045	3.09050331536183e-05	1508.65927383951	-0.221718350165239	0.055925527781762	-3.9645285249779	7.35411529372458e-05	0.00113361503891485	-0.687605681852427	-0.695641521936462
CCDC163	-0.00304429649391022	0.197822536562104	0.987721817022389	11.7722851698071	-0.0347572236363719	0.340723557175705	-0.102010039823716	0.918748706031641	0.955940599630689	-0.161763754986209	-0.150433135931756
MMACHC	-0.203673651165332	0.0684593776753827	0.0029289086678182	57.1120825393203	-0.323084823230278	0.131272724507096	-2.46117252798248	0.0138483754366453	0.0619502681253646	-1.00328114474944	-0.991242282377142
PRDX1	0.0506947106074532	0.0541535698937486	0.349206931426056	717.643847319196	0.0393658043840721	0.0920512826744488	0.427650796820445	0.668905377317485	0.805861085737995	0.0636385001248112	0.0657214049779444
NASP	-0.00642869420511811	0.0335641013794095	0.848106600991606	1837.96547032084	-0.0410468116861255	0.0548961508422749	-0.747717482124736	0.454630584043054	0.644279206428476	-0.175959232674509	-0.168774575207964
CCDC17	-0.0107333652160015	0.0943650399369835	0.909441503801739	24.8958337883565	-0.0317028421560459	0.183049594580994	-0.17319263792206	0.862500010284405	0.926210615115	-0.194014693794846	-0.141526073656037
GPBP1L1	-0.0538329180053047	0.0230870795956067	0.0197147128235622	1006.83647663948	-0.108315451803173	0.0428322223618447	-2.52883100223307	0.0114443117431643	0.0542526720462182	-0.374790947711508	-0.364940630622078
TMEM69	0.153980589911335	0.04200966645413	0.000246990005180574	116.157802758434	0.180970066740547	0.0721745343849027	2.50739500133723	0.0121624710545187	0.056586083458218	0.496859569362409	0.478661959862973
IPP	-0.173838226949234	0.0478155788240225	0.000277336440082496	132.035985568427	-0.283487659459813	0.0879273220015678	-3.22411342693637	0.00126363337419815	0.0105550172803936	-0.878139794671689	-0.875770653860151
MAST2	0.0964649912248334	0.0373937178986701	0.00988829848724792	514.760664431988	0.103223948507317	0.0712461583725184	1.44883528972325	0.147383585987073	0.318983745867407	0.255616823221889	0.251941911545732
PIK3R3	0.621094050481479	0.25452134419241	0.0146773657872935	20.6903210319506	0.842442478736716	0.409361651465513	2.05794186075021	0.0395957147324265	0.130984610527677	2.45611473771017	2.40762073769418
TSPAN1	0.457093571995586	0.140604613919408	0.00115034464322669	9.30794099296801	0.580886610691211	0.269509808760718	2.15534497004874	0.0311348491946882	0.110883839018492	1.76823307253015	1.64488221918654
POMGNT1	-0.0142766993564456	0.0292769401461358	0.625802625048422	360.883008044767	-0.0661886907675534	0.0540418092834079	-1.22476822381065	0.220662560659559	0.413637403527146	-0.208876812560113	-0.242092294081434
LURAP1	0.075699600036172	0.0436923862373037	0.0831742324147703	257.555835564952	0.0848097527336798	0.0718921109949496	1.17968093522303	0.238127139233697	0.434208705219247	0.168518712284368	0.198243187411392
RAD54L	0.364085439140579	0.114696241257646	0.00150175078536766	42.5921096917759	0.469724741770968	0.202248945006446	2.3225077478451	0.0202056117202544	0.0811748414848345	1.37812086130822	1.32071652621873
LRRC41	-0.00160999587459973	0.0284197733834679	0.954823563806765	292.262839224559	-0.0432973210847132	0.0590643864690237	-0.733052921956964	0.463526152131201	0.652070378299139	-0.155747741450828	-0.1753374186165
UQCRH	-0.111524924525852	0.0505061844334634	0.027234241597853	172.370693507172	-0.213069419633008	0.089893143668424	-2.37025217873041	0.0177759562773595	0.0740513919806966	-0.616773616782465	-0.670419864666352
NSUN4	-0.0343866342927604	0.032690588010409	0.292853786772229	157.541731248674	-0.095115684030924	0.0639765964901634	-1.48672622879444	0.137087132372808	0.304420916491144	-0.293225685553455	-0.326448008030645
FAAH	-0.171315004556784	0.0522708606812877	0.00104750187784517	402.398960626556	-0.283988709074961	0.0909913830823357	-3.12105058143789	0.00180207078278546	0.0137788067566415	-0.867556420543992	-0.877231794242941
ENSG00000291138	-0.16651253588443	0.110312668169146	0.131181325996428	30.8714477716522	-0.299095626262605	0.197378712100754	-1.51533882797821	0.129686620158579	0.293562400494383	-0.847413002806355	-0.921285967911551
MKNK1	0.0485303909706577	0.118450459535243	0.682018364081043	57.2132853670814	0.0229821569856003	0.203581293475272	0.112889335720778	0.910118291144188	0.952273344742064	0.0545605034659862	0.0179440829172979
MOB3C	0.0952741609738243	0.0903221113726702	0.291504660337184	14.9156954908682	0.137688283154289	0.188584719355581	0.730113678482475	0.465320700964694	0.653695995955739	0.2506220189166	0.352445393828187
ATPAF1	-0.0904395636667858	0.0256831139094661	0.000429334664821725	367.678962702449	-0.174088863211254	0.0487209502838595	-3.57318283401642	0.000352668337591324	0.0039806008704666	-0.52833342884787	-0.556746361265696
EFCAB14	-0.072948902692109	0.0357959127925303	0.0415587833011799	511.151811906255	-0.137231286251638	0.0628171267140406	-2.18461577964795	0.0289170299620172	0.105063503603363	-0.454970807546769	-0.449263803691922
STIL	0.0916162644403066	0.075534709885646	0.22516696818489	28.1967739604185	0.0621682183773714	0.144719087183735	0.429578568986156	0.667502229342948	0.805216067831002	0.235279381006255	0.132216871501453
CMPK1	0.140034204166815	0.0303933263206019	4.07735668221836e-06	304.714042453824	0.182578095882795	0.058615586957877	3.11483865228547	0.00184045552845559	0.0139807943185746	0.438363014122124	0.48335122864077
LINC01389	0.302225885861293	0.0980883880756189	0.00206196747257605	10.727589838318	0.472211498929647	0.204933916626812	2.30421350795511	0.0212106613084261	0.083853121996449	1.11865788345656	1.32796830567706
TRABD2B	-0.360298901231086	0.16951892246266	0.0335515863224592	9.71127003130493	-0.43315181093588	0.32371572828568	-1.33806229691015	0.180876129969258	0.366117463570199	-1.66022823916743	-1.31221512755362
SLC5A9	0.428947414569072	0.130966374509424	0.00105569086560676	18.5452429482693	0.564925781573827	0.2365460830997	2.38822716559514	0.0169298735559373	0.0714549889051236	1.65017716307355	1.59833790249382
SPATA6	-0.0795995148687367	0.0559813412048513	0.155057120203648	2183.12557489571	-0.157431751164629	0.0960746164954226	-1.63864043289863	0.101288166414436	0.24880864549536	-0.482866056516538	-0.508171572789346
BEND5	-0.139974578586293	0.0954085308107335	0.142346792926488	16.8460549634101	-0.268362003625205	0.186842433347758	-1.43630115930742	0.150916664316936	0.32368966776551	-0.736102508926978	-0.83166183531612
DMRTA2	0.116303840437466	0.200445462619012	0.561761645738075	9.25635466729742	0.144265856956943	0.342324810133435	0.421429743583905	0.673441303660452	0.809446058746726	0.3388286574655	0.371626645371502
FAF1	-0.0283781268709995	0.022134382347623	0.199813348801296	3780.50798325348	-0.0755082542890746	0.0396887731760383	-1.90250915426789	0.0571046232316536	0.1686077435194	-0.268023673164919	-0.269269623829992
FAF1-AS1	0.151325296055819	0.0805580770325602	0.0603179745626505	15.8446425948526	0.112153301542317	0.229426749909138	0.488841434517702	0.624953961002114	0.77650399089794	0.485722236253763	0.277981325442434
CDKN2C	0.0579681021091632	0.0920458822669541	0.528842468457213	61.824058327281	0.0425918965855609	0.171159395687037	0.248843462052411	0.803481870447483	0.892184382179671	0.0941459273219389	0.0751292030316459
ENSG00000290102	0.441325797857989	0.128079974636843	0.000569571951809256	8.51681183457582	0.575918999492046	0.261547897031218	2.20196379335944	0.0276678661194358	0.102031104934244	1.70209690737935	1.63039587470157
LINC01562	0.0836158995152251	0.145340657205081	0.565081817705072	10.4400750401102	0.157831921636043	0.265065566264245	0.595444832237089	0.551546165256962	0.723155722781886	0.201722745089572	0.411187448012394
RNF11	-0.0190680135209588	0.0323262290696095	0.555283184778653	307.037173853749	-0.0696529170756464	0.0559002367962404	-1.24602186086501	0.212756369594156	0.404710008471961	-0.228973443962133	-0.252194529071438
EPS15	-0.113770963810784	0.024586189608129	3.70224588716536e-06	2796.54685132438	-0.18936541414513	0.0459852470500471	-4.11796013488931	3.82240796379496e-05	0.000686983321405128	-0.626194377365864	-0.601295213922996
EPS15-AS1	0.064448378507046	0.100490965070406	0.521305019008505	68.100405031992	0.0748674956836935	0.163485960716076	0.457944494779677	0.646992318934458	0.792454086339668	0.121326721918132	0.169249984278173
OSBPL9	-0.0418235169295073	0.017577301890569	0.017340620356202	2274.00921354485	-0.0796577581670991	0.0426141573570613	-1.86927920455289	0.0615839797682668	0.178171942174067	-0.324418858031631	-0.281370237225198
NRDC	0.0449828924168174	0.02382909510943	0.0590622366005567	1742.08720670297	0.0336837440822259	0.0416507147074325	0.808719473815297	0.418676524150476	0.613742498047184	0.0396809175344775	0.0491516132577782
TXNDC12	0.105720992373364	0.0340632552755706	0.00191138498768366	156.713107479216	0.121859743396569	0.0662613063362609	1.83907849293159	0.0659036418541971	0.186005916843251	0.294440084847357	0.306286853952331
KTI12	0.0235020213203658	0.124575934760216	0.850362289573531	8.21713709646313	-0.0149259149257449	0.263468540812972	-0.0566516020458788	0.95482272802737	0.975972605489272	-0.050418193856929	-0.0926018850443554
BTF3L4	-0.0589820172732525	0.0281265849825947	0.0359917859376057	316.767315407685	-0.129670429037117	0.0524731218670751	-2.47117808933873	0.013466873520915	0.0606605922054473	-0.396388268715165	-0.427215141302715
ZFYVE9	0.047289737655654	0.0414776289524726	0.254233666025986	473.018159761065	0.0446213086199295	0.0675998654916096	0.660079843287082	0.50920259305113	0.689176465520624	0.0493567218909871	0.0810472913548128
CC2D1B	0.0743438464985338	0.0370753869208989	0.0449408611880368	108.05054420309	0.0494466394729841	0.0741957060316106	0.666435325137517	0.505132889670947	0.685938924823011	0.162832155698349	0.0951187237171246
PRPF38A	0.0389652473132474	0.0266519000967029	0.14373946842208	182.427457869655	0.0321165359584446	0.0615478941667715	0.521813725607263	0.60180003213911	0.760268772256693	0.0144405781615518	0.0445813850634785
TUT4	-0.0017339396923635	0.0289955002479017	0.952314684473838	1630.98087029693	-0.028590535360962	0.0508197093979099	-0.562587541323835	0.573715777624746	0.739935458012201	-0.15626760993255	-0.132450091947951
GPX7	-0.113056780811365	0.115360437215306	0.327070918676814	17.3104504899889	-0.194438738300623	0.218090916486589	-0.89154899907342	0.372634716973923	0.573077430689827	-0.623198816649096	-0.616089834205024
COA7	0.206650336736182	0.060755426733614	0.000670544574345993	34.909701857472	0.270382705660199	0.133742821573437	2.02166144305348	0.0432113397237031	0.138479508439517	0.717776931829753	0.739403438366409
ZYG11B	-0.0823784572959876	0.035537248117832	0.0204445559511778	497.235413458985	-0.149461322365994	0.0587218906562163	-2.54524029617857	0.01092025610677	0.0524708453066047	-0.494522019730457	-0.484928534507809
ECHDC2	0.237910731683899	0.175115325905774	0.174275095374336	37.7110270038445	0.297980343594002	0.305803154131882	0.974418803625205	0.329848636810666	0.531285646547021	0.848895162272419	0.819882540705943
SCP2	-0.113622219376352	0.0424196421410267	0.00739464444155568	324.876962164774	-0.218152665807556	0.0699194379554951	-3.12005748596568	0.00180815748893003	0.0138059830679041	-0.625570485471234	-0.685243419134301
CPT2	-0.0848284690697107	0.0553341864049997	0.125270683932065	63.217139702934	-0.175323582097783	0.100687384138355	-1.74126663035432	0.0816368525901457	0.214726716647127	-0.50479832010579	-0.560346997953078
ENSG00000236723	0.135199851247894	0.0642681267294698	0.035405992084755	53.0220609723908	0.152740859255193	0.115625423064075	1.32099719255124	0.186502300318204	0.372744417348096	0.418085861478199	0.396341100243497
CZIB	-0.0367651722851882	0.0480821015175778	0.444489979643144	245.944037067556	-0.0844971559977502	0.0850953367211095	-0.992970464112273	0.320724348379947	0.522299640021901	-0.303202197146779	-0.295482691131902
MAGOH	0.0125067692731425	0.0279950001841654	0.655055500310371	164.030085305832	-0.0164235954609301	0.0556189727092032	-0.295287644861741	0.767774153928788	0.87046602454231	-0.0965365488589759	-0.0969693597301315
MAGOH-DT	-0.339614444732971	0.163618643196274	0.0379266683503785	8.19480076059949	-0.479477935693034	0.306147102982867	-1.56616845634456	0.117309185245639	0.274909259878553	-1.57346959973766	-1.44730947672466
GLIS1	0.372708233805469	0.303851933422464	0.219968696817549	16.3250316428838	0.456171299697669	0.480814859626668	0.948746259738867	0.342749680115315	0.543950697519316	1.41428820915593	1.28119253310431
NDC1	0.115267134677652	0.0323093216663242	0.000360248945317838	229.81193620903	0.134811585145326	0.0545859592280715	2.4697117546667	0.013522196103703	0.060823849635881	0.334480311101231	0.344056484820155
YIPF1	0.0706685554239349	0.0374267007406376	0.0590010453709585	153.725165548199	0.0502159285678064	0.0710597284355389	0.7066721147599	0.479770262418216	0.665308007618274	0.147416558330846	0.0973620930931343
DIO1	0.544238417352264	0.0925234406742849	4.04927133875301e-09	12.0704304713218	0.701100892941838	0.21939878740676	3.19555500387527	0.001395621783492	0.011389917299906	2.13375238009097	1.99544618944833
IFT25	-0.0484530775233474	0.035733008356415	0.175107019960984	190.625895933055	-0.104223316240827	0.0692196717259747	-1.50568925916643	0.132146962524846	0.296958446289346	-0.352225808491808	-0.353007312361316
LRRC42	0.0497133950959501	0.0493308011608257	0.313571767112757	55.5351645226092	0.0456392403601425	0.0947142878845328	0.48186225520464	0.629903800850468	0.779842757737771	0.0595224819622315	0.0840157422378833
TMEM59	-0.00456527600559484	0.0184082990308157	0.804133656717125	1473.56839524928	-0.0405473033293437	0.0337740379506118	-1.2005465081977	0.22992716149425	0.4251578253113	-0.168143333441477	-0.167317929379748
CYB5RL	0.00847877098865978	0.0527164511776963	0.872221556739399	43.1656543773584	-0.0299158743804296	0.101293467022252	-0.295338635944388	0.767735204874605	0.87046602454231	-0.113431537171529	-0.136314991358479
MRPL37	-0.0586618844101416	0.0403721059729532	0.14621540222647	78.9329435656787	-0.144113461024545	0.0815016870128721	-1.76822672396688	0.0770230082685396	0.206374721532104	-0.395045507224536	-0.469333320119229
SSBP3	0.0776818434944502	0.0387952110761839	0.045246402215161	1308.06679669601	0.0806750086292008	0.0708694468867204	1.13836091818459	0.254969806225014	0.453806853935151	0.17683301077582	0.186185615863772
ACOT11	-0.240618242640016	0.171907516276752	0.161604407451436	54.4623608842413	-0.374423337588866	0.283891979576818	-1.31889367972634	0.187204659414874	0.373518629343695	-1.15824110180339	-1.14095355697733
MROH7	-0.403501425894822	0.221375430505363	0.0683485468436806	26.0957801527907	-0.601920102997246	0.366965684132394	-1.64026264314155	0.100950569370865	0.248397389187932	-1.84143639709502	-1.80437031420597
TTC4	-0.289575599873282	0.108183697959972	0.00743505694594046	176.296644933409	-0.485339340804427	0.186509114358461	-2.60222854241659	0.00926201070494581	0.0463383863809693	-1.36358726132285	-1.46440226643893
PARS2	0.131955739544646	0.10567650951462	0.211783538879138	13.2687618955115	0.0892878001713636	0.197235680874538	0.452695981657395	0.650767673487194	0.794988444867273	0.404478797760685	0.211301886089992
DHCR24	0.297980037897709	0.0828866142929451	0.000324351599276076	1566.40950189781	0.394961485516869	0.13168841025607	2.99921219148185	0.00270678721667868	0.0187741751182273	1.10084914902934	1.10269497793468
ENSG00000287724	0.327543028721524	0.157780549085286	0.0378994562509052	44.7199594877908	0.432532797115741	0.251824898642818	1.71759345262056	0.0858707954070058	0.222534758181204	1.22484780771214	1.21225889925465
USP24	0.000337172960303196	0.0223389133860217	0.987957566224933	980.459112636415	-0.0364765274968206	0.0374762246183156	-0.973324497553406	0.330392050759302	0.531796722415768	-0.147580559544375	-0.155446899488974
ENSG00000234810	-0.477046684622876	0.130839638045836	0.000266311505096485	38.7615133435175	-0.733862385533172	0.210275307470582	-3.49000743054836	0.000483007117006624	0.00506708235961727	-2.14991375952113	-2.18913499894423
ENSG00000260971	0.632214297627389	0.0518368261712679	3.25516669585853e-34	693.189636275465	0.910261185563062	0.0944302211248931	9.63951132084244	5.44465478880208e-22	6.84979454391215e-19	2.50275737067419	2.60539087513508
PLPP3	-0.0871135468545289	0.0393628725376414	0.0268914987145949	785.704183834773	-0.134425433177583	0.0751309491832889	-1.78921515885071	0.0735801712871646	0.200024363957285	-0.514382823310894	-0.441081489783817
PRKAA2	-0.179513495549344	0.0669068232536264	0.00729568751414948	122.293343393798	-0.287159690994794	0.115458832569196	-2.48711756913613	0.0128782831589207	0.0588040162170722	-0.901944074092275	-0.886478881948603
DAB1	-0.0202022283512456	0.168986751502876	0.904840275720697	432.437340897618	-0.0557352508108385	0.279220162077907	-0.199610409205649	0.841785286252506	0.91502049426158	-0.233730781217076	-0.211608400275212
OMA1	-0.109676411041188	0.0573603768888679	0.0558686578218386	213.233065935254	-0.194359931147524	0.0992859981497189	-1.95757644350252	0.0502797337355215	0.154514288847135	-0.609020233708965	-0.615860020010253
MYSM1	-0.0232026057701195	0.0316815793293416	0.463943390123951	801.300068491056	-0.0629508118312941	0.0529169282224582	-1.18961576088949	0.234197448298052	0.430177366005688	-0.246315528738048	-0.232650124034154
JUN	-0.185068761287547	0.201799284057219	0.359093777793857	182.18972161528	-0.28994755838592	0.348619156927835	-0.831702884434257	0.405576672136539	0.601882937309463	-0.925245014929719	-0.894608746744194
LINC01135	-0.127749421204104	0.0304492105732906	2.72279825052231e-05	878.724471286084	-0.203522982390834	0.0561575642107018	-3.624141916612	0.000289922388201556	0.00340393442859759	-0.684825453550148	-0.642580935058184
ENSG00000231740	0.402551586768213	0.096169875316578	2.84115050056246e-05	11.8835505092212	0.533724811399906	0.203676756717775	2.62045026639668	0.00878137375962436	0.0445065950979153	1.53946281547473	1.50735091013807
LINC02777	0.15385787950896	0.104077737359746	0.139328113684048	28.3846863611209	0.203817057466953	0.193936410977086	1.05094786708739	0.29328253417978	0.495366709337014	0.496344874303592	0.545287419231313
LINC01358	0.0700757960941758	0.144341028561664	0.627330425197945	111.41029930649	0.13501425518887	0.230974862470484	0.584540905208345	0.558856452938148	0.729023267025175	0.144930295616431	0.34464750290709
FGGY	-0.182452584750731	0.0528531599061009	0.000556312082355646	389.622990404468	-0.287743471969037	0.0884092464794657	-3.25467621801153	0.0011352170832565	0.00977697493241709	-0.914271755039479	-0.888181280135096
CYP2J2	-0.0826742458388197	0.0325414985310498	0.0110669107824494	619.341205939214	-0.152440145778735	0.0552755094911443	-2.75782434539399	0.00581874558563316	0.0330665684687388	-0.495762671692348	-0.493615257438968
LINC01748	-0.735565109674971	0.370186656843379	0.0469211328291132	12.2689487707565	-1.09944597909746	0.594387983506349	-1.84971097937029	0.0643552171999646	0.183207933386496	-3.23424038067698	-3.25523491338933
NFIA	-0.0628631833041286	0.0214213073234984	0.00333967124077366	4623.30001286713	-0.109625778635486	0.0508637468705821	-2.15528319048965	0.0311396803798187	0.110883839018492	-0.412667385561698	-0.368761752106783
TM2D1	0.0306858385917683	0.0198056447348819	0.121298056103409	528.42839698125	0.00777423176224919	0.0356464244248535	0.218092891157656	0.827356736132977	0.905717497955478	-0.0202864757508359	-0.0264046462514005
PATJ-DT	0.257286076434202	0.104908331885371	0.0141873421761114	35.6665040190224	0.350573373318069	0.188841982166575	1.85643769089881	0.0633911965988895	0.181601509962312	0.93016287888717	0.973252181675284
PATJ	0.00207480536429563	0.078337264940602	0.978870060851486	259.330248791815	-0.0345371325525979	0.125745254136003	-0.274659531207782	0.783577825173089	0.880250270411432	-0.140292254762801	-0.14979131532024
KANK4	0.0384961106043445	0.119099518982347	0.746523777052994	575.115131354044	-0.0755835874274048	0.190070464758142	-0.397660875526255	0.690880180851363	0.821600340718061	0.0124728367043527	-0.269489307245065
USP1	-0.0383831031673891	0.0377229019159172	0.30891499615402	160.566704411009	-0.104621101434776	0.0684474292433395	-1.52848839746537	0.126391322081594	0.288763584895253	-0.309988427282628	-0.35416731726499
DOCK7	0.214530970649509	0.0622406784257669	0.000567275096525363	359.409764606285	0.27603818040663	0.104620052518547	2.63848252568689	0.00832779921920192	0.0428305522735998	0.750831369408359	0.755895702377858
ATG4C	0.0471606691706133	0.0210931941874406	0.0253633041435634	3417.76951724134	0.0413852618356043	0.0394543888428415	1.04893937149689	0.294206023394708	0.49626026326531	0.0488153585655156	0.0716104641540243
ALG6	-0.0749163126181032	0.0398474703387166	0.0600975841415299	129.993969997401	-0.15538552950539	0.0764110085421024	-2.03354899339894	0.0419970890360574	0.13598542688274	-0.46322288844604	-0.502204464926047
ITGB3BP	0.179091891624909	0.0736396866199675	0.015015609490493	513.759441604803	0.209505017411296	0.123875181960601	1.69125900842617	0.0907873453478078	0.230885870496563	0.602186115949632	0.561874415247494
ENSG00000286429	0.321077157091193	0.145161993136776	0.0269767440908105	8.88629366780807	0.463323059999879	0.279401719982897	1.65826846029523	0.097263292044918	0.242306342939015	1.19772743230241	1.30204820381967
EFCAB7	0.143162486429303	0.055260485454586	0.00957852449766049	209.770567424092	0.170182674768002	0.0922147298173712	1.84550423891112	0.0649642224433386	0.184507461826807	0.451484244204746	0.447204208854808
DLEU2L	0.264517714566648	0.0952805994571313	0.00549988721760349	33.6873890729692	0.352176056380733	0.173409827190709	2.03088868771793	0.0422662875763061	0.136351664623352	0.960495176246622	0.977925860434581
PGM1	0.24985576665603	0.0749934894016216	0.000863174251559159	62.2606011180935	0.342512750155265	0.131644974136334	2.60179131335885	0.00927382651037379	0.0463833127147289	0.898997275529176	0.949746122280065
ROR1-AS1	0.489083295456736	0.232453527153309	0.0353780438593453	7.64860133790301	0.657850187466351	0.413456969834653	1.59109710432366	0.111587724109999	0.265897007186841	1.90241038985424	1.86932025212834
JAK1	-0.0515489083409653	0.0436946280065223	0.238098104622445	1708.88477506063	-0.097046804468141	0.0732556115416798	-1.32476956271022	0.185247592953356	0.371062386130084	-0.365210924618294	-0.332079462420674
LINC01359	-0.361652244930743	0.0917432028186212	8.08029952695561e-05	21.0241437548032	-0.386868524709765	0.202095722376184	-1.91428358879186	0.055583930206458	0.165647809498291	-1.66590468795755	-1.17724570235369
AK4	0.124486105241669	0.199345054427552	0.532315346456547	39.0369393898241	0.140364193449829	0.331026300019544	0.424027315779871	0.671545892190393	0.808118097768662	0.373148252081457	0.360248773923352
DNAJC6	0.0660777919120438	0.0251945807997062	0.0087236406772312	7616.35397304444	0.0725968114600528	0.0477442316584211	1.52053575768976	0.128376378865323	0.291588166650524	0.128161114211645	0.16262830787045
ENSG00000229294	0.26699046306253	0.0606110978340675	1.05795334397979e-05	403.200197337894	0.353269547200445	0.108639818610131	3.25175015680209	0.0011469679446186	0.00985070232756134	0.970866843260172	0.981114653613114
ENSG00000290094	0.0369969936258755	0.0507539694305105	0.466033602696129	169.926641212859	0.0184848140004734	0.0938912668428363	0.196874689436399	0.843925600931719	0.915894012927893	0.00618495819954963	0.00482911535289353
LEPROT	0.0495366494744257	0.0425103929861355	0.243904351445127	178.672901411807	0.0404879306549587	0.0842574906042881	0.480526186628422	0.630853287370615	0.780218202884635	0.0587811422199945	0.0689937036873188
LEPR	0.250360393603549	0.0939572951651144	0.00770755918534684	160.824362861476	0.341272906226358	0.154480902103819	2.20915920077296	0.0271635695796818	0.100579619759044	0.901113876823018	0.946130540153838
PDE4B	-0.0542659775054038	0.0345672814199366	0.116446439164396	25734.2857273638	-0.0999087222001572	0.0677912970729472	-1.47376914904947	0.140543757465957	0.309357780662491	-0.376607367351258	-0.340425269789939
PDE4B-AS1	0.193178583573375	0.129299615991418	0.135165598680207	13.0970480822816	0.297004676135272	0.301652305345441	0.98459276084482	0.324824146966814	0.526459114422975	0.661271169870512	0.817037339190912
SGIP1	0.0957078482197803	0.0351454138168751	0.00646536995484574	2852.61715506954	0.0873243621674455	0.0646338337606198	1.35106270333372	0.176675347550237	0.360065459088365	0.25244107156614	0.20557618853451
ENSG00000248458	0.415622685010856	0.131003176475197	0.00151072546861283	42.4472558084774	0.55698087947517	0.240627233663199	2.31470424604874	0.0206291232446075	0.0822471754729826	1.59428807518063	1.57516930413011
DNAI4	-0.271409330473995	0.0589490797966554	4.14190184581488e-06	149.624042755249	-0.434192475717726	0.107340876989381	-4.04498722104422	5.23259782797038e-05	0.000876835424963684	-1.28739087604483	-1.31524987160238
MIER1	0.0289978402080388	0.0242235495798042	0.231270331054865	695.958720179666	0.00659746643917513	0.0442805619981732	0.148992382694856	0.881559643605488	0.936161656545695	-0.02736659618549	-0.0298362811287206
SLC35D1	-0.05199012314416	0.0279436496078474	0.0628099471565638	408.519203538593	-0.11449085041625	0.0497971254334878	-2.29914577236333	0.0214966630874827	0.08457491575554	-0.367061550764789	-0.382949075336127
IL12RB2	0.824285711271059	0.103028968427077	1.23891069539536e-15	12.3031217911241	1.04949342891299	0.240122967200212	4.37064992636847	1.23877262775378e-05	0.000273261515281026	3.30837943391746	3.01141424526548
SERBP1	0.073199916906902	0.0285436727880191	0.0103328042059691	445.328007104931	0.0636089559375961	0.0498431154150243	1.27618338877795	0.201890699236731	0.393270661977874	0.158034070963443	0.136418291413978
LRRC7	0.0435340923574348	0.153141094552184	0.776200105102129	1522.30225875964	0.0244573329716131	0.259062309159742	0.0944071449487942	0.924785740308767	0.959334693818971	0.0336040877193331	0.0222459307577515
LRRC40	-0.00324007710788868	0.0377139170507147	0.931536391844294	247.715848090523	-0.0340795000833786	0.0633718726612005	-0.537770128169872	0.590735757279529	0.752510577950517	-0.162584934875419	-0.148456786241609
SRSF11	-0.00122658653565488	0.0288423204914758	0.966078334823128	2593.94542231343	-0.0328890124262277	0.0478921428144233	-0.686730860084273	0.492252346274763	0.676139004226401	-0.154139573859161	-0.144985134855226
ANKRD13C	-0.0953817676544639	0.0182254319198254	1.66380908068584e-07	871.296200400945	-0.173872704794915	0.0361436240983478	-4.81060516570786	1.50474004585251e-06	4.79727552629978e-05	-0.549062950737623	-0.556116008938013
HHLA3	-0.164574747047048	0.0542154649068137	0.0024008283434493	97.1603344037087	-0.28791897937927	0.0943861461701609	-3.05043686030157	0.00228508721112652	0.0165292354435976	-0.839285164250444	-0.888693087662371
CTH	0.0373572626283043	0.0600221896034301	0.533684884354266	53.7507108767751	0.0357365290618647	0.115754761015914	0.308726213489842	0.757529801770222	0.863830294242918	0.00769606623771774	0.0551378608074302
ZRANB2	-0.0417037344514384	0.0276709229903265	0.131776817160615	1546.26018673431	-0.0929965494703398	0.0513199923225164	-1.8120920378536	0.0699719764501169	0.193636493205019	-0.323916443823855	-0.320268274548324
ZRANB2-DT	-0.000520123176258237	0.0515457723923411	0.991949073794244	481.783666859887	-0.119869153815327	0.110239452454837	-1.0873525869918	0.276881016433042	0.477476700101477	-0.151176392309101	-0.398633063607356
NEGR1	-0.0605244884119526	0.0515755297112408	0.24059066107666	2882.59985233027	-0.119470607818101	0.0835068512559568	-1.43066833464852	0.152525292593932	0.325957292613844	-0.402857991396324	-0.397470840080303
ENSG00000231985	0.384481071278079	0.144024137833786	0.00759507116211019	8.97340071731406	0.482596377357539	0.273842484952006	1.76231375289382	0.0780163015075171	0.208149528736614	1.46366805925953	1.35825226315874
ENSG00000286863	0.202796519866967	0.138258116890553	0.14243142621063	171.965159091774	0.262966969899818	0.214844970839881	1.22398475920482	0.220957976989689	0.413932138604509	0.701612527983076	0.717777973222829
LRRIQ3	0.140806158357735	0.105062399967424	0.18017559867245	52.8809397306636	0.170405068205485	0.176286238457161	0.966638517543129	0.333724772377418	0.534737792910029	0.44160088964051	0.447852743495987
FPGT	-0.0797590185357365	0.0369804486877896	0.0310221221048428	471.189344623335	-0.144198765546979	0.0686540800177399	-2.1003670213004	0.0356965677320437	0.121527344974516	-0.483535076808863	-0.469582081676559
TNNI3K	-0.146157647876943	0.0467344613567899	0.00176356037099185	545.97507614144	-0.251426698704782	0.0808170393041973	-3.11106049998201	0.00186416741928009	0.0141182968425199	-0.762036701551555	-0.782275792165939
ENSG00000272864	0.331920461139543	0.120419046119055	0.00584453344752316	9.43897706538608	0.449714844730387	0.253040588026702	1.7772439126759	0.0755281173137771	0.203838673047331	1.24320845841706	1.26236448335205
CRYZ	0.164713832240979	0.0830137748198279	0.0472363672706455	83.883763803527	0.198983001269938	0.140189578355801	1.4193851183782	0.155786768630679	0.330380264646624	0.541878953907262	0.53119054237802
TYW3	-0.0192255117850933	0.0450945445677724	0.669861671533256	202.856580577898	-0.067016611258321	0.0873219197901128	-0.767466077468319	0.442804454654358	0.634323102029607	-0.229634052816424	-0.244506641934874
SLC44A5	0.522139817216289	0.386703517554838	0.176941283696409	50.2749574526949	0.766685201316793	0.605519429981127	1.26616118881716	0.205455379490721	0.396861076127406	2.04106227333016	2.18670046556558
ACADM	-0.0640214681216774	0.0479780743423561	0.182076038060053	335.008397784677	-0.125553232116463	0.0779463753732447	-1.61076421469572	0.107231123553882	0.258981275052651	-0.417525681686223	-0.415208740134464
RABGGTB	-0.0162370543049311	0.0443623911365036	0.71435802532046	126.384329786169	-0.0677764892053445	0.0793878846876407	-0.853738444751584	0.393249927644936	0.591847112048673	-0.217099302145252	-0.246722566906813
MSH4	0.227032979533624	0.101604393428483	0.0254515106150136	127.432782910908	0.315631421048487	0.172785444661783	1.82672459284008	0.0677411886682901	0.18919179314718	0.803269647446919	0.871355890427751
ENSG00000272855	0.368548545178979	0.110236593902289	0.000828031233431606	13.7308109102444	0.481369673593082	0.221942927053711	2.16888945272218	0.0300910776902861	0.108115021007168	1.39684086043208	1.35467499984233
PIGK	0.0240594182272934	0.0171248984686878	0.160039756828158	591.812743876344	-0.00260264327987379	0.0325817146164678	-0.0798804885043814	0.936332308150681	0.965312336094578	-0.048080254870144	-0.0566652645870246
ENSG00000289212	0.0393575378524993	0.0631045174129859	0.532832426307173	67.4328867121354	0.029499000765199	0.108506425383936	0.271864091557902	0.785726522427322	0.881442984724525	0.016085996954633	0.0369482360526888
ENSG00000287870	-0.0622473074101786	0.114465017874461	0.586571709368468	43.9048831367503	-0.130177030434698	0.200065471115853	-0.650672151014582	0.515258144076696	0.694301810398195	-0.410084163004143	-0.428692471566234
AK5	-0.29463303097792	0.0444225705965535	3.3003165013456e-11	5686.89035089985	-0.452207497511547	0.0785116842854757	-5.75974775763668	8.42397270173100e-09	6.20603934850497e-07	-1.38480009046768	-1.36778454091254
ENSG00000233099	0.109597111111098	0.126802610603701	0.387416116480539	7.18497728457247	0.0181829534081289	0.287516034579161	0.0632415281977002	0.949574176224831	0.973197496688627	0.310698031387291	0.00394884184681178
ENSG00000287647	0.120238565126639	0.128925816816081	0.351017125330018	5.96362724245231	0.174027999782148	0.293930774699183	0.592071381298038	0.553802790029807	0.72494354337582	0.355332420114253	0.458417788295355
ZZZ3	-0.00689637529444342	0.017583736894061	0.694909028796051	2084.01084020817	-0.0382616086988548	0.0337222511720254	-1.13461015706434	0.256538695521385	0.455212147689298	-0.177920868698187	-0.160652480237859
USP33	0.0257736015594222	0.0153545048804655	0.0932360005780452	1399.31784441912	0.0082190468672615	0.032653950821468	0.251701452978791	0.801271833836324	0.891240536071347	-0.040890304597956	-0.0251074946457333
MIGA1	-0.011118603897269	0.0217811905609623	0.609723527597343	1337.30855420751	-0.0431310272020756	0.0427864202107089	-1.00805412066889	0.31342848123125	0.514896692484997	-0.195630534358292	-0.174852479201347
NEXN-AS1	-0.0214403800108539	0.132495379295078	0.87144773524132	7.48284077888607	-0.170882340859508	0.340328894139739	-0.502109411813102	0.615590560036925	0.769900100130298	-0.238924069878304	-0.547395632006939
NEXN	-0.0773271981611697	0.122533197577774	0.527993831703305	53.9424186836622	-0.139321366150424	0.210099081351878	-0.66312220526603	0.507252290230139	0.68761800304301	-0.473335078222764	-0.455358809158538
FUBP1	0.134558002190001	0.0197285546486764	9.07435509674592e-12	918.815387413946	0.158219445448689	0.0372767263812479	4.24445654992606	2.19123819229893e-05	0.000436512797016431	0.415393697389326	0.412317529095849
DNAJB4	0.0885095618082002	0.0612215368139607	0.148254095063455	282.309635723054	0.089763283651031	0.108664548003516	0.826058593168094	0.408770854779649	0.6045801528234	0.222248664269802	0.212688471554759
GIPC2	0.279727807433865	0.0673952623275365	3.3166866962181e-05	302.359425010031	0.355031017193893	0.11669084685416	3.04249242134312	0.0023462772541725	0.0168822545059354	1.02429220967993	0.986251380321782
IFI44	-0.0422449985866821	0.196747624680459	0.829988209917365	25.1818099023243	-0.157867740316582	0.333932363037986	-0.47275364052877	0.636388952309768	0.784927700982372	-0.326186715704102	-0.509442986511894
ENSG00000233290	-0.647796492056303	0.201379883724326	0.00129634129424804	18.832287965376	-0.958995451558239	0.336466747212762	-2.85019384382679	0.00436925915892015	0.0269759281027327	-2.86610473012599	-2.84565883276305
LINC01725	-0.0382305029324805	0.0775739628393976	0.622135199745752	246.27045597753	-0.133743943425214	0.134763670451763	-0.992433220146566	0.320986240451209	0.522593430919397	-0.309348362664128	-0.439094157257179
ENSG00000237076	-0.0655104034345871	0.212160321282193	0.757490535353638	10.074393085044	-0.237386257236187	0.366891431205015	-0.647020445412197	0.517618711238756	0.695502302194369	-0.423770854333556	-0.74133163134487
TTLL7	-0.142555328929639	0.0375233488729515	0.000145216648779334	14846.6837868687	-0.237958425021944	0.0679871480031326	-3.50005011257392	0.000465170700988911	0.00491781953114004	-0.746927177610779	-0.743000163626355
TTLL7-IT1	-0.26725166669995	0.0448424358180983	2.5255655750724e-09	150.224313084962	-0.40621097304765	0.090553263510469	-4.48587888829305	7.26139821804983e-06	0.000174904518197651	-1.26995202033811	-1.23365135862817
PRKACB-DT	0.23463029119011	0.0933000190901609	0.0119102086634733	125.553000311956	0.301810744470699	0.157219815751369	1.91967369398263	0.0548991290530008	0.16438580294065	0.835135721505996	0.831052598987615
PRKACB	-0.11386338036996	0.0274631878773176	3.38279869980049e-05	3498.39733220421	-0.188244356769877	0.0493095039428607	-3.81760800084326	0.000134751804568874	0.00183349897148414	-0.626582008287453	-0.598026032283325
SAMD13	-0.0545949364543623	0.0464046365732045	0.23939615204125	161.450085580206	-0.0973103048629912	0.083199857715243	-1.16959701056271	0.242163180940676	0.438667460490551	-0.377987148871865	-0.332847871488672
RPF1	0.0694412553706991	0.0439327330138189	0.113963393427695	120.791910740939	0.0682376317283743	0.0789946552505776	0.863825932424402	0.387683519869541	0.587005574223127	0.142268785518903	0.149916246331572
GNG5	0.415435205738366	0.108716511065401	0.000132765885193067	117.727965383205	0.559735758981195	0.189573780368256	2.95260113447061	0.00315108830559797	0.0211299914875174	1.59350171433987	1.58320297100517
SPATA1	0.296338288071004	0.0883828408714297	0.000799713564601097	114.173256478136	0.387727208535005	0.150569750758128	2.57506708075676	0.010022064742654	0.0491781784776799	1.09396301299469	1.08159867545501
CTBS	0.164261441440335	0.0634723617225929	0.00965571949207557	237.334301483776	0.21702877484076	0.107592385736217	2.01713879059107	0.0436810315464566	0.139507303335585	0.539981451289392	0.583814888761785
ENSG00000284882	0.297055138942367	0.148500504184958	0.0454609172716601	11.2140610374464	0.382995734194332	0.26676583531035	1.43570009161317	0.151087699165653	0.323983557520142	1.09696976380195	1.06780094361313
ENSG00000289881	0.238829491193563	0.103975267085322	0.0216197009769512	25.455724964614	0.338177708217764	0.185456471559916	1.82348831169532	0.0682294657515489	0.190230636271153	0.852748796281553	0.937104450388754
SSX2IP	0.267821859975216	0.0586053441679449	4.8790544054804e-06	229.909853662625	0.338411350777281	0.0963464433417208	3.5124425878079	0.000444007922421459	0.00474624154980586	0.974354044626923	0.937785789259253
C1orf52	0.111684293706986	0.0386420774379982	0.00384966328508308	461.365459965299	0.127996710430736	0.063161833095298	2.02648821540084	0.042714779154371	0.137303500996411	0.319452485355045	0.324183226068733
BCL10	0.0768561810397527	0.0635244665582945	0.226329779198298	53.4553889929836	0.0664442723680103	0.117208371935626	0.566890156997518	0.570788811974671	0.738022849224899	0.173369861951758	0.144686525156141
BCL10-AS1	-0.246828604079894	0.0629536958601387	8.8256924125868e-05	41.7226303055236	-0.435553463909032	0.140573299209665	-3.09840820666379	0.00194563232610231	0.0145633028345095	-1.18428976829555	-1.31921872966892
ZNHIT6	0.0139027869479714	0.0266546386912331	0.601955985366442	472.26284408399	-0.013885382259827	0.0443786142986784	-0.31288453862879	0.754368384633848	0.862109466225975	-0.0906811088526552	-0.0895675262666624
ODF2L	0.0367210880303268	0.0478904907437747	0.443217078542572	522.98260793344	0.015566711594764	0.0799718842074204	0.19465230498245	0.845665152696966	0.916922140835248	0.00502770303632833	-0.00368053546250013
CLCA2	-0.428056220269193	0.147342967770188	0.00367054868492426	10.796394743939	-0.731754719498236	0.27843718563819	-2.62807827848505	0.00858687535024525	0.0437258836599371	-1.94442873588778	-2.18298870950707
CLCA4	-0.0544934031981692	0.0614711860902617	0.375355192669038	378.057876374552	-0.115897422099481	0.102067223014642	-1.13550088536116	0.256165511154805	0.454828471424817	-0.377561278984252	-0.387050862116364
CLCA4-AS1	-0.104157525484529	0.122243368812281	0.394186055002029	60.5259650973823	-0.171199046848103	0.205423644883381	-0.833395040504186	0.404621970853317	0.601590094466536	-0.585871885474243	-0.548319197050035
SH3GLB1	-0.0361007478161805	0.0201688835501219	0.0734662966426657	635.494891485306	-0.0958742455064526	0.0355698162576512	-2.69538208496733	0.00703079576068165	0.0379592250095014	-0.300415343020822	-0.328660093962286
SELENOF	-0.0897849852563027	0.0253545675871115	0.000398347822515486	536.246080986272	-0.16868273301223	0.0438284631334813	-3.84870289652869	0.000118744921420072	0.00166311078526988	-0.52558787291321	-0.540981225619244
HS2ST1	0.191755489590396	0.0343855859220764	2.45230887057611e-08	379.75183858626	0.238258509856251	0.0538485912622676	4.42460061203498	9.66208662269419e-06	0.00022288212512576	0.655302161317871	0.645724173210369
LMO4	-0.101931603522488	0.0645323782531463	0.114211784749028	219.396564851675	-0.175423737300324	0.112435684646562	-1.56021407128674	0.118709301467639	0.276914121531219	-0.576535504751784	-0.560639066455986
PKN2-AS1	-0.122955407337999	0.0565690939882572	0.0297394079113924	110.131249966818	-0.272980067010807	0.114696778465231	-2.38001512042082	0.0173119276766468	0.0725991223465536	-0.664717498551735	-0.845128842772041
ENSG00000286758	-0.167043964834998	0.0874948572971403	0.0562380895590694	52.7826831529522	-0.286682204650292	0.146762262673712	-1.95337820109557	0.0507747973083668	0.155526966904567	-0.849642022104449	-0.885086455811372
PKN2	0.000210086473812405	0.0190898255434239	0.99121933461532	1499.1804349823	-0.0361717719147254	0.0365115659989976	-0.990693522039521	0.321835255202657	0.523323544892052	-0.148113609598596	-0.154558183732256
GTF2B	-0.0017946330171869	0.0345285624880419	0.958548360166057	253.072145495476	-0.0449873268163189	0.056485683917409	-0.79643767582061	0.425777687018107	0.619660920363234	-0.156522181295575	-0.18026574416938
KYAT3	-0.0941290152809438	0.0316718742072244	0.00295860442524842	386.955031038536	-0.178240799039466	0.0552004231193876	-3.22897523183774	0.00124234653959815	0.0104251296332107	-0.543808421014837	-0.568854066614513
RBMXL1	0.0216536555637104	0.0347923371157306	0.533699571303361	107.309467215766	-0.015568191630757	0.0731373979697062	-0.212862257380355	0.831434401944417	0.908122980834039	-0.0581709573018185	-0.0944748660870431
GBP2	0.803941017465547	0.411622510084023	0.0508074323976323	16.5786039193903	1.23289281865752	0.631001539569755	1.95386657772366	0.0507169980848165	0.1554977867967	3.22304589110272	3.54623604021987
GBP4	-0.168372758034237	0.139148305250312	0.226269768881961	10.5325929249094	-0.2199040547913	0.263850871207275	-0.83344069998749	0.404596228765801	0.601590094466536	-0.855215496566299	-0.690350748015026
ENSG00000286548	-0.346189345423188	0.233848616638693	0.138766697275756	10.2740540441207	-0.469734479291563	0.39094060301543	-1.20154948262824	0.229538123964326	0.424767596451297	-1.60104728534526	-1.41889600790694
LRRC8B	-0.106868105978198	0.0408721285293273	0.00893074474952869	1353.15577029225	-0.188142233548556	0.0689692383561136	-2.72791519861519	0.00637359907806306	0.0354141882977443	-0.597241112203358	-0.597728224724589
LRRC8C-DT	-0.195797835864269	0.0444400785231661	1.05353280883139e-05	494.861792956356	-0.304518084647594	0.0842755037159984	-3.61336415945724	0.000302249735839058	0.00352337450438189	-0.970246918301063	-0.937098719145702
LRRC8C	-0.120032696693849	0.0332914956527938	0.000311544954698325	438.432569923639	-0.201908092706455	0.0605965519774765	-3.33200629602661	0.000862223055404671	0.00784897594716712	-0.652458515631085	-0.637871659848186
LRRC8D	-0.109923865033839	0.0249774024427673	1.07786597294682e-05	2507.2310934417	-0.184198610757297	0.0436304953279056	-4.22178591769243	2.42374257252643e-05	0.000473034722836155	-0.61005815180586	-0.586227993329151
ZNF326	-0.0684312657831585	0.0199745007107806	0.000612695489209607	608.615751626361	-0.133071674394019	0.0392156646811727	-3.39332956551687	0.000690485111631863	0.00667822826773455	-0.436022084785117	-0.43713371382028
LINC02609	0.0218640219495844	0.0656759238174497	0.73920394304329	371.276113646486	-0.0224593631211354	0.114692975988628	-0.195821609192199	0.844749795822274	0.916381134555904	-0.0572885990236668	-0.114570618373659
LINC02788	0.412982535579842	0.145702721151006	0.00459091198713392	11.2979607296052	0.565294376274477	0.269625100164385	2.09659403345545	0.0360295279118491	0.122318263529984	1.5832142636668	1.59941278327553
LINC01763	-0.00495812367803049	0.0874255053269729	0.954774173592139	52.0414802096187	-0.0528210737717686	0.15975550310565	-0.330636959259156	0.740918725452089	0.853604671603822	-0.169791089067388	-0.203110196453371
ZNF644	0.0269787878641823	0.0142556203819624	0.0584241481530089	2367.96511914249	0.00377099284517085	0.0288727758212167	0.130607215202349	0.896086034718513	0.945393310400031	-0.0358352854307905	-0.0380787277532282
HFM1	-0.769348792700346	0.230516804581961	0.000845370977250454	118.149173815456	-1.12504619699302	0.367143820076104	-3.06432012599262	0.00218165322986617	0.0159789245743221	-3.3759422607566	-3.32988922115555
CDC7	0.3417545759588	0.187475390305067	0.0683139428655657	21.1869294992829	0.416621592107227	0.308601298110735	1.35003188469328	0.177005755548524	0.360648951288913	1.2844565531781	1.16585929435741
BTBD8	-0.146085818160395	0.0352036292749169	3.32856866697137e-05	1096.18755002578	-0.24519405082495	0.0598912462545217	-4.09398812278744	4.24016040689136e-05	0.000738255895773925	-0.761735419838936	-0.764100399483041
ENSG00000273487	0.426705807247219	0.0768272748635016	2.79057353836632e-08	23.3288093128646	0.578792258127559	0.158443485844563	3.65298866685733	0.000259205675813101	0.00311447607004144	1.64077499186362	1.63877475394949
C1orf146	0.525433826850992	0.158182610426543	0.00089473571884575	8.63186824156217	0.736555794910269	0.300647977889572	2.44989439170885	0.0142898119908365	0.0633360095149404	2.05487862834057	2.09883832361575
GLMN	0.101447965620295	0.0362711912467185	0.00515907856490491	275.36836177113	0.0979320852108264	0.0646803136072851	1.51409416171718	0.130001959209012	0.293955764255966	0.276517352027326	0.236509996364202
RPAP2	0.0195276693240158	0.0295646111294851	0.508927731098396	1042.68966772619	-0.0099193613408819	0.0484023160343383	-0.204935675678097	0.837622381558498	0.912375228131152	-0.0670881688137151	-0.0780019783678852
EVI5	-0.0688031477130035	0.0244748383996481	0.00493603418768448	1523.40077835134	-0.125139755485842	0.0451453310580063	-2.77193128399152	0.00557247986171713	0.0320456779670828	-0.437581901948541	-0.414002976505324
RPL5	0.0940803234828644	0.0386979495938813	0.0150511931684564	494.687999218429	0.106492764615265	0.0628957160763743	1.69316403816677	0.0904242476606564	0.230177209414792	0.245614601079667	0.261474299307021
DIPK1A	0.00255073493770188	0.0233006119781417	0.912829138508571	1716.46650793964	-0.018789176222255	0.0406880561038936	-0.461786038002857	0.644234764264718	0.790965810976125	-0.138296021395158	-0.103867769537512
MTF2	-0.104403921585729	0.032373620492737	0.00125986322641928	528.43241626641	-0.189212526496112	0.053595742905454	-3.53036484315356	0.000414986980963205	0.00450710300801502	-0.586905366363764	-0.600849369217687
TMED5	0.218016952361353	0.0348438799725462	3.92540386841321e-10	337.564064015482	0.283731349977682	0.0642547342958255	4.41572676452754	1.00671181790206e-05	0.000229314370219892	0.765452929826165	0.778330208646445
CCDC18	0.248736630796232	0.0657171820867547	0.00015373588740174	143.264601223291	0.330485536532231	0.112265828563337	2.94377675523751	0.00324233786043525	0.0216177887107291	0.894303185329517	0.914672854113082
CCDC18-AS1	-0.0581173822868772	0.0460639715518205	0.207068718298805	1439.09517221934	-0.132965637238145	0.0821629343619665	-1.61831655929387	0.105594393808898	0.256268928734905	-0.392761653965673	-0.436824492605777
DR1	0.064698594224779	0.0443655426836429	0.144755862330299	121.196534904117	0.0589620069109648	0.0802626176027842	0.734613555749763	0.462574879895194	0.651236305473521	0.122376223762013	0.122867048833802
BCAR3	-0.134499357408477	0.173156959234861	0.437307340003204	49.0841382077489	-0.249993960059305	0.287351118320021	-0.869994735085348	0.384303281431197	0.584195591864519	-0.713137306045885	-0.778097698361255
DNTTIP2	0.13812718047948	0.0499746575646222	0.00571072497453809	87.1468298626643	0.14904555974295	0.092085954007474	1.61854825037544	0.105544497258708	0.256223876008041	0.430364216547307	0.38556501903197
GCLM	0.0148414066603668	0.0841828306790931	0.860058508285118	79.5929743156738	-0.0417410799463126	0.154827102179559	-0.269598018426411	0.787469524982456	0.882302398619665	-0.0867441734443301	-0.170799171896156
ARHGAP29	0.146586730661655	0.368448268726651	0.690741584700387	9.66362069825247	0.198418478620948	0.65922527011697	0.300987367468092	0.763424127433869	0.868094389500169	0.465846853669545	0.529544304531506
ABCD3	-0.0946307584204284	0.0287794740212964	0.00100853931055095	670.417619417074	-0.159452107789908	0.0568729401123616	-2.80365508579098	0.00505269256547424	0.0300279022195971	-0.545912926498405	-0.514063254099108
SLC44A3	-0.964413458087951	0.251546388081119	0.000126107527985452	8.60786806733749	-1.23212607986872	0.440242066255508	-2.7987468129718	0.00513013458580213	0.0303119043174833	-4.19411918367424	-3.64215119347108
CNN3	-0.172344549099944	0.056732788673194	0.00238288595515685	244.685999594891	-0.268359977885243	0.0994581135191248	-2.69822107407698	0.0069711129115595	0.0377525005525019	-0.871874729985914	-0.831655927936144
CNN3-DT	-0.0105611756521762	0.055608870619863	0.849372680344725	99.9597432789923	-0.0714139678925246	0.10454974008688	-0.683062127492427	0.494567585468449	0.677952632665869	-0.193292463927078	-0.257330033394547
TLCD4	-0.0189649273312152	0.058130741529859	0.744238169960187	251.555155196199	-0.0608232361328993	0.101750449092928	-0.597768724119831	0.549994262141208	0.721922645049715	-0.228541060468422	-0.226445774851194
RWDD3-DT	0.199905206466199	0.0746084716865621	0.00737563926233755	131.207640041335	0.254389593247735	0.130233762672247	1.95333059590656	0.0507804343179692	0.155526966904567	0.68948523728832	0.692764978449744
RWDD3	-0.226774628109014	0.0497011018304098	5.04834394279049e-06	196.649424179769	-0.374701981299639	0.0910595700352236	-4.11491050479041	3.87329665510334e-05	0.000691569506487064	-1.10017560892426	-1.14176612636351
ENSG00000228852	0.436106020347161	0.13307442742307	0.00104857406945221	8.83521679213903	0.525064371860452	0.254662241541665	2.06180691994948	0.0392261219943006	0.130086642009911	1.6802031343906	1.4820956907721
PTBP2	-0.0108521144387775	0.0258245522626448	0.674321320556511	4873.79258876157	-0.0446067967610011	0.0485141468499558	-0.919459573286132	0.357855241627578	0.558785800727423	-0.194512774128856	-0.179156057994837
DPYD	-0.0839984447628175	0.035098127433644	0.016700050679912	11094.2205228026	-0.162976600110442	0.0636013244555566	-2.56247179607599	0.0103930028532803	0.0506790583379247	-0.501316875980524	-0.52434123436827
DPYD-AS1	0.0924832171141231	0.0627350845961348	0.140431373684933	282.302962808638	0.0576617432971539	0.120074150421538	0.480217791212546	0.631072537407131	0.78037134048795	0.238915717036509	0.119075273295067
DPYD-IT1	-0.0571455929199904	0.128777228000702	0.6572194223764	7.31253638985011	-0.146699565374838	0.280471912718583	-0.523045477006575	0.600942606381975	0.75981862229325	-0.388685592151281	-0.476874811792073
MIR137HG	0.581981654342488	0.45240558744319	0.198298019027412	25.0083586047339	0.781454859079292	0.769578417165325	1.01543239993361	0.309899755094571	0.511547284474334	2.29206216643926	2.22977113710056
SNX7	0.00192308389738515	0.148775411173613	0.989686762006093	45.1806111868529	-0.0217380108405813	0.243529783199473	-0.0892622272109359	0.928873512517249	0.961710935847589	-0.140928633487214	-0.112467040373657
AGL	-0.0374471635619439	0.0377657551948879	0.321410254243345	307.190540977901	-0.0993609072509549	0.0625172365593073	-1.58933620101227	0.111984509892801	0.266517267068796	-0.306062733283162	-0.338827754253801
ENSG00000228084	-0.012332014796672	0.105242192976994	0.906719413571547	11.0923556596066	-0.00329070399502512	0.229311235956875	-0.0143503827071255	0.988550444172207	0.994326107898921	-0.200720050667847	-0.0586717590864198
SLC35A3	-0.0833111896423831	0.0322299485367489	0.00974072821768701	429.88105995848	-0.157665370635475	0.0538118094088725	-2.92993995867157	0.00339027503841314	0.0223130576471819	-0.498434261240539	-0.508852844329604
ENSG00000288826	0.321489914898579	0.0818397302701163	8.55532225851729e-05	130.044870551241	0.437183918941458	0.142272079435783	3.07287220848408	0.00212009256096113	0.015623101617414	1.19945869876262	1.22582231038075
MFSD14A	-0.0279884859944112	0.0232473851071647	0.228612284953033	587.384863107667	-0.0650417192500935	0.0463838747097038	-1.40224851108625	0.160841049979018	0.337596942043998	-0.266389368085542	-0.238747542680767
ENSG00000241073	0.314337322295567	0.0793971853326074	7.52488974096061e-05	31.8364786965966	0.385410855077445	0.153080121398298	2.51770675092848	0.0118121620992271	0.0554659520909729	1.16945794903592	1.07484382029629
SASS6	0.094940694350034	0.0321942098233031	0.00318804950740549	177.481985185522	0.0799187971643747	0.0578288727458081	1.38198780937102	0.166975444237619	0.346072416205422	0.24922333045805	0.18398038293717
TRMT13	0.00120067928851833	0.0306489834782154	0.968750725992277	763.492551272354	-0.0369408503973392	0.0513591935988198	-0.71926461084833	0.471977896362662	0.658718306613681	-0.143958678825306	-0.156800938929562
LRRC39	0.265539214038932	0.0632140322199192	2.66164837720785e-05	78.8041541856745	0.335104164172464	0.110193645620539	3.04104798679975	0.0023575625382398	0.0169298993018133	0.964779741538518	0.928141507025267
DBT	-0.0682212278024134	0.0243989186980962	0.00517272557851636	303.550484206315	-0.131823514776125	0.047395480323866	-2.78135201659187	0.00541330041406044	0.0313891693178895	-0.435141103965549	-0.43349388182214
ENSG00000285530	0.124928061999487	0.0671128109153052	0.0626787208244905	59.8063630906682	0.161759842866767	0.120968117046938	1.33721055444717	0.181153917703237	0.36646025350761	0.375001990273639	0.42264189115957
RTCA-AS1	-0.103390725887909	0.0569814772041636	0.0696066258061319	136.892489535454	-0.175374544339927	0.101028065406536	-1.73589926357811	0.0825816480434455	0.216376618671988	-0.582655630325162	-0.560495611958044
RTCA	-0.174395040838602	0.0394119618577311	9.64750518974906e-06	262.403340139427	-0.29239848715228	0.0660672279647071	-4.42577199256003	9.60979865131545e-06	0.000222303050837715	-0.880475288256528	-0.901756044911085
CDC14A	0.551945744057712	0.185065817037549	0.00285970543599028	45.0911115408632	0.802446624549023	0.304979150631398	2.6311524013616	0.00850958667394538	0.0434512301131367	2.16607989996882	2.29098646449844
EXTL2	0.101717013289802	0.0538755136888239	0.0590258421895236	167.339811472071	0.111255410081944	0.0909988211921611	1.22260276149081	0.221479769607481	0.414640754570782	0.277645842386753	0.275362931110917
ENSG00000273204	0.153290687946436	0.10063940852137	0.12771677583753	21.2408584954922	0.224289523867017	0.204207142591322	1.0983431873188	0.272054660272341	0.472240922177259	0.493965852729345	0.604988387933978
SLC30A7	0.0313438547484354	0.0260734282374799	0.229310127055097	476.144769249112	0.00810462281708708	0.0444943951096235	0.182149297616458	0.855465561885182	0.922654466025493	-0.017526500574285	-0.0254411733781733
DPH5	-0.0203894651507935	0.0319519766942264	0.523390072536673	217.371148747968	-0.0750497491258551	0.0565015560421102	-1.32827756230149	0.184086429343911	0.369794195186483	-0.234516125032199	-0.267932549836832
DPH5-DT	-0.0858569819450546	0.0594363941287607	0.148593127374981	82.7371012815664	-0.151276416397586	0.0989561553913562	-1.52872164242145	0.126333464690309	0.288763584895253	-0.509112302332442	-0.490221637442009
OLFM3	-0.446513851550263	1.31486304126134	0.734165589811391	21.4296495684476	0.178650423012709	1.64457159414794	0.108630371367486	0.913495670429712	0.95367175347108	-2.021847205993	0.471897509752723
ENSG00000233359	-0.278423804122147	0.594243790875393	0.639402300996272	163.866192242595	-0.434478751049691	0.805371813341898	-0.539475983455165	0.589558464224851	0.751778794280677	-1.31681230126261	-1.31608469600995
RNPC3-DT	0.111404803609387	0.0999117484760618	0.264836679619743	24.7255223840678	0.062867944857466	0.18384113608379	0.341968866145455	0.732374322505081	0.846620161476576	0.318280195398865	0.134257385227167
RNPC3	-0.0296704981390492	0.027829825189572	0.286360225078776	957.680518847945	-0.0718826478938046	0.0539732134825406	-1.33182079138307	0.182919084127832	0.368564940361056	-0.273444379909828	-0.258696778834066
AMY2B	-0.2007780959174	0.0431804353568017	3.32342599267423e-06	215.958977781079	-0.322242189027956	0.0848462966422425	-3.79795231825735	0.000145896379585841	0.0019561231627797	-0.991136062101164	-0.988785027000208
PRMT6	0.0381617326971514	0.120268612147929	0.751012810107569	43.4194260882725	0.0167639526083549	0.203250581429159	0.082479235682766	0.934265629592675	0.964407457039524	0.0110703259694881	-0.000189190214440073
SLC25A24	-0.126217069852383	0.112301339014845	0.261049425678481	119.584450975226	-0.211444068034122	0.181671802984788	-1.16387939438145	0.244472891204856	0.441514370103293	-0.678398177183674	-0.66568008084941
EEIG2	-0.218402503762858	0.110011869536347	0.0471152085776465	53.6039368901238	-0.358585567164931	0.18837193471231	-1.90360399341111	0.0569617783429791	0.168434258687294	-1.06505966969349	-1.09476809901042
ENSG00000285923	-0.0452784912600967	0.0811508350376897	0.576875305740417	17.6907887858892	-0.0486327371163065	0.166579225876395	-0.291949592516374	0.770325165010609	0.871880143512008	-0.338910361456632	-0.190896340501791
ENSG00000290126	0.205020628042517	0.116534665336724	0.0785248311806295	16.9508348328956	0.276054669286548	0.208036058095243	1.3269558739676	0.184523279772072	0.370238485663301	0.710941300980951	0.755943786574685
PRPF38B	-0.045843127830226	0.0385414558323403	0.234262704830387	581.57649585211	-0.0957437004386881	0.062273545994744	-1.5374698663662	0.124178288757894	0.285283875914504	-0.341278666401031	-0.328279403778085
FNDC7	-0.345738086607467	0.153621376591107	0.0244117845088848	18.4093307784725	-0.519790532583299	0.25424349658735	-2.04445950264342	0.0409081742160271	0.133773847611619	-1.59915453071155	-1.56486742202729
STXBP3	-0.0759471071220857	0.0232932416903922	0.00111224510441408	1551.58829480136	-0.138515084709929	0.045900569060571	-3.01772042362138	0.00254683746972714	0.0179309198525129	-0.467546440708839	-0.453007564217948
AKNAD1	0.276425194346566	0.0753524642144219	0.000244045072039275	58.0797208737481	0.370476509146542	0.129434202535547	2.86227675443665	0.00420609455428646	0.0262961301358391	1.01043976844982	1.0312928918643
GPSM2	0.025451182427275	0.0300387616974124	0.396840177002185	1316.39960675781	0.0125212992080444	0.0562557225272813	0.222578231076352	0.823863780539276	0.903908691137472	-0.0422426555883615	-0.0125614424344945
CLCC1	-0.0650800383059194	0.0332333515282239	0.0501977638236858	453.890206062169	-0.1286270757554	0.0605246362868512	-2.1252019614919	0.0335697644478279	0.116633870058506	-0.421965735933436	-0.424172557160659
WDR47	-0.0601191960785408	0.0399236015557179	0.132104136580001	286.797526711374	-0.126772838451655	0.0680082949922693	-1.86407905779826	0.0623106029934949	0.179487693036245	-0.401158038031761	-0.418765306218104
TMEM167B-DT	-0.112708184880591	0.0981446173788301	0.250808072058605	28.5531255028582	-0.230454440658712	0.186879577815245	-1.23317081166861	0.217512042773144	0.409981498162357	-0.621736670004469	-0.721117351518617
TMEM167B	-0.0125296656771782	0.0426246878106146	0.768793624022006	135.357937767768	-0.049342456348281	0.0751672526805486	-0.656435543254191	0.51154392751502	0.69131556226311	-0.201549075180838	-0.192965994681595
ELAPOR1	-0.0158033697100683	0.0626163941136561	0.800744343876919	151.244912036885	-0.0857293876224819	0.114725690918358	-0.747255361342639	0.454909432078641	0.644550269569971	-0.215280260615426	-0.299076074568218
SARS1	0.0555549793019808	0.027459027920119	0.0430530045368213	388.627345658912	0.041146045936695	0.0492502379722918	0.835448672549436	0.403465134923578	0.601245765984066	0.0840243535910958	0.070912872539273
CELSR2	0.158596153530846	0.0404531122516517	8.83679112881406e-05	713.755233234312	0.194635318322822	0.0716135257903867	2.71785694356847	0.00657062403008662	0.0361044415287199	0.516219034759375	0.51851200729179
PSRC1	-0.0728272266662553	0.0563342146316658	0.1960903488347	637.825169478428	-0.14409304197001	0.0965261865344607	-1.49278705751592	0.135492936220862	0.301987867524148	-0.454460451064584	-0.469273774908022
MYBPHL	-0.137683382700996	0.084600682177206	0.103641553389831	40.1006543429238	-0.213847685179031	0.15429573734415	-1.38595977348391	0.165759187088472	0.344646771527073	-0.726492344033664	-0.672689410802001
SORT1	0.0715396889495675	0.0292515917960947	0.0144583975495819	6676.40495669753	0.0757476984208325	0.0575652277990778	1.31585857151852	0.188221515988939	0.374387492860868	0.151070430476456	0.171816795478887
PSMA5	0.0848786597079264	0.0346176481521011	0.0142108160681692	210.441937794249	0.0918549130223541	0.0641716955410187	1.43139295678482	0.152317625841426	0.325562615820142	0.207019251490638	0.218787995529776
ATXN7L2	0.0837661406229182	0.0821885317303025	0.308110399780194	30.4562080669335	0.0942980817342759	0.155017319881155	0.608306747959324	0.542984046367495	0.716689861862673	0.202352914612811	0.225912664143486
CYB561D1	0.179232335167642	0.0488533844920807	0.000243710385347194	120.977806007584	0.226952067867248	0.0929891474913213	2.44062962173547	0.0146616832161602	0.0645816937786967	0.602775190682406	0.612752789785759
AMIGO1	0.0513821666268003	0.212392440247764	0.808841468608559	11.4523474471775	0.04734201440204	0.372957550264338	0.126936736817597	0.898990470034858	0.947296510367895	0.0665219575128165	0.0889813022147073
ENSG00000290117	0.129312565148643	0.112003743998164	0.248279717857575	8.09062041798256	0.0690120643310356	0.240078537166552	0.287456201397791	0.773763033552346	0.874093287640681	0.393392298369525	0.152174614994649
GNAI3	-0.0475973241145816	0.0424671480616244	0.262371554807292	279.094061511981	-0.11124852709297	0.0689842949402595	-1.61266455197246	0.10681740582603	0.258278928486802	-0.348636446526282	-0.373493944749297
GSTM4	0.102535976086441	0.0986767165970801	0.298753518947004	37.1383298399972	0.101117886997763	0.180331565081725	0.5607331525789	0.574979463187086	0.740864186592988	0.281080890244379	0.245800301159827
GSTM2	0.115992364362858	0.366825194687973	0.751846077637206	11.0154008330055	0.183118300562356	0.594345122984687	0.308100955961027	0.758005513839136	0.86427309127408	0.33752220590607	0.484926551420024
GSTM3	0.311934632644433	0.383563804321811	0.416072692064764	10.390986735462	0.505515591171444	0.599002086048975	0.843929600489091	0.398708746188709	0.597040976370293	1.15938013601128	1.42508833653919
CSF1	0.10564555273902	0.0562169802184496	0.0602108687155071	315.993496867807	0.109659229313675	0.0937546864601969	1.16963997698643	0.242145882369557	0.438667460490551	0.294123661738277	0.270708214076434
AHCYL1	0.0187980722976913	0.028138892029065	0.5041042744781	513.036820436399	-0.0165886877949643	0.0502318170872121	-0.330242638170208	0.741216631730563	0.853643969576322	-0.0701483819424326	-0.0974507952384195
STRIP1	0.0187711446669452	0.0322934595848773	0.561060052693299	186.849560245335	-0.00919068458126546	0.0579536161470363	-0.158586904360677	0.873994347023183	0.932127652139822	-0.0702613268780081	-0.0758770410217879
ENSG00000258634	0.222175554487907	0.0634761795441448	0.000465012783445926	30.8562510365483	0.27826279724218	0.138381567259885	2.01083715665392	0.044342660005966	0.141094203190189	0.782895721347539	0.762383038953689
RBM15-AS1	0.40418260118387	0.0587719400401854	6.10679767810267e-12	46.5531825011093	0.522353562996986	0.126686775361264	4.12318935032822	3.73662285204689e-05	0.000673786843938555	1.5463039230284	1.47419054090133
RBM15	0.170782454274224	0.043127157017763	7.49576780089907e-05	89.9085087290568	0.189530028814095	0.0778036544499421	2.43600419741256	0.0148505122025131	0.0651502486781388	0.567333110310446	0.503624170954807
LAMTOR5-AS1	0.208036847703415	0.0342504297177369	1.2476868315802e-09	220.884390875409	0.26934950841971	0.0681262103050794	3.95368401109532	7.69570287835938e-05	0.00117633264800214	0.723592497014295	0.736390470856158
SLC16A4	0.527288323720638	0.0626846229106174	4.03886096713215e-17	62.6647423721605	0.784459673190969	0.123197481936322	6.36749762139161	1.92137028319517e-10	2.32770451715978e-08	2.06265710805319	2.23853365304432
SLC16A4-AS1	0.333243995254112	0.0618763775048477	7.21866617774371e-08	69.0788186036897	0.448484240897801	0.118506525723651	3.78446872996374	0.000154037272550174	0.00204155558554141	1.24875987423644	1.25877584681657
LAMTOR5	0.0664314897829356	0.0444325561650829	0.13488614325641	176.472959877914	0.0606955013781407	0.0764340578206534	0.794089743613481	0.427143188036697	0.620593529573966	0.129644660373498	0.127922194457623
KCNA2	-0.345322098063362	0.164199255211158	0.0354598796054157	39.1310583121068	-0.456067346286967	0.260454576215937	-1.75104370563584	0.0799383818839233	0.211483700373919	-1.5974097132875	-1.37904047395134
KCNA3	1.99605568718195	0.263376519492766	3.48993084432901e-14	53.0109437604893	2.93443546403803	0.42440980149584	6.91415573743952	4.70657894337882e-12	9.99689592454034e-10	8.22323754701051	8.50820506891443
LRIF1	0.127818094469439	0.0495019248526466	0.0098205872181726	174.53462963262	0.125322406321195	0.0861599957135072	1.45453125065033	0.145799075846076	0.316792588457178	0.38712390824735	0.316384529867447
DRAM2	0.0707327006780402	0.0324386062553034	0.0292196890014504	248.943370106517	0.0729846821860822	0.0678452597443952	1.0757521227135	0.282038129667868	0.483338998232832	0.14768560842518	0.163759400608514
CEPT1	-0.040160499791205	0.0342096366174293	0.240413919022904	428.438400704613	-0.0908839192419208	0.0550424764532481	-1.6511597060702	0.0987059684057637	0.244633446473142	-0.317443518637016	-0.31410750873328
OVGP1	0.161704316763748	0.111584192474392	0.147290482190378	20.1547436136616	0.166691031968069	0.230927088460628	0.721834034626426	0.470396521690001	0.657596690005134	0.529255877822514	0.437022023013288
ENSG00000260948	0.094389584804907	0.0945647100413469	0.318207553236196	13.7596461748736	0.0904904918843985	0.193635207603149	0.467324579060316	0.640267673795362	0.788157550009957	0.246911763107159	0.214809126444707
ENSG00000243960	0.102484501765529	0.0959614433215185	0.285531416093893	12.008014257334	0.0678154435460191	0.203750931074367	0.332835011788324	0.739258827973674	0.852289449563615	0.280864986962206	0.148685078431776
WDR77	-0.0299493615335782	0.0850940109137078	0.724871138833279	25.4420875196557	-0.0993559819004479	0.158868675680252	-0.625396929098958	0.531710577140605	0.708316909304535	-0.274614041230071	-0.338813391148217
ATP5PB	-0.0172200306178792	0.03086442612911	0.57689569514235	225.504133650602	-0.0669281015936245	0.0557628795919129	-1.20022678318303	0.230051276164314	0.425284121359483	-0.221222286353748	-0.244248533672847
C1orf162	0.156451926468576	0.135350756744442	0.247722102707852	25.9336838612949	0.208260137594058	0.245179867668515	0.849417774691142	0.395648866010786	0.59381822553055	0.507225314157244	0.558244147669804
TMIGD3	-0.0870169254148731	0.278898437263295	0.755038852980385	26.1275177308133	-0.153382340066511	0.440666592923863	-0.348068908625011	0.727788433412786	0.843823892561046	-0.513977555488409	-0.496362845862715
RAP1A	-0.0431990209356619	0.0204201093168214	0.0343861888634087	1773.99031119927	-0.108452033559172	0.0392876252012614	-2.76046294484835	0.00577195054236952	0.0328348699549404	-0.330188255748948	-0.365338924749464
DDX20	0.136344626801494	0.0792906507326151	0.0855133805827253	37.025064892831	0.217574250935221	0.149872709240505	1.45172694907432	0.146577542935159	0.317918605117551	0.42288749450597	0.585405583825443
KCND3	-0.488272420563906	0.295248110518707	0.0981742861056583	119.216666891767	-0.700983549738419	0.491618014674855	-1.42587034814425	0.153905769937805	0.328050158651479	-2.19699885343841	-2.09325508352982
CTTNBP2NL	0.119481549410597	0.0460286783548874	0.00943691523245297	232.57197094862	0.128901565169045	0.0769539003310686	1.67504914779483	0.0939245890982911	0.236251841498063	0.352157202358026	0.326821926426402
WNT2B	0.331919719525384	0.063106490855104	1.44309147440191e-07	129.682281990606	0.436819229359385	0.110556598164629	3.95109144647268	7.77955890966677e-05	0.0011868907273097	1.24320534779942	1.22475881754603
ENSG00000273483	0.455218435600012	0.114970591766733	7.512769664688e-05	10.4301881802256	0.687258535137038	0.228316827691267	3.01010898796456	0.00261153961257366	0.0182684903180676	1.76036802263435	1.95507967210127
ST7L	0.00276630852366369	0.0177255201640933	0.875982888185553	629.831791506341	-0.0214963438753897	0.0368575048651096	-0.583228407730301	0.559739549920174	0.729329217570463	-0.137391822098611	-0.111762301059721
CAPZA1	-0.0646232797478036	0.0250965191700679	0.0100243055825261	649.921819248498	-0.121742710836331	0.04538530860669	-2.68242553755348	0.00730904211916728	0.039001430296568	-0.42004991324534	-0.404096653918743
MOV10	-0.560667246399968	0.123017982681084	5.17404794132807e-06	21.4774588114418	-0.860441946989258	0.255513259190083	-3.3675040963301	0.000758518995751762	0.00714607037760372	-2.50065085376359	-2.55826113593293
RHOC	-0.827196534117802	0.167729573876793	8.1505612509989e-07	14.0172339377961	-1.3021541766997	0.385583676591408	-3.37709881344265	0.000732547287354603	0.00696400250353401	-3.61857814243523	-3.84636426362661
SLC16A1	-0.210301482680104	0.0576190628472945	0.000262383808163918	185.601154652802	-0.334806855244568	0.0999098535571591	-3.35108944037259	0.000804942996828164	0.00745883439837089	-1.03108084278085	-1.02542559242593
SLC16A1-AS1	-0.120750337983768	0.0289854909322829	3.10141580589269e-05	1002.86815711265	-0.192845253951808	0.0473761881984836	-4.07051012934766	4.69103012456824e-05	0.000804211715799933	-0.655468581760577	-0.611442980358608
ENSG00000287807	0.145674240688423	0.0541859604659852	0.00717925402933541	34.7166248401591	0.175191172858737	0.131519666907369	1.33205304558843	0.182842758164783	0.368457483206529	0.462019516529789	0.461809786019724
LRIG2-DT	-0.0395408550911484	0.0300495427665103	0.188222558618096	137.24154947455	-0.134915825839305	0.0858743552392348	-1.57108400364051	0.116163137714977	0.273202202664431	-0.314844488243751	-0.44251155279515
LRIG2	-0.0141056662031962	0.0197404473533441	0.474883093532685	552.570753204073	-0.0562737577691592	0.0410575148079603	-1.37060798814469	0.170497191466492	0.351059702196957	-0.208159433127172	-0.213178772229261
MAGI3	0.377140249951063	0.181443827639903	0.0376586384196369	88.277497361527	0.462681798063011	0.305688451800733	1.51357303600274	0.130134164227313	0.294173359493809	1.43287780520152	1.30017818200232
PHTF1	0.0570621556128309	0.126098799434689	0.650894834052888	57.5052943306687	0.0508597023068493	0.209435635747759	0.242841683199052	0.80812804336748	0.89543266775614	0.0903460360642152	0.0992394397251979
RSBN1	-0.0120437125704098	0.0367614630734747	0.743200601723361	347.617944220163	-0.0433216819744884	0.061448617580025	-0.705006616594267	0.480806118546156	0.66614602677572	-0.199510799223539	-0.17540845884632
PTPN22	0.525083816150265	0.134259246564343	9.19263877245485e-05	13.69222501972	0.723024418071029	0.246880742364395	2.92863838283444	0.00340450248064648	0.0223773249868713	2.0534105476016	2.05937867623389
AP4B1-AS1	0.18616324144044	0.13645547443849	0.172479995751303	11.8945789298789	0.24234738540064	0.241490633930315	1.00354776272844	0.315596644014537	0.517037274652685	0.631846101890444	0.657647984740177
BCL2L15	0.167149698201693	0.103026888209334	0.104720066196003	14.3111665196365	0.245560297327035	0.207893408984769	1.1811836581362	0.23752977173616	0.433765008569105	0.552095921251998	0.667017347015037
AP4B1	-0.136240587531976	0.0622792209909212	0.0287004332710692	113.139516675814	-0.230067334957457	0.106632156006031	-2.15757932292436	0.0309605537467267	0.110428083562992	-0.720440701059558	-0.719988489714494
DCLRE1B	0.0568109208247481	0.107462902915321	0.597044025111471	13.1578298966134	0.0124428533804123	0.214001462165976	0.0581437774044826	0.953634104028111	0.975280500961716	0.0892922598437244	-0.0127902029467258
HIPK1-AS1	-0.0863291198884949	0.0646297571333502	0.181631396270994	36.3815494347284	-0.147547992856938	0.138521071488801	-1.0651664131032	0.286800629703446	0.488708512064998	-0.51109263213225	-0.479348961294412
HIPK1	-0.0263639745682552	0.0419233073509337	0.529439410985925	241.734114974079	-0.0717506258497221	0.0740445767585924	-0.969019325799521	0.33253554687712	0.533564099791553	-0.259575536594042	-0.258311781551969
TRIM33	-0.0276088754407348	0.0153865314905223	0.0727567762345932	937.451665628012	-0.0712526070471344	0.0354181250442011	-2.011755477124	0.0442457193746494	0.140840548924171	-0.264797134073826	-0.256859479500736
BCAS2	0.00543175990757862	0.0367165099480035	0.882391851976888	170.026225620744	-0.042134041458057	0.0690735112523851	-0.609988412259875	0.54186948365242	0.716446022309345	-0.126211884373115	-0.171945110175186
DENND2C	0.0547235924860014	0.103564948030258	0.597222582118547	39.4092638452088	0.0753624626841667	0.195511136039368	0.385463785904204	0.699893832134164	0.826962578457325	0.0805371945738503	0.170693386788972
NRAS	-0.0385517045113304	0.0549944203674357	0.483296026824793	81.2559043596958	-0.100941976774035	0.0983266189449041	-1.02659867548783	0.304609477983599	0.506635259165421	-0.310695606763399	-0.343438404493473
CSDE1	0.00984301933965493	0.0230526909905965	0.669394484577039	841.949729073127	-0.0212990590804279	0.0393154062892158	-0.541748415970721	0.587991831475695	0.750665609497319	-0.107709350040944	-0.111186987214317
SIKE1	0.0673496209552946	0.0418606119370065	0.107637778961812	133.167496601373	0.0457151686574606	0.078176097697129	0.584771688586593	0.558701243306223	0.728963608637677	0.13349565889208	0.0842371612312403
NHLH2	-0.103381193413053	0.101058898375927	0.306317482050827	42.173459218629	-0.194719394725001	0.185525871661494	-1.04955385996127	0.293923280050537	0.495936783784849	-0.58261564742549	-0.616908272984239
SLC22A15	-0.0464221898775271	0.037771025424014	0.219055927799373	2215.78531511646	-0.0934387779191184	0.0708552407369517	-1.31872783081787	0.187260119020436	0.373583709024059	-0.343707477396082	-0.321557883052938
MAB21L3	-0.0804553855334458	0.166398832540651	0.628734147393042	17.1113151233161	-0.148659174890043	0.28213523007196	-0.526907521801253	0.598257810193923	0.758136253348954	-0.486455910299004	-0.482589344865447
ATP1A1	0.139862610640663	0.0363347183062681	0.000118464115882244	753.144803291804	0.161819985126975	0.0664873413144532	2.43384653270529	0.0149393276504853	0.0654532130339943	0.437643284267717	0.422817275557533
ATP1A1-AS1	-0.0289213672146488	0.0362024044211487	0.424360151152965	401.791382914855	-0.0726337201964368	0.0627239954094783	-1.15798937427798	0.246868372666556	0.444417417166926	-0.270302234030304	-0.260887025146193
CD58	0.318063268108022	0.235756411180074	0.177298999187271	12.7039684830878	0.467243787005497	0.399193939118254	1.17046813896411	0.241812628633795	0.438404338909845	1.18508601203613	1.31348166746201
TTF2	-0.199416791644926	0.0475257633571242	2.71703327144025e-05	260.210465878501	-0.32254699433935	0.0750558847862201	-4.29742444923609	1.72794126740424e-05	0.000357727587701219	-0.98542622357867	-0.989673887775471
TRIM45	-0.240873128968965	0.0765160828190586	0.00164388016591049	20.1711157943327	-0.411440981941676	0.14966342866069	-2.74910835348076	0.00597576285255961	0.0337361413371117	-1.15931019400365	-1.24890289653256
ENSG00000271427	0.155782009860767	0.115581894687494	0.177720679868959	12.0923730565844	0.22780305553735	0.222621920470846	1.02327324755597	0.30617866894471	0.508047149302993	0.504415423869326	0.615234405203577
MAN1A2	0.00883633085407036	0.0275698398229091	0.748583909273885	1002.28812330212	-0.02749100606608	0.0457808174647262	-0.600491812695604	0.548178515688387	0.720580262343962	-0.111931792305593	-0.129243689615245
GDAP2	0.0253634055517129	0.0420190100867615	0.546098042830672	264.668117615834	-0.00584502569106161	0.0691359824036034	-0.0845439015669063	0.932623999357722	0.963520536327326	-0.0426108258759324	-0.0661205674835912
WDR3	0.0420519603702722	0.0560174718752367	0.452837046074667	82.5741839691978	0.0329632366058289	0.0951352837280426	0.346488025410834	0.728975981886575	0.84456008726295	0.0273874508609613	0.0470504988410867
WARS2	-0.21478404448851	0.0441281068090009	1.13142172608334e-06	143.006465021234	-0.343663184807252	0.088184457138209	-3.89709474843893	9.73535387228308e-05	0.00142162243376062	-1.04988244695607	-1.05125205826106
WARS2-AS1	0.18081756148921	0.049709636175493	0.000275323849390898	678.013784623852	0.245943783347971	0.0843725382570605	2.91497433203498	0.00355717797512567	0.0231506748042898	0.609424245196364	0.668135653255546
ENSG00000227712	0.505858743236355	0.136068328953376	0.000201059331741851	10.9764216452341	0.70674031262053	0.260385737651424	2.71420515960301	0.00664350087342377	0.0363777240536942	1.97277312939818	2.01189163432828
ZNF697	0.71335428243994	0.113998501589222	3.91007237353469e-10	14.1935194277258	0.989275203252126	0.205802042097117	4.80692607892245	1.53268629084103e-06	4.86739500712718e-05	2.84308996226684	2.83580831995803
PHGDH	0.364262963378099	0.0650178518361035	2.11273626374017e-08	594.626527269853	0.489278428237466	0.109060084972921	4.48631988833449	7.2463919919273e-06	0.000174800502991108	1.37886546686817	1.37773818647919
SEC22B	0.0271854345805782	0.0340062043307429	0.424043598329536	271.95510392182	0.00403613322351382	0.0552404230041147	0.0730648500503549	0.941754512465743	0.968704091281587	-0.0349685288902561	-0.0373055362324832
ENSG00000290569	0.432044617926973	0.200347124303402	0.0310461838444941	151.848878411213	0.608933680475165	0.33721499144291	1.80577286279473	0.0709538259845339	0.195203093284623	1.66316803616675	1.72667193629497
NBPF8	-0.200585539006347	0.238363250390549	0.400061157202984	27.3181070264542	-0.310951287686791	0.377030504402243	-0.824737744177447	0.40952049811408	0.605074359246046	-0.990328403673336	-0.955858962576839
ENSG00000290999	-0.0368130002370463	0.0717483848867775	0.607892056929911	128.694088211375	-0.089412390018663	0.119392764792228	-0.74889286779029	0.453921779432984	0.643703242539124	-0.303402806141765	-0.309816295433133
NBPF26	-0.17688021646819	0.296063320975436	0.550213325444193	21.1633221931904	-0.293438297717737	0.45754490556207	-0.641332236793816	0.521306848960398	0.698335122839489	-0.890899079492556	-0.904788297928967
LINC00623	-0.0667120436946605	0.213616388467771	0.754813800861017	9.70753343880077	-0.114047585610756	0.38626691509424	-0.295255899881902	0.767798402326345	0.87046602454231	-0.428811000012873	-0.381656444650471
H2BP1	0.141730904419137	0.147762518292166	0.337467896410592	13.08355442035	0.287170974549824	0.292171500787006	0.98288496234673	0.325664059669917	0.527062110689915	0.445479633571374	0.788360701060868
SRGAP2C	-0.0481929648725548	0.0466112003129779	0.301166416168568	340.218247115126	-0.101359039831993	0.0829976333684847	-1.22122807263659	0.221999678058116	0.415376356783033	-0.351134795069082	-0.344654626715241
SRGAP2-AS1	0.0699668560669365	0.0998634342615763	0.483536838407449	10.5426282696075	0.0280632218276451	0.211001500899394	0.133000105250558	0.894193297261526	0.944270566019587	0.144473358856039	0.0327612762726704
LINC02798	0.365683001559572	0.187914390121825	0.0516537178754036	70.2952261187281	0.470734754780282	0.308685411597311	1.52496599157193	0.127267580372161	0.290139570251839	1.38482165820315	1.32366188482282
ENSG00000272583	0.0650922010197546	0.184305046463579	0.723956166000155	11.707860605712	0.0720889377653688	0.309263956851382	0.233098413728217	0.815684986643474	0.899381646096812	0.124027163442517	0.161147267386186
EMBP1	0.122222303936457	0.160135484136232	0.445318426878657	10.0052414308813	0.171213439753599	0.278703870725027	0.61432027947154	0.539003704230605	0.714267509254676	0.3636529906905	0.450210083522878
ENSG00000290735	-0.174406184932769	0.163008208625796	0.284654098237284	10.7651828637813	-0.220074125064211	0.294986075848466	-0.746049197173847	0.455637696575582	0.645253396938264	-0.880522030913153	-0.69084669998495
NBPF15	-0.0611779655223657	0.140970685746048	0.664305502457666	50.3053952988755	-0.115596298863565	0.226874276859779	-0.509516990923613	0.610389891777168	0.76628436856243	-0.40559892805101	-0.386172738858924
SRGAP2B	0.2283354243688	0.113809557271918	0.0448248968592031	60.3629559550543	0.275009860890803	0.198854145626958	1.38297273121331	0.166673227291106	0.345712191800384	0.808732606642514	0.752896959088652
LINC01145	0.091058293231764	0.242206809672213	0.70695209383729	11.7141748347786	0.202580925213925	0.405083104467244	0.5000971972908	0.617006639523198	0.771199357233619	0.232939033175576	0.541682660942389
NBPF20	0.0807081750486328	0.104133125191514	0.438311270481617	50.6361203129445	0.0898927267776183	0.172986175800065	0.519652662196054	0.603305686201081	0.761004709585803	0.189526620014631	0.213065948303195
NBPF25P	0.100919588908445	0.124526411623297	0.41769470034221	17.461481934428	0.113060171779616	0.226927596001824	0.498221343598543	0.618328040350871	0.771625860044931	0.274301135003172	0.280625903315777
GPR89A	0.0615970761903013	0.0387157939898353	0.111608134457933	188.077294596594	0.0620197358346667	0.0717135525690062	0.864825874788289	0.387134367115015	0.586785578545879	0.109367253240467	0.131783872786903
PDZK1	0.199679059592712	0.118165361416072	0.0910609896742071	7.72687836155759	0.164863839595449	0.2646568311522	0.622934382149536	0.533327642936593	0.709498422013013	0.688536689519765	0.431693639392097
RNF115	-0.0888768869322022	0.0191720353195161	3.55634456460165e-06	856.461517269133	-0.153699995491197	0.0437070590419192	-3.51659431818061	0.00043712132372161	0.00468794704883077	-0.521778956054573	-0.497289179612485
POLR3C	0.0839205787391519	0.0422120807099278	0.0468039292335987	149.647875762969	0.0732152828623688	0.0700332449765863	1.04543610519328	0.29582145695656	0.497493042689659	0.20300068801898	0.164431868863621
NUDT17	0.287193607437274	0.0823699336397993	0.000489144792521425	19.7293971910376	0.338262818138944	0.193197505933244	1.75086534634575	0.0799691072255301	0.211489948789199	1.05560667281845	0.937352644457871
PIAS3	-0.0723743110689077	0.0507877850056578	0.154147426341239	69.3980118342476	-0.149355354140013	0.0985881203720614	-1.51494270888178	0.129786913348578	0.29365906190639	-0.452560747245633	-0.484619514303839
ITGA10	0.804360718967595	0.155921467129338	2.48596754940634e-07	13.1546969112564	1.12290355201803	0.313907909645058	3.57717508070351	0.000347327547421884	0.00393389337817515	3.2248062821136	3.22548984203574
PEX11B	-0.00687730241651571	0.0397999989611609	0.862811350809694	101.654323384877	-0.0293856444971208	0.0765444991878637	-0.383902759948816	0.701050520678378	0.827548268906162	-0.177840869644832	-0.134768756671849
RBM8A	-0.0163951367019347	0.03246706481316	0.613574650495777	188.807265411576	-0.0653834233097664	0.0642067031127001	-1.01832706150635	0.308522552041358	0.510252435902155	-0.217762361079533	-0.239744006075722
LIX1L-AS1	-0.0947063812122354	0.0733005222410084	0.1963471927016	45.5865248731817	-0.187555729772561	0.127512244519026	-1.4708840745453	0.141322470211154	0.310527078642335	-0.546230117840979	-0.596017886415055
LIX1L	0.0228808447040754	0.053043583272455	0.666207114576619	103.756018712174	-0.0145646100901077	0.0907647947177929	-0.160465411015276	0.872514466532314	0.931375997973034	-0.0530236497015072	-0.0915482626686741
ANKRD34A	0.803727161900436	0.16609063015427	1.30436339530301e-06	7.92472119935666	1.17153989262726	0.34667182682856	3.37939169543945	0.000726464243237342	0.00691981519985249	3.22214889785249	3.36732114813155
POLR3GL	0.202658110343241	0.0474226696514359	1.92476874011147e-05	78.1981282359647	0.252539601702359	0.0882215288597099	2.86256206355195	0.00420230950297677	0.0262834836747506	0.701031984715539	0.68737010881399
TXNIP	-0.477274186731722	0.104273426803241	4.71373550722703e-06	1422.97550203419	-0.715609446948685	0.173307577860142	-4.12912958443269	3.64139140222972e-05	0.000660326549216582	-2.15086799167283	-2.13590652642561
LINC01719	-0.00558311659041077	0.0881030060467771	0.949471612769811	56.1430298137994	-0.0325340248627681	0.145647607989945	-0.223374934279828	0.823243711043747	0.903754572176396	-0.1724125519391	-0.143949934650141
NBPF10	0.104116126443768	0.240093462862146	0.664543841574911	7.55294690202745	0.145190608273705	0.404526940236664	0.358914558789984	0.719659007977698	0.838738906539959	0.287708654194022	0.374323367317011
NOTCH2NLA	-0.24264177227648	0.259915556733718	0.350540823892851	12.3096557872588	-0.413240764376079	0.420465770944118	-0.982816659363694	0.325697681119047	0.527062110689915	-1.16672857055179	-1.25415134841364
ENSG00000290578	-0.27951978458036	0.0879527946102338	0.00148261006419935	30.5166141639929	-0.416966269873398	0.158166474917388	-2.63624937010945	0.00838281011300019	0.0430593151375999	-1.32140926872002	-1.26501551508271
ENSG00000287978	0.348424587836285	0.169834302801275	0.0402128292071657	29.1222427846669	0.489985828319464	0.287787703435464	1.70259473379252	0.0886439362816304	0.227343825919094	1.31243317202345	1.37980107764874
ENSG00000291242	-0.134480232458125	0.0837419067332371	0.108298233682776	471.343579790769	-0.2637727768208	0.140186588760147	-1.88158353201748	0.059892583901452	0.174369250120882	-0.713057088580569	-0.818278919918181
ENSG00000289321	0.0224652210358647	0.0754724204299244	0.765961660489555	178.6584766888	-0.0104379840424879	0.127585654054142	-0.0818115807758329	0.934796546820093	0.964414961477615	-0.0547669366944269	-0.0795143646662442
ENSG00000290557	-0.0252332392961343	0.0792627339056012	0.75021995898509	73.0068678641623	-0.0969655903829575	0.138390942133794	-0.70066428400504	0.483512550327318	0.668231178012784	-0.254832793956671	-0.331842629229059
ENSG00000291243	-0.276173463494239	0.121966785285215	0.0235536178676828	24.9264067755716	-0.452216618223206	0.211970306389005	-2.1333960681894	0.0328922493303935	0.115016698899667	-1.30737349917716	-1.36781113835862
NBPF12	-0.106850066751508	0.0404537051157845	0.00825903882216464	584.231156308943	-0.189064772523006	0.0700021660482317	-2.7008417481359	0.00691642392399701	0.0375308935889088	-0.597165448684517	-0.600418495127985
PRKAB2	0.102249764061086	0.0347329358467591	0.00324120554973582	229.328035008739	0.115855439409289	0.0589834190690996	1.96420352088379	0.0495064946772247	0.152884954766996	0.279880405914007	0.288777348384173
ENSG00000237188	0.134307959159554	0.0515064512850164	0.00911807944543067	468.772880698116	0.150133591563951	0.0894609090576954	1.6782032861652	0.0933074204637086	0.235137574989824	0.414344919862954	0.388737892901864
CHD1L	0.0570451652194513	0.0694983726780055	0.411752813489165	46.7375359381363	0.0331074710772421	0.128454184774229	0.25773758274541	0.796609438900721	0.888350427739076	0.0902747717593914	0.0474711095039845
LINC00624	0.236625290477168	0.0819381850875482	0.00387883253883299	67.1301115836217	0.292414819411531	0.15143625215313	1.93094331940971	0.0534900622555449	0.161348205125311	0.843503522894649	0.803652586847985
BCL9	-0.00369750274486185	0.0462963535879236	0.936343862939937	184.072814711934	-0.0381302317721703	0.0751119669952719	-0.507645230147821	0.611702164773459	0.766961762503135	-0.164503555551176	-0.160269364220718
ENSG00000289419	-0.221151912275871	0.0890806943733787	0.0130426712142352	15.5721185671452	-0.340159803850146	0.183749831917689	-1.85121151023703	0.0641391305031787	0.182815524464881	-1.07659175620722	-1.04103564208597
ACP6	0.23791776935731	0.0565649013259621	2.59812504541867e-05	121.025392533384	0.319588024281728	0.0984923562258422	3.24480027210351	0.00117533028673446	0.0100221724919406	0.848924681006447	0.882893974856887
GPR89B	0.0723699647450657	0.0351444047841442	0.0394734309383999	262.357127654054	0.0698734802537508	0.0686225118911943	1.01822970812465	0.308568804317733	0.510270784367973	0.154552929442549	0.154686640855971
ENSG00000290705	0.186401986918522	0.110121709817184	0.0905143687814954	16.6813296390481	0.165946661785303	0.23093448019804	0.718587634219862	0.472395034738549	0.65910431608505	0.632847493096941	0.43485132114884
NBPF11	-0.200464824382981	0.0362649152976564	3.24290492997631e-08	273.106455797363	-0.330631399609458	0.071736170191438	-4.60899151330664	4.04626847112068e-06	0.00010902260435779	-0.989822079686361	-1.01324929957876
ENSG00000227733	-0.267153999622499	0.0639001204648581	2.90477765523358e-05	194.88008960893	-0.440394667215832	0.110696768650126	-3.97838773964365	6.93841572117751e-05	0.001079949206564	-1.26954236670484	-1.33333644863128
LINC01138	0.0384647231723136	0.086685596424502	0.657240109649868	268.424099205475	0.0205354656987949	0.144503803414178	0.142110208960632	0.886992954436366	0.939618483697569	0.0123411856310723	0.01080914191487
ENSG00000291232	-0.103511356576329	0.0929237969698767	0.265305748748163	26.1590751984445	-0.19422754792874	0.17593124267261	-1.10399690798625	0.269594478970442	0.469215462760623	-0.583161602256389	-0.615473969485271
NBPF14	-0.598754081418394	0.251399599674926	0.0172337388583884	8.06506334278896	-0.882053377335543	0.430143187670081	-2.05060408398721	0.0403055183460464	0.132538416862683	-2.66040182361314	-2.62128350468471
PDE4DIP	0.0995926900655335	0.050816356251229	0.0500127401536264	838.456560281271	0.112414063452339	0.0849800907767698	1.32282823452889	0.185892505454775	0.371898706631541	0.268735606207071	0.278741748653045
NBPF9	0.188070758568929	0.106510577987827	0.077438264393039	65.8659231266259	0.248291483091216	0.175307093803211	1.41632308028523	0.156680933284946	0.331760313810888	0.639846969148996	0.674981919169763
ENSG00000274265	0.17670167398073	0.0481831058819427	0.000245129721837458	727.608104586251	0.228370167032174	0.0850520450297159	2.68506379772979	0.00725159627402504	0.038770091051771	0.592160615363292	0.616888192536366
ENSG00000289614	-0.0103039630394057	0.125280761042972	0.934450322998074	9.04125458323578	-0.0062737856558661	0.267427425215118	-0.0234597691348203	0.981283529224944	0.990917023985796	-0.192213614389495	-0.0673708997464234
ENSG00000291233	0.137890100474375	0.0623539541277231	0.0270075214776935	66.906912843443	0.178489397158805	0.116725634240478	1.52913623747019	0.12623067356055	0.288620532096016	0.429369810980945	0.471427932747376
ENSG00000272755	0.160067085509613	0.0773830858668154	0.0385928213392996	45.5127474326566	0.212300444640043	0.142271791528751	1.49221741259328	0.135642159011312	0.302098204844264	0.522388694435143	0.570026325732176
LINC00869	-0.0308561588047828	0.0995134417549498	0.756507527176456	67.1954629999917	-0.0488010577317411	0.17199914939925	-0.283728482973264	0.776618465099903	0.875834523832747	-0.278417500967846	-0.191387190192185
H2BC18	-0.0374040573759803	0.0755039926804253	0.620323595536332	53.4476094355793	-0.0756993651795476	0.135568227913784	-0.558385739376114	0.576581008622102	0.74199247745806	-0.305881929207138	-0.269826933587786
ENSG00000290791	0.173969356659943	0.0786714854470171	0.0270123418035097	100.233258119494	0.214216995925865	0.14181025420566	1.51058890011718	0.130893223749383	0.295195625264914	0.58070021594388	0.575615294159133
ENSG00000290792	-0.00553957586447453	0.0936357838104581	0.952823964068068	71.2914139314312	-0.0389001443931439	0.162859904468039	-0.238856485395877	0.811216868588473	0.897130166366337	-0.172229925233759	-0.162514551898173
ENSG00000264207	-0.190669186261971	0.11109570529921	0.0861143488507181	13.7845158622988	-0.288315466321885	0.214080042018509	-1.34676480630061	0.178055992797235	0.36215716480522	-0.948735371132881	-0.889849306658632
H2BC21	-0.0717235025140734	0.0681020546537067	0.292259979265431	152.909038576322	-0.141131484336622	0.127783353556441	-1.10445907396135	0.269394047378478	0.469016355639239	-0.449831003548871	-0.460637401736029
BOLA1	0.0224292059974815	0.0649059545563775	0.72966988697464	50.7630153059726	0.00180233592366171	0.118722578690455	0.015181071229601	0.987887722893743	0.994257759415202	-0.0549179977449997	-0.0438196445026106
SV2A	0.288009868004499	0.103793473124781	0.00552295470276993	127.792035762181	0.375131026333712	0.172204652253453	2.17840239171698	0.0293760919886696	0.106481822800242	1.05903038647702	1.04486620440452
SF3B4	-0.094699642367671	0.0481809329537633	0.0493563509199393	79.7266855547923	-0.154729720662995	0.0999087607698083	-1.54871023792894	0.121451391670674	0.281470527245838	-0.546201852511127	-0.500292022018112
MTMR11	0.197816950113921	0.0817244312499597	0.015497633110736	43.0024869837747	0.265996707898959	0.150518758735546	1.7671997173874	0.0771947870237456	0.206733378381097	0.680726279569475	0.726613171187224
OTUD7B	-0.0525483891890422	0.0176528440826162	0.00291306087903829	2116.97777696	-0.106622754372838	0.0386108431829614	-2.76147179349582	0.00575414867201281	0.0327677930121064	-0.36940313525352	-0.360004455647519
ENSG00000285184	0.0145294003730975	0.0485439363615104	0.764708007852009	286.412135195115	-0.00840225198468127	0.0782245515702024	-0.107411954636016	0.914462170947332	0.953828367719618	-0.0880528489214685	-0.0735778461493672
VPS45	-0.000859160108925664	0.0208535565735694	0.967136699176294	538.553905761316	-0.0353199017908266	0.0421830749063496	-0.837300312251778	0.402423783796333	0.600344540149541	-0.152598444805252	-0.152073994938792
PLEKHO1	0.166501827267662	0.201754625536269	0.409218917802934	8.9782287564415	0.192584100070068	0.370821854630144	0.51934398597448	0.603520885009464	0.761047423951987	0.549378499077153	0.512530328566964
ANP32E	0.0680983078543783	0.0977105867604942	0.485841038507192	40.4317649766995	0.0672651913538045	0.180727741045203	0.372190738205377	0.709750841405977	0.832454772522209	0.136635942357073	0.147080455507306
CA14	-0.154733958748148	0.0723145640182629	0.0323762390182485	90.4904333046666	-0.280804379979358	0.12926649089393	-2.17229057613834	0.0298337524005421	0.107544857948174	-0.798009078325401	-0.867945784049513
APH1A	-0.154094145577073	0.0530782665859444	0.0036943018211605	127.642207392488	-0.264417404654726	0.0989567882335417	-2.67204917797748	0.00753895989789404	0.0398254809851605	-0.795325453536094	-0.820158757226791
MRPS21	-0.00485029342129226	0.0437681776115626	0.911760825070564	133.167552572284	-0.0396864894232858	0.086066890984725	-0.461112153224279	0.644718142838442	0.790965810976125	-0.169338807115245	-0.164807659094766
PRPF3	-0.143833124439772	0.0352596806026344	4.51808299108971e-05	359.443918519599	-0.238062363595472	0.0617927339408758	-3.85259476985197	0.000116872719846307	0.00164355402672945	-0.75228674796926	-0.743303265040907
RPRD2	-0.00718143430813527	0.0233202016408312	0.758121089684043	1142.55885247608	-0.0328880497245009	0.0395224003054315	-0.832136951964964	0.405331646365607	0.601810898168521	-0.17911651685009	-0.144982327463848
TARS2	-0.162673014950857	0.0370177437534529	1.11048161680379e-05	119.308429983225	-0.278961892640851	0.0786424612907942	-3.54721721652812	0.000389323453955768	0.00430156462454957	-0.831308561662866	-0.862572797874731
ECM1	-0.163616105066102	0.0978360863319578	0.0944554743578737	28.0510979780945	-0.249190969367647	0.182890503833073	-1.36251453271236	0.173035560950661	0.354858507755243	-0.835264247675975	-0.775756049767754
FALEC	-0.0246818508443377	0.0825794356070075	0.765026903347477	45.388661386253	-0.0582263518155247	0.144584542451626	-0.402714915634953	0.687157959890657	0.818951281353326	-0.252520056762947	-0.218872847079505
MCL1	-0.0688512105301302	0.0617509889641166	0.26485834795372	140.03177563755	-0.125641508192061	0.104375267475954	-1.20374789191324	0.228687035454263	0.423869476038243	-0.437783496059629	-0.415466167213523
ENSA	0.378201043455706	0.0380996388777653	3.18847774111831e-23	440.528037804856	0.506410928346578	0.0689058463645959	7.34931729402244	1.99221763713846e-13	6.51654389107991e-11	1.43732718491749	1.42769928216863
ENSG00000288880	-0.0751551346098614	0.044339502779888	0.0900768010061114	92.3615500810424	-0.13876003341318	0.0912948830948824	-1.51991030284762	0.12853352069485	0.291845860192179	-0.464224600580595	-0.453721873602114
GOLPH3L	0.0652045989127438	0.0458541201644622	0.155025997456748	137.029846137209	0.054821116592291	0.0804383949066581	0.68152922066516	0.495536683719069	0.67886267740808	0.124498603834069	0.110791553947874
SETDB1	-0.0351217144718749	0.0220699825613806	0.111524229057668	336.62492281944	-0.0779824874787077	0.0470405589026399	-1.65777127861317	0.0973636405560493	0.242445545264036	-0.296308897153314	-0.276484881402324
CERS2	-0.0210882749187493	0.0262374289599129	0.42154266168589	591.868998380384	-0.0643586704964272	0.0557647026095892	-1.15411124752166	0.248454562707082	0.446437527254925	-0.237447204448939	-0.236755663858346
ANXA9	0.393955944042706	0.126890268531492	0.0019047349016742	7.03666112032391	0.49755532636406	0.239483752965446	2.07761620654012	0.0377447222832236	0.126512927872461	1.50340935340009	1.40187493807299
PRUNE1	0.217987711613943	0.0367063204135322	2.87296440188095e-09	94.7063580368646	0.277980220999144	0.0759205372093306	3.66146277696492	0.000250779301304714	0.003042375721922	0.76533028278144	0.76155900167787
BNIPL	0.384672411716585	0.0901601799456188	1.98523990936459e-05	16.6138890781833	0.529938227403963	0.176341258642251	3.00518569213043	0.00265418755299341	0.0185192992445424	1.46447061532931	1.4963086288509
C1orf56	0.0654296560684289	0.0577095591686568	0.256888935702142	118.977515631931	0.0721734110595056	0.10320840422982	0.699297810077491	0.484365935332587	0.668905463594337	0.125442580903177	0.161393604949571
CDC42SE1	-0.0161726324068801	0.0427605991315038	0.705272057473541	362.585224116151	-0.0539614184621064	0.0777088224843982	-0.694405303502577	0.48742806870134	0.671783271141017	-0.216829091698828	-0.206435622971981
MLLT11	0.708412027768394	0.290671155085889	0.0148031397141706	20.4365018923039	1.05903174794895	0.470779289068948	2.24952917967861	0.0244788484912484	0.0929646499370603	2.82236022778928	3.03922950089292
GABPB2	-0.116570976160908	0.0333161754046181	0.00046712864512764	520.893061495912	-0.203426953969622	0.0611034176956807	-3.32922382480747	0.000870883865844574	0.00791294756993778	-0.637938716014814	-0.642300900906105
SEMA6C	-0.0414389515823277	0.14571577345441	0.776117607047803	18.968448313523	-0.0744832291158061	0.255817678211314	-0.291157474481808	0.770930884691485	0.872263896169439	-0.322805841692711	-0.266280487367736
SCNM1	0.159512252230921	0.0341191483095374	2.93733974401534e-06	95.0953611150458	0.206882240564818	0.0723148799920771	2.86085298886598	0.00422502919238364	0.0263688408186658	0.520061508300277	0.554225980742056
LYSMD1	-0.0710480364390252	0.0603268569144379	0.238908974661392	45.876070446162	-0.131370166875458	0.116130065173902	-1.13123304183749	0.257957018210681	0.456435682314086	-0.446997836641271	-0.432171847226981
VPS72	0.0598123750946083	0.0375909465600182	0.11157857272744	114.775034517686	0.0515647718476877	0.0792621377383411	0.650559943486668	0.515330594905699	0.694310229811575	0.101881524095723	0.101295534665994
PIP5K1A	-0.175586600418298	0.0310087192180818	1.4919100948674e-08	586.628418818412	-0.274431915692267	0.0622436836420794	-4.40899220024213	1.03852764987592e-05	0.000234925583868888	-0.885473151649427	-0.849362664481602
PSMD4	0.0463990225868982	0.036450430388747	0.203041166770755	290.030014003516	0.031402467763013	0.0578321307972923	0.542993442055281	0.587134317695094	0.749908767348947	0.0456207171527488	0.0424990486144176
ZNF687	-0.0730416723054794	0.0583919686737616	0.210976221212258	36.3605114204494	-0.169195166272081	0.119483767757734	-1.41605148086008	0.156760432227693	0.331799775991188	-0.455359919314689	-0.542475562520852
PI4KB	-0.107312347023637	0.0214185751913035	5.43602870197438e-07	397.759347521328	-0.192099448581568	0.0475940099234842	-4.03621062588342	5.43214526938584e-05	0.000899083430850533	-0.59910443158449	-0.609268093259178
RFX5	0.10929330274429	0.10281816170607	0.287792550869934	14.3377343131182	0.00843692555502693	0.235227869643755	0.0358670321157284	0.971388383504885	0.98548830793514	0.309423741170674	-0.0244721257329178
SELENBP1	-0.278450143050964	0.194398587484889	0.152038785982223	12.2361365534214	-0.440448528734749	0.372012218962007	-1.18396253210094	0.236427894823587	0.432767567973112	-1.31692277695378	-1.33349351738852
PSMB4	-0.111143067439771	0.0393586164303503	0.00474496894072536	206.049990409036	-0.20057604355887	0.0641780564802996	-3.12530566612654	0.00177620387657237	0.013625616510948	-0.615171959941833	-0.633987192636645
CGN	-0.00708884520140106	0.0392317960282325	0.856609868454812	136.684156031299	-0.00909776678332583	0.0840978994830114	-0.108180666095753	0.913852381161159	0.953825751462929	-0.178728162197068	-0.0756060779419952
TUFT1	0.19181977067488	0.101983208837728	0.0599861193500051	18.853450644655	0.241580062807998	0.193084544096981	1.25116209553604	0.210875344233064	0.402921894244929	0.655571781137538	0.655410349997349
SNX27	0.0532619212069866	0.0227889251836207	0.0194295961960731	656.824711140478	0.0518769162463024	0.0433204391585537	1.19751593598652	0.231105519948336	0.426269401009928	0.0744063778674773	0.102205797387068
MRPL9	0.0962065994332841	0.0435548783356545	0.0271844266947639	64.5314830334428	0.123343566080862	0.0878955813577659	1.40329655001439	0.160528426565407	0.337170187898114	0.254533027750798	0.310613916940451
TDRKH	-0.08726624853477	0.0477512656983519	0.0676220766343877	92.1249470344688	-0.163556224198506	0.084591937915303	-1.93347295533371	0.0531779615528101	0.160733248904168	-0.515023313430494	-0.526031510413405
TDRKH-AS1	0.0825828970260405	0.0670633088622448	0.218166950825871	32.0207108967742	0.0930886542460413	0.130553520959625	0.713030591299254	0.475826827497748	0.661916114971988	0.197389931679784	0.222385781196788
ENSG00000269489	0.190174318336051	0.0708407467696843	0.00726312253444518	24.2787585901711	0.228009801772147	0.13849938491551	1.64628746843346	0.0997045882776017	0.246250157245572	0.648670115329865	0.615837310112629
C2CD4D	0.276577353909828	0.0887571393938852	0.00183251490197314	15.3137728654822	0.340218687125648	0.165999724119448	2.04951356955773	0.0404119223308086	0.132744926635946	1.01107798472038	0.943056269555105
C2CD4D-AS1	-0.311608025534605	0.107327336310557	0.00369202528756599	18.0999805216743	-0.453190330019967	0.215689641845702	-2.10112236332687	0.035630226257575	0.121386778829944	-1.45599980665069	-1.37065063685225
THEM4	-0.035798901715941	0.0462954407774595	0.439362271222738	389.442748453706	-0.0842549661216683	0.0799325121486796	-1.05407629332291	0.291847988887124	0.493912857848604	-0.299149283311864	-0.294776426926626
ENSG00000285651	0.165867112553243	0.0804093868246409	0.0391332541981694	32.3932955046384	0.164001651417954	0.168056015539612	0.975874924151689	0.329126449928871	0.530435858157931	0.546716259194075	0.42917936151299
FLG-AS1	-0.187599069632839	0.219578959967841	0.392906587667586	39.60474519291	-0.299121396893489	0.360856636823794	-0.828920314522439	0.407149499393439	0.60321859430924	-0.935858110294121	-0.921361119170702
S100A6	0.922161902481355	0.201927892545363	4.95254133805518e-06	445.42884242119	1.32227090236216	0.33030673908148	4.00316053508064	6.25018596626398e-05	0.000997997943206653	3.71891017146654	3.80687675021942
S100A16	-0.173413363747578	0.178433906262982	0.331118563136097	23.737188626886	-0.290668004614087	0.318424996551946	-0.912830361188901	0.36133176759778	0.562281737303681	-0.876357753489086	-0.896709682551305
S100A13	-0.110312641181865	0.143713291218474	0.442731814383199	67.7183969381985	-0.193478464969236	0.228704723237155	-0.845974941971831	0.397566723262018	0.595767249308256	-0.611688829877997	-0.613289524414164
S100A1	0.0407421116342688	0.123389942062246	0.741256484018981	225.04580661989	-0.0055261844590746	0.197362946155011	-0.0280001113012079	0.977662062377191	0.98890859237918	0.021893436831402	-0.065190775731098
CHTOP	0.0247299730522363	0.0380292847238622	0.515506452379184	354.886207637052	-0.000755817810270703	0.0630421873312203	-0.0119890797300493	0.990434327544198	0.994997139249715	-0.0452676876518361	-0.0512796277318722
SNAPIN	0.0504993317318345	0.0406758240225622	0.21441840970429	104.202810106567	0.0542466127128193	0.0803423088981434	0.675193599198055	0.499552772756355	0.682240178261872	0.0628190052822205	0.109116209245499
ILF2	0.0680128990410606	0.0276519365756708	0.0139089197776031	164.36446685661	0.0429351165541281	0.0548141541545661	0.783285215586083	0.433459643122753	0.625980791458952	0.136277704641741	0.0761300870580812
INTS3	-0.0622865875688097	0.0311690756990797	0.0456791970437462	334.806398349085	-0.113883164225274	0.0593823004300129	-1.91779643766909	0.0551368276559197	0.164856090733559	-0.410248919236425	-0.381176965734893
SLC27A3	-0.250042214956653	0.104512245148053	0.0167354817922628	12.5628557026978	-0.37197522419591	0.226191916651271	-1.64451157098332	0.100070576173607	0.246893086939108	-1.19776889970756	-1.13381446888715
GATAD2B	-0.0688774787640365	0.0301974387007688	0.0225540889292987	1550.46637934516	-0.122762700313397	0.058248069119209	-2.10758403102005	0.0350669860786755	0.120083868784912	-0.437893675228907	-0.407071105489814
ENSG00000284738	-0.0386736589399863	0.0934241794667087	0.678905081947397	56.718234385801	-0.0717522103103266	0.159782120468947	-0.449062824424534	0.653386337116514	0.796759136858082	-0.311207130975001	-0.258316402091142
DENND4B	0.226861238962286	0.0258153904187274	1.52477697155432e-18	393.535286893927	0.28442957616576	0.0518719301520775	5.48330427134432	4.17454101528768e-08	2.45592152176367e-06	0.802549300827924	0.780366347281979
CRTC2	-0.023487147715394	0.0505848318683043	0.642424181566107	140.551866910513	-0.0744414189160225	0.0970371713429644	-0.767143331630306	0.442996301145131	0.63443121762072	-0.247509008104304	-0.266158562174164
SLC39A1	0.158663938586188	0.0399028947100913	7.00101309178529e-05	75.7752188889988	0.179763778516218	0.085542720413007	2.10145033555519	0.0356014533154334	0.121355099827827	0.516503351592923	0.475144231509204
ENSG00000282386	0.459894713520903	0.129101323378694	0.000367651747880839	6.74181157072033	0.727636507483269	0.245340356569735	2.96582477361994	0.00301872428466628	0.0204520446046881	1.77998214737816	2.07282826263317
CREB3L4	-0.273953727099748	0.0947997719024054	0.00385469579618154	19.6570795286683	-0.424160059086561	0.183001045760977	-2.31780128535751	0.0204601232256737	0.0817754925112156	-1.29806306312599	-1.28599374878821
JTB	0.0640994782112617	0.0321995169366162	0.0465142208884542	236.943254802021	0.0797960779402433	0.0637851314923109	1.25101377191427	0.210929452915361	0.402927128741508	0.119863298648507	0.183622514157907
JTB-DT	0.431072041063371	0.0956650420493153	6.60436504904735e-06	12.880651309526	0.616080076725447	0.206970670813148	2.97665400757019	0.00291412677493976	0.0198688498953191	1.65908867128546	1.74751196458163
RPS27	0.0126902307169915	0.0690671624146668	0.854219355296145	860.373039387728	-0.0296032450005632	0.110656162605134	-0.267524594235204	0.789065280547823	0.883128903261455	-0.0957670403510964	-0.135403314354926
NUP210L	0.652881170620294	0.121954481093883	8.62774209392715e-08	304.207010769427	0.918859736595626	0.192169207697991	4.78151389394125	1.73979976091836e-06	5.41989049329899e-05	2.5894422580579	2.63046561776999
TPM3	-0.14177008490982	0.0360101262388303	8.25236173032811e-05	245.089460829781	-0.239178380162814	0.0695747282097717	-3.4377192166914	0.000586635657781587	0.00591883169834537	-0.743633559391413	-0.746557746882836
C1orf43	0.0685603517080205	0.0266793996059759	0.0101761309891421	461.172180195255	0.0608179415156891	0.0437642794855685	1.38967080529097	0.164628864020109	0.342906911748457	0.138573933626146	0.128279249376013
UBAP2L	0.0115174810289972	0.0245081231050297	0.638393988789611	339.265421606692	-0.0176337141622623	0.0461067266127562	-0.382454263352186	0.702124447519376	0.828292387917457	-0.100686007756952	-0.100498258364178
HAX1	0.00711680052367538	0.0333147953263883	0.83084120241517	150.581305213051	-0.0320180733027724	0.0620777193354875	-0.515773995009976	0.606012267239903	0.76264639191492	-0.119144169964	-0.142445337825633
ATP8B2	0.307543089410577	0.0528332604859768	5.84920637891961e-09	90.8225671051951	0.418858619572463	0.0963894263580196	4.34548306176961	1.38969495836072e-05	0.00029945271467707	1.14096029906748	1.17238282230364
IL6R	0.227011949823715	0.179771043144321	0.206666910542958	42.3097235340513	0.294765906081759	0.298692794121916	0.986853087461648	0.323714665096016	0.525077194053887	0.803181440680673	0.810508729580064
UBE2Q1	0.0620338931817698	0.0468414274569277	0.185390738836099	177.273409654673	0.045992609232235	0.0852910643916536	0.539242997613894	0.589719195199167	0.751778794280677	0.111199433257528	0.0850462220814464
ADAR	-0.00504504457263773	0.0197416953679028	0.798296205825455	612.357556797507	-0.033968780927449	0.0411702050475938	-0.825081655245104	0.409325233869992	0.604923802083184	-0.170155669038577	-0.148133911570147
KCNN3	-0.0854120437014071	0.252970810173426	0.735637535721236	63.6978244772101	-0.0895561825968527	0.415522241219669	-0.215526808706993	0.82935661283172	0.907299491830286	-0.507246058631398	-0.310235617465097
PMVK	0.0486761811691915	0.0410402301946451	0.235598550303321	160.796015900914	0.0284102758132857	0.0762486038470851	0.372600603550222	0.709445723569216	0.832351851432893	0.0551720041485465	0.0337733409027924
PBXIP1	-0.77197762277329	0.250280778742965	0.00203931419082261	12.9217355791024	-1.03854764030574	0.413775899431491	-2.50992781776961	0.0120755842472801	0.0563309128249477	-3.38696859448896	-3.07764567000255
PYGO2	0.0512787497815887	0.040127892595878	0.201290700553355	82.1064076299627	0.021957193525644	0.0844537876833069	0.259990630710149	0.794871000763835	0.887327996173405	0.066088187121726	0.0149551264208772
ENSG00000271380	0.27623959683424	0.0672529476484866	4.00013317983488e-05	30.067748782084	0.349980902334783	0.132962872086152	2.63217014527195	0.00848413626075393	0.043361890170197	1.00966130044161	0.971524442040048
SHC1	-0.370816234294117	0.106771734295882	0.000514711257490209	18.6851753902637	-0.584588450794338	0.201649321206678	-2.89903505400433	0.00374313043195726	0.0240168294290549	-1.70434201644079	-1.75382845933068
CKS1B	0.141538086095331	0.0772233008354872	0.0668261155791147	45.8020694284824	0.171870349405739	0.139355595020124	1.23332220267811	0.217455577482134	0.409969564232887	0.444670878676989	0.452125736567143
FLAD1	0.112332481258911	0.0360410742925834	0.00182831392054909	123.134501287868	0.109041021488518	0.0704857079368658	1.54699476929686	0.121864506961758	0.282089530912883	0.322171235548239	0.268905421716188
ZBTB7B	0.00466408642860569	0.0660218310991592	0.94368060641039	84.5989634781134	-0.0314634669940334	0.121424850509027	-0.259118844801001	0.795543545185361	0.887655955988554	-0.129431804923993	-0.140828017604742
DCST2	0.139053908911223	0.127595449842611	0.275799915310186	6.73520708654656	0.244274204419193	0.29531701593367	0.827159260183161	0.408146799393125	0.604062495965407	0.434251275308859	0.663266895509129
ADAM15	-0.185221827608719	0.0723397349953681	0.010453856317862	238.943602075756	-0.300066963464194	0.121405621038189	-2.47160684075579	0.0134507352160253	0.0606404681472132	-0.925887034494924	-0.92411854170792
EFNA4	0.195162432733817	0.164807029941641	0.236338830012623	10.8910111724244	0.294160003761853	0.299765829676049	0.981299316468944	0.326445159726982	0.527674499637753	0.669592203300108	0.808741822030641
EFNA1	-0.105431444859141	0.0615033055825159	0.0864846028113019	321.226794684278	-0.187013735394097	0.103834332771926	-1.80107802883346	0.071690582210816	0.196575979659088	-0.591215197815792	-0.594437344589103
SLC50A1	0.162708100082188	0.0936995238407223	0.0824775818534171	27.8243304826002	0.227014183803729	0.182985333269305	1.24061409593754	0.214748342156197	0.407129255499228	0.53346613468849	0.6129339297377
DPM3	0.00593085881258905	0.0657581429259726	0.928134636831236	76.5474696345261	-0.00459440082118036	0.11447757850512	-0.040133630368281	0.967986590234855	0.983379134312135	-0.124118469835318	-0.0624735464184928
KRTCAP2	0.0542441878833453	0.0377039587482238	0.15023927998323	206.296309689861	0.0560918731753617	0.0657614054805685	0.852960376461783	0.393681277861951	0.592332778236634	0.0785263855846659	0.114497282291107
TRIM46	0.194913308312013	0.0721766190774033	0.00692343320739757	91.5058133980678	0.227234981203313	0.129777535729778	1.75095774415427	0.079953188974897	0.211488663380954	0.668547278774947	0.613577810078475
THBS3	0.159191451550337	0.159843847603173	0.319289725682142	18.9813570407153	0.230928979923	0.282647044569289	0.817022446758288	0.413915600420066	0.609144887313035	0.518715945723943	0.624350097971985
MTX1	-0.0536559890601036	0.0891901116598275	0.547446267435621	40.2274936248776	-0.11787051871733	0.162331710065581	-0.726109018809145	0.467771940591783	0.655786909684434	-0.374048839038612	-0.392804725726522
GBAP1	-0.00667797897149313	0.100433251955758	0.946986355124595	23.2943299907388	-0.0647306055543731	0.18198578757325	-0.355690443839295	0.722072402349262	0.840050798320354	-0.177004829747038	-0.237840285653294
GBA1	-0.0972198009891901	0.0867019701726106	0.262155857697623	32.03763337402	-0.19318845361998	0.155616899761784	-1.2414362059372	0.214444651029111	0.406778272741952	-0.55677237599431	-0.612443805185859
ENTREP3	0.269717349642282	0.0482324061152855	2.24422318187211e-08	89.4881293115814	0.352742365700169	0.0833830519699968	4.23038444103838	2.33292265996065e-05	0.000458593150284331	0.982304464043685	0.979577308496333
SCAMP3	0.0508437047724899	0.0398706084476184	0.202232205459361	259.844743541411	0.0308599428914933	0.067868481599334	0.454702126292983	0.649323550963864	0.794232793060653	0.0642634394865363	0.0409169597863266
CLK2	0.00849876435435056	0.0373675479093953	0.820083923883911	128.972904701115	-0.0252554406737973	0.0656672535795002	-0.384597181961047	0.700535882301796	0.82723930361342	-0.113347677235199	-0.122724425306329
HCN3	0.753533668343782	0.293024696763203	0.0101238398171802	12.8600270595614	1.05992779985472	0.487173651228177	2.17566733583111	0.0295801443353091	0.107028850199152	3.01161790277418	3.04184253079059
FDPS	0.324252198820995	0.06393764078044	3.94937172942387e-07	614.965262088967	0.428085974898264	0.103727765454052	4.12701433434324	3.67503494362778e-05	0.000664880492290181	1.2110447897411	1.19929125828535
RUSC1-AS1	0.515939306807762	0.125293587743999	3.82435297435859e-05	12.3602318761858	0.722608844687991	0.234637417841119	3.07968290538082	0.00207221088279458	0.015342240374878	2.01505492588726	2.05816679814116
RUSC1	0.382868171998406	0.230761475645466	0.0970853346004154	24.0254495812662	0.537529868109371	0.379515786075279	1.4163570734914	0.156670985402323	0.331760313810888	1.45690293361775	1.51844706079645
ASH1L	-0.0384198109927803	0.01409264161888	0.00640619465222617	2895.46580439304	-0.0880879171059642	0.0276267163731786	-3.18850477617689	0.00143010647364757	0.0116229990274898	-0.310142394150824	-0.30595392172772
ASH1L-AS1	0.186010611455067	0.0810404339737231	0.0217169952845377	25.3300450841925	0.261108502475636	0.159062820750682	1.6415432672661	0.100684693288572	0.248145863740665	0.631205912486948	0.712358386576167
MSTO1	-0.00538551478734803	0.0357961044169278	0.880409796898143	263.271259905495	-0.0523963403684958	0.0619999409188784	-0.845103069324725	0.398053294781807	0.596277856398282	-0.171583733275958	-0.201871606284495
ENSG00000287839	-0.0424656813287102	0.135481121405607	0.753943714833895	11.4264332644366	-0.10935589096672	0.25521404041709	-0.42848697034067	0.668296617811023	0.805674773073249	-0.32711234478436	-0.367974716731984
YY1AP1	-0.0293795623518026	0.0251873961142779	0.24343697859493	637.383799408355	-0.0752311075619112	0.0455480739493952	-1.65168581322438	0.0985986162067206	0.244521493639641	-0.272224082288508	-0.268461419886164
DAP3	0.0038997180293757	0.0257292099777686	0.879527884621142	572.772735793598	-0.0360408795483494	0.0450128900202156	-0.800679083972684	0.423317454270842	0.617605438412098	-0.132637862687529	-0.154176480770057
GON4L	0.044829916348097	0.033888640126318	0.185882038990894	507.268218235334	0.0335449031885405	0.0612332198796466	0.547821970728843	0.583814151034654	0.747770415864341	0.0390392765230876	0.0487467311255242
SYT11	-0.121211720508192	0.0394257860924328	0.00210906984179328	1956.5377082933	-0.212688946723734	0.066675006231636	-3.1899351607832	0.00142304717243604	0.0115790728881549	-0.657403799158211	-0.669310345138764
RIT1	-0.0192402199966924	0.0595786901464939	0.746742235676731	68.3035495003855	-0.0511068785755158	0.111785419341868	-0.457187340499373	0.6475363968053	0.792820826115145	-0.229695744765009	-0.198111330573615
KHDC4	-0.0747288480470528	0.0285779914980882	0.00892512230662727	334.176516619033	-0.135016790491818	0.0542935497342634	-2.4867924671098	0.0128900569397934	0.0588040162170722	-0.462436589268824	-0.442805981782941
ARHGEF2	-0.0448564190472026	0.0325183841170388	0.167766152678453	1459.24264117438	-0.0953725619601258	0.0609209726183094	-1.56551279241169	0.117462720253167	0.275019954795324	-0.337140026764244	-0.327197104935336
ARHGEF2-AS2	-0.180430648312977	0.0991836008394377	0.0688873171043097	21.6950127936638	-0.322048813554343	0.190620138352289	-1.68947948699501	0.0911275796634352	0.23153511968238	-0.905790968784883	-0.988221113357736
SSR2	-0.088331711068351	0.0388267797780415	0.022904713810966	148.897820646373	-0.146890448225405	0.0732502940320653	-2.00532230165661	0.0449286021355289	0.142597960009038	-0.519492276866169	-0.477431456549225
UBQLN4	0.126393834518054	0.032894640045458	0.000121845067125916	124.361354943203	0.171574049268166	0.0671177687466424	2.55631336488296	0.0105787803262654	0.0513705321366003	0.381150009170634	0.451261678231711
LAMTOR2	-0.00894935812259157	0.0421025593642141	0.831669467799749	65.060739445527	-0.0612357870555514	0.0855945940266872	-0.715416525446209	0.474351704154234	0.660280344957789	-0.18653187556506	-0.227648838968639
MEX3A	0.312679812515297	0.1054356032766	0.00302093232972207	13.2061928262245	0.453890338125291	0.206503209936496	2.19798199875378	0.0279503887667699	0.102610237548939	1.16250570963863	1.27454088631278
LMNA	0.0686269745998745	0.0317474541049863	0.0306449446193259	464.294988391489	0.0733614633232798	0.0652233586775686	1.12477285455264	0.260685300203076	0.45936291888245	0.138853375894918	0.164858154341455
SEMA4A	-0.591100764365463	0.283875513744106	0.0373193265279986	9.94602250200266	-0.88909249841189	0.497431508334159	-1.78736666961319	0.0738782449716765	0.200477633401654	-2.62830084118232	-2.64181070149925
SLC25A44	-0.0434946415048497	0.0394549207919717	0.270292912973209	125.564506531667	-0.0893653367153338	0.0763463491239506	-1.17052534588453	0.241789620398392	0.438404338909845	-0.331428203164174	-0.309679080515569
PMF1	-0.233131766620685	0.0372882999805458	4.04859613302502e-10	217.507141936706	-0.370196752214246	0.0713310448154588	-5.18984059706381	2.10474181654269e-07	8.98774214348711e-06	-1.1268399154285	-1.12862816167623
BGLAP	0.26673379048124	0.0696201699810897	0.000127482606165147	41.2002723827954	0.407864994221654	0.138215213384078	2.95094139230725	0.00316807024316215	0.0212264599864469	0.969790258824236	1.14032366195765
PAQR6	-0.283900981635417	0.04438073476217	1.58519611338437e-10	397.4539860093	-0.440712766163935	0.0862534517022763	-5.10950874969221	3.22997533453511e-07	1.29159527130371e-05	-1.33978570977397	-1.33426407576589
SMG5	0.022370356675477	0.029809438079558	0.452986476300435	450.753938761191	-0.000899592356626534	0.0501262143522328	-0.0179465449017389	0.985681497520844	0.993089440765934	-0.055164834644434	-0.0516988971801396
GLMP	-0.204231347828901	0.0502633077037025	4.83984298625873e-05	48.9822152813216	-0.329433155701811	0.106219635053798	-3.10143369947524	0.00192585994157255	0.0144616342260877	-1.00562034103193	-1.00975502973209
CCT3	0.163501718653407	0.0426777110767348	0.00012758209254844	600.322573889813	0.200681520874352	0.0725565406164449	2.76586396166836	0.00567722126684196	0.0324860959227639	0.536794879027088	0.536143695738362
TSACC	0.393625783437256	0.110015570113362	0.00034635296373702	10.606830533624	0.572242955977763	0.242402049649171	2.36071830583104	0.0182395794713454	0.0753113663857242	1.50202453166572	1.61967594704326
MIR9-1HG	0.0558886909954358	0.0708267351094186	0.430059219822432	303.95060300942	0.0423806120847982	0.112387806897066	0.377092615781832	0.706104778592299	0.830742060984816	0.0854240699669454	0.0745130638171077
MEF2D	0.00142288134651327	0.0259325156848984	0.9562431318852	365.824297004776	-0.0173704995286727	0.0557439909579593	-0.311612054145408	0.75533537220436	0.862607477345506	-0.143026677144146	-0.0997306826214735
NAXE	-0.026402040348254	0.040427962442535	0.51371512354614	256.703353156222	-0.0775050197253094	0.0728956121510381	-1.0632329908242	0.287676304756706	0.489588549874706	-0.259735199250967	-0.275092509479707
GPATCH4	0.189037356084655	0.0610407304755518	0.00195552395362221	52.9634415063927	0.236650625921299	0.113729751980284	2.08081545770296	0.0374508007387834	0.125797462740358	0.64390125432435	0.641035327880148
HAPLN2	-0.0252224855657818	0.0739563393697941	0.733069238934062	3482.58739778779	-0.068477557842766	0.122985935397498	-0.556791779657099	0.577669700944399	0.742867428758111	-0.254787688637406	-0.248766994576798
BCAN	0.416581989441609	0.241951887617053	0.0851138216845855	88.6862467020637	0.492763356718337	0.413876704826534	1.19060423302845	0.233808989069333	0.429753429560457	1.59831177032673	1.38790079229823
NES	0.11261355899096	0.0829181245813156	0.174422565739496	65.8942773235016	0.118955684323875	0.143983999855828	0.826172938958397	0.408705996659104	0.6045801528234	0.323350184659559	0.297818155729967
ISG20L2	0.0382888679311681	0.0428885439297332	0.371989564856974	91.5984713591779	0.00100458840401202	0.0835629968849928	0.0120219288615825	0.990408119618084	0.994997139249715	0.0116035804897546	-0.0461460031724719
METTL25B	0.0690669284812346	0.0399698453156658	0.0839925494811179	213.500474560118	0.064276503272482	0.0713912712913657	0.900341205721823	0.367938698954874	0.568882342730852	0.140698713245799	0.138364965633331
MRPL24	-0.127582473920661	0.0571066134094233	0.0254758156496097	103.544242382299	-0.22050789574654	0.0945160201390639	-2.3330213801015	0.0196470232187149	0.0796415420088619	-0.684125211841145	-0.692111644297168
HDGF	0.000325829899075476	0.0295180438043093	0.991192866020623	208.244073140441	-0.0446697070698631	0.0629469410804973	-0.709640632302353	0.477927015909352	0.663620769457066	-0.147628136746086	-0.179339514463005
PRCC	-0.0759567480333679	0.0211715812327679	0.000333640079346029	284.852935251321	-0.130068134781411	0.0440193068392889	-2.95479743141526	0.0031287440674461	0.0210232576923093	-0.467586878432972	-0.428374914518554
ARHGEF11	-0.0261903690587903	0.0522986958650443	0.616522892243076	551.350563953778	-0.0590620057817913	0.0907075104533787	-0.651125860323856	0.514965244271235	0.694141047272193	-0.258847367700648	-0.221309746977711
ETV3	-0.0128998317626226	0.0627419819517086	0.837102378045566	51.145605004434	-0.044661195041982	0.114559627187818	-0.389851085747347	0.696646665568783	0.825328230016475	-0.203101695426824	-0.179314692035643
IFI16	-0.219497828881711	0.0780153924263644	0.00490024120637775	249.940374362469	-0.331476073240946	0.132021919691356	-2.51076543967758	0.0120469714086846	0.0562616268957843	-1.06965388840326	-1.01571250225556
DUSP23	0.239237090381065	0.0885349629766114	0.00688871974358704	32.2148927634458	0.312695388060559	0.163950147877857	1.90725895711614	0.0564870622150031	0.167393713086859	0.854458425487598	0.862793951182281
SNHG28	-0.391711396879224	0.110370900789888	0.000386629627728908	25.1374628370775	-0.549396616520964	0.206760390199663	-2.65716569789033	0.00788007013754712	0.0410864398873926	-1.79198443898705	-1.65120347240984
VSIG8	0.0395292952940723	0.125781269164938	0.753315885711223	7.49653154920196	0.120195288036492	0.257917661750284	0.466021935918701	0.64119979913721	0.788730646783571	0.0168064143339423	0.301433037347282
ENSG00000272668	-0.513277146541197	0.237334373153291	0.0305661751619054	14.8745669524322	-0.725251388711672	0.384060512263906	-1.88837791325268	0.0589752342887889	0.172441330292244	-2.30187838001923	-2.16402396240896
TAGLN2	-0.12303489647152	0.162225853077959	0.44820119337071	35.9081564604476	-0.199306095192281	0.284734805641488	-0.699970959796287	0.483945440466149	0.668603453186676	-0.665050906832217	-0.630283821181242
KCNJ10	0.0189308148940394	0.0495260126809054	0.702283477331183	957.605072990385	0.00249998896492107	0.0906395371858021	0.027581660746969	0.977995808704846	0.988911840958501	-0.0695916079679949	-0.0417851772543746
PIGM	0.209928671246664	0.0376381335906247	2.43925987801303e-08	424.087682219637	0.26667993343684	0.0641540979491477	4.15686514130752	3.22644315519731e-05	0.000601007719854806	0.731527539284728	0.728605565540537
ENSG00000225279	0.181983582449234	0.117405363375384	0.121130744238662	49.0361929656378	0.213968900015237	0.195679913342469	1.09346379176262	0.27419021826694	0.474638126561792	0.614314989705287	0.574891807017611
KCNJ9	0.253345190400218	0.0915687084025731	0.00566229600858493	102.480544397751	0.33500690418993	0.152646825174978	2.19465359863145	0.028188455612763	0.1032987209381	0.913633273166691	0.927857881444459
IGSF8	-0.12295636356424	0.0382535479798169	0.00130786975201857	815.26594825484	-0.209544208137205	0.0646987265023241	-3.2387686661758	0.00120046898360193	0.0101774826131601	-0.664721509335759	-0.660139787167701
PEA15	0.0606972215714385	0.0638916960606758	0.34211137531372	790.499783954446	0.0326188310402392	0.103823815418619	0.314174844265928	0.753388247447045	0.861552391967481	0.105592913681473	0.0460461574251335
DCAF8	-0.040375409077004	0.0205658773906243	0.0496202365232619	849.473192225488	-0.0917861382268892	0.0389366878441278	-2.35731756625857	0.0184074975517893	0.0758897460195397	-0.318344931600825	-0.316738522814924
PEX19	-0.136092606928695	0.0527306389678986	0.00985425762126124	104.269487660261	-0.239144708294577	0.0896520852957524	-2.6674751346348	0.00764235440665138	0.0402287435857043	-0.719820012969262	-0.746459554358669
COPA	0.250348844977282	0.0414206734088651	1.50287864474831e-09	1924.0408693142	0.329126602849919	0.0703668545149939	4.67729593881148	2.90682603634652e-06	8.23936565415031e-05	0.901065437401742	0.910709987321593
NCSTN	0.114962445758756	0.0272074101981494	2.38506809957519e-05	304.29930205336	0.122841908346361	0.0534173602688097	2.29966265139628	0.0214673396327512	0.0845205439801748	0.333202327507361	0.309151003184892
VANGL2	0.0809004427875165	0.0679565870302827	0.23386076282174	46.0210226782748	0.0812704164728404	0.12671132282131	0.641382432629554	0.521274243782671	0.698335122839489	0.190333065542136	0.187921919850982
USF1	-0.047518212898139	0.0651575484195113	0.465829315049709	59.551113431034	-0.0997910172423493	0.117244650986187	-0.851134925158385	0.394694406551934	0.592995039179573	-0.34830462337672	-0.340082023408926
ENSG00000289121	0.215331080253729	0.0807315927295486	0.0076475495712242	39.423369988684	0.279811762971111	0.146238685492258	1.91339085160146	0.0556980346865801	0.165838363756009	0.754187339658925	0.766900069422675
ARHGAP30	0.197844772987488	0.123827760498041	0.110100480637788	12.9910034265638	0.317742060094936	0.250386439205294	1.26900666467171	0.20443868704312	0.395598050945366	0.680842979500942	0.877510849639419
PFDN2	0.189701191098283	0.0528172017126732	0.000328584069687595	364.289852231266	0.241519506504727	0.0858017036245224	2.81485677209443	0.00487989775031194	0.0292990924032129	0.646685636045641	0.655233758183948
NIT1	0.0439793938792131	0.0522704316961431	0.40013403551706	87.1550225121105	0.0304649682126354	0.0943321180599762	0.322954353609084	0.746729811711642	0.856976076804709	0.0354718551498679	0.0397651507917461
DEDD	0.00317199293150746	0.0353155124316835	0.928431298713378	92.4004937847855	-0.0435587128259013	0.0670822211680498	-0.649333192423384	0.516123035768788	0.694748333333212	-0.135690224221693	-0.176099678514983
UFC1	0.162285558119668	0.0615218483865812	0.00834328766853124	101.125188317608	0.197103927872985	0.108326104868707	1.81954228033841	0.0688287384780247	0.191022232786033	0.531693829683832	0.525710865436842
USP21	0.21210581412839	0.045599890189029	3.29602013035639e-06	68.0912855886166	0.277663751385798	0.0885290432805699	3.1364142330762	0.00171027452222789	0.0132843800788993	0.740659321610259	0.760636125942602
PPOX	0.0287847450689033	0.0333334303970396	0.387840726048831	102.002146890513	0.00453609240059633	0.0645011425207348	0.0703257682472545	0.943934373182926	0.96960474019638	-0.0282603999140134	-0.0358475757405554
B4GALT3	0.0322387293685354	0.0438318169105978	0.462029094927041	62.25619578917	0.00911165628241206	0.0879783340150404	0.103567047323883	0.917512939420869	0.955243753531626	-0.013773049063138	-0.0225045035983313
ADAMTS4	-0.346979561347134	0.0577427808869797	1.86607515213127e-09	515.208970600828	-0.548154602438932	0.100912149715	-5.43199806947977	5.57265257533927e-08	3.09551279117323e-06	-1.60436175766043	-1.64758156177188
NDUFS2	0.256642311237101	0.038902634586601	4.19442191959662e-11	862.910561612539	0.336076566812159	0.0650996047509838	5.16249780774714	2.4367622972012e-07	1.02187813771092e-05	0.927462677766689	0.930977187808633
TOMM40L	0.12355596549485	0.0582612895649074	0.033945251759795	33.8591156660193	0.145929470268936	0.128997453286321	1.13125853690331	0.257946290447556	0.456435682314086	0.369246884940344	0.37647800643039
MPZ	-0.0773584910593182	0.176915084786376	0.661920336996387	14.685986951569	-0.133419080191572	0.286294678043217	-0.466020119910967	0.641201099003476	0.788730646783571	-0.473466332784247	-0.438146804389904
ENSG00000289106	0.093875472345087	0.10528904558926	0.372608595953864	12.7535976519518	0.0640060612910878	0.194633898155027	0.3288536164451	0.742266334761057	0.854311464110985	0.24475537589283	0.13757631379473
ENSG00000288670	0.132137557379224	0.0806715432437279	0.101427978738285	42.295951781873	0.161126142547024	0.151019427780878	1.06692327546633	0.286006483476896	0.488016279318168	0.405241412333298	0.420793920220627
ENSG00000283696	-0.203369253590334	0.0946809694217263	0.0317183442076634	20.0863356700038	-0.351696940231618	0.175193699577018	-2.0074748183339	0.0446991293077909	0.142003481394073	-1.00200438316497	-1.07467976705698
ENSG00000288093	-0.0431614427512753	0.17371030225927	0.803772364625749	8.95384377382838	-0.0459640504988419	0.300100115232329	-0.153162388702376	0.878270217124872	0.93432170908462	-0.330030638257286	-0.183114025801009
ENSG00000283360	-0.200362653943199	0.154111769471729	0.193562378355206	12.7136322219718	-0.268292046774593	0.258456384774505	-1.03805540346264	0.299244262167664	0.50058894704383	-0.989393537203449	-0.831457830011274
HSPA6	-0.281531052772774	0.561539142474948	0.616120557003984	118.612902853049	-0.416076247438168	0.941888804947688	-0.441746674610148	0.658672530354431	0.799511001371219	-1.32984530821268	-1.26242006808028
ATF6-DT	-0.0274120664058958	0.0973754329786739	0.778319981638373	16.1758914427632	-0.0710278016199584	0.20222240579335	-0.351236062795837	0.725411257250326	0.842082554640435	-0.263971640588335	-0.25620391111392
DUSP12	0.0119825663126157	0.0503560117777655	0.811914432740374	136.70239421721	-0.0159355909749884	0.089266695069218	-0.178516645683273	0.85831724979126	0.923841962509777	-0.0987352595499966	-0.0955462610192759
ATF6	0.0443661319450151	0.0199806552384577	0.0263879442311326	947.183034889985	0.0320233682410367	0.0397428655194254	0.805763948384256	0.420378969019903	0.614964046361406	0.0370939847140522	0.0443096931787602
OLFML2B	-0.775108146333236	0.204224403217372	0.000147420597266124	17.6557372823456	-1.06775595088778	0.363188422332405	-2.93995040929617	0.00328264780544911	0.0217800019708398	-3.4000992254431	-3.16282175000387
NOS1AP	0.149522403468715	0.0478121559349469	0.00176426732520238	746.090922628273	0.163269552800457	0.0853814736781904	1.91223629397441	0.0558458928495035	0.166065377737024	0.478160204932836	0.427044445484975
C1orf226	0.284715526852727	0.0555064173934654	2.90641830540685e-07	40.7091065751564	0.35812864294619	0.109968910824886	3.25663535502752	0.00112741163300654	0.0097251145874588	1.04521264095534	0.995284549773699
UHMK1	0.0276214103391013	0.0357848602196498	0.440188939625527	307.537266535325	0.000973841879845206	0.0642879144132982	0.0151481330314203	0.987914000751861	0.994257759415202	-0.0331398773307013	-0.0462356649279794
UAP1	-0.176630451348305	0.0873147637908303	0.0430817866409968	45.9090419875565	-0.29584743105429	0.150677515610441	-1.96344776362765	0.0495941685004223	0.153097890869084	-0.889851467630954	-0.911813713973885
DDR2	-0.0335404803208955	0.142435953181904	0.813838041396883	63.6865007682567	-0.0917089880198678	0.23196971753287	-0.395348966215267	0.692585366702193	0.822607998161232	-0.289676587352408	-0.316513540538495
HSD17B7	0.39743170669893	0.0979572680166546	4.9665681056045e-05	373.401355195104	0.53766402446808	0.155719719237785	3.45276774900335	0.000554866509960096	0.0056788746998732	1.51798805113199	1.51883828207951
RGS5	-0.152108712582337	0.0516940886029477	0.00325597039052139	100.04430379902	-0.293932486474891	0.099878365464841	-2.94290445290037	0.00325148753228528	0.0216611318087681	-0.78699777689069	-0.906229430958446
RGS5-AS1	-0.000859607175172534	0.134551357285455	0.994902595992824	11.4872444552029	-0.0494014095143383	0.265180554440416	-0.186293484522593	0.852214616628206	0.921053901449393	-0.152600319974624	-0.193137911491857
ENSG00000232995	-0.240367919712306	0.0782341371940721	0.00212332631469929	20.2683882696156	-0.38335165348352	0.1582618719361	-2.42226158956531	0.015424242976334	0.0668779146017874	-1.15719115027925	-1.1669899464078
NUF2	-0.187904725873771	0.0545550578497408	0.000572511313416212	60.8379929258372	-0.308186522112989	0.105760226746381	-2.91401154851945	0.00356816706522767	0.0232037595276049	-0.937140151212087	-0.947796466355513
PBX1	-0.0955868217693549	0.0402804080189634	0.0176425876204611	2299.33701695336	-0.157921175640024	0.069646888978116	-2.26745484194771	0.0233624545439088	0.0900737727641747	-0.549923027289262	-0.509598812415332
ENSG00000271917	-0.0851853167881938	0.105505374129702	0.419434550910929	14.5407982760923	-0.153440231682446	0.205051878690921	-0.748299565271139	0.454279486682276	0.643880839300513	-0.506295077951085	-0.496531667023955
RXRG	0.53631746448861	0.214082785217138	0.0122386580510857	26.2233958253763	0.701690787684985	0.360384569013555	1.94706113418134	0.0515274058413394	0.157079351823878	2.10052882918449	1.99716641635751
MGST3	0.0241673692127861	0.0505355389617583	0.632489914454976	634.334323689485	-0.00961729632489583	0.0878727541239453	-0.109445714098485	0.91284897688515	0.95342263343487	-0.0476274665347432	-0.0771211087299457
ALDH9A1	-0.154857747326349	0.0711943426190061	0.0296195374045636	109.207643199115	-0.258936655321353	0.121844273998486	-2.12514422569067	0.0335745802650839	0.116633870058506	-0.79852829567214	-0.804176020314457
TMCO1	-0.102363867874518	0.0395128724621428	0.00957959566592555	272.116869148069	-0.176393821581198	0.0694405176940298	-2.54021466773084	0.0110784448131642	0.0529325050888987	-0.578348589231889	-0.563467986536235
TMCO1-AS1	-0.0813001563130368	0.0488598130713824	0.0961229521065725	50.926795050256	-0.142292536788408	0.098652290150586	-1.442364252986	0.149199642742216	0.321115956974462	-0.489999206854754	-0.464023215381131
UCK2	0.126767925185982	0.0366094649965618	0.000534766346038805	231.664118918456	0.12144505030901	0.063961888351986	1.89870958219199	0.0576026709842666	0.169804935823042	0.382719090638919	0.30507754294125
ENSG00000236364	0.468098308640122	0.130582414109108	0.000337470547628122	6.46855321791608	0.63037202263188	0.266737237281988	2.36326966963921	0.0181144829747587	0.0750031314056148	1.81439120961486	1.78918955235178
POGK	0.104044427400035	0.0306821880164046	0.000696287616451393	322.21784060163	0.114997028395801	0.0540104427804883	2.12916285213911	0.0332407891565323	0.115818727451019	0.28740792057391	0.286274085316165
TADA1	-0.0418979687814582	0.0304431316265681	0.168738057050045	158.640008274988	-0.0710953275156723	0.0654381082901544	-1.08645144814446	0.277279310265312	0.477861234919829	-0.324731137997937	-0.256400827367578
ILDR2	-0.167180035261204	0.143025075850396	0.242449490283515	82.3718774476749	-0.288727706252385	0.24437666660692	-1.18148639254829	0.237409555952975	0.433690750319547	-0.850212754289038	-0.891051463873489
MAEL	-0.657723459383133	0.147587284700316	8.33066926372746e-06	12.5615873201247	-0.861077638826947	0.293688920070773	-2.93193777490634	0.00336854232687561	0.0222147216758268	-2.90774228434541	-2.560114914455
POU2F1-DT	0.509227288968283	0.107226856749993	2.04359479149195e-06	15.5158501757965	0.665132462083052	0.206211961055121	3.22547954386244	0.00125761822696964	0.0105370625522994	1.98690211773228	1.89055652334648
POU2F1	-0.0485644446998187	0.0115634303226162	2.67115139192159e-05	1572.21021314713	-0.108092430561985	0.0242169812635205	-4.46349730322544	8.06326137205671e-06	0.000193332774760355	-0.352692925658201	-0.364290265205424
CD247	0.348541120808351	0.097577721678215	0.000354355568925511	56.0369519816856	0.4291259963649	0.172165511476501	2.49252009118837	0.0126840154332399	0.0582389310529588	1.31292195654172	1.20232412632462
CREG1	-0.00890837615629389	0.0579174835927293	0.877758350689759	166.13923661802	-0.0460998290166972	0.101301063966167	-0.45507744155672	0.649053526473208	0.794080672162576	-0.186359981290852	-0.183509977558192
MPZL1	0.383648926202798	0.27722996435308	0.16639970536978	25.7531044614787	0.432866547308957	0.459491528317511	0.942055556266631	0.346164197060843	0.547535342643142	1.46017771980845	1.21323216790974
ADCY10	0.373991369541421	0.0593927705674009	3.03622992643861e-10	44.8919689085269	0.47840004661169	0.118734044715832	4.0291733323551	5.59733372231821e-05	0.000918198525862732	1.41967017849435	1.34601509516792
MPC2	0.0238667004491967	0.0396034305874403	0.546746708374996	124.140378724094	-0.00254736471260475	0.0718435326196769	-0.0354571193776051	0.97171523863702	0.985641219740031	-0.0488885880367962	-0.0565040634913693
DCAF6	0.0121464006120578	0.0198366388959216	0.540325063263795	545.882596561414	-0.0320423631419097	0.0397383600490241	-0.806333303698993	0.420050692552161	0.614747165567904	-0.0980480749042305	-0.14251617086049
TIPRL	-0.0458633275942492	0.0291766163816028	0.11596894047385	197.740890230577	-0.107401176864155	0.0579570072898701	-1.8531180591674	0.063865438919715	0.182321391784245	-0.341363392052083	-0.362274459460611
SFT2D2	0.0485945608722078	0.0309676485423728	0.116600390604491	352.806347935084	0.0307753288939446	0.0568232818699813	0.541597174277304	0.588096038872564	0.75066812735197	0.0548296569412701	0.04067021190941
TBX19	0.0953358767592391	0.0786850547783073	0.225660353997571	55.5842198474012	0.103444734786795	0.143293591776347	0.721907612925581	0.470351280405769	0.657596690005134	0.250880878876223	0.252585759458511
ENSG00000285622	0.167576430261518	0.173690272822577	0.33464483717778	38.3871018246629	0.205409143418178	0.268769064146728	0.764258878045728	0.444712985785764	0.636054296679158	0.553885801151179	0.549930195127908
ATP1B1	0.170778921324831	0.0381915202146815	7.76201940543851e-06	4968.1379327021	0.224303242933538	0.0662051422611823	3.38800333739412	0.00070403407661597	0.00676924004882668	0.567318291749341	0.605028394914327
NME7	0.0290151466496475	0.0186184456496752	0.119136408701696	554.558245122356	0.00643907351934855	0.0499454068726581	0.128922235747639	0.897419181914558	0.946250449372226	-0.0272940062517163	-0.0302981800794626
ENSG00000235575	0.0898585307602211	0.164168123093001	0.584133660745547	8.35389413176502	0.115433075603376	0.294742740952082	0.391640096819697	0.6953241568605	0.824345898484856	0.227906763670238	0.287545668338143
BLZF1	0.00259208113494635	0.0431863124873479	0.952138992744449	496.323815389311	-0.0261430118755709	0.0713287796029253	-0.366514217979117	0.713981405205579	0.835037605988075	-0.138122599394978	-0.125312724122064
CCDC181	-0.0639688670237061	0.119188565761582	0.591472747444116	23.2043545126694	-0.0992027443220193	0.208832092824249	-0.475035915123962	0.634761374466417	0.783488352668047	-0.417305052263694	-0.338366525993083
SLC19A2	-0.211919102417681	0.0952336654110073	0.0260641862939998	35.0439847012863	-0.379129783252561	0.192866990555466	-1.9657577595868	0.0493265992716676	0.152531013629821	-1.03786576785537	-1.15467830121568
ENSG00000213062	-0.0659176374034813	0.122315996617687	0.589947130844231	12.2227343437611	-0.0903684862764392	0.236204264544712	-0.382586175785717	0.702026621938337	0.828292387917457	-0.425478951670997	-0.312604424212871
C1orf112	0.0405948741448962	0.0548089344100937	0.458898635847087	199.740277991397	0.0179330480838075	0.0928985015548379	0.193039153308857	0.846928304825621	0.917926602082375	0.0212758656492834	0.00322007816712643
SELL	-0.234983580542514	0.150526670130809	0.118505806797706	34.7383295322448	-0.378227408288935	0.251242233426485	-1.50542925498872	0.132213752434207	0.297026912233717	-1.13460714181656	-1.15204683227546
METTL18	0.305042456975974	0.123188803098853	0.0132782095873113	24.4026464010357	0.394939272651563	0.222161910497047	1.77770920212181	0.0754516275529077	0.203733097016313	1.1304716759915	1.10263020168591
SCYL3	-0.033099215877023	0.0352485510068824	0.347718706074164	149.326028793459	-0.076600261588531	0.0674404656358188	-1.13582047315888	0.256031706880497	0.454756577544584	-0.287825752993642	-0.272454090827468
KIFAP3	-0.0630211240349103	0.0386251989986734	0.1027624174169	491.56839674769	-0.139395692212105	0.0662179747621193	-2.10510352684249	0.0352822973138457	0.12066062977936	-0.413329850292856	-0.455575555777898
GORAB	0.0505848251726049	0.068313644997734	0.459009348848868	44.197644283072	0.0245087758981518	0.124862354300923	0.196286350961193	0.844386043947321	0.916264181844375	0.0631775979579376	0.0223959465148781
FMO4	-0.187842777227336	0.055434843945004	0.000702676692582482	150.189622975879	-0.317523082042357	0.104099058680496	-3.05020128007984	0.00228688047428051	0.016534893968549	-0.936880314542957	-0.975023360333074
PRRC2C	0.0460210977571975	0.0281172327001964	0.101681102703182	1943.03707921195	0.0404687689555915	0.0458203818999926	0.883204532077417	0.377125773374595	0.577525267436733	0.0440355537217182	0.0689378251237957
VAMP4	0.0227703134566193	0.0272681146255457	0.403688022049192	166.763542208936	-0.0155541079763207	0.0608438158053481	-0.255639916241965	0.798228893551261	0.889498338381915	-0.053487260657137	-0.0944337959103341
METTL13	0.076525108041273	0.0431464866742642	0.0761274223004994	78.7373875924135	0.0918640192035749	0.0833460333963626	1.10220025429049	0.270374621468206	0.470073023717711	0.171981213286871	0.218814550602792
DNM3	0.0256113420626476	0.0155630302383162	0.0998352913271626	14632.294891672	0.0115980716595726	0.0326367883334233	0.355368044829798	0.722313885103649	0.840096969909698	-0.0415708839100596	-0.0152537208292744
DNM3-IT1	0.232009830244056	0.0768195812184993	0.00252615082362253	33.4185938889318	0.294382529682139	0.144717066371477	2.03419359625826	0.0419320799604509	0.135828712171356	0.824144491140374	0.80939074301275
PIGC	0.151687213917574	0.0367984618654909	3.75421998842173e-05	468.780963878282	0.186658607105747	0.0616729471627099	3.02658808591214	0.00247330746029561	0.0175392794360674	0.487240260247969	0.495250648478702
C1orf105	0.115896493453571	0.114767930895567	0.312575100209857	32.8387022374779	0.152860133026905	0.20356896063125	0.75090098486969	0.452712247587282	0.643052701866423	0.337120086099279	0.396688921535416
SUCO	-0.0619301542617497	0.0258065247223726	0.0164046287395488	536.035487148283	-0.128833049518526	0.0461948866426128	-2.78890281764828	0.00528869322882726	0.0309912496443819	-0.408753899593496	-0.424773209419435
TNFSF4	0.225685857287264	0.0779069339322813	0.00376912107694869	20.3179561632049	0.258673923956764	0.168893213796212	1.53158269738938	0.125625444947219	0.28767957396671	0.797619293846842	0.705258768331886
PRDX6-AS1	-0.0481853747661307	0.023855184756169	0.0433925127920212	521.467899359843	-0.116595111451312	0.0445019639103615	-2.61999923612731	0.00879299639214854	0.0445230513912042	-0.351102959216564	-0.389085435252002
PRDX6	0.136053278663001	0.0396585307761031	0.000602207478416676	143.883154276329	0.167223154336494	0.0738005162823638	2.26588054881203	0.0234586978575202	0.0903541564933278	0.421665467323463	0.438573776487566
KLHL20	-0.0189535160567164	0.0340914495386031	0.578237522495229	394.26619033981	-0.0606976119304093	0.0536218187076315	-1.13195735231134	0.257652364748763	0.456297176552899	-0.228493197153775	-0.226079434692926
CENPL	0.097093895994158	0.0767303984524263	0.205731478318822	21.3791563755287	0.0939504911219006	0.140934537555364	0.666625035648154	0.505011673354604	0.685831264445284	0.258254693940053	0.224899034624442
DARS2	0.201539221927892	0.0551097745643263	0.00025513425093619	55.7328857333428	0.235659501892569	0.109930099474219	2.14372135584064	0.0320552199970486	0.113119586657534	0.696338932393944	0.638145052548228
GAS5	0.0808862228776875	0.0565421962554891	0.152560321572622	171.570890817726	0.0838772921504779	0.0949879694135656	0.883030689763319	0.377219690142032	0.577553644661387	0.190273421720715	0.195523984018584
ZBTB37	0.155480759853913	0.0305473853656187	3.58399424142966e-07	680.012357546604	0.192363055303274	0.0505863590357452	3.80266654825557	0.000143146970327588	0.00192688781868946	0.503151864407407	0.511885726864053
RC3H1	-0.0985118308000548	0.0273024749049561	0.00030837051487692	961.109964306813	-0.162847436175774	0.0498096220957481	-3.26939714304066	0.00107776913582958	0.00939422154659922	-0.562191650535245	-0.523964571787884
RABGAP1L	-0.0492392580148203	0.0255052049021807	0.0535378299727896	3016.88862943743	-0.0859295940204513	0.0412678077024629	-2.08224276511115	0.0373203008693297	0.125565422900203	-0.35552335463679	-0.299659908272749
RABGAP1L-AS1	-0.0929907574609196	0.0850896403550817	0.274456856889869	29.1372986902734	-0.192188491081728	0.157024388948312	-1.22394038511426	0.220974717343685	0.413932138604509	-0.539034125891608	-0.609527755354178
ENSG00000289425	-0.430483780315234	0.120029497151486	0.000335167590398944	22.1406485985428	-0.646747541947125	0.208940609990361	-3.09536543411528	0.00196570546149639	0.0146598781681593	-1.95461086500236	-1.9350942571579
ENSG00000287697	0.208848696062795	0.0825712764702214	0.011428568997375	17.2179510526419	0.277702182762015	0.169263830525762	1.64064692320518	0.100870728596647	0.248397389187932	0.726997704160518	0.760748197949164
CACYBP	0.248599368446128	0.0502819281646511	7.64926263216246e-07	459.066535273554	0.323938276017246	0.0876081917378543	3.69757975357545	0.000217664844640512	0.00270099281797843	0.893727453753439	0.895580000938729
MRPS14	0.104740043045289	0.030017555880741	0.00048430026369311	132.123248734368	0.121169294253151	0.0653419870030033	1.85438643375784	0.0636838942704814	0.182057348504409	0.290325602600212	0.304273394416167
LINC02803	0.161377979573367	0.081183532586759	0.0468319691661977	23.9653409507232	0.183856734762481	0.157114184139	1.17021092506722	0.241916097355434	0.438455864736398	0.527887092975045	0.487079943014818
COP1	0.0372520324814923	0.0174674886117849	0.0329534818059196	1365.91643681667	0.0275738582100253	0.037858069742691	0.72834823321516	0.466400443508911	0.654484447170718	0.00725469015586438	0.0313342141176363
COP1-DT	-0.196984303783298	0.0669453176661269	0.00325609810839517	391.890078289395	-0.324704367318852	0.112048981672173	-2.89787878901795	0.00375695756807417	0.0240854761291211	-0.975223425292746	-0.995965130570178
PAPPA2	-0.0830599431508584	0.0927292351093378	0.370399372357214	159.869963301496	-0.191941711596768	0.153364468936035	-1.25153963579936	0.210737662274536	0.40278303920767	-0.49738043593127	-0.608808107119316
ASTN1	0.115366992381347	0.178913071892774	0.519042878282742	162.139715230099	0.124928647026014	0.31108016516159	0.401596311873886	0.687981144575142	0.819812868453658	0.334899153071284	0.315236265125008
BRINP2	-0.0174727281592534	0.237747332824083	0.941413936609078	53.7658069416246	-0.0840009281680686	0.382187829500753	-0.219789647090013	0.826034982920786	0.905024435264333	-0.222282197929325	-0.294035611842563
SEC16B	0.0101168234213809	0.0664159611547827	0.878930463703945	27.4342854185326	-0.034049746039882	0.153171542867366	-0.222298120149944	0.824081815400467	0.903908691137472	-0.106560909442419	-0.148370018717616
RASAL2	0.167256395614326	0.0723903831244279	0.0208616990448476	643.63868741388	0.199474763170249	0.119214083541232	1.67324830460369	0.0942784246230937	0.236709185555833	0.552543451616237	0.53262459830689
FAM20B	-0.00590699201682121	0.0319958519511454	0.853529112342269	292.347707619876	-0.0385880812089982	0.0543791440451482	-0.709611780151605	0.477944912469262	0.663620769457066	-0.17377101119292	-0.16160452601141
TOR3A	-0.204439786250616	0.0526062411240939	0.000101814373234918	43.7551198694977	-0.330659465063813	0.103187166666908	-3.20446307176158	0.00135314647516693	0.0111377506800982	-1.00649461268004	-1.0133311429082
ABL2	-0.107712972836128	0.0269275597026911	6.33153129203923e-05	586.277241015545	-0.190353997332493	0.0462583654050805	-4.1150178063055	3.87149526866864e-05	0.000691569506487064	-0.600784811748956	-0.6041780797573
SOAT1	0.278288937417605	0.0428133082623461	8.02896672210064e-11	122.781874539116	0.374548118427194	0.0794592426392261	4.71371367240158	2.43242401039872e-06	7.10398119465555e-05	1.01825703032009	1.0431663522224
AXDND1	-0.0586682174522359	0.155112681067818	0.705259989734808	9.37406761239741	-0.0909832371640243	0.294222034611019	-0.309233254009375	0.757144099666185	0.863715683200143	-0.395072070461312	-0.314397135593241
LINC02818	0.505064545785988	0.106703288510647	2.2083872700441e-06	12.3271548599453	0.672011447582905	0.211855731254259	3.17202392214912	0.00151380536657461	0.0121304687752708	1.96944195701573	1.91061673934622
TOR1AIP2	0.130619598401099	0.0288257432149585	5.86073007635036e-06	387.741210368865	0.141081517033931	0.0463456327036521	3.04411675499282	0.00233364553435454	0.0168061526703516	0.39887450316823	0.362340603603628
ENSG00000272906	0.503857013700072	0.0673529583655832	7.384646986293e-14	57.7403496610659	0.70821716468259	0.121807890427241	5.81421418759095	6.09193727703888e-09	4.67431583969889e-07	1.96437709873186	2.01619836987311
TOR1AIP1	-0.00472286693599257	0.034797289555651	0.892038574151997	264.107470160827	-0.0354290609771237	0.0656268840157469	-0.539855906744295	0.58929640819414	0.751555111978724	-0.168804330974046	-0.152392320490651
ENSG00000261831	0.0402020747292904	0.133000419508414	0.762446028514893	7.75053019811681	0.0836888582434511	0.23716047007497	0.352878615129223	0.724179443475592	0.841429013785401	0.0196283124312489	0.194974480770363
ENSG00000260360	0.00264251211672998	0.115945411705871	0.981816985480021	10.1148047239603	-0.082975870257069	0.224901773082943	-0.368942712721378	0.712170425558166	0.833933365075092	-0.137911072282093	-0.291046379911875
CEP350	-0.0213480815582694	0.0205350978953785	0.298530444345734	1826.9879478068	-0.0594206004055449	0.0358040706243348	-1.65960460275595	0.0969940217872624	0.241709161409519	-0.238536934341606	-0.22235546594441
QSOX1	-0.0532270030741056	0.0416267832720174	0.201012576498678	259.813625376365	-0.123875414833191	0.0694778030425302	-1.78294950917435	0.0745945227548552	0.202051310813211	-0.372249505298177	-0.410315958035819
ACBD6	0.0124628079986995	0.0192528893777166	0.517423930900783	1303.69377655326	-0.00192308898837667	0.0438550406951735	-0.0438510364576703	0.965023144971486	0.981832257294473	-0.0967209395079938	-0.0546835761721738
XPR1	-0.0144614006236372	0.0409011013867005	0.723661193270734	458.858128069723	-0.0508615294476081	0.0711808251183435	-0.714539756501094	0.474893481576892	0.660898816472946	-0.20965152136834	-0.197395853487454
KIAA1614	-0.397288465564319	0.104073713931736	0.000134878706792938	52.4315301623177	-0.617725097958024	0.188111762079183	-3.28381963536125	0.00102410440554434	0.00899046030739539	-1.81537682984679	-1.85046019370853
ENSG00000243155	0.0736932072991007	0.0659477383820326	0.263802569147072	54.0965312527269	0.0964543605971594	0.124867933036665	0.772451006847669	0.439847353690981	0.63163609356537	0.160103122343876	0.232200716320083
STX6	-0.101092327924961	0.0460192024015802	0.0280388569481351	387.833829389456	-0.170617814971971	0.0813298467162093	-2.09784995128936	0.0359184023495276	0.122053910331711	-0.57301525712262	-0.546624232439134
IER5	0.307746623355055	0.106065371741604	0.00371403720687637	35.6838218279857	0.43630398723382	0.197554209865961	2.20852791509656	0.0272074940807858	0.100696665691616	1.14181399943434	1.22325628954517
CACNA1E	0.0163289864021206	0.664815555124167	0.980404585627557	79.9264500339564	-0.00241564039900161	0.930685843940096	-0.00259554866417104	0.997929054119329	0.998562090638029	-0.0805046865886032	-0.0561199344387127
LINC01344	0.643917380648255	0.177922064947435	0.000295631731134196	95.2254754291056	0.855855946805317	0.258540574448327	3.31033513262488	0.000931843288590271	0.00832957792918582	2.5518446435313	2.44673654434439
GLUL	0.101702542833453	0.0650276206206218	0.117819936875903	2824.13248661879	0.117342913205343	0.111719460683818	1.05033547859168	0.293563898843779	0.495521629749902	0.277585147675976	0.293115058594991
RNASEL	0.179032642076743	0.0865260053748143	0.0385348774389785	30.0936017705435	0.224396844139621	0.15466245442722	1.45088117843892	0.146812949749868	0.318202031066985	0.601937600346326	0.605301350920979
DHX9-AS1	0.00857666210577275	0.0649068839644284	0.894875185192182	92.5506015771558	-0.018954865791853	0.120756579887132	-0.15696756077035	0.875270413892834	0.932697916289895	-0.11302094382895	-0.104350946679711
DHX9	0.0965593572753809	0.0242670660469736	6.91973281939838e-05	696.962422166069	0.103290453532436	0.042339007247384	2.4396049942531	0.0147033292866996	0.0646780393985937	0.256012631067003	0.252135850778341
NMNAT2	3.32168465924434	0.813443390899029	4.43651124899604e-05	14.7915660123481	3.7045090137075	1.03290955231396	3.58647957646295	0.000335172302104702	0.00382536148005751	13.7834400118563	10.7538620400462
SMG7	-0.000260651836263104	0.0308627829709109	0.993261540807171	649.458525871383	-0.0372754915454274	0.0494733555179935	-0.753445792288543	0.451182074123976	0.642274129424851	-0.15008806879279	-0.157776805750795
ARPC5	0.0286919802827527	0.0281515440655849	0.308109264724224	579.495238511439	-0.00228343326365188	0.0470902425844345	-0.0484905818770758	0.961325270187029	0.979585278542708	-0.0286494914346995	-0.0557343974010376
RGL1	-0.0862475993590864	0.0266496196229057	0.00121067199998078	1769.76965974323	-0.142903904203221	0.053209365392865	-2.68569082055588	0.00723800312322697	0.038736106374469	-0.51075070338891	-0.465806060016669
ENSG00000289581	-0.186551908467729	0.0478135242700545	9.55369884814079e-05	83.0360409838499	-0.291151449115515	0.0897618110159983	-3.24360043341397	0.00118029191345902	0.0100539970024074	-0.931465909901672	-0.898119483621934
COLGALT2	-0.0716099695001945	0.0301222587179888	0.0174393893050982	3913.81453497194	-0.13054495866031	0.0573474020984037	-2.27638836082417	0.0228227756876808	0.0885567013931246	-0.449354802019699	-0.429765408800704
TSEN15	0.200881901304846	0.0308184859602919	7.11430580736751e-11	835.185367970015	0.246631873001363	0.0504601602156512	4.88765536905421	1.02043957382236e-06	3.46250813897608e-05	0.693581874555381	0.670142232143455
ENSG00000286655	0.395849812314176	0.115475604376271	0.00060805631173528	10.8567901749058	0.442948981237606	0.23702092291791	1.86881805953906	0.0616481314195762	0.178251477367072	1.51135297205436	1.24263414911993
C1orf21	0.0276840996709305	0.349606376726631	0.936884295233456	25.1317648710927	0.142595151848875	0.490876149766898	0.290491098246653	0.771440559899764	0.872599097943194	-0.0328769339395248	0.366754603507125
ENSG00000285847	0.444852122751871	0.475873586720996	0.349885428848648	17.9624105536	0.654586345035332	0.724458265066918	0.903552870605829	0.366232541404557	0.56753204611252	1.71688768276223	1.85980236840017
EDEM3	0.0428328893331745	0.0298763499294983	0.151665857713961	558.945646946992	0.0265811894648858	0.0494222020328912	0.53783903532254	0.590688180170249	0.752508582854372	0.0306629700566862	0.0284394341469388
RNF2	-0.0442778105186839	0.0544515930476649	0.416126823279221	116.353781735368	-0.0696203017438912	0.0924339337021163	-0.753189861726043	0.451335830740396	0.642335671989389	-0.334713118003004	-0.25209941757572
TRMT1L	0.0299465597663273	0.0251853400314754	0.234421066950473	357.251840643719	-0.00618474568074563	0.0506231280544974	-0.122172333445842	0.902762537003746	0.94888697253832	-0.0233872981031344	-0.0671112450148403
TPR	0.0682059717266928	0.028021643140128	0.0149310925396231	822.143928941027	0.0704388147690728	0.0474077148821358	1.48580911238174	0.137329619180861	0.304793855571037	0.137087526428358	0.156335246233859
ODR4	0.0939427579809273	0.0222480064164204	2.41580849167534e-05	562.444707663506	0.109416481662894	0.0422758507761866	2.58815564096292	0.00964913713004762	0.0478973946770725	0.24503759796713	0.270000323311408
PDC-AS1	0.217108915584342	0.0617322912370861	0.000436548421474367	634.542889212453	0.268394178250667	0.104883319260579	2.55897868357743	0.0104980178375125	0.0510237984346262	0.761644271119911	0.733604576113033
PDC	0.552403832600214	0.121539169640042	5.49174318392812e-06	16.8014145362514	0.80717359174619	0.235086624165851	3.43351560136718	0.000595807914339199	0.00599657750093391	2.16800130112768	2.30477105279288
LINC01036	-0.240105353212364	0.0978474155989776	0.0141325992873552	14.1928916979492	-0.382411976517821	0.213655450005206	-1.78985360077875	0.073477449652128	0.199854263938226	-1.15608984446071	-1.16424969889568
ENSG00000285280	0.296971568463283	0.130329882884453	0.0226899877898643	47.2196460463274	0.377485627878281	0.21327784899863	1.76992420755662	0.0767397675608492	0.205939316135232	1.09661923677396	1.05173259706931
RGS2	0.11510021128153	0.226979766727491	0.612088452213715	28.0875109597406	0.123617138080288	0.391076501371023	0.316094517688778	0.751930767829248	0.860649990051603	0.333780169584927	0.311411696409546
UCHL5	0.027080503143745	0.0340706217536436	0.426709821553619	247.95777365455	-0.00549117159095797	0.0551187920154349	-0.0996243094264526	0.920642593702185	0.956797927181841	-0.0354086520665112	-0.0650886726379594
RO60	-0.0383501481807791	0.0295148382233814	0.193823341150865	490.062585666974	-0.0957990855909257	0.0513115014035934	-1.86700998743757	0.0619001931466282	0.178675901678981	-0.309850201276981	-0.328440915692463
GLRX2	0.154951535003492	0.0531632802340948	0.00356105233174777	91.9079655510451	0.181734498416645	0.0970412736127801	1.87275467077867	0.0611022700780684	0.177083871842947	0.50093208996087	0.480891164233283
CDC73	0.0512873583794592	0.0292904745099974	0.0799474536775945	945.013121815839	0.0479062863734748	0.0524772946090982	0.912895505195671	0.361297501735559	0.562281737303681	0.0661242949227077	0.0906268090455946
B3GALT2	0.187786971765335	0.0877196257809929	0.0322931160282141	59.5250257505275	0.234594996037284	0.150190215101266	1.56198588489342	0.118291314103783	0.276418694408827	0.638656657140062	0.635040784136779
LINC01031	0.290003747626144	0.131796483447075	0.0277791918471762	10.9633954857307	0.482112281989792	0.251978985003056	1.91330353197488	0.0557092058433184	0.165838363756009	1.06739349155432	1.35684056405838
ENSG00000227240	1.04468442986731	0.160160056431015	6.90286566766771e-11	19.069290252534	1.5562172058341	0.297404088845487	5.23266916697509	1.67079623073398e-07	7.44574178573684e-06	4.23281720965583	4.48910138640876
ZBTB41	0.120396912777536	0.0395720010685554	0.0023463955709839	342.609363291944	0.139922127790174	0.0620878485911075	2.25361533641889	0.0242203776734898	0.0923412850554984	0.355996591626323	0.358959640137716
ENSG00000290127	-0.302315379120163	0.0514026643370005	4.07014046216081e-09	47.9723590395467	-0.485682284415884	0.123852874874749	-3.92144538354115	8.8019400424816e-05	0.0013122673600254	-1.41702284055577	-1.46540234456407
CRB1	-0.00900599544794074	0.0617095187988767	0.883967369061832	613.571795530542	-0.0552370498160597	0.106901953507245	-0.51670758114178	0.605360303092737	0.762352179647471	-0.186769434491914	-0.210155566922567
NEK7	0.0775859350456872	0.0214263817651799	0.000293413219746592	1422.96998711287	0.0822660259035209	0.0448940462413857	1.83244846011861	0.0668846338002936	0.187595346674201	0.176430733513893	0.19082527532851
LINC01222	-0.461412542357981	0.110872239149272	3.15942769321976e-05	56.7265186148377	-0.681522805290742	0.191124403765682	-3.56585968020227	0.000362665389539894	0.00406538207397188	-2.08433809831498	-2.0365044569811
LINC01221	-0.288680700671062	0.0965029537872266	0.00277684843548519	25.1494834210065	-0.528363909812423	0.230974238227232	-2.28754476632419	0.0221640456049953	0.0866534640216825	-1.35983370670475	-1.58986875384682
ENSG00000286541	-0.667655555677683	0.080286441960931	9.10439172381684e-17	142.691229408694	-1.0230485278805	0.14709042709562	-6.95523527996445	3.51974117277742e-12	7.99518984455205e-10	-2.94940135144631	-3.03244779263221
LINC00862	0.245780243833508	0.0562848354098619	1.26124937721957e-05	1390.07024087823	0.335605425553615	0.0949501412932514	3.53454371928848	0.000408479854229446	0.00446255395715323	0.881902950856968	0.929603264951407
ENSG00000230623	0.439445043010625	0.0583185585321662	4.87392133524985e-14	204.712956054917	0.606386910016617	0.0997443669741601	6.07941008010716	1.20625503424355e-09	1.14036422456955e-07	1.69420829151589	1.71924514850754
ZNF281	0.12735807913361	0.0373925478093649	0.0006592824115602	584.25257155469	0.153790469044568	0.0614226307439725	2.50380791545077	0.0122864717983203	0.0569966402293524	0.385194425369373	0.399401929357147
DDX59	-0.191282294016282	0.0571826122228628	0.000822490815218028	116.145801320636	-0.307476148948797	0.104888496845372	-2.93145729223369	0.0033737575124519	0.0222317480155781	-0.951306983038311	-0.945724905205337
DDX59-AS1	-0.354222345317442	0.10034739135362	0.000415621438560562	13.3421899769968	-0.530816179361951	0.210245873253729	-2.52474006337025	0.0115783894604151	0.0546447685278663	-1.63474080499024	-1.59701996195071
TMEM9	-0.109103951772207	0.0560986401259205	0.0517919365488153	100.577022230081	-0.177550498743747	0.102180239278977	-1.73762069845022	0.0822776702257939	0.215891432142284	-0.606619117329124	-0.566841041141919
PHLDA3	0.113982379286289	0.0419723071055583	0.00661444553586773	570.367154641653	0.128198613192428	0.0769381191095159	1.66625613774034	0.0956624089778076	0.239156022444519	0.329091548299321	0.324772006639729
CSRP1	-0.155541726943018	0.0562117104720052	0.00565626417556427	2021.86088255876	-0.247766552579614	0.104503346168556	-2.37089587715196	0.017745029312794	0.073997948600394	-0.801397171677914	-0.771602223823184
CSRP1-AS1	0.0939419091396335	0.0590714720450076	0.111765111818757	612.382833657017	0.107422691345872	0.0948868170495153	1.13211397205804	0.257586521483474	0.456264093472914	0.245034037597258	0.264186113582587
NAV1	-0.0513914318725907	0.0278062901684923	0.0645742143436453	2984.70455798294	-0.0834979594730627	0.0569839634170771	-1.46528873153179	0.142842159590146	0.312623438966079	-0.36455040718388	-0.292568875117628
IPO9-AS1	0.142192321550077	0.0396484097168668	0.000335363211022943	290.366185373606	0.182115627524032	0.0747262752781938	2.43710297142531	0.0148054626741778	0.0649874777338106	0.447414996122163	0.482002597338954
SHISA4	-0.259141737839679	0.0558577851419142	3.4956961001101e-06	222.82580424106	-0.407053114942767	0.0948310854169962	-4.29240172832412	1.76750785569536e-05	0.000362250513532551	-1.23593583074892	-1.23610717835898
ENSG00000223774	-0.665020026443202	0.0990400757179844	1.88510565809682e-11	39.2492588636526	-0.929012564095021	0.205980701383763	-4.51019225516752	6.47688993690272e-06	0.000158103783459767	-2.93834691883012	-2.75822396335955
TIMM17A	-0.166614058362021	0.0621832802008157	0.0073753601137987	91.3671385790718	-0.281006129383672	0.102314260563731	-2.74650012457095	0.00602348631382702	0.0339492473682503	-0.847838827484326	-0.868534117406003
RNPEP	-0.135754611901423	0.0426504468900969	0.0014577839535826	98.9061142822226	-0.229089554804293	0.0795741734995925	-2.87894356584761	0.00399009728147623	0.0252207038524656	-0.718402330628764	-0.717137127246416
ELF3-AS1	0.217187286719142	0.131330201327632	0.098178371101935	6.22750978035169	0.269529883777617	0.282654691684181	0.953565929408917	0.340303408711042	0.541459504763993	0.761972990079793	0.736916474093222
GPR37L1	-0.270758867320743	0.0625208876201119	1.48639751457135e-05	164.660648478086	-0.434453993904324	0.115062960096943	-3.77579364843637	0.000159498996149544	0.00210247931614298	-1.28466258109638	-1.31601250023579
ARL8A	0.000957350290426377	0.0283152242101124	0.973028307940776	913.916591126357	-0.031126928731279	0.0546799563562231	-0.569256649154887	0.569181981563274	0.736702382753035	-0.144979295093865	-0.139846618495357
PTPN7	-0.187318288366839	0.133335659171942	0.160062122961974	32.4657740153794	-0.31829988890451	0.218974176451942	-1.45359555205071	0.146058470825235	0.317109556663576	-0.93468040467649	-0.977288652714519
PPP1R12B	-0.0748517710756226	0.0254158411527909	0.00322867653644488	4008.05549563986	-0.147040892288025	0.0479925936637012	-3.06382466674725	0.00218526943079992	0.0159982459895849	-0.462952176164437	-0.477870175367881
SYT2	0.182199900207595	0.10620711811055	0.0862508545912566	33.8664725204311	0.224894373877171	0.193287816649908	1.16352069041429	0.244618308455283	0.441720405673641	0.615222310349735	0.606752226780766
ENSG00000226862	-0.120034201729121	0.0758042937719493	0.113313247473646	20.1726650728137	-0.189471917265333	0.149586496242737	-1.26663784515597	0.205284813791994	0.396625295873369	-0.652464828333207	-0.601605793963606
KDM5B	-0.109232879048841	0.035730469377812	0.00223463388426704	348.444703194159	-0.186988273126324	0.0620366927286989	-3.01415605670773	0.00257695215489216	0.0180789804487951	-0.607159888371725	-0.594363092565839
RABIF	0.0908931070663282	0.0668278969712677	0.173795987656221	65.3395564443833	0.0884040577750164	0.111187131338139	0.795092531942071	0.426559678485039	0.620178108420554	0.232246178279092	0.208724752679951
KLHL12	-0.0243470491464895	0.0337080943517621	0.470115658567892	153.246582687441	-0.0548970497689	0.0672549227201041	-0.816253257733504	0.414355302186502	0.609532376979694	-0.251115768485576	-0.209164072699168
ADIPOR1	-0.0830942320490345	0.0318581925669807	0.00910056160642405	184.212029923163	-0.169763563470514	0.0594735182756174	-2.85443956222298	0.00431128339628309	0.026728976476956	-0.497524256879796	-0.54413309916989
CYB5R1	0.138787381424272	0.0481022711028143	0.00391095105141464	98.1383589878073	0.157389512690943	0.0839361680753365	1.87510957790781	0.0607776501666995	0.176306929492084	0.433133355573301	0.409897313151796
TMEM183A	0.022404073237906	0.038188158816341	0.557421382586355	117.715150992083	-0.0113143756524301	0.0737039956785833	-0.15351102132605	0.877995299561437	0.93432170908462	-0.0550234142941889	-0.0820700620137933
ADORA1	-0.19985011980844	0.0553558751124907	0.000305868535998345	472.722321100154	-0.324180587284999	0.0966973551718228	-3.35252796427532	0.000800771514109606	0.00744972588922788	-0.987243770097067	-0.994437704670577
ENSG00000234775	-0.287662007123634	0.129286253315283	0.0260811895991093	7.3496038099073	-0.496896903246468	0.282303929335737	-1.76014873195591	0.0783825919673299	0.208718217457779	-1.35556091055085	-1.49810595705186
LINC01353	-0.121152362791817	0.139755755938593	0.3860042611635	7.40115686279364	-0.282352003193662	0.266184216723039	-1.06073908765013	0.288808491042502	0.490800381442241	-0.657154829855447	-0.872458899532288
BTG2	-0.242435364305719	0.0652756217668681	0.000203987724908254	102.477171239009	-0.403434393528153	0.134286854599401	-3.00427316383022	0.00266216189036586	0.018559103886161	-1.16586281540312	-1.22555441106188
ATP2B4	-0.141552881517945	0.103711382041554	0.172292920079359	698.803653340168	-0.234903704808713	0.161277064375938	-1.45652269724572	0.145248179852342	0.315853474469492	-0.742722524056242	-0.734092113551601
ZBED6	0.429154929028528	0.130758982694158	0.00103062569448174	9.36219708772788	0.615591375314021	0.261109555802527	2.35759803359929	0.0183935979205692	0.0758653223370281	1.6510475592653	1.7460868335252
ZC3H11A	0.0310660764060404	0.0937289316810951	0.740307648434067	25.7600804333008	0.0340617826009896	0.171725324360271	0.198350375682096	0.842770940460359	0.915360443096337	-0.0186916107647047	0.0502540337153857
SNRPE	0.0499180866704005	0.0386566422111006	0.196592814944039	83.7961141278672	0.01900355048473	0.0761822408018889	0.249448562876334	0.803013824316965	0.892184382179671	0.0603810378785386	0.00634183345956168
ENSG00000286572	-0.217648580228336	0.117328323169911	0.0635907002074637	9.10827446736779	-0.351608189306455	0.217569877260217	-1.61607017356509	0.106079142045156	0.2570258323183	-1.06189742174682	-1.07442095524106
SOX13	0.0526304984210839	0.0554364682292861	0.342425322325085	213.081032537658	0.0486013195520768	0.098283137014326	0.494503136840174	0.620950891561349	0.774152524266243	0.0717579456103925	0.0926536363575643
PLEKHA6	0.158012297110838	0.0734593250876865	0.0314748148766828	396.991655423878	0.171128810217056	0.133789309583276	1.27909181047487	0.200864727177051	0.391975016463508	0.51377011430421	0.449963290331783
PPP1R15B-AS1	0.371338647201767	0.0684815430708229	5.8783318754476e-08	33.0437867085941	0.473236256275768	0.134843884717082	3.50951218343102	0.000448929491037445	0.00478321943056509	1.40854363132139	1.33095666111275
PPP1R15B	0.201906937136691	0.0401121958711578	4.81467031037905e-07	254.837162482907	0.25187161563007	0.0651710301328615	3.86477879997585	0.000111189919825766	0.001581314033696	0.69788127271195	0.685422155166579
PIK3C2B	-0.103644541939639	0.0444633649476267	0.0197528399629869	1706.12921721988	-0.173580928452705	0.079736546458439	-2.17693060663444	0.0294857453993149	0.106784624890566	-0.583720233367332	-0.555265142709486
MDM4	-0.0456004655847023	0.0438481912313989	0.298357418521513	1341.42463356824	-0.0990572555863306	0.0751690545234588	-1.31779302286444	0.187572944201805	0.373888543865998	-0.340260846751551	-0.337942257696034
ENSG00000240710	1.01460977118386	0.189174630880286	8.16924593154582e-08	21.8111478929845	1.41289607386865	0.344616539098252	4.09990790797719	4.13314575023924e-05	0.000727638307267629	4.10667241736082	4.07115416663105
ENSG00000287197	-0.187674497168523	0.128882547217369	0.145346491735634	9.25764461420068	-0.25402623190544	0.244403085314443	-1.03937407982643	0.298630794075305	0.500062110893992	-0.936174482656725	-0.789856444502655
NFASC	0.0426326424305364	0.0280526477789664	0.128577127412159	5813.13075072316	0.0484723335055679	0.0664697952036674	0.729238496328231	0.465855786748251	0.653941412090605	0.0298230568192032	0.0922774925273473
CNTN2	-0.0924862468182093	0.0312734223503388	0.00310302400224686	5762.68931774129	-0.158444343886789	0.0606561480707383	-2.61217286171895	0.00899687506937652	0.0452750436183548	-0.536918012425278	-0.511124454246461
TMEM81	0.286368386333445	0.0801660236361351	0.00035400642015036	23.3648466725363	0.400915670101257	0.179272660335049	2.23634585079494	0.0253291251987853	0.09560531793818	1.05214537519125	1.12005832735121
RBBP5	-0.00228385257525468	0.0316281977307844	0.942435279832956	246.873013792898	-0.0382054848891088	0.0547343782866665	-0.69801623924567	0.485167038398333	0.669500803582702	-0.158574158017528	-0.160488814280683
DSTYK	0.0108355157616007	0.026410808278286	0.681609189221046	565.719364113776	-0.0236520486004982	0.0454720528103518	-0.520144729316328	0.602962704723812	0.76087747952726	-0.103546434799987	-0.118048678959234
TMCC2	0.157925247807871	0.0396565067158421	6.82432872942663e-05	1123.89759498861	0.201081394285926	0.0753133669162833	2.66992968870246	0.00758671318715767	0.0400389461684297	0.513404995738518	0.537309790216815
NUAK2	0.390132392641053	0.106257639330783	0.000241064748365726	33.9511894160936	0.529936881741729	0.188912324251997	2.8052001574806	0.00502853427101504	0.0299363206342983	1.48737189467221	1.49630470468576
CDK18	0.0467971614197908	0.0416420769215964	0.261099966591441	6709.88844672552	0.0346692270789796	0.0720243833528294	0.48135402852592	0.630264903766599	0.779962356318306	0.0472906659594321	0.0520254384431022
MFSD4A	0.138955464843674	0.108314824250907	0.199532363802189	134.998410154734	0.191494994883577	0.176603839964851	1.0843195420988	0.278223143564058	0.47888228930648	0.433838362677519	0.509354324592551
ELK4	0.103531788061555	0.0266669328581556	0.000103429152552815	281.271459340169	0.109365110863193	0.051317776869019	2.13113500887481	0.0330780212987745	0.115448364989641	0.285257712202288	0.269850517887613
SLC45A3	0.00342590018793385	0.03749505405244	0.9271990838399	541.23524579248	-0.0360208332083717	0.0653704881319464	-0.551025917623038	0.581615907896526	0.745714030546228	-0.134625238631624	-0.154118022453788
NUCKS1	-0.186030260799105	0.0365035291739347	3.46490135277615e-07	1649.3321875447	-0.301483709215548	0.0697759346047105	-4.32074053788734	1.55506438607309e-05	0.00032839923102922	-0.929277917096755	-0.928249997689254
RAB29	0.376765042535058	0.0465856268676251	6.08612289893349e-16	102.66841201983	0.501316273631399	0.0844899847235637	5.93344022101101	2.96652040656258e-09	2.47537965557811e-07	1.43130403965831	1.41284245858137
SLC41A1	-0.0808861136816309	0.066419624139539	0.223298293806176	120.53700529914	-0.135982997792009	0.120732045123188	-1.12632066866141	0.260029812279457	0.458687672116111	-0.488262551343889	-0.445623595970786
ENSG00000286619	-0.173811980285235	0.60196069255229	0.772777998289476	257.290149243302	-0.153304498805192	0.840718882572697	-0.182349298895324	0.855308612243034	0.922654466025493	-0.878029705974978	-0.496135848362024
SLC26A9	0.156083614944752	0.105696058578435	0.139750375560376	49.248683226585	0.177339292303572	0.179550360050399	0.98768552874967	0.323306683935664	0.524675611804702	0.505680472662559	0.468074044035322
RAB7B	-0.873439706480545	0.147799370961311	3.42875449249133e-09	42.2730475027702	-1.35110189625571	0.271924530192112	-4.96866500165016	6.74154210328482e-07	2.39691132824398e-05	-3.81253995706998	-3.98910360026418
SRGAP2	-0.0638800874244468	0.0535739602612764	0.233115434117925	698.888860189562	-0.120585824426125	0.090063880600773	-1.33889216877792	0.180605779451399	0.365852655878337	-0.416932676163719	-0.400722989113605
EIF2D	0.0466624176990923	0.0231974613803855	0.0442693765197387	231.375862738152	0.0446238662471399	0.0511533811219415	0.872354187903312	0.383015184533969	0.583151493488462	0.0467254984927126	0.0810547498026157
DYRK3	0.328458337250386	0.169916351595761	0.0532289267679802	11.184269454935	0.47327704087346	0.356406703508047	1.32791284848203	0.184206899638436	0.369847305238007	1.22868696696826	1.33107559548748
MAPKAPK2	-0.029440834015734	0.0234700275662185	0.209696165956898	249.813742244934	-0.0908155350534176	0.0571007624593253	-1.5904434746928	0.111734877350321	0.266155537294568	-0.27248107943024	-0.313908089561315
PFKFB2	-0.13099657723643	0.107147800080981	0.221489006403132	71.3455446008934	-0.22430271471137	0.182428513165486	-1.229537591571	0.218870312568698	0.411403742335485	-0.698445286365501	-0.703177940063607
YOD1	0.364916284722569	0.0459417059646853	1.97303418078582e-15	131.668589350805	0.474678865325751	0.0792452389367923	5.98999853738046	2.09842924726165e-09	1.82004840291417e-07	1.38160575018003	1.33516353858712
C4BPA	-0.143749330714906	0.186137736567857	0.439952172799846	6.4834070755062	-0.182031717052491	0.34123473846355	-0.533450134274461	0.593722020884907	0.754276431865002	-0.751935284561808	-0.57990898658494
LINC02942	-0.00342802042456922	0.0612227294712683	0.955347694160606	50.6551986421661	-0.056255208543378	0.126732136971705	-0.443890633327975	0.657121656884006	0.798578123904363	-0.163373242097637	-0.213124679736145
CD55	-0.0133928571389401	0.0731215379727045	0.854673377482004	840.985516632821	-0.0519531937948234	0.123208836823437	-0.421667756422977	0.67326754252193	0.809415661419153	-0.205169635227783	-0.200579320381639
CR1	0.034066618360928	0.140386707608921	0.808266700263372	111.962667786503	0.000153422143335677	0.234371519302094	0.00065461086651029	0.99947769613358	0.999599933973259	-0.00610617311582529	-0.0486281393888118
CR1L	0.107974687243208	0.157927692499494	0.494166527595817	30.4980585646784	0.0844248812036208	0.257275532825304	0.328149670030796	0.742798500085527	0.854571892230265	0.303892955925467	0.197120840805878
CD46	-0.0122956570119057	0.0444860593969312	0.782245859755697	1067.59168707702	-0.0502361155908296	0.0768956512463286	-0.653302427076175	0.513561328038656	0.692865956543412	-0.200567552005903	-0.195572047192692
MIR29B2CHG	0.205239724450251	0.0424247447782282	1.313262650719e-06	655.870087226816	0.264869309258595	0.0746444321345083	3.54841348087831	0.000387559299695874	0.00429731006544136	0.711860276359427	0.723325497409745
LAMB3	0.216365585610727	0.128781614685467	0.0929384730205301	10.7038707553062	0.222520804009862	0.263750087453581	0.843680493751589	0.398847970535417	0.597140109676561	0.758526456679679	0.599830519469457
HSD11B1-AS1	-0.10930840200917	0.0671583809433466	0.103605239175277	83.1906991945445	-0.22136848660318	0.124956548368585	-1.7715637114928	0.0764670079670138	0.205520008287793	-0.607476660982332	-0.694621264134567
G0S2	0.201461952690002	0.166083709118963	0.225124264567852	26.5765046311629	0.220618507050012	0.353960882338425	0.623284995767064	0.533097255911081	0.709249623397521	0.696014835217417	0.594283118924557
HSD11B1	0.0365144888169253	0.144191891894937	0.800086326519788	166.213988509767	0.0219805460728106	0.231998390297367	0.0947443904444196	0.924517858065394	0.959235332083165	0.00416114574179156	0.0150232261632473
C1orf74	0.0737213025648024	0.117272959407458	0.52959130355244	7.67898218733268	0.139416111828243	0.247160823937356	0.564070428344173	0.572706202383373	0.739216315995585	0.160220964793685	0.357484017097682
UTP25	0.132481320014996	0.0332511211944711	6.76889470734216e-05	116.966593210834	0.14920712024904	0.0701274260372844	2.12765716183155	0.033365519125214	0.116155431123024	0.406683286262602	0.386036155168143
SYT14	-0.0195402067663779	0.176610624308949	0.911901794033135	280.332574070989	-0.088270689480806	0.293648732846573	-0.300599592666815	0.76371984210628	0.868370273751961	-0.230954005719906	-0.306486915047475
SERTAD4-AS1	0.377557316247048	0.0934835968769222	5.3735723865927e-05	92.6732978168893	0.510169242113764	0.162318206892584	3.14301920826033	0.00167214866706215	0.0131267132992805	1.43462714313529	1.43865912297163
SERTAD4	0.184784137683873	0.084701566952018	0.0291397652505537	55.0158447141192	0.22215697133738	0.143574672122768	1.5473270323572	0.121784406450818	0.282082419983449	0.626061605422618	0.598769525519418
HHAT	-0.499826429294032	0.118639338039554	2.52011429550862e-05	90.3489485130839	-0.77271698605154	0.20834252190605	-3.70887795243254	0.000208179737513782	0.00261328139131589	-2.24546085085549	-2.30244119489404
KCNH1	-0.167221114319006	0.0750346024384008	0.0258414192008062	708.754570622025	-0.275464308145302	0.122004333071139	-2.2578239740443	0.0239566359371221	0.0916120851542961	-0.850385055802704	-0.852373285103616
RCOR3	-0.0505068779836767	0.0164177667007166	0.00209548224175706	1041.4915167956	-0.10957168616346	0.0270328190850917	-4.05328374442043	5.05036853525532e-05	0.000854175567674259	-0.360840244825421	-0.368604009853536
ENSG00000287033	0.169517896235809	0.12776055642588	0.184561409507896	8.18413209261733	0.127061874032861	0.262433365090026	0.484168139174201	0.628266546371195	0.778608726672797	0.562029063046604	0.321457094422403
LINC00467	-0.439958259914751	0.0744815338378743	3.48511855511588e-09	146.323479762274	-0.720098187596915	0.136697623375829	-5.26781790212339	1.38054949933596e-07	6.4327313565925e-06	-1.99435051005583	-2.1489964082072
SLC30A1	0.248898122853795	0.216516461160227	0.250326169240939	26.9746703546389	0.357545319679199	0.359936637404975	0.993356281419373	0.320536358926133	0.522148620541524	0.894980545703675	0.993583486334363
LPGAT1	-0.127527789586596	0.0330881890714282	0.000116118819672537	4333.34271348913	-0.209536157876783	0.0586249114321764	-3.57418293278272	0.000351323250849857	0.00397089963210049	-0.683895844517811	-0.660116311327707
INTS7	0.101412683977052	0.0297550435696776	0.000653805075720654	423.299518719822	0.109978893028436	0.0519405266556528	2.11740042140036	0.0342258784722209	0.118118641572731	0.276369367120644	0.271640404319535
LINC02608	0.443069737920022	0.285105939271605	0.120171776865557	57.9461799667944	0.612679858570108	0.465045086129846	1.31746335321784	0.18768335718318	0.374063040059824	1.70941166892713	1.73759638754722
PPP2R5A	0.0460916182817568	0.0236120483118689	0.0509336795492878	1069.30865247127	0.0375751424405938	0.0477908260276549	0.786241744782782	0.431725874109412	0.624469503056464	0.0443313441749599	0.0604995498992465
ENSG00000234915	0.0437868585374267	0.0596749379300828	0.463097310520905	160.161547290653	0.0241845536030767	0.108973612066894	0.221930365933277	0.824368091319914	0.904140298654586	0.0346642871919156	0.0214504627264215
PACC1	-0.0619597652177982	0.0308202624278115	0.0443932983074509	536.397606709285	-0.103734124159286	0.0656784670597977	-1.57942364983702	0.11423891630414	0.269918733914217	-0.40887809943695	-0.351580750432777
NENF	-0.218922591366099	0.0305268773579274	7.41965878600874e-13	579.563562328841	-0.341139738119014	0.0573362288393109	-5.94981122799485	2.68451921635516e-09	2.28673498872337e-07	-1.06724111897864	-1.04389328629811
ENSG00000286213	0.606524803276425	0.189643139017276	0.00138267812856601	12.938290398053	0.823732084695089	0.315598118255597	2.61006652779838	0.00905246160070306	0.045509457262342	2.39500565973456	2.35305825229232
ENSG00000260805	0.0796701035064253	0.066216132207352	0.228905635200866	55.9811085920576	0.12010119512292	0.123192323776705	0.974908106617201	0.32960584456183	0.530999171375959	0.185172545028861	0.301158647443373
ATF3	0.0689286984077432	0.0800513155748469	0.389206975293432	160.162552956183	0.0546732210097925	0.139644151095743	0.391518159412973	0.695414268504773	0.824345898484856	0.140118922662203	0.110360266902656
BATF3	0.503790345600379	0.125920745810946	6.31146601568145e-05	9.2701137206904	0.668716065878994	0.271775681323483	2.46054416135581	0.0138726497961977	0.0620418888205671	1.96409746684387	1.90100688208115
NSL1	0.0733155483827442	0.0241986354355875	0.00244765196578752	684.710563807903	0.0713062408064018	0.045955662166878	1.55163123419849	0.120750485157575	0.280402411579175	0.158519074256628	0.15886479854546
TATDN3	0.0880948687698378	0.0462711316214101	0.0569252888003616	585.462325266123	0.104866730211468	0.0832600928809443	1.25950772552488	0.207847001560942	0.399546040259661	0.220509280699699	0.256732524322343
SPATA45	0.388110268244322	0.0834288906732399	3.28748876895132e-06	22.5382471481662	0.551099981484693	0.164429980749411	3.35157845894637	0.000803522666315141	0.00744989410860779	1.4788903200447	1.55801967007958
FLVCR1-DT	0.193233400825879	0.0536646065221072	0.00031728762734122	46.0642459419692	0.22708339219038	0.110312962866048	2.05853769394377	0.0395385467521643	0.130821956733087	0.66150109470537	0.613135752402574
FLVCR1	-0.0493822566843809	0.0457145172153291	0.280039151424032	254.74058744614	-0.107687075247063	0.0762957587734158	-1.41144248354452	0.158114183687621	0.3336288832681	-0.356123146563277	-0.363108184624771
VASH2	0.880452211846205	0.221584328744979	7.08417722968683e-05	14.9465916408205	1.25767194528534	0.389992177385055	3.22486454399722	0.001260322852557	0.010554316566088	3.54396353891315	3.61849591523338
ANGEL2	0.0227043962261741	0.0259953578021003	0.382444027869906	462.590762984451	0.00854037359644762	0.0477394864235815	0.17889538066394	0.85801984997297	0.923643430942403	-0.0537637431080501	-0.0241704547880242
RPS6KC1	0.00517067008445052	0.0312893431763245	0.868744542381561	1304.00674567771	-0.00237631808646314	0.0580404577824204	-0.0409424421732058	0.96734178183566	0.982968303319181	-0.127306996435916	-0.0560052643201104
PROX1-AS1	-0.378249688779942	0.044496950299953	1.8865293981448e-17	285.19231494445	-0.596549796444844	0.0972024532704042	-6.13718868581766	8.39946018376054e-10	8.27549224731347e-08	-1.73552080992332	-1.78870964601176
PROX1	-0.0440408870452197	0.03383991879598	0.193105229459114	851.596437118238	-0.0891249850758128	0.063523014832357	-1.403034558593	0.160606533873355	0.337234543779524	-0.333719368991103	-0.308978176900525
ENSG00000274895	-0.178575318681608	0.115459938044237	0.121949326150548	8.43480676425354	-0.289632202474285	0.229396014031994	-1.26258602921448	0.206737991298532	0.398396099144783	-0.898008996146345	-0.89368911874028
LINC02775	-0.302040315556695	0.251618248451769	0.229987469069059	22.0947121996917	-0.381112105223066	0.407184482830213	-0.935969127738056	0.349289083167926	0.550296017263406	-1.41586911720194	-1.16045906742172
SMYD2	0.0432281652894488	0.152072131316563	0.77621042589544	50.165386003795	-0.0011110202431151	0.253445569351888	-0.00438366409780295	0.996502353298715	0.997643687067482	0.0323209108475779	-0.0523154545302635
KCTD3	0.0800681650439232	0.0269503036374168	0.00296874355742754	1009.03978539533	0.0751353411315916	0.0431067032230274	1.74300829137531	0.0813321665149451	0.214235397544198	0.186842169628656	0.170031064212053
ESRRG	0.0691585574734666	0.0929921263086419	0.457055951817002	1434.92137447985	0.082575523041487	0.145741425919259	0.566589235151536	0.570993290362391	0.738112177037378	0.141083040805921	0.191727818216416
GPATCH2	-0.235430773479242	0.0423578452627447	2.72666881353246e-08	258.018282088981	-0.391609694558985	0.0826949647568692	-4.73559297969778	2.18415540494914e-06	6.52148081804362e-05	-1.13648284257557	-1.19107170784081
RRP15	0.14173282634392	0.0803244972774626	0.0776473099294775	154.993545383267	0.160519932847001	0.1292893704285	1.24155553016459	0.214400597871138	0.406751961425626	0.445487694869927	0.419026116301886
LYPLAL1-DT	-0.211223220392348	0.0695408861487316	0.00238631608892745	115.558456992218	-0.360839147964041	0.129955857305007	-2.77662858332849	0.00549259045660048	0.0317222499240032	-1.03494696852762	-1.10133989911146
LYPLAL1	0.0759345191315324	0.0131013554866404	6.79442244802251e-09	891.343853914427	0.0622558202376288	0.0296053128454704	2.10285973205495	0.035478032730204	0.121111088562406	0.169504054156483	0.132472332461326
ENSG00000277007	0.0568734805505111	0.0721506031907883	0.430544266210965	22.4888378134202	0.0978990791467511	0.15693664615384	0.62381273938264	0.532750572281293	0.709015880642604	0.0895546596167516	0.236413745430882
ENSG00000287676	0.389269831713487	0.11873070745	0.00104325466948171	8.95190571762752	0.579943901200803	0.241757553871473	2.39886568966992	0.0164459457491203	0.0699904873085774	1.48375397933043	1.64213312834996
LYPLAL1-AS1	0.399115379012923	0.124667143055404	0.0013673874077536	8.62066602409572	0.751675619774064	0.276382496076573	2.7196932889911	0.00653424934124909	0.0359702618566573	1.52505002635097	2.14293013812132
EPRS1	0.153028476004464	0.0505837304642188	0.00248426950781758	608.622727296646	0.177967309914576	0.0813001673434702	2.18901529639803	0.028595728253603	0.104311298717968	0.492866034064551	0.469905443291601
BPNT1	-0.122726711246081	0.0588260533674598	0.0369546636639006	109.204092273147	-0.212594143780297	0.0958670563049213	-2.21759332115201	0.0265825736943774	0.0988535681608783	-0.663758258371579	-0.669033884674819
IARS2	-0.00121956663847084	0.0336207069951457	0.971063665160985	342.476440874992	-0.0320008108800348	0.060358726167322	-0.530177041697741	0.595989187265251	0.756374886142871	-0.154110129685528	-0.142394997854891
RAB3GAP2	-0.0214353905476138	0.0228324916500341	0.347827875031211	748.914063398868	-0.0706313598784557	0.0477851018235161	-1.47810420367664	0.139379889111547	0.307703928295963	-0.238903142132766	-0.255047823931293
MARK1	0.0908269852400777	0.0653069245638362	0.164294840409885	447.38073421655	0.110721875480813	0.109160989390067	1.01429893682228	0.310440131212565	0.511974220629373	0.231968837673956	0.273807059341415
MTARC1	-0.336413194075651	0.180404722088186	0.0622137429907616	11.3680957244256	-0.544506949398697	0.341255443562987	-1.59559930740913	0.110578282268511	0.26432443824927	-1.56004231188371	-1.63694442525214
HLX-AS1	-0.174151247982399	0.198284944241817	0.379787553366473	8.49833760580808	-0.249670933453278	0.340867056730414	-0.732458383770241	0.463888834764909	0.652243972883432	-0.879452726386998	-0.777155701392267
LINC02817	-0.0717626959680901	0.0809567670709846	0.375384602098027	18.4006699614044	-0.120040068676226	0.166199283281315	-0.722265862440826	0.470131036910712	0.657579483355338	-0.449995396108344	-0.399131478530206
ENSG00000232436	0.476676433797065	0.204301059014553	0.0196373419711591	9.34347529653062	0.652369008130271	0.352774379905679	1.8492527952418	0.0644213184840699	0.183300393842547	1.85037119620733	1.85333626125971
DUSP10	-0.10842236740964	0.0544524499435276	0.0464656670532463	432.89802358292	-0.168301198261965	0.0963802023430341	-1.74622167385529	0.0807724400542934	0.213104251829	-0.603760287948797	-0.53986860959441
TAF1A	0.0889770004657464	0.056965371885277	0.118300025258306	67.2093650015158	0.0887455421911577	0.0989816563208549	0.896585746185978	0.369940006786603	0.570983725897549	0.224209283440495	0.209720575559428
MIA3	0.150679519737842	0.0275960976301808	4.75665741172101e-08	384.95122334992	0.194106536489829	0.048769570416971	3.98007476445359	6.889359760416e-05	0.00107412277294188	0.483013599711695	0.51696999535023
AIDA	-0.0645925801701395	0.0511443000599737	0.206607947494988	418.566090450359	-0.118785618736233	0.0916145780670287	-1.29657988108973	0.194775778564769	0.383332077102548	-0.419921147300271	-0.395473302952185
BROX	0.0735854797840878	0.0348083862867199	0.0345139149122475	275.043017498144	0.0581873457727543	0.0677051116628934	0.859423230294214	0.390107057861405	0.589286130167477	0.15965127133041	0.120608013724708
DISP1	0.238795198571728	0.0801163278494307	0.00287678761745853	205.03147569849	0.30259571824578	0.129233697051467	2.34146143884805	0.0192084101034896	0.0784011847373528	0.852604959714557	0.833341707386319
CAPN2	0.060879468099669	0.0344779510278026	0.0774376733658409	358.304527249772	0.0744433996354442	0.0646173792313882	1.15206466930313	0.249294500052944	0.447369834386125	0.106357326361667	0.168013252737933
TP53BP2	-0.109317089874817	0.0388086040590024	0.00485007744167518	294.375486455277	-0.188361613969774	0.0658020262130072	-2.86255036220359	0.00420246467804786	0.0262834836747506	-0.607513101263136	-0.59836797293104
ENSG00000288999	-0.0527276786323354	0.124322817884635	0.67147897424319	14.766705184136	-0.0903333789544928	0.239585297994969	-0.377040576823666	0.706143450431728	0.830742060984816	-0.370155144771665	-0.312502045677339
ENSG00000291068	-0.134560010516815	0.0500656601672773	0.00719523040840475	155.641887446517	-0.232780462121314	0.0902990471868892	-2.57788392428477	0.00994073842093172	0.0488523968973372	-0.71339170872536	-0.727900400117983
ENSG00000290989	-0.0685727488654423	0.03445095578213	0.0465418852755584	166.09545199129	-0.14565121487579	0.0637834830322954	-2.28352557670836	0.022399428035032	0.0873908982616768	-0.436615519750275	-0.473817654969344
FBXO28	0.0406720053610398	0.0308012399068715	0.186679314700508	594.07328853046	0.0181804421282292	0.0507816589972946	0.358011976906816	0.720334350549518	0.839167198749011	0.0215993839090354	0.00394151855513962
DEGS1	0.111329088066539	0.0398192733939064	0.00517619206694141	268.647439248836	0.121647828022737	0.0723906165989518	1.68043641203767	0.0928724365426906	0.234547359427996	0.317962615022424	0.305668875011567
ENSG00000237101	-0.0741673148426727	0.12031589847162	0.537605353681664	19.2366538899924	-0.0981167359903433	0.212849508646754	-0.460967641476581	0.64482182090211	0.790966527190374	-0.460081301044978	-0.335199552939948
CNIH4	0.119537947686958	0.0351263148235232	0.000666287667020262	183.276390870106	0.138009011205991	0.0636290824103827	2.1689612041847	0.0300856294190938	0.108115021007168	0.352393758620634	0.353380687847119
CNIH3	-0.121264218712977	0.0421659153528406	0.00402899641497948	233.097049252371	-0.212911487596395	0.0744479472006797	-2.85987049478311	0.00423814041576867	0.0264056329523416	-0.657623997006778	-0.669959309724375
DNAH14	0.129606675697176	0.40143673222846	0.74680351139735	24.3582801068385	0.139783037157107	0.680539330902564	0.205400379977628	0.837259323425576	0.912040511164599	0.394625912171998	0.358554029725699
LBR	-0.00341694061495046	0.0361019132621546	0.924595154494808	450.06997598445	-0.039681338854247	0.0608206838535297	-0.652431645619257	0.514122755164224	0.693368323634113	-0.163326769075358	-0.164792639216116
ENAH	-0.032216846366082	0.0258629791346409	0.212884021784199	1402.58304448176	-0.0684910946214599	0.0514800098005692	-1.33044059017842	0.183373148428142	0.369070618082976	-0.28412475276429	-0.248806469976847
SRP9	-0.0331919836515713	0.0241877315313656	0.169980876780788	341.926294710451	-0.081189545054461	0.0537343934590894	-1.51094187219727	0.130803261368877	0.295074115819031	-0.288214857048828	-0.285837171459427
EPHX1	0.107488091141789	0.0361305272683319	0.0029299456134306	334.142652999376	0.131309149478587	0.0661579524711501	1.9847825480368	0.047168669981065	0.147983811025632	0.301851982999021	0.333842825262145
ENSG00000242861	-0.508606135267264	0.0608628066033823	6.45516649409601e-17	575.610654687001	-0.763370873777897	0.110799772089013	-6.88964299641905	5.59325761138187e-12	1.08902057421608e-09	-2.28228634563706	-2.27518644476102
TMEM63A	-0.209863230918161	0.0456285620319314	4.23744170668776e-06	3988.55859891164	-0.334677529394429	0.0770112337132477	-4.34582739760546	1.38751645810885e-05	0.00029945271467707	-1.0292426447795	-1.02504845767427
LEFTY1	0.13118757780394	0.0850245716764694	0.122846004572157	20.7545531492862	0.146920421878668	0.159295341830221	0.922314615045411	0.356364492825635	0.55746927596014	0.401256829250578	0.379367778961082
PYCR2	-0.180407707472853	0.0400130475658794	6.5219304109884e-06	184.965665653802	-0.298909916656723	0.082051218950462	-3.642967410846	0.000269512971651476	0.00321508727305608	-0.905694745996685	-0.92074440915884
SDE2	-0.0945236657134735	0.0417092053875475	0.0234358182497006	80.6256075238204	-0.204263971594314	0.0792839887206696	-2.57635841599707	0.00998470876325386	0.0490390125594645	-0.545463738116341	-0.644741777449203
H3-3A-DT	-0.176673168244849	0.039111038970062	6.26567922788072e-06	82.3835627702659	-0.255652219199396	0.0874713612658287	-2.92269624594568	0.00347014864970012	0.0227017605714812	-0.890030638876046	-0.794598082107545
H3-3A	0.124399707300551	0.0586048263967717	0.0337800831249728	559.900485236577	0.149602108460093	0.0983220290031303	1.52155229074178	0.128121299587525	0.291314313186984	0.372785865580193	0.387188003624756
ACBD3	-0.0928525473830492	0.040013581501787	0.0203124520361605	321.697132889738	-0.162338822143482	0.0655822580736015	-2.47534663965508	0.0133106914264356	0.0602036389046887	-0.538454419177409	-0.522481372361384
LIN9	0.0408657330089698	0.0582608524863694	0.483036598044696	62.9590859382395	0.0274092508547303	0.108447985403052	0.252740986869073	0.800468372919722	0.890625635227224	0.0224119528617592	0.0308541928845001
PARP1	-0.0445822770571264	0.0419190869637354	0.287540905605765	462.578880654818	-0.0960889698856723	0.0723142905225144	-1.32876875637404	0.18392427298113	0.369723371527092	-0.335990168846935	-0.329286264409607
ITPKB	0.16445607498242	0.0478372759558714	0.000586411443505908	1717.18432465022	0.206426566572212	0.0849797337015761	2.42912701158986	0.0151352291265006	0.0659528941536393	0.540797819913833	0.552897162892775
ITPKB-AS1	0.437275969854676	0.0877526135778368	6.25886302175195e-07	37.43008595131	0.598298346420124	0.157544099696662	3.7976563233539	0.000146070656828862	0.00195658115678627	1.68511035675261	1.69565761036303
PSEN2	0.015603674389815	0.125588275199811	0.901121551005778	20.7854937572376	0.0563492998074107	0.238178474651511	0.236584350831273	0.812979261813444	0.898062531491334	-0.083546926705255	0.115247979300586
COQ8A	0.0970818084348172	0.0412078657848508	0.0184776529058623	289.210711827116	0.114528412455845	0.0741129911000863	1.54532168727585	0.12226847222904	0.28248037010372	0.258203994024271	0.28490752668966
CDC42BPA	-0.0287456056322057	0.022309568448	0.197576230697333	5918.55972147122	-0.071478582480918	0.0407690167901417	-1.75325745158029	0.0795578254040965	0.210817925224238	-0.269565021729939	-0.257518459812939
ENSG00000287532	0.271473410898986	0.0490414395093451	3.10178477856134e-08	59.6304931053434	0.379404188958937	0.111121505661863	3.4143182878879	0.00063941829909857	0.00630360836754497	0.989670066586876	1.05732742637771
ENSG00000228625	0.255499565993498	0.113246710882116	0.0240623447734012	7.77306279349735	0.274741774857365	0.223899673403848	1.22707537121688	0.219794263693094	0.412287553928266	0.922669560647136	0.752115177569064
ENSG00000287525	0.667369787332999	0.15568980084978	1.81481584427771e-05	7.28432567563081	0.956490326950415	0.317623264890734	3.01139882583682	0.0026004704679775	0.0181988423208267	2.65021314045107	2.74020240537204
ZNF678	-0.02507294740899	0.0207135403449102	0.226101775926498	404.223143921295	-0.0967399000251514	0.0449030939969345	-2.15441501718692	0.0312076399372021	0.111029138823785	-0.254160467563104	-0.331184480243755
SNAP47	0.0940532790122998	0.0371057189324467	0.0112531427746285	83.4007347212741	0.0933309799236696	0.0765703551743813	1.21889182453337	0.222885253071152	0.416318902921276	0.245501166072539	0.223092441420976
JMJD4	-0.0213576865640946	0.0511433570086524	0.676236441487287	42.1753556160171	-0.103338945951811	0.110294200628545	-0.936939071709145	0.3487898996447	0.549721384666962	-0.238577221464316	-0.350428347916371
WNT9A	0.0775856701761898	0.19370175383037	0.688757422551001	13.3021516015642	0.158546808186418	0.339680396116693	0.466752894776863	0.640676681066125	0.788392139952313	0.17642962254841	0.413272170914652
ARF1	-0.0110370677019864	0.0228226459510187	0.628668651362002	470.829678310926	-0.0518637028235772	0.0385645202742907	-1.34485538662729	0.178671939846978	0.363184138229845	-0.195288539906195	-0.20031835047361
C1orf35	-0.0218133000839107	0.0350056413142624	0.53319468927473	191.854622512198	-0.0667339362469474	0.0680710294479742	-0.980357382400853	0.326909738811534	0.528166486877134	-0.240488241417325	-0.24368231663487
MRPL55	-0.0469871253345239	0.0720716711148736	0.514433433943605	79.9975207015674	-0.0899380569922737	0.128354080784527	-0.700702746983608	0.483488541390321	0.668231178012784	-0.34607703598802	-0.311349223949233
GUK1	0.120260166074969	0.0247356220602657	1.16310794456634e-06	513.606301476885	0.135767012246366	0.0450068094541972	3.01658824281988	0.00255636799572044	0.0179717625873113	0.355423022876171	0.346842662232404
GJC2	0.0372193505035364	0.0453070307488532	0.411366239941679	462.00557772698	0.0121476445448692	0.0797934561229157	0.152238606210472	0.878998745472516	0.934735018365875	0.00711760925448377	-0.0136510788718393
IBA57	0.00185140370416533	0.0563649129807145	0.973796804291173	63.7562529835639	-0.0120483525418077	0.111847348161851	-0.107721396526745	0.914216696300344	0.953825751462929	-0.141229288040955	-0.0842104553813982
OBSCN	0.181415936957618	0.162243482582543	0.263494020612673	9.40023240914643	0.174838152758288	0.309488658502424	0.564925880012234	0.572124179864191	0.738698268072854	0.61193406417623	0.460780323249754
TRIM11	0.118177099579224	0.0493558043348303	0.016647985486338	48.1174304417864	0.139277700711373	0.105683155979963	1.31787984016846	0.187543875322146	0.373876167831997	0.346685833430123	0.357080388262987
ENSG00000231563	-0.0684755761996302	0.0650784354714015	0.292707472484976	35.1043311814585	-0.164138767847419	0.126619216410439	-1.29631798790603	0.194865953855803	0.383425490292548	-0.436207939871326	-0.527730300362404
H2AC25	0.266348378337039	0.123500749436031	0.0310326380403647	39.705323747491	0.330660517392968	0.209882741548306	1.5754535840045	0.115151784298575	0.271675228138465	0.968173690689915	0.915183126138265
RNF187	-0.11371027386094	0.0433217736859329	0.00867040956736543	226.888364062655	-0.207128482844962	0.0753280301939331	-2.74968670110856	0.00596522693144405	0.0337180565539538	-0.625939820158816	-0.653095147931366
RHOU	-0.13412190832293	0.0459560994932696	0.003517436395568	1654.71104039246	-0.226123622030861	0.0829854673732906	-2.72485808887111	0.00643291301528646	0.0355680501572042	-0.711554138070499	-0.708487995470073
LINC02814	-0.00411588760876021	0.444974041530484	0.992619892302337	116.325584120727	-0.0180239349718385	0.69252030738501	-0.0260265796968435	0.979236138096505	0.98970504502338	-0.166258424070595	-0.101636204319706
ENSG00000233920	-0.20475886644327	0.132489196884374	0.122231183568326	22.2182721855333	-0.337482816735171	0.236680424966152	-1.42590083984949	0.153896966973909	0.328050158651479	-1.00783295886217	-1.03322912181404
RAB4A-AS1	0.130861086688717	0.0530194293504899	0.0135804935161558	61.9747519114341	0.168712293986439	0.106151914104724	1.58934763832894	0.111981929126992	0.266517267068796	0.399887398782572	0.442916344593331
RAB4A	0.105209632139826	0.0249168268398362	2.41679242348344e-05	463.967531057258	0.113071862055985	0.052955473248025	2.13522522075094	0.0327426177358231	0.114595658692358	0.292295241538356	0.280659994021311
ENSG00000237481	-0.0590160861463272	0.136260001858124	0.664932103317059	10.5505826643982	-0.0686365516118915	0.260672850756779	-0.263305332383589	0.792315250018131	0.885614810965455	-0.396531166793011	-0.249230645699676
CCSAP	-0.043977382182573	0.0285723972458701	0.123766169224292	495.595221656355	-0.0821704799763767	0.0567794778613417	-1.44718625586944	0.14784476488139	0.319334539043203	-0.333453004947121	-0.288697733735033
NUP133	-0.0473930935735553	0.015517513057836	0.00225685573516893	588.721066548513	-0.0996476377746673	0.0350949427185819	-2.83937314198568	0.004520226435941	0.0276885031310169	-0.34777982436311	-0.339663906072919
ABCB10	-0.0608130447480078	0.0204093903556368	0.00288568451281861	331.83353957449	-0.130958401989579	0.0398881166700733	-3.28314327479473	0.00102656477104678	0.00900722469445819	-0.40406830867574	-0.430971075317805
TAF5L	-0.140442081362336	0.0419618553605133	0.000817210522017214	208.590965537938	-0.232237241290826	0.0728379583177403	-3.18840954159836	0.0014305776241111	0.0116229990274898	-0.738063397035537	-0.726316281762832
URB2	0.059656111945098	0.0462148013056597	0.196757679684676	102.610505565509	0.0467496504202876	0.0807943076598989	0.57862554645655	0.562841863385504	0.731622848169601	0.101226095791587	0.0872538746129663
GALNT2	0.065767348765026	0.057851115489918	0.255605997669203	724.616744254139	0.0575585395099567	0.0963471264988333	0.597407951867187	0.550235045984004	0.722122787439286	0.12685899515147	0.118774314634344
ENSG00000227006	0.375341983810266	0.126815642169596	0.00307893611026017	6.39888158572534	0.366889901027289	0.259651449459226	1.41300925448869	0.157653003027622	0.333088125255844	1.4253351789922	1.02083377204493
PGBD5	0.073149744105092	0.0509853439388439	0.151366614968117	670.525666755601	0.0817577461462221	0.0851074709592182	0.960641236600707	0.33673258714499	0.537838715030479	0.157823626757582	0.189343050701066
ENSG00000282564	-0.146974667046579	0.145827920494779	0.313519901804271	22.5423207744111	-0.179740366100085	0.266763707348394	-0.673781182180615	0.500450440222291	0.682544838351413	-0.76546359708309	-0.573227042708554
COG2	-0.0158765022515823	0.0213033016089971	0.456114452468552	295.654078441696	-0.0565947635286809	0.0465281474744089	-1.21635540206729	0.223849565206583	0.417595487504695	-0.215587006881656	-0.21411487608837
AGT	-0.388316535604488	0.390614159103431	0.320165461753944	73.6714869257187	-0.573737040264542	0.615836554044687	-0.931638494818725	0.351523382029595	0.552577561524791	-1.77774507305178	-1.72218402002575
ENSG00000244137	-0.320884349012651	0.0921320867939069	0.000496063804456511	38.2799411509186	-0.503780364024615	0.171528642897173	-2.93700431318995	0.00331399494517862	0.0219168569868162	-1.49490830801446	-1.51817922367502
CAPN9	-0.324349897268377	0.0952395852488877	0.000660138397879281	56.0191199987464	-0.5140264307957	0.170149744379361	-3.02102382034522	0.00251921540608552	0.017797739942345	-1.50944416258586	-1.54805838428383
C1orf198	-0.111480997261268	0.041790819405087	0.00763961985279256	831.204701233586	-0.199958498599326	0.0809201158011844	-2.47106046030151	0.01347130409575	0.06066166808535	-0.616589368783996	-0.632186333297974
ENSG00000223393	0.0602805611881206	0.0874800701894589	0.490774403954702	26.2413727604058	0.0573830118014882	0.162090787258307	0.354017725326012	0.723325599479266	0.840718717840544	0.103845278302983	0.118262447914187
TTC13	-0.0297376093347487	0.026510515637744	0.261977760261726	486.991030239692	-0.0851621085334501	0.0492477411900647	-1.72925917972113	0.0837627189062116	0.218681225789164	-0.273725870314467	-0.297421798504057
ARV1	0.077139256392375	0.0426886565089676	0.0707591597453155	149.330150515068	0.0687740144187435	0.0708654439178788	0.970487315347112	0.331803644617744	0.532964899599607	0.174557189859158	0.151480423582355
C1orf131	-0.0351796676315128	0.040155831045267	0.380987259771375	156.41139396133	-0.0871781169876503	0.0795960148286547	-1.09525730873986	0.273403924926257	0.473694779905355	-0.296551975199928	-0.303300799855264
GNPAT	-0.00954253900626867	0.0287085850211239	0.739592357734962	336.304911150779	-0.0428960400835292	0.0501295398341731	-0.855703846981798	0.392161611797699	0.590916082637863	-0.189019906440238	-0.174167219382832
EXOC8	0.20468512150086	0.0676359882254264	0.00247586754065935	54.455452079065	0.254383036906281	0.119410100810094	2.13033097853961	0.0331442977199986	0.115531753881197	0.709534056315052	0.692745859115105
SPRTN	0.0938777977462412	0.0534310459055786	0.0789195634758029	101.858692610311	0.108609785915519	0.088214024078549	1.23120770251688	0.218245191325753	0.410703554863612	0.244765129527898	0.267647870186051
EGLN1	-0.0131380264220559	0.0352840408413228	0.709631984451337	611.163608958153	-0.035126461223242	0.0709253036338381	-0.495259934375287	0.620416648704897	0.773640888718924	-0.204100776286104	-0.151509891471944
ENSG00000233461	0.0822229690994733	0.0868383602472933	0.343714821951661	58.6168517833968	0.108968561991963	0.155170811577297	0.702249094944514	0.482523833222861	0.667485180779826	0.195880254246171	0.268694118297659
TSNAX	-0.0191388347630363	0.0241338212920566	0.427760574525881	445.708707499405	-0.0625168471001168	0.042444171553268	-1.47291948016131	0.140772748689605	0.30966217953174	-0.229270495741372	-0.231384613844625
LINC00582	0.0691636834819599	0.0985606344781872	0.482842943907784	12.2334845420166	0.0746484249673641	0.228636079930461	0.326494510359293	0.744050242049654	0.855161047696563	0.141104541275252	0.168611139220441
DISC1	-0.371405196848747	0.0719129562289241	2.40890177094691e-07	547.850923637812	-0.555532202655478	0.120497628738011	-4.61031647239575	4.02056445362753e-06	0.000108508798084288	-1.70681235400656	-1.66909581760318
ENSG00000286071	-0.0434569931116148	0.114461035734998	0.704193170215487	10.9702150802874	-0.159986315460076	0.24748045588242	-0.646460403871597	0.517981232459274	0.695795360881449	-0.33127029118935	-0.51562108864499
SIPA1L2	0.213133725132109	0.104176069561869	0.0407663006449139	242.636437645865	0.279225096141798	0.16253441696876	1.71794442893573	0.085806751920232	0.222426839113655	0.744970779353698	0.765189255623728
MAP10	-0.098592082936984	0.113586825789449	0.385400510629371	15.0044666410527	-0.188906308226131	0.211810091849578	-0.891866419473005	0.372464535662917	0.573008887288779	-0.562528259148188	-0.599956388030416
NTPCR	0.044558522602038	0.0414608343932422	0.282502972814979	220.917749805088	0.0192223287203045	0.066921656061986	0.287236297656769	0.77393139524906	0.874093287640681	0.0379009458079455	0.00697982559688507
PCNX2	-0.114778418050787	0.0749262889368666	0.12555094768638	369.769599450998	-0.194788465397081	0.118303552981823	-1.64651407745133	0.0996579642024128	0.246246563609376	-0.63042003150178	-0.617109694051518
ENSG00000289305	0.226121408627038	0.134357368778198	0.0923780351062692	25.4678953425195	0.302878039341646	0.232834020339203	1.30083240799776	0.193315826339675	0.381364006242554	0.799446165229422	0.834165000612401
KCNK1	0.317534676017083	0.0657713598407495	1.38010597892092e-06	1024.03999441947	0.433477430295362	0.109639096096427	3.9536757026355	7.69597024373153e-05	0.00117633264800214	1.18286889162847	1.21501359987498
ENSG00000286109	0.370460522971973	0.136731840794853	0.00674061006258343	11.491134362196	0.577163962438839	0.266246693622287	2.16777889177335	0.0301755136034297	0.10834698682417	1.40486043744902	1.63402638469826
SLC35F3	0.83317663277631	0.123311272998819	1.41175165493268e-11	839.091774266708	1.2308632228847	0.195028414679451	6.31119944705361	2.76881087958846e-10	3.14471541219925e-08	3.34567140980973	3.54031741608615
ENSG00000236358	0.584321235345349	0.136108605869467	1.76234220049082e-05	18.4046492776114	0.831522075508554	0.248418355602977	3.34726503397959	0.000816131417038047	0.0075539498164444	2.3018752772968	2.37577510470573
COA6-AS1	-0.00389000910650389	0.083140609775512	0.962681941471537	80.9249036221919	-0.0366244286351085	0.147990546178418	-0.247478163848075	0.804538188735969	0.892748631303126	-0.165311001955154	-0.155878202735758
COA6	0.379839136813561	0.0684692517154111	2.89638900849398e-08	54.7577570426714	0.52764510479411	0.125828874524912	4.1933547191479	2.74859132722837e-05	0.000523320269578812	1.4441979843025	1.48962151853957
TARBP1	-0.284895248411781	0.0445089882868048	1.54516800996538e-10	521.2592183322	-0.464879135259167	0.0804002176767298	-5.78206314227078	7.37899991921985e-09	5.61318807808561e-07	-1.34395605056854	-1.40473705233929
ENSG00000287633	0.0320983422026398	0.115161439456192	0.780456075295349	16.630665079429	-0.0352787995989598	0.221837266718898	-0.159030085975876	0.873645170279491	0.932034802332599	-0.0143618873295731	-0.151954134408932
IRF2BP2	-0.0249072029898884	0.0405404718342475	0.538965097771891	784.925422860302	-0.0635283327458638	0.0769007661330322	-0.826107930263853	0.408742869514772	0.6045801528234	-0.253465271134054	-0.234334266890813
ENSG00000228044	-0.332759284518236	0.144443735781556	0.0212378369405682	10.2850127222834	-0.508261435027444	0.294873767513223	-1.72365768346841	0.0847696585032123	0.220625042141954	-1.54471639689873	-1.53124673955056
ENSG00000286263	-0.233725873416302	0.174432530484107	0.180270913043583	116.270458705511	-0.362053591810748	0.279669711014455	-1.29457562814886	0.195466664386633	0.384022046157547	-1.12933182993775	-1.10488141055745
ENSG00000273416	0.376506395456975	0.141757000853451	0.007907394324082	10.676391358375	0.537268071801654	0.277065401765991	1.93913808211762	0.0524845266648762	0.159166407121092	1.43021917341641	1.51768362111761
TOMM20	-0.0447373991430918	0.038620618765572	0.246708503174095	462.625094976086	-0.101330069069345	0.0703629887821805	-1.44010467467532	0.149837786748658	0.321909539678821	-0.336640811087648	-0.344570143362806
RBM34	-0.111293996138005	0.091359278127988	0.223147466000729	13.9139776853462	-0.210905346350014	0.186912419187166	-1.12836454242681	0.259165995910596	0.457837531120954	-0.615805013486694	-0.664109082720808
ARID4B	-0.0235363058033102	0.0145973494802401	0.10688178542311	3574.1868449819	-0.052151438468024	0.0329913895211252	-1.58075907759599	0.113933134637998	0.269574173435205	-0.247715196206223	-0.201157433384681
GGPS1	0.122548538840858	0.0402418273475751	0.00232446360894267	304.637463957524	0.141608819374551	0.0663964462297267	2.1327770899755	0.0329430164860619	0.115124580049047	0.365021346510865	0.363878301110078
TBCE	-0.0541646670416225	0.0287626691341433	0.0596788809785185	215.401603109942	-0.115466006466101	0.0539504074845842	-2.1402249185809	0.0323365942988974	0.113616972353341	-0.376182431941499	-0.38579278550151
B3GALNT2	0.0935399777360304	0.0450483852201944	0.0378538724351716	219.575866832088	0.087587014257593	0.0808712715507789	1.0830423780662	0.278789613351394	0.479554493727604	0.243348181276891	0.20634212381105
LYST	0.0308603614770684	0.0275312788478247	0.262321910778785	784.627556499216	0.0101661060493968	0.0450112586793847	0.225856959962173	0.821312673828207	0.902605078649397	-0.0195544590271007	-0.019429560340049
GPR137B	-0.0580071537383934	0.050777170139012	0.253293399728666	220.54269970822	-0.116216661287567	0.0897741502552633	-1.29454482116642	0.195477297860387	0.384022046157547	-0.392299312647029	-0.387981814372146
ERO1B	-0.000928038157064425	0.0239432527659506	0.969081813487124	416.478985508434	-0.0250898419694225	0.051424449300407	-0.487897144466336	0.625622697236804	0.776980728476569	-0.152887346074842	-0.122241513141576
EDARADD	-0.0337044911514041	0.108018008370615	0.755020313154506	12.8060499001454	-0.0598445709950641	0.215141091486663	-0.278164299444273	0.78088623867555	0.878725363529559	-0.29036451243799	-0.223591831627035
LGALS8	0.1387874876908	0.0346333043802352	6.14059705984853e-05	124.650517399325	0.151879866147312	0.0659843447275172	2.30175607220927	0.021348932092245	0.084332781659836	0.43313380129637	0.393830307377493
ENSG00000230325	0.0845073042289852	0.0700736171803011	0.227825623702234	68.2905955419639	0.0760941268030516	0.122825266191802	0.61953154397585	0.535566248138627	0.711550445841369	0.205461642466651	0.172827035749914
HEATR1	0.0265301765186251	0.0420329879228325	0.527926022910683	302.337056084013	-0.00782314501202291	0.0689511776765795	-0.113459193528469	0.909666512969038	0.952144172791723	-0.0377169355469948	-0.0718890780950177
ACTN2	0.00937029221471389	0.0588077268147202	0.873402762492731	1142.98951842251	-0.0521102438963842	0.109321211809889	-0.476670931776758	0.633596465072677	0.782662949678991	-0.109692151096663	-0.201037303460708
MTR	-0.0578358296683375	0.0210929523450813	0.00610755585768643	682.894568750753	-0.126688479617205	0.0442921033130251	-2.86029495420123	0.00423247155311344	0.0263904202253795	-0.391580712996079	-0.418519302437372
RYR2	-0.0841876282332299	0.0904605644031524	0.352031758718334	1259.15435966674	-0.145770974140288	0.140475060614557	-1.03770002662795	0.299409732564	0.500648826917925	-0.502110384888871	-0.474166892035455
FMN2	-0.0960370334929096	0.358264033411971	0.788651466020153	85.1348374558647	-0.135933715566927	0.581077607036541	-0.233933839337194	0.815036341991241	0.899048567800123	-0.55181139001199	-0.445479881162824
RGS7	-0.432064366739873	0.354467598472204	0.222878068600574	455.920891335038	-0.66208451678522	0.536121234906002	-1.23495298018051	0.216848004025948	0.409437670958715	-1.96124045798757	-1.9798193155319
ENSG00000287738	0.242345290283104	0.12236929966709	0.0476538939525751	19.2254160402272	0.333142427387216	0.221638009714273	1.50309248768607	0.132815195759546	0.298009675764491	0.867495422355328	0.922420770494048
FH	0.0109837254576255	0.052058493141185	0.832896513685993	104.159101804019	-0.0315515713277412	0.0889100067110875	-0.354870868813089	0.722686333258234	0.84029112615089	-0.102924785805797	-0.141084943857128
OPN3	-0.00287213682202523	0.0602404573922138	0.961972969559387	39.4928251923092	-0.0674372893495062	0.116862684851457	-0.577064350654148	0.563895985450964	0.732392820623455	-0.161041650496841	-0.245733406168599
CHML	-0.108226795490303	0.109982975689845	0.32509965429037	24.6672959543536	-0.204736320476188	0.189123223168545	-1.08255515661198	0.279005920809979	0.479775190289897	-0.602939983405918	-0.646119221928164
ENSG00000288723	-0.594092026917116	0.125162713017915	2.06907820147905e-06	39.1780264243921	-0.918070433410152	0.209464753510109	-4.38293516224362	1.17090969302796e-05	0.000259840271770317	-2.64084735741214	-2.72631496965102
PLD5	0.170439903037299	0.0664811724142928	0.010355349585817	2634.91385357305	0.231174494614744	0.104468426461726	2.21286471371749	0.0269069740811586	0.0998204930174468	0.565896317458124	0.625066057868631
ENSG00000272865	0.319458902126991	0.0779896545740792	4.20041094571458e-05	110.187366785998	0.424140649919647	0.129222189149969	3.28225866400863	0.00102979093531151	0.0090258471313075	1.19093984284085	1.1877860630408
LINC01347	0.0716260016314027	0.135470596849175	0.596999764183076	8.99653803873814	0.041693092033559	0.266294107734395	0.156567835421819	0.875585453468471	0.932912058076667	0.151432459367195	0.0725081459796871
CEP170	0.0712727721176692	0.0199926492333168	0.000363927139214663	2553.8954634428	0.0660028965562825	0.0397765770088372	1.65934078595095	0.0970471410052043	0.241804690911048	0.149950877677062	0.143399403076801
ENSG00000227230	0.397356184707191	0.133038537671635	0.00281937095318051	10.1351869134037	0.405947985710133	0.261892168529551	1.55005775082705	0.121127655386407	0.281038842934414	1.51767128258403	1.13473336018782
SDCCAG8	-0.0911978864636199	0.0232976241158876	9.06024244424364e-05	2775.28951620933	-0.158619562739773	0.0415838835544581	-3.814448030859	0.000136487654537615	0.0018524942655292	-0.531514129008297	-0.511635420294895
AKT3	0.0224864139694587	0.0294468068149943	0.445088801055289	4212.40603803834	-0.000234364632232059	0.0541340680980911	-0.00432933715248205	0.996545699518279	0.997643687067482	-0.0546780453046863	-0.0497589873139745
AKT3-IT1	-0.164604052350082	0.0957510715443566	0.0855992350320572	13.7353209803891	-0.183046030781052	0.195683574834552	-0.93541847309267	0.349572680400519	0.550538134395963	-0.839408082066511	-0.582866886770495
ZBTB18	-0.0305136629600082	0.0602867186504533	0.6127567047495	150.392772044953	-0.0700058353034453	0.108090197968273	-0.647661273818682	0.517204056894551	0.695287880199768	-0.276980940451707	-0.253223694764554
C1orf100	0.742326448826008	0.170275191220319	1.30318845927554e-05	8.8102637245244	1.1100389504529	0.327312430815451	3.39137425269001	0.000695430670903376	0.00671414912787764	2.96461047392337	3.1879746174212
ENSG00000240963	0.358929821676049	0.0767576775565738	2.92321821279925e-06	292.460654042744	0.496549128665258	0.128663711141758	3.8592787683403	0.000113722154402401	0.00160893238343535	1.35649620045799	1.39894070552128
ADSS2	0.23792735947558	0.0366608512955832	8.58607056569043e-11	1481.99853612946	0.313284772689115	0.0617496522085706	5.0734661894279	3.90633908783299e-07	1.52114704241687e-05	0.84896490568497	0.864512690516157
CATSPERE	-0.208586502772864	0.0435838618121931	1.70252005066842e-06	344.583576004812	-0.352920184872103	0.07639481147262	-4.61968788284254	3.84317731916093e-06	0.000104064842806088	-1.02388755136345	-1.07824694301762
DESI2	0.130236470330544	0.0358430909318973	0.00027958431648393	279.184183306207	0.160245777209621	0.0579717746223112	2.7642034119816	0.00570619552335712	0.0325747780868436	0.397267515325368	0.418226634851676
COX20	0.0231254627930244	0.0476867995062747	0.62771554176311	291.989229902083	0.000199151001565771	0.082124898849534	0.00242497713063425	0.998065150083486	0.998562090638029	-0.0519976264855211	-0.0484947867638445
HNRNPU	0.132614365503321	0.0335453114789284	7.7083715269577e-05	2098.17779416394	0.163030435482594	0.0611673613790669	2.66531744719639	0.00769156788515003	0.0404129359486583	0.407241330683559	0.426347141348238
EFCAB2	0.122335090027524	0.0440481188686939	0.00548116063162799	1010.91978874956	0.147446324826631	0.0782759154585823	1.88367423060863	0.0596090541952091	0.173754814306443	0.364126059335473	0.380901395615932
KIF26B	0.514750821402442	0.154697729551958	0.000876409313522032	91.749077568019	0.702268392471348	0.249626083398821	2.81328130021314	0.0049038731239795	0.0294214398175659	2.01006995677497	1.99885080379766
SMYD3	0.218757607293161	0.0489642010768956	7.90632222676341e-06	1547.28901603599	0.293261068092459	0.0809754982109392	3.62160251646148	0.000292783738161691	0.00343071134220277	0.768559524102715	0.80612038261951
TFB2M	-0.0309087931167898	0.0706141193465848	0.661593573506884	66.1170781285524	-0.0864473567671216	0.116904857934037	-0.739467617469749	0.459623096264331	0.648438499054452	-0.278638269702933	-0.301169786805718
CNST	-0.0676443175964084	0.0209791327557899	0.00126253708907401	338.475116789405	-0.124605735465171	0.0479052321238088	-2.60108823067871	0.0092928550286881	0.0464500745703527	-0.432721318628153	-0.412445689175227
ENSG00000225300	-0.0599829423208043	0.104030545758951	0.564216651325397	10.0791449161207	-0.178757230900812	0.217009168904415	-0.823731235888694	0.410092287013791	0.60560355341856	-0.400586536883569	-0.570360064074163
SCCPDH	0.180263003242152	0.0560073759262261	0.00128836788446553	704.465481378483	0.20458482805102	0.1006966640805	2.03169419681538	0.0421846237805815	0.13621510798251	0.607098212650924	0.547526360388401
ENSG00000260855	-0.082932830631135	0.098140810689924	0.398088961498996	18.4355989297402	-0.17505519381531	0.185317573934445	-0.944622736520578	0.344851515072477	0.546251479807298	-0.496847276683567	-0.559564335027225
LINC01341	-0.168692448408048	0.101119012109436	0.0952648208288746	73.1123073197211	-0.294874036848801	0.178164648171715	-1.65506479469822	0.0979113552098434	0.243253868214642	-0.856556402085047	-0.908975141626928
AHCTF1	0.14474597679707	0.0298862244145096	1.27742728757682e-06	644.531256800865	0.17406824234602	0.0492734795228387	3.53269637199738	0.000411344603866266	0.00448502733082186	0.458126017454631	0.458535142013235
ZNF670	-0.162280904422257	0.0642956485752584	0.0116034666813007	82.8909912265826	-0.298497174773196	0.112052848183771	-2.66389636329145	0.00772413553154406	0.0405548111134521	-0.829663897904333	-0.919540788169108
ZNF669	0.19052732683535	0.0493687545728628	0.00011372648541882	52.4140127934381	0.216247300127705	0.101989087603466	2.12029840847753	0.0339808878065546	0.117521129218905	0.650150769999671	0.581535984184568
ENSG00000259865	-0.253888637118663	0.0998633178807931	0.0110106283973931	25.5052986915833	-0.42016996226344	0.202117804266464	-2.07883696237619	0.0376323382955462	0.126199896006491	-1.2139022872819	-1.27435799172295
ENSG00000290683	-0.0164345352534624	0.0914341442636934	0.857355296926083	33.6217714523871	-0.0917140888885772	0.170228370553385	-0.538770879321874	0.590044959453574	0.751923430876048	-0.217927613897578	-0.316528415483078
ZNF496	-0.170953400531397	0.0357619774557591	1.75023590469277e-06	151.593455253087	-0.271601232802162	0.0709408894727566	-3.82855691295589	0.000128896826210893	0.00177003156396234	-0.866039712901335	-0.841107942880065
ZNF496-DT	-0.133076324866602	0.0561787273079112	0.017845767148845	63.2228414876625	-0.201526919674175	0.117106753050693	-1.72088213893984	0.085272213303057	0.221439671097411	-0.707168555201085	-0.636760098650539
ENSG00000286216	0.424429197150584	0.127994685799691	0.00091318843695287	7.24260001214282	0.674782749350301	0.270335810559302	2.49609087288226	0.0125570428332292	0.0578345354935128	1.63122600542957	1.91869829614782
ENSG00000289367	-0.258077805037769	0.247655478936531	0.29737274916479	23.4445151319339	-0.340161818204679	0.38053745612769	-0.893898386944957	0.371376260916121	0.572034163428438	-1.23147328360165	-1.04104151626422
OR2L8	-0.483435765261816	0.255865326855965	0.0588362536562601	8.47937842001977	-0.754014430050886	0.42337230416788	-1.78097249779451	0.0749169437313008	0.202657395753461	-2.17671204370578	-2.2479015664665
ENSG00000290612	-0.473699939536639	0.273445415975795	0.0832133644283701	26.2876935702812	-0.719634545791474	0.41917047482514	-1.71680638072535	0.0860145547278896	0.222766119172547	-2.1358762115572	-2.1476443549482
OR2L5	-0.445776858818757	0.226786091493199	0.0493417158630277	58.8845947933566	-0.676609814619549	0.346455671967512	-1.95294771991205	0.0508257903665007	0.15560760042009	-2.01875597240604	-2.02217739464451
OR2L2	-0.53880630575957	0.247338394573119	0.0293749625940633	52.3524490388431	-0.798088441758759	0.373325742397722	-2.13778036476391	0.0325345733622314	0.114087252860054	-2.40895758317711	-2.37642839572847
OR2L3	-0.397376958614469	0.247882211967893	0.108915263303352	77.2976994227622	-0.605701628676237	0.400810020470953	-1.51119382685227	0.1307390747501	0.294970005178354	-1.81574800404858	-1.81539784463626
OR2L13	-0.599870781198319	0.251789699083894	0.0171989038017223	28.4916429864261	-0.895394064517444	0.383804373051214	-2.33294388336207	0.0196510907674112	0.0796415420088619	-2.66508569594822	-2.6601870706916
OR2M4	-0.476826694586991	0.294695701721196	0.105655980213716	11.9801696872483	-0.765875808332175	0.464710014152188	-1.64807252912212	0.0993377886982727	0.245678139144148	-2.14899103591932	-2.28249123239651
SH3BP5L	-0.0259207533006014	0.0360197858942915	0.471755660813156	92.1277591394716	-0.0631996290696407	0.0733568311390645	-0.861537065986827	0.388942315728551	0.588132895937119	-0.257716494556777	-0.233375714682049
ZNF672	0.0553652926855945	0.0398113025718414	0.164318595474799	78.9989141666552	0.0422542617082878	0.0810740394693814	0.52118115718467	0.60224057918346	0.760634396948063	0.0832287342932325	0.0741446060198785
ZNF692	0.00147624802865083	0.0407689258641025	0.97111481021887	264.419399440305	-0.0208793847139007	0.0776415912309483	-0.268920103038513	0.787991166650379	0.882591119748456	-0.142802836564454	-0.109963150001363
PGBD2	0.302851657584604	0.0601841614729233	4.85180719935895e-07	56.3422489590186	0.38956552391421	0.107458174253927	3.62527584912855	0.000288653172656959	0.00339356881554394	1.12128261296361	1.08695949553281
FAM110C	-0.309113941196907	0.180322280249989	0.0864864131021691	8.471133935679	-0.381212647729012	0.31496804003736	-1.21032168115786	0.226155481316214	0.420841153365193	-1.44553864883485	-1.16075226536297
SH3YL1	-0.010728030111037	0.0385983524061805	0.781058337172084	836.558489091527	-0.0507982769406719	0.0680724475862251	-0.746238437751593	0.455523392474257	0.645213913301321	-0.193992316293751	-0.197211399115266
ACP1	0.139767869503355	0.0269154952167739	2.07109781460951e-07	253.989323039786	0.157089022645099	0.0494887630311553	3.17423619067231	0.00150231387304773	0.0120620242482551	0.437245903163136	0.409021036377331
ALKAL2	0.605558262093226	0.112695172679578	7.72579754610222e-08	10.5887347878218	0.883460939494745	0.231355318783061	3.81863250061329	0.000134193500835769	0.00182894558847417	2.39095161083969	2.52723709432129
ENSG00000228643	0.663640226563157	0.116303131974347	1.15577031596203e-08	33.5420346441964	0.928755537238524	0.197943103489712	4.69203281581767	2.70503724460694e-06	7.69406680618199e-05	2.6345699149164	2.65932334663003
TMEM18	-0.101404996796781	0.0529896857513915	0.0556617920510408	99.3210518065201	-0.177464750041943	0.101323791185429	-1.7514618034492	0.0798663952137305	0.211361633288117	-0.574326711736552	-0.566590984286888
TMEM18-DT	-0.162008261752876	0.149648271895623	0.278988848256006	11.9254328851467	-0.201711777467342	0.264278308521214	-0.763255140370897	0.445311249847545	0.636520319109998	-0.828520328719996	-0.63729917338187
ENSG00000290112	0.318077055574704	0.0854431427177121	0.000197123151854336	23.8675664678756	0.405630338417719	0.158761849651145	2.55496102690306	0.0106199688035971	0.0514635821578755	1.18514384202313	1.13380705015305
ENSG00000236760	0.7131840093365	0.144490615421585	7.9802411280841e-07	11.8604151221896	1.02372959767464	0.260965741672868	3.92285052862582	8.75074444398579e-05	0.00130851910719365	2.84237577077782	2.93628281496472
EIPR1	-0.0343466628183429	0.0364864778112887	0.346523885807301	236.918384220251	-0.0838608430584426	0.0698676854388274	-1.20028082412816	0.230030294560329	0.425284121359483	-0.293058029674424	-0.293627101378701
TRAPPC12	0.00813406366130114	0.0246277099900647	0.741187679336162	840.541967835766	-0.00771064677961724	0.048681277465349	-0.158390395262442	0.874149181716243	0.932171211251819	-0.114877373504034	-0.071561015353543
TRAPPC12-AS1	0.381703382514093	0.177471670062696	0.0314931839967719	13.1396700383088	0.533752157722483	0.302822101418432	1.76259313710051	0.0779691354034364	0.208149528736614	1.45201735439597	1.50743065636485
ADI1	-0.166548480118985	0.047889707398741	0.000505639305015362	166.398636689932	-0.262037071663513	0.0901578166999473	-2.90642654463998	0.00365582722401347	0.023604837840008	-0.847563766878189	-0.813217327570328
ENSG00000235078	0.402561379322655	0.138894662706143	0.00375165863070167	32.2876760226079	0.569173035172425	0.226793953410903	2.50964819216852	0.0120851495506504	0.0563433925031037	1.53950388924914	1.61072356962387
ENSG00000242282	0.180707164227319	0.124523150413615	0.14672603610233	12.503889191484	0.258316031454485	0.232536393446284	1.11086281001496	0.266627405594672	0.466284347572804	0.6089611962282	0.704215096863096
RNASEH1	-0.0171255501817266	0.0307731814865486	0.577862994131192	154.654493890928	-0.061140170767753	0.0654656918664941	-0.933926901627158	0.350341600942229	0.551423047195665	-0.220825998731007	-0.227370006663153
RNASEH1-DT	0.107541109677671	0.0307487704395666	0.000469796196014678	134.818966529031	0.132715928816228	0.0653492039477103	2.03087292268199	0.0422678871942219	0.136351664623352	0.302074363318181	0.337945217595674
ENSG00000287126	0.0951328459608399	0.0928145131799018	0.305373508033307	17.8831490973031	0.0899305438892633	0.181237996042356	0.49620138079791	0.619752336905183	0.773095070557873	0.250029288899321	0.21317622901655
RPS7	0.128188068427561	0.0444212959649231	0.00390501368086876	458.807635810083	0.154551370655186	0.0731178598069706	2.11372940979396	0.0345383851031867	0.118796064850183	0.388675722636769	0.401620839494966
COLEC11	0.850993661018066	0.219460240858182	0.000105463076773265	11.7213563026573	1.23129687550311	0.380426894700465	3.23661889486702	0.00120954828011073	0.0102149401874837	3.42040294211164	3.54158201610521
SILC1	0.179562474823246	0.0451335981939059	6.93613988543349e-05	2824.96306561313	0.238948185867981	0.0745547647942212	3.2050022091479	0.00135061443962622	0.0111337193347212	0.604159924544986	0.647735378171544
GRASLND	0.146169022149034	0.127077936835019	0.250048612441083	10.1365279018788	0.184385248883172	0.270430331446993	0.681821628130915	0.495351746536531	0.678757482348696	0.464094822029918	0.488621174264718
RNF144A	0.087509602733633	0.0320979943718166	0.00640436724632812	3839.89452756955	0.0888953390299532	0.0569567330431642	1.56075207056881	0.118582260173661	0.276703219452166	0.218054447767047	0.210157406970452
ENSG00000223884	0.268885397417673	0.143905814662241	0.0616949428925241	10.3776746914857	0.43806512822272	0.272881132657285	1.60533314984767	0.10842050756265	0.260882360039302	0.97881493348318	1.22839205682424
ENSG00000229727	-0.036318158517545	0.19055480107761	0.848845513840261	15.0391971391364	-0.12999063196542	0.337132322128378	-0.385577482291717	0.699809612574409	0.826962578457325	-0.301327247892462	-0.428148903978278
KIDINS220	0.0127267912288963	0.0310180052953494	0.681583440959773	3074.47420546102	-0.0160531560142399	0.0538682365463616	-0.298007825083039	0.765697191277283	0.869213717305261	-0.0956136913728431	-0.095889099375521
MBOAT2	-0.0110602386873962	0.0256054192001906	0.665778381920194	2384.64011700487	-0.0550077612687559	0.0467709995746276	-1.1761083100434	0.239551597606743	0.435851193554153	-0.195385728013051	-0.209486925044302
ASAP2	-0.0909504053118747	0.117865268258712	0.440323405312039	602.555711421412	-0.160541932167906	0.185176775915178	-0.866965802674108	0.385960747186825	0.585945235332825	-0.530476096995617	-0.517241355350358
ITGB1BP1	0.0431587659730794	0.0421930331750762	0.306360594809279	478.368829360176	0.0234452978007844	0.0709696060410218	0.330356882455182	0.741130317136917	0.853604671603822	0.0320298231766928	0.0192946752090087
CPSF3	-0.0658829495434464	0.0320061443254782	0.0395472506427106	182.971034084386	-0.140608996285825	0.0689890783059897	-2.0381341472947	0.0415365190136788	0.13514807418142	-0.425333457321574	-0.459113743464546
IAH1	-0.0474450513980655	0.0319357989503239	0.13737477450098	212.21222815044	-0.0901684279008217	0.0613750400705346	-1.46913839562787	0.141795255382692	0.311241632235126	-0.347997755647051	-0.312021022165064
ADAM17	-0.0761636137701989	0.031487478272902	0.0155694865381602	598.87176504616	-0.134539499331372	0.0574561864924806	-2.34160161933092	0.0192011980447076	0.0783913115379912	-0.468454553630226	-0.441414124833466
ENSG00000239300	-0.0526482733426745	0.0342190776018904	0.123910541382237	115.413876953207	-0.0614751305750835	0.0682774435923225	-0.900372470623609	0.367922066040115	0.568882342730852	-0.369822088164877	-0.228346802745428
ENSG00000271855	-0.00557768082823697	0.066834884031608	0.933490047814945	34.4514656614627	-0.0368663280206747	0.143456169601551	-0.256986702789226	0.797189038073285	0.888754377483884	-0.172389752242598	-0.156583619824479
YWHAQ	0.0588583343432315	0.0316492517006662	0.0629269937648811	1717.62760634964	0.0542556727881031	0.0625685500952539	0.867139684482134	0.385865479163138	0.585854986234045	0.0978799068640809	0.109142629866268
ENSG00000240687	0.0162020757480038	0.0647572707554397	0.80243499467825	529.82934801792	-0.00208263326056672	0.108935032738131	-0.019118122134072	0.984746874699484	0.992597250882823	-0.0810369991335965	-0.0551488326495603
TAF1B	-0.0205953541684998	0.0460724082807234	0.654859581722934	214.652465905847	-0.0810324422411029	0.0851747069895684	-0.951367431777924	0.341417887087815	0.542493883544274	-0.235379703490321	-0.285379034664372
ENSG00000269973	-0.024176748944173	0.104277752434657	0.816654877786107	12.6914809287609	-0.0871523764820823	0.216080176215111	-0.403333512627835	0.686702891200705	0.818528225755231	-0.250401463333351	-0.303225736446328
ENSG00000260077	-0.106079699352256	0.120811981729808	0.379913266785369	9.14892240508451	-0.121000282294576	0.259250417596965	-0.466731291760867	0.640692138924255	0.788392139952313	-0.593934228786318	-0.401931614188349
KLF11	0.011051199191893	0.119560618517791	0.926355001312517	14.6137223340007	-0.0298459969358226	0.22833561499191	-0.130711089187204	0.896003859710237	0.945367597287977	-0.102641774773681	-0.136111217614174
HPCAL1	0.139295693368068	0.0627745871184021	0.0264879334311404	183.153251822286	0.138779995657998	0.107878326543696	1.28644928137429	0.198286308713295	0.387961787176211	0.4352654131719	0.355629001154369
ODC1	-0.466606485107507	0.118327454168141	8.03514861653188e-05	26.301287061443	-0.606722425937862	0.23523616095769	-2.57920560966385	0.00990278250025021	0.0486951316270572	-2.10612351028682	-1.8183746518356
NOL10	0.040478730430754	0.0222169374927587	0.0684586032419948	586.33080456757	0.0282747801345186	0.0399937266364034	0.706980381987761	0.479578669289467	0.665098714171902	0.0207887138298379	0.0333782139493835
RN7SL832P	-0.365241346906909	0.0807796432894324	6.1416646261151e-06	30.2885005780519	-0.574261827055338	0.178099564997121	-3.22438646643872	0.0012624290346798	0.0105550172803936	-1.68095877479108	-1.72371438178875
ATP6V1C2	-0.286414465863609	0.0931132932725331	0.00209813142129577	14.8974842458733	-0.448030596329013	0.188910653177496	-2.37165341812701	0.0177086931066352	0.0738841009589334	-1.3503282382608	-1.35560403261913
PDIA6	-0.145694071938961	0.0422328965370905	0.000561049961648829	304.107972124829	-0.242958222496966	0.079277136314413	-3.0646695099252	0.00217910648541858	0.0159674222979484	-0.760092284126065	-0.757580368411793
SLC66A3	-0.0870317277176618	0.0760940014289588	0.252731618299707	106.338063268296	-0.16016315625125	0.130741609167371	-1.2250358342019	0.220561719326951	0.413537420565435	-0.514039642091965	-0.516136784523194
ROCK2	-0.0198479811538748	0.033959685284062	0.558912780825818	572.818276562769	-0.0600629761882044	0.0617953516654078	-0.971965925744976	0.331067500381053	0.532357582217296	-0.232244930966745	-0.224228735913278
E2F6	0.185083794765547	0.0333613991756255	2.89215898623186e-08	160.975505266936	0.235463077161858	0.060187441788656	3.91216290582129	9.14731710415205e-05	0.00135266158443406	0.627318483538021	0.637572246786994
GREB1	-0.108932267409159	0.0939094457399365	0.246060467223805	255.940571327011	-0.179794085344262	0.153207568533368	-1.17353265942017	0.240582267876766	0.437208248219185	-0.605899006469516	-0.573383696570024
LPIN1	0.120553237851872	0.0442526755771995	0.00644570232506733	539.099527096474	0.147257321925781	0.0752513134771128	1.95687377563939	0.0503623104690593	0.154680861543937	0.356652279667216	0.380350233091211
MIR3681HG	0.0714667934976946	0.188570074243817	0.704692844008228	7.70404608433526	0.109383077482492	0.345388415868138	0.31669584866521	0.751474399067697	0.860248043448742	0.150764678656209	0.269902911407551
TRIB2	-0.0278976888944674	0.287398351791635	0.922670995832732	8.83180854188773	-0.0421927081097386	0.50410640689992	-0.0836980199660804	0.933296531461168	0.963883857795365	-0.266008529804584	-0.172116191463952
LINC00276	0.0786356055674025	0.252835023573954	0.755788855461306	30.8515381201942	0.0510867717950021	0.414643237822458	0.123206571662158	0.901943521786143	0.9487619150249	0.180833459121977	0.0999016104739795
ENSG00000287291	-0.0813524862159454	0.0920255626845777	0.376685133257568	34.0896433386299	-0.0693673338020117	0.19449519223622	-0.356653205688308	0.721351441013973	0.839726106724874	-0.490218698779923	-0.251361722816046
DDX1	-0.0293021373914644	0.0260146049596902	0.260007853116506	433.523066444635	-0.0745350464280152	0.0504469358913475	-1.4774940263676	0.139543258388145	0.307827082673067	-0.271899331951584	-0.266431594893034
MYCN	0.0712307724176523	0.100891768214891	0.48018083915544	37.4940606407093	0.0434701296249986	0.186835416045911	0.232665361551777	0.816021268569526	0.899631132285446	0.149774714632592	0.0776902702805315
ENSG00000226764	-0.652699989142432	0.109606141423702	2.60138332101275e-09	74.0375596155317	-0.971807620939542	0.186486519307088	-5.21114139805066	1.8768233425384e-07	8.18545220459082e-06	-2.88667190024618	-2.88302115678884
GACAT3	-0.525424717040712	0.075166234989081	2.74554498466769e-12	79.3178478789339	-0.777820967078058	0.135451364445484	-5.74243729668083	9.33234406898654e-09	6.81386103786941e-07	-2.35283000589401	-2.31732521548875
CYRIA	-0.317982152799073	0.193442136239328	0.100215417901428	64.3768945016543	-0.460488810117699	0.311985409749177	-1.47599469631581	0.139945316027073	0.308464372455901	-1.48273537057851	-1.39193416583098
SMC6	0.0146804685211006	0.0364829520409347	0.687395143549785	716.044819222551	-0.0192549112445038	0.0601401478791324	-0.320167341177838	0.748841479121012	0.858657849343886	-0.0874192104701456	-0.1052259269497
GEN1	-0.126620969996495	0.0524712169191018	0.0158152655780305	86.8626228087875	-0.23751759668209	0.0917822871585613	-2.58783697852026	0.00965806768547512	0.0478973946770725	-0.68009229116592	-0.741714638062089
KCNS3	-0.142159089595557	0.144852575214281	0.326392898054587	118.27359280329	-0.271369587322596	0.231199244220893	-1.17374772671542	0.240496087373059	0.437139788505732	-0.745265196039419	-0.840432427812393
ENSG00000287881	-0.0830268171389893	0.166494257255887	0.61800711774641	21.5207453235159	-0.206155758418527	0.28923930355384	-0.712751537863364	0.475999518710235	0.662100027938927	-0.497241492579302	-0.650258528766676
ENSG00000260331	0.353871807716578	0.122719600384583	0.00393182535282449	8.30118968377685	0.56509126407108	0.243604318483308	2.31970955026317	0.020356594858988	0.081621012237987	1.33528092659375	1.59882047578012
RDH14	0.0968070590389137	0.0336577221803683	0.00402467373591585	105.689576061253	0.0978899667233186	0.0744312399265983	1.31517312918412	0.18845172371518	0.374716940867463	0.257051588411152	0.236387172154584
LINC01376	-0.410744082978921	0.0677761679782494	1.35865750678024e-09	232.736720454766	-0.602684935242802	0.128911139138696	-4.67519672287101	2.936719716047e-06	8.30969739722296e-05	-1.87181491221482	-1.80660068670054
TTC32	0.126259290342588	0.0428488632427439	0.00321268393718097	183.856393116136	0.139892184314001	0.0793768653107141	1.76237980381821	0.0780051485848046	0.208149528736614	0.380585678674075	0.358872320197904
TTC32-DT	0.160110857955171	0.160493343555442	0.318465204973726	6.71497000213145	0.202847959280062	0.302135918205949	0.671379822976862	0.501978595277462	0.683642262116987	0.522572293062521	0.54246137475798
WDR35	-0.0781711571734977	0.0478577610203641	0.102383622020057	284.928313733065	-0.121535320130745	0.0760504879036692	-1.59808731647705	0.110023545969353	0.263344811112069	-0.476874969911518	-0.40349186963035
WDR35-DT	-0.0438478877592166	0.13074063204465	0.737337907248603	13.9282078408775	-0.0406664939046184	0.24470647851018	-0.166184786574527	0.868011531523887	0.928775178153299	-0.332909855071021	-0.167665508057621
LAPTM4A	-0.0391920555965189	0.0550753772531487	0.476707815576152	135.574986315731	-0.0706639671199117	0.106817646871267	-0.661538324328316	0.508267145512964	0.68833370943943	-0.313381487773296	-0.255142911834412
PUM2	0.0174116038556249	0.022135379385911	0.431518322955448	1777.92706941624	-0.00386224899624614	0.0387380643015806	-0.0997016517443427	0.920581189176042	0.956797927181841	-0.0759637687599182	-0.060338475229129
RHOB	-0.287214408843172	0.0452783934013797	2.24895652417218e-10	717.414708910104	-0.44407865073018	0.0888453113301841	-4.99833524224829	5.78273856020349e-07	2.12531885735119e-05	-1.35368350962288	-1.34407953059284
HS1BP3	0.117443830468813	0.0546548825307363	0.0316481986607382	177.436126565823	0.131876407970157	0.0953472241096155	1.3831174342165	0.166628860768673	0.345682154285605	0.343610218155392	0.335497041260832
LDAH	-0.210400499243943	0.0456483419068016	4.042996390514e-06	355.618062842662	-0.338542673724686	0.0765637608061246	-4.42170904564036	9.79232607711077e-06	0.00022525104499458	-1.03149615668385	-1.03631983339338
ENSG00000233005	0.219999752404927	0.136867670062682	0.107968797150669	42.3814598015366	0.222359396275919	0.227267653486903	0.978403186130197	0.327874953009383	0.529096680460628	0.773769562852389	0.599359828841168
ENSG00000228999	0.173600802081764	0.18000359351097	0.334830564673496	20.6086127078843	0.156357846444294	0.31764695452548	0.492237826356214	0.622551226746586	0.774877802069873	0.579154354984888	0.406888810263125
KLHL29	1.11207598356036	0.240725115119003	3.84309374879906e-06	34.5328003329031	1.55829440317997	0.384219065574618	4.05574460717993	4.99748418753193e-05	0.000848956030123218	4.51548354454359	4.49515882430175
ATAD2B	-0.106187101487095	0.0274436946369992	0.000109161097694035	912.068126176818	-0.185460057914509	0.0452566789304003	-4.09795995414789	4.16807366740812e-05	0.000731730523083453	-0.594384715029032	-0.589906573905673
UBXN2A	-0.0059019579074369	0.0319732266090398	0.853550139146259	823.405009179725	-0.041078709316985	0.0526952599845873	-0.779552265782538	0.435654462050974	0.628207434918328	-0.173749896184123	-0.168867593773701
MFSD2B	-0.0163562657192824	0.0760377373524764	0.829683730844841	26.6219479999386	-0.114125400406172	0.147193097048351	-0.775344786506418	0.438135951518849	0.629976734802106	-0.217599321090132	-0.381883364972378
WDCP	0.0385670861796135	0.0740183153544571	0.602333418608756	38.6625629763225	0.0287783778658315	0.13446412138856	0.214022726424328	0.830529334653308	0.907771015048651	0.0127705358169036	0.0348467850442543
SF3B6	-0.0553639074955263	0.0418113952094898	0.185458406421095	149.310027998204	-0.133364171569012	0.0707715003510204	-1.88443329458239	0.0595063897887412	0.173635504905417	-0.381212511902233	-0.437986682111869
FAM228B	-0.0823770479568953	0.0315059857846918	0.00893195765466783	701.582292910249	-0.144958024591723	0.0566359928514637	-2.55946823377665	0.0104832436236323	0.0509974567116317	-0.494516108415255	-0.471796201830997
PFN4	-0.181282918281679	0.102620867444295	0.0773068468088225	10.2551406396733	-0.349319969693496	0.219875244499178	-1.58871895964988	0.112123856510336	0.266732461560225	-0.909365719850647	-1.06774814284862
FAM228A	-0.0911979508989773	0.0557793169825531	0.102053679227495	43.4116597566935	-0.203954393268932	0.12575888461294	-1.62178913956387	0.104848504629247	0.255246400790471	-0.531514399275197	-0.643838997805876
ITSN2	-0.00493774231857484	0.0188684328586854	0.793557912207162	1722.68514287968	-0.0328421742876201	0.0378855584911346	-0.866878451727334	0.386008611276773	0.585963508207873	-0.169705601734604	-0.144848547392218
ENSG00000242628	0.15874780432158	0.082776093536216	0.0551366636654511	44.8751712384575	0.225250785267181	0.151726473414252	1.48458459620418	0.137653898409866	0.305265018100795	0.516855117040471	0.607791579090568
NCOA1	0.0419635532051954	0.0170300468956794	0.0137361954083255	2938.22799886736	0.0274430248954431	0.0310102488851854	0.884966289598324	0.376174813096147	0.576817838757499	0.0270166368945126	0.0309526833598613
PTRHD1	-0.00544914032374627	0.106135881537583	0.959053662529511	19.169838486025	-0.0764906304783729	0.201331121182615	-0.379924524480213	0.704001442018994	0.829265462442852	-0.171850603472494	-0.272134389070557
CENPO	0.18318934060679	0.0986319603983764	0.0632681952905221	25.5633509185854	0.192607983800801	0.189695267143065	1.01535471444071	0.309936771645782	0.511556756510926	0.619372407445048	0.512599977325112
ADCY3	-0.00390515826714433	0.0874021483817248	0.964362099339797	359.012988306002	-0.0457340483793957	0.141660296551933	-0.322843093601951	0.746814075037134	0.857012643645266	-0.165374543415177	-0.182443303032865
DNAJC27	-0.0579349997853391	0.0251785326313351	0.0213934356143304	253.785905774463	-0.105574806169157	0.0535338176910764	-1.97211427696768	0.0485965625086765	0.15090123026949	-0.391996670960647	-0.356948471982073
DNAJC27-AS1	-0.166506528026681	0.0478333772436775	0.000499602348449436	281.008329032926	-0.265907583328528	0.0808222737902436	-3.29002848915922	0.00100177239536094	0.00883710222552756	-0.847387803518945	-0.824504355291407
ENSG00000286645	0.0980636100789538	0.108863674933499	0.367698518345968	9.16509229709488	0.112092428391231	0.234152526631138	0.478715433926584	0.632141084487774	0.781338228294857	0.262322051215813	0.277803809650405
EFR3B	0.227226143021071	0.0576943328688911	8.20102848246341e-05	980.778041679517	0.301925459330912	0.102224738159702	2.95354592994139	0.00314145857006862	0.021091360801918	0.804079850091594	0.83138712576839
DNMT3A	-0.101139792082872	0.0253958906748549	6.81866944806375e-05	1272.54775914219	-0.163329170550585	0.0495639971877266	-3.29531877608591	0.000983100899762837	0.00869114335979524	-0.573214340224584	-0.525369385857257
ARNILA	-0.0872206563497913	0.0730492624659723	0.232478841088162	24.1686503802536	-0.130379872203514	0.148744962739401	-0.876533025403609	0.380740330786784	0.580836431379707	-0.514832082109636	-0.429283990431379
DTNB	-0.0676672082782801	0.0436692499005103	0.121252190327828	2631.25746410103	-0.124188549713278	0.0735863888983776	-1.68765652958976	0.0914771809603869	0.231943083167355	-0.432817331033168	-0.411229109158426
DTNB-AS1	0.100672514035907	0.111038081754265	0.364592687512501	28.0617274807024	0.105490949973192	0.194044134812881	0.543644104857476	0.586686403122005	0.749410667926381	0.273264807083188	0.258552848445972
ASXL2	0.111738249283081	0.0150965714713834	1.34589154888056e-13	638.079962341467	0.15765753427872	0.0428110203937755	3.68263902211596	0.000230831911326868	0.0028449554707995	0.31967879598458	0.410678906737582
KIF3C	0.070176822990107	0.0569222399623793	0.217630163084664	224.620003635958	0.0566016914068471	0.092328443475283	0.61304717459035	0.539845147614178	0.715086044320878	0.145354041632557	0.115983993354013
RAB10	0.0935450264861657	0.0217604902937465	1.71688650170881e-05	1525.10429564003	0.106332583528983	0.042201100278975	2.51966377241493	0.0117466980763261	0.0552263336964708	0.243369357694681	0.261007185778441
GAREM2	0.555060170903655	0.199844206218317	0.00547848389578986	37.8629945985621	0.781747028445094	0.330753622268218	2.36353278033385	0.0181016251723137	0.0750031314056148	2.17914301505634	2.2306231494484
HADHA	-0.000283164598949667	0.024450176757347	0.990759673705971	492.549138186339	-0.0253864628358164	0.0527218206145571	-0.481517188516948	0.630148966436959	0.779915474487849	-0.15018249605805	-0.123106506773271
HADHB	0.0203292270619294	0.0282138590444205	0.471192295813153	461.275089050246	-0.00178456976768832	0.0495659595963576	-0.0360039386349227	0.971279218415459	0.98543868592958	-0.0637261245283299	-0.0542796320895494
ADGRF3	0.185942512299557	0.0782599873571732	0.0175034130329876	84.4114188940272	0.256401490310403	0.128998107060309	1.98763761851583	0.0468517826753734	0.147159766786198	0.630920278195376	0.698631990329217
SELENOI	0.0398300645430611	0.0355344978684247	0.262337069377793	442.637409056832	0.0164458867806512	0.0573206605838422	0.286910280048081	0.774181018928362	0.874155731977899	0.0180679573107644	-0.00111672076469492
SLC35F6	-0.249502181383894	0.05924446706785	2.53792276268613e-05	86.2402693415844	-0.391722168480073	0.110958701470262	-3.53034203978188	0.000415022753290775	0.00450710300801502	-1.19550378928404	-1.19139969968662
CENPA	0.0317251618910389	0.0670914150123732	0.636309710180288	38.5965280236244	0.0118832630202012	0.126497686790414	0.0939405559240764	0.925156377298327	0.959536593995443	-0.0159271504100616	-0.0144220574545525
DPYSL5	0.0606405429011037	0.062841900099477	0.334559881516194	3383.93408921174	0.0388257192320309	0.101942904561056	0.380857494684952	0.703308993965884	0.829058682972025	0.105355181337702	0.0641464307599536
ENSG00000230286	0.323632768782291	0.119723083982193	0.00686800216078727	11.6475857261174	0.402667092739807	0.239540662967211	1.68099682013039	0.0927635322165711	0.234308504926953	1.20844665972087	1.1251657543747
MAPRE3	0.10617293797928	0.035755809266337	0.00298391745185159	319.546601559869	0.116557001940524	0.0628284943319101	1.85516147060244	0.0635731718811889	0.181899794632058	0.296335720145732	0.290823216327082
AGBL5	0.0979459584988214	0.0513039469967095	0.0562451873908273	104.149160104895	0.110639702947718	0.0860289691809481	1.28607495825046	0.198416902667407	0.388170866402566	0.261828574821112	0.273567431163225
KHK	0.274838773244871	0.0995331306486929	0.00575754154727331	40.2276405315378	0.37554365862836	0.176541981244292	2.1272201432287	0.0334017962303184	0.116206419346279	1.00378570256424	1.04606950581565
ABHD1	-0.0281950296392325	0.0941029995950388	0.764467927524493	31.694370350903	-0.0891611765955459	0.160624108633739	-0.555092117577782	0.578831654041302	0.743776846468062	-0.267255692303884	-0.309083717129272
PREB	-0.0257480040333669	0.0393615814144853	0.513021299332088	76.9808208922531	-0.0590528245907112	0.0825764961990854	-0.715128726803079	0.474529504676533	0.660448476638984	-0.256991917075656	-0.221282973164013
SLC5A6	0.30238025895498	0.0845476636229434	0.000348295560193458	70.1030110347733	0.396843039190438	0.144675383127381	2.74298937809644	0.00608826548326545	0.0342177257659129	1.11930538413293	1.10818188775702
ATRAID	0.0309942219110356	0.0367632888123415	0.399186314056434	110.17043959109	-0.00742932993718101	0.0708969717870236	-0.104790511497429	0.91654203932304	0.954824457753163	-0.0189929964077888	-0.0707406506902132
UCN	0.133440686988272	0.0580722759668115	0.021571006664665	68.1190347523269	0.178795020741786	0.107197250446029	1.66790677930499	0.0953342336921792	0.238554374546449	0.410707243736313	0.472319179732754
GTF3C2	-0.0469345552153646	0.022008406739131	0.0329596909649758	268.735820369069	-0.112459498756087	0.0424883731939702	-2.6468299514006	0.00812501985855446	0.0420787523073648	-0.345856536502653	-0.377025330755594
GTF3C2-AS2	0.161289519585127	0.0535961271536216	0.00261807091305862	43.0874394196665	0.224637375461798	0.107889899780902	2.0820982864752	0.0373334930363976	0.125583973387553	0.527516057447742	0.606002778519232
EIF2B4	0.0296899459998892	0.036109792570486	0.410955600544765	126.093052345749	0.0111520404343919	0.0701636401120231	0.158943299073233	0.873713546559564	0.932034802332599	-0.0244636358467507	-0.0165544188348081
SNX17	-0.160907765492689	0.0402059509892856	6.2785860438694e-05	143.477721261856	-0.274003624330747	0.0805315914027979	-3.40243647937183	0.000667878786500443	0.00650740301075557	-0.82390442023625	-0.84811369874049
ZNF513	-0.0366626721804863	0.093166506984749	0.693937132723914	30.2599332949031	-0.0929243501366287	0.17151125367861	-0.541797393136413	0.587958087432951	0.750665609497319	-0.302772271921228	-0.320057729806034
PPM1G	0.0539888500867663	0.0270976918671011	0.046329579257082	206.15955622438	0.0454245294783012	0.0574735744042792	0.79035504489032	0.429320448508335	0.622090540919095	0.0774553997539186	0.0833896111510649
NRBP1	-0.0404634169395642	0.0267076517915684	0.129759845836944	294.056032070405	-0.0964946494457328	0.0541344951634184	-1.78249837103754	0.0746679966316415	0.202136451689944	-0.318714070737526	-0.330469290540665
KRTCAP3	0.176920599787417	0.0777120152416305	0.0228090262211386	19.1683358143074	0.221165034433616	0.158172167549118	1.39825506510136	0.162036486327879	0.339269668471577	0.593078875174758	0.59587687971459
IFT172	0.0484437494322902	0.0310636779200339	0.118878513084019	713.285023743503	0.0432268873091999	0.0534869057841963	0.80817700473472	0.41898869338365	0.613884078130963	0.0541970952233013	0.0769809369936239
ZNF512	-0.107872710282941	0.0453543161594088	0.0173858679947298	268.664684395533	-0.189581370307288	0.0761729032553598	-2.48882952080402	0.0128164405602532	0.0587069268790508	-0.601454812604562	-0.601924976445311
CCDC121	0.158592748555961	0.0631704946870277	0.0120542908833189	33.4669083257363	0.111769366587219	0.144807313315119	0.771848907547885	0.44020392107753	0.631981665135446	0.516204752973036	0.276861710038493
GPN1	0.0818525168136727	0.0542557811615019	0.131390452239649	51.3722384413435	0.0797232067045084	0.115039865814297	0.693005039080985	0.488306389185332	0.672377044615003	0.194326433564799	0.183410010042432
SUPT7L	-0.10187794594849	0.0336269117857421	0.00244833127938821	202.276998638976	-0.180180378711877	0.0666521563412648	-2.70329406582643	0.00686559764154897	0.0372922116996125	-0.576310444058717	-0.574510189480029
SLC4A1AP	-0.00708874186517627	0.0323045297030073	0.826311271211795	222.297640779918	-0.0361138384925979	0.0601149899560967	-0.600745978980827	0.548009189690964	0.720473496575219	-0.178727728764831	-0.154389240657509
MRPL33	-0.073229249976643	0.0396475733424826	0.0647464749451204	284.817630082683	-0.132496139783032	0.0739989373372139	-1.79051408778001	0.0733713045513946	0.199698400056259	-0.45614669287768	-0.435455363340842
RBKS	-0.171118702922777	0.062392651215645	0.00609530493401598	78.7088516092983	-0.293689832746913	0.117060240640479	-2.50887774653485	0.0121115393499717	0.0564181788860118	-0.866733055294543	-0.905521814087254
BABAM2	-0.208660670072818	0.0255840755364076	3.46644248932364e-16	952.146185045829	-0.335094039995486	0.0521831180254427	-6.42150282840718	1.34935506131853e-10	1.7797340345052e-08	-1.02419863780822	-1.02626306884383
ENSG00000223522	-0.184993599171356	0.0807367836029964	0.0219450614775262	30.5551888186425	-0.318514124221582	0.153313295481884	-2.07753752354256	0.0377519757020796	0.126512927872461	-0.924929755839496	-0.977913396978818
PLB1	-1.21785081800116	0.355019573229613	0.000602744174718361	7.05351097124841	-1.76147595493087	0.609525109568417	-2.88991532469944	0.00385345606631103	0.0245704771791489	-5.25713384537182	-5.18581963606502
PPP1CB-DT	-0.475715325163428	0.0460031165275188	4.60017896697374e-25	100.536432773695	-0.710174634310808	0.0943941642720264	-7.52350147689445	5.33283976746363e-14	2.02833940457832e-11	-2.14432952116784	-2.12005774822477
PPP1CB	-0.0456217478671791	0.0268167959103987	0.0888983355478616	542.884419720654	-0.104383652061062	0.0514867961965651	-2.02738682093461	0.0426228686747716	0.137142832417055	-0.340350112905187	-0.353474877118721
SPDYA	0.260494552937059	0.0922256284817089	0.00473492167239789	48.5772152421087	0.318606219036735	0.169157920893002	1.8834838909983	0.0596348209094024	0.173754814306443	0.943620474742088	0.88003087458074
TRMT61B	-0.119888551264962	0.0322212725469745	0.000198601450064368	252.045803831802	-0.207689085190475	0.0554454186811246	-3.74582950459673	0.000179798677135144	0.00233381536868673	-0.651853913750855	-0.654729953549316
WDR43	-0.0436176347743444	0.0305590016006894	0.153486164115503	284.363174476898	-0.0949857842176225	0.0560361450490961	-1.69508063294505	0.0900601256421657	0.229643491561837	-0.33194408467749	-0.326069199511102
CLIP4	0.194980020087868	0.0340288984827896	1.00527560078106e-08	2545.40998215453	0.24714882020936	0.0547590939719547	4.5133840296178	6.38013432670272e-06	0.00015620822891201	0.66882709385772	0.67164973243592
ALK	0.12989716937253	0.0836986859348207	0.120671346754399	108.684328111198	0.114397775657208	0.157785137664461	0.725022504340564	0.468438224523222	0.656270957861684	0.39584435540443	0.284526569003641
ENSG00000288553	0.00268866640720722	0.0931368777133384	0.976969944166496	15.2641034908938	-0.0736481538166391	0.192688537808444	-0.382213465597285	0.702303034620417	0.828428859085245	-0.137717483272586	-0.263845274954845
ENSG00000233862	-0.15888744525345	0.0568083143847927	0.00515947388052637	82.4938011147099	-0.234584086967411	0.111360956817915	-2.10652003781699	0.0351592044119739	0.120298909656451	-0.815430412945568	-0.733160057082804
YPEL5	0.0714463841363965	0.0322698881165249	0.0268269630851458	201.591435286267	0.0653699549237946	0.0567647338147681	1.1515944941644	0.2494877449379	0.447507355610808	0.150679073872829	0.141553644590581
LCLAT1	-0.163444373683033	0.0638643713590807	0.0104900725555642	185.931496006065	-0.310475538101583	0.128616855612821	-2.41395683810073	0.0157803315802968	0.0679892842454569	-0.834543939596145	-0.954471601105986
CAPN13	-0.353123238484151	0.0611722863267334	7.80568447516999e-09	114.469505465536	-0.557346632238699	0.115924608997546	-4.80783706805942	1.52572032082746e-06	4.8546995811543e-05	-1.63013072430221	-1.67438698290024
GALNT14	1.27546926442313	0.571621927060883	0.0256601915327157	21.118411322532	1.87613455034474	0.939463484164061	1.99702764606559	0.0458221798466354	0.144703948907457	5.20081838720248	5.42203125420469
EHD3	-0.162580896239191	0.105529785579099	0.123410225123449	55.5596599341618	-0.268052944621259	0.181372578599468	-1.47791329147506	0.139430988236098	0.307703928295963	-0.830922180029351	-0.830760570096714
MEMO1	-0.00577577746728264	0.0335214345662971	0.863200880164824	112.633929051997	-0.0402580656921764	0.0703637767507587	-0.572141910954806	0.567225837500969	0.735392673192894	-0.173220646439928	-0.166474466418973
DPY30	0.0545136426521634	0.0254661238671172	0.0323035898936107	279.905774467092	0.0393264498432682	0.0456629254774941	0.861233690834175	0.389109347898539	0.588132895937119	0.0796565834766263	0.0656066408765935
ENSG00000288937	0.29637637597343	0.0999545932435201	0.00302574600401535	16.2661165019362	0.424185078158102	0.195753366484291	2.16693631264902	0.0302397106266756	0.108529837019811	1.09412276844165	1.18791562285161
SPAST	-0.0896920542655935	0.0231821751741263	0.000109278417889798	566.704082839549	-0.15993713240522	0.0454736895578923	-3.51713559995182	0.000436230867025992	0.00468454092594228	-0.525198084266091	-0.515477663033181
SLC30A6-DT	0.236378699171611	0.0738044068603291	0.0013611162262825	23.3367429327706	0.26734628786259	0.157375012725701	1.69878485302216	0.0893597286087073	0.22855748943553	0.842469223242285	0.730548761047086
SLC30A6	0.0196960287779776	0.0240624550771219	0.413050173370903	361.111498820555	-0.0067020188594069	0.0468546485828371	-0.143038504441198	0.886259771695319	0.939389408041279	-0.0663820039134096	-0.0686196958896155
ENSG00000289727	0.0670450325856245	0.0789829839653658	0.39596246239002	37.6375283108068	-0.0105790307812232	0.154589685352729	-0.0684329666438286	0.945440979744834	0.970415652085267	0.132218097040691	-0.0799256793935613
YIPF4	-0.00833473082284479	0.0139074842861125	0.548974022896767	788.373519127485	-0.0341164071631206	0.0363810134001048	-0.937753074328114	0.348371321584167	0.549326356007429	-0.183953890096248	-0.148564413157171
ENSG00000272754	-0.454597220471575	0.108403728027611	2.74613942679622e-05	12.4775496898985	-0.585272315182533	0.24339716537497	-2.40459791009021	0.016190268577866	0.0692447287110351	-2.0557519928887	-1.75582271667314
BIRC6	-0.00881359722047824	0.012458826113705	0.479306785713849	3159.04050621637	-0.0492906734289935	0.0254276187091668	-1.93846989734922	0.0525659199663448	0.15932461472379	-0.185962441644658	-0.192814987451528
ENSG00000276334	-0.0496093817733574	0.042718205689457	0.245512977226911	74.0613621950809	-0.102953708182724	0.0884888934797501	-1.16346474833347	0.244640992637838	0.441720405673641	-0.357075797347298	-0.349304933299594
ENSG00000276517	-0.153843393485908	0.0456556688049279	0.000752650960177143	57.8615841014605	-0.241695936935893	0.0952258967451668	-2.53813243242743	0.0111445803175132	0.0531881022482802	-0.79427370193384	-0.753899342916243
BIRC6-AS2	0.320983437252667	0.0555294082183191	7.4513285028956e-09	159.57150929354	0.420339675314531	0.0965608406776408	4.3531070397139	1.34221574236663e-05	0.000292302775850948	1.19733433492135	1.17670181644808
TTC27	-0.0957162067985775	0.0192855425840496	6.93744223432897e-07	677.180389367838	-0.166638489443162	0.0455838953462742	-3.65564391058086	0.000256537245945377	0.00309186931277571	-0.550465718323902	-0.53501988618155
LINC00486	-0.124598727269048	0.065915947679199	0.058722287107324	1680.58969887126	-0.192951087226887	0.113289072398307	-1.7031747470621	0.0885353710249473	0.227243564518678	-0.671610220213461	-0.611751607024281
ENSG00000236854	-0.732829394219576	0.136865496307507	8.5851943787799e-08	46.8698973750898	-1.11596582186771	0.243404445889914	-4.58482102817644	4.54375467410253e-06	0.000119282676877924	-3.222765728162	-3.30340940281951
LTBP1	-0.519181574216678	0.127063338480763	4.38862276526421e-05	417.461134058386	-0.748190052405583	0.208224792284369	-3.59318428990815	0.000326661379805437	0.00374127931842992	-2.32664384155229	-2.23091675473352
RASGRP3	-0.132643499303254	0.0368198521029024	0.000315171989950263	1968.14922128123	-0.229530383813693	0.0627570099257533	-3.65744614163813	0.000254740764121249	0.00307702008656058	-0.705353116782872	-0.718422654763183
FAM98A	-0.0269801761328263	0.037931163982455	0.476902611504362	450.240233631187	-0.0669031619108452	0.0652788113860557	-1.02488327361206	0.305418267772279	0.507427445084887	-0.262160125140594	-0.244175805590555
ENSG00000286415	-0.0113370204364535	0.0554516989376029	0.838002979891879	220.504521482993	-0.044774377339686	0.089755884104794	-0.498846151271931	0.617887771939719	0.771422823611429	-0.196546658104175	-0.179644749620347
LINC01320	0.334587766737336	0.17151358588113	0.051081491716229	26.4422184564294	0.499294783812828	0.295833508581272	1.68775601589994	0.0914580740042358	0.231942440741088	1.25439617343529	1.4069474726997
ENSG00000226994	-0.251830430807325	0.0934209255324447	0.00702507332478695	2888.6224960655	-0.388099490636942	0.143265830613581	-2.70894664118293	0.00674971940937405	0.0368463487784755	-1.20526937109898	-1.18083539481459
ENSG00000288535	-0.0837136283551209	0.142719297474315	0.557498325386457	27.5876957561488	-0.152457621787531	0.243856644929622	-0.625193633052446	0.531843980167809	0.708340968858129	-0.500122245412334	-0.493666220260633
CRIM1	0.184952941117147	0.0537345070688559	0.000577479201404108	339.018440516556	0.265130033080331	0.10037108026473	2.6414982520966	0.00825402330630665	0.042517968873904	0.626769632544496	0.724085809548855
FEZ2	-0.0813075000989495	0.0376451816805386	0.0307852000532794	659.364427761715	-0.153460606775175	0.0654972226462309	-2.34300937619995	0.0191289023674111	0.078193751116973	-0.490030009543436	-0.496591084035541
STRN	-0.146440427411022	0.0220867056886612	3.35113968606697e-11	1754.07054893507	-0.254076223893703	0.0384288648114838	-6.61159847266102	3.80192080113342e-11	5.92194425738448e-09	-0.763222788681157	-0.790002229092962
HEATR5B	0.0333410534057906	0.023523286518416	0.156376607679443	683.323777801136	0.0225058587758726	0.0378400995537336	0.594762144954557	0.552002474821962	0.723455443201634	-0.00914947417289594	0.0165551215700712
GPATCH11	0.171493576924533	0.0447270875669704	0.000125962412693736	193.449653474336	0.220069322507216	0.079102956335202	2.78206191908509	0.00540147336042214	0.0313711281284461	0.570315834735142	0.592681609435632
EIF2AK2	-0.00486538766383074	0.0424691252119379	0.908791559192777	278.645603275672	-0.0433680604177223	0.0763852233165516	-0.567754580463798	0.570201624549041	0.737496842190555	-0.169402118227431	-0.175543705764492
CEBPZOS	0.0271361055063257	0.0411149361985901	0.509249964537205	375.884181402694	0.00955145933257068	0.0675377821888414	0.141423941133631	0.887535042054932	0.940064491383786	-0.0351754341752399	-0.0212219679419155
CEBPZ	0.0307271741160288	0.0393925142097654	0.435375738410082	270.643415144596	0.00760357955092957	0.0716404976021636	0.10613521409572	0.91547507211688	0.954215461377322	-0.020113098517294	-0.0269022952462965
ENSG00000272054	0.211664790619185	0.0820521813460461	0.00989044014652965	31.9579707159479	0.27932327376577	0.142472076481482	1.96054750280892	0.0499318314607072	0.153762964326844	0.73880949782501	0.765475557192946
NDUFAF7	0.0143489888284371	0.0421077837870088	0.733278178704529	148.484590630491	0.00969745997083246	0.0770721265506689	0.125823178947283	0.899871893439969	0.94779783727529	-0.0888095649683021	-0.0207962068555323
PRKD3	0.113720890791329	0.073007475825604	0.11931365294311	227.946872430981	0.134172153589486	0.122229105852948	1.09771034201057	0.272330992337266	0.472620265245754	0.327994764052113	0.34219180068505
RMDN2	-0.42907920119622	0.148782061711696	0.00392728022966738	41.0088843678334	-0.668773727507589	0.250156049388201	-2.6734261639612	0.00750808022526723	0.039739369606552	-1.94871951497592	-1.99932611809187
CYP1B1-AS1	0.194620548278486	0.136944382053476	0.155268827744388	9.66756917843886	0.301408127385455	0.265777601278644	1.1340614330756	0.256768779729762	0.455503431589713	0.66731932955663	0.829878503520289
ATL2	-0.011934234629931	0.0422894419057456	0.777787363939484	190.500370690637	-0.0255618068930131	0.080279362655244	-0.318410685480739	0.750173433903152	0.859360265566019	-0.199051606246224	-0.123617837937105
HNRNPLL	0.0393486036676642	0.023583070057903	0.0952143985747081	243.863717415945	0.0300795847944747	0.0483960004706196	0.621530384783254	0.534250708935038	0.710379702815655	0.016048523515542	0.038641311439099
GALM	0.476424941111652	0.0671834365926501	1.3275744232193e-12	63.664716519031	0.678026907589023	0.122636895386948	5.52873509598959	3.22547965070607e-08	2.01346258348465e-06	1.84931633826534	1.92815877763997
SRSF7	0.281540644580493	0.0614446211435382	4.60500045861889e-06	706.982327837574	0.372820048745311	0.100524637145376	3.70874304381869	0.000208290670234205	0.00261328139131589	1.03189595234359	1.03812702613545
GEMIN6	-0.0360832609614916	0.0576331862508765	0.531259332040847	37.9255712696135	-0.021894416572547	0.127942640643872	-0.171126814816102	0.864124051685398	0.926896963690091	-0.300341996364561	-0.112923144368483
DHX57	-0.200927496113167	0.0469773564269061	1.89332088869918e-05	215.383258499586	-0.329343512584361	0.076222382954628	-4.32082414401038	1.55447524194223e-05	0.00032839923102922	-0.991762704513377	-1.00949361614153
MORN2	-0.270700161096988	0.168824090377259	0.108836419875217	13.5659735754064	-0.476109046143417	0.304112567249562	-1.56556846844383	0.11744967662611	0.275019954795324	-1.28441634440655	-1.43748525888817
ARHGEF33	0.0529114244438952	0.135420187369953	0.696003947267378	17.6430185392209	0.0325116408253771	0.242458164196486	0.134091755306	0.893330019078141	0.943624079834648	0.0729362583942816	0.0457335737071945
SOS1	0.113366227924903	0.0206303681974164	3.90457797649957e-08	1320.17300611062	0.121567460676403	0.0360250112133783	3.37452943335262	0.000739420082925161	0.0070064979468372	0.326507170324415	0.305434511045132
MAP4K3	-0.0119091137467547	0.0282800406382909	0.673672027120125	1458.43945471936	-0.0536269822843725	0.0519904473074982	-1.0314776090922	0.302316903008929	0.503964218602695	-0.198946239511263	-0.205460353876906
MAP4K3-DT	0.0356573435710226	0.0878535940463857	0.684836404351007	158.149610485487	-0.00116906167451025	0.145640878318895	-0.00802701609606114	0.993595436565236	0.996654705949986	0.000565945871058223	-0.0524847125772163
TMEM178A	0.315945532413481	0.19598193020255	0.10693678065677	307.76023888306	0.336105881342915	0.33110403950953	1.01510655635852	0.310055036660917	0.511677618967408	1.17620340651314	0.931062673643559
THUMPD2	0.0567930435042169	0.0415183489594726	0.171342671275528	272.172070213411	0.0390784118768488	0.0774616317458124	0.504487331290454	0.613918962493119	0.768573532729253	0.0892172754221572	0.0648833227096028
SLC8A1-AS1	0.841547963130997	0.208525577902229	5.4438309273389e-05	88.0838477199587	1.09097442511349	0.325962416944831	3.34693316897984	0.000817109071243694	0.00755872107476845	3.38078401873208	3.13237942882118
PKDCC	0.242519165199389	0.201553532720872	0.228879827587583	22.4597170531519	0.326831216356729	0.348508114349409	0.937800880093865	0.348346748736684	0.549326356007429	0.868224721245499	0.904016275166323
EML4	0.00108347419386306	0.0628251466134922	0.986240470143123	213.536847162566	-0.0382609825654478	0.108377254705137	-0.353035170244391	0.724062073927949	0.841352413434572	-0.144450282486609	-0.160650654333241
COX7A2L	-0.0124708279610824	0.0428759278460241	0.771159543669481	221.705446699199	-0.0543149104224569	0.0741275361602851	-0.732722456942484	0.463727724256632	0.652114714596652	-0.20130228696109	-0.207466461760484
MTA3	-0.0626209659925199	0.027330538215028	0.0219492329270075	615.2679908972	-0.122131106295869	0.0481810368234681	-2.53483765289959	0.0112499449951197	0.0535502120758083	-0.411651432137762	-0.405229276863189
LINC01819	-0.425930916593735	0.0701006382948168	1.23223562493005e-09	237.952919178771	-0.629876575507213	0.130095989978455	-4.84162944308682	1.28778744365291e-06	4.18722935207621e-05	-1.93551438731524	-1.8858958352516
LINC02580	-0.660372548983458	0.0917102226294768	5.99293816188416e-13	65.0758621642908	-0.969170087347392	0.169327736508406	-5.72363457595311	1.04268900510741e-08	7.54565428253617e-07	-2.91885359439954	-2.87532968926558
ENSG00000287387	-0.122964426098045	0.135675485550487	0.364770324526133	6.87165286928286	-0.237294808341351	0.260643789404152	-0.910418041741266	0.362602086502611	0.563400828876136	-0.664755326732086	-0.741064951820194
ZFP36L2	0.0787974865062686	0.0733159518875264	0.282479541919082	228.405075606965	0.0984228919619852	0.135339610138512	0.727229019362886	0.467085671955097	0.655056207369191	0.181512450615272	0.237941266926204
ENSG00000234936	0.125215502044941	0.114188331995413	0.272829396913396	9.09922175478776	0.218898622558044	0.24216895829617	0.903908676397465	0.366043828083488	0.567293358126167	0.376207625396976	0.589267662153466
THADA	-0.0116742961559858	0.0198009407422883	0.555470315697987	1177.51862032061	-0.0477898071633171	0.0417382372500387	-1.14498863181561	0.252213866590952	0.45027374610796	-0.197961323388804	-0.188438222668866
PLEKHH2	0.410526001989314	0.199969205823432	0.0400778049286855	603.420313737463	0.548789085124069	0.328655334326816	1.66980124101181	0.0949586947857641	0.237851153707433	1.57291060826029	1.55128072868362
C1GALT1C1L	-0.270467541423795	0.183130423648578	0.139699196826302	7.41902469988962	-0.489301709293024	0.321623914186747	-1.52134741140212	0.128172678357101	0.291390624760965	-1.28344064720354	-1.4759571632698
DYNC2LI1	-0.0663471828793282	0.0524161486374241	0.205592743826814	323.821626980464	-0.123178448491063	0.0853176625234724	-1.44376257913975	0.148805771554942	0.320575965484747	-0.42728063212903	-0.408283493311487
LRPPRC	0.0423364495387478	0.0168426354882837	0.0119489780190845	1000.29173054269	0.0235529550736891	0.0310485593985443	0.75858447315895	0.448101163710683	0.639532556008618	0.0285807088608368	0.0196086209424977
PPM1B-DT	0.0340565238728452	0.129665022569414	0.7928203243137	9.02851175714556	0.0927549216779196	0.248405797885724	0.37340079204025	0.708850170098202	0.832070948966919	-0.00614851331712014	0.221412563939271
PPM1B	0.0288056362312265	0.0362885429848965	0.427315229145487	2589.2525269989	0.0190985747084148	0.0639955390447141	0.298436031534488	0.765370392074469	0.869072956425021	-0.0281727742701183	0.00661893921190932
ENSG00000289272	-0.0501917077704853	0.0744405796499224	0.500151131562308	88.6535779058968	-0.111431044526393	0.124119922050266	-0.897769211305703	0.369308602176075	0.570385407676966	-0.359518298614856	-0.37402619461932
SLC3A1	0.202270616024338	0.0543638990308398	0.000198687876323087	40.4720798664554	0.246949702795232	0.113214026056673	2.18126420724242	0.0291638801908298	0.105829878083208	0.699406683132302	0.6710690743815
PREPL	-0.0341968970987422	0.0283297580305771	0.22739300720139	1057.92505501392	-0.080676113778048	0.0477789761507026	-1.68852747123719	0.0913100201334434	0.231746644829681	-0.292429854113372	-0.284339924182762
CAMKMT	0.161620725505252	0.0226631837144031	9.93372876284464e-13	2289.59330060309	0.215074561603906	0.0414794676246957	5.1850849087527	2.15916472892939e-07	9.14848164291196e-06	0.528905263637607	0.578116092094502
SRBD1	-0.112285665252875	0.0342971371875295	0.00106071211460525	418.37499054826	-0.199944186564388	0.051951807336595	-3.84864736791451	0.000118771837187113	0.00166311078526988	-0.619964458680647	-0.632144597127391
PRKCE	0.180206612503912	0.0500742647521385	0.000319704912736102	1468.75973682195	0.269297707258702	0.0931281180306018	2.8916906403092	0.00383175042562851	0.0244526760880213	0.606861688006123	0.736239410430331
ATP6V1E2	-0.198221664113655	0.0755949135987806	0.00873753994189393	88.4951985928596	-0.313075980803212	0.13566013819467	-2.30779641661542	0.0210104623351811	0.0833234993918249	-0.980413394811929	-0.962054905692216
RHOQ	0.00566032237178887	0.0401262325799571	0.887820259163406	469.88303085505	-0.0177013249672328	0.0738925757540074	-0.239554850898167	0.810675369404038	0.896941933879247	-0.125253204679433	-0.100695422226735
RHOQ-AS1	0.164050993836033	0.0575017937650093	0.00433124702135539	68.4045825548869	0.151675470569498	0.127635969925029	1.18834424699079	0.234697812114184	0.430564522392314	0.539098752349626	0.393234257358135
PIGF	-0.00809116357394551	0.0379061705904556	0.830974102797794	360.952387011558	-0.0462237229263179	0.0717076362865058	-0.644613674638951	0.519177570935008	0.696681093915496	-0.182932274511324	-0.183871271907206
CRIPT	0.0435435237380459	0.0347454117367458	0.210126921990122	292.737094975915	0.0298249436898651	0.0628279452860877	0.474708245734552	0.63499493984654	0.783616661976072	0.0336436465904998	0.0378987374707439
LINC01118	-0.00873152166100098	0.161256113333536	0.956818111321724	19.5474551365191	-0.0873257124091862	0.27524292599001	-0.31726778116127	0.751040422357232	0.859917936803509	-0.185618184889769	-0.303731211583366
SOCS5	0.0637721873334964	0.0600674129770472	0.28838237050133	101.469199725296	0.0405777926478474	0.104637934477264	0.387792370430097	0.698169692086402	0.825816541120497	0.118490513665963	0.0692557555534775
MCFD2	0.0283781166920122	0.0382745327486499	0.458429119772807	142.624574229809	0.0142600078056578	0.0721413306915475	0.197667656930656	0.843305096408511	0.915516418968549	-0.0299659571635269	-0.00749109157687404
TTC7A	-0.133306557089063	0.0271212668368658	8.86900942446594e-07	1340.3696111414	-0.21049245492012	0.0552286651703815	-3.81128992110795	0.0001382435137325	0.00187011800421426	-0.708134238509001	-0.66290502563008
STPG4	0.214732935196839	0.0926402695895258	0.0204535510378565	81.366046389153	0.293649106854476	0.161229041820578	1.82131645476911	0.0685587665741217	0.190693644102	0.7516784871144	0.807251965377243
CALM2	-0.00183961597783315	0.0338610531755862	0.956673543349923	3063.64085730688	-0.0362039881622577	0.0601514117526472	-0.601880938574388	0.547253393308808	0.720000743911636	-0.156710857293107	-0.154652131434895
EPCAM-DT	-0.031259381817993	0.0697760332362356	0.654156103768637	1602.92668132311	-0.0729786154446091	0.113328493918966	-0.643956457206529	0.519603670025005	0.697138476067182	-0.280108774800257	-0.261892794554453
EPCAM	-0.628600456267586	0.0795929867603501	2.84127709462952e-15	54.3578730652234	-0.915092939084042	0.153861473848479	-5.94751185072629	2.72249061989874e-09	2.30706394240642e-07	-2.78558910489668	-2.7176321225479
MSH2	0.0158535053179613	0.0352036727101595	0.652467689908716	590.930232206417	-0.00212334805713268	0.0636491859670056	-0.0333601761730838	0.973387366783289	0.986554117805174	-0.0824990388182598	-0.0552675634730976
KCNK12	-0.132786343421689	0.101678314812621	0.191571072729085	165.235021645187	-0.271901617190613	0.1700893852532	-1.59858075085551	0.109913789642313	0.263280293400508	-0.705952260461948	-0.841983911540764
MSH6	0.135962670211586	0.031343611763162	1.43908688890758e-05	391.670456418402	0.156882323277307	0.057570577075333	2.72504343793568	0.00642930278627711	0.0355680501572042	0.421285420307662	0.408418268139919
FBXO11	0.0391623789956836	0.0146553699244954	0.00753511317222832	1734.60314884282	0.0395092942749829	0.0382315735549514	1.03342056319484	0.301407127453065	0.503261045608993	0.0152674249563047	0.0661398443256525
ENSG00000233230	0.263580679119152	0.0620500679337369	2.15811671345257e-05	41.78621232089	0.313423158850573	0.133263351447329	2.35190812362579	0.0186773876153967	0.0766738640687282	0.956564885860232	0.8649162465769
ENSG00000230773	-0.336313333293276	0.073072147850756	4.17483236488855e-06	148.563305104579	-0.502353968309602	0.126057697325058	-3.98511141302391	6.74484713747488e-05	0.00105865618938005	-1.55962345700048	-1.51401962686458
FOXN2	-0.0166255811780866	0.048918724792495	0.733960985251295	2156.16187410518	-0.0569211604980665	0.0826581626515541	-0.688633265876208	0.491054081427836	0.67503914039364	-0.21872893466182	-0.215066701573055
PPP1R21-DT	0.19528954835175	0.101900698137859	0.055305401331239	16.1350839921893	0.195488902849194	0.186692369173194	1.04711779980595	0.295045250769496	0.496702529730839	0.670125375542904	0.521001195555586
PPP1R21	-0.153106545023934	0.0459858225516266	0.000870241546644387	2346.71929795467	-0.241753110972287	0.0820406129330713	-2.94674920541499	0.00321133540749887	0.0214373022814873	-0.791183073469293	-0.754066071501389
STON1	-0.170641026785789	0.0905912405399641	0.0596140722021789	96.9554513717707	-0.255223908962912	0.160257301917467	-1.59258833082285	0.111252573040169	0.265431922986427	-0.86472949616129	-0.793349061324037
NRXN1	-0.234373214909864	0.356186546200731	0.510533679683994	450.779635801448	-0.400132911373605	0.545195987292017	-0.733924901687303	0.462994509339607	0.651546652921122	-1.13204703143376	-1.21592676391232
ASB3	0.064965642460193	0.0381684433185128	0.0887408711919578	1244.82952041141	0.0719590980601955	0.0709277901073638	1.01454025215322	0.310325032561501	0.511887635657423	0.123496327718757	0.160768634151507
CHAC2	0.202812808667078	0.104391152189804	0.0520383848197722	14.3406280379016	0.235799855983661	0.207507509926783	1.13634372108682	0.255812739496697	0.454565118912265	0.7016808495334	0.638554347404832
ERLEC1	-0.0123403449903304	0.040005076191499	0.757725121273573	354.12857912473	-0.0502062283480153	0.0706978530684195	-0.71015209329521	0.477609825091711	0.663329910222691	-0.200754990733498	-0.195484891238299
PSME4	0.0339188460909646	0.0230933178953644	0.141894319346138	2218.78385017582	0.0203402974499494	0.0412284077927374	0.493356366129967	0.621760807529658	0.774596130952738	-0.00672598737532233	0.0102400002546328
ACYP2	-0.129348402455508	0.0303122375179386	1.97941031703192e-05	3350.58579198023	-0.194569744761537	0.0620141917917091	-3.13750351556706	0.00170393230715484	0.0132728408526797	-0.691532201578946	-0.616471869885046
ENSG00000272156	-0.247429405817736	0.0899272435581899	0.00593339065875488	20.9967691833778	-0.402747661600056	0.182087273648133	-2.21183860646038	0.026977818518057	0.0999823752238439	-1.1868097639912	-1.22355179151691
ENSG00000289065	0.305706799846465	0.072745083019638	2.64054001306478e-05	59.8642322831925	0.435503666479766	0.132099523078829	3.29678454796451	0.000977984922121849	0.00865527240330241	1.13325818786161	1.22092242691445
C2orf73	-0.754678355530011	0.193318032506088	9.46871168330199e-05	14.1432040296231	-1.04492853686256	0.358405626807185	-2.91549143960484	0.00355128849187793	0.0231307539962818	-3.31440875278872	-3.09625337941035
SPTBN1	-0.0674998382467736	0.0196166074203225	0.000579667674185158	2919.21455323093	-0.122704196219752	0.0382233302513813	-3.2101911427594	0.00132646733852992	0.0109789338672353	-0.432115316154694	-0.406900498246141
SPTBN1-AS1	0.161723002911263	0.0592427115644863	0.00633654628050401	64.4977050151861	0.214984365920482	0.116420319118837	1.84662237268938	0.0648018893731517	0.184094997515702	0.529334254778406	0.577853067133659
ENSG00000289627	0.00554437968282002	0.0833081325736404	0.946937816206317	42.1747239224556	0.0123714260635699	0.145795467396531	0.0848546685605967	0.932376930994166	0.96335995365529	-0.125739513321272	-0.012998496365017
SPTBN1-AS2	-0.0742391228095094	0.26029359697084	0.775480946143346	15.2373761467095	-0.0594895184083184	0.422691507283905	-0.140739800500325	0.888075501759328	0.940329616743528	-0.460382491530865	-0.222556441803705
EML6	0.408927057728511	0.102912841592909	7.08158287525141e-05	139.340707235336	0.461895203367389	0.176422042524143	2.61812637898793	0.00884140535282808	0.0446713575982401	1.56620401538442	1.29788434674147
ENSG00000285519	0.469908783469347	0.123915941095139	0.000149344055859477	9.69866470831762	0.554809317537245	0.248681305496151	2.23100532800538	0.0256807760898327	0.0965822187647759	1.82198504380237	1.56883668407552
RTN4	0.0318017384089346	0.0140452858917245	0.0235600566678687	10113.8714927321	0.00735871204215873	0.0272056198689126	0.270484998232567	0.786787156625788	0.882200112621402	-0.0156059587700733	-0.0276163678544401
RPS27A	0.00184348242975611	0.0766297173118162	0.98080712867113	604.308493709982	-0.0362974858439085	0.12308898528879	-0.294888171827462	0.768079307898731	0.870663784355679	-0.141262512940549	-0.154924785547835
MTIF2	0.215910318772638	0.0478629257725083	6.45185220918156e-06	186.784666058813	0.294544602038481	0.0861987201939913	3.41704147550688	0.000633056343538692	0.00627493121125776	0.756616890844399	0.809863371785681
ENSG00000240401	0.117256367561341	0.0611009438874704	0.0549767612637945	162.070645380009	0.132035868027729	0.108271654228695	1.21948693744752	0.222659430763564	0.416098959744699	0.34282392595587	0.335962052154995
CCDC88A	-0.0881348276456567	0.0307099567802885	0.00410587987404972	8329.13229528201	-0.150381232521127	0.0590996285158509	-2.54453769503465	0.0109422500724394	0.0524964798869894	-0.518666471369139	-0.487611138855897
CFAP36	0.00291547009108887	0.0502207054472294	0.953706293176576	137.659659088141	-0.0501087763474036	0.092762857564925	-0.540181465543278	0.589071893391531	0.75139201443041	-0.13676618058629	-0.195200705702231
PPP4R3B	-0.0114445375211518	0.0156174160162188	0.463676708177284	951.768128045417	-0.061332121140907	0.0280164839871777	-2.189144118476	0.0285863667503737	0.104311298717968	-0.196997626491221	-0.227929764485986
PPP4R3B-DT	0.192616246430007	0.0863866475954432	0.0257674133512199	20.4374936077968	0.227355086377045	0.165531145795324	1.37348826581655	0.169600606644334	0.350035898393767	0.658912509614493	0.613928055870941
PNPT1	0.168695298858719	0.0240574022965472	2.34600735899486e-12	1324.39878741195	0.207775376813872	0.0451310359658237	4.60382467114679	4.14801712969636e-06	0.000111214459272433	0.55857877034777	0.556830508120927
ENSG00000285755	-0.0384188171219594	0.0664342573958318	0.56306275203959	374.855787836983	-0.111486720002118	0.11030276545096	-1.01073367967083	0.312143912737245	0.513747981565627	-0.31013822547082	-0.374188553163171
ENSG00000287875	-0.0558877220934618	0.0545754046622999	0.305813572076182	91.7723453450492	-0.12303584783218	0.100609454409802	-1.22290542726761	0.221365418453571	0.414474117779983	-0.383409593649799	-0.407867647105826
FANCL	-0.0398627288557793	0.0380798701756064	0.295183099062098	1367.37934608723	-0.0909622966326389	0.0617268145384764	-1.47362693689529	0.14058206458189	0.309367554660497	-0.316194551751103	-0.314336069672583
ENSG00000289529	-0.270606148009218	0.119585457782761	0.0236438057137428	12.635432194821	-0.511114547134333	0.270154328313415	-1.89193543677513	0.0584995835618383	0.171541390126316	-1.28402201702433	-1.53956686831619
ENSG00000271955	-0.902059731612571	0.17141205790477	1.42092628676232e-07	62.2757831638247	-1.37156627166866	0.288476723232671	-4.7545127949974	1.98925543897299e-06	6.03945053528533e-05	-3.93258345161994	-4.04878097436134
BCL11A	0.212076561553065	0.228897719492161	0.354179787531466	22.0590271320936	0.372611970605559	0.353198136631626	1.05496584483451	0.291440945930397	0.493469979620615	0.740536624954671	1.03752023717967
PAPOLG	0.0144301612444632	0.0289854914684133	0.61859623224605	260.307187973576	0.00193500725041902	0.0544739230619013	0.0355217164774451	0.971663730056107	0.985641219740031	-0.0884690963476115	-0.0434327538089493
REL-DT	-0.834889202852452	0.181788513123549	4.37673633850675e-06	11.7332007412916	-1.19081891974314	0.321721650044396	-3.70139504002547	0.000214417349840634	0.00267256057739748	-3.65084418109392	-3.52169294356301
REL	-0.0958579568658364	0.0581107706195773	0.0990303058641036	96.3362591649634	-0.157497024866966	0.103982196977938	-1.51465375270329	0.129860111989705	0.293756864673807	-0.551060273127678	-0.508361921288845
PUS10	-0.126938420112027	0.0428399094670919	0.00304569518502587	146.651663833077	-0.217101526602648	0.0815736193345396	-2.6614183405581	0.0077812212719229	0.0407759929196729	-0.68142380017187	-0.682178130001667
PEX13	0.0031733621996131	0.0636745841741752	0.960252132035916	148.577483865343	-0.0207970654394015	0.106021094662618	-0.196159693555159	0.844485175002125	0.916310955825632	-0.135684480979763	-0.109723093901894
SANBR	-0.0814691061953197	0.0288931122071687	0.00480727250379468	591.296846400337	-0.168501605379382	0.0510401740267773	-3.30135248541631	0.000962199170135359	0.00853866924989897	-0.490707848240619	-0.540453028628781
C2orf74-DT	0.0146060356453195	0.0662351220248317	0.825467767092317	30.7208760259329	-0.0130314190317279	0.128844418490659	-0.101140733796495	0.919438742921737	0.956396402752974	-0.0877314108430295	-0.0870772336483871
C2orf74	0.0307070302576956	0.0638557893999873	0.630601139621089	139.691431780696	0.00126835111639663	0.103262858642685	0.0122827426343623	0.990200035701535	0.994997139249715	-0.0201975896781819	-0.0453768291448152
USP34	0.0514174403188569	0.0160512185486013	0.00135845560511624	3466.02789311582	0.0415512837318988	0.0335790304640008	1.2374176132466	0.215932083173832	0.408372160679572	0.0666699090691349	0.0720946104137345
USP34-DT	-0.134108129794595	0.0549165480978854	0.014604732648049	77.4853751734971	-0.207613559338492	0.0975939533340053	-2.12731990298575	0.0333935121582827	0.116202317308237	-0.711496345574391	-0.654509708150576
XPO1	0.154045015963105	0.0330677807644695	3.18579856765504e-06	1674.33164325778	0.184330623106057	0.0654754677301151	2.81526241043216	0.0048737419768701	0.0292836333694748	0.497129797231145	0.488461876808995
ENSG00000289410	-0.00888705078556421	0.0710128985399638	0.900407179901016	160.519988344524	-0.0339609579725907	0.119746077772568	-0.283608103115428	0.776710726607775	0.875834523832747	-0.186270534408358	-0.148111098589335
FAM161A	0.192671055751137	0.0443522746629284	1.39842931078483e-05	252.165056040587	0.240278870833178	0.0785703221158309	3.05813778488716	0.00222717146047055	0.0161962602205406	0.659142401182092	0.65161586721023
CCT4	0.143575911301252	0.0418178727086855	0.000596144732847517	584.10186927276	0.168706807387347	0.0751031360029933	2.24633505824075	0.0246825546003202	0.0936185483507044	0.45321830859266	0.442900344797591
ENSG00000236498	0.475737997250318	0.0769217958251744	6.22218794885484e-10	25.149242955683	0.519850086419851	0.18428941048498	2.82083536461375	0.0047898778099241	0.0289285271718274	1.84643502906684	1.46689000495912
COMMD1	-0.0804359918710306	0.0134484978766777	2.21718615763493e-09	1228.44313239396	-0.123031924067233	0.0384154686057324	-3.20266623140644	0.00136161690875333	0.0111867708103659	-0.486374565750992	-0.407856204783064
ENSG00000229839	0.0529460523517126	0.0626107973902725	0.397754872777884	68.8989782991797	0.0414501006282764	0.112516415054537	0.368391586313742	0.712581270182749	0.834139127488599	0.0730815012808335	0.0717995443877584
B3GNT2	0.171556110747852	0.0692592842351682	0.0132487272805737	61.6250359494439	0.218989161844442	0.118315873273162	1.85088573313279	0.0641859936496189	0.182885352985979	0.570578125863263	0.589531689115238
ENSG00000228541	0.270181774307654	0.0478316575830623	1.61762239015305e-08	592.682078535764	0.360322474518089	0.081376953050091	4.42781968374135	9.51904264434975e-06	0.000220515499218612	0.984252441361292	1.00168211162352
TMEM17	0.217345876611874	0.0731288577618124	0.00295775621870699	19.1854084177612	0.178471762106933	0.21336481258849	0.836462957231593	0.402894507517103	0.600833667173586	0.76263817764815	0.471376506130801
ENSG00000226622	0.399518340155201	0.107163996630153	0.000192927082335418	22.0706935730261	0.497715009002663	0.219659914603017	2.26584358781239	0.0234609615707442	0.0903541564933278	1.52674020179504	1.40234059804885
EHBP1	0.176889634801541	0.0366382923959313	1.37911866325071e-06	1258.52367740689	0.223831275345517	0.0598628734528454	3.73906667747634	0.000184704735633768	0.00238425094813755	0.592948996004629	0.603652062348897
ENSG00000226605	0.1643539519108	0.0890637297211702	0.0649863178644053	21.9232684160456	0.233849658739777	0.188408709598562	1.2411828478526	0.214538209614356	0.406908549025025	0.540369476111376	0.632867262011898
EHBP1-AS1	0.273608699238795	0.0667754515539183	4.17736482081804e-05	47.5826137343668	0.400054702821792	0.14493245394187	2.76028378697187	0.00577511710135635	0.0328414604286103	0.998626294717355	1.11754760980497
ENSG00000286480	0.228600816752867	0.078928886746013	0.00377605235726258	73.9702961469002	0.265095509584068	0.150918659030808	1.75654562057798	0.0789952888951485	0.209774999408873	0.809845765315973	0.723985133541888
WDPCP	-0.0747790882365423	0.0353661548080448	0.0344789689353773	3170.58742886091	-0.155533856639821	0.0652035523410612	-2.38535863546617	0.0170624785991118	0.0718400247560472	-0.46264731612477	-0.502637010445348
MDH1	-0.00418159546342913	0.0490274726036129	0.932030155101445	230.361681734725	-0.0412989062406317	0.0829456094877832	-0.497903463434246	0.618552086047804	0.771833323209876	-0.166534028318231	-0.169509723031122
UGP2	0.0873095808118843	0.026005692728612	0.000787003433005482	655.491383030086	0.113575947696481	0.0495081393847418	2.29408636858377	0.0217855381959147	0.0854867500512237	0.217215478186743	0.282129987936977
VPS54	-0.0298699817725002	0.0225726659400968	0.18574192106654	1030.19587199486	-0.0845414659381882	0.0384067991833623	-2.20121092451805	0.0277210952769559	0.102120178891873	-0.27428109170007	-0.295611905966871
PELI1	0.0691247045757131	0.0347194489872569	0.0464863286779071	617.808892380099	0.0706149457062127	0.057508132388886	1.2279123451392	0.219479874719053	0.411981332609907	0.140941048612405	0.156848872064781
ENSG00000225889	-0.25928551507918	0.0766856315759665	0.000721834969638229	81.581703220897	-0.376458900516985	0.143708538299033	-2.61960009455833	0.00880329336244955	0.0445534052600112	-1.23653888829995	-1.14688958228514
LGALSL-DT	-0.350064614046375	0.0840873205774116	3.13944501682395e-05	32.4373006706586	-0.603978559052279	0.197419314299768	-3.05936914629933	0.00221803659494385	0.0161507922939633	-1.61730166617481	-1.81037309951361
LGALSL	-0.284438740121485	0.104496291363833	0.00648884524506895	22.7570975827517	-0.434753628931512	0.186620707932463	-2.32961086552543	0.0198267273575638	0.0801448655296481	-1.34204127760082	-1.31688628363984
AFTPH	0.030295842235211	0.0281561838721692	0.281930617636155	629.012586322633	0.003959838643317	0.0480603894789998	0.0823929786305055	0.934334219308545	0.964407457039524	-0.021922271851186	-0.0375280233649812
SERTAD2	-0.0500646639497475	0.0419250708612916	0.232420784750498	389.264740109834	-0.108368465594472	0.0691612807346371	-1.56689500893235	0.117139234492073	0.274709954049471	-0.358985427517365	-0.365095227270733
LINC02245	0.364308075569465	0.0627343397144863	6.35430583020496e-09	150.333710861448	0.476685026034685	0.107918021239576	4.41710309880918	1.00032523865594e-05	0.00022849607930472	1.3790546849095	1.34101382234659
SLC1A4	0.311385795673064	0.142720006618257	0.0291246663701648	53.5577825419916	0.350985633144038	0.249793845334041	1.40510120525458	0.159991185779386	0.336547375359724	1.15707810071685	0.974454396908495
LINC02576	0.567534502875407	0.109340478521005	2.09701802256309e-07	11.0937913723782	0.789129191213367	0.23606167098263	3.34289420187758	0.000829095032404457	0.00762646189818611	2.23146520538138	2.25215071040634
CEP68	-0.120987050799237	0.0480455223096336	0.0117964570853511	232.888287552758	-0.214555800723044	0.0769779855051354	-2.78723584821182	0.00531597739873363	0.0310907917639925	-0.65646144719108	-0.6747543883726
RAB1A	0.00815814925397062	0.0258578587494782	0.75238220318078	827.09320539613	-0.0212277029040383	0.0471172371680588	-0.450529449091483	0.65232872472232	0.796122400778564	-0.114776349179317	-0.110978901252902
ACTR2	-0.0663599403024383	0.0347996795054451	0.0565319324023848	536.157777585856	-0.124320622867395	0.0617209954574785	-2.01423554409525	0.0439848095599594	0.1402010446995	-0.427334141713474	-0.411614255485512
SPRED2	0.48300714624407	0.0911371000038166	1.15938355243375e-07	286.248820429395	0.677591831419561	0.153653508783496	4.40986891079927	1.03433212935937e-05	0.000234758774823538	1.87692466153881	1.9268900263196
LINC02934	0.0538301903116387	0.229698322382374	0.814711959239494	88.959249949582	0.121648690127883	0.369611358732704	0.329125951499389	0.742060489519663	0.854134654521366	0.0767899190716699	0.305671389047312
MEIS1	-0.0653131986768965	0.0325347131213272	0.0446972284927051	1671.79431976077	-0.125167946021161	0.0615585423532105	-2.03331562503499	0.0420206455726133	0.135986294598009	-0.422943701032821	-0.414085184590757
MEIS1-AS2	0.205948483096416	0.100300816940043	0.0400427026570844	16.0894702723016	0.242146953284369	0.208732383674899	1.16008330389938	0.246014891160503	0.443320134963644	0.714833085233134	0.657063492805171
ETAA1	0.00222994312407646	0.033474054268388	0.946886562989971	140.231336033371	-0.0405703677640931	0.0656110506443148	-0.618346564575376	0.53634691343848	0.71206703216871	-0.139641546780023	-0.167385188940477
C1D	-0.103310981907785	0.024828961523417	3.16987159864547e-05	236.303199212455	-0.188515756653041	0.052269754748702	-3.60659347952503	0.000310243125315626	0.00359604983312336	-0.582321153119103	-0.598817477515864
DNAAF10	-0.0881813024683663	0.0514174224433445	0.0863437187057419	174.423655181143	-0.168146043860747	0.0800890267684728	-2.09948916406283	0.0357738020383442	0.121638364311251	-0.518861404815245	-0.539416154679101
[truncated: 14,063 more rows]
