# Supplementary material for: Integrative analysis reveals generalizable human neurodegenerative disease-associated glial states
Source: bioRxiv. 2025 Sep 25:2025.09.25.678630. Preprint. [Version 1] doi: 10.1101/2025.09.25.678630 (PMC12485690; doi:10.1101/2025.09.25.678630)
Supplement: Supplement 8 [file media-8.zip › oligodendrocytes_diffexp/Mathys_2024_CR_AnG.csv]

gene	nebula_logFC	nebula_SE	nebula_pval	DESeq_basemean	DESeq_logFC	DESeq_lfcSE	DESeq_stat	DESeq_pval	DESeq_padj	nebula_zscore	DESeq_zscore
ENSG00000241860	-0.027561727590819	0.208433376541309	0.894800163580532	5.71301256058519	-0.0899133771210282	0.410244517668078	-0.219170210078896	0.826517460249012	0.95940018423211	0.0197534346744174	-0.115437799494835
ENSG00000291215	-0.0436087343407523	0.0777178780027815	0.574718553501731	22.1514710013804	-0.0794744334183374	0.169293079960599	-0.469448801078189	0.638748872987964	0.910878951476836	-0.0419224698083878	-0.0863472796202079
LINC01409	-0.16075870530402	0.157552889162523	0.307563656979139	32.9662752553212	-0.214626745293243	0.274448434988572	-0.782029401268695	0.434197294917413	0.818954470411449	-0.492182791367978	-0.462980311340203
ENSG00000290784	-0.0361159406352877	0.114643993078962	0.752741237049573	10.1474674957221	-0.150721913983577	0.245610265950941	-0.613662924063945	0.539438093306218	0.869009364615106	-0.0131242748497226	-0.28489478676559
LINC00115	-0.0461500223807836	0.0736668193506319	0.53100697474387	22.3994327685518	-0.0400280377122351	0.155971248216791	-0.256637285203992	0.797458789304582	0.95300832926584	-0.0516897890887212	0.0235791833393531
LINC01128	-0.193371409583216	0.105939431640089	0.0679555352693456	27.2661548576547	-0.287085228409785	0.193761206925542	-1.48164450957464	0.138434909239927	0.580381298056531	-0.617528163585638	-0.664902555891035
NOC2L	-0.0123656670264983	0.0694017682237077	0.858585463763296	60.9976225397576	-0.0117953754485422	0.12549036701547	-0.0939942700708504	0.925113708406864	0.984945435733472	0.0781587681104404	0.102255996442953
AGRN	-0.00535293491583042	0.135080970433536	0.968390021611884	67.2354512593447	0.00341489121407557	0.216583237181703	0.0157671076419023	0.987420189473181	0.99764923337356	0.105111869243949	0.144642906196399
C1orf159	-0.0998331223975846	0.0708196316249583	0.158633758683176	108.808327082047	-0.156634294896721	0.131961811434559	-1.18696684437677	0.235240698830776	0.678656459172752	-0.258018221585384	-0.301370997324695
ENSG00000285812	-0.48737599006556	0.316401142170836	0.12346929450856	9.77898616820415	-0.714246986816387	0.486863559161507	-1.46703727024977	0.142365916926921	0.582058050644843	-1.74752073515426	-1.85528713660345
SDF4	0.0457361436237385	0.0539182074741658	0.396298507616063	83.5240712476934	0.0695072646395992	0.100859692293716	0.689148093345211	0.490730077612901	0.848094593561703	0.301470304011485	0.328824520491425
B3GALT6	0.0739431876289167	0.177007043520785	0.676136127551163	12.0470491859425	0.0980337486000621	0.300319247845579	0.326431786518292	0.744097691320976	0.944170791626011	0.40988273125826	0.408320135396522
UBE2J2	-0.102934239417881	0.0464242187414724	0.0266058059917009	113.142151796978	-0.141173702330469	0.0876983944276419	-1.60976381895964	0.107449426672334	0.534112404920967	-0.269937216829441	-0.2582864968109
LINC01786	0.0299817478330493	0.139932678936319	0.830345579345225	9.4435725912656	0.0649599723678227	0.246735454372449	0.263277819286421	0.792336454436473	0.951838954985981	0.24091903578354	0.316152443701342
SCNN1D	0.187416307303476	0.224284541368925	0.403369569674833	17.6719125575837	0.297865742255943	0.360600992485538	0.826025852571354	0.408789426714621	0.807421233497161	0.846011250394274	0.965197990915023
ACAP3	-0.00108628994124524	0.0995044735240759	0.991289670444501	312.322749299979	0.00476073114841549	0.162894492391275	0.0292258570472729	0.976684459097332	0.995491736512428	0.121510515546983	0.148393399011864
PUSL1	0.395781444985325	0.122116368293741	0.00119103330295713	8.04617012089512	0.477894774032374	0.265239353337279	1.80174912968017	0.071584884560111	0.455809742210306	1.6468527113269	1.46689033413096
INTS11	0.0181214857108181	0.0618406294682144	0.769495190891343	147.054944120633	0.0294912578728278	0.104311687949561	0.282722468138834	0.77738959155158	0.949655184334429	0.195334684434351	0.217310705175808
CPTP	0.163369013189477	0.128447984246279	0.203419657057116	12.0207867296355	0.210911228594021	0.235933623795669	0.893943072635891	0.371352350484127	0.784442878688607	0.753586623299813	0.722879219982416
DVL1	0.0569921587360226	0.0490229511324357	0.245007764160495	65.7588182342885	0.0698570166654109	0.100207265221685	0.69712526842109	0.485724402012103	0.846471286907599	0.344732260820043	0.329799185031042
AURKAIP1	-0.0212928575147382	0.0720704353401724	0.767653879499481	56.1992520960228	-0.0342106995491891	0.13532503380146	-0.252803923916847	0.800419735330378	0.953461253390556	0.0438475375842377	0.0397905353946283
CCNL2	-0.0384528291570741	0.0517414644089587	0.457377300723784	290.640146135229	-0.0553702839777197	0.0897264863610104	-0.617100771726867	0.537168259698556	0.868385177029833	-0.0221059943381412	-0.0191755179617433
MRPL20-AS1	-0.10304437513592	0.140755190603812	0.464118373531657	10.1903853749202	-0.219005782628663	0.271599349739871	-0.806356063953833	0.420037572672926	0.813270860360778	-0.270360518204693	-0.475183507014582
MRPL20	-0.0610197097221739	0.0819544725374366	0.456540061494357	80.9042750691895	-0.0760256791548174	0.142071884266559	-0.535121213794673	0.592566041646359	0.894035570120075	-0.108840722620956	-0.0767365318948636
MRPL20-DT	-0.223020245775175	0.114838862341072	0.0521337532863595	10.2173992419915	-0.327674323616924	0.231313515637268	-1.41658096680681	0.156605476498158	0.602315650975512	-0.731482050282247	-0.778013414081799
ANKRD65	0.364436760037495	0.0704237553748663	2.2801802170405e-07	72.3360457225518	0.534235513132413	0.131143972885918	4.07365661857098	4.62807033027413e-05	0.0167339154442148	1.52638091088387	1.62389677436288
TMEM88B	0.0506565603299575	0.0712598998196823	0.477164490552479	472.714508232418	0.0853491138200496	0.1146751568669	0.744268559572253	0.456714018082004	0.829517190311604	0.320381690759025	0.372971480333344
VWA1	0.230815867184952	0.0898438089525363	0.0101969128855336	346.684900220578	0.337245703310908	0.146312992962656	2.30496073166232	0.021168772760695	0.292588925879434	1.01281538723785	1.07493931842465
ATAD3C	0.045322178196797	0.10557179971131	0.667703506774646	90.2297822241599	0.0561049690375586	0.171865514221999	0.326446927363728	0.744086237499724	0.944170791626011	0.299879247652558	0.291475938328242
ATAD3B	-0.142653578657406	0.0782574622061104	0.0683223111179238	63.722901840404	-0.198824186795505	0.140866686528469	-1.41143510715944	0.158116357348098	0.603723498664832	-0.422596601301083	-0.418942844031138
ATAD3A	0.0343074224178778	0.0708923517322949	0.628430676747364	33.083767471455	0.0222339029699148	0.142636453428991	0.155878125369848	0.876129087950483	0.973819715313652	0.257544559575925	0.197086414955142
TMEM240	0.0801692189112523	0.384956639261063	0.835029715978506	8.10236731608391	0.0706333970953844	0.556094868624541	0.127016811484146	0.898927092679428	0.978602309515983	0.433812185309115	0.33196274783698
SSU72	-0.0513299282027345	0.0648934875039889	0.42895136897906	66.3161407105046	-0.072547411743849	0.121349571101755	-0.597838221307071	0.549947884826542	0.872762213344961	-0.0715985098665634	-0.0670435389896559
ENSG00000215014	-0.03180905749916	0.0985267198979491	0.74681110446201	12.9791634342846	0.0478653696701507	0.201837929343603	0.237147546181303	0.812542327686458	0.95458125093046	0.0034290249065402	0.268514397775556
ENSG00000272106	0.333503321371217	0.105624257640755	0.00159155481329055	18.1439334079078	0.530667844396042	0.201542003345958	2.6330384514692	0.00846247662224649	0.199828066059806	1.40748971589424	1.61395464408252
MIB2	0.0794185010039855	0.108263669452182	0.463213547893043	52.3307848193609	0.126977517354993	0.184201597643282	0.689339935047105	0.490609372492027	0.848094593561703	0.430926836866029	0.488978610448446
CDK11B	0.0209345481876329	0.0713183001317438	0.769111847600002	86.3946129149227	0.0411474018843866	0.125464138816242	0.327961457932231	0.742940804415096	0.944170791626011	0.206146555790043	0.249793233934189
SLC35E2B	0.0138407193513964	0.0612567287212687	0.821243337125584	174.440691934098	0.0175209251795265	0.10594766340775	0.165373398676057	0.868650090158571	0.970766805242559	0.178881763262744	0.183952617323431
CDK11A	-0.0246604512447615	0.107274294460051	0.818183305169627	109.195149153391	-0.0401573477907638	0.174822880904559	-0.229703043348696	0.818322529888233	0.956897405133074	0.0309043518258921	0.0232188310358477
ENSG00000290854	-0.113533811160094	0.0711132081779844	0.110372267170211	69.734887260214	-0.182898718147626	0.128977870384776	-1.41806278551498	0.156172435001552	0.601959818967554	-0.310676164878683	-0.374562859292407
NADK	-0.100889634944442	0.0566439019268677	0.074892709704969	43.0650397184505	-0.157337714341398	0.113337829284799	-1.38821887920612	0.165070405130027	0.610905356583061	-0.262078877129454	-0.303331237548071
GNB1	-0.0658384394064586	0.0245871257472927	0.00741161461978837	607.49070415092	-0.0809951532144631	0.055216632518868	-1.46686151472179	0.142413731591015	0.582085257849749	-0.127361280153447	-0.0905851154312712
PRKCZ	-0.0351860272548608	0.0470858446613549	0.454898186403165	253.858436558283	-0.0498654475643259	0.0780923914080893	-0.638544250793177	0.523119458333627	0.860741008700036	-0.00955019715895738	-0.00383502397583104
FAAP20	-0.000481870323009729	0.0801867140303246	0.995205258356812	41.2287818229594	-0.000744939622427076	0.140763135613439	-0.00529214995943836	0.995777494963765	0.999027052623266	0.123833573499332	0.133050579896836
SKI	-0.211270729557773	0.0740928639705778	0.00435228565829814	120.341239399152	-0.300553554349537	0.127985193053852	-2.3483462983337	0.0188569801340425	0.279533975949297	-0.686323345532111	-0.702435146791714
MORN1	-0.792767263974538	0.429753824374677	0.0650810607827107	6.97708693591509	-1.04597567988109	0.638259153719628	-1.63879463974059	0.101256035909195	0.523569601399575	-2.92127751939508	-2.77972551020014
RER1	0.000879652167401691	0.047422935987135	0.985200818492933	127.279594360985	0.00474895845758294	0.090411675459763	0.0525259424010611	0.95810962481537	0.991563178392392	0.129066520202627	0.148360591698558
PEX10	0.102012387323302	0.0815322364204034	0.21086485959691	33.6375002898151	0.123454808719178	0.146008503446638	0.845531635520783	0.397814077291039	0.800983626382331	0.517765360476131	0.479161771838973
PLCH2	-0.152891686500596	0.129222143087026	0.236742014645991	70.6303035643776	-0.219084241858506	0.208316365335841	-1.05169001727399	0.292941792544886	0.730714065012943	-0.461946280107933	-0.475402151721375
PANK4	-0.0274765628501297	0.0977957404147345	0.778742086752104	16.7251749343229	-0.0876723881916297	0.228626426290473	-0.383474428630752	0.70136802682446	0.929742036497975	0.0200807612901478	-0.109192767923999
ENSG00000238260	-0.294707274473083	0.118220253323697	0.0126716584414637	13.3688136755121	-0.494391473825723	0.239077568618188	-2.06791242140862	0.0386482591719432	0.363471616352859	-1.00700772329579	-1.2426091346565
TPRG1L	-0.44863007040997	0.176443317811126	0.0110021670139039	20.6269296893873	-0.599058953781216	0.273004260361555	-2.19432089809825	0.028212348105759	0.323285664963087	-1.59860264238992	-1.53428916403414
WRAP73	0.146960804864344	0.0585497677776144	0.0120725977855066	42.7728559395873	0.175864306155684	0.113206320419616	1.55348487172639	0.120307340696448	0.555835682705688	0.690522457803709	0.625212902127464
LRRC47	-0.0185055361458288	0.0823181077882657	0.822130844598675	57.6440407768897	-0.0288734268962559	0.140495376252101	-0.205511580996419	0.837172450874845	0.963251327292084	0.0545604742203774	0.0546640743855932
CEP104	0.124259520734452	0.0486223908123063	0.0106004027717878	171.489017263535	0.186114167670543	0.0890354365121647	2.09033812784323	0.0365874365635863	0.354475781477481	0.603271155835006	0.653776500955315
DFFB	-0.0210113962880914	0.0626876265050451	0.737492224285308	68.9780657419964	-0.0124066611189242	0.111101259915915	-0.111669850803798	0.911085185347187	0.980863954971524	0.0449293203740627	0.100552508192629
C1orf174	0.0181192125273806	0.130977471541745	0.889972986414652	27.3772295051267	0.0130183651901713	0.220768389785263	0.0589684293246601	0.952977254086605	0.989646374452399	0.195325947562314	0.171405197336552
AJAP1	-0.115504449623709	0.153165123933488	0.45077886896237	112.074436071408	-0.171622589204991	0.249070585536177	-0.689052016461668	0.490790534345498	0.848094593561703	-0.318250219750479	-0.343139330010415
NPHP4	-0.130581303859168	0.127640276772051	0.306288210983265	58.4617502039499	-0.196310081801397	0.216464109184813	-0.906894369420806	0.364462658983561	0.780758462821014	-0.376197389351513	-0.411936711669381
KCNAB2	-1.33750995993175	0.457958488458079	0.00349366875388406	6.36072612239919	-1.88423009097405	0.77356072628885	-2.43578820245131	0.0148593821474487	0.256582884406862	-5.01497006948404	-5.11571440911604
RPL22	0.100990694575377	0.0612817281626036	0.0993580070150081	111.420554789014	0.155996743973813	0.10566368727024	1.47635150735223	0.139849553497925	0.580809177679992	0.513838533167228	0.56984736620996
ICMT	0.274859269374877	0.0980712635624929	0.0050684893013892	22.8829000806375	0.385020135628569	0.18378298915387	2.09497156075863	0.0361735206507067	0.353048653454507	1.18209410126188	1.20807377267769
ACOT7	0.01957243389398	0.143143790084803	0.891242098043618	77.3952849074581	0.0253062636349758	0.244107724482172	0.103668426259997	0.917432483805685	0.982019648366723	0.200911334519238	0.205648255265282
NOL9	0.027929334949096	0.0513944902228901	0.586833411535044	106.250710173996	0.0339467302456069	0.094995976487893	0.357349137307235	0.720830448789002	0.937827814910233	0.233030684830456	0.229726904678616
ZBTB48	-0.213955538956082	0.125245230792226	0.0875820074207989	33.8745455376562	-0.306356789811398	0.20955526687688	-1.46193791440896	0.143758224032804	0.584185785175132	-0.696642282302379	-0.718607198423424
KLHL21	-0.100410267451605	0.0476456463808025	0.0350795911254476	112.41034107324	-0.137876064735623	0.0938528552375469	-1.46906627812922	0.141814813189348	0.581236630784896	-0.26023645105205	-0.249096870472799
PHF13	0.150055727532126	0.0764043952296731	0.0495338937159728	27.4644488325515	0.175629963804661	0.150629384308493	1.16597411992979	0.243624909247842	0.685223150248137	0.702417645349546	0.624559853216189
THAP3	0.0918149576544612	0.0742664380427967	0.216350271702707	41.4194210513317	0.161343862491285	0.13728033995847	1.1752874631582	0.239879728466648	0.682571251504092	0.478572026290727	0.584748342969173
DNAJC11	-0.0358124970722852	0.0539568322925803	0.506866352655974	138.464803161821	-0.0609340744103592	0.0947044702959111	-0.64341286340514	0.519956238884236	0.859925287136108	-0.011958003999382	-0.034680300894641
CAMTA1	-0.0669722708568946	0.0405182978578811	0.0983533455823682	1054.02005716029	-0.0982325539965129	0.0730433005544682	-1.3448537134937	0.178672480266277	0.62447899847404	-0.131719107212813	-0.138621101094062
VAMP3	0.139149561860718	0.0449388654805134	0.00195873295449435	97.2326346625925	0.209251693280689	0.086910944499745	2.40765641755628	0.0160552828747942	0.263976074912881	0.660500318167879	0.718254542774636
PER3	-0.00709268995939783	0.0648144831787294	0.912860937558484	469.113935817746	0.00198795790921805	0.108290529590637	0.0183576340122537	0.98535354990231	0.997466475517751	0.0984252037765102	0.140666428034722
PARK7	0.141062189345936	0.0922584121077328	0.126266923473763	79.3337213696626	0.220639872467661	0.160419020620524	1.37539720423547	0.169008335270656	0.615389146671113	0.667851410613201	0.749990325858612
ENSG00000284747	0.00946794643233259	0.192288476106103	0.960729435867944	7.69484699222699	0.121289771369909	0.371105326987467	0.326833819267718	0.743793578820923	0.944170791626011	0.162075219270838	0.473128396831694
ERRFI1	-0.0118874429699123	0.0680776490119748	0.861381419310029	104.472039752148	0.0024025509551862	0.121232878625823	0.0198176516339392	0.984188836680929	0.997466475517751	0.0799967994451938	0.141821787004664
ERRFI1-DT	-0.301290086263077	0.177027242429905	0.0887662549717734	17.9171630896984	-0.454205848452151	0.30702184120886	-1.47939262778105	0.139035409323959	0.580696620986245	-1.03230844619788	-1.13062263804354
SLC45A1	-0.0508595036942875	0.193996483694748	0.793192584490587	15.6597550098029	-0.0520926209860737	0.335863419608083	-0.155100609190665	0.876742001933153	0.973819715313652	-0.069790455722792	-0.0100415554540011
RERE	-0.0258518072049901	0.0262598660613751	0.324889025278293	2680.78842085299	-0.0387789217702187	0.0496299371160801	-0.781361493155192	0.434589912224241	0.819135084456247	0.0263254320589155	0.0270601324824716
RERE-AS1	0.3042350245049	0.186164013901612	0.102210330953938	6.13432248860527	0.343584340678852	0.329691812806675	1.04213792193961	0.297347739106304	0.733129910500257	1.29499841393172	1.09260339072755
ENO1	-0.153914389918727	0.0901775240264033	0.0878604862340605	89.8358100951204	-0.215705340345873	0.155322818233901	-1.38875499941704	0.164907263441469	0.610905356583061	-0.46587699187953	-0.465986064767834
MIR34AHG	-0.523945505402436	0.369282425476703	0.155951330914283	30.5085574655235	-0.745767514203569	0.581480609420065	-1.28253204341131	0.199656071718774	0.643957787926948	-1.88807392180442	-1.9431263428039
H6PD	0.0179450226068357	0.0662833864414914	0.786597292799078	121.866731032372	0.0298594671029956	0.115441306677866	0.258654964694026	0.795901470216041	0.952783765511056	0.194656456917185	0.218336804964569
SPSB1	-0.00574060191431843	0.0821942526402376	0.944319505525277	253.048167412288	-0.00579799126279112	0.138364004126285	-0.0419038990624994	0.966575308127573	0.993328203193444	0.103621889639499	0.118969088190578
LINC02606	0.220035380682162	0.138630650027528	0.112466027053517	8.4635857838925	0.299941032422723	0.263940938237683	1.13639450714016	0.255791493615683	0.696174429468551	0.971381101941813	0.970981264736758
SLC25A33	-0.0266718451247789	0.0762345982611995	0.726439745146979	67.710603672928	-0.0103138046280705	0.141767726844361	-0.0727514283938083	0.942003923000903	0.987898358517785	0.0231736554565042	0.106384734620503
TMEM201	0.0367270352772153	0.0955675099605768	0.700752686668243	24.7569097182193	0.0658687170406803	0.169592696558051	0.388393594638868	0.697724783660055	0.928480064340447	0.266844226107099	0.318684869942889
CLSTN1	-0.353222737837005	0.116734398607436	0.0024792151670164	137.772335358243	-0.504030080203425	0.193382147002849	-2.60639406488749	0.00915011232531402	0.205398235721573	-1.23190911365729	-1.26946933032188
CTNNBIP1	-0.0737483808768523	0.0378636157451096	0.0514463913354025	128.614690050878	-0.115804191314703	0.0785530540808461	-1.47421628184588	0.140423367399048	0.580809177679992	-0.157762762635194	-0.187588513812535
LZIC	0.0387496874294569	0.0338878298550709	0.252843863258059	113.798190683484	0.0983636182659228	0.0718758158950092	1.36852176272482	0.171148814695377	0.619029667814089	0.274618193108397	0.40923939316283
NMNAT1	0.0713093054700434	0.05497793881267	0.194612920168973	46.5104389118221	0.0900846405058249	0.130235065142461	0.691708031222494	0.489120702393205	0.847636320168547	0.399759530901888	0.386168115653244
RBP7	0.117629588484433	0.082483689169473	0.153840880648365	62.8682229953274	0.183248010149792	0.146430970495663	1.25142932215436	0.21077788489654	0.6552084944841	0.577789327693982	0.645789293178754
UBE4B	-0.0318632942488406	0.0177880552479619	0.0732492157063548	1275.10044583599	-0.0360192937684418	0.0479974563824417	-0.750441720941244	0.452988711405432	0.827678125575506	0.00322056854798783	0.0347504712292525
KIF1B	0.0288844225308645	0.0213967421652361	0.177033664247257	2640.91809216228	0.0444536078679018	0.0433086968362923	1.02643605361614	0.304686091031306	0.736525811692709	0.236701518362455	0.259006738059924
ENSG00000284735	0.071232685343857	0.15287432708871	0.641247110835769	7.67519546864262	0.0947301931370382	0.309839008093627	0.305740047774788	0.759802578714958	0.947383113809229	0.399465045104146	0.399114017556337
ENSG00000284642	0.013074110427902	0.126518443179931	0.917695046438354	24.8627706112621	0.0482592435007027	0.240082299681187	0.201011251411652	0.840689776276933	0.96431460914173	0.175935338457302	0.269612017881775
PGD	-0.166149177605315	0.114567052806136	0.146992930425229	52.7195986859367	-0.221051713775887	0.191551156047002	-1.15400876892461	0.248496573869872	0.689380355460326	-0.51290081435836	-0.480884965169309
DFFA	0.0245912374055883	0.0451113412324028	0.585668807015197	111.530999644803	0.0513586028271705	0.0841219659037377	0.610525470671252	0.541513776162842	0.869009364615106	0.220200866257063	0.27824909617754
PEX14	0.00859604766975114	0.033572751059669	0.797918099754733	127.539959533331	0.00910880388883445	0.082431402834777	0.110501624084839	0.912011561925396	0.980863954971524	0.15872411799459	0.160510304713624
CASZ1	-0.396708522475385	0.228119251870956	0.0820277128345723	12.3766993385014	-0.568305145222282	0.390459533341014	-1.45547770433343	0.145537058237759	0.585177182229424	-1.39904465123832	-1.44858659636213
TARDBP	0.0180268138123773	0.0438486957233261	0.680988926054917	236.693576163242	0.0342122450589654	0.080564606866106	0.424656016950772	0.671087451115295	0.919178569847215	0.194970817511602	0.230466822832693
SRM	-0.0478954174315973	0.147682654676024	0.745701013731198	34.6097808942755	-0.0601968642404287	0.249476712357846	-0.241292518534088	0.809328408961871	0.953816360830958	-0.0583981316548013	-0.0326258950360664
EXOSC10	0.0178338127799876	0.0620122472734464	0.773664173392022	115.858234399861	0.0239169991663161	0.106560955417314	0.224444301129362	0.822411602522461	0.958271803812527	0.194229027255995	0.201776749987766
ENSG00000226849	0.184082588228335	0.0903181193300311	0.0415341444979888	14.9490842657562	0.302098073015472	0.187997295042379	1.60692776429242	0.108070215051802	0.534690499167838	0.833198260255056	0.976992354940987
MTOR	-0.0703870443796924	0.0343207250150928	0.0402804624946463	210.009327735321	-0.0791447005658398	0.0670455617365045	-1.18046144317332	0.237816736815897	0.681232553151964	-0.144843626252687	-0.0854284031158327
UBIAD1	-0.0457092224035459	0.0429595566556735	0.287326019823241	67.0793782168126	-0.0774274517268849	0.0827321071718204	-0.935881538301464	0.349334183559852	0.767005748160757	-0.0499955954166058	-0.0806428938821329
FBXO2	-1.05554811500141	0.461426108105964	0.0221621207353195	12.5847703587956	-1.51315257263834	0.658996127320732	-2.29614789815281	0.0216674264033467	0.294063994765977	-3.93126317718209	-4.08162147503979
FBXO44	-0.94487163867339	0.302621677928814	0.00179452092046723	15.5570832417413	-1.35152892044729	0.466421847907778	-2.89765354369616	0.00375965654939399	0.137192207116844	-3.50588342325825	-3.63121995931347
MAD2L2	-0.11156105858041	0.0973331836627487	0.251721913464763	58.8183644909203	-0.14112450608407	0.169776511837923	-0.831236927631041	0.405839797470886	0.804754101996762	-0.303093984502688	-0.258149400144379
DRAXIN	-0.627386188463193	0.256986689907652	0.0146337692907165	6.42739750927963	-0.978019126812406	0.457632718467331	-2.13712675546433	0.0325876833296917	0.341121404625093	-2.28564324968657	-2.59034893015918
AGTRAP	-0.0884916299929485	0.135068102139071	0.512362780296078	23.4467769584835	-0.0996601706482386	0.230759742098862	-0.431878497270734	0.665829723719946	0.918689001932846	-0.214427736883699	-0.142599483559107
MTHFR	-0.0946074242815305	0.0628435248811641	0.132209895308252	69.4094081607162	-0.133865353863989	0.118861473350507	-1.12622997250957	0.260068189939763	0.698141963882658	-0.237933500310927	-0.237920101285647
CLCN6	0.0111062866245975	0.0674053333295484	0.86912607049353	143.474538492901	0.0184182668634647	0.118676105961074	0.155197768871065	0.876665407160963	0.973819715313652	0.16837210159806	0.186453266511165
ENSG00000285646	-0.553564881123254	0.332077600017169	0.0955194815603568	6.42227844684639	-0.821477867817587	0.550628741518958	-1.49189064405078	0.135727815770692	0.577910078572551	-2.00191457858641	-2.15411067313954
KIAA2013	0.0276377695550384	0.0476511210759841	0.561912929023441	104.956507970221	0.0401889366253654	0.0888351896970109	0.452398838370665	0.650981683656633	0.914175702040084	0.231910067155483	0.247122249832655
PLOD1	0.0716492273399386	0.103538582040774	0.488934123062731	79.8517042853945	0.114880014799113	0.171219709952503	0.670950878441396	0.502251822783	0.854226407152404	0.401066004383577	0.455266134497027
MFN2	-0.0526579981511765	0.0398599511158076	0.186476247278961	75.0268111556398	-0.0947978213626838	0.0950019368131039	-0.997851460114738	0.318351392358423	0.745807101826668	-0.0767028833215652	-0.129049427867902
MIIP	-0.257523819608519	0.0851036259400492	0.00247809919173509	33.6707442162156	-0.368166744305101	0.151366718362799	-2.43228332018583	0.0150039658118936	0.257572479404126	-0.864094889375715	-0.890854866469129
VPS13D	-0.0324536289969804	0.0361595612981713	0.369445937981042	524.479028732148	-0.0426367372574265	0.0662150714467736	-0.643912878530981	0.519631930117687	0.859896453885059	0.000951645121548744	0.0163094414835022
PRDM2	-0.00608479878116612	0.0478326198629673	0.898774005371035	437.447335506813	-0.0146924889691703	0.0837451800963132	-0.175442801033717	0.86073171172784	0.968656571558901	0.102298985411078	0.0941825226460629
ENSG00000289380	0.00217236937169487	0.107277666443448	0.983843966904488	20.8485106442438	-0.0263329441531547	0.210527475502814	-0.125080795702614	0.900459586694768	0.97903956519529	0.13403501707296	0.0617437144175903
KAZN	-0.160775721475216	0.123921520422008	0.194493756594356	1458.47993618545	-0.237856547589574	0.191937503650558	-1.2392395600946	0.215256794150519	0.659316556944944	-0.49224819220975	-0.52771550338946
CASP9	-0.193062329379859	0.0713437463170092	0.00680813655643217	54.1050422835879	-0.276738926650681	0.1266918600923	-2.18434654325121	0.0289367931196417	0.325815388772271	-0.616340228577145	-0.636070204120185
DNAJC16	-0.0338185103902725	0.0563906320181302	0.548693796008964	134.218341659035	-0.0474642549328578	0.098569306471704	-0.481531793535376	0.630138588927347	0.907885767120113	-0.00429421136463966	0.00285645209281808
DDI2	-0.0194161471778298	0.0401434750524141	0.628620925448888	188.146855952851	-0.0286409144635249	0.0727823506430122	-0.393514556901368	0.693939474589296	0.927558669404168	0.0510605841844416	0.0553120238082647
PLEKHM2	-0.0227484417804889	0.070777957265398	0.747902933271546	96.4200816076018	-0.0330126452380502	0.122400007573723	-0.269711137216771	0.787382491721115	0.950504754410586	0.0382530689372119	0.0431291895479298
UQCRHL	-0.26347713216612	0.133415253614203	0.0482834554811258	9.86403517237161	-0.385469471991042	0.269534421472908	-1.43013077841632	0.15267948798739	0.59613288766363	-0.886976162025545	-0.939072900589131
SPEN-AS1	0.014016317427829	0.0973501128645224	0.885517494265978	91.0146077401396	0.0278167686685979	0.163642683185597	0.169984799363435	0.865022091024032	0.969581686282696	0.179556666087813	0.212644355508366
SPEN	-0.0868976381954122	0.037574777375091	0.0207414078983467	546.900854116677	-0.113292108138364	0.071043012380777	-1.59469741416847	0.110779916578029	0.539851681683835	-0.208301305494765	-0.18058801571145
ZBTB17	0.065594427434988	0.0408214171843744	0.108084410766902	119.888719062122	0.0625633906369732	0.086104722161309	0.726596510232815	0.467473166670517	0.836079245994787	0.377794669958434	0.309473816968786
FAM131C	-0.470966729252233	0.674541422583715	0.485050357785938	6.10389389090247	-0.22538243210481	0.749748875521174	-0.300610563701266	0.763711475189016	0.947576001395503	-1.68445252447003	-0.492953508808115
FBXO42	-0.10056060358282	0.0226640120813356	9.12141543041839e-06	276.5169628797	-0.150704095098773	0.0537022485378325	-2.8062902243768	0.00501155318231582	0.15926603394227	-0.260814260796485	-0.28484513034083
SZRD1	0.0636877986432224	0.042844861529566	0.137153628987837	69.4461145224245	0.122684584510648	0.0975915584660534	1.25712291553704	0.208709130458947	0.654013853966414	0.370466633205063	0.47701536476137
SPATA21	-0.215175822650397	0.124139339860765	0.0830350558152376	9.97132841827567	-0.392923749585204	0.263301931232922	-1.49229345848442	0.135622230877473	0.577701683454584	-0.701332384434531	-0.959845961224382
NECAP2	0.0369196873417256	0.0704309099693409	0.60014137296037	44.3110906211058	0.0442852279750964	0.130360804021825	0.339712755742762	0.734072854763113	0.941210528332646	0.267584675121318	0.258537508724309
LINC01772	0.0751367320831617	0.114105610550371	0.510227100432701	9.46175555907199	0.0191415723266674	0.219336307827206	0.0872704228328089	0.930456563460533	0.986423963512143	0.414470062397527	0.18846892370331
CROCCP3	-0.0132878272908278	0.062059424705663	0.830457710836956	133.547319277809	-0.0230845540797853	0.108290872007338	-0.213171744320435	0.831193006504913	0.961083451242863	0.0746144891513217	0.0707961011993618
ENSG00000261135	-0.116181580429822	0.256710270897363	0.65085219609991	6.44849995492667	-0.178504131222607	0.435488263152934	-0.409894241305696	0.681883529925944	0.922793959828966	-0.320852739682763	-0.362316331106795
NBPF1	0.166865409414095	0.123165755530826	0.175480138238233	98.2419397663817	0.244851730792676	0.195461236224603	1.25268690366472	0.210319673956914	0.654976202011657	0.767024855298091	0.817462243120123
CROCC	0.000104740132001193	0.0633621142032793	0.99868106521995	128.224471978146	-0.00485812130064001	0.11142017202659	-0.0436018111646841	0.965221807971754	0.993328203193444	0.1260881827829	0.121588252216386
ENSG00000290851	-0.683947706960312	0.242775092835231	0.00484432826978539	5.24869026378147	-0.764348738722411	0.409036357292072	-1.86865721126259	0.0616705206489918	0.4306886434657	-2.5030347462188	-1.99490720268352
ENSG00000290122	-0.0786438547997089	0.306663518333489	0.797603395171748	6.95497784694386	-0.173263815823226	0.592317024482978	-0.292518716601916	0.769890051595566	0.948683249360589	-0.176578282985457	-0.347712985824291
ENSG00000226526	0.048011191576851	0.22008659913692	0.827314719172386	7.07505799921096	0.0370629541680582	0.39138441516436	0.0946970618451779	0.92455545179938	0.984684610037384	0.310214342225999	0.238410980053645
ATP13A2	0.0862037558613152	0.104156134861824	0.407874558146418	64.6187441225697	0.124500429975589	0.179347083948393	0.694187088157029	0.487564888872098	0.846961743338693	0.457005640034345	0.482075636192233
SDHB	-0.0414229053506308	0.0322571832083099	0.199091172956571	131.586758854341	-0.0497559314214387	0.0711644474567844	-0.699168379711706	0.484446808994461	0.845864897774925	-0.033521340419504	-0.00352983203093818
PADI2	0.0867263152623553	0.0685993312746876	0.20614234592716	475.060252752428	0.132632720325687	0.11523566358173	1.15096938051316	0.249744832588125	0.690367785831444	0.45901407214928	0.504738135463571
RCC2	0.0522124049542637	0.0549079164791733	0.341650822301389	69.5067829363024	0.0796959366981544	0.0972803933212045	0.819239457996546	0.412649806599169	0.81017542203602	0.326361505308501	0.357217600812288
ARHGEF10L	-0.140997626296281	0.126917918603796	0.266596096821177	39.8941384446333	-0.209830924849787	0.218952823351526	-0.958338520773061	0.337892085474646	0.760418502988931	-0.416232027443514	-0.449615653583735
ALDH4A1	-0.516051979818469	0.182072121991138	0.00459222765483646	6.38979350015771	-0.809678650400462	0.3551929845663	-2.27954572748418	0.022634644959469	0.299437931727606	-1.85773553299858	-2.12122943739828
IFFO2	-0.0829027338056227	0.145870592466574	0.569810446682454	49.1549175313669	-0.133408166789082	0.245375475867882	-0.543689895321542	0.58665488705104	0.891327182281457	-0.19294708115859	-0.236646044248097
UBR4	0.0276979595473417	0.0459830499363805	0.54694018024545	219.238362116962	0.0346553575960491	0.0813816303622561	0.425837593100394	0.670226191726774	0.91903952278941	0.232141404517894	0.231701657930368
EMC1-AS1	-0.0706934704424127	0.0524842647911252	0.177997625426011	114.790427430839	-0.105665332764355	0.098998912780755	-1.06733831510214	0.285819092240438	0.724902009050264	-0.146021360198331	-0.159334250300324
EMC1	-0.0418789483974715	0.0591518126535673	0.478950873745231	46.599133809348	-0.0520934791678547	0.117278411608784	-0.444186431699191	0.656907801164625	0.916074003818792	-0.0352741201020522	-0.0100439469751041
MRTO4	-0.156858005603803	0.0892802897954251	0.0789320593239288	22.239515374908	-0.229536168410962	0.176237176727031	-1.30242763004814	0.192770242443754	0.638332834191495	-0.477190638259571	-0.504528851295776
AKR7A2	0.0261764578210175	0.0795795143578553	0.742205101256558	25.6309234997754	0.0631240114606336	0.152636272229062	0.413558393026679	0.679197549643623	0.921982313981581	0.226293585257546	0.31103611595969
SLC66A1	0.0363248481758789	0.0890586069875802	0.683364880087636	17.4523470427689	0.0910987258246118	0.17759008517458	0.512971913578718	0.607970967553596	0.900573040348548	0.265298439180428	0.388994097856131
CAPZB	-0.147293137366944	0.0326079613377522	6.26948881107507e-06	422.622932074542	-0.203938515925367	0.0638587124761318	-3.19358953567365	0.00140515755264528	0.0814415496291378	-0.440428523744376	-0.433195099569146
MICOS10	-0.414296129002195	0.0862615350522441	1.56469138083817e-06	36.1013734117842	-0.711673565175446	0.208633310389282	-3.41112147359191	0.000646962617490514	0.0564721571836164	-1.46664177742718	-1.84811570474945
OTUD3	-0.134534941154868	0.0790969910762024	0.0889644520774104	56.2806908730899	-0.227531250916725	0.141422580970765	-1.60887497141465	0.107643683273633	0.534690499167838	-0.391393005581328	-0.498941687127235
CAMK2N1	0.0717695021634133	0.0984549503102548	0.466027487926845	772.120310570546	0.115941287987181	0.158475734028441	0.731602782583572	0.464411049362551	0.834629693745736	0.401528274926608	0.458223616561228
MUL1	-0.15230897265455	0.0963633956248468	0.113976673673526	30.0469489197953	-0.253531068796462	0.166320931525873	-1.52434853791703	0.127421668206677	0.565953904453149	-0.459706647254927	-0.571396165310907
PINK1	-0.470196528949824	0.163916338199701	0.00412403212847429	33.4516837793416	-0.733706025645947	0.275659952669002	-2.66163444686847	0.00777622786837371	0.19429578536138	-1.68149229637115	-1.90951422814974
PINK1-AS	-0.00736332895639634	0.142278135935993	0.958725457802702	9.56768274793825	0.0169762541505793	0.282398395965444	0.0601145558654542	0.952064397025404	0.989397777327971	0.0973850157097686	0.182434766107446
DDOST	-0.195539497280521	0.0563165747119491	0.00051631109758717	41.527926600448	-0.262140648482878	0.133170270309837	-1.96846223915425	0.049014876754723	0.394325519236356	-0.625861105162416	-0.595388741199147
HP1BP3	0.125713179935374	0.0400515638224715	0.00169650851925741	919.013283805979	0.18289920632689	0.0699376645456441	2.61517463465659	0.00891818444808128	0.204079230525511	0.608858225587249	0.644817271024839
EIF4G3	0.00451899762212327	0.0389816859913569	0.907711053540683	1547.36171297121	0.0041417959756926	0.0709198637454395	0.0584010706867572	0.953429161945101	0.989782365171337	0.143054170743515	0.146668593662204
NBPF3	0.0897648387409628	0.237288918633092	0.705212626128821	32.3345204765555	0.140843911573373	0.367630629090456	0.383112560348496	0.701636307029547	0.929947577695581	0.47069249210359	0.527620510250553
RAP1GAP	-0.351662687164565	0.265646339528142	0.185569397496213	47.987359927626	-0.484989130706018	0.405604921495285	-1.19571806209372	0.231806600408389	0.674822577650594	-1.22591313336258	-1.21640734095189
USP48	-0.0130502462719069	0.0233859159722445	0.576817954349542	540.081548772769	-0.0176764998262212	0.0487493123397592	-0.362599983011545	0.716903722962565	0.936750665262552	0.0755276204572555	0.0858668894157804
HSPG2	-0.0385596400161817	0.099576663511965	0.698581715465256	34.6601306483697	-0.0325216282426853	0.176258614715094	-0.184510858066447	0.853612709887782	0.966953336687268	-0.0225165167767932	0.0444975214471394
LINC00339	-0.13559946106695	0.0894483481827025	0.129531324056635	24.1526032334288	-0.158541140864	0.169249842909581	-0.936728437312036	0.348898264499725	0.766808633697153	-0.39548443705143	-0.306684862605401
CDC42	0.0543056560594257	0.0385022344086731	0.15840547439076	242.574253639546	0.0767932242602394	0.0721254303992035	1.06471772626105	0.287003685952738	0.725155801510811	0.334406816015498	0.349128524343399
CDC42-IT1	-0.0708203772166004	0.133963330432115	0.597044836598471	7.1486769280744	-0.126577916470332	0.262069547790517	-0.482993608137603	0.629100274697749	0.907885767120113	-0.14650912032737	-0.21761197927895
ZBTB40	-0.0600255077788989	0.0348087503625457	0.0846289273192369	124.279267120189	-0.0941986014718588	0.0707956689775361	-1.33057011583221	0.183330501068647	0.629809324740717	-0.105019554907526	-0.12737956369009
EPHB2	0.290633594588286	0.093785314310022	0.00194224603528222	179.438880746245	0.406805353220564	0.156844500836133	2.59368579103441	0.00949532205328305	0.209163309155029	1.24272196727477	1.26878329687693
TEX46	-0.174433014625836	0.0907582291903305	0.0546117222207758	16.8246520544971	-0.360858070124261	0.219510514029732	-1.64392157578103	0.100192402808316	0.521310139998234	-0.544739346540126	-0.870487563265826
KDM1A	-0.0168265799638358	0.059696645756794	0.778044652618449	92.7542039558738	-0.0611230295176846	0.113306352403106	-0.539449273772659	0.589576889526762	0.892445938813291	0.0610134621654246	-0.0352068678023298
ENSG00000240553	0.200384919607975	0.247369433541724	0.417903749414733	5.18104677714314	0.236722298921241	0.434458400365075	0.544867583921323	0.585844592425947	0.890957546627352	0.895855492764905	0.794807709657657
LINC01355	0.0509970210144758	0.0895206947818527	0.568903308210517	62.4364952995913	0.0745754833143405	0.157602954380553	0.473185820706559	0.636080612936453	0.909918271105333	0.321690235148999	0.342948278630721
HNRNPR	0.0119926857685668	0.0260566274942133	0.645333398775259	322.464386485678	0.00933444135038284	0.0557483154977158	0.167438984784488	0.867024652707736	0.970382787162047	0.171778934398035	0.161139095446343
ZNF436	-0.296268201376506	0.135938301221252	0.0292996360433989	13.2647929900763	-0.445653417165314	0.247689281949779	-1.79924384962153	0.0719801158889562	0.456417950981618	-1.01300707134246	-1.10678931932739
ZNF436-AS1	-0.0682419099987422	0.0931350973711803	0.463729475574105	19.2085803844751	-0.134714590386333	0.185211460059756	-0.727355587731283	0.467008153640684	0.836079245994787	-0.136598904651706	-0.240286694365858
TCEA3	-0.417376373691017	0.28219512253999	0.139131045395349	8.0401163716505	-0.643801209201129	0.463965697365986	-1.38760518903897	0.16525730050005	0.610905356583061	-1.4784805508615	-1.65897375929574
ASAP3	0.0207155868515802	0.12831152696753	0.871740886531246	37.9321181680909	-0.0050601393975641	0.221337854183867	-0.0228616086309421	0.981760664259802	0.996720985135194	0.205304988346453	0.121025282280827
ID3	0.594127890555625	0.187038510697242	0.00149063621045138	8.52014027429907	0.830347898931352	0.357677471597598	2.32149901759965	0.0202599270560943	0.288245360590831	2.40918780734402	2.44908210819957
MDS2	0.515334346669637	0.171581263749526	0.00266944565017344	24.1805198069143	0.678884810616812	0.312598778443966	2.1717449249038	0.0298749079240301	0.329168451644668	2.10634858241541	2.0269953428738
RPL11	0.222163761431953	0.0472231049771001	2.54418510880229e-06	224.484638800117	0.332792269668772	0.0853169095345641	3.90066015616692	9.59307381391616e-05	0.0226108749794004	0.97956143176112	1.06252880031413
ELOA-AS1	0.0145453966618732	0.0437486463291058	0.739529484282319	169.217343486807	0.0343878693715075	0.0829442748334961	0.414590029758393	0.678442048145804	0.921911515023815	0.181590156869692	0.230956240411711
ELOA	0.0362871188090982	0.077691182311435	0.640450733646316	61.1131586575568	0.0698807573947894	0.141210345173092	0.494869956653186	0.620691919027769	0.905023726042964	0.265153428160116	0.329865344039031
PITHD1	-0.12703151604685	0.0948116906406674	0.180300727721549	74.029540118814	-0.183127482480625	0.157214896270419	-1.1648227160716	0.244090761791393	0.685223150248137	-0.36255394933441	-0.375200363772291
LYPLA2	0.126748178813115	0.140280055654312	0.366241118508863	16.9347402029253	0.185376323876375	0.255693497041541	0.72499428425533	0.468455536940889	0.83658267501175	0.612836194370969	0.651720329356929
HMGCL	0.0422415669417126	0.0392311465727136	0.281598462497623	88.4283978439233	0.0379271730336479	0.101324328517638	0.374314575665267	0.708170289193389	0.933223449398185	0.288039065338306	0.240819324882537
FUCA1	0.0695263430256849	0.0875741308525715	0.42724540242447	15.1086297080967	0.0625904321045425	0.188444107642703	0.332143216827008	0.739781118364302	0.943291744557474	0.392906799851897	0.309549174243637
PNRC2	-0.0507410199825055	0.072704640861004	0.485235853704302	50.5695755743464	-0.0618447838743902	0.133185614226474	-0.4643503296777	0.642396770464145	0.912085369654398	-0.0693350692320582	-0.0372182024791256
SRSF10	0.0692120799109663	0.0383513353911206	0.0711239875735437	282.577168442926	0.105057561926038	0.073649522404582	1.42645272496027	0.153737703731617	0.598417879182102	0.391698944570978	0.427893608247258
STPG1	-0.00613574324928712	0.045321551274652	0.892309488785944	101.115250484312	0.00249923967718214	0.091199481865079	0.0274040995197706	0.978137428534051	0.995916455097708	0.102103182779552	0.142091232388123
NIPAL3	0.0200458517318188	0.0391724327027296	0.608837436341635	591.437185611195	0.0374416690122488	0.0725444024915789	0.516120716778874	0.605770099543568	0.899944914251324	0.202730893381649	0.239466356154477
ENSG00000288982	0.000775927951983759	0.108896068654522	0.994314802158505	12.1870046322747	-0.0026237292251316	0.228187390535843	-0.0114981341386586	0.990826018437402	0.998626341191756	0.128667861131663	0.127814900135134
RCAN3AS	0.29891243880118	0.112626307490052	0.00795391831349894	9.49326591990043	0.425366708355523	0.227873181156058	1.86668174902167	0.0619460439230597	0.431513070809069	1.27454130983874	1.32050878614404
RCAN3	0.0471131307567283	0.062474165740131	0.450776084167752	108.493480689082	0.0833264737469422	0.110545305558331	0.753776683017748	0.450983327275984	0.825819786914018	0.306762688330367	0.3673349281187
NCMAP	-0.0435484229190674	0.189002588111611	0.817771807585963	9.72868861270751	0.0311251667226232	0.372223290662204	0.0836196108718776	0.933358874322152	0.986506552534203	-0.0416906657379451	0.221863968343235
SRRM1	0.00167363206945766	0.0537805169224254	0.975174100940575	669.171929235078	0.00465362892379029	0.0879882411656809	0.0528892140829086	0.957820178284085	0.991563178392392	0.132118144057691	0.148094934005939
CLIC4	0.0307520631651468	0.0455100649095384	0.49921840601236	1182.24221323361	0.0399438849008934	0.0837954875043634	0.476683006335078	0.633587865617912	0.908905071624841	0.243879705993533	0.246439356786759
SYF2	-0.0161217641234028	0.0516839357185158	0.755093809927849	55.632528867603	-0.0526495644599302	0.103805931158012	-0.507192256478946	0.612019927750028	0.901787491432359	0.0637223882056468	-0.01159360666308
ENSG00000284602	0.0125947920295954	0.087546634742195	0.885608017363805	23.852581198911	0.0629049361015159	0.171593890985857	0.366591932498929	0.713923426825793	0.935449374795735	0.174093101072381	0.310425612036117
RSRP1	0.0615118122628644	0.0858931739001769	0.473902932355891	578.791435545342	0.0886001887592151	0.139859465196747	0.633494405506107	0.526410833062882	0.861868312989238	0.362103333416995	0.382031349111765
RHD	-0.00741409353601206	0.374453701321957	0.984203109086024	11.7274293429442	0.165388636182301	0.479460269142514	0.344947531269043	0.730133816334823	0.940262845907908	0.0971899044711258	0.596020036044453
TMEM50A	-0.0281489402658883	0.0425016439600694	0.507777447070225	120.228504570543	-0.018210090829245	0.0820439829487011	-0.221955226632903	0.824348737930392	0.958712158866085	0.0174965107868009	0.0843799152428681
RHCE	-0.263972896184362	0.125371445530964	0.0352455063346607	25.7012462702077	-0.398188481332343	0.222662697116237	-1.78830350341295	0.0737270549494441	0.461412041671515	-0.8888816073657	-0.974517348281028
MACO1	-0.0559424599583997	0.035884695245768	0.119008120434926	279.478773002032	-0.0808658476305734	0.0691320192069621	-1.1697307348782	0.242109345489516	0.685102525031349	-0.0893265555027067	-0.090224775653112
LDLRAP1	0.0640170306902197	0.0888458097224748	0.471192089326646	243.386031297297	0.0969757507942319	0.145434396402992	0.666800655090675	0.504899474247708	0.855262490034918	0.371732020862694	0.405371780938984
ENSG00000225643	0.212424083533132	0.213030830219881	0.318690815224488	10.0357467105923	0.341163660822704	0.358393379832417	0.951925119214618	0.341134959218773	0.762208660554893	0.942127444654244	1.08585760902099
MAN1C1	-0.620567754433134	0.157457765790271	8.10852786423121e-05	42.3972679186327	-0.914768147601285	0.262357663803988	-3.48672165446908	0.000488979991094094	0.0514322290906319	-2.25943692395159	-2.41408551498658
SELENON	-0.00412745626336941	0.093770664002735	0.964891252950188	33.0262726404765	-0.0170284762698619	0.181268551092774	-0.0939405990019011	0.925156343078522	0.984945435733472	0.109821937949767	0.0876727562431526
ENSG00000228172	0.0581102410816318	0.14724811952723	0.693107369832429	6.30753762484941	0.0750680908331094	0.314139904879931	0.238963880955531	0.811133590252225	0.954330385469797	0.349029556946748	0.344321042889564
MTFR1L	0.0808878798711315	0.0845443204772165	0.338692849950006	42.899463212102	0.143677917229218	0.167000497561842	0.860344246435632	0.389599309395822	0.797584457654272	0.436574324405069	0.535518119453573
PAQR7	-0.285710610790804	0.155870245210135	0.0668021404887125	12.9496009402632	-0.409970043093263	0.27697595179241	-1.48016475957642	0.138829282538962	0.580381298056531	-0.972429475864417	-1.0073493824716
STMN1	-0.073512124185141	0.0584053922810899	0.208155682383638	288.298973558879	-0.110861891771378	0.105771898754364	-1.04812235647612	0.294582237211606	0.731566310588132	-0.156854721317678	-0.173815658321953
PAFAH2	-0.039612926399104	0.0472514047165118	0.401837593110193	58.6600081890919	-0.0280935990794954	0.0912129457623062	-0.308000129199917	0.75808223402753	0.947383113809229	-0.026564772713772	0.0568372441284679
PDIK1L	0.0700594897429008	0.0806034248815378	0.384744580760512	39.9251478451044	0.108910653971332	0.16058308497777	0.678219963120078	0.49763223682148	0.852102566064822	0.394955923811197	0.438631136287905
ZNF593	-0.102881406239208	0.277442874119219	0.710771497426338	5.54803651332114	-0.219488514692132	0.477763461705829	-0.45940833128691	0.645940966587629	0.912817212345949	-0.269734155029061	-0.476528751043713
CNKSR1	0.00581474705286958	0.0879699070687841	0.947298788294128	31.4437284142054	-0.0251110975807011	0.1571369656134	-0.159803884990889	0.873035563634582	0.972796397314563	0.148034321831486	0.0651486711844847
CEP85	-0.0513309354975892	0.0942736765205293	0.586105339633036	157.728793857399	-0.0814225727157201	0.150832221475991	-0.53982214091225	0.589319696351568	0.892445938813291	-0.0716023813562572	-0.0917762182717735
SH3BGRL3	-0.0296562158764208	0.0706994989346362	0.674873739122663	47.1230828944899	-0.0151385374428662	0.137842636517215	-0.109824781543377	0.912548337093764	0.980863954971524	0.011703368923453	0.0929395058851088
DHDDS	0.000915797110250817	0.0484833352236989	0.98492973053804	57.0467399692058	-0.099390649380884	0.12620550329054	-0.787530232751221	0.430971537625382	0.817984366201543	0.129205441565186	-0.141848400498606
DHDDS-AS1	0.0138885872010058	0.0938520828029565	0.882355558663792	19.0892492268331	-0.0483870117843729	0.190152406952512	-0.254464366556543	0.799136829586794	0.953430644370054	0.179065741057875	0.00028497768956701
HMGN2	-0.0732295395497091	0.0702947281397078	0.297527558028202	130.675275954362	-0.0878830170017022	0.117700065785771	-0.746669225841047	0.455263250306713	0.829517190311604	-0.15576862075981	-0.109779733594099
RPS6KA1	0.246518396282339	0.0499475974121202	7.99290390688797e-07	94.1433614196212	0.366453590915191	0.0960695106789295	3.81446296879666	0.000136479399425368	0.0280821200918274	1.07316730830581	1.15633382145557
ARID1A	0.0211376825095835	0.0318594530742766	0.507031773872267	580.751896573436	0.0304338928023978	0.0609876535084275	0.499017277295189	0.617767212551253	0.903460591509806	0.206927292860391	0.219937574419878
PIGV	-0.093031132689843	0.0724723380502503	0.199254709332402	24.3705126344861	-0.150358947536884	0.157112328467922	-0.957015588802648	0.338559386804484	0.760751934162226	-0.231875098818302	-0.28388329719997
ZDHHC18	-0.118471909645795	0.0813601941263093	0.145353661758057	36.9679641320509	-0.186116447082179	0.14494024063196	-1.28409092099395	0.199110144386589	0.643806281009601	-0.329655510701669	-0.383529801752079
GPN2	-0.0140567065041084	0.0732299526836443	0.847779049133686	46.6242382629705	-0.00861980787242482	0.145696865546553	-0.0591626171235001	0.952822584676082	0.989631095218064	0.0716593385954521	0.111105446570982
GPATCH3	-0.0794643007037223	0.0818943386455603	0.331883445399243	18.3382388527642	-0.106498446618477	0.182003928169935	-0.585143670740123	0.558451116808996	0.876003224702932	-0.179731627655761	-0.161655913853787
NUDC	-0.372546646928011	0.115522127587746	0.00126019201591416	122.952811841984	-0.532722714773486	0.182297681787096	-2.9222681799961	0.00347492193511425	0.131046256017028	-1.30617963587392	-1.34942796215171
SLC9A1	-0.871531177641108	0.27125036560987	0.00131349961954667	17.9686477183478	-1.30469248135064	0.443778302270412	-2.9399645604026	0.00328249788846015	0.126891459846549	-3.22400286198967	-3.500699439115
WDTC1	-0.1077000401378	0.0319194908748634	0.00074053363173681	136.538497220764	-0.163224781813397	0.0771538056203804	-2.1155765486995	0.0343808381210609	0.347225344159821	-0.288254344413812	-0.31973690637578
TMEM222	0.0726515996568866	0.0556157295634421	0.191445837758113	88.5335273546887	0.0895750521728421	0.108371841060481	0.826552832325248	0.408490561186021	0.807421233497161	0.404918574538229	0.384748030446281
WASF2	0.0232548112971448	0.0325703467319499	0.475235082480843	445.28284193528	0.0430598595552176	0.0659160365833363	0.65325316549908	0.513593080400637	0.858253368167302	0.215064376299954	0.255122737518766
AHDC1	-0.309250016938129	0.192300489168426	0.107800070268334	31.342870026417	-0.430359387889081	0.329417557482789	-1.30642516803788	0.191408011618951	0.637624754963855	-1.06290205980163	-1.06416898576733
IFI6	0.114401885531352	0.155259627353801	0.461218159729541	10.3955991970621	0.0952603677656799	0.288430739648566	0.330271204386011	0.741195048889921	0.943642454213293	0.565383805459506	0.400591471215518
FAM76A	0.0577520859830279	0.0428777126411747	0.178011729180195	64.5868905049114	0.0800758039473958	0.0947208493354093	0.845387309227402	0.397894627801749	0.800983626382331	0.347653004920831	0.358276188355099
STX12	0.00383148284705561	0.0433187903475407	0.929520199859159	242.051142123317	0.00578799094080736	0.0799167149488803	0.0724252860557358	0.9422634622692	0.987898358517785	0.140411740522205	0.15125609491847
PPP1R8	0.108393812173312	0.0554706349629195	0.0506922817392746	72.9092536090534	0.144361059179237	0.112234623664099	1.28624353578524	0.198358081508544	0.643035159644079	0.542292062287047	0.53742185176981
THEMIS2	0.14796965461226	0.096625057695496	0.125675571176314	36.2066184370428	0.21314607924842	0.168757277171395	1.26303341000188	0.206577173093823	0.651665041689235	0.694399923655103	0.729107145836818
RPA2	0.0157061992535127	0.0548664730688405	0.774677279781085	82.7514678384798	0.0315620680214567	0.10288734111994	0.306763375143144	0.759023487387835	0.947383113809229	0.186051646222879	0.223081494395578
XKR8	0.287578492575904	0.135372808340351	0.0336413399771639	11.2479203596299	0.423511937008449	0.239623164544748	1.7674081627837	0.0771598968874524	0.472174496660473	1.23097982851723	1.31534003878112
EYA3	-0.00396678950582042	0.0375706761864281	0.915913956724456	289.14817740888	-0.00454897153566346	0.0713490317085498	-0.0637565980467028	0.949164037649406	0.989042401278349	0.110439452963412	0.122449769208758
PTAFR	0.0914493611831162	0.174678039395146	0.600604813798296	10.9269205728128	0.0403152827172666	0.319370292162309	0.126233665768693	0.899546963079643	0.978913355900867	0.477166873703873	0.247474342305056
DNAJC8	0.0526385239722814	0.0463793017963283	0.256393238404718	90.2582082672286	0.0733077534282305	0.0940354651077086	0.779575592509311	0.435640727035275	0.81941688759741	0.32799927341461	0.339415457447095
ATP5IF1	-0.124176523312221	0.173373921706151	0.473846067938505	57.4489361141088	-0.214841384437515	0.281959979343647	-0.761957015806382	0.446085659083096	0.824074659112483	-0.351580921034239	-0.463578452729805
ENSG00000270605	-0.0463710565905969	0.18508320068839	0.802168473946881	6.71482917617169	-0.229466584668413	0.382477568781793	-0.599947822820757	0.548541009484118	0.872143518007344	-0.0525393235236671	-0.504334940177637
SESN2	-0.630894618023466	0.256023602507304	0.0137317583261615	12.096046126348	-0.917675540910015	0.466687148911203	-1.96636128303722	0.0492568924233374	0.394325519236356	-2.29912773123607	-2.42218763577962
MED18	0.100550878779474	0.148793790816675	0.499184556096332	5.85116664158304	0.229529978832609	0.303534379848545	0.756191041512784	0.449534663141725	0.825346134153488	0.512148122149091	0.774764653919257
PHACTR4	0.00525410385525358	0.0577281442864456	0.92748099153926	815.756271870571	0.0198017793648619	0.0964221654788019	0.205365428856867	0.837286628378576	0.963251327292084	0.145879516462239	0.19030874260769
RCC1	0.089726336804802	0.105141351104384	0.393444334863614	28.7053832610059	0.128335235160054	0.202674449892516	0.633208750427662	0.526597332197365	0.861868312989238	0.470544511749741	0.492762203685192
SNHG3	-0.0762692622716074	0.152364466440371	0.616672942550168	29.5118413319096	-0.117821281352444	0.261025113873823	-0.45137910143542	0.651716342886382	0.914175702040084	-0.167451649948465	-0.193209599575905
TRNAU1AP	0.0396967096604347	0.0617134656361841	0.520066909970417	139.224077195626	0.055168432600204	0.104125175395406	0.529827992036574	0.596231195442882	0.894623829598977	0.27825802784961	0.288866063936722
SNHG12	0.0783857136724128	0.077429574969021	0.311371455447826	29.8164301812828	0.0885710082514016	0.152904991478017	0.579255179279974	0.562417003474248	0.878396355685945	0.426957368054446	0.381950030908824
TAF12	0.00916779175046674	0.0449404066458994	0.838354389302111	66.0942125901741	0.050649870098432	0.0994964232970709	0.509062219726275	0.610708612460827	0.901434213278469	0.16092158907816	0.276274049264906
TAF12-DT	0.116885616659445	0.0921410301367322	0.204601169778217	16.9092286952627	0.212725125326147	0.183797524627715	1.15738841291266	0.247113705922293	0.688607296384842	0.574929907496129	0.727934060820655
GMEB1	-0.0514757185445607	0.0793845885447068	0.516703859995495	60.4341324954712	-0.0535822422307476	0.15125052897061	-0.354261519582251	0.723142903059573	0.938417063929744	-0.072158848086464	-0.0141927279919548
YTHDF2	-0.0914428071836375	0.0588444304922639	0.120190245030486	108.30599888578	-0.131428296432078	0.112924733478043	-1.16385748616916	0.244481770971977	0.685398941462424	-0.225770445549633	-0.23112867969379
EPB41	-2.26478454437186	0.7551714540268	0.00270837460324681	10.9441001660771	-3.0147000097976	1.13643178414218	-2.65277692147021	0.0079832612698157	0.197129875941456	-8.57890567382965	-8.26602909399437
SRSF4	-0.00274562126362328	0.0338582899858021	0.935369144545436	303.128767603787	-0.00867327902718553	0.068309228188477	-0.126970824545908	0.898963490261185	0.978602309515983	0.115132954813126	0.110956436888145
MECR	0.00226100563798047	0.0562006435064339	0.967908997971205	65.0680815986686	0.00918926117415528	0.104916409094734	0.0875865010387258	0.93020533155342	0.986423963512143	0.134375686331616	0.160734517461996
PTPRU	-0.121044127372047	0.659892040045817	0.854460483470251	7.44698799736646	-0.234756251177066	0.9418866786373	-0.249240441022806	0.803174798829912	0.953461253390556	-0.339541706754646	-0.51907581368771
MATN1-AS1	0.144612987706621	0.122627882613177	0.238285471460668	45.5874258224056	0.208730838544337	0.207165546012689	1.00755575703477	0.313667777702741	0.744276797361102	0.681498734624718	0.716803061140942
SDC3	0.497087217229681	0.483933520403916	0.304335340523698	15.2760872529359	0.731208114017406	0.678660262403633	1.07742880278221	0.281288742231422	0.719640417821422	2.03621661139042	2.17280627363769
PUM1	-0.0126414904014796	0.025771027936619	0.623758135946991	494.774847050331	-0.0291398220321697	0.0507751023097778	-0.573899819135533	0.566035595470382	0.880953450278382	0.0770986541343843	0.0539217030100482
NKAIN1	-0.519440849005606	0.330654716634217	0.116195090904206	235.490687811608	-0.741181816605183	0.527953627385113	-1.40387673871314	0.160355557524278	0.606953111449671	-1.87076048996082	-1.93034724072957
SNRNP40	-0.036430497796852	0.056499041970056	0.519057770876675	159.183243691486	-0.0522773457075323	0.096761683664692	-0.540269078912361	0.589011479409052	0.892223686996874	-0.0143332602856578	-0.0105563334175553
ZCCHC17	-0.122467967627113	0.0748187525736737	0.101659322413975	113.04206665489	-0.157873996885225	0.130255921607194	-1.21202932609327	0.225501155038075	0.669358373755632	-0.34501416881182	-0.304825712319077
ENSG00000229044	-0.213704421116372	0.198239377273469	0.281028415475882	22.4029306470062	-0.340616648158104	0.32450445896757	-1.0496516727129	0.293878290483597	0.730794229649909	-0.695677122871886	-0.814080180989646
FABP3	-0.517973313439412	0.38864458974673	0.182607746639722	11.8704730719264	-0.743471429684787	0.615824849975767	-1.2072774096629	0.227325327509188	0.670115443626329	-1.865120087061	-1.93672777468917
PEF1	0.0438213908702059	0.0467389889976539	0.348461948194048	55.3855812594293	0.0503257285814079	0.102405235522248	0.491437066911236	0.623117353032741	0.906131167772651	0.294111043198838	0.275370754304061
COL16A1	0.169799550401405	0.0753947062791579	0.024313328525708	324.327537925741	0.236427417413951	0.126668953805058	1.86649854058012	0.0619716480563725	0.431513070809069	0.778302086129516	0.793985954450157
ADGRB2	-0.198385390290374	0.265129229178037	0.45430381681484	43.1491527418282	-0.251703477943052	0.4068781504181	-0.618621269499004	0.536165886657019	0.867558120034733	-0.636799159104761	-0.566303162651058
SPOCD1	-0.436451943448408	0.192121508567012	0.0231016438150746	28.3797490850233	-0.668181612680938	0.323130381387703	-2.06783902464198	0.0386551627064559	0.363471616352859	-1.55179659270319	-1.72691536643344
ENSG00000269967	-0.312598165559267	0.0961569391170669	0.0011503369799963	24.699827001784	-0.409412538203838	0.174120030758508	-2.3513236037252	0.0187067569460335	0.279010004613535	-1.07577050921213	-1.00579576674879
PTP4A2	-0.0068493902152259	0.0397108776769197	0.863059034602332	475.710173984571	0.00047425332752227	0.0705879343829998	0.00671861744741023	0.994639359198528	0.998758968607985	0.0993603147299782	0.136448141733707
KHDRBS1	-0.00362739131570428	0.033383238615958	0.913472915195802	303.971085322335	-0.00861882993106635	0.0650299284309546	-0.132536358858481	0.894560066462789	0.977172321753376	0.111743913706867	0.111108171829718
ENSG00000203325	0.0387504512549457	0.105923877353075	0.714489683732534	16.1481914517043	0.0434736425632392	0.212126313323516	0.204942243525145	0.837617250075283	0.963251327292084	0.274621128835204	0.256275839131483
TMEM39B	-0.0759000029640838	0.0611632960409874	0.214627779511384	50.9951226120613	-0.106074543940044	0.115240536177998	-0.920462082684195	0.357331338805973	0.773515964089096	-0.166032419425595	-0.160474611449723
KPNA6	0.00189409077374307	0.0367999410811425	0.958951054186715	300.298815273236	0.00987359522647596	0.0699507664087964	0.141150636846122	0.887750941631444	0.976496955487008	0.13296546656461	0.162641571845745
TXLNA	-0.0730768323109285	0.0543187919974392	0.178517905968923	72.1916579646253	-0.0844257897376552	0.107722583076147	-0.783733431995183	0.433196541229045	0.818363009091791	-0.155181697776625	-0.100145373902137
TMEM234	0.0987501235718741	0.184624959260809	0.592740609817589	6.09811258657051	0.0712949959161044	0.365556648393219	0.195031320670755	0.845368428056059	0.965374702000064	0.505227005462873	0.333806445263782
EIF3I	-0.0299594523266652	0.0893642010283735	0.737435630321758	45.0256779731987	-0.0400453479754789	0.158092853409709	-0.253302708577841	0.800034303204887	0.953461253390556	0.0105378941011123	0.0235309443056665
ENSG00000291132	0.119157315401463	0.0909203687323675	0.190003795045074	37.2411335522232	0.136805980793844	0.167345254871781	0.817507379570841	0.41363853378821	0.811109428716295	0.583661073177664	0.516367886523501
HDAC1	0.0298928652832867	0.0497504378671407	0.547935684780932	97.0128114196745	0.0646272689659395	0.0936011177772347	0.690454029830591	0.489908709374171	0.848036835945892	0.240577419946096	0.315225289077226
MARCKSL1	0.276220660693976	0.0593121929025022	3.20751220127746e-06	807.735851124977	0.408311405202065	0.0979539841525818	4.16840018029326	3.06745041094154e-05	0.0127587893269221	1.1873265438145	1.27298025744572
TSSK3	-0.0555528170685403	0.08234814623525	0.499924086241683	27.1875790613376	-0.0382906745076051	0.161108796983519	-0.237669669344761	0.812137310007263	0.95458125093046	-0.0878289816540837	0.0284207458837234
FAM229A	0.133228408705117	0.109903455193979	0.22542385205336	16.4458094860694	0.197565778805879	0.201223838388186	0.981820943226171	0.326188068546369	0.751295059508591	0.637742648644591	0.68568905176667
BSDC1	-0.0493892365574546	0.0281598296769445	0.0794494007207896	262.660634303502	-0.0662566334943032	0.0594645859874287	-1.11422004196431	0.265184799369125	0.704271067169609	-0.0641395541616088	-0.049512837138269
ZBTB8A	0.0229515636092142	0.041838426435824	0.583296345261309	80.9625786950363	0.054634082906074	0.0866603409177861	0.630439279692021	0.528407218259366	0.863301164582249	0.213898858286102	0.287376975496377
ZBTB8OS	-0.114974895936652	0.0376889978392881	0.00228367679913242	284.241895019265	-0.157648260919552	0.0699733198247207	-2.25297672476384	0.0242606165556847	0.308767737825895	-0.316214905431091	-0.304196647081936
RBBP4	-0.0718270305300246	0.0309383513278121	0.0202535186815531	260.960081788844	-0.10577839194948	0.0643224967586893	-1.6445007156099	0.100072816605427	0.521211593455682	-0.150378144287636	-0.159649315748091
SYNC	0.0336498945480642	0.123281043011069	0.784889569038048	26.4399500596545	0.0228511346613595	0.209603909309775	0.109020555659521	0.913186186452299	0.981062108176024	0.255017382593615	0.198806473162046
YARS1	-0.163121191124161	0.0812509306175261	0.0446834287269731	142.82011600009	-0.220432346595511	0.138056057934833	-1.59668724352221	0.110335440577949	0.539731511813681	-0.501262892850804	-0.479158955930866
S100PBP	0.0874731317103531	0.0369095298213589	0.0177912842295582	316.800440123179	0.11845362458337	0.0668862312056291	1.77097172987975	0.0765654029271641	0.470572763231619	0.461884425519892	0.465224820875064
TMEM54	0.57109779256433	0.130143965819672	1.14292481673913e-05	10.5442252588531	0.7218096535984	0.263942220038035	2.73472600743596	0.00624322195769735	0.173120872403443	2.32067272499406	2.14661529997246
RNF19B	-0.0940233413093042	0.103837069104263	0.365206295835474	21.4558662739671	-0.211334439127108	0.208989601109356	-1.01121987890931	0.311911203417717	0.742975953972268	-0.2356886052868	-0.453805542255605
ENSG00000236065	0.196411453599022	0.130290656332934	0.131685907076884	15.2299263136936	0.252674746438209	0.232270994180113	1.0878445986341	0.27666371713018	0.715017961925257	0.880583665822172	0.839262877226161
AK2	-0.00511502722490321	0.0494861479239125	0.917675028619665	105.415706732072	-0.0228564439164019	0.0921668986621935	-0.247989725684212	0.804142356271079	0.953816360830958	0.106026256098146	0.0714317826850084
AZIN2	-0.237488385634403	0.125950958663947	0.0593539549441704	193.293081588158	-0.366860530895561	0.199883361269298	-1.83537303238212	0.0664504366513344	0.442708906113033	-0.787089655233574	-0.887214802087813
TRIM62	0.10560626464118	0.0513578489855672	0.0397552593459291	196.530219104218	0.147397720087817	0.0912977115123167	1.61447332738381	0.106424797758198	0.531647097512622	0.531578256403358	0.545884206489743
ENSG00000284721	0.00610531056309834	0.191562566663499	0.974574842269337	9.12332608523571	0.027914726976389	0.350059210734309	0.0797428724067368	0.936441760753191	0.986642669521394	0.149151088813785	0.212917338884926
ZNF362	-0.0803627448612168	0.0755853302361201	0.287688732542792	74.3599972745194	-0.0823040394894161	0.141141078757839	-0.58313313327177	0.55980368044809	0.876744719656625	-0.183184754890284	-0.0942326283674058
ENSG00000225313	0.307302673656532	0.119093844252955	0.00987029304700716	21.5904233489692	0.42336564676771	0.218844792655742	1.93454750113105	0.05304584766528	0.406158298691061	1.30678877702007	1.31493236734645
PHC2	0.0187518805482143	0.0369133859548859	0.61145561385077	508.211639468809	0.0244848013379313	0.0710194402841638	0.344761958696977	0.730273334146884	0.940262845907908	0.197757576901687	0.203359061458032
PHC2-AS1	0.0414377175329682	0.11194931511593	0.711272868397259	10.5405287890535	0.0431393210410516	0.233401003340165	0.184829201347431	0.853363003086725	0.966953336687268	0.284949508505379	0.255344175242616
ZSCAN20	-0.0292860730173984	0.0811211598258187	0.718087151012724	22.2366443549199	-0.00144730259235118	0.156974046028693	-0.00922001202725341	0.992643598979437	0.99871697330444	0.0131259953343351	0.131093283783579
CSMD2	0.11520673553326	0.0989764168749606	0.24443143800718	575.261047833233	0.153311178211199	0.160998436725729	0.952252589088016	0.340968896072534	0.762208660554893	0.568477208024496	0.56236341894317
C1orf94	0.344043796092489	0.119220128986212	0.00390437361699979	8.65794562450237	0.317926691219958	0.306469813614641	1.03738338034075	0.299557220678381	0.733671185728996	1.44800152736434	1.02110244362235
SMIM12	-0.158103904120681	0.0677863147391639	0.0196803531298156	73.0701723544443	-0.212523836670303	0.119196110774444	-1.78297626734202	0.0745901666857162	0.463876049810641	-0.481979189739587	-0.457120072332075
TMEM35B	0.042548349358226	0.120003985857019	0.722920894511891	8.78333721281879	0.129029498890508	0.234460060718816	0.550326134416774	0.582095702053392	0.889093533486705	0.289218168912745	0.494696929403063
ZMYM6	-0.0144515731677454	0.0361756441056701	0.689536974115119	146.409459516248	-0.0311749470516264	0.0734927591347879	-0.424190728700913	0.671426721758352	0.919331796194093	0.0701416874216578	0.048250358618125
ZMYM1	-0.118298138088605	0.0473400307020466	0.0124578454577664	81.0450210974795	-0.136573808058878	0.0933567405646596	-1.4629239113622	0.143488200295633	0.584175180757482	-0.328987628016127	-0.245467832438333
SFPQ	-0.0070524127690765	0.0316613138318294	0.823733646241962	665.006208691029	-0.0116849135376118	0.0626247810286639	-0.186586098117668	0.851985167418501	0.966679588333896	0.0985800072349872	0.102563823988232
ZMYM4	-0.024592440541554	0.0384031821930443	0.521928785493259	347.774522324302	-0.027623471018014	0.075283238368011	-0.366927241931075	0.713673290485735	0.935413383673517	0.031165747717363	0.0581473642043736
ZMYM4-AS1	0.183419161176067	0.19576098421116	0.348781894537676	7.02195543464457	0.148306747997302	0.347208993011791	0.427139708308953	0.669277572378727	0.91903952278941	0.830648410046563	0.548417422035356
KIAA0319L	-0.0413652416638712	0.0207872750144564	0.0465985437633135	452.801173928339	-0.0765706475380013	0.0452504166605352	-1.69215342507071	0.090616724222053	0.502678232734278	-0.033299712791864	-0.0782552117568854
NCDN	-1.25862464346258	0.368783597567764	0.000642735383761114	14.2219617062028	-1.81322853920484	0.563695224144269	-3.21668245807378	0.00129682044219418	0.0800777145757085	-4.71177812101251	-4.91785223917837
TFAP2E	0.0484969650964504	0.0775679187699317	0.531827092393844	82.34542525259	0.091065963566846	0.139887922244133	0.650992323754137	0.515051442105005	0.858734615024426	0.312081389561491	0.38890279828236
PSMB2	0.0340717903660515	0.0711551818573967	0.632054026935472	85.0548968933805	0.0520320447398668	0.129651775257183	0.401321498580747	0.688183437334408	0.925406338883917	0.256638919031991	0.280125797106644
C1orf216	-0.128460429532006	0.284739829265233	0.65188130264591	7.60114758575155	-0.196581088048561	0.482344501811778	-0.407553288801189	0.683601663892726	0.923156097530705	-0.368045910109278	-0.41269193296799
AGO4	-0.00356595781949865	0.0515607683430705	0.944862029397582	199.379695958501	0.00530845637067115	0.0914729289581478	0.0580330861942768	0.953722273955761	0.989863662524431	0.111980030417171	0.149919761440637
AGO1	-0.0151585570298171	0.0568512494415853	0.789749877904412	109.669104094885	-0.0179078514896091	0.102296464276349	-0.175058362146632	0.861033775177423	0.968656571558901	0.0674244286937519	0.0852221747441151
AGO3	-0.0330950104795557	0.0323327218486203	0.306035404970614	807.890438630736	-0.0382930507622271	0.0692861489777632	-0.552679739416849	0.580482729251263	0.888177765874414	-0.00151347399211546	0.0284141239031592
ENSG00000271554	0.336232703704501	0.141020814649871	0.0171127098244337	13.811624982948	0.466357506744146	0.252440826986555	1.84739335673696	0.0646901513152117	0.439049472237198	1.41797996661252	1.43473908272986
ADPRS	0.0319048346006404	0.0680301866026633	0.639083535824287	63.9877481381106	0.0633013191616373	0.123024666301209	0.514541685540139	0.606873323724945	0.900150867190711	0.248310327981419	0.311530224688205
TRAPPC3	0.0232014923606241	0.0854232245160344	0.785924697052054	46.7351943106266	0.042396497761952	0.160676844792379	0.263861901300934	0.79188633385429	0.951820754487853	0.214859447512472	0.253274127163095
MAP7D1	0.0815517522965533	0.0499475727106554	0.102522206271286	304.625872748548	0.126260070059846	0.0855395898273982	1.47604250049145	0.13993248320404	0.580809177679992	0.43912588638402	0.486979278390251
THRAP3	-0.0212335217091282	0.0223001796579609	0.341011690544217	250.40897406701	-0.0211874791898575	0.0536435447467751	-0.394967918132056	0.692866564721124	0.927363141991874	0.0440755919208654	0.0760827371235381
STK40	-0.143528133339971	0.0845899611759426	0.0897436743541974	98.2532423331061	-0.204267389993877	0.150702521724541	-1.35543445229964	0.175279179184732	0.621597406224755	-0.425957910479012	-0.434111582874233
LSM10	0.093071578429323	0.100636301927957	0.355053788135483	21.0643744831115	0.09957224108171	0.191155817297173	0.520895688604201	0.602439438992237	0.897188136713165	0.483401788257506	0.412607498887409
MRPS15	0.0673993127200302	0.0795103089890279	0.396616109526265	34.2499391591464	0.0879940306193134	0.15570089712632	0.565147871613892	0.571973189675185	0.883930154997974	0.384731660400165	0.380342149905582
ENSG00000223944	-0.0849754100887667	0.371936871909257	0.819282980591171	10.7284555029006	-0.172411035837045	0.604160233823248	-0.285373028850299	0.77535836865582	0.949653001262225	-0.200913313519245	-0.345336518066322
ZC3H12A-DT	-0.158192591794926	0.127713587477729	0.215474688346246	82.5203961043964	-0.212361104148965	0.205525304723304	-1.03326013521724	0.301482177682336	0.735730967520896	-0.482320056582279	-0.456666580697186
MEAF6	-0.0427521657373788	0.0555231977374834	0.441307334090992	117.548227685648	-0.0631472032710674	0.0939614653324161	-0.672054262326217	0.501549152502366	0.853949929531478	-0.0386302892673125	-0.0408476939701442
SNIP1	-0.0652495285453984	0.0633884807447641	0.303310819771488	32.3160826368123	-0.14011333791225	0.121188968690684	-1.15615587314608	0.247617405464398	0.689238514827672	-0.125097829369033	-0.255331547243099
GNL2	-0.11072021330766	0.0698898148369096	0.113145711377106	32.7627542731402	-0.182602366015476	0.141643220850426	-1.28917123544022	0.197338562719092	0.64199722888737	-0.299862235832354	-0.373737005850169
C1orf109	-0.16292672019789	0.13025723916166	0.211004750062508	17.1526037091281	-0.285090404534262	0.257303643192058	-1.10799210223954	0.267865226745266	0.70687628972412	-0.500515453128227	-0.659343519914788
CDCA8	-0.0753117078623256	0.122595517599604	0.53901019688625	11.001941810917	-0.22465598538332	0.226767938129969	-0.990686722452632	0.321838576438804	0.748466102041103	-0.163771335282666	-0.490929097776573
MANEAL	0.167520322497566	0.167765242460969	0.318017528213267	5.80903014776771	0.420150656415939	0.361027309840468	1.16376419446384	0.244519586205021	0.685398941462424	0.769541982473906	1.30597305657818
YRDC	0.0658682091609545	0.0925391361450291	0.476596315501892	13.5548639892809	0.122667723945687	0.191959847241694	0.639028034812082	0.522804694274775	0.860741008700036	0.378846936953954	0.476968378915477
C1orf122	0.298184714542199	0.0640269863815086	3.20581961326007e-06	228.179540178583	0.433429595738512	0.107623409847282	4.02727990456305	5.64258452347001e-05	0.0174411314162767	1.2717443363853	1.34297787806962
MTF1	-0.0487259659908844	0.0363102043856227	0.179616787531411	104.511820700332	-0.0894402126509	0.0807948456178064	-1.10700394272662	0.268292223689447	0.706894234618775	-0.061590305398427	-0.114119217767195
INPP5B	-0.0541741252309645	0.0553171885530047	0.327413889521721	153.734004648594	-0.0813764935384969	0.100809342439179	-0.807231666922076	0.419533024550739	0.813270860360778	-0.0825300453844957	-0.0916478080361219
SF3A3	0.0590547141118374	0.0553111594680834	0.285664105053224	54.8791590741369	0.0637367611179477	0.116794894674446	0.54571530113202	0.585261652376519	0.890741529047431	0.352659593956472	0.312743683946638
UTP11	-0.0553302501165935	0.0885607494434285	0.532120906095007	20.3278585003444	-0.0500745493059193	0.171726209649552	-0.291595263228068	0.770596097518493	0.948683249360589	-0.0869735561979091	-0.0044177341180531
POU3F1	0.071344222821132	0.356998015125758	0.841601905942192	6.77650715418312	0.114488982611331	0.555045182016387	0.206269662940613	0.836580274431946	0.963251327292084	0.399893734074112	0.454176433282588
MIR3659HG	-0.730600523668103	0.25971846089758	0.00490743093889465	5.66041278984062	-1.04035433092838	0.496576081104763	-2.09505526044235	0.0361660804096249	0.353048653454507	-2.68234262038888	-2.76406032719997
RRAGC	-0.131359388865106	0.0528330367285989	0.0129074915236781	76.6969547857464	-0.199598632374162	0.0978622974867445	-2.03958661813757	0.0413915160024168	0.374509801219564	-0.379187921932049	-0.421101014928443
RRAGC-DT	-0.0997231944364664	0.0984119090420673	0.310905208629581	336.527619670706	-0.14471107313057	0.161199360026311	-0.89771493575998	0.369337544702106	0.783405278669269	-0.257595718713941	-0.268144194916668
MYCBP	0.0526794186442987	0.116368146395369	0.650767510238305	23.9785669509982	0.0508544911327431	0.212663466633271	0.239131299502606	0.811003772219979	0.954330385469797	0.328156450134512	0.27684427288474
GJA9	0.125873953989516	0.0922216672077159	0.172282435717316	33.068882878532	0.17335069544241	0.166887025406736	1.0387308121762	0.298929946895121	0.733671185728996	0.609476152990231	0.61820814719304
RHBDL2	0.107134339970818	0.0386062591838641	0.00551930439843568	215.322350038217	0.147763852245966	0.0749940589245889	1.97034077585469	0.0487993281725084	0.394129125651407	0.53745134099427	0.546904518039141
AKIRIN1	-0.0503647103148698	0.0699135352542589	0.471287558401047	221.16472740964	-0.0710469608513638	0.117075518202641	-0.606847289186384	0.543952261800359	0.870495969942365	-0.0678887409866268	-0.0628621871448813
NDUFS5	-0.266371588018881	0.162396849121955	0.100952997089997	44.6155427065667	-0.382281259782894	0.263099628353795	-1.45299049707829	0.146226392504206	0.58651353321511	-0.898100864936593	-0.93018821328291
MACF1	-0.0689279868032963	0.0310124405765939	0.0262433579327301	2185.55359275429	-0.100814879596505	0.0529401848247845	-1.90431672896818	0.0568689467857489	0.418657285499251	-0.139235808101985	-0.145817345879821
ENSG00000287422	0.00787511064345927	0.10619005148047	0.940882650742279	45.3284052346309	0.0217016342661584	0.187664399269655	0.115640656142646	0.907937340098261	0.980383765126475	0.155953230946021	0.195603125673557
ENSG00000226438	0.18047307854045	0.130254527381978	0.165886892647962	8.76081881613967	0.213611602768978	0.26287774130328	0.812589159165576	0.416453649108597	0.812096517953887	0.819325282059873	0.730404434299386
BMP8A	0.129398360472099	0.138935624717937	0.351670065559612	29.5413546945164	0.150404177165522	0.241314940550188	0.623269229922549	0.533107614513521	0.866119089787574	0.623022041078006	0.55426239128143
PPIEL	-0.0668086168023232	0.0654376451857621	0.307277744939455	89.4963827784147	-0.103549553450338	0.113525544127145	-0.912125585888989	0.361702610914415	0.77762212276553	-0.131090110665653	-0.15343814414843
PABPC4	0.00542706762857538	0.0648817909201454	0.933338317030036	88.7138255979404	0.0159268780145324	0.113562122668227	0.140248153524419	0.888463926832358	0.976496955487008	0.146544294469042	0.179510437917635
PPIE	-0.0107810791666707	0.137271151051104	0.937399654819989	64.2852689814436	-0.0160693608049585	0.218246429632484	-0.0736294327106221	0.941305250780276	0.987898358517785	0.0842490559136623	0.0903455522930674
BMP8B	-0.34595361279668	0.11504280133565	0.00263689599232173	31.2535678879225	-0.524091896393016	0.199598116357984	-2.62573568306148	0.00864619286393221	0.201321369125141	-1.20397057853687	-1.32537619975293
OXCT2	-0.371457328035685	0.183561889517574	0.0430104900838931	5.92750020950657	-0.653627608068468	0.367114289052399	-1.78044720012294	0.0750028030377096	0.465827685796789	-1.30199289070696	-1.68635728196697
ENSG00000284719	0.0776952891727224	0.184784956343754	0.674147047531464	7.93023871976963	0.0844640928992155	0.335389247377929	0.251839000682208	0.801165510444712	0.953461253390556	0.424303754445436	0.370505165788478
TRIT1	0.0455632841384712	0.0630876787920645	0.470158247092467	134.289796247923	0.0512073827669868	0.111367296881094	0.459806282464235	0.645655273380817	0.912668620401198	0.300805926830842	0.277827686666051
MFSD2A	-0.485298213130113	0.220383995412977	0.0276612524665073	6.60767316340097	-0.861589317392799	0.577873884919402	-1.49096427417371	0.135970874803792	0.578164001472934	-1.73953489867995	-2.26589046181366
CAP1	-0.0348995233307344	0.0522669667959635	0.504314487651438	129.007138667579	-0.0338178669969282	0.099329811922965	-0.340460394943217	0.733509843464418	0.941159165752129	-0.00844903300206929	0.0408852537391676
PPT1	0.0562899052970557	0.0650952620376867	0.387186330225212	56.7378024392015	0.117197156930962	0.13527258580138	0.866377738228806	0.38628304796642	0.796649904434724	0.342033183247546	0.461723384498434
RLF	-0.0685802904423713	0.0298350482059142	0.0215249040131952	347.656776354561	-0.101178122494184	0.0611355542622317	-1.65498004745644	0.0979285452858545	0.516177967734832	-0.137899453735117	-0.146829605839756
ZMPSTE24-DT	0.00889257914933871	0.073325392381889	0.903472765249421	25.3324383597374	0.0488880513486672	0.157532874353028	0.310335550909267	0.756305799033683	0.947383113809229	0.159863822582255	0.271364335713877
ZMPSTE24	0.0194522617851461	0.0476416782971836	0.683050904084227	90.3778212146944	0.0263812657928908	0.0972002485517392	0.271411505484456	0.786074553949022	0.950047298315664	0.200449458755026	0.208643996264636
COL9A2	0.195388335616864	0.0787895505466127	0.0131427985212359	326.247631982168	0.287631659856768	0.128545883484528	2.23757970352576	0.0252484763506222	0.311846246768994	0.876651360693525	0.936678364225683
SMAP2	-0.0547314344217701	0.0765963686665685	0.474891191318493	90.9962664121212	-0.0897934392888392	0.13784964558308	-0.651386798341253	0.514796830455377	0.858734615024426	-0.0846720366577066	-0.115103565113428
ZFP69	0.351877881409169	0.105119720055349	0.000815730472439372	12.8021364847208	0.519079938715366	0.20071136828272	2.58620098680308	0.00970403268045839	0.211833742928836	1.47811146034008	1.58166227714293
EXO5-DT	0.0418415239074943	0.0665865744723735	0.529756489005061	96.2261789210909	0.0755654433632857	0.123437145222306	0.612177503191564	0.540420324215597	0.869009364615106	0.286501519031263	0.345707030215089
ZNF684	0.20225285993191	0.0750058024188439	0.00700732006731429	56.4521885441694	0.265551969021145	0.136543360858875	1.94481787580728	0.0517969018748488	0.40071760739284	0.90303483223886	0.875148222539628
NFYC-AS1	0.266125098478454	0.124455373653431	0.0324909864202845	12.5998629828162	0.313511564403259	0.235666032959863	1.33032138940725	0.183412402731699	0.629809324740717	1.14852473232356	1.00879867629989
NFYC	-0.120243931305568	0.0287522586876846	2.88868198232765e-05	167.330152834907	-0.195689734238515	0.075224303466994	-2.60141636704389	0.00928396988013016	0.207415327084993	-0.336466191368335	-0.410207970369381
CITED4	0.0552608510220219	0.113580022699854	0.626586681392237	17.2281827144335	0.0971379860799406	0.199182039361422	0.48768446387719	0.625773357918986	0.907287966751107	0.338078062260583	0.405823886912317
CTPS1	-0.165961905296292	0.056155638704892	0.00312272368265246	46.1392743555575	-0.247300416541335	0.127130514891187	-1.94524828876059	0.051745102559725	0.40071760739284	-0.512181042177567	-0.554033018385136
SLFNL1-AS1	-0.0463961657480842	0.127926658850277	0.716845546946795	10.6988389946009	-0.104208224297545	0.263594748015302	-0.395334979479543	0.692595687596788	0.927088330714035	-0.0526358293719519	-0.15527368210296
SLFNL1	0.34793274585488	0.133092066482296	0.00894298490308287	9.2247081421231	0.494426237118269	0.267737261797753	1.84668444652936	0.0647928871741235	0.439184376251723	1.46294852014757	1.51295906188288
SCMH1	-0.00751235246328137	0.104012340556371	0.942422382011964	209.518318075897	0.00547252832942671	0.165360670808155	0.0330944976376862	0.973599230597161	0.994939750220724	0.0968122509742909	0.150376985726253
FOXO6	-0.0645447675701422	0.17330554526052	0.709570215309808	16.1866666220443	-0.0726978128112856	0.294441054045993	-0.246901075146708	0.80498478423612	0.953816360830958	-0.122389114200499	-0.0674626661893075
HIVEP3	0.0063076068026622	0.12881474665764	0.960945996055433	304.006294326721	0.00633930125044665	0.200562935869471	0.0316075411589126	0.974785029420908	0.995120047127424	0.149928604754483	0.152792448018594
FOXJ3	-0.0533252762269292	0.0316496510687002	0.0920153103769032	569.198096651115	-0.0802206480348712	0.0619476385473589	-1.29497507759788	0.195328827050504	0.639987063169952	-0.0792675347550024	-0.0884267784422409
PPCS	-0.00622523969979581	0.0743858080571266	0.933304068648907	26.4920857743339	-0.0438975767570824	0.158268120802042	-0.277362089943485	0.781502087933907	0.949812507899446	0.101759207443893	0.0127958219480315
ENSG00000285728	-0.0773478246753599	0.0859950527085276	0.368415651271113	17.8804527409367	-0.0731120374041278	0.166241214591627	-0.439794894327067	0.660085665860989	0.917040235494746	-0.171597053065022	-0.0686169983797885
YBX1	0.0704642072552504	0.0516932417319207	0.172843989965269	140.028186820459	0.109026296269076	0.093316416826192	1.16835065015564	0.242665352429132	0.685223150248137	0.396511436251814	0.438953400173668
P3H1	-0.0148032254990836	0.0595681066152253	0.803740414047767	34.9951604194202	-0.0210226839832471	0.122791855995586	-0.171205849221815	0.864061908388191	0.969181138583069	0.0687901284713347	0.0765419769058073
C1orf50	0.157548406604927	0.058539548017922	0.00711708028400832	40.2531527508893	0.227994619473297	0.130381891817774	1.74866782721598	0.0803484544111667	0.480144313776435	0.731215399723043	0.770486021595065
TMEM269	-0.137985894228044	0.132017302186997	0.295925608320092	10.2254011046322	-0.148182969596504	0.273135880360583	-0.542524729452897	0.587457076309765	0.89191098419112	-0.40465657899615	-0.277819433716825
SVBP	-0.115411435159596	0.132723366876082	0.384538828249209	20.9977345149436	-0.195228211132597	0.250537766609892	-0.779236654713954	0.435840321631149	0.81941688759741	-0.317892723097453	-0.408921829983182
ERMAP	0.238804978754292	0.100887576072747	0.0179309703932666	22.0368374186908	0.334536797033707	0.195337745639318	1.71260703321217	0.0867848585149608	0.494842717846963	1.04352115621593	1.06739032744052
ZNF691-DT	-0.024842622440355	0.145314329869634	0.864256924488228	6.62997842551048	-0.056048348871733	0.289865521610643	-0.19335983307121	0.846677170333391	0.965394097388816	0.0302041855310789	-0.0210651018925864
ZNF691	0.191408807122024	0.0998304177680638	0.0551948099748472	17.1416623147783	0.221395373236391	0.200315220280865	1.10523490389782	0.26905781633248	0.707514994156552	0.861356232875658	0.752095702681594
SLC2A1	0.0892994382906238	0.0701596040454894	0.203087532511133	56.2500733108266	0.131280884857918	0.130625927867287	1.00501398919284	0.314890113807226	0.744773176110909	0.468903747687346	0.500970934713918
SLC2A1-DT	-0.375094524955204	0.292102780554396	0.199100567109288	16.9984413720017	-0.527777461373091	0.469474850772486	-1.12418686646297	0.260933759897617	0.698490485041095	-1.31597228345535	-1.33564687505837
EBNA1BP2	-0.0647394716090743	0.0797666014039853	0.417014730055236	25.9020817450576	0.00278073386188455	0.177390406092592	0.0156757849713309	0.987493045417821	0.997651567959624	-0.123137449880463	0.142875680739211
TMEM125	0.24146160212771	0.0953222882199392	0.0113056278583896	155.753043795183	0.363693237975041	0.15018180111451	2.42168648448779	0.0154486722551406	0.261596037912844	1.05373176134491	1.14864146250111
TIE1	-0.15474211051027	0.137587034249453	0.260722426538239	11.8999162856517	-0.244250607301226	0.277865897327659	-0.879023333378714	0.379388624501304	0.791198381968556	-0.469058296464117	-0.545534022812401
MPL	0.0253426156508582	0.145605271948262	0.861826070022539	5.44354708613306	0.0610608877976583	0.285129502603069	0.214151419759118	0.830428978606181	0.961041457892685	0.223088752677744	0.305286746901772
CDC20-DT	-0.0723551241638233	0.0790102909597435	0.359788404553013	45.9975308427407	-0.0910132329141423	0.149033940274477	-0.610687959712551	0.541406178499894	0.869009364615106	-0.152407846962017	-0.11850280087046
ELOVL1	0.148548138599727	0.0509036221115113	0.00352032098324574	217.207067381401	0.220597437163124	0.0854336558464321	2.58209057048489	0.00982038089430732	0.211833742928836	0.696623299248562	0.74987207011309
ENSG00000288772	0.0660386405834334	0.164283081469944	0.687698174181663	34.6976684714499	0.102456098456558	0.26039768632759	0.393460095216299	0.693979691595157	0.927558669404168	0.379501981991168	0.42064403138226
MED8	0.155121779015804	0.068140589605822	0.0228163403204321	38.7978223337883	0.204779206069286	0.137749846563616	1.48660206292654	0.137119942650905	0.579023657500476	0.721888772412767	0.705790927506858
SZT2	-0.0109166953732778	0.0420052193957219	0.794949379833165	167.523665855131	0.000600241237812877	0.0784019303832169	0.00765594973081642	0.993891495585095	0.998758968607985	0.0837278214968417	0.136799236050589
HYI	0.12787532310727	0.0705962124148833	0.0700847758689273	29.3372875526862	0.249247136489292	0.142166952195321	1.75320025252322	0.0795676397026396	0.477720397101009	0.617168319664363	0.82971105300129
PTPRF	0.0788472043344415	0.0474505699080014	0.0965788925104728	370.320680790832	0.109145223117358	0.0804541589027159	1.35661381096948	0.174903951109107	0.621597406224755	0.428731085385941	0.439284817215669
KDM4A	0.0385387772525724	0.0571223275886421	0.499884820100369	90.3655623116204	0.0555940251010659	0.108921974974906	0.510402286718302	0.609769655171658	0.901333295300221	0.27380756991077	0.290052075420012
KDM4A-AS1	-0.0701285967606884	0.136703002788194	0.607951544150275	13.4861503839792	-0.182979318993192	0.254321910956482	-0.719479176233865	0.471845728182282	0.838409617577085	-0.143850295165345	-0.374787472104454
ST3GAL3	-0.102713597960323	0.0313623941744549	0.00105641021284557	337.980578192014	-0.157607483157794	0.0700178079177974	-2.25096283138182	0.0243878916102054	0.308767737825895	-0.26908919191904	-0.304083010460965
ST3GAL3-AS1	0.24569370060092	0.144261310478341	0.0885464212102563	6.24651918429757	0.370818918120524	0.290409855289731	1.2768813157204	0.201644151491517	0.645473879891865	1.0699976298189	1.16849881069612
LINC02918	-0.0224098797162326	0.112714074724206	0.842403082937169	12.2608492453819	0.0229540099758428	0.232543434719811	0.0987084843031573	0.921369732267847	0.983174432485618	0.0395543160708345	0.199093158909744
ENSG00000288573	0.164594750827305	0.0995111342691788	0.0981207039786355	21.5279594639664	0.214166470335439	0.194583731361503	1.10063913790179	0.271053744613337	0.709991119896614	0.758297687403526	0.731950700514592
IPO13	0.0626663048051499	0.0406510584784354	0.123179002181114	307.626196996541	0.089706221983092	0.0724812583360271	1.23764713861905	0.215846927670461	0.659428148742208	0.366540570396683	0.385113565320374
DPH2	-0.0444974715018007	0.154462112901978	0.773285372726088	13.34690917147	-0.0721737536196863	0.294493365429053	-0.245077689660461	0.806396277306781	0.953816360830958	-0.0453382886654072	-0.0660022546033371
ATP6V0B	0.0709818528260493	0.0874310920193421	0.416871664000374	163.126760237544	0.116268548999513	0.138083494997737	0.842016267052186	0.399778848107851	0.801598251799408	0.398500982294765	0.459135604713917
B4GALT2	0.145517375186816	0.0838848349848755	0.0827889876914733	51.5898881168751	0.214421615183217	0.144033899102459	1.48868854151263	0.13656940374265	0.578946195362279	0.68497470473635	0.732661720372213
SLC6A9	0.0973882620931425	0.0809044295681645	0.228688346981205	114.139398577271	0.154207038219981	0.142491558859993	1.08221876056181	0.279155334226401	0.717784497569049	0.499992755874151	0.564859939101971
ENSG00000230615	0.0895267664789037	0.08781768267875	0.307983814096409	57.5510863667705	0.0687851517772961	0.161747786763045	0.425261780416594	0.670645851690908	0.91903952278941	0.469777472728102	0.326812186756247
DMAP1	-0.0183660523069561	0.0863828865717166	0.831629484126635	56.4619538338496	-0.0231574397598734	0.152665993216685	-0.151686955764963	0.879433845906154	0.973845679021679	0.0550965736971998	0.0705929884721007
ERI3	-0.0396997544307204	0.0486131214260379	0.414130250367535	399.274544178365	-0.0542830255075943	0.0849777915545113	-0.638790730078846	0.52295907953311	0.860741008700036	-0.0268984921087878	-0.016145621926775
RNF220	0.00153711348716126	0.0334548104598403	0.96335331957487	10220.4709195459	-0.00336482677795183	0.0656002189971001	-0.0512929198925476	0.959092109787156	0.991698413282515	0.131593441402981	0.125749661189186
TMEM53	0.0580094377830712	0.0919376971327891	0.528063632089416	26.5794094413079	0.0872757860363879	0.167507974235106	0.521024664258023	0.602349589806508	0.897188136713165	0.348642124280304	0.378340596021442
ARMH1	-0.498012511547608	0.169313415308495	0.00326769506201783	16.5795989086966	-0.765063629619476	0.378481653087823	-2.02140215616198	0.043238151692519	0.378062815492439	-1.78840169776487	-1.99689941074992
ENSG00000225721	-0.353227238003992	0.149114384098913	0.0178442555561136	13.2910187866572	-0.467942336751094	0.270231771135455	-1.73163331160101	0.0833388712299506	0.486412842316947	-1.2319264098343	-1.16890252509427
RPS8	0.160897373222321	0.0598873911573963	0.00721692378950273	188.823062276317	0.246775664878152	0.10537200992724	2.34194702225526	0.0191834377236125	0.281403485426242	0.744086993063113	0.822823728376201
PLK3	-0.175951930831242	0.176505492144156	0.318830638165258	9.19177935235777	-0.240427164917244	0.374331067112516	-0.642284827630875	0.520688263721067	0.859962948137561	-0.550577228474238	-0.534879120378923
PTCH2	-0.669397053961533	0.358198326575772	0.0616521908391557	5.63367507265295	-0.768345011993477	0.626368418807775	-1.22666627007782	0.219948050158944	0.664601872431464	-2.44711000595415	-2.00604373817287
EIF2B3	-0.0812205791441636	0.0404353472310851	0.0445739526240149	190.236818331375	-0.125004423686679	0.0806283902679878	-1.55037727122167	0.121050990592527	0.556897563096783	-0.186481800010385	-0.213227079388778
HECTD3	0.00531619755341802	0.0705325756693439	0.93991855317041	23.605375038861	-0.0477585895883975	0.166473405125389	-0.286884199625912	0.774200989076364	0.949505713946573	0.146118170627259	0.00203622081361688
UROD	-0.0161455553756367	0.104850196225701	0.877620074489809	22.0563351199596	-0.0451014627369325	0.192683067224532	-0.234070712006967	0.814930082812731	0.955537785518418	0.0636309476632972	0.009440916507303
ZSWIM5	0.0276977088539736	0.0610109849718929	0.649843907347206	396.582230031761	0.0426597804921869	0.102286038729612	0.417063570180441	0.676631910361485	0.92111835976814	0.2321404409899	0.25400782510368
MUTYH	0.0907817425605846	0.0419929783692714	0.0306311680868832	72.5442776235946	0.1392090609322	0.0953391788691394	1.46014537342802	0.144250124744826	0.584345976260037	0.474600913395146	0.523064622564634
TOE1	0.168757240178895	0.101020815926395	0.0948166299653826	12.191552921425	0.237844420787905	0.208995540132931	1.13803586735212	0.255105505664416	0.695435659045636	0.774296016541165	0.79793476057331
TESK2	0.0264980679007955	0.0607366255414088	0.662634869940981	676.584570636155	0.0326672681873434	0.105406093942778	0.309918212177348	0.756623152915702	0.947383113809229	0.227529678247984	0.226161389096311
CCDC163	-0.242500999624238	0.222105900015668	0.274909582249743	6.88950543148961	-0.407158054704341	0.376695602928404	-1.08086755337499	0.279756033567156	0.718421960143163	-0.806355397839904	-0.999513129451664
MMACHC	0.158775844655769	0.0565545226806431	0.00499303599668633	40.785652410537	0.278324474356391	0.138067759133565	2.01585421609649	0.043815222336561	0.378483855723544	0.735932999283009	0.910741749134468
PRDX1	0.24097444558414	0.0619597592616185	0.000100571532580378	183.767089395787	0.359518184973647	0.112532593855188	3.19479159465826	0.00139931846999498	0.0814415496291378	1.05185939842281	1.13700671613464
AKR1A1	0.0898557100040083	0.0629541737928641	0.153487867502228	65.6091146210863	0.119718119086921	0.116934592024383	1.02380413711931	0.305927795917985	0.737233335791427	0.47104175146561	0.468748625920344
NASP	0.181872783299548	0.0415612386144771	1.20866303810984e-05	652.057328774274	0.259438348045628	0.0668013441689505	3.88372945594432	0.000102866363765563	0.0238481330552885	0.824704980490336	0.858111210217358
CCDC17	0.0569881620840129	0.147317980610191	0.698876298468066	8.95640494272088	0.103266664119251	0.298220921535416	0.346275719314304	0.729135514365295	0.939960370573357	0.344716899878813	0.422902859209273
GPBP1L1	-0.00225041724962652	0.0575698225149343	0.968818455243858	387.446060531541	-0.00366275215012021	0.0917140952881794	-0.0399366328437444	0.968143645602403	0.993335941176066	0.117036247803696	0.124919423551446
TMEM69	0.0434301928736957	0.0622402457114762	0.485312836761808	44.5742157484155	0.0909319888633966	0.118253946418285	0.768955215598082	0.441919897078307	0.822061719649889	0.292607492372032	0.388529446927626
IPP	0.0526932821134412	0.0481929419280143	0.274226232738647	66.4969628625895	0.0691087893187276	0.10393470754789	0.664925037547101	0.506098440659913	0.855262490034918	0.328209733716426	0.327714077273078
MAST2	-0.0814210419591843	0.0679507839400243	0.230825346465872	175.975187723889	-0.118997971231016	0.118815002558943	-1.00153994586654	0.316565838046023	0.744773176110909	-0.187252269271366	-0.196488716819351
POMGNT1	0.206622838082818	0.0683341658609484	0.00249694005231383	111.392891786878	0.30383558862483	0.112206995983007	2.70781323359592	0.00677281246572725	0.17985204654098	0.919830634672759	0.981834342196218
LURAP1	0.136556579234439	0.0779404381949771	0.0797629286593877	68.3115104908542	0.193180519384424	0.135431257048985	1.42641014780326	0.153749986203734	0.598417879182102	0.650534313212805	0.673468516817109
RAD54L	-0.161764205113863	0.155052864661696	0.296816682832653	7.5384066244131	-0.157644341024538	0.315549467294789	-0.499586775968997	0.617366071211065	0.903187816689484	-0.49604738189229	-0.304185723392043
LRRC41	-0.107754126837106	0.0527781667866374	0.0411870468129777	112.23438073635	-0.148260532606566	0.0948307229104548	-1.56342299263671	0.117953135540007	0.553426149533966	-0.288462224060912	-0.278035580900869
UQCRH	-0.20801572863234	0.125486377984695	0.0973829263654243	37.6378620128476	-0.309771666467833	0.231675306653694	-1.33709401723541	0.181191949827058	0.627735559640925	-0.673812904843894	-0.728123538397343
NSUN4	-0.0286943669601858	0.0434255687627628	0.508759028726331	65.7268966924878	-0.00600905568923574	0.10534639483745	-0.0570409238826612	0.954512595647636	0.990440760705031	0.0154001893217398	0.11838090857517
FAAH	0.108520588652486	0.072453184841107	0.134184473307098	147.997112173533	0.153803727684621	0.121277306230493	1.26819874604	0.204726984735974	0.649887546158507	0.54277932163342	0.563736021445292
ENSG00000291138	-0.484288340899767	0.203348921692815	0.0172393248924831	15.7046543703964	-0.725469589983361	0.340065946097981	-2.13332031127379	0.0328984591372955	0.342599417613869	-1.73565350296614	-1.88656150398889
MKNK1	-1.15759962953951	0.500261496495055	0.0206683222984787	5.48373604246584	-1.71264423369399	0.774145260393721	-2.21230345429352	0.0269457045951292	0.317819978635795	-4.32349330215559	-4.63755091541658
MOB3C	0.086884224641575	0.149398106309419	0.560861911312373	6.16151851933081	0.0339899977969246	0.304818144702953	0.111509102681693	0.911212647722007	0.980863954971524	0.459620989310933	0.229847479671391
ATPAF1	0.00581445558005422	0.0398341559629741	0.883947769777092	137.268296817578	0.00290093521925887	0.0791193289132636	0.0366653162900191	0.970751863628375	0.993605894444974	0.148033201569632	0.143210649494215
EFCAB14	0.0900997302029193	0.0400473074907654	0.0244595860076689	199.557380272113	0.130948973458511	0.0734727972725385	1.78227831686837	0.0747038568403041	0.46417484333725	0.471979631452479	0.500045987187035
STIL	-0.328623031889541	0.172425953495968	0.0566658850925879	10.6474751138183	-0.447021725416919	0.306005553803353	-1.46082879823869	0.144062430543605	0.584264666689894	-1.13736131804879	-1.11060242528156
CMPK1	0.00548775229626891	0.0626498089235725	0.930199308566561	87.297681269102	0.00212636019068736	0.113563071318453	0.0187240461710007	0.985061245545583	0.997466475517751	0.146777533092703	0.141052117854923
SLC5A9	0.34605115853351	0.219796502261122	0.115391277129787	7.02450049655064	0.437898610689626	0.383753151659321	1.14109449993097	0.253830599848135	0.69385618443856	1.45571672909037	1.35543181708472
SPATA6	0.0183791651959673	0.0807181385796493	0.8198828913537	1031.24381618441	0.0303147708875161	0.129423348713611	0.234229535774081	0.814806786474624	0.955537785518418	0.196325063235887	0.219605613779888
FAF1	-0.0263452520036156	0.0307925317149389	0.392234130792381	1629.14205377113	-0.0427331746362579	0.0628066305961802	-0.680392726542106	0.49625582523879	0.851167601470094	0.0244289005286543	0.0160406965256357
CDKN2C	0.108568491096033	0.119329149992756	0.362915483338479	15.7445876488109	0.163957961596962	0.219880840633789	0.745667340202838	0.455868392957784	0.829517190311604	0.542963432388699	0.592033131943399
RNF11	-0.159750203014025	0.076966415383762	0.0379325114120623	103.248170739537	-0.227365609144845	0.134144816528355	-1.69492653558317	0.0900893579548582	0.501394608499648	-0.488306660954518	-0.498480088195948
EPS15	-0.020524053260237	0.0373518941691259	0.582677290167542	1259.28810500504	-0.0344067305055191	0.0649175701535011	-0.530006443928239	0.596107462993544	0.894623829598977	0.0468024000396165	0.0392442500046908
EPS15-AS1	-0.225049675429288	0.130218286955112	0.0839435217440982	34.2627590679018	-0.297812802774225	0.214074887262355	-1.39116178727329	0.164176371955725	0.610905356583061	-0.739282066288482	-0.694797411552999
OSBPL9	-0.0504297388782729	0.0332626562828184	0.12949235293223	1024.99152002192	-0.0777712745726146	0.0627110846678713	-1.24015196012802	0.214919193258759	0.658633989199937	-0.0681386751661038	-0.0816010353964389
NRDC	0.0753173911042276	0.0383399722430047	0.0494766218554792	713.846231049754	0.111576618968289	0.0679730773037193	1.64148253094	0.100697290409886	0.522174444889503	0.415164416721723	0.446060461508719
TXNDC12	-0.013204026219355	0.0492023725528351	0.788421013297584	58.5356809118029	0.0277329563350945	0.110025509814534	0.252059330439305	0.800995204792906	0.953461253390556	0.0749365745695094	0.212410793145836
BTF3L4	-0.0164496746926479	0.0439115669474347	0.707951168376509	129.204594770146	-0.019022565375552	0.083230164710478	-0.228553739401133	0.81921578342869	0.957045788482169	0.0624620795846795	0.0821157678722026
ZFYVE9	-0.0656076300440822	0.106800174082601	0.539015351204617	110.489135455432	-0.0911406360625071	0.175377167596471	-0.51968359001107	0.603284126257957	0.897689826761367	-0.126474175386215	-0.118857839074051
CC2D1B	0.082714822258942	0.0542256747228115	0.127164056719174	41.5826040128848	0.142738335444682	0.118577131840271	1.20375938622767	0.22868259147702	0.672064386938558	0.443596090268454	0.532899758501033
PRPF38A	-0.098779851363799	0.043306707264924	0.0225522018772259	72.7355485422357	-0.152293815996307	0.0900789123719769	-1.69067112364119	0.090899632363297	0.502678232734278	-0.253970024642079	-0.289275253606357
TUT4	-0.00135531172972581	0.035681032587353	0.969700363267721	707.981039324772	-0.000890907037388033	0.0619344722702072	-0.0143846714879751	0.988523088506964	0.99773329241685	0.120476543143987	0.13264380809052
GPX7	0.24069637661313	0.143153559053362	0.0926879812857808	7.33152345906997	0.332543406343426	0.296116970612027	1.12301367144244	0.261431688138963	0.698755053411919	1.0507906536056	1.0618352853649
COA7	0.0609253743191898	0.105920812469541	0.565157811331623	14.3558271844228	0.102624096131048	0.211800787009121	0.484531231352923	0.628008905131797	0.907698118748524	0.359849387172514	0.421112195578546
ZYG11B	-0.0100687562914417	0.0474447621987547	0.831934929848949	192.265153408626	-0.00952090931107154	0.0896261320998074	-0.106229166516626	0.915400530334031	0.981321581260148	0.086986834883795	0.108594319961184
SCP2	-0.0179891872228433	0.0753502281475484	0.811306438873484	103.420351380574	-0.0382068523196013	0.129345967857241	-0.295384950551918	0.767699828409851	0.948110293718637	0.0565450366593497	0.0286543357080876
CPT2	0.100692384957753	0.090476486748816	0.265746144384434	25.605356690497	0.11928000297898	0.199851484447375	0.596843217396214	0.550612060923771	0.873029011452663	0.512691994390891	0.46752771452275
ENSG00000236723	0.0210590724491087	0.0744371076160601	0.777245104403546	24.2307979998416	0.0307386015595366	0.151049324722245	0.203500423560713	0.838743914653966	0.963411016978264	0.206625158845196	0.220786715521504
CZIB	0.0319745220665531	0.0628129990833821	0.610722032947681	90.9873917189105	0.0385896183675243	0.111582283269049	0.345840013637975	0.729462951990001	0.939960370573357	0.248578168430312	0.242665381313133
MAGOH	-0.0462984581474969	0.0595577578741148	0.436940071914649	64.4200881181539	-0.0490170067040187	0.107825430302555	-0.454595975796046	0.649399930410491	0.913477678129854	-0.052260294872903	-0.00147064819106158
NDC1	0.0641814017836983	0.0515657018747795	0.21325935613738	92.3291752320722	0.0746000350713915	0.092257271410923	0.808608730027529	0.418740241643923	0.813270860360778	0.372363773314668	0.343016697754033
YIPF1	0.023189421590795	0.0600157063383334	0.699208437170567	62.1686667340183	0.042826440405424	0.110953287772491	0.385986222357279	0.699506872608079	0.929016039708088	0.214813054084799	0.254472261320256
IFT25	-0.148307040653611	0.0694242821491838	0.0326597250131727	80.3927556454999	-0.209823848907149	0.124228421616297	-1.6890164599791	0.0912162756559462	0.502859695141492	-0.444325412630741	-0.449595934840555
LRRC42	0.225190110059949	0.0746155225976848	0.00254443696207772	21.5801185182693	0.344522121291984	0.152862934612509	2.25379764012322	0.0242089013488441	0.308712608544052	0.99119305825824	1.0952167323013
TMEM59	0.103376880161773	0.0303982736520595	0.000672016516598383	430.721229279789	0.15006533192626	0.0530013315804691	2.83135022180383	0.00463519368991873	0.152860421588583	0.523009723570409	0.553318121013488
TCEANC2	-0.00756387332749876	0.0534429178544303	0.88744982582956	62.6399188762942	0.0132891112070971	0.0925561765286443	0.143578869671484	0.885833027308244	0.97611428020829	0.0966142329918808	0.172159693443695
CYB5RL	-0.0460461258197825	0.0870962119999666	0.597026653246092	17.5948201961763	-0.0863957007566193	0.178158183162025	-0.484938155650405	0.627720215565015	0.907698118748524	-0.0512904676157356	-0.105634984468161
MRPL37	-0.10709084432841	0.0717493882524549	0.135550292555075	30.2189209255497	-0.20626733548818	0.157042010867213	-1.31345322407129	0.189030272906304	0.636456619635178	-0.285912929398741	-0.439684891420306
SSBP3	-0.0217006483042657	0.085090662857101	0.798700141303646	301.701130587336	-0.0259729529191414	0.14202059708513	-0.182881592193087	0.854890926606248	0.967731657748535	0.0422802131494815	0.0627469128681246
ACOT11	-0.195823063755875	0.255990839731815	0.444294640360502	10.7244161981906	-0.278958781186209	0.446678211073984	-0.624518443636385	0.532287161657465	0.86556355424883	-0.626950979375158	-0.642256339836953
TTC4	-0.201143001806656	0.0912253963151209	0.0274610159848742	61.5137560556549	-0.301641087717985	0.154796947821039	-1.9486242588369	0.0513403129145891	0.39898816815809	-0.647397907340447	-0.705465808894148
PARS2	-0.10431489014339	0.181151220600694	0.564720455831804	5.74278897031965	-0.204878623642844	0.336479162797106	-0.608889483496438	0.542597695374534	0.869611364544031	-0.275243681991297	-0.435814926154905
DHCR24	0.29266848816415	0.095442418945768	0.00216623998783379	195.498736380822	0.433689303013936	0.159009669277915	2.7274398153482	0.00638279001399416	0.175779650687039	1.25054298360345	1.34370161218224
ENSG00000287724	0.453026297436214	0.168782002731502	0.00727272524746772	5.3259389101427	0.626734558567622	0.366610030287318	1.70954012926608	0.08735094498914	0.495070220352341	1.86687056929334	1.88166665954038
USP24	-0.00362239137831356	0.0185035500072899	0.844792248378988	411.720412737571	-0.0280110003550409	0.0466634314336971	-0.60027733697298	0.548321419874428	0.872143518007344	0.11176313072757	0.0570674244899868
ENSG00000234810	-0.740124937470011	0.195027052567268	0.000147651777410453	12.8094877194548	-1.09147648209252	0.347433657892102	-3.14153927605795	0.00168062265811042	0.0911303894261913	-2.71894925021433	-2.90652397072847
ENSG00000260971	0.0965585445537023	0.0897140688400763	0.281796635670518	194.628795646094	0.114837992612001	0.148686596008407	0.772349328688028	0.439907556569361	0.820947742115571	0.49680377611564	0.455149029998319
PLPP3	0.128671452289137	0.0461181339755432	0.00527014814645395	367.531760261232	0.175143854610315	0.0800532325866725	2.18784237626743	0.0286810859171784	0.325640780004829	0.62022820417379	0.623205198034389
PRKAA2	-0.870609760499715	0.335540856081881	0.00946883715263178	14.2883382234782	-1.28176139958443	0.557828763952027	-2.29776856701255	0.0215749646784847	0.293943304897043	-3.22046143918809	-3.43679670059418
DAB1	-0.0968279386384277	0.36629480471145	0.791514638170797	76.0284015693223	-0.12968499476248	0.580060973308275	-0.223571315309914	0.82309088576037	0.958661978656041	-0.246467941251401	-0.226270568249638
OMA1	-0.102248331031665	0.066047926094819	0.121599910907716	81.2981163297122	-0.148066939543047	0.115569614098362	-1.28119264478141	0.200126008966062	0.644101506326366	-0.267300960687004	-0.2774960892605
MYSM1	-0.0490213952466661	0.0406579502781917	0.227932192742196	268.828920775212	-0.0787849720337845	0.072006011884147	-1.09414436339766	0.27389166807799	0.712610944792539	-0.0627257736415055	-0.0844259367447835
JUN	0.0445057804312462	0.181882205995608	0.806692114299851	84.0309488497996	0.106004677584696	0.283742073422614	0.37359520322814	0.708705503219642	0.933368711727713	0.296741461809208	0.43053296407448
LINC01135	-0.0701917673658292	0.0484454637017392	0.147370498227247	462.754754262658	-0.115245746320615	0.0882761031166696	-1.30551465517571	0.191717660183692	0.637624754963855	-0.144093088370925	-0.18603227827165
LINC02777	0.179603865065725	0.167443977199965	0.283441362702369	8.01717697268966	0.196719795599332	0.31354278192474	0.627409740998441	0.530390684137426	0.864626234613913	0.815984501559325	0.683331524799903
LINC01358	0.0933412696325546	0.166284148097078	0.574568541003433	47.5183080458215	0.0698167153118295	0.2701966483824	0.258392232952573	0.796104210330852	0.952845681682817	0.484438333524145	0.329686876031135
FGGY	-0.043717460187872	0.0725957940791496	0.547038512848412	227.050919300323	-0.0831198213935086	0.137257597033413	-0.605575379359691	0.544796755574724	0.870578115161354	-0.0423403524120573	-0.0965059924519585
CYP2J2	0.151647494500909	0.0520926980756703	0.00360148967023623	227.776730204892	0.213663046052163	0.0888083365388267	2.40588951870245	0.0161331428823825	0.263976074912881	0.708535525715364	0.730547792851222
NFIA	-0.0375321090653106	0.0284841993039833	0.187621970022451	2578.97602680631	-0.0519749840189634	0.0584414339354001	-0.889351621255826	0.373814136601734	0.786562844252494	-0.018567250613537	-0.00971373296283937
TM2D1	0.0638552330465132	0.0518630906888675	0.218238008335543	203.819560019584	0.0946515245463527	0.0863222753718534	1.09649014855805	0.272864332208838	0.712490285468499	0.371110159342082	0.398894789417358
PATJ-DT	0.0565945879026422	0.1781732603427	0.750759589230052	11.0207858304411	0.099208898584616	0.328738154189496	0.301786991623213	0.762814447989315	0.947576001395503	0.343204216298916	0.411594961370774
PATJ	-0.364329845709516	0.164034361926846	0.0263470275202173	53.5054452195863	-0.565525174529473	0.257280477739522	-2.19808817014879	0.0279428233740751	0.322533556217487	-1.27459875259747	-1.44083956802351
KANK4	0.428298046092131	0.158531142216226	0.00689932277798611	27.1470696586144	0.721270532165107	0.297824167698778	2.42179987520222	0.0154438529577874	0.261596037912844	1.7718287155887	2.14511291398239
USP1	0.125855560520873	0.0522612456737709	0.0160313718489794	61.2235223753263	0.185623593174591	0.10799951573769	1.71874468053574	0.0856608724297376	0.491069330390446	0.609405458571465	0.652409402182593
DOCK7	-0.360463188675495	0.195838752606447	0.0656784150691862	69.671130840608	-0.525784867224684	0.293993859459455	-1.78842125543508	0.0737080695628921	0.461412041671515	-1.25973744085164	-1.33009405273006
ATG4C	0.0256387912481625	0.0429241953738232	0.550304470846626	1388.54299620634	0.0339793870729075	0.0768316006143819	0.442257961583413	0.658302547510031	0.916507385237463	0.224227089448841	0.229817910446123
ALG6	0.055626469392521	0.0700522328287661	0.427153909513928	57.6448230903643	0.0732068673413685	0.129041646774162	0.567311942860504	0.570502264395298	0.882814643076738	0.33948329901579	0.339134315140122
ITGB3BP	-0.223374233103136	0.110709036224317	0.0436257052587962	173.124932503912	-0.310894480817876	0.17581619357804	-1.76829263841318	0.0770119939608055	0.472086527348813	-0.732842583680634	-0.731252519077355
EFCAB7	-0.189205527139772	0.183782632280658	0.303241439134307	45.2620133188424	-0.300008451043391	0.304509204615349	-0.985219646881798	0.324516192081322	0.749899823883385	-0.601516793261418	-0.700916090935798
DLEU2L	0.0932813855330711	0.310637556117846	0.763955877309313	7.88547889708539	0.105504177913609	0.513345312804953	0.205522823101525	0.837163668418792	0.963251327292084	0.484208171846186	0.429138206516278
PGM1	0.0099052977833457	0.226422651252846	0.965106123551918	17.8206297467364	0.031817261385918	0.368989575056794	0.0862280767173997	0.931285111830645	0.986493239577662	0.16375615831267	0.223792649456106
ROR1	0.178494390995367	0.259596048405161	0.491714054783114	515.689857101786	0.237732558423903	0.424652843569579	0.559828014868692	0.575596752956279	0.886027202347794	0.811720290927656	0.797623030343133
JAK1	-0.040793642507069	0.0558044757378321	0.464772905890411	904.863978115699	-0.0594445539350826	0.096162605843989	-0.618167045426405	0.536465230713768	0.86766765220216	-0.031102798716438	-0.0305294091738123
LINC01359	-0.0499357547940631	0.198226154447957	0.801108273790574	13.9242071393226	-0.151828326775682	0.337417221198847	-0.449972073850393	0.652730576962144	0.914454738536245	-0.0662400709174404	-0.28797806072845
DNAJC6	0.0698859294135839	0.0373190176723339	0.0611149882160914	3545.95799489559	0.0922237367611799	0.0677288922629275	1.36166019670249	0.17330514824481	0.621597406224755	0.394288852969901	0.392129199830191
ENSG00000229294	0.412107522533383	0.13391230626039	0.00208784591311782	127.726549408302	0.58009487356549	0.213787484450416	2.71341830442854	0.00665929859874018	0.178585738337744	1.70960121110161	1.75169443992288
ENSG00000290094	0.11424012214707	0.0603441019314534	0.0583386172175697	75.1617853756765	0.158405564521674	0.110877453799348	1.42865442065739	0.153103584265374	0.597458854492527	0.564762075613357	0.576560099223733
LEPROT	-0.04320563363798	0.0595390547424272	0.468041840875595	70.7048161972617	-0.0687471351788558	0.110489446702688	-0.622205443419816	0.533806787170684	0.866474644592809	-0.0403731714982067	-0.0564531934440123
LEPR	-0.331165257417238	0.144167403268741	0.0216137322342535	73.5833260166891	-0.429824713387893	0.232936548441837	-1.84524376386223	0.0650020869103574	0.439184376251723	-1.14713224051822	-1.06267899217734
PDE4B	-0.07237404338349	0.0323427717405284	0.0252393681884464	13768.3892570526	-0.119070048808446	0.0645561789801505	-1.84444077529832	0.0651189295050218	0.439184376251723	-0.152480562079748	-0.196689577582514
SGIP1	-0.0619896357028335	0.08215301394252	0.450511150497469	1129.75958379452	-0.0829294843748114	0.129600004472152	-0.639887974638388	0.522245432431828	0.860741008700036	-0.112568586830823	-0.0959755745300896
ENSG00000248458	0.289310131134313	0.147936086140838	0.0505072557247527	11.2806609231086	0.499497775924702	0.293684995358884	1.70079433344667	0.0889816137127609	0.498564968750342	1.23763529866138	1.52709207233349
DNAI4	-0.210576513089238	0.0700085642147901	0.00263087469002131	67.2406712384639	-0.263146946565546	0.127892930355385	-2.05755662830088	0.0396327136851423	0.367531696351005	-0.683655157671846	-0.598193022475814
MIER1	-0.00872004452307085	0.0228026965057075	0.702155148606668	274.679671543691	-0.0342417677201765	0.0584277627736514	-0.586053035315227	0.557839875394013	0.875571530301418	0.0921705441884115	0.0397039567836772
SLC35D1	-0.0455985289519672	0.0638054677616512	0.474825811322522	158.66621010535	-0.0676174112320264	0.111511270893482	-0.606372886706818	0.544267168630089	0.870578115161354	-0.049570150419116	-0.0533049575818329
GNG12	-0.369360182327292	0.220601508261979	0.0940653529694739	15.2249244046544	-0.456442410113664	0.413346301937766	-1.10426150657176	0.269479715652726	0.708229351191387	-1.29393261127834	-1.13685533201317
WLS	-1.66582645095462	0.422950775121705	8.19644682602163e-05	13.7052448517612	-1.86356350695417	0.703872824057476	-2.64758553428964	0.00810688485691351	0.197205806902898	-6.27683883142874	-5.05812221489663
LRRC7	-0.0371528612519779	0.130051915505235	0.775125403325009	1493.28160127504	-0.0772463668094771	0.199339499087309	-0.387511592851168	0.698377504213612	0.928849305425459	-0.0171096297453636	-0.08013825907052
LRRC40	-0.0323487964441893	0.0543459067956234	0.551683807689235	91.8455552033713	-0.0454380702973941	0.0990017149357474	-0.458962456628995	0.646261126598331	0.912817212345949	0.00135456403430218	0.00850288204649515
SRSF11	0.040558570279913	0.0358014794234972	0.257267110342122	998.632248174952	0.0590521724043958	0.0643021286182937	0.918354861235428	0.358433114207767	0.774155333444518	0.281570548001984	0.299688999013247
ANKRD13C	-0.0236708140799345	0.03794282989857	0.532722989757576	362.575492859797	-0.0372796617114525	0.0729763342203414	-0.510845907919846	0.609458960332612	0.901333295300221	0.0347079750312455	0.0312381657949352
HHLA3	-0.0197981353011018	0.0725690304408536	0.784993148167823	37.4565288855529	0.00108664059145305	0.140604417107351	0.007728353161362	0.993833727714791	0.998758968607985	0.0495924310658178	0.138154699828062
CTH	-0.378060376659943	0.168052083767619	0.0244704133357449	15.7803320721141	-0.516242104637424	0.305401107490511	-1.69037404244994	0.0909564178527065	0.502678232734278	-1.32737139291559	-1.30350094785184
ZRANB2	-0.0348177604646956	0.0386376566416625	0.367516329034402	587.467739752425	-0.048278349620936	0.0726142598457619	-0.664860451975725	0.506139752886473	0.855262490034918	-0.00813478132917913	0.000587789824119177
ZRANB2-DT	-0.154563500955676	0.108977877182999	0.156102720715864	153.511219604664	-0.273352179475513	0.185430420178138	-1.47414959860907	0.140441316761138	0.580809177679992	-0.468371819166482	-0.626632253421765
NEGR1	0.110406250739437	0.15766423948695	0.483763797128268	395.224494767514	0.156490416588201	0.23685565279888	0.660699522004151	0.508805030406865	0.857119802264905	0.550026773857627	0.571223098602954
ENSG00000286863	-0.68110224260981	0.336333771693855	0.0428593186440823	13.7231231172844	-0.919585663986313	0.538375988513602	-1.70807332348753	0.0876227380527443	0.495070220352341	-2.49209833980821	-2.42751063347906
LRRIQ3	-0.289072789558904	0.306214541975349	0.34515919840743	9.9478938922017	-0.43328372750148	0.511075222415469	-0.84778856124872	0.396555734618331	0.800355530037454	-0.985351849475076	-1.07231833133692
FPGT	0.0444873855861778	0.0659963270729352	0.500254853204126	190.691461708959	0.0544929953115737	0.107293217497363	0.507888537436329	0.611531513822552	0.901787491432359	0.296670762100216	0.286983802433204
TNNI3K	-0.0877344220540319	0.115026812876097	0.445624326008177	228.213821435596	-0.125281530556771	0.17733851560169	-0.706454151438588	0.479905755382329	0.842979405367893	-0.211517444313751	-0.213999301477659
CRYZ	0.0752185195270811	0.133600181261092	0.573426639888337	24.8539930364238	0.0692498575609131	0.241300578890199	0.286985874130142	0.774123136315229	0.949505713946573	0.414784408534329	0.32810719640657
TYW3	0.0242617723055331	0.0853927544709391	0.776318573900806	82.9435548651008	0.0403009399289024	0.140232534075316	0.28738651978761	0.773816381716639	0.949505713946573	0.218934582871128	0.247434372823291
ACADM	0.0647313328038739	0.0604402369561056	0.284170627209756	127.677756165516	0.0858177243797679	0.105673687792794	0.812101159448885	0.41673358794569	0.812096517953887	0.37447740694124	0.374277371541229
RABGGTB	0.174205804951091	0.0686949654243463	0.0112148303985191	42.5725809195801	0.242365782911895	0.133593993240027	1.81419670925203	0.0696474466264149	0.448784951725123	0.795237315170564	0.810534577036961
MSH4	0.0587518856158616	0.189614556379788	0.756675767604849	48.9339889007629	0.105106759002873	0.300229018257772	0.350088607732881	0.726272200287134	0.939689817329574	0.35149568708689	0.428030707227978
ST6GALNAC3	0.0240281010175879	0.0668863369786043	0.719417195771857	1863.30338611094	0.0216716783770175	0.112102145411205	0.193320817344959	0.846707723954485	0.965394097388816	0.218036478429579	0.19551964669204
PIGK	0.0498115925944795	0.0306870629658052	0.104544206685091	234.647056662188	0.0500166737650036	0.0708971430583713	0.705482218427668	0.480510193908873	0.84350799681579	0.317134097599969	0.274509501907744
ENSG00000289212	0.184837837848918	0.106030442095646	0.081289510984418	26.9450928507549	0.262345883964091	0.183149513752589	1.43241376178855	0.152025442381574	0.595717319523475	0.836101026121962	0.866213728425253
ENSG00000287870	-0.0362655780448463	0.110942513352692	0.743753949237327	19.2413838812297	-0.0536871656367763	0.223488559458832	-0.240223328508526	0.810157129564521	0.953816360830958	-0.0136993990908229	-0.0144851212182546
AK5	0.0874115521257477	0.04909145665273	0.0749801362215706	2766.09812196668	0.1248239959247	0.0831164875685218	1.50179584792721	0.133149840968532	0.575260965204656	0.461647747325796	0.48297732720058
ZZZ3	0.0222214877489518	0.0323154304250884	0.491677462434845	911.235041473673	0.0226011166649247	0.0590282586943367	0.382886386365537	0.701804005724445	0.929995525576753	0.211092846565385	0.198109740455994
USP33	-0.00229666064200911	0.0314631339749595	0.941809864203667	548.813686820515	-0.00313862014784034	0.0597896435930207	-0.0524943779428502	0.95813477491194	0.991563178392392	0.116858513532377	0.126380038041141
MIGA1	0.0238222433318158	0.0300168717845015	0.427411766800387	560.622726135126	0.036741810388217	0.0563078506494069	0.652516655572325	0.514067931839714	0.858520157307185	0.217245274240375	0.237516038977598
NEXN	-0.412124797165404	0.158170741539116	0.0091721769558039	18.6244538629462	-0.649413092660648	0.282856514857541	-2.29590997042342	0.0216810295507599	0.294063994765977	-1.45829636715514	-1.67461256451998
FUBP1	-0.057753593137668	0.0381398779353607	0.129960563626993	370.329387760834	-0.0846503774583097	0.0723699265361547	-1.16968997358343	0.242125754497715	0.685102525031349	-0.0962875594276693	-0.100771239290185
DNAJB4	-0.191743286593379	0.154068030379548	0.213302176170223	67.8305054216774	-0.286100686862152	0.257381985898551	-1.11158007373104	0.266318743947566	0.705483310440097	-0.611270550588257	-0.662158904208019
GIPC2	-0.333228994643927	0.190382530865114	0.0800643407493439	72.2215191319187	-0.487466291746131	0.31042286778321	-1.57032983822108	0.116338395912241	0.551460914729005	-1.15506411604207	-1.22331052048063
IFI44	0.0989919945910507	0.187551840134356	0.597630261426789	5.83667374796809	0.0678105648717225	0.404181871121857	0.167772405732859	0.866762331795735	0.970382787162047	0.506156625180018	0.32409627597508
LINC01725	0.139789655052226	0.161989178810865	0.388161247612168	90.9463794313112	0.253726403414435	0.25919673455866	0.978895061492421	0.327631832571733	0.751901092467512	0.662960485796317	0.842193561502224
TTLL7	0.0546908031303685	0.029972457199138	0.0680460086102747	7236.85100683201	0.0780829780114407	0.055853934238448	1.39798528207689	0.162117486936074	0.607182824035681	0.335887110398711	0.352722720097422
TTLL7-IT1	0.00263000084407447	0.0766513476711164	0.972628982129062	81.4001210427167	-0.0187601367790744	0.13458310345688	-0.139394443263713	0.889138463126315	0.976496955487008	0.135793901793248	0.0828470855724346
PRKACB-DT	0.233067240982302	0.0952441578745795	0.0144030754053993	55.8691037309383	0.325523090851277	0.161076212047283	2.0209259127333	0.0432874350169869	0.378062815492439	1.02146843496472	1.04227156003339
PRKACB	-3.33700007978972e-06	0.0396117801750669	0.99993278411553	1623.18790393682	-0.00111090200420204	0.0689940611716353	-0.0161014148948047	0.987153484739174	0.997505912207118	0.125672793484517	0.132030741468389
SAMD13	0.127029717305905	0.0983634635141018	0.19655394542216	65.743230866902	0.2079773207805	0.161360532089782	1.28889833273963	0.197433433772369	0.642130272182609	0.613918274129527	0.714703210417622
RPF1	-0.211267594871347	0.0613001078854014	0.000568009216827638	36.5422816669912	-0.324006574779977	0.132194404487006	-2.45098554690962	0.0142465673590439	0.250279447939874	-0.68631129751446	-0.767792387560806
GNG5	-0.0590318809650741	0.146548603624676	0.687084801428061	24.8708171312818	-0.073568809603445	0.253447123966711	-0.290272812932404	0.771607536017315	0.948683249360589	-0.101200597676685	-0.0698898992709953
SPATA1	0.0816208071577127	0.110196215642919	0.458883778474429	21.7892178915426	0.129580439307632	0.203490369811949	0.636789050152007	0.524262259450241	0.861203036347174	0.439391295446738	0.496232251712536
CTBS	-0.00219743246494106	0.131879742724739	0.986705946836434	59.791708846425	0.0042708277868429	0.217762311659245	0.0196123367459742	0.984352622426555	0.997466475517751	0.117239892294548	0.147028170509597
ENSG00000289881	0.0756394427367797	0.301314999589367	0.801790046733538	5.92206248635919	0.14211376144108	0.507027678938484	0.280287975083748	0.779256575690455	0.949812507899446	0.416402206799172	0.53115923925096
SSX2IP	-0.391618503692357	0.194054782758964	0.043582700745388	34.9132267878501	-0.549415950367523	0.319563752478835	-1.71926867833332	0.0855654604476504	0.491069330390446	-1.37948140700406	-1.39594750624074
C1orf52	-0.0477130298495537	0.0564997539339988	0.398400071684399	185.598591150031	-0.067137631494566	0.0918699161140726	-0.730790168690292	0.464907329505832	0.835278826435884	-0.0576971336889956	-0.051967940888809
BCL10	0.0416357544079489	0.0832131757037252	0.616828298427763	18.8034223802743	0.0582779028610225	0.173972028947438	0.334984326006969	0.737636909865841	0.942822777573991	0.285710653781612	0.297531318678788
BCL10-AS1	0.111950867241701	0.157474248967667	0.477136668037491	17.9114902606282	0.226120808081205	0.271532857515941	0.832756706314741	0.404981956043004	0.804171530350346	0.555963433655978	0.765264214763316
ZNHIT6	0.0588930822920305	0.0355010797804633	0.0971340085611392	196.477751180552	0.0989512885620709	0.0656978649221651	1.50615683902822	0.132026916320428	0.573241461048458	0.352038369772103	0.410877071736135
ODF2L	0.00677245881882621	0.0910864408756307	0.940730303517366	155.033593114222	0.00152237800308325	0.144095542869737	0.0105650596317159	0.991570458854429	0.998626341191756	0.151715241290153	0.139368982440763
CLCA2	0.0168748593217525	0.165310418040241	0.918693310935505	5.34013192445126	-0.0614617052438647	0.344073496497418	-0.178629583125493	0.858228564103121	0.967959435474479	0.190543335412324	-0.0361506656830442
CLCA4	0.125049022283792	0.0691023466732629	0.0703546605620132	144.519225323674	0.173985242497985	0.124129605208434	1.40164179371904	0.16102224005381	0.607182824035681	0.606305567355169	0.619976458648427
CLCA4-AS1	-0.428065028042998	0.157431210495901	0.00654675795122617	21.4185672153614	-0.674312054272144	0.280044810977256	-2.40787198276961	0.0160458064424288	0.263976074912881	-1.51956188366927	-1.74399925327376
SELENOF	0.0330664847244435	0.0529336253741906	0.53218224769243	208.318961370899	0.0578005628002158	0.0876335176723527	0.659571409837987	0.509528906377155	0.85742001356327	0.252775074784023	0.29620110070642
LMO4	-0.861813973713995	0.280542473296066	0.00212661477128565	52.7085468871391	-1.25805899343562	0.410626816352416	-3.06375264190224	0.00218579557462024	0.102091179157021	-3.18665525252032	-3.37074448910741
PKN2-AS1	-0.719110716842147	0.210465455732186	0.00063370271727917	40.33117275638	-1.04714535609453	0.343712780478568	-3.0465709032889	0.00231467880687595	0.106172421717892	-2.63818209628825	-2.78298508225102
ENSG00000286758	-0.0270021620749685	0.104751245844633	0.796581225206248	24.4076213484373	-0.0257191153105564	0.188289807522082	-0.136593242348183	0.891352318259416	0.97670509629448	0.0219040980252388	0.0634542898027821
PKN2	-0.00521470064813111	0.0295641772042568	0.859990870338585	624.472632706912	-0.00249638768568754	0.0549731350614361	-0.0454110481946802	0.963779674887395	0.992974056639615	0.105643166053612	0.128169766651284
GTF2B	-0.0503512822032774	0.0480256704890651	0.294443141189064	95.1452299598968	-0.0616649518144624	0.102516445883421	-0.601512774687745	0.547498505804998	0.871670604127942	-0.0678371306806758	-0.0367170590433127
KYAT3	0.0556288207028276	0.0446499704117701	0.212805858570155	181.625464966451	0.0775588674686751	0.0784760410882332	0.988312692551261	0.322999531155605	0.748781514019596	0.33949233616472	0.351262165409605
RBMXL1	0.204218286107142	0.0682584207999516	0.00277301391922375	41.7117763263477	0.299151565670683	0.133729844452871	2.23698432384036	0.0252873646193842	0.311968859158621	0.910588853929049	0.968781233881656
LRRC8B	0.0106731994152531	0.0747716365035496	0.88649239792249	551.148599456504	0.0138579588684372	0.12347541657299	0.112232533835959	0.910639033851284	0.980863954971524	0.166707551581194	0.173744918411771
LRRC8C-DT	0.0327862130672553	0.0709319543268129	0.643923105966726	280.367134319325	0.0487826637476376	0.116490133395589	0.418770777624373	0.675383663411608	0.92111835976814	0.251697864047631	0.271070648901341
LRRC8C	-0.154235581499337	0.0520281567014455	0.00303211021410118	193.700594787923	-0.260607976684211	0.0889355395853015	-2.93030185569686	0.00338632879483237	0.129082107322155	-0.467111476388393	-0.591117598381419
LRRC8D	0.059843267316295	0.0228914991149868	0.00894331167360881	1240.17970378919	0.0814729188799708	0.0474603742696394	1.71665141992126	0.0860428813422306	0.491895998192421	0.355690360558346	0.362169570757644
ZNF326	0.0629048364894886	0.0331993619804851	0.0581241512985463	279.966718744238	0.0943041312221436	0.0656244109062053	1.43702823263327	0.150709971589943	0.594939217167747	0.367457355539773	0.397926697942775
LINC02609	0.17947482485527	0.090530059414535	0.0474245646209775	33.8619425030352	0.202134569548052	0.20393852757526	0.99115440300243	0.321610191543416	0.748466102041103	0.815488541669831	0.698421038993876
ZNF644	-0.0427353561614742	0.0460519352770131	0.353417028840069	1012.87149266131	-0.0649084787053947	0.0847536226201892	-0.765849018587352	0.443766143523102	0.823163638450993	-0.0385656824646831	-0.0457558934476245
HFM1	-2.95755001684099	0.884731736016342	0.00082914424798869	18.01004734501	-3.52629304050364	1.03297307804461	-3.41373179558446	0.00064079623251499	0.0564721571836164	-11.2415166999744	-9.69170085268378
TGFBR3	-1.0385489060385	0.499196607328303	0.0374851355246525	7.79970066075962	-1.60491353441242	0.825788351675823	-1.94349258033911	0.0519566709965531	0.401514339471723	-3.86592752894449	-4.33733452017441
BTBD8	-0.218495661674196	0.0691997003081374	0.00159147104178036	386.123664084805	-0.349638632554507	0.120048947220207	-2.91246729480403	0.0035858574890798	0.132992496809482	-0.714092027258945	-0.839222017545817
ENSG00000273487	-0.0884885716792165	0.186218699816268	0.634654203627923	6.69498552512917	-0.0842397720402858	0.325698863471488	-0.258643125562089	0.795910605728564	0.952783765511056	-0.21441598240085	-0.0996269927635395
GLMN	-0.024035648425054	0.0994982207126665	0.80911443530344	75.3757387809032	-0.0438047762337646	0.16751466346313	-0.26149815979188	0.793708368438706	0.952046119292636	0.0333057516401613	0.0130544319707348
RPAP2	0.0597228224830366	0.0315528346078169	0.0583860858609192	422.591802170582	0.0924215609245	0.057005152454439	1.62128433913702	0.104956672147779	0.529727786407526	0.355227436590826	0.392680482404237
EVI5	-0.00772880137740242	0.0346571736804231	0.823529855322061	685.667940536145	-0.0175359756632268	0.0648217919460266	-0.27052593173956	0.786755669743823	0.950072468748796	0.0959803399044715	0.086258492347349
RPL5	0.185639958980131	0.0487490794434685	0.000140055026720466	163.92061910993	0.285853200386284	0.0887009135576692	3.22266354337417	0.00127004640085593	0.0800777145757085	0.839183940402694	0.931722277475355
DIPK1A	0.00692573567269388	0.0314265762312699	0.825576538436034	789.438642435954	0.00860208312035861	0.060560827698613	0.142040382327133	0.887048108556908	0.976496955487008	0.152304353561737	0.159098210635328
MTF2	-0.0349700616097997	0.0498619873443568	0.483092665817084	223.305446665404	-0.0597956602863476	0.0850306898323027	-0.703224452303944	0.481915882964248	0.843927434122245	-0.00872014351070237	-0.0315078478530965
TMED5	0.104114180014954	0.0539960085268489	0.0538323810686571	118.419775438476	0.164457366430149	0.0979130952283957	1.67962585644474	0.0930301336768347	0.506792045630892	0.52584350036309	0.593424838483744
CCDC18	-0.0658979024944503	0.0711486770739853	0.354342068705801	44.2660091192847	-0.126686900869038	0.142381379621457	-0.889771550225559	0.373588565748256	0.786562844252494	-0.127589823693833	-0.217915689396264
CCDC18-AS1	-0.00513946979256594	0.0508134654653671	0.919436265118783	617.769915530455	-0.00948023570298691	0.0878981274001209	-0.107854808553906	0.914110865478673	0.981062108176024	0.105932312256035	0.108707666333964
DR1	0.037654424444262	0.073630860345876	0.609074774711436	50.8697534658247	0.0331353835494259	0.137365764647211	0.241220100470635	0.8093845328821	0.953816360830958	0.270408602104223	0.227465900321979
BCAR3	-0.210263768294471	0.194184505521457	0.278895409198253	15.4484788918867	-0.413812704752018	0.369390479288063	-1.1202581765225	0.262603759088823	0.700364978244207	-0.682453137981186	-1.01805784383888
DNTTIP2	-0.105415839349322	0.0987968451257233	0.285973638605632	31.0557405507352	-0.140160648892893	0.178259147690126	-0.786274649627174	0.431706600677477	0.818363009091791	-0.279475127713459	-0.255463390182564
GCLM	-0.267787304669703	0.155438815415463	0.0849278254224284	22.8565340916727	-0.393162164458301	0.307252306033637	-1.27960687922472	0.200683429252895	0.644721730234994	-0.903542104308613	-0.960510359155988
ABCD3	-0.0402431514978586	0.0381439301089088	0.291409675099873	278.236519581379	-0.065047187862808	0.0670097126079028	-0.970712831487903	0.331691300332674	0.755086079761044	-0.0289870127987408	-0.0461424384482918
SLC44A3	-0.279405806328085	0.269498100087545	0.29984606780466	7.46149775608422	-0.365251447206059	0.461769290825726	-0.790982541417867	0.428954179445317	0.817116110683685	-0.948197260854781	-0.882730719944775
CNN3	-0.106477184146483	0.0867326144293332	0.219578859679822	109.526230707075	-0.15440989004521	0.144438804166226	-1.06903329016425	0.285054669075339	0.723871993187904	-0.283554355780916	-0.295172181104869
CNN3-DT	-0.0572960703349075	0.0935706906301522	0.540319944405002	44.9522086820797	-0.0792339097701589	0.157668229109973	-0.502535673911157	0.615290764984117	0.902984088189167	-0.0945290923738757	-0.0856770051013551
ALG14	-0.00854271097994621	0.0528435962533105	0.871573378828056	168.8116920574	-0.020790969982264	0.0947897730054447	-0.219337691430802	0.826387003139246	0.95940018423211	0.0928521171968729	0.077187701314599
TLCD4	0.067329844584532	0.148850919988069	0.651030744554053	54.5694747813054	0.100882529826838	0.242813896345996	0.415472637048279	0.677795942213009	0.921685175786135	0.384464662937252	0.416258920129563
RWDD3-DT	0.0745568611097025	0.108478859199166	0.491897525188241	37.9335729589385	0.0949842754860048	0.197185399805518	0.481700346880077	0.630018829625277	0.907885767120113	0.412241355989613	0.399822076516411
RWDD3	0.167322983351227	0.0619111886523411	0.00687934523676011	81.8771257543465	0.223432926333432	0.106445318637148	2.09903948049678	0.0358134205897155	0.352008140062807	0.768783518884402	0.757773813470696
PTBP2	0.0216052202717786	0.0351588562800539	0.538883036139118	2188.91132490039	0.0262413370946799	0.0658493050900842	0.398505907674817	0.690257304453224	0.926021928890384	0.208724251932735	0.208254052732774
DPYD	-0.00468267536827529	0.0451018376708349	0.91730862998378	4764.02297536832	-0.0218585575266473	0.080745656605725	-0.270708771784234	0.786615029738987	0.950047298315664	0.107687979821947	0.0742126228428391
DPYD-AS1	0.290290360183776	0.0874276644131478	0.000899049721608344	78.2003528786899	0.390610744290626	0.15226860397066	2.56527435140793	0.0103094253152001	0.217281509400237	1.24140276222441	1.22365329078093
SNX7	-0.37264619122698	0.274800503767912	0.175079823631182	8.56577120867829	-0.607346971470351	0.464213221709147	-1.30833621936534	0.190759295363126	0.637624754963855	-1.30656222963553	-1.55738563338715
AGL	0.173941327332847	0.0693401956323217	0.0121237808804364	87.8539564810694	0.260096623991067	0.143387165688827	1.81394633711861	0.0696859878824344	0.448784951725123	0.794220808068969	0.859945647687201
SLC35A3	0.0190745385197885	0.0441881697253808	0.665984049642563	167.046680593569	0.0270436271002636	0.0835041448542253	0.323859697593146	0.746044257534411	0.944628694605751	0.198997697414225	0.210489818536035
ENSG00000288826	0.118734647531627	0.0846019174350993	0.160482387246338	34.3448682612624	0.175519872643375	0.153824901163072	1.14103679778935	0.253854610259165	0.69385618443856	0.582036569394862	0.624253058850147
MFSD14A	0.0500648623147067	0.0300610254457541	0.0958248183773482	220.004144273114	0.0569928576612388	0.0620462156689473	0.918554935974321	0.358328412027886	0.774155333444518	0.318107527680516	0.29395024438729
ENSG00000241073	0.194168160080068	0.151907851125453	0.201179972520179	8.37708665086943	0.288463569292171	0.287429964792425	1.00359602207965	0.315573372734306	0.744773176110909	0.871961674259636	0.938996671389103
SASS6	0.125834668672425	0.0532172840182982	0.0180522287524326	63.2399286275911	0.153908312904861	0.0977743764200521	1.57411704927321	0.115460391687417	0.549172084412975	0.609325161749168	0.564027472239033
TRMT13	0.0454347610230002	0.0403281328998861	0.259900243329558	280.63280453226	0.0556952575793255	0.0730858474580241	0.762052565803706	0.446028631638319	0.824074659112483	0.300311954371233	0.29033418302636
LRRC39	-0.116362512584454	0.130413536702799	0.372254696969071	24.7221008888902	-0.18197830383481	0.232336786217929	-0.783252221041387	0.433479014487669	0.818787260970297	-0.321548143782779	-0.371997912912541
DBT	-0.0563215381578573	0.0601491829288629	0.349085732801867	118.768804654497	-0.0830645061962481	0.108058506865428	-0.768699370422484	0.442071798751054	0.822061719649889	-0.090783524468047	-0.096351843920162
ENSG00000285530	0.28063393879874	0.105068693545	0.007563538606493	21.1770972406254	0.369583588489572	0.182112491342312	2.02942470209183	0.0424150512106115	0.376696176877662	1.20428876755424	1.16505628028266
RTCA	0.0283354230976981	0.0742473749807347	0.702731858208091	114.295756411873	0.0367701312363646	0.125854037003031	0.292164892855038	0.770160552563382	0.948683249360589	0.234591465246086	0.237594961540969
CDC14A	-0.0747793178116858	0.115449588118993	0.517164325781187	30.6941955159729	-0.164964575087123	0.208048866590728	-0.792912635336008	0.427828725161371	0.816434084951148	-0.161725119535235	-0.324585240867137
EXTL2	0.210238581292372	0.115591873097897	0.0689418394767007	50.9781757923455	0.303537909154566	0.190064036883683	1.59702968605432	0.110259090119911	0.539544654835908	0.933727571110935	0.981004789820747
ENSG00000273204	-0.00313968354265867	0.156093612035173	0.98395234703081	7.66382071966483	-0.0197966044090316	0.286406995502496	-0.0691205337854922	0.94489367651888	0.988145113756563	0.113618395253153	0.0799587299066302
SLC30A7	0.0334140580868493	0.0421971454488232	0.428444710397399	196.681593198949	0.023465824570019	0.0795984977352208	0.294802354789114	0.768144867478982	0.948420483457354	0.254110956411953	0.200519448106051
DPH5	0.0212185865354635	0.0379582568199657	0.576163141053715	98.0529085499317	0.0107916677569642	0.0776458946776132	0.138985683683231	0.88946146200901	0.976496955487008	0.207238243622126	0.165199992310033
DPH5-DT	-0.0656154246636454	0.0949940131466752	0.489733843508388	30.4029005979224	-0.126648184731106	0.165190738690609	-0.766678481705378	0.443272700590611	0.822888229424051	-0.126504133634451	-0.217807797964711
ENSG00000233359	0.0429820741974127	0.567737495672499	0.939651686023986	7.83342368327911	-0.0681793343975373	0.781523878357397	-0.0872389651623138	0.930481567685389	0.986423963512143	0.290885169629474	-0.0548708858481282
RNPC3-DT	-0.518031076277095	0.341475729486652	0.129257520058409	5.41673897966936	-0.701754837200955	0.531364136581457	-1.3206665427511	0.186612574524574	0.634240574123174	-1.86534209577048	-1.82047488576519
RNPC3	0.0259434939324329	0.0432619488875095	0.548716924661179	383.598615465847	0.0399480045677209	0.0724207603936038	0.551609847101925	0.581215688393579	0.888696320171044	0.225398199671674	0.246450837186801
AMY2B	0.0567031588782061	0.0609605595378882	0.352287528591568	110.356371167052	0.0727612714983004	0.105292523419416	0.691039298283961	0.489540845192109	0.847767860275854	0.343621503661154	0.337892559738617
PRMT6	0.24304563400131	0.170646765701793	0.154370761615638	17.8919376489531	0.355997206416132	0.275201313483033	1.29358832598043	0.195807656972258	0.64055329282944	1.05981991224161	1.12719469878665
SLC25A24	-0.195759876133085	0.131619365317741	0.136930792631501	48.8427102178049	-0.290229983482518	0.219167181602138	-1.32424015931995	0.185423297309243	0.633128887720344	-0.626708120763053	-0.673666139884751
EEIG2	-0.6930090221676	0.315005806458933	0.0278077401155981	7.51948741591429	-1.07472472613279	0.547617362620754	-1.96254684290767	0.049698852553968	0.394632887601469	-2.53786147870058	-2.8598413461679
ENSG00000285923	0.165894780931973	0.20085264409698	0.408830931750168	5.20424652133112	0.366512380573565	0.389189827319422	0.941731655983791	0.34633004354457	0.76575976794986	0.763294291057388	1.15649765237314
ENSG00000290126	0.0679029810905776	0.153890231977015	0.659037117129477	6.81076019171529	0.250571584437629	0.28225390908073	0.887752397313872	0.374673954003009	0.786562844252494	0.386667485741113	0.833401932122908
PRPF38B	-0.0261811300156807	0.0525286924989459	0.618191006415135	237.681186714467	-0.0387111980077688	0.0904719842570113	-0.427880501634612	0.668738123589576	0.91903952278941	0.025059695555362	0.0272488603378604
FNDC7	-0.118894412055612	0.210411401176808	0.572035069317155	9.27532427905605	-0.171233572733369	0.361767765554362	-0.473324571831257	0.635981634178117	0.909869951076639	-0.331279378546789	-0.342055246053112
STXBP3	0.105010685936541	0.0234641118540219	7.62775226170277e-06	667.38610384111	0.148256910877358	0.0439299328416856	3.3748494770444	0.000738560749471851	0.0601783526905945	0.529289178080422	0.548278539427163
AKNAD1	0.149550454968279	0.109730648679196	0.172918182752569	19.7438834272561	0.231914982422085	0.207555609147621	1.11736311716413	0.263839098449237	0.702147634600886	0.700475654368223	0.781411015495365
GPSM2	0.101911304137719	0.0449802264193732	0.0234702954014539	548.513219108254	0.15216748926483	0.0780635826607263	1.94927627042392	0.0512624408359305	0.39898373049077	0.517376852077273	0.559176266394759
CLCC1	-0.0634373808378867	0.0465775584916865	0.173206380666898	185.977703785026	-0.090915722255436	0.0868777200071401	-1.04647914618344	0.295339868112821	0.731598601305221	-0.118132926153192	-0.118231064971132
WDR47	-0.215793390762419	0.0739580772347519	0.00352533099518204	86.0063140662652	-0.314411382606823	0.135357270332611	-2.32282596889125	0.0201885034112291	0.287518444352067	-0.703705977995138	-0.741053175571183
TAF13	0.0296402277883931	0.0939137550559542	0.75229767709099	41.1401293942148	0.0574109895472733	0.163981761441773	0.350105944969123	0.726259189469095	0.939689817329574	0.239606419793442	0.295115465149786
TMEM167B-DT	-0.0451886628633545	0.211951794379117	0.831168980026582	18.2386695198638	-0.0819281981286408	0.363481855612859	-0.225398315936578	0.82166942162813	0.957959518603876	-0.047994849671385	-0.0931852598896429
TMEM167B	-0.137481596495455	0.0537046608860523	0.0104685261492396	51.0842068360527	-0.234065978537162	0.107346801581987	-2.18046532442229	0.0292229864874576	0.327112205825175	-0.402718334732233	-0.517152210062482
ELAPOR1	-0.461146740935377	0.19657068055344	0.0189781991858175	37.0806259866355	-0.75802023198556	0.327451858021511	-2.31490588132734	0.0206180834335405	0.289841884609473	-1.64670986810483	-1.97727136171643
SARS1	-0.00889845480338572	0.0519688699641297	0.864045563923552	138.178306464559	-0.0195010208681214	0.0916484084368071	-0.212780791295112	0.831497946984564	0.961100809936399	0.0914848327919546	0.0807824414924341
CELSR2	0.162929284125359	0.0795535089303022	0.0405554450496026	194.992034263646	0.251163644499014	0.130955026040745	1.91793818147055	0.055118850131146	0.413742451462137	0.751896545631153	0.835051843787654
MYBPHL	-0.0670742617410992	0.168538655777832	0.690648219504543	17.6816182340732	-0.114186883821479	0.27923140346967	-0.408932814871884	0.682588966557759	0.922994694847766	-0.132111104307994	-0.183081514147147
SORT1	-0.0441631313833824	0.029521534349249	0.13466322413265	2541.67974480177	-0.061723641993053	0.0589636748917906	-1.04680792210335	0.29518817587331	0.731598601305221	-0.04405326837909	-0.0368806127375717
PSMA5	0.0315511856902	0.0420586999968241	0.453152171156706	68.651483622586	0.0521330156240151	0.0867926193030351	0.600661853999284	0.548065231030147	0.87211458233604	0.246951095274618	0.280407175720777
ATXN7L2	-0.0786038168034947	0.242926225475571	0.746263048677183	6.99990053964649	-0.151392314761005	0.443227905379231	-0.341567651593308	0.732676284811689	0.941099729319428	-0.176424398858113	-0.28676301287114
CYB561D1	0.0733714962283852	0.109747289615726	0.503782892097519	44.8446875936913	0.105089771426681	0.184850999074903	0.568510702958647	0.569688240255363	0.882423997118439	0.407685462648464	0.42798336743605
GNAI3	-0.181465588252302	0.0568569954059874	0.00141480217922905	116.006171515804	-0.287666774731422	0.103381994090571	-2.78256167586981	0.0053931613559002	0.163706299107195	-0.571768707592521	-0.666523168599508
AMPD2	0.0535433633072081	0.174909342566178	0.75951277848162	21.4531035109764	0.0705789169483405	0.301048347215545	0.234443794829431	0.814640462484963	0.955515088368777	0.331476980208337	0.331810926364856
GSTM4	0.0945781390366717	0.14724556619195	0.52066822190341	13.6593855680302	0.16332005075582	0.263190479367661	0.6205393566979	0.534902751172508	0.867255759290131	0.489192182040246	0.590255446525123
AHCYL1	-0.125407012186629	0.0354245117949119	0.000399945584101332	206.991012001574	-0.197584198349959	0.0714587294611939	-2.76501135466253	0.00569208144234169	0.167354294714337	-0.356310246288961	-0.415487330758261
STRIP1	-0.0795773731922355	0.0490889036920221	0.104999027165697	81.3823544964459	-0.126517543940688	0.0967059715805523	-1.30827023267434	0.190781667874893	0.637624754963855	-0.180166216368151	-0.21744373732617
ENSG00000258634	0.224218751609374	0.0965181675504634	0.0201752297295228	12.7115379838867	0.223532193433234	0.196538156573356	1.13734756309167	0.255393018761115	0.695764432104382	0.987459688418631	0.758050444097504
RBM15-AS1	0.0189850762959203	0.0969005794134738	0.844670240269528	19.1889810195603	0.012115399058695	0.189073342186887	0.064077774891818	0.948908298537559	0.989042401278349	0.198653853627026	0.168888874330897
RBM15	-0.0894505255754046	0.0678956128881722	0.187680674363185	39.8482526381169	-0.129957823625919	0.14605630010822	-0.88977896557442	0.373584583244662	0.786562844252494	-0.218113206284576	-0.227030868688102
LAMTOR5-AS1	0.0249163669693741	0.0650324977109232	0.70161806270534	90.0724417082765	0.0314454287500519	0.12085578972035	0.260189675834431	0.794717467575224	0.952663883648476	0.221450486216291	0.222756452213188
SLC16A4	-0.143784196092418	0.117586597454133	0.221407479317888	21.265009616094	-0.214288817931121	0.20177741201262	-1.06200597873521	0.288232971006507	0.725328225534308	-0.426942075445578	-0.462038598948223
SLC16A4-AS1	-0.203111119194521	0.0855020842551316	0.0175246825293433	20.2934823203654	-0.285120244279864	0.22636604140473	-1.25955396185104	0.207830312300188	0.652851238682643	-0.654962272577932	-0.659426675235596
LAMTOR5	0.229325168733542	0.0547219345412266	2.78051310900306e-05	44.4805157016824	0.344885673027699	0.120016240283473	2.87365836667683	0.00405747599007157	0.144172928270332	1.00708595889433	1.09622985290953
KCNA2	-0.173533217507399	0.496133481344253	0.726510392755559	8.79073070224987	-0.221549424038497	0.763941997255536	-0.290008174487611	0.77180998388842	0.948683249360589	-0.541281019264798	-0.482271949398618
LRIF1	-0.246612752671322	0.122817137788705	0.0446468046105443	52.7585166402963	-0.356029448166164	0.208323759665006	-1.70901988682749	0.0874472658122455	0.495070220352341	-0.822158724412934	-0.857031496537268
DRAM2	0.121589350727313	0.0375805024223321	0.00121456654303573	89.5614019399667	0.145487293067645	0.0781602367812732	1.86139780352487	0.0626880205430745	0.432877923105547	0.593008484865926	0.540560361780721
CEPT1	-0.0126063025629561	0.0336433475608751	0.707880491985846	173.202890995933	-0.0290172000172818	0.0712172522406938	-0.407446217093746	0.68368028808137	0.923156097530705	0.0772338969121528	0.0542634174844966
OVGP1	-0.162562614418661	0.319230684300385	0.610589319963727	5.60801761444905	-0.220131080050651	0.550477281579039	-0.399891307810573	0.689236574695216	0.925777016866834	-0.499116029945369	-0.478319407346219
ENSG00000260948	0.0476648654715245	0.242766474197136	0.844343745893127	5.43856179937502	0.0752925367232045	0.431567621901717	0.174462895041629	0.861501689001493	0.968656571558901	0.308883254371118	0.344946513034107
ENSG00000243960	0.0242335976987698	0.17228739428483	0.888140138232489	5.31447119895656	0.00357260804555499	0.362694306871984	0.00985019058161277	0.992140812105432	0.998626341191756	0.218826295114872	0.145082420456787
WDR77	0.105900997117886	0.140950813988936	0.452452277232099	11.095788271313	0.132115846739063	0.276060237153332	0.47857615461542	0.632240185444784	0.908405259909005	0.532711046609317	0.503297748220128
ATP5PB	0.108860012231015	0.0553749065627039	0.0493133274088729	81.213302923285	0.170036961658278	0.106581038798006	1.59537722258961	0.110627906369733	0.539833924030574	0.544083879956026	0.608973665117842
C1orf162	-0.202717256690102	0.158222460201611	0.200117565539933	11.1624953560485	-0.355019744007793	0.285875179012497	-1.24186977419356	0.214284613744698	0.657757832159963	-0.653448480842161	-0.854217723446506
TMIGD3	-0.137123943775199	0.153016136719118	0.370177776029606	46.8240196912525	-0.222359057605691	0.256007264683184	-0.868565420910481	0.38508487487285	0.795777954877761	-0.401343713573516	-0.484528179726935
RAP1A	0.032562497073897	0.028615958061353	0.255156427251125	875.477856136369	0.0225228825035362	0.0582932692571495	0.386371922360038	0.699221241434274	0.9289935630656	0.250838022305638	0.197891722954265
INKA2	0.00763907306341052	0.336078870908036	0.981865644696482	21.3596394979163	0.00871462865654688	0.515083137462062	0.0169188777941478	0.986501332620393	0.997505912207118	0.155046031773721	0.159411844682079
DDX20	0.00832772186078035	0.0885658669936258	0.925086461366708	15.3546645582158	-0.0814127474432745	0.188410337383369	-0.43210340034379	0.665666263431178	0.918689001932846	0.15769282055562	-0.0917488378881357
KCND3	-1.88442686325972	0.791885480915574	0.0173281042002281	51.3893020578989	-2.68585152104605	1.25064374082603	-2.14757523135412	0.03174751481436	0.335755734695436	-7.11701908182262	-7.3496170727951
CTTNBP2NL	-0.181426653036975	0.0677809460111816	0.00743597044346949	91.7570642865655	-0.308409197093126	0.127954522223078	-2.41030322129171	0.0159392670946432	0.263976074912881	-0.571619061950879	-0.724326703817877
WNT2B	0.153195965123751	0.0752311226788541	0.0417164649041543	47.6298780684296	0.217964854965614	0.143405691259153	1.51991774560552	0.128531649867449	0.568011605915263	0.714486998642191	0.742535773748304
ST7L	-0.00503480308878343	0.038416509454037	0.895729174588738	261.290490096544	-0.00618491731772409	0.0741159952809139	-0.0834491568828302	0.933494403242365	0.986506552534203	0.10633459373604	0.117890829660633
CAPZA1	0.00572860185072013	0.0276036506561259	0.83559550687351	271.110464943194	0.0066037778897664	0.0542240602186755	0.121786857404897	0.903067822737759	0.97903956519529	0.147703226858933	0.153529473061705
MOV10	-0.317685100333416	0.146556570781943	0.0301844173888422	16.5262397393688	-0.503519677431512	0.257992875970958	-1.95168054752098	0.0509761435120276	0.398518609652718	-1.09532190020547	-1.26804697549334
RHOC	-0.109991352247143	0.208848135964562	0.598431736544923	17.8433217170784	-0.177512486008884	0.346980728252365	-0.511591773130917	0.608936744392641	0.901154447220287	-0.297060893136473	-0.359552883422815
SLC16A1	0.0747786395589169	0.101380360234045	0.460754642372672	126.776102310008	0.117117739993106	0.162125407700125	0.722389794755259	0.470054859462301	0.837429556880304	0.413093750873173	0.461502070917781
SLC16A1-AS1	-0.0859306480252361	0.0624105234308492	0.168555066774995	472.46786774124	-0.103346470981725	0.10743209126548	-0.96197020614949	0.336064570265198	0.757994442215379	-0.20458472493236	-0.15287220809612
ENSG00000287807	-0.0194528165115989	0.145452833509467	0.893608420903325	11.8999603403829	-0.0538380846589716	0.260413430685209	-0.206740814086704	0.836212280893692	0.963084459353253	0.0509196473504117	-0.0149056918180843
LRIG2-DT	0.0549867004531759	0.0620061478577516	0.375189639900185	50.4212358974717	0.10885823717105	0.129717353227491	0.839195639307724	0.401359533950429	0.802178880496606	0.337024377635061	0.438485064806557
LRIG2	0.0930632690813817	0.0306024847889104	0.002357653545291	226.819997015757	0.138244316893099	0.0635572909648164	2.17511342592665	0.0296216176037876	0.328122551914181	0.483369851675318	0.52037614119691
PHTF1	-1.15332210706733	0.430922621479266	0.00744173559732858	7.68547722141602	-1.63448251217841	0.657517092569093	-2.48584033882991	0.012924593690286	0.241799378474934	-4.30705284870978	-4.41973528407087
RSBN1	-0.00312210626070612	0.0452265449248307	0.944963665489747	136.017167450169	0.0121519331887537	0.0881677665202698	0.137827390534612	0.89037683642983	0.976565332196352	0.113685952697334	0.16899068509517
BCL2L15	0.117400737583657	0.152364907871109	0.440989438107275	6.13562004356692	0.155062286915234	0.323688010116944	0.47904859639136	0.631904057287229	0.908380996392694	0.576909750180432	0.567243286486113
AP4B1	-0.141939609911041	0.0937014106575583	0.129821132787848	39.5078622001468	-0.200453196621219	0.156603957931701	-1.28000083311203	0.200544842907821	0.644468584540344	-0.4198524965038	-0.423482454940111
DCLRE1B	0.252565107614436	0.15009121311859	0.0924246351099687	5.42080135668124	0.455578754340493	0.302424037771213	1.50642375420285	0.13195842655446	0.573143755630582	1.09640755468727	1.40470160767946
HIPK1-AS1	-0.0395197509769507	0.0920993761461379	0.667851173889614	17.9803808774661	-0.0262314779572923	0.188534661185267	-0.139133450541041	0.889344695579384	0.976496955487008	-0.0262066574262028	0.062026473331845
HIPK1	-0.0143117344083943	0.0532010468459486	0.787920240082309	108.043697406934	-0.0334583928519651	0.0939769261415488	-0.356027742401042	0.721819789197488	0.937907050309909	0.0706791510183979	0.0418870112020196
TRIM33	0.0115327604065573	0.0326523235898592	0.723939432760964	392.70952140952	0.0170268145069056	0.062052929365825	0.274391792312112	0.783783549840912	0.949812507899446	0.170011233222447	0.182575664180323
BCAS2	-0.2105217490061	0.0913648256001166	0.0212120837872067	67.043482787697	-0.328833969626303	0.162017400496901	-2.02962131609187	0.0423950464705988	0.376696176877662	-0.683444674532321	-0.781245034659912
DENND2C	0.138217827910814	0.10941671552138	0.206508667520162	12.4771294784196	0.115320362692721	0.240859606402581	0.478786644282605	0.632090418966472	0.908380996392694	0.656919243205226	0.456493265279182
NRAS	0.165608831149929	0.0676723597235127	0.0143964829730902	27.4867824316936	0.275544630034973	0.144137563072039	1.91167815080416	0.0559174884752146	0.415983756978688	0.762195256719141	0.902995072958819
CSDE1	0.0415277227606939	0.0395813298284281	0.294097803023061	306.590928984849	0.067494136210326	0.0703800327848086	0.958995521026449	0.337561001573322	0.760278337991706	0.285295439301987	0.32321447466209
SIKE1	0.179378977012489	0.0527976176304503	0.000680089608750278	45.5167009542745	0.274044166799864	0.112558016159051	2.43469258033674	0.0149044463697274	0.25695531030369	0.815120155061138	0.89881368671848
NHLH2	0.105746409486138	0.0758951389819927	0.16352227095315	20.2716422212768	0.234586077403165	0.179728564781457	1.30522422903901	0.19181650619926	0.637624754963855	0.532116896425519	0.788854636597957
SLC22A15	0.0996010886318332	0.0536970099353161	0.0636144848690026	1049.77273620917	0.143694847899038	0.0871223662229903	1.64934510078904	0.0990769548907668	0.518193971920629	0.508497649052305	0.535565300662793
MAB21L3	-0.256942210256639	0.157741294861104	0.10333765980307	7.70592110969134	-0.454960264968014	0.312610543393832	-1.45535803120641	0.145570168793884	0.585177182229424	-0.861859501593318	-1.13272499334629
ATP1A1	-0.213504105526838	0.0869460727767255	0.0140652633630099	205.099048244674	-0.281231678845686	0.147882942240994	-1.90171817373895	0.0572080086439609	0.419661791749708	-0.694907219465037	-0.648590292430162
ATP1A1-AS1	0.0493262466106046	0.0283969799286892	0.0823828666688233	173.836103112234	0.0771376037570256	0.0753581054674078	1.02361389366918	0.306017680204866	0.737257586619628	0.315268693477627	0.350088217094026
CD58	-0.679085440298488	0.187342867029564	0.000289155200737748	8.15854822495448	-0.997835760521659	0.379687390744751	-2.6280455575952	0.00858770137348736	0.20107164374811	-2.48434685639126	-2.64557254216301
TTF2	-0.0282928570889208	0.0649074745355324	0.662912762347793	116.656331082325	-0.0185254174441112	0.111599714811004	-0.165998788397303	0.868157903663293	0.970718534137165	0.0169433733469569	0.0835011850362476
TRIM45	-0.0405457770734256	0.205419270555942	0.843529716804399	7.66823950450962	-0.122827962008023	0.355900195233745	-0.3451191194974	0.730004820226761	0.940262845907908	-0.0301501397534174	-0.207161867857559
ENSG00000271427	0.232286758239369	0.141253389350897	0.100079452740895	6.33094844858937	0.299005561097124	0.296660213543763	1.00790583787878	0.313499668786878	0.744127612619004	1.01846868679649	0.968374358524354
MAN1A2	0.00189310988629135	0.0486187668616991	0.968939945487493	368.80289295838	-0.0100619550493027	0.0809178666279155	-0.124347754934896	0.901039937709353	0.97903956519529	0.13296169657051	0.107086571452392
GDAP2	-0.03481367444477	0.058582916531996	0.552336053603902	112.241513396564	-0.0804527807110241	0.110149915173601	-0.730393487677471	0.465149697909587	0.835278826435884	-0.00811907690663021	-0.0890736695857803
WDR3	-0.0679502268032209	0.0851649019738806	0.424947934627923	31.198750461164	-0.143387263839958	0.165886769386235	-0.864368293930111	0.387385604486231	0.796743341862171	-0.13547783421243	-0.264455095561834
WARS2	0.12153582248883	0.0814939210667799	0.135870068198961	77.7753074279918	0.175039954083647	0.136387526990015	1.28340148066811	0.199351455409417	0.643957787926948	0.592802751636343	0.622915655296915
WARS2-AS1	-0.00688971996549614	0.0690892769356144	0.920565044573832	223.165425729506	-0.0028974271306616	0.112580429806851	-0.0257365079848476	0.979467504332408	0.996036273046902	0.0992053092598464	0.127052177910814
PHGDH	0.164741278838033	0.0610629066542867	0.0069779555041614	156.394818191079	0.25523920658912	0.107443363774549	2.37556976645571	0.0175218796495754	0.27200265862162	0.758860860818638	0.846409335825085
SEC22B	-0.0855421233340951	0.0452045680328932	0.0584465457633366	104.997984126893	-0.131486444897053	0.0886973091225505	-1.48241751861246	0.138229235432609	0.580117791790472	-0.203091448827137	-0.231290723778349
ENSG00000290569	-0.186326878002163	0.266319784047179	0.484154725641666	32.7243496170928	-0.271965991725984	0.390116536790965	-0.697140382622927	0.485714944149852	0.846471286907599	-0.590452842705567	-0.622769322130428
NBPF8	-0.0489831260576293	0.276808788667753	0.859542525194429	5.1707074790716	-0.249030655160691	0.533165043858613	-0.467079862097504	0.640442741358912	0.911089553193616	-0.0625786878401191	-0.558854726632421
ENSG00000290999	0.00478147947889916	0.116166454849619	0.967167873993462	35.1692949586964	-0.00259695808693171	0.20205774522037	-0.0128525540265699	0.989745427898383	0.998267509756236	0.14406300723117	0.127889504074963
NBPF26	-0.224303197304359	0.366655878314774	0.54070053361824	6.03856943974869	-0.38564246555377	0.575223880068433	-0.670421515719917	0.50258912270952	0.854226407152404	-0.736413013246435	-0.939554986978143
SRGAP2C	0.020462920250006	0.0632353646004305	0.746241411648022	140.296077776325	0.028763389447307	0.113776776326993	0.252805452710677	0.800418553892049	0.953461253390556	0.204333876323661	0.215282332238682
LINC02798	-0.730000605486493	0.213563543836635	0.00063039262078107	28.3220797820284	-1.11755816817877	0.360921840101538	-3.09639939734422	0.0019588631914396	0.0980568064190527	-2.68003686349334	-2.97920659351723
H3-7	-0.576181174755332	0.170468389235092	0.000724888944603812	7.24877277857524	-0.748570281742929	0.327461762326906	-2.2859776861386	0.02225556400451	0.298047524764944	-2.08883922363356	-1.95093689980371
NBPF15	-0.327033242954311	0.185984414098358	0.0786810737682044	19.7069565488554	-0.468586652451494	0.314214294650485	-1.49129641912926	0.13588368867155	0.578164001472934	-1.13125104016052	-1.17069805912739
SRGAP2B	-0.166303986282594	0.184500904410241	0.367390456799178	21.8641837311951	-0.278711921161225	0.32233127890028	-0.864675380286165	0.38721698600742	0.79669288729734	-0.513495814120105	-0.641568407545375
NBPF20	-0.339619722268008	0.225125046872807	0.131405490640018	14.0368682172701	-0.50103257672814	0.372629984684858	-1.34458470150188	0.178759386497393	0.62447899847404	-1.17962657262109	-1.26111609680463
GPR89A	0.0462804020801991	0.0709158976425317	0.514007936035987	65.1720515311199	0.052102676307169	0.129651830325833	0.40186610691286	0.687782567518728	0.925406338883917	0.303562135410183	0.280322628229687
RNF115	-0.0414128409915604	0.0335864443806401	0.217567376705323	364.175869082093	-0.0538783622069348	0.0639113061390406	-0.843017698460443	0.399218545580167	0.801481491591482	-0.0334826585358121	-0.0150179344781558
POLR3C	0.0278068525809981	0.0568872467311914	0.624978737935602	63.6537812466029	0.041435139830535	0.107219660564134	0.386450951369599	0.699162721541576	0.9289935630656	0.232559929695037	0.250595081963981
NUDT17	-0.105896143251176	0.207972371217732	0.610623461323166	6.0590014216959	-0.20367546866703	0.39622800054687	-0.514036030734626	0.60722679999646	0.900150867190711	-0.281321152834222	-0.432462057825217
PIAS3	0.00226295905607963	0.0657983879955838	0.972564309533884	29.1846825892837	-0.0484428580833162	0.141134210759345	-0.343239656938449	0.731418172886809	0.940832773935592	0.134383194200839	0.000129349120661493
PEX11B	0.218202671890957	0.0817051884570911	0.00757136184312809	40.9759994857699	0.339476330661693	0.149609945531774	2.26907595918879	0.0232637070541748	0.302870680944579	0.964337173182224	1.08115547507124
RBM8A	-0.0264030309601925	0.0509383605665556	0.604225983642716	74.3008892139137	-0.0404524509476154	0.101578939831997	-0.398236593279278	0.690455794364097	0.926021928890384	0.0242068298669734	0.0223964581508168
LIX1L-AS1	-0.0416324525191628	0.125347422951328	0.739786201000496	25.2170447003276	-0.0819920175697097	0.219455237457258	-0.373616134751302	0.70868992810606	0.933368711727713	-0.0343267249595882	-0.0933631074546531
LIX1L	0.0668409992766242	0.074864024919641	0.37194713128851	42.1866885447518	0.0737035531160723	0.138933451072716	0.530495374202552	0.595768515395326	0.894623829598977	0.382585809330019	0.340518444398022
POLR3GL	0.0670965352185729	0.087860292931869	0.445062122862849	32.609339771052	0.0939473194062803	0.156750389762036	0.599343450111367	0.548943878815287	0.872315135617865	0.383567949525581	0.39693235967288
TXNIP	-0.0395015960913231	0.15415901070046	0.797766068826639	622.891103668882	-0.0434875603873943	0.234176667546172	-0.185704070533928	0.852676836025612	0.966953336687268	-0.0261368799898676	0.013938426955879
LINC01719	-0.277036367608475	0.135931536818093	0.0415441243063479	14.6254770156059	-0.376841462747783	0.264529487829148	-1.42457260942936	0.154280782365779	0.598417879182102	-0.939090436234724	-0.915028966497906
ENSG00000290578	-0.32408338882074	0.165016820730908	0.0495368719472847	13.4175715549165	-0.476659962850595	0.305450160635111	-1.56051632731014	0.118637914645172	0.553426149533966	-1.11991341660147	-1.19319619718695
ENSG00000287978	0.0708830825275657	0.232688369846656	0.760650507521865	6.25923094123912	0.128298760010564	0.418866484495736	0.306299894499842	0.759376319534901	0.947383113809229	0.398121363367077	0.49266055728385
ENSG00000291242	-0.274949111496399	0.107686594808733	0.0106727662789212	153.446623614929	-0.394250714612594	0.172641828638603	-2.28363379675439	0.0223930618068372	0.298467504602207	-0.931068166997497	-0.963543854766259
ENSG00000289321	0.0760568363556619	0.118380730357033	0.520563848098475	65.2585286434513	0.1219224814675	0.192528525630428	0.633269698961592	0.526557537149009	0.861868312989238	0.418006439250188	0.474891589180754
ENSG00000290557	-0.288070444854117	0.188054730857032	0.125561022286612	23.2662909896876	-0.424995814516082	0.30868122636074	-1.37681134524006	0.168570582282992	0.614747817056851	-0.98149938544645	-1.04922215376497
ENSG00000291243	-0.332994464135381	0.218329179844669	0.127210592196852	5.55351128094585	-0.647481678151664	0.433524271940839	-1.49353039739381	0.135298403464303	0.577365727758652	-1.15416270922716	-1.66923023334166
NBPF12	0.0536867858344066	0.0791112801553319	0.497376352760158	186.231001801313	0.0847197651553763	0.130610376667941	0.648644979952587	0.516567874952986	0.859691262221308	0.332028217845738	0.371217655390977
PRKAB2	-0.0589425972147199	0.0603087679268392	0.328397360905929	85.189036321725	-0.113462269235272	0.109521133748844	-1.03598515968129	0.300209065979353	0.734525365238755	-0.100857439843918	-0.181062208782365
ENSG00000237188	0.0966261896048662	0.0650265466660351	0.13729237697418	139.263973773102	0.131534767904554	0.108725635707491	1.20978614701713	0.226360963237977	0.669358373755632	0.497063766640934	0.501678438272165
FMO5	0.329196677990652	0.201850072605321	0.10291205475067	59.1596697597937	0.466726327329598	0.317091917028344	1.47189600953429	0.141048961361933	0.580809177679992	1.39093733762705	1.43576688620087
CHD1L	0.0106773971914817	0.0981930524365024	0.913409646151435	12.3066501660719	0.0578544283403473	0.197516117063845	0.292909911354963	0.769591012795124	0.948683249360589	0.166723685533759	0.296351209434888
LINC00624	0.080219975486944	0.165344838018907	0.627557388993247	17.9601534406818	0.0935930403909889	0.286167978793861	0.327056300238287	0.74362530312494	0.944170791626011	0.434007265785058	0.395945079634877
BCL9	0.206174082118686	0.0643284270777225	0.00135051733749443	76.6569904598386	0.292250391800828	0.116560656462158	2.50728162204293	0.0121663733881072	0.235694318430976	0.918105862544773	0.949549524109382
ENSG00000289419	0.0347041328547327	0.130568098656918	0.790398361986882	6.80090680824801	0.131430507331074	0.259482705597394	0.506509699860299	0.612498882036366	0.901887044408008	0.259069297204075	0.50138789218136
ACP6	-0.0649259420510682	0.113860162381821	0.568524917556329	38.3109862745111	-0.0478089429259824	0.203907914613585	-0.234463399895893	0.814625243975293	0.955515088368777	-0.123854140123603	0.00189589964612259
GPR89B	0.0883480596838957	0.0533194290680706	0.0975279473189547	83.0473482423698	0.129209286966117	0.112852728586452	1.1449371989897	0.252235173155365	0.692676611841291	0.465247169423877	0.495197950266445
ENSG00000290705	-0.0767256478963868	0.232959399052443	0.741889631464912	5.30603166470756	-0.239631162817063	0.417616227181588	-0.573807115768197	0.566098332982182	0.880953450278382	-0.169205746312968	-0.532660877271665
NBPF11	0.0315264591632545	0.0784394260736941	0.687742105342074	95.7696803118572	0.0429346147250789	0.132900509444844	0.323058315610878	0.746651078303451	0.944889445133549	0.246856060048557	0.254773713965799
ENSG00000227733	0.0131607330938027	0.101015905380969	0.896341919417384	72.4354532019422	0.0240691415737371	0.174651856734828	0.137812113903152	0.890388910205619	0.976565332196352	0.176268268538992	0.202200729832175
LINC01138	-0.0119130491155811	0.0966384776173286	0.901889822108245	106.740798831603	-0.0049419396797566	0.165346432949319	-0.029888396088178	0.976156060296609	0.995439284220863	0.079898383446556	0.121354673006363
ENSG00000291232	-0.179401973023734	0.157898866348162	0.255880075570213	13.9686729801408	-0.343853104305242	0.293351556341021	-1.17215367320401	0.241135364113453	0.684079502365586	-0.563837300962626	-0.823099311138552
PDE4DIP	-0.295751177462457	0.16023164081721	0.0649252259345165	178.338993436854	-0.444373374426283	0.256686737044063	-1.73118946285877	0.0834179781061609	0.486473008815393	-1.01101991460756	-1.10322218554445
NBPF9	0.156927721464954	0.133966178658652	0.241438812672074	17.3626420254494	0.235922617345148	0.251675041348894	0.937409669551186	0.348547868930451	0.766808633697153	0.728829826014287	0.792579212843681
ENSG00000274265	0.0129299652867502	0.0912839339275054	0.887359966390163	263.875331431501	0.0179555246659354	0.152269495500879	0.117919381074141	0.906131536510775	0.979898048722248	0.175381323487664	0.185163728845531
ENSG00000291233	0.16816736157957	0.21384538857834	0.431634969133377	14.2820763658192	0.20907984346849	0.368260913846037	0.567749211516654	0.570205270690108	0.882523196723727	0.772028846300923	0.717775643709788
ENSG00000272755	0.125469141728698	0.106714607632308	0.239696882774859	14.0937934229175	0.159637995999938	0.206702292587577	0.772308782846718	0.439931564777565	0.820947742115571	0.607920276388396	0.579994553267518
LINC00869	-0.0806593235290225	0.106782650970513	0.450033117584052	46.2338603042928	-0.119647296790598	0.178798988661737	-0.669172111576952	0.503385694100922	0.854504919694543	-0.184324640843613	-0.19829821197845
H2BC18	-0.373469594840173	0.137212048896902	0.00649190621046258	23.6641034288422	-0.48423651067818	0.252569725022406	-1.91723893524935	0.0552075837371587	0.413749681616798	-1.30972694211988	-1.21430999197661
ENSG00000290792	-0.337957763692473	0.136119762782638	0.0130355282963625	25.3798449643746	-0.469005339019167	0.229108958382768	-2.04708424467457	0.0406498136431573	0.371843250026863	-1.17323891416513	-1.17186482563798
ENSG00000264207	-0.228908841887088	0.159300902756427	0.1507296866507	5.85826588537717	-0.177850059148463	0.307873159106053	-0.577673154960545	0.563484806641748	0.878909648338573	-0.754114588362138	-0.360493608692129
H2BC21	-0.00303726525645819	0.121617526593118	0.98007577331098	47.233585104634	0.0250091375852872	0.205130502378402	0.121918180355027	0.902963817195773	0.97903956519529	0.114012035047504	0.204820245123652
BOLA1	0.14312117777603	0.0972540443991528	0.141123018930267	18.6371034205128	0.222052701846855	0.189065204841535	1.1744768268332	0.240204088514022	0.683219271875562	0.675765034364011	0.75392750018443
SV2A	-0.89367004540186	0.664461702736779	0.17864027451574	10.3020809504722	-1.35437652293636	0.829701172384069	-1.63236664960312	0.102602270390725	0.525689341860534	-3.30909254348901	-3.63915545922253
SF3B4	0.119869391275437	0.0677077026499708	0.0766613300408408	25.3140826949424	0.180916856051472	0.133542722841528	1.35474889385146	0.175497574261522	0.621597406224755	0.586397902810264	0.63929299560695
MTMR11	0.109461391199213	0.136359775760527	0.422125262085289	14.1981844822641	0.170862085837484	0.251215950641985	0.680140275332216	0.496415644792848	0.851167601470094	0.546395251315094	0.611273063602771
OTUD7B	0.0933424333217959	0.0293686288290188	0.00148139289147987	942.520490638076	0.135473184556705	0.0584039178297979	2.31959069854705	0.0203630295056655	0.289130485209962	0.484442806108198	0.512653742973199
ENSG00000285184	-0.00806142193992585	0.0454314667269267	0.859161710090228	127.582468247599	-0.0161039886395074	0.0936132762006418	-0.172026760445726	0.863416490810874	0.969124562392814	0.0947019286491576	0.0902490538600987
VPS45	-0.0599222757813434	0.0447177174266213	0.180241459509254	203.874304474522	-0.0833504380348464	0.0839326404477045	-0.99306345648424	0.320679031265045	0.747156657361401	-0.104622787652422	-0.0971486588154649
ANP32E	-0.138623510551864	0.146650075733252	0.344522465143309	16.139969196872	-0.166095428008117	0.296338533358476	-0.560492171320814	0.575143778057808	0.885807172109625	-0.407107226901857	-0.327736622875738
CA14	0.176140927660486	0.128543573409447	0.170598931447604	37.5815693969536	0.256962306726929	0.217430117596438	1.18181560846995	0.237278873162761	0.681232553151964	0.802674866936263	0.851211151050122
APH1A	0.0759679425061972	0.0735547739331594	0.301693863858951	51.8042586589349	0.0959897690332388	0.132868420820292	0.722442311277765	0.470022581200159	0.837429556880304	0.417664779982878	0.402624115769873
MRPS21	0.0253405888633284	0.123651902667206	0.83762299672685	35.9606177709313	0.0538477549837856	0.214664793051141	0.250845768504559	0.801933354425708	0.953461253390556	0.223080962816617	0.285185691712998
PRPF3	-0.187210636437891	0.0667134021048715	0.00501307626131025	164.213890910877	-0.267641345544435	0.114578151535572	-2.335884651284	0.0194972541229607	0.283090521362331	-0.59384952606946	-0.610717699928206
RPRD2	0.0245300816345597	0.0434086966065531	0.572008456264741	439.204446591414	0.0394436332701414	0.075788750512042	0.520441793850054	0.602755686773472	0.897564591170943	0.21996581697022	0.245045290450052
TARS2	-0.0356821405921639	0.0772755661410529	0.644259237654233	51.9656416573875	-0.0558077607117133	0.136099714462311	-0.410050534875792	0.681768877397188	0.922793959828966	-0.0114569850902507	-0.0203946475966362
ECM1	-0.362308743663631	0.480380929043652	0.450722330059356	6.03735451406574	-0.198478500487631	0.653170563017857	-0.303869328664472	0.761227445712096	0.947576001395503	-1.26683074335596	-0.417979509550563
FALEC	0.122685247879091	0.137174320804565	0.371121421507907	16.2122453305958	0.187912395079581	0.238098480610751	0.789221311272392	0.429982668289102	0.817643524935388	0.597220513259093	0.658787675617388
MCL1	-0.102456327391986	0.0676338962862161	0.129806201895612	70.0372355821794	-0.134382958655196	0.13099728476147	-1.02584537458078	0.304964474361102	0.736525811692709	-0.268100384769754	-0.239362526198996
ENSA	0.0362622368560797	0.146395056115965	0.804365572773014	124.987242570505	0.0636711260353865	0.231786326816122	0.274697506578536	0.783548646959686	0.949812507899446	0.265057795561362	0.312560776678614
ENSG00000288880	0.0026549902414107	0.0985227896391259	0.978501224269543	44.3572428240633	0.00454935296683749	0.17613613610713	0.0258286179507791	0.97939403563559	0.996036273046902	0.135889947349108	0.147804345045544
GOLPH3L	-0.0264899349928773	0.105988824964205	0.802640402981109	33.814496863265	-0.0530383971316128	0.18270361536005	-0.290297469084513	0.771588674902912	0.948683249360589	0.0238728183654787	-0.0126771784195375
CTSK	0.0151317481736104	0.14820711191595	0.918678361170934	5.95366266509271	0.0808078855652862	0.401275883505066	0.201377378723698	0.840403502050297	0.964220860457188	0.183843770917147	0.360316302322722
ARNT	-0.0037377765739343	0.0399726724768379	0.925499757648009	188.081653610537	-0.0175166500467618	0.0783424676015958	-0.223590736710532	0.823075772236062	0.958661978656041	0.111319653235802	0.08631234762676
SETDB1	0.0392664732595263	0.0389252785656259	0.313087170019127	144.517044373179	0.0500167514645345	0.0774864849291842	0.645490003969665	0.518609694040866	0.859691262221308	0.276604434778892	0.274509718435375
CERS2	0.319370767406	0.0541309194900151	3.63569043171888e-09	181.556799823689	0.470177384616011	0.0873590052452258	5.38212841705528	7.36102186450373e-08	0.000260248928019529	1.35317191930826	1.44538405182971
MINDY1	0.122445156920291	0.0472035491704614	0.0094871453481559	100.222199225425	0.171119135929462	0.0925511986442951	1.84891323328107	0.0644703425391851	0.438758221457727	0.596297735119039	0.611989392861979
PRUNE1	-0.205080739248841	0.0577166279496847	0.000380524450900032	41.492010448901	-0.25432621201848	0.119994765429215	-2.11947755478139	0.0340501286637067	0.346687735647111	-0.662532413242215	-0.573612014956436
C1orf56	0.224590541701376	0.097471134967273	0.0212128281440565	41.2102808566637	0.325995253117971	0.168009580704194	1.94033728166928	0.0523387133339255	0.403364623416008	0.988888645890841	1.04358734889043
CDC42SE1	0.0246012286742054	0.0684520407564123	0.719300625548493	126.163667009187	0.0424490338739194	0.115382503129995	0.36789836173076	0.712949021849415	0.935212416936687	0.220239267221086	0.253420531133923
GABPB2	-0.177749319885883	0.0585890449643645	0.00241468850983587	223.051806380622	-0.248836650831989	0.109693972958159	-2.26846237875717	0.0233010395182931	0.302870680944579	-0.557485407512233	-0.558314088906941
SEMA6C	-1.15023230981429	0.321740928239178	0.000350192568611756	6.7876589132795	-1.48673246982452	0.476583354629812	-3.11956440648109	0.00181118659925151	0.0947254553122363	-4.29517736045085	-4.00799577612955
SCNM1	0.146025673388994	0.0633361268266613	0.021134848291011	36.020564462161	0.196560916857782	0.129095296206081	1.52260324453651	0.127857997564625	0.567179360589375	0.686928324614177	0.682888772609608
LYSMD1	0.0208591894037354	0.108021786151986	0.846879329566359	15.8176746260976	0.0180647607693217	0.217348991492	0.0831140767910424	0.933760832913893	0.986506552534203	0.205856917901181	0.185468140395884
VPS72	0.15629812246795	0.0541527611980609	0.00389868849794205	40.5750235308699	0.235573143651347	0.12918389864151	1.82354880235556	0.0682203126969399	0.446446858935735	0.726409992321508	0.791605323940291
PIP5K1A	0.0162899855798593	0.0509463887670298	0.749159672249094	288.559572139246	0.0251160100009761	0.0818530205250975	0.306842799934	0.758963029011924	0.947383113809229	0.188295401102728	0.205118069714069
PSMD4	0.0363816594322507	0.0573919179979275	0.526135593769735	109.2997912495	0.0657294278265336	0.104962386550634	0.626218876938605	0.531171387254545	0.864805704013655	0.265516790532561	0.318296708480594
ZNF687	0.0429739799567769	0.088219173784206	0.626168024429575	16.0595685646213	0.0678155678616559	0.176101110880764	0.385094492149871	0.700167408566953	0.929196294234161	0.290854059801947	0.324110217958314
PI4KB	0.0333038322648956	0.0405376607676426	0.411331411998836	181.716020571005	0.0428922546704441	0.0721961010032276	0.594107632883478	0.552440126021754	0.874351141045656	0.253687308726606	0.254655667921453
SELENBP1	-0.429164624763338	0.164995024655712	0.00929318208204291	5.22420961846628	-0.598464376326869	0.339316261430588	-1.76373620823148	0.077776402015471	0.472877849227339	-1.52378813117761	-1.53263223707435
PSMB4	0.0325257437445043	0.0913894524146472	0.721913508465895	68.4538541049271	0.0589480212800984	0.152336845762868	0.386958394634601	0.698787009389303	0.9289935630656	0.250696762638438	0.299398757927786
POGZ	0.000336161695918766	0.0259446589339715	0.989662198944087	1351.50868081722	-0.00153741675904142	0.0473244619059725	-0.0324867245632094	0.974083902706663	0.995032910303221	0.126977640517533	0.13084215991207
CGN	-0.0850021372548971	0.0769862793536199	0.269540824631767	60.413214053007	-0.113260399846712	0.140262275717012	-0.807490105716106	0.419384172667644	0.813270860360778	-0.201016038106518	-0.180499653256898
TUFT1	-0.258847204588221	0.214885282416165	0.228364239232285	9.09298329004785	-0.415302795655561	0.391135506011555	-1.06178751167451	0.288332160445821	0.725328225534308	-0.869181256376989	-1.0222103251894
SNX27	0.0196653275271983	0.0329567798609148	0.550707348477247	251.310248145674	0.0228899699922285	0.061605725437569	0.371555887535568	0.710223537917585	0.933869381327905	0.201268366764486	0.198914696752158
MRPL9	0.193810378417153	0.117750362332232	0.0997755057321777	20.2278790585138	0.278482429438735	0.218881272555864	1.27229902397273	0.203266895255126	0.647578380873618	0.870586557515964	0.911181927335741
TDRKH	-0.0818193890336584	0.0832345168489811	0.325608272564166	38.5040484657964	-0.12533818649658	0.153668299608745	-0.815641136237617	0.414705414680233	0.811732037980326	-0.188783297238084	-0.214157186297231
TDRKH-AS1	0.0839845988967243	0.103522793075728	0.417212505729131	12.8387194887151	0.105391486065347	0.198684588490777	0.530446205545725	0.595802597258872	0.894623829598977	0.448476416166409	0.428824164737247
ENSG00000269489	0.0586938487685833	0.12435816578274	0.636945187184131	9.54721513912669	-0.0163210291096684	0.267400629633668	-0.0610358664152279	0.951330645022346	0.989292639597701	0.351272625234608	0.0896442206230739
C2CD4D-AS1	-0.0655037688421093	0.170658595697591	0.701104972210748	7.93364364899101	-0.106188149307568	0.344150900856252	-0.308551129877533	0.757663000653706	0.947383113809229	-0.126074989813967	-0.160791198960484
THEM4	0.0863811747041125	0.0541950615324319	0.110959814504002	160.815265122607	0.132330057203446	0.0943472291244281	1.40258551768304	0.160740472897277	0.607182824035681	0.457687540888027	0.503894694994533
ENSG00000285651	0.317295881918846	0.198203168013294	0.109407530224248	8.20479512198626	0.463736112188764	0.349001302998993	1.32875180752578	0.183929866488832	0.630425258662841	1.34519719597744	1.42743396330548
S100A6	0.032624003804193	0.347635217906808	0.925231880604492	53.1880471077463	0.0704009745317978	0.562570629103599	0.125141574923623	0.900411469951295	0.97903956519529	0.251074420487673	0.331315048855368
S100A16	0.495930695756029	0.137315531615436	0.000304297270321646	8.81876900518703	0.592454170464367	0.331687291618694	1.78618290611342	0.0740696478950964	0.462469298248324	2.03177157630987	1.78613646608119
S100A13	0.35656994151785	0.233163725272198	0.126197894047659	19.3706940404806	0.530897219345167	0.379172167202932	1.40014817875868	0.16146895020997	0.607182824035681	1.49614516940496	1.61459385018481
S100A1	0.342968800776893	0.199325308456702	0.0853146198209199	29.1776429666068	0.527590733009898	0.323528541981526	1.63073937705324	0.102945324031862	0.526034126005596	1.44386983418084	1.60537956479437
CHTOP	-0.0766810700363008	0.0573695640218962	0.181348054303141	156.910872125847	-0.109546033201452	0.0969851967971155	-1.12951292381881	0.258681520791823	0.697530257604065	-0.169034413435532	-0.170148715480721
SNAPIN	0.359783149415063	0.0752877117140287	1.763650825787e-06	33.1828587614723	0.517014879799747	0.13403989613674	3.85717159368967	0.000114706639757659	0.0252725919024284	1.50849498058409	1.57590751505799
ILF2	0.128578129148727	0.0505611227741635	0.0109897801789024	60.4037407936628	0.1425696948879	0.106143284051738	1.34318149435066	0.17921321235051	0.62517300063449	0.619869521138152	0.532429802765236
INTS3	-0.0769993896814988	0.068779431809836	0.262921833809682	147.908278291177	-0.110373831591296	0.11657593781873	-0.946797715347754	0.343741866192789	0.764769768648728	-0.170257859797721	-0.172455566269246
GATAD2B	-0.0935230611462995	0.0290813279764757	0.0013002961504835	697.366166695123	-0.137424967231548	0.061760500603371	-2.22512715876606	0.0260727030125685	0.314376977877786	-0.233765802359815	-0.24783978342631
ENSG00000284738	-0.0555051277074484	0.130456006545294	0.670494027377336	20.2792738782177	-0.0639672836558602	0.24002612573376	-0.26650133797024	0.789853129103194	0.951273283769724	-0.08764568987105	-0.0431330367607618
DENND4B	0.0686531628222912	0.0542356585674852	0.205573693615002	139.809982251084	0.111656503211202	0.0999475705203475	1.11715074843636	0.263929875015061	0.702257063492568	0.389550773419054	0.446283077342496
CRTC2	0.109088080098479	0.0697567381358424	0.117856148987236	58.9887307564143	0.163317043084529	0.122808792727814	1.32984812778425	0.183568315125567	0.629809324740717	0.54496044791842	0.590247064956645
SLC39A1	0.128676132398239	0.105025134100207	0.220502248482085	33.3233705034848	0.161046434503155	0.184084758343591	0.874849368042543	0.381655871460141	0.793020807405541	0.620246191949734	0.583919491406563
JTB	0.124699665809649	0.074287903217137	0.093230048969624	73.3323808329522	0.194618074692097	0.142463458715457	1.36609118188552	0.171910345712472	0.620509471430774	0.604962832422387	0.677474595635023
RPS27	0.204742761348194	0.0822248640935017	0.0127730638939456	265.164857109344	0.310445562436433	0.127874443698866	2.4277373449812	0.0151933419739914	0.259497877048534	0.912604649483623	1.00025455596628
NUP210L	0.143176672293485	0.0999355080346857	0.151946250324481	96.4914707551224	0.206672177153248	0.163802092797987	1.26171878284932	0.207049995736676	0.652138316193335	0.675978324892967	0.711066127230935
TPM3	-0.204143475081729	0.121215910706073	0.0921563510262417	75.6820680929767	-0.307572039645764	0.207482683789943	-1.48239859841582	0.138234266699291	0.580117791790472	-0.658930083153696	-0.721993771860941
C1orf43	0.0228171282180151	0.0418917280563353	0.585981146799019	167.043298645111	0.0448947671493512	0.0818325914095087	0.548617199774204	0.583268179711522	0.889785641848516	0.213382162276939	0.260236129961097
UBAP2L	0.00270063114402242	0.0326336604381947	0.934045557418304	146.197593843726	-0.00303809619528125	0.0728500119480665	-0.0417034412766748	0.966735110607527	0.993328203193444	0.136065365979751	0.126660171177508
HAX1	0.122061193213552	0.0706976101908596	0.0842530011610371	48.2286634447391	0.162473779276235	0.133480995825124	1.21720532778386	0.223526103612477	0.66746329334621	0.594821988939659	0.58789711621917
ATP8B2	0.14807148521275	0.167869379621995	0.377742363794636	38.5091912145445	0.222031254865776	0.285082040703534	0.778832838146664	0.436078191037463	0.819430803716908	0.694791304707479	0.753867733234146
IL6R	-0.0356180757964246	0.283352480113047	0.899967532743873	48.4654683588833	-0.0448225189252395	0.483773351552235	-0.0926518973842233	0.926180112879268	0.985259452109117	-0.0112107551057868	0.0102182576568553
UBE2Q1	-0.0259848792226813	0.0617706311544502	0.673998106371647	51.5979182906117	-0.0477565896115712	0.116801572291668	-0.408869407102818	0.68263550110473	0.922994694847766	0.0258139761107531	0.00204179420947678
ADAR	-0.00907547250804653	0.0311807636766926	0.771005445415764	231.037245993773	-0.00820031025412869	0.0658106396413446	-0.124604627744371	0.900836564544677	0.97903956519529	0.0908044736935532	0.112274473260843
KCNN3	-0.112231746379305	0.437641703990144	0.797605974776759	27.3862407533993	-0.181087909614925	0.739777757832482	-0.244786907551134	0.806621431833096	0.953816360830958	-0.305671741044267	-0.369516624432831
PMVK	0.0577430373403599	0.0610705090248616	0.344396392529656	51.6825498354964	0.0870772428776081	0.115797810036194	0.751976594811175	0.452065134111961	0.82705111599112	0.347618226894649	0.37778730980102
PBXIP1	-0.72950675676639	0.251236789706756	0.00368825926708937	7.04731163088782	-0.886780411015351	0.386324578635426	-2.29542840413528	0.0217085851036402	0.294063994765977	-2.67813877951016	-2.33609124367069
PYGO2	0.0120440779873125	0.0724284313879038	0.867929233681509	29.8781948260315	-0.00554802569484461	0.146794464176077	-0.0377945157944776	0.969851517011977	0.993605894444974	0.171976457937715	0.119665674792578
ENSG00000271380	0.198689129507776	0.148901940550831	0.182085163129772	11.5358942122632	0.297397738031254	0.262947913887722	1.13101387128039	0.258049253124821	0.697530257604065	0.889337804458755	0.963893789399288
SHC1	-0.364110325047469	0.232979596489171	0.118089735845692	7.46941948752929	-0.509593689697915	0.414792234961533	-1.22855166212351	0.219239948339818	0.663490551984103	-1.27375503541111	-1.28497360902897
CKS1B	0.198852026770345	0.0984610454072433	0.0434247902920438	13.7312209560103	0.250545150977102	0.20247733336573	1.23739851178575	0.215939171038408	0.659428148742208	0.889963892311977	0.833328269199654
FLAD1	0.111634966180051	0.0534358088392359	0.036694986999025	42.5738658523549	0.160370007568362	0.11594146603569	1.38319803131518	0.166604153224157	0.613064979498264	0.554749283004208	0.582034472026178
ZBTB7B	-0.0129234371358913	0.0992663190264801	0.896416464244948	34.3991260203095	-0.0379476759611951	0.170402946125279	-0.222693778623383	0.823773843725074	0.958661978656041	0.0760150053186394	0.0293765902982051
ADAM15	0.137010605710054	0.0983765679606175	0.163705732937344	95.5194806034402	0.196696866439827	0.16171546571831	1.21631450378686	0.223865138559502	0.667823766526121	0.652279342300102	0.683267627418205
EFNA1	0.0191053503197475	0.109285156114895	0.861220214621827	145.097750662301	0.0291039196939992	0.175527396254141	0.165808416891574	0.868307722094095	0.970718534137165	0.199116121096649	0.216231298167749
SLC50A1	-0.195255860455717	0.203138167079403	0.336452966954101	8.19712764998828	-0.307108691447004	0.393752533554023	-0.779953562901632	0.435418209009719	0.81941688759741	-0.62477096056492	-0.720702545433364
DPM3	0.1716485848928	0.125376849610512	0.170980133626513	24.8207436421184	0.266888486213535	0.214216034013963	1.24588473240121	0.212806715989144	0.657322542139408	0.785408761938522	0.878872735388375
KRTCAP2	0.137762295718648	0.0862704207291282	0.110295595476525	67.388758139972	0.219263342854369	0.142937179775373	1.53398397253216	0.125033595801894	0.56277056391801	0.655168426968237	0.74615430918739
THBS3	0.264766330239588	0.225115665344103	0.239541080690224	6.70642977345427	0.40721464967134	0.386740492716246	1.05294029805696	0.292368355308903	0.73037860462436	1.14330237145461	1.26992389566499
MTX1	0.158607871785627	0.110150008830072	0.1498883101321	10.8661918404714	0.181751857095092	0.240470211121846	0.755818594940221	0.449757966366561	0.825392831606009	0.735287403574351	0.641619918248414
GBAP1	-0.0358140521153829	0.138198477477327	0.795519972877533	9.34409191288979	-0.0527698367329556	0.26904171306859	-0.196139981904971	0.844500602956899	0.965083494742213	-0.0119639807333024	-0.0119287730408725
GBA1	0.0222788872299012	0.0932036457755044	0.811078827871931	16.4036956874479	-0.132752600600458	0.212583901628787	-0.624471559621057	0.532317942374898	0.86556355424883	0.211313458730605	-0.234819158139459
ENTREP3	0.130472873387803	0.157510418389849	0.407475483292407	25.5403095190403	0.204083786856969	0.275189659995635	0.741611392158435	0.458322819249321	0.830548604539197	0.62715188018054	0.703852981772763
SCAMP3	0.116505286840175	0.0673596445818561	0.083701645099527	93.251668129158	0.167542198529667	0.117227189415053	1.42920937852113	0.152944062932204	0.597001086940994	0.573468127989782	0.602021433317163
CLK2	-0.077133752127228	0.0478720288923723	0.10712549155748	52.8650411024274	-0.145237909351916	0.105212403588637	-1.38042573307015	0.16745560157894	0.613256158207271	-0.170774275444452	-0.269612345335356
FDPS	0.001214582222358	0.0776986591982315	0.987528009534175	147.942506176527	-0.00406074181963931	0.134932536376136	-0.0300946082294017	0.975991600794658	0.995439284220863	0.130353807881869	0.123810333712399
RUSC1	-0.964809083801322	0.527161201527062	0.0672204198188535	9.81793707460372	-1.31514222855179	0.746952127777174	-1.76067806710113	0.0782929070347432	0.474183422392008	-3.58251204194732	-3.52982006542525
ASH1L	-0.0640095458111424	0.0224922227332636	0.00442927215016548	1260.25523355845	-0.0915766005088326	0.0467279991912179	-1.95978004823377	0.0500215042163936	0.395861282948091	-0.120332014917149	-0.120072754371199
ASH1L-AS1	0.0320829633255483	0.120847091958835	0.790636672399953	9.55385717794109	-0.00634302648493344	0.249201141152373	-0.0254534407651649	0.979693285328923	0.996111922842864	0.248994957233109	0.117450222066411
MSTO1	-0.19934299635506	0.062350833849504	0.00138807951692971	117.046149841353	-0.279952890455353	0.118674252252919	-2.35900277558704	0.0183241187120681	0.277054030882875	-0.640479672305639	-0.645026654178635
YY1AP1	-0.0249586614921966	0.0484774964790905	0.606657519327251	266.766479470959	-0.033847197493344	0.0811634391741147	-0.417025175839749	0.676659993117238	0.92111835976814	0.0297581949741367	0.0408035175584563
DAP3	-0.0473507024055747	0.0516567446020354	0.359330666711473	236.145258030511	-0.0656143799523885	0.0870425715868578	-0.753819409929926	0.450957667313853	0.825819786914018	-0.0563045454527851	-0.0477230497845155
GON4L	-0.0816811046483508	0.0580531018300817	0.159425394810403	195.284219458582	-0.106793276504115	0.103840063904234	-1.02844001138717	0.303742895519263	0.736525811692709	-0.188251807803787	-0.162477525205667
SYT11	0.0541394464381897	0.0440828887083234	0.219398781085284	788.951526515425	0.0893029949763192	0.0738302192987314	1.20957239223389	0.226443017123	0.669358373755632	0.333767997269845	0.383989880435332
RIT1	-0.0963632217738476	0.0796031501241925	0.226069707061499	28.0569418971779	-0.112480163535688	0.169701163490472	-0.662813154737169	0.50745022753929	0.855754962778516	-0.244681824164393	-0.178325345150716
KHDC4	-0.106643123495817	0.0412532445739625	0.00973551319871788	138.426441614901	-0.13447389147427	0.0875099044898482	-1.53667053184672	0.124374010861808	0.561589163987131	-0.284192135749416	-0.239615931433843
ARHGEF2	0.0965347764237899	0.0357027731261028	0.00685421851951464	573.811639164539	0.144486935187704	0.0654433687411692	2.20781628401733	0.0272570824516816	0.320150358720405	0.496712424442829	0.5377726342465
ARHGEF2-AS2	-0.0590361773782626	0.114808051215466	0.607100735863247	8.69974559022899	-0.0956887090405391	0.23123961032906	-0.413807603742159	0.679015014883896	0.921911515023815	-0.101217110735697	-0.131532091481849
SSR2	0.185565746600257	0.0648937364738974	0.00424265981545237	53.5938080656075	0.294509514121231	0.131138594083816	2.24578825309808	0.0247175740890386	0.309068021898482	0.838898708662976	0.955845088548908
UBQLN4	0.155557476523823	0.051634054399046	0.00258942008135142	44.1490379875083	0.211342483571197	0.0982433635110449	2.15121384303416	0.0314593249001108	0.335755734695436	0.723563354987993	0.724081011259568
LAMTOR2	-0.0479360317699284	0.107496685408017	0.655647576858282	22.5936690327807	-0.0981817511804181	0.192648640270746	-0.509641547650867	0.610302610638835	0.901333295300221	-0.0585542309255608	-0.138479527351221
LMNA	0.0196762013118605	0.066670912160632	0.767898984240781	204.849327633747	0.0339866984059752	0.116846826042762	0.290865396665009	0.771154267086539	0.948683249360589	0.201310159636804	0.229838285158927
PMF1	-0.052876235714512	0.0553998798752035	0.339857547772729	96.02604609742	-0.0888470574263785	0.103688070504988	-0.856868654163109	0.391517478039559	0.798075806498511	-0.0775416689792641	-0.112466254178242
BGLAP	0.0722074634540324	0.120958583756318	0.550533936140711	10.8418798985341	0.181735978483412	0.250391229435196	0.725808083986614	0.467956430440462	0.836219337792395	0.403211558242202	0.641575668841403
PAQR6	0.165972274097078	0.0478558398333138	0.00052401217299637	108.428033714504	0.232377269704834	0.0891165536383659	2.60756571273861	0.00911885657512775	0.205398235721573	0.76359213233854	0.782699285436234
SMG5	-0.00166154105797023	0.0501002620485196	0.973543552006151	174.909944269248	0.00472085088326071	0.092247150126848	0.0511761163002772	0.959185183331918	0.991698413282515	0.119299565337911	0.148282263471801
TMEM79	0.0595931070274687	0.111741789891412	0.593818430083582	18.3864571005328	0.0965963263982076	0.195874035661949	0.49315533869389	0.621902832000801	0.905466923430473	0.354728881428968	0.404314427508615
GLMP	0.0387307156189413	0.090389892074915	0.668298030172894	20.1449007344018	0.0476583973830983	0.167940719288455	0.283781072184407	0.776578160675577	0.949655184334429	0.274545275860249	0.267937621848654
CCT3	-0.0753756761170444	0.0768030512833999	0.326388070850439	179.562039407646	-0.105653871751766	0.126342005185771	-0.836252927887403	0.403012628407859	0.802704689222034	-0.164017194216326	-0.159302311550199
MIR9-1HG	0.119162170769566	0.142201973746211	0.402042880880503	76.7848167803625	0.18389647186547	0.232868318665741	0.789701548579629	0.429702086759493	0.817329779549798	0.583679734553211	0.647596381037941
MEF2D	-0.139850285210138	0.0433477734241267	0.00125428490001037	162.340796953561	-0.194922828787294	0.0855627930537408	-2.27812606193051	0.0227190678921769	0.299453781457348	-0.411822276744155	-0.408070811773061
NAXE	0.227242937602216	0.0796219302151477	0.00431692053442712	95.5024268878616	0.347959335717188	0.139420603745812	2.49575261022093	0.0125690225949235	0.238912792388989	0.99908300293076	1.10479532161049
GPATCH4	-0.0395680423171615	0.108411909872284	0.71512727584528	16.1345008219729	-0.0230533237758526	0.205335760897865	-0.112271353392356	0.91060825485408	0.980863954971524	-0.0263922628872462	0.0708831316310912
HAPLN2	0.0621420794390332	0.107182614578801	0.562064602611344	934.399723457895	0.103370434196664	0.172915090215304	0.59781037078923	0.549966469983757	0.872762213344961	0.364525735224497	0.423192038419869
BCAN	-0.902544089914505	0.444434037894833	0.0422781537856924	24.9033544835039	-1.18798599205337	0.643082920699283	-1.84732940934205	0.0646994131058068	0.439049472237198	-3.34319950999479	-3.17546993859329
NES	-0.0222540246054721	0.14933101194512	0.881534061699574	31.9281251056964	-0.0112153615088626	0.252361011574778	-0.0444417362209668	0.964552293802471	0.993328203193444	0.0401533377497195	0.103872338816316
ISG20L2	-0.18133166861788	0.0761461382455208	0.0172486608674473	33.067913997987	-0.205754099445375	0.148344066914052	-1.38700592295737	0.165439956758526	0.611034700569097	-0.571253993869913	-0.438254641030149
METTL25B	0.0446608506399207	0.0400664974612473	0.264992632587627	79.056457853889	0.0494244881250986	0.0926025373301242	0.533727147765966	0.593530323801236	0.894274477478988	0.29733746675439	0.272859240289542
MRPL24	-0.0267339067388415	0.0599241392316757	0.65550394012642	40.1071420471004	0.00898024312819919	0.113131496172922	0.0793788063624019	0.936731325513747	0.986686608477239	0.0229351246051983	0.160152040556936
HDGF	0.0370283792519502	0.0575365166346729	0.519858782030415	67.5154853534041	0.0693282961291281	0.109417512060654	0.633612433910004	0.52633378426301	0.861868312989238	0.268002427290151	0.32832578353498
PRCC	0.0756190963544138	0.0303611591896826	0.0127508770532586	133.268302437053	0.0838377055204791	0.0667310418956103	1.25635241319369	0.208988226674019	0.654403791191406	0.416324006449728	0.368759593151119
ARHGEF11	-0.150378456443152	0.0686725431643653	0.0285394617007215	233.357913684116	-0.21797522972712	0.112633447182273	-1.93526199526126	0.052958153506244	0.405814583078897	-0.452286800344402	-0.47231163410119
ETV3	-0.163299438123761	0.0808279515380946	0.0433487806656315	22.8924967121046	-0.346792787343291	0.171060735860406	-2.02730793597364	0.0426309304239504	0.377085066353047	-0.50194797668563	-0.831291414696062
IFI16	-0.160970397217439	0.0824879561097775	0.0510045827971673	206.800088147128	-0.225361828860945	0.142893422254298	-1.57713228016811	0.114765091028183	0.547581024103196	-0.492996419132664	-0.492896093125819
DUSP23	-0.0337426984254919	0.173430051165781	0.845736753304375	7.84811596287508	-0.0128638433726097	0.315033570329619	-0.0408332463081643	0.967428834731811	0.993328203193444	-0.00400283169668488	0.0992784645905224
SNHG28	-0.114454751153486	0.180639413985305	0.526336052222342	13.2682369800609	-0.0795907719443714	0.334364898209258	-0.238035668129735	0.811853429979989	0.95458125093046	-0.314215753784699	-0.0866714837063844
ENSG00000272668	-0.267638179060734	0.287969205716674	0.35268254872603	8.36255989235936	-0.399710455515318	0.457347659898798	-0.873975075337144	0.382131827499618	0.793088979233872	-0.902968947148651	-0.978758679729832
TAGLN2	0.392198470657115	0.143522442227335	0.00628245724585591	17.9418516962145	0.597635718375934	0.25337064507975	2.35874095907134	0.0183370508348445	0.277054030882875	1.63308172052003	1.80057604222948
KCNJ10	0.168929862878805	0.0682942229035978	0.0133774312300189	373.01075148497	0.256047319022904	0.115076019068895	2.22502760431441	0.0260793850885791	0.314376977877786	0.774959483648589	0.84866132716496
PIGM	-0.0243931581372992	0.0639194319713345	0.702740641527369	97.8925274040229	-0.0319446795906356	0.116137222608024	-0.2750597859435	0.783270306469851	0.949812507899446	0.0319316801259084	0.0461053216908329
ENSG00000225279	0.135586198621747	0.100261588056773	0.176271540718776	20.6032807391134	0.225486626087627	0.20209742102466	1.1157323282226	0.264536728156106	0.703300651746849	0.646804701646422	0.763496920637229
KCNJ9	-0.505532366617496	0.194347242621902	0.00929034065676706	23.0751032899533	-0.721065748930571	0.342092355218808	-2.10781018029288	0.0350474119174722	0.34941954700543	-1.81730390178599	-1.87428918704576
IGSF8	0.182412762926503	0.0636072693840241	0.0041334010194896	302.081900203613	0.266859011848565	0.104580899374096	2.55169933941746	0.010719898165553	0.222138780958697	0.826780366412068	0.878790598284814
PEA15	-0.0684887122568702	0.0945988802789922	0.469071427060633	146.728416476116	-0.0876698993776727	0.151967675073838	-0.576898339301932	0.564008132515169	0.87940911756593	-0.137547477350381	-0.109185832270935
DCAF8	0.0774317325803336	0.0268644087524368	0.00394762807197663	354.240324458335	0.102117188309722	0.0541173545947395	1.88695824240544	0.05916594235366	0.427336443700439	0.423290787262752	0.41969958023442
PEX19	0.155948001682502	0.0866494460377662	0.0718989168001337	32.9923523769704	0.219469631333283	0.164077222538231	1.33759962497016	0.181026986772563	0.627317727747508	0.725064319794712	0.746729179525488
COPA	0.0505116245509535	0.0490022329772262	0.302633442875762	665.912657088671	0.0679234779259625	0.0910429899821518	0.746059393911364	0.455631537184273	0.829517190311604	0.319824637010541	0.324410934195492
NCSTN	0.176085232117558	0.0384414276374744	4.636191360489e-06	103.612034303988	0.256728947657799	0.0798681335799512	3.21441025538431	0.00130712768113499	0.0800777145757085	0.802460803775495	0.850560842280214
VANGL2	0.207094703209714	0.0901404559573219	0.0215921559624175	15.3859892545949	0.209011519634214	0.206784234946258	1.01077105654855	0.312126019000609	0.74319227604742	0.921644225764776	0.717585243616108
USF1	0.319037996673087	0.115534414459357	0.00575522097415633	28.0841206559095	0.463538868564758	0.203746347217253	2.27507817880283	0.0229012404269595	0.300435382298757	1.35189293088022	1.42688429853788
ENSG00000289121	0.305749592485449	0.103224799056833	0.00305669540739099	17.890963071026	0.388551031546388	0.184378607141821	2.10735419672371	0.0350868887551835	0.349435761109722	1.30081958367115	1.21791342703334
ARHGAP30	0.337783322650983	0.242913518661431	0.164362015650833	5.40346404292386	0.43760000070229	0.418803898947484	1.0448804364096	0.296078232709401	0.732344247976234	1.42393969651872	1.35459967160921
PFDN2	0.147387367192453	0.0474676212431173	0.00190273559833571	101.922110370317	0.235193793359122	0.0911203408704242	2.58113381833783	0.0098476401322483	0.211833742928836	0.692161929750993	0.79054817701722
NIT1	-0.0707048874821362	0.0801390954241471	0.37762698530072	37.5907596230362	-0.109921780885447	0.145042854880206	-0.757857262091492	0.448536437815197	0.825139771520895	-0.146065241045547	-0.171195822906568
DEDD	0.0907925269704651	0.0622788086389611	0.144884700490361	39.2251440019236	0.100332015031877	0.123414316169025	0.812969014830221	0.416235823436442	0.812096517953887	0.474642362759757	0.414724783914233
UFC1	0.213870344791823	0.0657997482651252	0.00115274557623991	37.0319419574744	0.313604067955273	0.129216161038425	2.42697248885158	0.0152254103563204	0.259731909842078	0.947686080768646	1.00905645874369
USP21	0.137319234752654	0.0722486742335332	0.0573482489453389	24.9784350115175	0.201660901363798	0.158108054897572	1.27546254044072	0.20214557476639	0.64633568129014	0.653465543293759	0.697101053550861
PPOX	0.00487878488922104	0.0650355745607124	0.94020104903318	36.8033959053134	0.0191113079953272	0.12901421932542	0.148133346039336	0.882237533412596	0.974354017768132	0.144436995931131	0.188384585176595
B4GALT3	0.0488530347951071	0.104583292250652	0.640413428498827	20.5210729326522	0.0446617135264074	0.182072199243427	0.245296721366536	0.806226690189925	0.953816360830958	0.313449926452251	0.259586672387305
ADAMTS4	0.0586599543635681	0.0588865184237374	0.319176039523611	220.588104994164	0.0853570482013055	0.0981991838205711	0.869223601259958	0.384724840758747	0.795777954877761	0.35114235370679	0.372993591313362
NDUFS2	0.112680785683309	0.064095672684137	0.0787459348598904	263.041970050522	0.163949667838388	0.105075670027188	1.5603009506955	0.118688778842388	0.553426149533966	0.55876884034561	0.592010019475748
TOMM40L	0.0813664910635498	0.101149204927514	0.421154182556831	11.9862656356789	0.091924566541945	0.213000749553488	0.431569216233491	0.666054536118242	0.918689001932846	0.438413843677916	0.391295493139512
MPZ	0.147486224787896	0.383938356367092	0.700874406798633	8.77641713080404	0.23781060151834	0.586769114537081	0.40528820557632	0.685265675069437	0.92374675215251	0.692541884200378	0.797840515392814
SDHC	-0.0237003327854678	0.0505119837522627	0.638925128921568	86.3362830994209	-0.045524818844524	0.0984584441800536	-0.462375972154014	0.643811727059496	0.912085369654398	0.034594521295524	0.0082611372487216
ENSG00000288670	-0.128444426352882	0.128696449186413	0.318259125448427	13.7679503378891	-0.206893988586705	0.245060558066859	-0.844256579756334	0.398526043744851	0.801468876942975	-0.367984402654183	-0.441431204547029
ENSG00000283696	0.00187590857323343	0.13774644384665	0.989134295002926	10.6668760744803	-0.0601431984761401	0.316823823634491	-0.189831679279035	0.849441030766017	0.965682585109348	0.13289558414483	-0.0324763430289775
ENSG00000283360	-0.0137548413887263	0.217266904841479	0.949520848994726	12.5363483698721	-0.00533918238876116	0.364400581124746	-0.0146519590399154	0.988309846371541	0.99773329241685	0.0728195427577064	0.120247664744754
DUSP12	-0.0197435480831677	0.0939040099422725	0.833470645734496	51.0126688146048	-0.0306888193679591	0.160349610709492	-0.191386927802142	0.84822246087372	0.965670748806645	0.0498022344323742	0.0496050653246747
ATF6	-0.0117801907142315	0.0288334102002082	0.682862268416135	395.693134459113	-0.0329049475066133	0.0583041749168646	-0.564366918038583	0.57250444825906	0.884143546884189	0.0804090183705061	0.043429314070683
OLFML2B	-0.219915560177138	0.258087012639909	0.394159416202009	13.9168849648611	-0.389821148381632	0.416308365989129	-0.936375966059284	0.349079647841121	0.766808633697153	-0.719549339379979	-0.951199848691723
NOS1AP	0.214861176449429	0.0664186763365722	0.00121663524642604	149.548002473829	0.299263661178198	0.117425279278613	2.54854544963984	0.0108173190526941	0.222941028559406	0.951494294949977	0.969093613819904
C1orf226	0.103835101337713	0.147934393425857	0.482741737227347	6.48694095039999	-0.0297943782839134	0.313184217466488	-0.0951337156288903	0.92420861831311	0.984684610037384	0.524770874788183	0.0520976313230341
UHMK1	-0.096338951642069	0.0418925635843024	0.0214670854680264	109.302517064902	-0.153222637320026	0.091353361793539	-1.67725231246895	0.0934931534035338	0.507506901104943	-0.244588543071371	-0.291863628057563
UAP1	-0.236149183049619	0.209576082593027	0.259829364652094	13.1711935208261	-0.386497377113144	0.380938628583732	-1.01459224166916	0.310300239139046	0.741285876370385	-0.78194249402218	-0.941937394855541
DDR2	-0.707712564345572	0.301523934036446	0.0189192096009559	19.9547122456215	-1.02423743096087	0.474197799181659	-2.15993712482099	0.0307775372994026	0.333019076119473	-2.59437384122771	-2.71914687501791
HSD17B7	0.0984707346257661	0.0809648813438563	0.223902883114077	101.146814356373	0.149237585879023	0.138627096987747	1.07653978999657	0.281685915520848	0.71971133103809	0.504153187384384	0.551011416089686
RGS5	-0.118362071306913	0.150126177241598	0.430452670423951	38.3273717939508	-0.184329719273729	0.258054613290472	-0.71430507257099	0.475038556248084	0.84023526325545	-0.329233352289011	-0.378550673374477
ENSG00000232995	-0.0832806299174839	0.121402168178467	0.492719639984849	9.80739997990745	-0.181688741131827	0.24324306312321	-0.746943155537372	0.455097874517703	0.829380688328526	-0.194399506826677	-0.371190979777733
NUF2	0.248131067404627	0.110661971351059	0.024945649975572	20.2023751253507	0.348438064605012	0.205722121898982	1.69373162880417	0.0903162913796001	0.501715534464646	1.07936553278782	1.10612940986907
PBX1	-0.0207610109857944	0.0516576944444263	0.687760706002401	1042.31947749782	-0.0504724208518789	0.0872861997118258	-0.578240558284276	0.563101719704147	0.878909648338573	0.0458916643319744	-0.00552649477860747
ENSG00000271917	0.0871296821150724	0.173776238171603	0.616096619269124	5.96692470185317	0.162756628754436	0.362148909451568	0.449419077364922	0.653129371853492	0.91451045314377	0.46056439339407	0.588685341407607
ALDH9A1	-0.0834932245596926	0.0753429051093921	0.267785668370905	36.7241345278877	-0.120706998093719	0.140670456489141	-0.858083503148626	0.39084635594828	0.797984503539366	-0.195216604186375	-0.201251313623367
TMCO1	0.0449259704649689	0.0564314306530605	0.425964557333427	85.8222067943999	0.0911502406438989	0.112959096011063	0.806931392536745	0.419706011304316	0.813270860360778	0.298356442147184	0.389137655759784
TMCO1-AS1	-0.0151522526594444	0.0850560192819109	0.85860958147258	19.8257289272899	0.0421684338947743	0.181578187206358	0.232232927002686	0.816357104695605	0.956332397081934	0.0674486592403573	0.252638574692484
UCK2	0.128259486096642	0.0782759864585113	0.101306031649915	54.7473152320224	0.196611676876528	0.162543758449905	1.2095922891873	0.226435378399158	0.669358373755632	0.61864483177703	0.683030227087785
POGK	0.179934038130756	0.0358628788159794	5.2408666169739e-07	132.378652746998	0.267253206285101	0.0740353492966551	3.6098054351609	0.00030642676407103	0.0403887420160626	0.817253505974853	0.879889111833419
TADA1	0.0492819153035907	0.0435588272573607	0.257892004951581	67.187400515592	0.0602838373851418	0.0834875258792068	0.722069994891966	0.470251444678544	0.837568757008057	0.315098308215155	0.303121317035236
ILDR2	-0.0562990258813743	0.19106243034706	0.768251342665016	45.0963640168844	-0.077019632228862	0.316714307498195	-0.243183305602009	0.807863398938185	0.953816360830958	-0.0906969996079474	-0.0795064109629429
MAEL	-0.261439081606337	0.323615887927322	0.419166287189947	7.90918140937055	-0.351339468315308	0.577020916855262	-0.608885151391205	0.542600567034895	0.869611364544031	-0.879143011979863	-0.843961787958635
POU2F1	0.0266224314680093	0.0398683440657846	0.504287667612203	720.108866863627	0.0278011683618992	0.068723929581439	0.404534032486521	0.685820057093995	0.924229773911118	0.22800766368241	0.212600881662258
CD247	-0.223292801796635	0.171608031475509	0.193197121824819	25.8221586103084	-0.377471584322326	0.288379984707741	-1.30893822157899	0.190555278206142	0.637624754963855	-0.732529606341002	-0.916784945331565
CREG1	0.114194199608692	0.0792623309441116	0.149666033838446	65.5457724559101	0.163234678146178	0.135012657363304	1.20903240728706	0.226650395237869	0.669722083045121	0.564585574529089	0.590017536093928
ADCY10	-0.453224362170917	0.152000069048639	0.00286617290339749	15.0172135558017	-0.662897098868148	0.300918383358646	-2.20291326661184	0.0276008623811948	0.321547798524251	-1.616260583477	-1.71218885209664
MPC2	-0.144576769010596	0.117384091401682	0.218077776417736	34.9558404480326	-0.211840673766876	0.200932948361359	-1.05428539965432	0.291752271218712	0.729420846063165	-0.429988291625264	-0.455216281624338
DCAF6	-0.195101914783109	0.0954186132615056	0.0408849851201451	176.16180295169	-0.301145796290711	0.159798904740453	-1.88452978936141	0.0594933492585977	0.428170455580198	-0.62417927772043	-0.704085565306364
TIPRL	-0.0848789464982284	0.0473509932276736	0.073045165687183	69.1933662427969	-0.166499263465492	0.101750983776202	-1.63634057663465	0.101768328318594	0.523968063201679	-0.20054256031344	-0.32886200334846
SFT2D2	0.0963454610669785	0.045030171439938	0.0323890712906391	153.514935792878	0.123666405881588	0.0863191584253527	1.43266463827416	0.151953699753905	0.595601225587508	0.495984799905382	0.479751436045794
TBX19	0.175357198271454	0.122465126451519	0.152173882682432	29.054579082115	0.275714951758018	0.204860487832088	1.34586691008959	0.178345442042585	0.624454667798082	0.799662640438726	0.903469713651444
ENSG00000285622	-0.439198845341996	0.422498524825141	0.298559464182062	7.76227166788079	-0.675279538085065	0.668246659866187	-1.01052437466771	0.3122441275155	0.74319227604742	-1.56235417901524	-1.74669536965198
ATP1B1	0.144829206200152	0.0418342860386455	0.000536229163212485	1409.52266674684	0.218448449290788	0.0691798087992636	3.15769085058693	0.00159024104089916	0.0881928972564547	0.682329760083996	0.743883420668186
NME7	-0.131984138097996	0.0786325933737861	0.0932511921712516	159.619100018662	-0.200600295859522	0.13189944239101	-1.52085780063309	0.128295525742758	0.568011605915263	-0.381589115787941	-0.423892380832739
BLZF1	-4.81973069758499e-05	0.0390592316628195	0.999015447162884	201.602750159603	0.00474394146961141	0.0725840202286538	0.0653579321545854	0.947889017706533	0.988692287766144	0.125500375036247	0.148346610706567
SLC19A2	-0.176666194697518	0.156617316404447	0.259314898788796	14.1371927524958	-0.228824337642249	0.293962521280972	-0.778413304679534	0.43632539778032	0.819564831986628	-0.55332246755081	-0.502545170981525
C1orf112	-0.0463324340206299	0.0922169470563327	0.615366046847747	81.4402016735856	-0.0800675962063001	0.14767937177626	-0.542171836481034	0.587700134924894	0.89191098419112	-0.0523908795195431	-0.0880002642864317
SELL	-0.073787664548613	0.172525476888062	0.668875804339284	15.1723955002172	-0.087795128877172	0.299606719231257	-0.29303457913908	0.769495720900991	0.948683249360589	-0.157913747552507	-0.109534813101546
SCYL3	0.162051694861415	0.0674480778189027	0.0162783606411521	64.5212190083241	0.229594069305159	0.127040273024066	1.80725421820894	0.0707226507448269	0.453381562481116	0.748523573184543	0.774943256775887
KIFAP3	-0.198450038506055	0.130481540466605	0.12828365749817	132.801359376433	-0.285801296442184	0.205257374668464	-1.39240452092801	0.163799936226778	0.61088045836474	-0.637047631435921	-0.661324583877302
GORAB	0.221828967113543	0.096120504776066	0.021009066828587	14.5734668573812	0.32577708608527	0.20602804810034	1.58122687221019	0.113826173175212	0.545254486945489	0.978274665778815	1.04297937622753
FMO4	-0.114280677288532	0.0949351362807289	0.228676010795107	56.6368451544687	-0.167629769699684	0.166697200786302	-1.00559438856191	0.31461072431846	0.744773176110909	-0.313546709193694	-0.332012419234471
PRRC2C	-0.0164567604307975	0.0344530698531558	0.632894138335136	742.698500887097	-0.0228861599260733	0.058436882616904	-0.391638959869037	0.695324997046239	0.927933017995273	0.06243484588832	0.0713489721828581
VAMP4	0.0268565870944718	0.0688464259402799	0.696466938291797	58.2347930276426	0.0360199384738116	0.132317745623501	0.272223036328802	0.78545053002785	0.950047298315664	0.228907629655932	0.235504376699208
METTL13	0.00628425432918001	0.0983838721139882	0.949069884192397	26.7389630132568	-0.0165053917359018	0.182428039764796	-0.0904761776598715	0.927908823773379	0.986051623515863	0.149838850637322	0.0891304517212263
DNM3	-0.0458858701280614	0.01904700006022	0.0159925083998857	6672.32431509883	-0.0743982720720045	0.0458522592585208	-1.62256502242425	0.104682422735438	0.528909904367477	-0.0506745325139787	-0.0722013873979663
DNM3-IT1	-0.155645770415468	0.133156582574874	0.242446825436576	12.2021427452072	-0.263240333043147	0.25496457619854	-1.03245845743749	0.301857399078822	0.73640478208243	-0.472531470175978	-0.598453265395026
PIGC	0.162200773300985	0.0669245134168741	0.015365926905325	167.038810218996	0.224244517546005	0.112661398676173	1.99042902166127	0.046543695585961	0.387416682152243	0.749096549051171	0.760035499228549
C1orf105	-0.301019806393428	0.159783299875375	0.0595750760396602	15.4604657486054	-0.437260294522265	0.258579446656043	-1.69100947572179	0.0908349928937048	0.502678232734278	-1.03126963841996	-1.0833999508231
SUCO	0.00559733659636786	0.0400054094672406	0.888727549904233	255.196507545081	-0.00553942893880636	0.0723086048564391	-0.0766081567996546	0.938935269838031	0.987537006250888	0.147198715119423	0.119689631632418
TNFSF4	-0.145151878610113	0.154983862896158	0.348984298224148	6.293206539076	-0.288368868752727	0.33675390884969	-0.856319291846559	0.391821193175063	0.798434483268263	-0.432198697919705	-0.66847971522552
PRDX6-AS1	-0.0460144736046711	0.0343669739497635	0.180598187871936	210.177107084115	-0.111825719952938	0.07063531969448	-1.58314169790155	0.113389171426915	0.544733230194639	-0.0511688138377882	-0.176501587441791
KLHL20	0.0088460178046176	0.0573057819464557	0.877321800561698	164.869242121784	-0.00235345717120301	0.101770696212598	-0.0231250965040727	0.981550486921601	0.996703309115049	0.1596848662763	0.128568075435269
CENPL	-0.0665457957553893	0.127951821404931	0.603004481270375	7.65244566547131	-0.128439761601814	0.252979500022136	-0.507708180269845	0.611658010773261	0.901787491432359	-0.130079970516815	-0.222800439370643
DARS2	-0.00676251301904857	0.0896892075381322	0.939896931400741	22.7592219443718	0.0419877783603234	0.181034760122276	0.231932134646206	0.816590725118602	0.956332397081934	0.0996942230866373	0.252135136455333
GAS5	0.128967204745639	0.0828672478570645	0.119634170269377	50.415572647773	0.227081454838368	0.163313990375402	1.39045928837074	0.164389453627868	0.610905356583061	0.621364914623411	0.767941278111645
ZBTB37	-0.0148556250240463	0.0418305825527909	0.722486288648123	287.716748301168	-0.0225069325768949	0.079320594847858	-0.283746391716611	0.776604739753453	0.949655184334429	0.0685887333982905	0.0724057764968264
RC3H1	-0.0605057353191864	0.0252519938423795	0.0165715841684417	447.42149951981	-0.0824217284951571	0.0512861463450297	-1.60709537309864	0.108033448140621	0.534690499167838	-0.106865286536255	-0.0945605958761922
RABGAP1L	0.011962525488329	0.0400937273487922	0.765425350450145	1208.32474296738	0.00724908793160548	0.0700535024113692	0.103479307701666	0.917582571384738	0.982097383222809	0.17166301480056	0.155327778056163
RABGAP1L-AS1	0.117020546933454	0.143674677074416	0.415368446980504	13.0725649811445	0.169675840514367	0.271615059520544	0.624692315712831	0.532173017459626	0.86556355424883	0.575448505563749	0.607967317913251
ENSG00000289425	0.0893144766105391	0.136228004722656	0.512065478417442	9.67091721690923	0.123322173669647	0.286004192107136	0.431190091169891	0.666330158176575	0.918892354649744	0.468961546752127	0.478792153738297
ENSG00000287697	0.100495630207733	0.154668752244906	0.515855356468675	6.4981281608695	0.100962912343541	0.324899157409324	0.310751536410859	0.755989515078548	0.947383113809229	0.511935776900747	0.416482924517967
CACYBP	-0.267291786135913	0.138165908706969	0.0530429385012549	116.973906844113	-0.399879529362826	0.234492122078552	-1.70530048437564	0.0881383973086244	0.49623975161891	-0.901637602476234	-0.979229842929986
MRPS14	0.193497139690638	0.0504987270185824	0.000127248901504377	49.1268358777094	0.263267005194636	0.10462481196673	2.5162960892905	0.0118595503884525	0.231654366841843	0.869382639422209	0.868780644794121
COP1	-0.0427073039887866	0.0362201982844306	0.238357609025588	504.728439842081	-0.0648553187845757	0.062998768534235	-1.02946962763775	0.303259044968701	0.736508571861131	-0.0384578652779532	-0.0456077510898187
COP1-DT	-0.0235674808744255	0.0444060008993222	0.595607704065677	176.926443533705	-0.0494583372457552	0.0755297472345424	-0.654819313669517	0.512584094166949	0.857967127436264	0.0351051312742874	-0.00270051734845119
PAPPA2	-0.0942366992085566	0.0937708291738123	0.314912173788548	56.2476457810022	-0.235761816879276	0.178071858775813	-1.32397010117187	0.185512974706048	0.633242695701889	-0.236508636188513	-0.521878054017622
ASTN1	-0.730258133330913	0.344802084983319	0.0341830960144829	20.4834111070947	-1.14536021931814	0.518887158140618	-2.20733969100802	0.0272903363264686	0.320150358720405	-2.68102665947097	-3.05668340958789
BRINP2	-0.636319814180106	0.554444596061837	0.25110453379272	15.0386965963514	-1.00943946514398	0.889644564321464	-1.13465478869517	0.256519987431542	0.696296672218209	-2.31997921370701	-2.6779089364907
SEC16B	-0.412838078751284	0.371022509949309	0.26583575324281	5.5536077084258	-0.571987372760955	0.605177340322218	-0.945156625422241	0.344578919804714	0.764991087596553	-1.4610378308839	-1.45884797111876
RASAL2	-0.299572648776611	0.162391080126597	0.0650723869808735	146.810238974899	-0.475121985890129	0.26745063606152	-1.77648478570393	0.0756530474028411	0.467811716821591	-1.02570755719589	-1.18891027031452
FAM20B	0.0345881219008855	0.0444090772976878	0.436066593832232	105.359118901741	0.0193443081929902	0.0882879751495427	0.21910467603572	0.826568508321598	0.95940018423211	0.258623414640433	0.189033893868542
TOR3A	0.0596449697000652	0.10722114903795	0.578019527951514	15.4747235006359	0.0549714978045811	0.208334660818933	0.263861508154697	0.791886636807628	0.951820754487853	0.354928213135568	0.288317259790513
ABL2	-0.1267087968006	0.0506306856270359	0.0123281744720165	238.208106147291	-0.187597922467404	0.0894477221934391	-2.09729122069431	0.035967803559935	0.35208963167395	-0.361313593315579	-0.387658273977344
SOAT1	-0.123556935620211	0.076478142708876	0.106184082082516	46.4288848466443	-0.162564944424374	0.147980915246724	-1.09855344625579	0.27196289314901	0.711186988704382	-0.349199565314344	-0.317898117583918
TOR1AIP2	-0.0372195841145673	0.0443255315609549	0.401083759377394	142.817192749462	-0.0605393843778424	0.0860335316599035	-0.70367196614872	0.481637082476904	0.843927434122245	-0.0173660758828905	-0.033580406253741
ENSG00000272906	0.152764957478385	0.0945910121376317	0.106309612274529	17.4379647626756	0.205938084408082	0.196538514098562	1.04782558956768	0.294718970323058	0.731566310588132	0.712830441330212	0.70902040879416
TOR1AIP1	0.0574937900438726	0.0374161714099607	0.124390630780986	119.429896632956	0.0972473661971618	0.0798140257305683	1.21842452259511	0.223062690915915	0.667065463085826	0.346660256807748	0.406128699790376
ENSG00000260360	0.156937917194371	0.214713560597739	0.464829494188825	5.23229303748719	0.326389471619172	0.38789337061994	0.841441221585015	0.400100800638665	0.801789077884653	0.728869012813634	1.04468592950076
CEP350	-0.0608286062479503	0.0315600784548163	0.0539309398255639	739.898968872775	-0.0868517392146624	0.0579799131285602	-1.49796256200115	0.134142977606941	0.577113234590317	-0.108106225539587	-0.106905840620386
QSOX1	-0.0324027037476966	0.0518282704218711	0.531843991970916	83.3714313438703	-0.0473831921403327	0.105296158558092	-0.449999247733157	0.652710983000892	0.914454738536245	0.00114737388639145	0.00308235222641466
ACBD6	-0.0769293657424264	0.0262535284622082	0.00338690895047279	524.787978568631	-0.110143421907377	0.0583147795651976	-1.88877369902827	0.0589221584150138	0.426228728544821	-0.1699887261303	-0.171813476640232
XPR1	-0.0767917963771846	0.0502942444074701	0.126798170210182	167.674928907395	-0.137150958229694	0.100466525789653	-1.36514084817511	0.172208785539099	0.62118178391368	-0.169459984841495	-0.247076194260461
KIAA1614	0.075423685203424	0.109761127478036	0.491980594085641	43.278569845952	0.107376973561035	0.192788263276365	0.556968415691928	0.577549008896837	0.886959454754275	0.415572953018323	0.434357182741671
ENSG00000243155	0.130461859355459	0.0914458969324873	0.153679005302856	27.4879255758905	0.185850166472842	0.174613094826	1.0643541176453	0.287168310653314	0.725155801510811	0.62710954827295	0.65304080083973
STX6	-0.0826523680792232	0.0751425880613186	0.271358092405015	178.550148521383	-0.118329422632087	0.125114988715025	-0.945765362306878	0.344268276125393	0.764908399209004	-0.191984812439706	-0.194625652235595
IER5	-0.214193952422451	0.312175320582015	0.492628913312931	15.9006582379134	-0.410458390600625	0.544117385813312	-0.754356323290605	0.450635290487702	0.825643038131015	-0.697558613080345	-1.00871027522792
CACNA1E	-0.458838996864394	0.799046724036021	0.565810141576293	14.0290828791709	-0.846429194361588	1.53087976864113	-0.552903769257406	0.580329306292484	0.888177765874414	-1.63784016392195	-2.22364328883316
LINC01344	-0.548207724725151	0.175542963637408	0.00179062626122318	72.3490738235556	-0.717040405887427	0.301742904184412	-2.37632897391749	0.0174858653478474	0.27198260981837	-1.98132460367971	-1.86307164194409
GLUL	0.0688590546042131	0.0797699125685733	0.388016032378725	1066.44756021054	0.118079501017626	0.126647899935311	0.932344721688542	0.351158402599197	0.767705453762256	0.390342108655182	0.464182239428627
RNASEL	0.00902418860037154	0.141250744615731	0.94905962706204	9.0052553552425	-0.0142048251812861	0.280329747528163	-0.0506718438072969	0.959587013203314	0.991891904308302	0.160369657225278	0.0955415100606539
NPL	-0.21434772237776	0.0877649075746225	0.0145942490318192	50.8311269574692	-0.310266563853538	0.169370376686128	-1.83188211494927	0.0669689857219428	0.443179876499633	-0.698149620563783	-0.729502683897578
DHX9-AS1	0.201586590257106	0.0574777432739558	0.000452829434067178	45.88694472982	0.254284573497904	0.119042701848078	2.13607864699191	0.0326730039038309	0.341761554147912	0.900474056546335	0.843749030941379
DHX9	0.0317616843183185	0.0358710639589362	0.375919224741276	283.526124396969	0.0375759464874544	0.0650502737515297	0.577644709551599	0.563504015095873	0.878909648338573	0.247760136704208	0.239840551252413
SMG7	-0.0374544541292371	0.0431403367036422	0.385284679122629	281.596761790623	-0.0586916568433913	0.0748857319085621	-0.783749525411006	0.43318709615323	0.818363009091791	-0.0182687875733875	-0.0284312880963177
ARPC5	0.138598741389558	0.0255158174279042	5.57648513948071e-08	211.069715683262	0.184976686302532	0.0639393232332941	2.89300350627126	0.00381577037411443	0.138721400078988	0.658383265978902	0.650606647253103
RGL1	-0.000865956296154683	0.0408575216601241	0.983090471335248	835.257441227555	-0.00660187336438213	0.0791154605783588	-0.0834460586606002	0.933496866674042	0.986506552534203	0.122357357394857	0.116728885645261
ENSG00000289581	-0.00978464008729598	0.0774226949631726	0.899431542882312	38.7148582344747	-0.0165396185017835	0.136680472228699	-0.121009374873308	0.903683609690413	0.979047326213217	0.0880788219529086	0.0890350709584322
COLGALT2	-0.0128393184299651	0.0452184035015897	0.77645627817543	1639.76306189746	-0.0257500885802575	0.0861516756410276	-0.29889248686876	0.765022079833742	0.947576001395503	0.0763383115496875	0.0633679756561132
TSEN15	0.07344663131447	0.0542192490710566	0.175537763564747	341.015776622657	0.102820346438709	0.089976358152151	1.14274847915981	0.253143035339946	0.693144695067602	0.40797424076546	0.421659092241468
EDEM3	-0.0150784416877432	0.0520021662765566	0.771848404940009	212.609542855077	-0.022052809077524	0.0897125906198587	-0.245816210691863	0.805824507712272	0.953816360830958	0.0677323481869236	0.0736712961758509
RNF2	0.0688773617563005	0.0930713352366828	0.459270176757587	39.3784327796676	0.089676829765811	0.16902620676468	0.530549856630575	0.595730751263728	0.894623829598977	0.390412471320388	0.385031657140262
TRMT1L	0.00754781396368121	0.0530804419971979	0.886925378219307	141.729784533578	0.006429011802555	0.0960259712914305	0.0669507604671189	0.946620902647742	0.988331818383717	0.154695281779918	0.153042447125151
SWT1	0.071588908929654	0.0463272116248856	0.122276487675201	214.528647809813	0.0882192026268866	0.0770666731240935	1.14471274093842	0.252328171842645	0.692763542263383	0.400834173452785	0.380969643543643
IVNS1ABP	0.0614631512811095	0.0493573320997082	0.213032918792576	307.487696501452	0.0897096707530128	0.0851133444726927	1.05400241652817	0.291881810767321	0.729420846063165	0.36191630725632	0.385123176111732
TPR	-0.00892658099209849	0.0245458660362794	0.71610487738436	324.1046899118	0.0186381173492132	0.0572040074596156	0.325818385405449	0.744561767590828	0.9442559900952	0.0913767311281648	0.187065930503544
ODR4	0.0471154207126119	0.037795351061584	0.212546763433228	228.143867048875	0.0605240117515636	0.0668086707172741	0.90593048928774	0.364972645271005	0.780853729110825	0.3067714896665	0.303790618200062
PDC-AS1	-0.119682200894075	0.113035623486798	0.289690540215609	219.735036776219	-0.177889805271649	0.178761067657027	-0.995126106613717	0.319674934843008	0.746208194282143	-0.334307207344447	-0.360604370414713
LINC01036	-0.39716590420482	0.283654900666047	0.161461549672662	7.47959563644651	-0.661056844255496	0.527507735440257	-1.25316995342974	0.210143862261318	0.654737717580867	-1.40080257608352	-1.70706055895623
ENSG00000285280	-0.761561207215583	0.327739963196506	0.0201429114524681	23.3606257314832	-1.11525778769483	0.498605816473319	-2.23675246226196	0.0253025230840715	0.311968859158621	-2.80133852977894	-2.97279605370659
UCHL5	-0.183693826310754	0.0695883862458201	0.0082974649810353	96.2195580864414	-0.276805965964386	0.12884659306395	-2.14833748709987	0.031686954936154	0.335755734695436	-0.580332834211251	-0.636257024601571
RO60	0.00789865882237794	0.0286451768007784	0.782746757768774	201.476665898147	0.0192733275097947	0.0710386570818019	0.271307599292047	0.786154462202068	0.950047298315664	0.156043737247686	0.18883608985369
GLRX2	0.060634812344211	0.113512656224867	0.593225405302928	26.5519851428106	0.091961917825649	0.22003848342048	0.417935610153773	0.675994195708366	0.92111835976814	0.358732626090875	0.391399581090543
CDC73	0.0283379011633866	0.0388599631827149	0.465860192815451	359.882737767866	0.0310636691166552	0.0791585331308855	0.392423506197274	0.694745320652085	0.927811380020547	0.234600989573276	0.221692591106265
B3GALT2	0.0928235016106002	0.272416748900384	0.733298718955499	7.57712177495166	0.208706280274303	0.462991948755195	0.450777342533564	0.652150032769648	0.914269580825384	0.482448316846023	0.716734623867701
ZBTB41	0.0337281441875082	0.0761244367761574	0.657718049291873	112.008537640875	0.0490663444292371	0.127248898297383	0.385593471422976	0.699797769067675	0.929196294234161	0.255318131347783	0.271861190429406
ENSG00000290127	-0.129625198348275	0.142280086069862	0.362265600681203	22.5005396887137	-0.162381203083463	0.238684438754754	-0.680317510142789	0.496303439693566	0.851167601470094	-0.372522643457512	-0.317386080036654
CRB1	0.0488402880017358	0.0722175422993751	0.498854023850529	234.387124492475	0.0620101764355386	0.120633915988396	0.514036006602848	0.60722681686789	0.900150867190711	0.313400934760363	0.307932158235861
NEK7	-0.112364223946534	0.0318037780446366	0.000410800345163173	600.483023626593	-0.171660384413173	0.0649668259172016	-2.64227753148891	0.00823505456141587	0.198061465318951	-0.306180912250454	-0.343244655059204
MIR181A1HG	-0.0171017024063591	0.0535530122826974	0.749467521938832	1952.26668023093	-0.0392411272322574	0.0921520012451677	-0.425830439947338	0.670231404409224	0.91903952278941	0.0599560421898138	0.0257720905538489
LINC01222	-0.0205797532898221	0.117762632707417	0.861271185304215	32.0742405502167	-0.0245733006072559	0.202915831430847	-0.121100953207933	0.903611074183479	0.979047326213217	0.0465883196345969	0.0666473662622721
LINC01221	0.639734399777594	0.214180852000179	0.00281832164440553	7.5609116708513	0.875439089257754	0.379139778396377	2.30901408699594	0.0209427995518452	0.291796129322359	2.58447424863501	2.57473909090968
ENSG00000286541	0.0854932301088616	0.102328298442189	0.403447594848361	83.5039127588587	0.110951857938394	0.170904119576826	0.6492052866433	0.516205695063284	0.859691262221308	0.454274768219819	0.444319421066823
LINC00862	-0.0813919319475337	0.1201155174592	0.498016595401694	596.472851863705	-0.108001398394115	0.186111390286792	-0.580305150736276	0.561708854593379	0.878020281522575	-0.187140386331075	-0.165844234985217
ENSG00000230623	0.0187995699034571	0.0995907924706492	0.850274533649091	65.2901640918768	0.025463107868941	0.169238065794873	0.15045733209811	0.880403811527638	0.973845679021679	0.197940868662241	0.206085337831808
ZNF281	0.0325913245068868	0.0606791253900672	0.59119209505533	219.710446233518	0.0581776826725423	0.10069781164639	0.577745253063083	0.563436122058614	0.878909648338573	0.250948819168334	0.297252032050959
DDX59	-0.0996997892551839	0.073655381925165	0.175864615111271	49.4298440808676	-0.144869769465744	0.138866308642031	-1.04323194648451	0.296840880980163	0.73300571657438	-0.257505762016864	-0.268586438789602
DDX59-AS1	-0.51485946709501	0.260179293589448	0.0478313076655966	5.28010046121765	-0.722040520834816	0.480745722133947	-1.5019177240513	0.133118358623993	0.575260965204656	-1.85315216726735	-1.87700561336832
CAMSAP2	-0.0990161651109887	0.0372236916486297	0.007813351336119	485.041482659623	-0.140822900235157	0.0719391803898829	-1.9575271704786	0.0502855205436027	0.396724081504029	-0.254878285249604	-0.257308906010872
TMEM9	0.104103372731897	0.105724036466705	0.324785794814391	30.3377301965113	0.170320880783192	0.191219336267958	0.890709507246273	0.373085033041892	0.786314238044477	0.525801963086519	0.609764871123098
CSRP1	0.0948298101151116	0.0451012258497473	0.0355008030060871	749.488239366966	0.149428835705834	0.0802401859703005	1.8622693093102	0.0625651392081709	0.432877923105547	0.49015946781739	0.55154437776151
CSRP1-AS1	-0.0484895153284037	0.0588490672190771	0.409959989315179	213.208692784842	-0.0809198861731694	0.108227909194172	-0.747680397557995	0.454652957665314	0.82889030905026	-0.0606815185635168	-0.0903753664927752
NAV1	-0.0246190194772858	0.0347976911103195	0.47926200718018	1687.21481062083	-0.0350963644889345	0.0653916364779514	-0.53671029476022	0.591467743804808	0.893147301732815	0.0310635928465515	0.0373224261428003
IPO9-AS1	0.261504292048141	0.057718234822077	5.87871937211995e-06	123.877807398704	0.371843522721731	0.103102927721819	3.60652729207651	0.000310322233462642	0.0403887420160626	1.13076488337038	1.17135410730122
IPO9	-0.0127096799356766	0.0346843133089584	0.714037633387168	269.062786806573	-0.0125294004643127	0.0634901468724464	-0.197344014489125	0.843558337938287	0.965083494742213	0.0768365709145417	0.100210466749729
SHISA4	0.0454588760996405	0.107686564688092	0.67292236071244	91.2428917700429	0.0740161548535271	0.175768361553835	0.421100556432376	0.67368165527673	0.9211141702962	0.300404639517231	0.341389581106416
ENSG00000223774	-0.315080897037173	0.131316425353335	0.0164218737698551	28.4580447437491	-0.459449279972524	0.222674489373398	-2.06332248146344	0.0390819994885847	0.365404413061267	-1.08531276914098	-1.14523466711458
TIMM17A	-0.0826040560461072	0.0533749154149977	0.121713951139527	43.583271311149	-0.193469565462804	0.130040699802963	-1.4877616450538	0.136813763997605	0.579023657500476	-0.191799127446469	-0.404020958949998
RNPEP	0.0116648198520933	0.0862737517055932	0.892448169598776	39.315298251255	0.013532632986391	0.168736644732389	0.0801997278531486	0.936078406607974	0.986642669521394	0.170518797397864	0.172838322945129
GPR37L1	0.0619466117203633	0.0828390903092744	0.454584152123651	84.7236717906652	0.102962493952808	0.141451650284163	0.727898852688997	0.466675505562697	0.836079245994787	0.363774464377913	0.422055219014614
ARL8A	0.140802902040991	0.0397390426037004	0.000395320656271376	343.668769320081	0.212258546547577	0.0724664168077129	2.92906087948018	0.00339987824944501	0.129250210224869	0.666854852233026	0.726633831638695
PTPN7	0.245201339847451	0.170025575496832	0.149261793922298	8.0924314841062	0.372306970766791	0.323281748648223	1.15164859236119	0.249465504916931	0.689994361536326	1.06810526476445	1.17264561197349
PPP1R12B	0.0588510513972277	0.0465448438360413	0.206088413211922	1616.19614688212	0.0871377599022689	0.0790091055888586	1.10288250009701	0.270078194783026	0.709013531578863	0.35187682603416	0.377955954422429
ENSG00000226862	-0.177379269125367	0.144157414961589	0.218526620055797	6.80576288176852	-0.2745663595415	0.300186375189141	-0.914652969737554	0.36037384140563	0.776231055201845	-0.556063135077565	-0.630015845703411
KDM5B	-0.241791276256747	0.0910645876362977	0.00792702169804491	103.530616495073	-0.358459857750222	0.148352387511977	-2.41627292800584	0.0156803030512833	0.263675203033588	-0.803627609953681	-0.863804392370617
RABIF	0.0715151024025816	0.078416898226533	0.361776160896704	20.2488205186642	0.0725514340146104	0.165054688539423	0.439559970435383	0.660255838274417	0.917040235494746	0.400550501588937	0.337307799281661
KLHL12	-0.0158590642599005	0.0635733905689362	0.803004415704436	57.0443698082524	-0.0144782633602128	0.122757872153867	-0.117941628558578	0.906113908594656	0.979898048722248	0.0647320625917487	0.0947795116243084
ADIPOR1	0.139961223586367	0.0597640973671763	0.0191861265534619	66.0497016136344	0.197199859405243	0.115430566139176	1.70838510111331	0.0875649099230593	0.495070220352341	0.663619901267928	0.684669333115063
CYB5R1	0.100818908823797	0.0601585653487377	0.0937604874307079	33.9425907271267	0.108791640881661	0.133141765631374	0.817111297613926	0.413864827218095	0.811109428716295	0.513178282830759	0.438299478914419
TMEM183A	-0.0733665662657484	0.0880642938112702	0.404787033065349	36.6893346163558	-0.0908680837937115	0.165120488675577	-0.550313801288742	0.582104159705374	0.889093533486705	-0.156295276402307	-0.11809830943024
ADORA1	0.10258741764912	0.0446331411588082	0.0215357136714006	246.191176755094	0.157488448805476	0.0857661153696925	1.83625489071793	0.0663199679058909	0.4426970192336	0.51997546208589	0.574004345142742
ENSG00000234775	-0.0938374303659459	0.164327456764939	0.567973025926585	6.63670489946508	-0.154212944542743	0.356264282515973	-0.432861086869772	0.665115691326249	0.918689001932846	-0.23497406544996	-0.294623347121575
BTG2	0.0980348761183573	0.109185190607003	0.369251104748435	73.1293610532237	0.144887514781377	0.180554759226853	0.802457467207149	0.422288382290301	0.813828093889149	0.502477986015688	0.538888941505454
ATP2B4	-0.0379679721547308	0.0963646502742153	0.693578741197774	297.191048912624	-0.0634444503323878	0.151073115310916	-0.419958575699032	0.674515715461506	0.9211141702962	-0.0202424695929753	-0.0416760413385459
ZC3H11A	0.0509067723937833	0.118309611383829	0.666988821221425	10.0821740392017	0.0793554753239323	0.234529746608689	0.338359958476126	0.735091944946548	0.941210528332646	0.321343368883142	0.356268826812214
SNRPE	-0.0591827666250223	0.110037520273965	0.590686342524324	29.2529871520018	-0.0935924756974976	0.199584500497564	-0.46893659309301	0.639114959072332	0.910979148514982	-0.101780519508576	-0.125690454677937
SOX13	-0.11238100866486	0.0785387949653076	0.152459435652154	54.7753785245739	-0.161194077525905	0.139872490195744	-1.15243588857482	0.249142000568794	0.689380355460326	-0.306245423514168	-0.314077881371217
PLEKHA6	0.0601128867969669	0.279640850670043	0.829794909557967	32.9613162327527	0.116919679900333	0.450011151063475	0.259815072635481	0.795006423843037	0.952663883648476	0.35672663016275	0.460950130872
PPP1R15B-AS1	0.191406672545088	0.127950507139344	0.134668495206221	11.4412826751086	0.270681474405839	0.248219201611223	1.0904936952855	0.275495729046413	0.713454998668865	0.861348028731095	0.889442770205593
PPP1R15B	-0.00605570421040993	0.0391781042375132	0.87716143631756	87.9646708637634	-0.0282024338116084	0.0848078816723532	-0.332544962277984	0.739477794520564	0.943291744557474	0.102410809005029	0.056533951091571
PIK3C2B	0.0823796733240539	0.047244082851455	0.0812108021708612	817.296345585824	0.105319769998707	0.0847000396088431	1.24344416466732	0.213704204175981	0.657511603297647	0.442307961334642	0.428624311407128
MDM4	0.0437667681183219	0.0275826603800692	0.112569426977022	556.080814672001	0.0598018923272211	0.0574434675392498	1.04105644887053	0.297849350471428	0.733129910500257	0.293901103259242	0.30177826617825
NFASC	-0.0266496086653334	0.0485257933490118	0.582878909579313	3115.91110229185	-0.0421151701002622	0.0895069014747793	-0.470524276970186	0.637980493705044	0.91067152084581	0.0232591202269856	0.0177629084418048
CNTN2	0.122710856561833	0.0450665176315805	0.00647149642323543	2100.82334208255	0.180831309683743	0.0776136132925321	2.32989165189584	0.0198118783604175	0.284405434657397	0.597318939008849	0.639054600958839
RBBP5	-0.139602969715191	0.0370104907143578	0.000161954802989894	94.7117500441361	-0.202199931888959	0.0924373076095537	-2.18742775095778	0.0287113121545026	0.325640780004829	-0.410871731444262	-0.428350134895968
DSTYK	-0.0502111081120951	0.0336630172146221	0.135809090504351	221.953290098144	-0.0828376621021324	0.0705683399870735	-1.17386440034308	0.240449343703323	0.683389606035179	-0.0672983782520488	-0.0957196906280034
NUAK2	0.194366192542183	0.121561122155524	0.109838958794273	18.5448634976799	0.328250764084827	0.224932837999925	1.45932789095444	0.144474882375511	0.584356121615822	0.872722802575227	1.0498728494619
CDK18	0.157375764475993	0.0647265241376134	0.0150407960280547	2103.11981174791	0.228936417088876	0.103723668593111	2.20717624235748	0.027301748876878	0.320150358720405	0.730551857941091	0.773110557470934
MFSD4A	-1.01280973959918	0.340769417722594	0.00295745021791961	24.752000304588	-1.48932107341035	0.534909689704404	-2.78424770026762	0.0053652043667595	0.163706299107195	-3.7670002713246	-4.01520951596818
ELK4	-0.033905062963645	0.0553543305354653	0.540200599311178	106.120127683463	-0.0554257558986941	0.105628006443541	-0.52472594877874	0.599773715876884	0.896322478959415	-0.00462687204904304	-0.0193301032402495
SLC45A3	0.0242715186195533	0.0648784108999242	0.708324126700367	157.839811335684	0.0348036275941106	0.112908483376609	0.308246347424776	0.757894888076035	0.947383113809229	0.21897204236385	0.232114846414592
NUCKS1	0.0353323806597689	0.047450576920908	0.456504888247701	736.750662023398	0.0628384491256563	0.0849367370259581	0.73982650294715	0.459405275380507	0.831444766372041	0.261483937655018	0.310240330771294
RAB29	-0.13984235629508	0.0974380099644962	0.151232088902376	37.7042210264777	-0.194479111512591	0.164466682394542	-1.18248333754342	0.237013973140824	0.681232553151964	-0.411791802337594	-0.40683429143479
SLC41A1	-0.114229921560978	0.0811910458616166	0.159448864784021	51.600550403299	-0.148862861713497	0.144842303384208	-1.02775817724069	0.304063593950782	0.736525811692709	-0.313351631977528	-0.279714109625162
ENSG00000286619	0.204189021867375	0.767198349472161	0.790124510718291	80.4090513442958	0.288021459889256	1.01276793535534	0.28439038187776	0.776111228996676	0.949655184334429	0.910476378220352	0.937764631755729
SLC26A9	0.0904295193233491	0.120968977865766	0.45473582345094	15.5956162982843	0.173191701531422	0.215795022901362	0.802575051096457	0.422220393387045	0.813828093889149	0.473247160195257	0.617765074056595
RAB7B	-0.0273000068694439	0.230496443422053	0.905719005514513	11.0481394424388	-0.0649346198273912	0.418445359979796	-0.15518064253485	0.876678908437116	0.973819715313652	0.0207593457744901	-0.0458287417022603
SRGAP2	-0.059884641174596	0.0565709966389433	0.289793390253024	250.204957982692	-0.0998356399037436	0.101753593099904	-0.981151002753511	0.326518282289334	0.75181073724125	-0.104478140837775	-0.143088469035994
EIF2D	0.0912078136181795	0.0365286672381879	0.0125290235535843	96.7440346863005	0.118335374585647	0.0898966202810699	1.31634953812124	0.188056751054276	0.635828827469521	0.47623849716766	0.464895290032969
MAPKAPK2	-0.0554610778549592	0.0391546595964875	0.156640354024397	101.999382458436	-0.0921272717521134	0.084235914325426	-1.09368162606036	0.274094635486339	0.712610944792539	-0.0874763863656085	-0.121607326565789
PFKFB2	0.00754621878486901	0.103091947214431	0.941647828978997	43.1118491739953	-0.00204948060809324	0.179433733007446	-0.0114219359634467	0.99088681179275	0.998626341191756	0.154689150786295	0.129415176109668
YOD1	-0.024512382180486	0.0546679578348429	0.653874178708966	47.6482543292828	-0.0293437661905062	0.102567157339282	-0.286093199340995	0.774806740108701	0.949631065402499	0.0314734482067578	0.053353365660947
LINC02942	0.408069743312004	0.130224207717011	0.00172679837479756	17.4038555553472	0.605655332255748	0.226624309490114	2.67250823011187	0.00752865276930997	0.190806823411437	1.69408219939673	1.82292454257607
CD55	0.23479756441656	0.0771349856686232	0.00233468540862579	561.701172019254	0.321337546272399	0.128982743503211	2.49132199815861	0.0127268720539623	0.239977899449514	1.02811885049197	1.03060757647089
CR1	0.107379994747302	0.200625713916494	0.592493946630514	77.7645885028804	0.117438646543137	0.305304249002849	0.384661028880869	0.70048857204047	0.92921014780943	0.538395503402017	0.462396350898347
CR1L	0.082353546877278	0.242477134017453	0.734131959235766	11.731449019641	0.101188510075127	0.397930679585791	0.254286777235811	0.79927401438077	0.953430644370054	0.442207545583534	0.417111604534001
CD46	0.102518322177991	0.0622819292236415	0.0997562663909419	398.866598344225	0.148403372823332	0.105056097080867	1.41261075698536	0.157770204428602	0.603723498664832	0.519709896940692	0.548686689357997
HSD11B1-AS1	-0.0917453577726854	0.0879975301916826	0.297138155428318	30.4258504599633	-0.00838638958353219	0.168857519997599	-0.0496654788229238	0.960388966401961	0.99201436354012	-0.226933284297203	0.111755920370393
HSD11B1	0.26247748202013	0.131479930120215	0.0458978879762516	153.002770031516	0.401281973717164	0.202646957543277	1.98020231135948	0.0476808002600749	0.391634957564827	1.13450529257512	1.25339112830173
UTP25	-0.0710443773635866	0.0722974279763395	0.325770807719014	46.5958029435227	-0.125809845060602	0.125559689390605	-1.00199232469602	0.316347299830289	0.744773176110909	-0.147370054200268	-0.215471571470819
SYT14	-0.417338682523661	0.314526821808531	0.184549082648248	286.456875097139	-0.605825946793073	0.514133473950142	-1.17834371323549	0.23865960746882	0.681232553151964	-1.47833568665885	-1.55314694795457
SERTAD4-AS1	0.293717758976072	0.172565000934418	0.0887421949375101	19.0155480203811	0.407790592418182	0.280019671871712	1.45629265862795	0.145311734122295	0.585177182229424	1.25457580588496	1.27152889272224
SERTAD4	-0.217704082575179	0.209988337364416	0.299855327273118	14.1140116745919	-0.327133898657068	0.343253289310233	-0.953039370181836	0.340570123396319	0.762009552330131	-0.711049630775766	-0.776507395514866
HHAT	-0.363225925610276	0.198709828915094	0.0675613662369237	48.4300242054784	-0.496452735506396	0.334811105418837	-1.48278455365258	0.138131661238038	0.580117791790472	-1.27035588838868	-1.24835331487206
KCNH1	-0.354548980690849	0.262951343654056	0.177547626818235	203.533538397567	-0.518210290510974	0.422186062815074	-1.227445281011	0.219655276210965	0.664320982928885	-1.23700646476141	-1.308985750903
RCOR3	-0.0117284983493601	0.0363557542685228	0.74699544320447	438.509124571538	-0.0238349965037135	0.0664966192328937	-0.358439222605217	0.720014643500587	0.937545037109926	0.0806076955074937	0.068704820618701
LINC00467	-0.142173769282716	0.146726972247295	0.332561058760902	63.793361066509	-0.197081244660839	0.240146865550309	-0.820669652336359	0.411834461466599	0.809361166489806	-0.420752476871865	-0.414085734513844
SLC30A1	-0.800351053766113	0.291814092210978	0.00609410706405145	7.1268319961493	-1.24043110990355	0.50200513064101	-2.47095305245116	0.013475350807868	0.245894724032089	-2.95042545346726	-3.321620333365
LPGAT1	0.0975284574809061	0.036347309806533	0.00729132332033159	2279.79886184436	0.131655485537264	0.0627675540342985	2.09750861831135	0.0359485750618029	0.35208963167395	0.500531590155172	0.502014845747249
INTS7	0.0723120452824263	0.0569890928819402	0.204485587194978	165.312466940786	0.0786323122008026	0.105217412897208	0.747331739449081	0.454863338165181	0.829060101602266	0.403613513507703	0.354253566283452
LINC02608	0.377084072289124	0.346555734606947	0.276555068357273	26.0020785875346	0.528707824608179	0.52432980344885	1.00834974691603	0.313286588826741	0.744061783691251	1.57499025183768	1.60849259770911
PPP2R5A	-0.00896587840638738	0.0285630657088811	0.753598796452977	429.593633982182	-0.0220160065927763	0.0603835361740408	-0.364602803806	0.715407921587915	0.936106864301165	0.0912256933921014	0.0737738547722454
ENSG00000234915	-0.0391794437314154	0.114575173391564	0.732385478216554	61.7594447241322	-0.0889476784007412	0.193067197662963	-0.460708393126507	0.645007832548903	0.912626389985652	-0.0248987027716361	-0.112746657688201
PACC1	0.133778694326773	0.0516466022964917	0.0095900413306706	227.185463303219	0.191625620451952	0.0904763664519475	2.11796326451423	0.034178178947798	0.346983350093151	0.63985764516503	0.669135432973918
NENF	0.198662071343698	0.0561750760814557	0.000405496156624219	271.603315180618	0.29592944171526	0.0964124968518498	3.06940958255644	0.00214482318161619	0.102091179157021	0.88923380769667	0.959802043684514
ENSG00000286213	0.448291838803741	0.310833852781294	0.149239376938452	10.1583163912754	0.670619275370788	0.513418115092158	1.30618545715009	0.1914894971464	0.637624754963855	1.84867390352603	2.00396152602441
ENSG00000260805	0.0402877398677776	0.120002186081929	0.737078214308089	20.6424318696356	0.0223908278184555	0.219974364245654	0.101788351089179	0.918924672107146	0.982855569110719	0.2805296242403	0.197523722172741
ATF3	-0.233207718609269	0.145186835294144	0.108216927431234	72.7891491635814	-0.33278930077242	0.233630115460991	-1.42442809701897	0.154322585587408	0.598417879182102	-0.770637115848563	-0.792267475492427
NSL1	0.00672230680924921	0.0381575282297103	0.860158431538861	283.402182172973	0.0207004891222986	0.0710811913909829	0.291223159280425	0.770880651285167	0.948683249360589	0.151522484435215	0.192813204247184
TATDN3	-0.00100958150995812	0.0832963341913726	0.990329589105489	251.026421867624	0.00901248658603829	0.141953613716248	0.0634889549487161	0.949377154174989	0.989045707404766	0.121805340741166	0.160241894375273
SPATA45	-0.0585608951387514	0.134872893578235	0.664148140505437	7.30635383205569	-0.00378760940474841	0.264021208491539	-0.0143458528441278	0.988554058107939	0.99773329241685	-0.0993903861344508	0.124571480066866
FLVCR1-DT	0.000259120049971848	0.116145287156461	0.998219921610087	15.5584900987439	-0.0398145288769978	0.209547918401332	-0.190002025220522	0.849307543543727	0.965682585109348	0.126681534628711	0.0241741748626124
FLVCR1	0.0905445391587476	0.0562084349527366	0.107207836789305	100.295716062012	0.108409267930965	0.104902465867933	1.03342916712222	0.30140310277895	0.73571398823284	0.47368923344245	0.437233908657644
ANGEL2	-0.0241208847255476	0.0437671497660979	0.58155246309314	191.038529822581	-0.0409784293700983	0.0780187549978119	-0.525238186270053	0.599417622168668	0.896274477977301	0.0329781499877391	0.0209306981861452
RPS6KC1	-0.0912325562124601	0.0325025252963117	0.00500149488206791	529.301050841697	-0.140320346345737	0.060909588663339	-2.30374805387898	0.0212367906375265	0.292965690889622	-0.224962355977675	-0.255908423900362
PROX1-AS1	0.146691709131833	0.0729232600133745	0.044263162078873	182.485770170371	0.183429239143878	0.117676028405307	1.55876470025059	0.119052081924123	0.553426149533966	0.689488201200361	0.6462943294932
PROX1	0.0391286624796577	0.0358621929062805	0.275235951993669	423.784940272127	0.0519818289316467	0.0687539852380532	0.75605550357067	0.449615918686488	0.825346134153488	0.276074765624492	0.279985859196387
LINC02775	0.307013572874995	0.394597974586654	0.436544588793932	10.9242567380267	0.467508952272086	0.586846178382107	0.796646496976388	0.42565636513911	0.815336897710592	1.30567763196568	1.43794785077854
KCTD3	0.0251722334075575	0.0389925288013831	0.518560752148764	326.887451450452	0.024922399704254	0.0797095010290659	0.312665358363817	0.754534916899827	0.947237709258531	0.222433896658355	0.204578530049412
ESRRG	0.170836997504018	0.109485512812527	0.118674437634834	792.144904063592	0.220476941338977	0.170963770132572	1.28961206908347	0.19718538316119	0.64199722888737	0.782289464548672	0.749536280758632
GPATCH2	-0.203130677437674	0.126591185203496	0.108577579307471	93.2066156213141	-0.280856241572524	0.21384488872543	-1.31336429524455	0.189060222738234	0.636456619635178	-0.65503744375193	-0.647544050035561
RRP15	0.063019718737935	0.0852712919058284	0.459876846934331	48.982663612019	0.0911022632474077	0.175461868719829	0.519214025885455	0.60361149918826	0.898082464126289	0.367898899978082	0.389003955699135
LYPLAL1-DT	-0.124935433616649	0.0998871016830438	0.211019705803127	46.4368866182869	-0.242268811028333	0.195559257003734	-1.23885115304824	0.215400626133166	0.659316556944944	-0.354497756564771	-0.540011291250087
LYPLAL1	-0.00813665686669692	0.0286040694831801	0.776059403673074	358.432024836109	-0.0314189082190245	0.0550922996956852	-0.570295819789225	0.568477075644549	0.881900263686399	0.0944127667992492	0.047570504660583
ENSG00000277007	-0.192461031705778	0.192943410380166	0.318521924463697	9.11469685729676	-0.342502115885122	0.334927774603719	-1.02261484969518	0.306489985664366	0.737664153881248	-0.614029169668137	-0.81933447088218
EPRS1	0.0440766588679872	0.0342688791784488	0.198373001583286	198.584537623475	0.0685710573759383	0.0739371683587548	0.927423363621673	0.353706764769535	0.770126357836362	0.295092153563782	0.326215563418185
BPNT1	0.0425047610900257	0.0753165218254949	0.572517025727978	34.876994761374	0.0749218412526652	0.15602953345668	0.480177307416396	0.631101321289863	0.908361030453387	0.289050639484485	0.34391348476417
IARS2	0.122904143168322	0.0492512376744023	0.012579645968565	130.847760825958	0.176304405107958	0.0939507554880589	1.87656186682146	0.0605781679302548	0.428405546579914	0.598061826854878	0.62643933917728
RAB3GAP2	-0.0179356872645146	0.0660726924064509	0.786041983693974	278.881107453392	-0.0299700159821546	0.111605517329044	-0.268535254344055	0.788287341981734	0.951273283769724	0.05675066119551	0.051608176441684
MARK1	-0.135464614581612	0.23659231675852	0.566938877732117	57.6205257121245	-0.186857170774769	0.378254929454102	-0.493997979205298	0.621307606638927	0.905338917857101	-0.394966161021569	-0.385593998850426
DUSP10	-0.0660884056283899	0.0621746108145503	0.287805333663083	315.304823754657	-0.116747204116585	0.112460259828745	-1.03811963705551	0.299214360264636	0.733671185728996	-0.128322013395977	-0.190216436084793
TAF1A	0.232008269403647	0.0676882476084912	0.000608940924149409	27.4318769033743	0.324335416397213	0.135967050647437	2.38539715947959	0.0170606917093187	0.271056086226142	1.01739832824931	1.03896183174147
MIA3	0.0263007073869783	0.0582721833874365	0.651742786868418	137.57104859862	0.0437594463575243	0.105166621362796	0.416096341124873	0.677339507221791	0.921685175786135	0.226771132533599	0.257072297201829
AIDA	-0.131549275098877	0.0884614053286735	0.136993419027366	166.758278295063	-0.18798107031996	0.145617054020093	-1.29092757428002	0.196728792792817	0.641933222814034	-0.37991774060784	-0.388726003676551
BROX	0.017664449650734	0.0621680518442341	0.776302854972589	111.489140900254	0.0329967018599556	0.113324459603732	0.291170167281953	0.770921177612836	0.948683249360589	0.193578088152801	0.227079431867058
DISP1	-0.381945096832244	0.197999486834117	0.0537282999310562	64.6578942759783	-0.568013228620327	0.313134940137751	-1.81395671901211	0.0696843893885675	0.448784951725123	-1.34230212947119	-1.44777310354593
CAPN2	0.0931295896930386	0.0560738844700576	0.0967461605537334	148.40625850475	0.137803452663111	0.103490715384178	1.33155377418696	0.183006863470983	0.629809324740717	0.483624751780586	0.519147571524562
TP53BP2	0.030132800876672	0.0491397669017027	0.539740124877778	150.201319703595	0.022748837318129	0.0928701259899847	0.244953229853293	0.806492645402424	0.953816360830958	0.241499600946595	0.198521398064304
ENSG00000288999	0.251669611352971	0.130020814291135	0.0529154629990002	6.58235112394669	0.240550223954085	0.28243748751138	0.851693682993808	0.394384127625961	0.799533769195532	1.09296575755043	0.805475104024178
ENSG00000291068	-0.0847777388232064	0.0720981779781279	0.239648745077762	56.5387559173845	-0.147961540048065	0.130240692276536	-1.13606229713447	0.255930492856864	0.696214667682874	-0.200153573445368	-0.277202369302727
ENSG00000290989	-0.0279443264541715	0.0847387350745421	0.741573455713218	79.2764211658482	-0.0373796062646489	0.149476471659113	-0.250070167229359	0.802533086249254	0.953461253390556	0.0182829342054461	0.030959647288281
FBXO28	-0.0705912057983227	0.038208722878127	0.0646724711998606	272.059234357096	-0.0919823936419023	0.072463955966869	-1.26935374165823	0.204314926811861	0.649313047699586	-0.145628310920099	-0.121203590357938
DEGS1	0.154711115333568	0.0496897426058675	0.0018485601141006	90.0628354257649	0.237551122484188	0.0922556180763259	2.5749231042781	0.0100262374235609	0.213661631884835	0.720310406152016	0.79711741732705
ENSG00000237101	-0.38640087363091	0.20473255830167	0.0591140009786675	7.30252089396716	-0.574779080546388	0.372315256816276	-1.54379674220554	0.122637580813143	0.558914524227638	-1.35942769491238	-1.46662770756808
NVL	0.00311370502391292	0.0330926146065516	0.925037161923442	215.886045695492	-0.00626494576678134	0.0617063955489844	-0.101528305308451	0.919131089259358	0.982855569110719	0.137652995720143	0.117667811963236
CNIH4	0.128676921640906	0.0455554472871698	0.00473364138240331	69.8286554491913	0.159480898393041	0.0886549624038382	1.79889420816151	0.0720354169559448	0.456417950981618	0.620249225366249	0.579556764618986
WDR26	-0.0580054416830485	0.0406064867126699	0.153154543781127	241.609146204421	-0.0793493149505055	0.0769603795227785	-1.03104110767827	0.30252154300738	0.73648814963167	-0.0972555272905289	-0.0859986082048993
CNIH3	-0.220039810101187	0.066109619241483	0.000873437315198954	100.011404070785	-0.282139512262766	0.140549545730841	-2.00740251984219	0.044706820739239	0.380182717314683	-0.720026888032326	-0.651120179247694
LBR	-0.0302749075848915	0.0377808019395714	0.422940358561772	179.237299016697	-0.0486054872360157	0.0726173514574064	-0.6693370972711	0.503280467455473	0.8544848367658	0.00932545687352498	-0.000323854453717247
ENAH	0.027145712711028	0.0354207256569388	0.443450616104505	768.899470012935	0.0306372239360613	0.0736412847886311	0.416033262102879	0.677385663913308	0.921685175786135	0.230018870162535	0.220504203434598
SRP9	-0.027676221012069	0.0524650341391557	0.597834301929946	112.905937628019	-0.0285204865805323	0.0978687969884231	-0.291415522190448	0.770733544476707	0.948683249360589	0.0193133846748773	0.0556476238290555
EPHX1	0.133816709433648	0.0891148849487271	0.133195229060901	131.324094503563	0.202916029335528	0.147480086400658	1.37588764888751	0.16885641967936	0.615389146671113	0.640003754413755	0.700598756598862
ENSG00000242861	0.0751790083884911	0.0803232037498054	0.349295689290613	251.521261029456	0.115895590080702	0.135885173127768	0.852893567510343	0.393718329164687	0.799264732258814	0.414632549359116	0.458096268824281
TMEM63A	0.115147865565205	0.0557948029673397	0.0390391461537488	1418.07725655328	0.163702171892772	0.0999902899223466	1.63718069044409	0.101592720469121	0.523968063201679	0.568250944112277	0.591320315044929
PYCR2	0.115589933584745	0.0645273668931637	0.0732400428876152	82.5184061864602	0.169125756812943	0.112437749598963	1.50417237463549	0.13253698885362	0.573367420118657	0.569950011444454	0.606434383039308
SDE2	-0.0421508105429787	0.0797954157661196	0.597335551863026	33.7208956024692	-0.0818331486547734	0.152133302479985	-0.537904241351359	0.590643160134535	0.893040697802247	-0.0363190092817031	-0.0929203826484809
H3-3A-DT	-0.102077026211722	0.0622824736883641	0.101226462452913	38.5833247459908	-0.243644053832404	0.156929215873274	-1.55257293854801	0.120525194894826	0.556106788320596	-0.266642558788328	-0.543843721931167
H3-3A	0.105740612884504	0.0493218169859821	0.0320415998163247	186.876100693794	0.179934841614954	0.0957657404483404	1.87890618056692	0.0602573047873632	0.428405546579914	0.532094617463825	0.636556386300843
ACBD3	-0.0874914687997821	0.0555689761087306	0.115379734031872	138.284378006601	-0.128650048834712	0.0984960041142403	-1.30614485320133	0.191503302276413	0.637624754963855	-0.21058366507776	-0.223386453157309
LIN9	-0.0823286968760421	0.190859511426196	0.666208389415186	21.3229377259876	-0.122016601378757	0.319270979965492	-0.382172540053422	0.702333388590351	0.930347130378975	-0.19074079761985	-0.204900824673174
PARP1	0.0568667541714608	0.0548132347025397	0.299519695120857	162.237220546167	0.107012143418322	0.0981336686712947	1.09047327861313	0.275504717882472	0.713454998668865	0.344250274361998	0.433340499558032
ITPKB	-0.0113121606659677	0.0702112421228843	0.872001969373891	706.824257125659	-0.00981789715628941	0.121465845495104	-0.0808284593604967	0.935578374815891	0.986642669521394	0.0822078695208567	0.107766694958129
ITPKB-AS1	0.331982370929826	0.149895094317975	0.0267762159762784	9.59664761614653	0.429361907546179	0.291136977608919	1.47477627566408	0.140272701504057	0.580809177679992	1.40164401547122	1.33164232846106
COQ8A	-0.200287652779752	0.0641010101265075	0.00178069307464325	107.979747875433	-0.308602170139295	0.116643566455399	-2.64568530881895	0.00815256199218285	0.197205806902898	-0.644110414183318	-0.724864467637161
CDC42BPA	-0.0890350070460581	0.0269858038231188	0.000969167407678742	2993.17928917092	-0.131421863000807	0.0506410512658689	-2.59516458911631	0.00945456320034502	0.208735463622042	-0.216516180650689	-0.231110751456453
ENSG00000287532	0.0354244620008546	0.153472968684945	0.817455496633851	17.9254120546436	0.0163246455205001	0.264387000004101	0.0617452655397084	0.950765692026869	0.989292639597701	0.261837847894227	0.1806189086468
ZNF678	0.0523889817375908	0.0527968820308993	0.32106380509765	179.15164582718	0.0660840565560396	0.093146013709447	0.70946736123542	0.478034498881748	0.841902684492938	0.327040169746802	0.319284963077766
SNAP47	-0.00500851429624649	0.144205609632813	0.972293637195349	23.7209760840606	-0.0216269134095469	0.253693964588302	-0.0852480406644414	0.932064198627084	0.986506552534203	0.106435633455331	0.074858152504103
JMJD4	-0.0972342503376381	0.104644842417379	0.3527940493943	17.7478344455745	-0.202609757154678	0.215175393806392	-0.941602817917831	0.346396026494079	0.765785931949236	-0.248029580873124	-0.42949220734861
ARF1	0.0377952959769057	0.055303902453274	0.494347163172638	166.434109234674	0.0642455885909314	0.102203536824559	0.628604357412941	0.529608106914332	0.864211841013744	0.270950035115817	0.314161648842049
C1orf35	0.0490157948442266	0.0470603144075056	0.297619134471978	75.7012669688509	0.0945868047938217	0.098466720939631	0.960596675620101	0.336755000855763	0.758825561201753	0.314075486932131	0.398714432927189
MRPL55	-0.0382631421197233	0.192929596788365	0.842789252711726	17.2994037250629	-0.0569978223786501	0.327729748880707	-0.173917145371497	0.861930577915956	0.968656571558901	-0.0213769412642822	-0.0237110284068068
GUK1	0.148513179572605	0.0458871195283158	0.00121009687147119	165.610556026358	0.21969371654525	0.0836152678323615	2.62743542226892	0.00860311696567097	0.201099636576064	0.696488935896491	0.74735364455739
GJC2	0.33390740643754	0.08696795478282	0.000123320098948594	124.973091342228	0.498221204366082	0.143073451321423	3.48227571058448	0.000497171513465288	0.0516985260546037	1.40904279755875	1.5235346117939
TRIM11	-0.0207230900238316	0.116156631561165	0.858403799457063	17.8736424224898	-0.0707757392722436	0.21451052375469	-0.329940638964554	0.74144481583669	0.943866834554984	0.0460374117392238	-0.0621063657742008
ENSG00000231563	-0.153956909194309	0.0840084743979184	0.0668568009716729	17.3822448957146	-0.25071026354376	0.165882242767259	-1.5113749329729	0.130692952219128	0.570950809312908	-0.466040412685688	-0.563535342070234
H2AC25	-0.0759404856668943	0.215026327226554	0.723962260258868	11.8021454412696	-0.0659226510480643	0.361926524130762	-0.182143740933027	0.855469922536344	0.967746059004548	-0.166188012761514	-0.0485821181625946
RNF187	-0.422870122571584	0.111334370982063	0.000145751149259631	56.5772952577881	-0.633323103212515	0.185842156976751	-3.40785488887618	0.000654757043240643	0.0564721571836164	-1.49959551245468	-1.62977410469547
RHOU	0.117482144727255	0.0496290495191376	0.0179229918012225	945.259989111754	0.172166109105622	0.0867395314368783	1.98486325961894	0.0471596870183259	0.390220499657417	0.577222634651098	0.614907024650857
LINC02814	-1.50060094831743	0.533576015939376	0.00491814032692492	64.7194412666729	-2.17610319108109	0.824369951502976	-2.63971677656817	0.00829753382262218	0.198542251816816	-5.64180249863619	-5.92908599740657
ENSG00000233920	0.022024612224911	0.150046336320337	0.883301405126264	14.8007162475224	0.0354013638193557	0.267971640099029	0.132108620920756	0.89489837717233	0.977270490345257	0.210336164886056	0.233780576016697
RAB4A-AS1	-0.0317573985948197	0.0936082750957819	0.734415038304271	19.112697114709	-0.0313258622646602	0.179267453995114	-0.174743722669894	0.861281010577892	0.968656571558901	0.00362757343957362	0.0478297986334006
RAB4A	0.0544137004388228	0.0298518841930179	0.0683352817982039	157.917826157824	0.0896574670709576	0.0660139921935634	1.35815853717902	0.174413384002986	0.621597406224755	0.334822079430504	0.384977698533386
CCSAP	-0.0600531621584491	0.0440058853353896	0.172359289255506	237.263357415706	-0.0874671540662817	0.0783842625731577	-1.11587646799186	0.264475015911271	0.703300651746849	-0.10512584319532	-0.108620835784845
NUP133	0.0774240888306274	0.0243476050432285	0.00147302090644065	257.0934087376	0.0943469929077627	0.0558696290855626	1.68869910990949	0.0912771063094477	0.502859695141492	0.42326140887561	0.398046141897344
ABCB10	-0.0248567994976328	0.0474759270339697	0.600580166810735	141.821648409462	-0.0505579786049112	0.0930412734808709	-0.543393020252521	0.586859230345174	0.891406961675038	0.0301496966881355	-0.00576492115448427
TAF5L	0.0269761930296225	0.0385685590536519	0.484280335714031	101.019008721298	0.0164807542079555	0.0777805317401033	0.211887908699627	0.832194483889269	0.961182802335376	0.229367329358617	0.181053941443639
URB2	-0.00635533264461508	0.0728297120460728	0.930462534648301	40.7026243075151	0.0126125274341346	0.140649157867908	0.089673678999058	0.928546532769665	0.986300525848552	0.101259201420116	0.170274236997642
GALNT2	-0.0957878083101476	0.0613346398794946	0.118352910273527	285.495701391324	-0.139462743780343	0.110199781392704	-1.2655446500693	0.20567615315254	0.651252581870684	-0.242470249982471	-0.253518516915167
PGBD5	-0.232083236086978	0.0702956757197288	0.000961592761746224	269.068281590072	-0.3287463877304	0.114955042489478	-2.85978222973985	0.00423932010304312	0.147551613326492	-0.766315220948275	-0.781000967543929
ENSG00000282564	-1.11950805773502	0.607251062294628	0.0652462597470512	8.01441395577934	-1.31713536565184	0.836603245619487	-1.57438471885982	0.11539853445277	0.549172084412975	-4.17709016412342	-3.53537440081333
COG2	0.0590312188908999	0.0338196242815175	0.0809026823041795	118.373543126004	0.0708637885118987	0.0691110982673478	1.02536047448951	0.305193130852728	0.736525811692709	0.35256929119628	0.332604786559664
AGT	0.0722662164761753	0.206846539255941	0.726810677791762	39.1158003555428	0.0983766120167003	0.328648772940625	0.299336617436492	0.764683217993674	0.947576001395503	0.403437372678391	0.409275603240785
ENSG00000244137	-0.128749440338455	0.168331701280112	0.444357549581812	20.8627010368594	-0.17556204469572	0.272060477425788	-0.645305214329078	0.518729414283515	0.859691262221308	-0.369156709348714	-0.354117529674305
CAPN9	0.145147850954681	0.112604817283233	0.197397341052766	24.9320858980745	0.175677670176716	0.200677043231173	0.875424848543045	0.381342784334073	0.793020807405541	0.683554455988382	0.624692798004852
C1orf198	-0.025458960525655	0.0497819522425958	0.609064383242473	349.177831718937	-0.0323534831985172	0.0888080955946195	-0.364307814303332	0.715628165270085	0.936208465610503	0.027835319519464	0.0449660963229602
ENSG00000223393	-0.0519090176103019	0.149715776608402	0.728803873716236	7.45528692556592	-0.0666323645985073	0.288662319338537	-0.230831529210995	0.817445685838748	0.9566219845293	-0.0738242123632789	-0.0505598983607129
TTC13	0.0804801116422242	0.0344484380466494	0.0194782940071578	193.155119769557	0.0925377169616857	0.0696070691544846	1.32942987092747	0.183706188329729	0.62996433447115	0.43500708668098	0.393004177943225
ARV1	0.0547968587068296	0.0561102078449013	0.328770487396675	46.7942672427505	0.0936964557565968	0.120031593601135	0.780598282048561	0.435038802515727	0.819312994981378	0.336294729944562	0.396233270359364
C1orf131	0.0126691486720732	0.0729208417276619	0.862071075883788	66.3210100848546	0.0348309936803636	0.128674511051343	0.270690701645375	0.786628928924785	0.950047298315664	0.174378887278531	0.232191108314139
GNPAT	0.0516800302045015	0.0449574640156524	0.250336801593256	142.184285769365	0.0829335788552762	0.0809429872519715	1.02459251469319	0.305555497894102	0.736657029050758	0.324315348369262	0.366240036051057
EXOC8	-0.225164329150001	0.0831832251586547	0.00679253925887149	20.3816394135276	-0.311119789151866	0.177463849933043	-1.75314459406382	0.0795771906079956	0.477720397101009	-0.739722732391357	-0.731880392620363
SPRTN	0.0857434516530867	0.0677389885683293	0.205587656032741	44.9692854547735	0.125559837173418	0.126057281600717	0.996053822349793	0.319223994828411	0.746208194282143	0.455236482781398	0.485027918245045
EGLN1	-0.00592458858983172	0.0622408992892408	0.924165477477163	228.384862296458	-0.0118020951347451	0.108587846035714	-0.108687072868757	0.91345069546586	0.981062108176024	0.102914745634271	0.102237270490346
ENSG00000233461	-0.211171486218014	0.0840938732871155	0.0120341971443212	20.5736531647984	-0.270983276608936	0.19210981993906	-1.41056441932482	0.158373089165116	0.604347605767155	-0.68594190849286	-0.620030760216716
TSNAX	0.0623932280794059	0.0304876340828132	0.0407062839198181	183.767550499262	0.0871620204183389	0.0682194098008135	1.27767186307876	0.201365150179297	0.64544559243781	0.365491013035867	0.378023561935699
DISC1	0.0700515823232919	0.0838137335567286	0.403266998084338	487.806871239014	0.0755112747208879	0.136450736168429	0.553395876352619	0.579992361989678	0.887785689280012	0.394925532021369	0.345556076822376
ENSG00000286071	0.349124692795481	0.163817038359449	0.0330737645663109	7.35112661728071	0.43002880985906	0.343858187074666	1.25059930524697	0.211080704217734	0.655487319596303	1.4675297113194	1.33350080528973
SIPA1L2	-0.745380155151843	0.154735143802393	1.45633791828032e-06	142.901323221055	-1.09328687027995	0.245022967548174	-4.46197710043244	8.1206905845833e-06	0.00574214031235885	-2.73914742853081	-2.91156903419919
MAP10	-0.485497670900129	0.259231433535157	0.0610911896999752	5.73205741862085	-0.722531447409128	0.44155026780191	-1.63635150988805	0.101766041404442	0.523968063201679	-1.74030150509843	-1.87837369328845
NTPCR	0.0239268932056884	0.0392734071199606	0.542366000794999	87.3456446016408	0.0172402351359401	0.0793813049113637	0.217182561500978	0.828066074259082	0.96019855211359	0.217647491035425	0.183170409896691
PCNX2	-0.303544304155037	0.201892615938477	0.132711744556457	67.552046279036	-0.45099034719039	0.317739392422533	-1.41937184354736	0.15579063672064	0.601104531281012	-1.04097242506662	-1.12166190350695
KCNK1	-0.00274004467490464	0.180712860723936	0.987902601026338	184.180673814657	0.00448137124969283	0.278924011703487	0.0160666384450859	0.98718122874262	0.997505912207118	0.115154388165683	0.147614898340012
SLC35F3	-0.174378035666885	0.297605839585381	0.557918387486112	14.7230813869463	-0.25012819400298	0.54091631450348	-0.462415695915141	0.643783245603197	0.912085369654398	-0.54452803753567	-0.561913271291165
COA6-AS1	0.164686074985548	0.104228020894813	0.114094118955321	31.326480212695	0.216884324332667	0.177679212201641	1.22065109162311	0.2222181529907	0.666249201005608	0.758648687446619	0.739524626380514
COA6	-0.121582219931593	0.255163628050055	0.633727276075322	7.83795078535008	-0.211436782052065	0.447124280523891	-0.472881458829136	0.636297753654124	0.910136829389766	-0.341609839822866	-0.454090744377322
TARBP1	-0.0514359979332955	0.0871697234630343	0.555145572484374	141.654555476971	-0.0665508709184022	0.144649514049101	-0.460083612142737	0.645456206482408	0.912668620401198	-0.0720061838130225	-0.0503327974596761
IRF2BP2	0.00976068022080208	0.0574483105163073	0.865085875285861	308.472290554982	0.0261988188482275	0.0981943601606921	0.266805739202882	0.789618735149079	0.951273283769724	0.163200327613963	0.20813556585051
ENSG00000286263	0.218782308469537	0.193483086668589	0.258157483422465	15.4318726330892	0.354157091046166	0.309862507821591	1.14294915359711	0.253059702657435	0.693144695067602	0.966564978704608	1.12206679367803
TOMM20	0.0236178233141288	0.0776190607180518	0.760915606334349	142.966571125461	0.0398506492006216	0.128286519743803	0.310637854080118	0.756075946478595	0.947383113809229	0.216459595659833	0.246179534043287
RBM34	-0.0503288659952792	0.177346939139778	0.776573141503633	5.29285048459582	0.0918070157730996	0.36062265176153	0.254579171121533	0.799048148270373	0.953430644370054	-0.0677509750552123	0.39096791085966
ARID4B	-0.0384630437580734	0.0279830797050058	0.169283176498741	1419.36757622765	-0.054875215855662	0.0580052451165148	-0.946038858131442	0.34412876705763	0.764838759033318	-0.0221452536695157	-0.0177958966653567
GGPS1	-0.0285274523342617	0.0570526617174393	0.617061236530237	113.590363216508	-0.0335049339612914	0.0968580496408456	-0.345917908584049	0.72940440945448	0.939960370573357	0.0160417177192598	0.0417573136862169
TBCE	0.0463373684342494	0.0657061607060294	0.480672675981809	71.8946414538379	0.0638793036051299	0.122522398096762	0.52136837506789	0.60211017769749	0.897188136713165	0.30378108287284	0.313140911403213
B3GALNT2	0.238855904275599	0.0955994674999475	0.0124717806248182	76.4368945996214	0.34188447776264	0.162712310812281	2.10115925498143	0.0356269887697724	0.351536693555178	1.04371688602628	1.08786633137015
LYST	-0.172355217307179	0.0628568486501749	0.00610612004343748	314.014115506434	-0.261496698258412	0.106134518485845	-2.46382328755077	0.0137463865692143	0.247652203529035	-0.536753431723916	-0.593594225648854
GPR137B	-0.287407618546198	0.089172422165865	0.00126831210985235	65.6791312531647	-0.40624890471769	0.161352220953344	-2.51777696220964	0.011809807888276	0.231631198506303	-0.978951844170185	-0.996979573709921
ERO1B	-0.0674156968641656	0.0332294803646907	0.0424795021417094	148.177518764309	-0.0735992038375218	0.0772293904529732	-0.952994752461993	0.340592729478062	0.762009552330131	-0.133423393906015	-0.0699745998015919
LGALS8	-0.322954911537139	0.164467380930301	0.0495717256353577	24.2512491238931	-0.47065595080693	0.28224050732544	-1.6675705243976	0.0954010135880725	0.511246847734915	-1.11557616802676	-1.17646463538739
ENSG00000230325	-0.0321035554174234	0.0967854440427059	0.740117176832139	24.1470458251981	-0.00272297932476049	0.177064931920081	-0.0153784224534619	0.987730277779905	0.99773329241685	0.00229713621475823	0.127538316883222
HEATR1	-0.032878865170461	0.0345551531179831	0.341355949012046	118.868879110975	-0.0657670558779298	0.0652008835712443	-1.00868350665934	0.313126444226773	0.743990956696072	-0.000682729813722941	-0.0481485163999924
ACTN2	0.274127863349416	0.183809600844656	0.135864752644342	163.575517443081	0.337202658645316	0.287002476175383	1.17491201866585	0.240029916728479	0.68286121150154	1.17928297711471	1.07481936455426
MTR	0.0152308266438948	0.0485257867857149	0.753619182403774	280.879309940808	0.0261373543248142	0.0852418821884879	0.306625729673812	0.759128266997536	0.947383113809229	0.184224574288442	0.207964280805695
RYR2	0.0578256777393575	0.339112574524504	0.864600739636713	163.179018029664	0.0675381919398301	0.530323620818084	0.127352788540033	0.898661181184487	0.978591788230797	0.34793585132358	0.323337246094836
RGS7	-0.773389694799808	0.725399123934421	0.286352464002877	47.9398032645015	-1.04547199232068	0.94141127195169	-1.11053693902905	0.266767719640801	0.705745270196483	-2.84680075720798	-2.77832186885442
ENSG00000287738	-0.0297567125617257	0.159252958746504	0.851776779521092	9.34619848873406	-0.124432242063946	0.316166915414011	-0.393565031625798	0.693902202507575	0.927558669404168	0.0113171147104219	-0.211632563569739
FH	0.178490825843277	0.0767503788517459	0.0200397988550909	40.1930393372374	0.249782094121191	0.148148634070085	1.686023605206	0.0917912528579041	0.504961879913428	0.811706588435774	0.831201835600185
OPN3	-0.497967535008371	0.233232196820368	0.032755128637207	9.41018690513513	-0.793764279183734	0.420188566246587	-1.8890668212945	0.0588828755430971	0.426228728544821	-1.78822883258314	-2.07688037820629
CHML	-0.282188373243559	0.338774987432206	0.404863360386816	6.13290619855743	-0.424134242640415	0.564838161864377	-0.750895161262587	0.452715752636407	0.827492073644057	-0.958891923976084	-1.04682118538289
ENSG00000288723	-0.521734032839643	0.182791266182882	0.00431370380191034	17.5060859395737	-0.847848646997421	0.328650847048888	-2.57978536982532	0.00988617383206279	0.211833742928836	-1.879574232568	-2.22759892038841
PLD5	0.303863512700237	0.0712038436674608	1.97661964224699e-05	881.536961539679	0.419103890139057	0.115942993522896	3.61474098093124	0.000300648053639325	0.0401259507554957	1.29357052604362	1.30305600136177
ENSG00000272865	0.401013431066951	0.150749084633592	0.00781085447432374	24.5293152808292	0.558032614999422	0.259461174060864	2.15073649080352	0.0314970044025547	0.335755734695436	1.66696160009689	1.69021287726918
CEP170	0.00945833206462792	0.0186586349084322	0.612214830809104	800.600580771609	0.0169333538357902	0.0481990856233293	0.351321059659152	0.725347497336245	0.939450893610146	0.162038266907481	0.182315214503803
AKT3	-0.103640645219974	0.0446524795510041	0.0202841363319706	1485.53966010473	-0.150835825952455	0.0826789152504518	-1.82435661493068	0.0680981764696302	0.446313832213342	-0.272652253811409	-0.28521222869161
ZBTB18	-0.715778423218342	0.225008657515485	0.00146709362163588	37.9450324024382	-1.08079445334157	0.36049392144229	-2.99809341865584	0.00271674383426342	0.116197508286303	-2.6253745848032	-2.87675603840397
ENSG00000240963	-0.0309809581883658	0.0954612512481757	0.745529531724192	104.41595398443	-0.0435004086100424	0.158302599636768	-0.27479276215208	0.783475459087277	0.949812507899446	0.00661178508049186	0.0139026224255603
ADSS2	0.0904042972087388	0.0509622905591953	0.0760722590607202	521.870337411009	0.12572523777071	0.0885911306587856	1.41916280823809	0.155851556137735	0.601104531281012	0.473150220201662	0.48548884508782
CATSPERE	-0.0934312005630212	0.0606547065191288	0.123468140232173	132.756535559049	-0.136663857766441	0.109128230999322	-1.25232358771847	0.210451977226769	0.654976202011657	-0.233412740592702	-0.245718776679644
DESI2	-0.102051198825645	0.0427972530070336	0.017101100114986	104.526642257727	-0.168859423699774	0.0886063000858627	-1.90572705931906	0.0566856266676251	0.418396728775342	-0.266543292462742	-0.335439133195895
COX20	0.00831630658957815	0.0698574775960199	0.905238307541866	117.237975827223	0.00447616861964096	0.117646901817829	0.0380474840431593	0.969649822623156	0.993605894444974	0.157648946505631	0.147600400013627
HNRNPU	-0.0342545953665413	0.0363401504796006	0.345880336763117	853.681415613813	-0.050476413986629	0.0663649985232133	-0.760587886835758	0.446903257081003	0.824325793874989	-0.00597028315558917	-0.00553762256788575
EFCAB2	0.00440680028114989	0.0573407070228453	0.938740557891265	443.348291969415	0.00646686233093975	0.105571811585948	0.0612555779217159	0.951155668011739	0.989292639597701	0.142622945618921	0.15314792633642
KIF26B	-0.753469543559963	0.428932702803319	0.0789834847716157	20.0259879135391	-1.05058257986492	0.610931862207345	-1.71963952914336	0.0854979861126337	0.491069330390446	-2.7702386067523	-2.7925636976027
SMYD3	-0.353978376071414	0.136925241789416	0.00973240904535624	310.435652717439	-0.531175938716001	0.213880374278573	-2.48351883854551	0.0130091453250363	0.241799378474934	-1.23481337314289	-1.34511751456972
TFB2M	-0.0729910761437184	0.126518737900398	0.563994108658636	19.9722392197295	-0.109199079560269	0.226046503446223	-0.483082365333947	0.629037254812881	0.907885767120113	-0.154852098041292	-0.169181849284115
CNST	-0.123081373327934	0.0610047905158224	0.0436361696268567	111.459604810735	-0.18783629374647	0.115344643665182	-1.62847868594326	0.103423425051607	0.526440584270735	-0.347371764343658	-0.388322550424147
SCCPDH	0.0165104320507914	0.0984937565937374	0.866874978566385	111.359163271903	0.0164862505792038	0.166485962519167	0.0990248687021031	0.921118524775586	0.983174432485618	0.189142676591338	0.181069258347493
LINC01341	-0.59922062155729	0.315812579572799	0.05777607053988	10.6656803656086	-0.89038564967875	0.51065663792875	-1.74360927391486	0.0812272450828826	0.482237547628181	-2.17739023769106	-2.34613807120204
AHCTF1	-0.0468870534498413	0.0552137737010472	0.395774881904968	216.944948501041	-0.0701528007803715	0.0975264675947474	-0.719320636853967	0.471943383445059	0.838409617577085	-0.0545225328224554	-0.0603704042540899
ZNF670	-0.109336943052559	0.0837738087084081	0.191843577790034	38.0754036274183	-0.153898826035212	0.14658765264345	-1.04987577916637	0.293775228778742	0.730794229649909	-0.294545702633547	-0.293747983584173
ZNF669	0.443834850131815	0.0860904081580527	2.53021683421598e-07	16.1426033407469	0.568336929763291	0.184801249667073	3.07539548995027	0.00210223589413387	0.10146696250799	1.83154368030781	1.71892822261159
ZNF124	-0.159351146044216	0.0934692722383112	0.0882222892639333	43.3800693589488	-0.238232036813161	0.165049409417493	-1.44339829905451	0.148908302991325	0.591866560118978	-0.486772904538967	-0.528761890555881
ENSG00000259865	0.116231805763816	0.202434261762138	0.565852348021383	10.9408896205868	0.157174613805462	0.332939920521798	0.472081009568125	0.636868966851032	0.910340060329313	0.572417016526676	0.573129771664306
ENSG00000290683	0.113055591222559	0.0842988725345477	0.179878848149985	17.7078695771533	0.122792750491801	0.209755676639281	0.58540847360698	0.558273092473786	0.875870653845605	0.560209387545386	0.477316794169756
ZNF496	-0.000319175064388722	0.0694960462831906	0.99633556188562	81.8998875942033	0.00866971932450571	0.122832614369567	0.0705815745191343	0.943730775237731	0.988082304994012	0.124458884960023	0.159286694489348
ZNF496-DT	-0.541355222383092	0.482145129802336	0.261520092374907	22.4805496556007	-0.8404803021033	0.764889124712532	-1.09882631998354	0.271843829517255	0.711138630601742	-1.95498733801371	-2.20706533100519
ENSG00000289367	0.634239198923929	0.248581364683518	0.010728032738181	12.5641648500542	0.868767555359974	0.392262259331588	2.21476202385707	0.0267764031173912	0.317145638933121	2.56335370645253	2.55614732578716
ENSG00000290612	0.101361419238099	0.289059682789965	0.725844084291509	13.4031230784996	0.126783940068186	0.454147481149203	0.279169092267922	0.780115061845761	0.949812507899446	0.515263395712858	0.488439162773517
OR2L5	0.257549798547232	0.214779571626847	0.230475281246583	29.4962404007644	0.35714642783172	0.331148795505864	1.07850740415994	0.280807379310288	0.719176916569408	1.1155659763567	1.13039726883422
OR2L2	0.158364010308032	0.215148403739223	0.461688877303632	28.4679087488606	0.218795773598489	0.338245269930672	0.646855382909963	0.517725544415066	0.859691262221308	0.734350133625283	0.744851319812377
OR2L3	0.297868866474333	0.235525647450928	0.205979529239486	36.9866228189208	0.416433132110575	0.35762096787579	1.1644539037633	0.244240113699095	0.685223150248137	1.27053038941261	1.29561331925517
OR2L13	0.640959968634551	0.315467598997437	0.0421761863099489	12.5165345227165	0.906567418883424	0.476694980033968	1.90177672695195	0.0572003500919756	0.419661791749708	2.5891846640375	2.66148534775615
OR2M4	0.207525953393225	0.257994504593752	0.421176801151108	5.23398151432078	0.19207483422407	0.464694994493141	0.413335276902591	0.67936098734309	0.922115662060273	0.923301715260535	0.670387270567639
SH3BP5L	-0.060826638165722	0.0974313614178293	0.532428971695994	31.8134075939038	-0.0827596068432298	0.16680759773107	-0.496138113424884	0.619796970472238	0.904626861994814	-0.108098661309483	-0.0955021716792385
ZNF672	0.0517221755137826	0.0653147672613502	0.428424242742036	30.5201077458985	0.0689051836177079	0.142994287592704	0.481873680254788	0.629895684191566	0.907885767120113	0.324477331853791	0.32714668311321
ZNF692	-0.0522755651880804	0.0774650765798677	0.499785356475893	88.9866562944935	-0.0815186349766404	0.128973897849874	-0.632055294409479	0.527350746232454	0.862396852809622	-0.075233020482311	-0.0920439178772215
PGBD2	0.102349837141613	0.0948942066693964	0.28078043545739	21.0150105057772	0.120193515686546	0.173911704676904	0.69111803549878	0.48949136711433	0.847767860275854	0.519062332745552	0.470073427990705
SH3YL1	0.114590031454813	0.0554562755603017	0.0387989205263916	306.936374390106	0.165336683443435	0.0902910112764496	1.83115330204038	0.0670776645715667	0.443691455739521	0.566106935335691	0.595875257777078
ACP1	0.0739120308818458	0.0647114001852992	0.253379439863086	83.0967081697715	0.100635629385129	0.111595617431994	0.901788364999692	0.367169301600038	0.782828708260538	0.409762981788077	0.415570875207474
ENSG00000228643	-0.433562922672501	0.214948061893192	0.0436893566559974	7.98518307691086	-0.546587249794371	0.363260674423783	-1.50466947918705	0.132409073612353	0.573367420118657	-1.5406927792506	-1.38806468087198
TMEM18	0.103543059353474	0.105770844708781	0.327610800851949	35.9045075008917	0.145027583942536	0.190650945142373	0.760696905196213	0.446838123742363	0.824313168009978	0.523648425361596	0.539279276469657
EIPR1	-0.0839575182996968	0.0615295104100663	0.172407691526848	86.5556443652121	-0.13341972801288	0.110032078167599	-1.21255301394615	0.22530076222243	0.669358373755632	-0.197001095014272	-0.236678262259828
TRAPPC12	-0.0550692588981301	0.0373633045586481	0.140512234502104	350.722006883496	-0.0835970098513321	0.0708034910969323	-1.18069050771642	0.23772569375031	0.681232553151964	-0.0859704489074567	-0.0978357879477116
ADI1	0.0961305309666978	0.0577396119560196	0.0959332230792488	59.6746764632261	0.147507503035271	0.118858149654138	1.24103819102433	0.214591640834546	0.658298261319339	0.495158726324062	0.546190141946982
ENSG00000235078	0.0477093797417023	0.14973755842687	0.750014691185852	14.1759716895555	0.0678688712059119	0.261356782229918	0.259679012830082	0.795111382750723	0.952663883648476	0.309054342843778	0.324258759998546
ENSG00000242282	0.208901955295269	0.196392243890936	0.287465719403938	6.5706142332451	0.258666710156001	0.347322964111428	0.74474404771294	0.45642646549178	0.829517190311604	0.928590312891305	0.855960863591922
RNASEH1	0.033018230242963	0.0537536970301923	0.53904986898552	67.2742137317047	0.0672613994310544	0.114551476308058	0.587171825268941	0.557088312780906	0.875466724567706	0.25258961098775	0.322565900046134
RNASEH1-DT	0.0496089189443258	0.0560059219444485	0.375736152632204	55.51113805892	0.0815930031133626	0.116695470282134	0.699195974925982	0.484429565703281	0.845864897774925	0.316355131099683	0.362504213119707
ENSG00000287126	0.251996524357109	0.148230049767428	0.0891240228985618	5.68983522534434	0.445241312909317	0.351726643939906	1.26587314489996	0.205558502431355	0.651211546009011	1.09422223207753	1.3758939472522
RPS7	0.0679689492319279	0.0892576352451884	0.446363428951493	150.152196527636	0.100621111732419	0.144971858804697	0.694073405432248	0.487636175709356	0.846961743338693	0.386921031143582	0.415530418425953
SILC1	-0.030974059997546	0.0874350148828129	0.723149770035175	1193.75543880182	-0.0494749489817835	0.144814056615941	-0.341644658936633	0.732618324293977	0.941099729319428	0.00663829794764127	-0.00274680977523749
RNF144A	0.0479245062603603	0.0318021060637001	0.13182087411718	1402.64402611698	0.0750973743484961	0.0631574461953688	1.18905020504143	0.234419911394704	0.677682161377077	0.309881171349756	0.344402648146822
KIDINS220	0.0205673825425141	0.0425257332741552	0.628637427489856	1058.74003112591	0.0307739757016689	0.0754272284833839	0.407995578260551	0.683276921185276	0.923074440429625	0.20473537215869	0.220885293712369
MBOAT2	-0.0329937390376441	0.0288442143841774	0.252681759924512	933.141096700157	-0.051062323879563	0.0551724300135799	-0.925504348222377	0.354703622944521	0.771219115633632	-0.00112424203904717	-0.00717039537235473
ASAP2	0.0208231828957926	0.158055006379378	0.895184859430083	268.055623618776	0.0307142526061526	0.244947127539195	0.12539135655403	0.900213730579634	0.97903956519529	0.205718528606577	0.220718861557299
ITGB1BP1	-0.0282889631609049	0.0640366148409776	0.658661211884835	189.475122321798	-0.0361020995692471	0.110770110062794	-0.325919145054396	0.744485530249348	0.9442559900952	0.0169583394734196	0.0345197138018091
CPSF3	0.0504176353506575	0.0562650378649503	0.370213262992943	74.8446138936393	0.0562354207667094	0.104986705901629	0.535643253912559	0.592205128979067	0.893615549938324	0.319463394005524	0.291839472104036
IAH1	0.0609904851424502	0.0745019613919889	0.412990310305511	78.7695649620815	0.0769188767371693	0.128747153908717	0.597441375610569	0.550212736384429	0.872908741075678	0.360099637513826	0.349478683897998
ADAM17	-0.0788802209922025	0.0558143479131444	0.157579102734329	252.005380038345	-0.1168044527552	0.101687477389451	-1.1486611306902	0.250695739355953	0.691403851373466	-0.177486745164004	-0.190375972596042
ENSG00000239300	0.0805540024901563	0.0995597688226616	0.418456510221555	50.8626049009742	0.0973963802374669	0.178646057072999	0.545191882951375	0.58562155357818	0.890811612098614	0.435291082628027	0.406543961719605
ENSG00000271855	-0.0633971230924328	0.111793979865421	0.570653795920539	13.1581902226669	-0.10084468102074	0.21723774931935	-0.464213431306056	0.642494839203246	0.912085369654398	-0.117978197430135	-0.145900394409319
YWHAQ	-0.0789917492590931	0.0429932895071255	0.066165007511172	721.14470728999	-0.11313145893299	0.0756616202132728	-1.49522913485196	0.134854652312951	0.577118845352401	-0.177915398734297	-0.180140329716115
ENSG00000240687	-0.182797000066239	0.121326784855966	0.131900394721724	247.525581021028	-0.267358988027833	0.192400154169169	-1.38959861639589	0.16465079614735	0.610905356583061	-0.576885925348038	-0.609930845704023
TAF1B	-0.169394376111782	0.096777325506609	0.0800576094929147	74.7575080542197	-0.256637406594959	0.166199588538704	-1.54415187697768	0.122551543792386	0.558914524227638	-0.525373579917172	-0.58005269072556
HPCAL1	-0.27665439530189	0.190017454470747	0.145408650051249	53.7341446862255	-0.393069999019457	0.298795124686773	-1.31551677568873	0.18833628312751	0.636276090776219	-0.937622343906781	-0.960253518942381
ODC1	-0.969405680576369	0.209764434137413	3.81156208068308e-06	22.4923710813274	-1.37013875596846	0.367039166538285	-3.73294972547718	0.000189250379672644	0.0335300659373251	-3.60017884224607	-3.6830805503379
NOL10	0.00107344734189965	0.0387797829170218	0.977916903254038	230.022421372652	0.0132331212127225	0.0709001164510125	0.186644562450976	0.851939324859856	0.966679588333896	0.12981136270552	0.172003664434388
RN7SL832P	-0.14283962671121	0.105431315241764	0.175477415066004	13.0827159411263	-0.138647593388982	0.214147962338087	-0.647438303289066	0.517348312662499	0.859691262221308	-0.423311668115373	-0.251246912686226
ATP6V1C2	-0.377241793784672	0.269697461292955	0.161885217660164	5.82365584210858	-0.567230965015104	0.493617174000822	-1.14913134082762	0.250501826848327	0.691196210652305	-1.32422520870733	-1.44559314591773
PDIA6	-0.399914081003634	0.137238856251091	0.00356829457762149	110.737950863999	-0.585478315350033	0.216647021238891	-2.70245264394585	0.00688299885292095	0.180889995998116	-1.41136506243296	-1.49644358851958
SLC66A3	0.109986852953377	0.0911828614713564	0.227731567601998	37.4780872495842	0.143438534688311	0.165058250585876	0.869017660002901	0.384837471453651	0.795777954877761	0.548414838485725	0.534851024892835
ROCK2	-0.331147747665346	0.107827887466586	0.00213288122612109	140.308979388744	-0.470783010443212	0.176490249029752	-2.66747320620443	0.00764239826482461	0.192997850466339	-1.14706494262261	-1.17681871631548
E2F6	-0.0341720889885512	0.0489715060216708	0.485305190039441	70.2186192198893	-0.0851875114852089	0.0972560730281297	-0.875909429949633	0.381079272674788	0.79299927518641	-0.00565317383000363	-0.102268086914799
GREB1	-0.046874235716816	0.166315735685916	0.778067079794608	122.639874967582	-0.0524336618681585	0.258307085495181	-0.202989638350965	0.839143131017452	0.963556524752258	-0.0544732684773926	-0.0109919443861487
LPIN1	0.155841093022485	0.0761961400102681	0.0408290047717915	190.318982855723	0.232737240712095	0.132490877778259	1.75662841559259	0.0789811662786203	0.476718588780302	0.724653421462934	0.783702427520267
ENSG00000287291	-0.165885755408027	0.162353654830806	0.306896590244514	10.1129236692312	-0.548829074562804	0.372384891152834	-1.47382207925712	0.14052950191887	0.580809177679992	-0.51188836371683	-1.39431204170071
NBAS	-0.0421357615641746	0.0363733683393106	0.24669128837822	547.574733898979	-0.0644749594377573	0.0650358709562359	-0.991375351629317	0.321502331355104	0.748425674078006	-0.036261169249992	-0.0445477922038186
DDX1	0.039114016314536	0.043597210174993	0.369629345662608	171.192463313081	0.0483966261330785	0.0800177813070085	0.604823394782625	0.545296347341201	0.870578115161354	0.276018473787942	0.269994866215034
MYCN	0.173817523045302	0.129087092572233	0.178136944076821	15.2925677122795	0.362018090753996	0.238982991548978	1.51482784782114	0.129816006219956	0.569611529619181	0.793744972199254	1.14397327911833
ENSG00000226764	-0.0206805109240827	0.134272135262898	0.877594455472005	31.8781632186817	-0.0294287079665456	0.227137950418757	-0.129563148352312	0.896912060779983	0.977710360813914	0.0462010624767101	0.0531166558467709
GACAT3	0.0127828723626924	0.0839781565357334	0.87901607437841	36.3697800357557	0.0419216973275652	0.164392428273075	0.25500990384988	0.798715449898324	0.953430644370054	0.174815978855132	0.251950986444418
CYRIA	-0.661464070838771	0.336862128063402	0.0495759474813368	15.3223113973351	-1.05029814532968	0.537727688507345	-1.95321566617697	0.0507940454988867	0.397966421853327	-2.41661996398135	-2.79177105528791
SMC6	0.048953098971321	0.0429464419342383	0.254343005187157	274.966263917974	0.0720649740095642	0.0724573812796437	0.994584302342296	0.319938485348595	0.746208194282143	0.313834518337236	0.335952166485082
GEN1	-0.00169138732739695	0.117636834154079	0.988528377626581	31.9711504799858	-0.0421823268644764	0.208335255969117	-0.202473300393906	0.839546729334653	0.963628751420393	0.119184852626	0.0175757606575338
KCNS3	0.247721780234901	0.357508916854751	0.488365548009839	30.4677639324696	0.332488815224366	0.505152778721999	0.658194568513588	0.510413114497523	0.857543854955096	1.0777924570872	1.0616831546437
RDH14	0.238172936139444	0.0699062899489932	0.000656735326251343	36.9614341341081	0.358143201717601	0.142191036052342	2.51874669220192	0.0117773350103445	0.23132648849485	1.04109193059461	1.13317500874389
TTC32	0.0410109259393333	0.0427964395247318	0.337922129488256	74.3640422608391	0.060339084441982	0.0896814115252491	0.672815953894682	0.501064386718342	0.853535600695109	0.283309155386989	0.303275275678064
WDR35	-0.0327581764078713	0.0607229400910256	0.589562910837746	99.434457048482	-0.0303523183239568	0.105488962848184	-0.287729801340817	0.773553576073299	0.949505713946573	-0.000218868315461824	0.0505428029528467
WDR35-DT	-0.125166164201533	0.158307469966089	0.429146922174946	5.2096244386109	-0.177557547649501	0.347618062124768	-0.510783434451605	0.609502710034184	0.901333295300221	-0.355384558554471	-0.359678458058456
LAPTM4A	0.140141918237174	0.0694346416339499	0.0435570572156793	51.0774262206623	0.192031919487955	0.127237330366598	1.5092419727345	0.1312369576097	0.572162110324568	0.664314392533331	0.670267678775649
PUM2	-0.0430557805175412	0.0255125610988174	0.0914821484534291	739.633872661887	-0.067613550238445	0.0519960001409283	-1.30036060572328	0.193477405148629	0.638692218396803	-0.0397972181826344	-0.0532941980343428
RHOB	0.176223095164954	0.075616023699438	0.0197797735791587	255.56779048329	0.268922587637127	0.127389247529327	2.11103050573571	0.0347696898798465	0.348930369373586	0.80299067381764	0.884541227294768
HS1BP3	0.0354849978378081	0.0880190842088606	0.686837010285576	62.3729546170449	0.0681121897276587	0.154736807263018	0.440180917083826	0.659806079763342	0.917040235494746	0.262070514494043	0.324936823076031
LDAH	0.126403379059585	0.114375224850802	0.269088540207065	89.8001360472331	0.195687299554359	0.192563703515338	1.01622110492267	0.30952410842283	0.74064808448167	0.611510972976363	0.680454236869992
ENSG00000233005	-0.0824416493447296	0.273542963712922	0.763121200898838	8.52819843905531	-0.114213366537081	0.453631473583417	-0.251775666346217	0.801214466976371	0.953461253390556	-0.19117492504177	-0.183155314331006
ATAD2B	-0.0457179263879175	0.0380874307323934	0.230006711517045	419.066285908676	-0.0681380409282227	0.0704732505517461	-0.966863886577663	0.333612082013426	0.756686778481777	-0.0500290487650765	-0.0547558120893263
UBXN2A	-0.0716120555925791	0.0532793230123976	0.178920193718642	322.634494213735	-0.0921177985093788	0.095528214242896	-0.964299387772019	0.334895847751851	0.75757630524082	-0.149551898376813	-0.121580927193985
MFSD2B	-0.62782231220043	0.128547433737655	1.03968839311407e-06	10.2229446106684	-0.79670905433601	0.269621427801466	-2.95491742192932	0.00312752750387877	0.122859705444038	-2.28731947045345	-2.0850866721124
WDCP	-0.0584463036866892	0.0900134504920103	0.516140391510383	15.3404515473141	-0.0247069355336938	0.175721391525567	-0.14060289028669	0.888183664804793	0.976496955487008	-0.0989499593581635	0.0662749617744038
SF3B6	0.090554769004181	0.0747107882882993	0.225485259242181	49.2811880317797	0.0986255697105829	0.147697756210661	0.667752660845528	0.504291488988433	0.855208298783105	0.473728551365079	0.409969381169673
FAM228B	0.121445388926041	0.0466467631608931	0.00922741453822138	321.809947152994	0.184487182094642	0.0797639407831211	2.31291458625728	0.0207273356997117	0.29011660859321	0.592455174554365	0.649242531084468
FAM228A	0.0570484548917837	0.206151050355712	0.781986411081996	15.074889547862	0.0505815642764448	0.37658015938655	0.134318187019843	0.893150972394653	0.977097629117753	0.344948632407565	0.276083699366615
ITSN2	-0.0425462956681113	0.0202621832938335	0.0357474668114736	746.579714894264	-0.0544055020272482	0.0501648659222665	-1.08453398662627	0.278128106303053	0.716649213153572	-0.0378390374827352	-0.0164869309452584
ENSG00000242628	-0.0205224940341501	0.181797639362645	0.910120561948648	15.5594731945419	-0.0735051058347356	0.319222126464177	-0.230263192119248	0.817887260584794	0.956715125731707	0.0468083928506562	-0.0697123740536449
NCOA1	-0.03826882839387	0.0195722036459071	0.0505518986840204	1260.98999076964	-0.0575425673563898	0.0415025433497449	-1.38648291675704	0.165599493130581	0.611145102258004	-0.0213987961875461	-0.0252290856981261
CENPO	0.129560229691213	0.116832602662281	0.267456497479611	9.24743857132788	0.0897405540772285	0.257076286293994	0.349081416146648	0.72702818783052	0.939860691107049	0.623644177695279	0.385209239604598
ADCY3	0.100353030988984	0.127939072023899	0.432816337279179	110.865256903235	0.143898295237738	0.198144024118606	0.726230810532053	0.467697286922859	0.836079245994787	0.511387703610075	0.5361322535096
DNAJC27	0.0520818704364149	0.0401277814025806	0.194321503489574	112.167412542371	0.0423819341719239	0.0845602750334755	0.501203835431542	0.616227675286304	0.903170461591762	0.325859802119862	0.253233542366662
DNAJC27-AS1	-0.152491842176514	0.0620077990072449	0.0139232866504259	142.489565178916	-0.2142131789875	0.105534473387664	-2.02979341357607	0.0423775427451218	0.376696176877662	-0.460409497533812	-0.461827813618273
EFR3B	0.0949629173001518	0.11539713363306	0.410551970133882	143.810027885372	0.148030437822891	0.194987541630207	0.759178953615561	0.447745514189243	0.825139771520895	0.49067105892958	0.547647420122405
DNMT3A	0.0026480161675494	0.0315383766699164	0.933086871903974	493.828243326528	0.0104723877065618	0.0632033816727338	0.165693471289046	0.868398184191886	0.970718534137165	0.135863142829111	0.164310244945133
ARNILA	-0.00516372435249059	0.164393175081572	0.974941912682239	8.57439565721987	0.00541519417691333	0.315413326861908	0.0171685649138223	0.98630214005676	0.997505912207118	0.10583909101269	0.150217210910842
DTNB	0.0257828393913815	0.0466069626399031	0.580128411125623	1029.99777949815	0.0459217766630697	0.0806213733960655	0.569598044894021	0.568950354817415	0.882154035941093	0.224780731611553	0.26309812840856
DTNB-AS1	0.369770393690354	0.177894634285571	0.0376548513875552	7.42449523393874	0.47997706010361	0.320367274718806	1.49820876843584	0.134079018196534	0.577037576182407	1.54688047724202	1.47269310365105
ASXL2	-0.0121363539550169	0.0252875103554613	0.631273819030241	221.145712318445	-0.0201473122608943	0.067762164928414	-0.297323916409378	0.76621922413669	0.94777156194709	0.0790401219550384	0.078981401737673
KIF3C	-0.0848141593936141	0.139152495507777	0.542189675695583	52.3077914637279	-0.112682383976925	0.231449049799984	-0.486856109689384	0.626360304190697	0.907523294933089	-0.200293554169293	-0.178888878965285
RAB10	-0.0147842885604628	0.0292541315418244	0.613295910618453	586.096964511997	-0.0144628474614173	0.0580482659410198	-0.249152101737412	0.803243128506322	0.953461253390556	0.0688629116910201	0.0948224715753405
GAREM2	-0.0949408283708218	0.231805588537933	0.682120731902908	6.45012423004339	-0.0698520676445128	0.419894002126415	-0.166356431124927	0.867876459052492	0.970698266681457	-0.239214923013974	-0.0595323421364255
HADHA	-0.0779467772941298	0.0361538280721278	0.0310855572486777	180.354250197938	-0.120863812828097	0.0689635860526847	-1.75257436200842	0.0796750952430568	0.477720397101009	-0.173899098865877	-0.201688313982501
HADHB	-0.0172238357344348	0.0430141437289746	0.688845273199387	177.468192233815	-0.0211477683812499	0.078039941134885	-0.270986472743462	0.786401436324485	0.950047298315664	0.0594866285730595	0.0761934004339209
ADGRF3	-0.287396876794838	0.126785515127708	0.0234027010884484	36.2267487353223	-0.418416752094543	0.210078487745259	-1.99171631795976	0.0464021922816176	0.386466315221812	-0.978910558761564	-1.03088808169972
SELENOI	0.0908318569174753	0.0358454273903443	0.0112772826473616	160.626057475535	0.109783167513676	0.067601886543022	1.62396603301611	0.10438305808385	0.52811985964333	0.474793525533782	0.441062596143169
SLC35F6	-0.0802212278582342	0.0829867989364484	0.33370674548824	37.2766585319594	-0.104632784415173	0.151076528116113	-0.692581340860279	0.48857232338264	0.847511246960469	-0.182640841044253	-0.156456816612696
CENPA	-0.121860490634812	0.15177193157106	0.422021846250406	15.886256008438	-0.137776773261089	0.268554490569538	-0.513030979183771	0.607929650630284	0.900573040348548	-0.342679359988188	-0.248820171920189
DPYSL5	0.0698794273680215	0.179278385493386	0.696698003729427	707.348437594999	0.103049296595409	0.299612943438761	0.343941404575774	0.730890352921246	0.940394411847467	0.39426386266814	0.422297114561874
MAPRE3	-0.0897996573170053	0.0856935589935584	0.294677278973775	86.3925161987389	-0.13442103511209	0.14679759892266	-0.915689603226472	0.359829719610439	0.775656149304103	-0.219455077468557	-0.239468635012068
TMEM214	-0.0775175552579078	0.0857957905097252	0.366254043156635	23.849799391928	-0.155707501008918	0.166791268017333	-0.933547078692016	0.350537574834403	0.767705453762256	-0.172249404457414	-0.298788272790424
AGBL5	0.082184429105027	0.0768243723780904	0.284722730251373	40.2664882013014	0.0927480053128836	0.137319360210107	0.675418274385881	0.499410058369025	0.852756901747373	0.441557549498268	0.393590194846291
OST4	0.243381819250228	0.0749393464960575	0.00116334754748604	32.008724484045	0.362287565470228	0.149302707416611	2.42653044769851	0.0152439711284257	0.259735228552044	1.06111202419893	1.14472423245341
KHK	0.15630910886266	0.14447141956588	0.279280108666298	13.2998222677754	0.211072431607364	0.258722170807188	0.815826610254692	0.41459931144118	0.811732037980326	0.726452218005172	0.723328449291154
ABHD1	-0.04014861648713	0.151164861074936	0.79055121212095	13.0509346430644	-0.110307554666482	0.264219208468655	-0.417484994016126	0.676323698073933	0.92111835976814	-0.0286236719973788	-0.17227087036002
PREB	0.026144740147568	0.100196631617024	0.794143156242483	27.3566988617803	0.00588237126930308	0.18143452330696	0.0324214552009542	0.974135952704575	0.995032910303221	0.2261716798936	0.151519107432003
SLC5A6	0.0751403736632556	0.14057288060827	0.592975136527275	18.2039078904467	0.096387042430151	0.248088889436305	0.388518174470274	0.697632607052316	0.928480064340447	0.414484058636797	0.403731209550402
ATRAID	0.188858764319322	0.0567110052803597	0.000867848639537528	39.3262434496535	0.236269696755837	0.116163650663425	2.03393828797968	0.041957817954761	0.37626345054929	0.851555265082886	0.793546429525972
CAD	-0.115118788238845	0.0553311843977302	0.0374759547923699	42.0638860146044	-0.165849061176211	0.112727462600212	-1.47123919363283	0.141226441167972	0.580809177679992	-0.31676794862626	-0.327050064980213
UCN	0.159479119325852	0.119704791939679	0.182771437150272	21.9094019893644	0.247330308114599	0.237622040154773	1.04085592377501	0.297942420588879	0.733129910500257	0.738636001908555	0.824369369444181
MPV17	-0.0643601921134775	0.0540124674519864	0.233425853689886	78.7269720290797	-0.0879966252199922	0.105200932228135	-0.836462409184413	0.402894815712847	0.802611421863796	-0.121679707243019	-0.110096329049177
GTF3C2	-0.100428470212695	0.0488009047945119	0.0395975927499227	118.529597002187	-0.142343405746429	0.0912526000630898	-1.55988328713939	0.118787464652353	0.553426149533966	-0.260306412495439	-0.261546144667858
EIF2B4	0.00187295128621306	0.0715641224947889	0.979120426822555	45.8280037009919	0.0109917252472746	0.135003288484268	0.0814182037392039	0.935109372680229	0.986594803673814	0.132884217953325	0.165757498563893
SNX17	0.0620083685183753	0.0864779516425022	0.473347859839651	44.9969007971492	0.09831131463387	0.149777091456053	0.656384188517346	0.511576961235407	0.857695654450367	0.364011823683278	0.409093637050806
ZNF513	0.203932135922282	0.12222524419053	0.0952176219446711	10.8874244014298	0.358531805693056	0.258386443371868	1.38757978558906	0.165265040387764	0.610905356583061	0.909489049352144	1.13425794318566
PPM1G	0.104155099821408	0.0746682352758433	0.163044468582569	81.6762050363655	0.171182584486656	0.126624036145207	1.35189644634571	0.176408444531568	0.622499239053654	0.526000773686002	0.612166206873686
NRBP1	-0.156513723744781	0.0572543533973444	0.00626353881172083	112.218342736991	-0.240656508740901	0.105326711984613	-2.28485731877835	0.0223211954018015	0.298467504602207	-0.475867407367784	-0.535518239742936
KRTCAP3	0.0672675205323193	0.126833264647911	0.595861095184244	7.78691171673108	0.0105583876315987	0.256742300237409	0.0411244567873523	0.967196677396191	0.993328203193444	0.384225123417443	0.164549903535098
IFT172	0.088510808568033	0.0533004184940271	0.0967933051797081	212.139250770174	0.141709184688622	0.0917246258879653	1.54494153905527	0.122360404676032	0.558914524227638	0.46587268699168	0.530031792988829
ZNF512	-0.0986592872964165	0.0479933227672373	0.039812620225944	108.008919924677	-0.194662027996469	0.102045467776668	-1.907600917882	0.056442816426682	0.417913251259758	-0.253506642403895	-0.407344030328034
CCDC121	-0.102382277208576	0.123732604938799	0.407983272219235	10.9781174005376	-0.109954369150752	0.247196678265211	-0.444805204998688	0.656460532552007	0.916000478672963	-0.267815776424404	-0.17128663761029
GPN1	-0.101128868629743	0.107957951580375	0.348890708887421	18.1357019597259	-0.212977068048272	0.200930300467912	-1.05995495727775	0.28916509151996	0.72661206898992	-0.262998360379734	-0.458383105909429
SUPT7L	0.0370911838840535	0.0584188254042502	0.525481672431178	71.7549403967406	0.0541137196671932	0.102576096594482	0.527547074452666	0.597813735280161	0.895296181757072	0.26824381389583	0.285926863533536
SLC4A1AP	0.0152893144257439	0.0579845552177458	0.792027213597603	76.3696726533992	0.0149638562059839	0.109660882994258	0.136455733324411	0.891461016838385	0.97670509629448	0.184449369286222	0.176826755941837
MRPL33	0.0166516638469086	0.0566319669319138	0.76873273133979	110.401170535506	0.0451592550083633	0.0982030965302686	0.459855713352624	0.645619790091089	0.912668620401198	0.189685494258396	0.260973186270463
RBKS	-0.212035404036695	0.0839823853933596	0.0115777182934361	31.2620387657516	-0.300464005527695	0.172636366182709	-1.7404444507926	0.0817810060627609	0.483102334059969	-0.689262335392174	-0.702185598383779
BABAM2	-0.155128278483514	0.0580220261206027	0.00750396263572248	382.479377497179	-0.223418059169809	0.0958317886711457	-2.33135645559623	0.0197345716066076	0.284201946701268	-0.470542514636594	-0.487479331388028
ENSG00000223522	0.393109634017463	0.132245156043633	0.00295305854276112	7.32403586504917	0.627848061143046	0.288917021101965	2.17310859273142	0.0297721451461121	0.328678904493612	1.63658373340361	1.88476969081666
PLB1	-0.160918459491406	0.253913211126013	0.526241515764898	10.9771514205506	-0.352228874379566	0.494598937567208	-0.712150487245444	0.476371593384395	0.841139495651009	-0.492796798961763	-0.846440322715195
PPP1CB-DT	-0.0613288329752128	0.0710049821651539	0.387738553036572	66.452897963231	-0.0915240168906692	0.129366442162421	-0.707478812594687	0.479268974839393	0.842730452787591	-0.110028823088847	-0.119926218013419
PPP1CB	-0.132980258044613	0.0596934798319562	0.025899305202671	213.626046268347	-0.193030748803777	0.105138974497756	-1.83595807098059	0.0663638580664144	0.4426970192336	-0.385417655255668	-0.402798095305524
SPDYA	-0.445212469842241	0.115100909645286	0.000109723256392668	19.3761332487307	-0.647683213082166	0.232475134984411	-2.78603220566189	0.0053357570194727	0.163706299107195	-1.5854672577378	-1.66979185682275
TRMT61B	0.0441242580610815	0.0345573311422549	0.201657970344324	101.297177514792	0.0701542265845485	0.0742038344011849	0.945425895449795	0.344441486937488	0.764991087596553	0.295275098790421	0.330627428894201
WDR43	-0.0649103321810563	0.0561147349270437	0.247377336929756	126.978352707492	-0.104294449991864	0.106609655198073	-0.978283344018823	0.327934205393239	0.751901092467512	-0.123794144333307	-0.155513969851008
CLIP4	0.0276986917829961	0.0600052112965129	0.644364773015527	881.303194772559	0.0350810640938979	0.100341482391854	0.349616761260304	0.72662633020715	0.939781205445694	0.23214421883068	0.232887987092506
ALK	-0.189719050884149	0.159008923629389	0.232816656835092	35.2660863651382	-0.307975728839953	0.266303064808139	-1.1564858596796	0.247482480133365	0.689227497842861	-0.603490497261261	-0.723118744737622
ENSG00000288553	-0.150139775811959	0.151090344574765	0.320364751324908	6.79748262295884	-0.013846682495951	0.304937249756826	-0.0454083012390029	0.963781864382344	0.992974056639615	-0.451369442731185	0.0965395571047248
ENSG00000233862	-0.210210779381781	0.120858591311061	0.0819799250107745	33.0055806489103	-0.222456248975904	0.206401254247987	-1.07778535448543	0.281129556857053	0.719601388607574	-0.682249477624547	-0.484799025855369
YPEL5	-0.158128993221267	0.0973865021957597	0.104434304808949	62.6799617725774	-0.234187098129312	0.162500543565841	-1.44114655243861	0.149543284239679	0.593099404086409	-0.482075618500127	-0.517489737690085
LCLAT1	-0.0729544758298467	0.158642113330264	0.64561076925524	46.8780324992011	-0.123997287998096	0.255303130879217	-0.485686515363411	0.627189445789138	0.907698118748524	-0.154711426481943	-0.210420463930393
CAPN13	0.0660466147766267	0.071355245896631	0.354652442242573	68.6315633317956	0.0687719050360868	0.126278335413219	0.544605729961878	0.586024713016536	0.89103983351036	0.379532630422079	0.326775271662211
EHD3	-0.707621764938686	0.394324443884738	0.0727307496086147	9.5260213818749	-1.07165891972896	0.61826131200276	-1.73334300387888	0.0830347215460084	0.485637274880631	-2.59402485804141	-2.85129777081562
MEMO1	0.0275746945094191	0.0549818961923137	0.616002980106115	41.2387598832522	0.0451893189990793	0.119955420960811	0.376717605899964	0.706383477576112	0.933178434365378	0.231667641228362	0.261056966501906
DPY30	0.0168616298354956	0.0628402885929067	0.788449049232409	93.6417085535271	0.0262436262556591	0.107951225033319	0.243106331100542	0.807923026813002	0.953816360830958	0.19049248851337	0.208260432006851
ENSG00000288937	-0.0214079299130965	0.168059813398803	0.898637427465543	5.85191545094833	-0.16194648610078	0.336080747710092	-0.481867786846504	0.629899871019671	0.907885767120113	0.043405262313818	-0.316174641084137
SPAST	-0.0327208033583174	0.0252514194893026	0.19504420723841	230.323045036979	-0.0428926449327447	0.0602363199535643	-0.712072798700358	0.476419697367033	0.841139495651009	-7.52267834030916e-05	0.0155962958313235
SLC30A6-DT	0.00836821950381292	0.167760030023704	0.960216356352209	7.07008523070416	0.0742597197701196	0.306333721674892	0.242414447107232	0.808459040999017	0.953816360830958	0.15784847131357	0.342068330819864
SLC30A6	0.00291167774675167	0.0326857320872091	0.929017536024112	130.106030712512	0.0116831673849994	0.0778603927192746	0.150052767228172	0.880722984262565	0.973845679021679	0.136876513523601	0.167684361264039
ENSG00000289727	-0.431533133142333	0.204072611384407	0.0344635566266438	12.2970246859507	-0.663473486655115	0.35718249677354	-1.8575195947403	0.0632372660512701	0.434244848643945	-1.53289138007792	-1.71379508936066
YIPF4	0.047604412112458	0.0425241567322249	0.26294074151982	342.05942361863	0.0722258779299746	0.0789691274239677	0.91460904135625	0.360396910511619	0.776231055201845	0.308650904771124	0.336400562302505
ENSG00000272754	-0.0719076576857714	0.136528884303752	0.59841264759764	6.82828230731545	-0.0279064855156488	0.282532183366061	-0.0987727669930329	0.921318691525782	0.983174432485618	-0.150688030912229	0.0573586791512938
BIRC6	-0.0617052898748566	0.0250594242538835	0.0138026569951922	1303.58287969301	-0.0910349272133532	0.0485359061114948	-1.87562022648205	0.0607074469909594	0.428405546579914	-0.111475717213474	-0.118563257029659
ENSG00000276334	-0.15058237103028	0.0612173707801745	0.0139015204067116	31.8818707033237	-0.194313411953835	0.131875470881609	-1.47346136969079	0.140626672868702	0.580809177679992	-0.453070536326714	-0.406372531467065
ENSG00000276517	-0.111825712316302	0.0729339245012426	0.125215036992603	21.394055914857	-0.0389915560972209	0.161172814360587	-0.24192390169465	0.808839129279342	0.953816360830958	-0.304111168504057	0.0264675779777385
BIRC6-AS2	0.342375226789216	0.0889982122536167	0.000119577879673729	44.3898977632297	0.484253636555919	0.152735097495108	3.17054589611553	0.00152152794421643	0.0863255432243933	1.44158846089186	1.48461076848617
TTC27	-0.10150247988166	0.027165793951482	0.000186667973334032	271.030825754873	-0.132942128651994	0.0694718454159684	-1.91361159122796	0.0556698028856011	0.415452428711436	-0.264434317393154	-0.235347321688092
LINC00486	-0.234074097140781	0.0817519870185237	0.004193564780784	528.815770091034	-0.335978336370338	0.133649420652141	-2.51387798563537	0.0119411739071884	0.232606172721018	-0.773967000380188	-0.8011544573638
ENSG00000236854	-0.037439359295939	0.143387526880015	0.794010680360992	53.7049311618095	-0.0520663290365214	0.238547682373156	-0.218263822639345	0.827223560269999	0.959804231278783	-0.0182107713021171	-0.00996828688365764
LTBP1	-0.120243562069311	0.122437689414569	0.326060614475005	428.590882869632	-0.182571767405107	0.190282786889388	-0.959476000901942	0.337319004079708	0.759854309604211	-0.336464772226405	-0.373651735777983
RASGRP3	0.100371439987325	0.0544108804552988	0.0650820233122748	754.478860842008	0.138437170732862	0.0977214058616203	1.41665144409504	0.156584859860236	0.602315650975512	0.511458457716494	0.520913572820101
FAM98A	0.101175894698433	0.0534520397165426	0.0583798077676129	194.061141061731	0.143506215738343	0.0894641372787119	1.60406415468213	0.10869991205599	0.535435094495231	0.514550341000165	0.535039633720238
ENSG00000286415	-0.0743664856022661	0.0668591390819388	0.266015193460255	97.3412898581456	-0.148311426825893	0.116147282146236	-1.27692550428481	0.201628548954662	0.645473879891865	-0.160138418643761	-0.278177409359858
LINC01320	-0.0517585751016435	0.18049849921901	0.77430107536859	10.2996201185416	-0.0610725846589429	0.353281929463768	-0.172872087603356	0.862751972165002	0.968951587544271	-0.0732459937622172	-0.0350662915900622
ENSG00000226994	0.129879286200373	0.127691113751318	0.30908852233819	1446.65523607985	0.190119951208057	0.195275341430564	0.97359937929316	0.330255494656145	0.753558198503391	0.624870456158935	0.664939538991573
ENSG00000288535	-0.0174039827686848	0.167831822135515	0.917408264497655	12.116577080783	-0.0661173544442398	0.298841542177872	-0.221245526851439	0.824901262168062	0.958740779798783	0.0587942420457525	-0.0491247040005316
CRIM1	-0.285727758385381	0.133625441169526	0.0324945407378869	123.603263307352	-0.426643144946347	0.211576455678445	-2.01649632317672	0.0437481023123758	0.378483855723544	-0.972495381825676	-1.05381281925628
FEZ2	0.142551907708519	0.0476866000068674	0.00279572257126289	263.487368367436	0.197159203561299	0.0853703142974636	2.30945856512041	0.0209181484076226	0.29174009347199	0.673577072032105	0.684556036246149
STRN	0.0493765470041841	0.0505467250225762	0.328643627311481	768.826862164709	0.0701846226689386	0.0863187105862678	0.813087014301441	0.416168171125507	0.812096517953887	0.315462020639396	0.330712134581121
HEATR5B	0.0339285675905149	0.0376272128372231	0.36721470281565	257.509244335006	0.0404235850445475	0.0681824899260813	0.592873406183492	0.553265876800165	0.874417303275361	0.256088449130569	0.247776151673318
GPATCH11	0.0213788503031531	0.0755040004428158	0.777062945275092	61.2690191077632	0.044886084058551	0.141185396518931	0.317922994624534	0.750543349655414	0.946567366413618	0.207854209763482	0.260211932529566
EIF2AK2	-0.0669560914158608	0.0678969747517858	0.324063198000408	87.6070411692172	-0.0912737528671406	0.128724020249389	-0.709065430758822	0.478283874025387	0.841902684492938	-0.131656922303481	-0.11922879969623
CEBPZOS	0.0505537510457385	0.0313667171794385	0.107027147687004	143.312690374674	0.0653523585863024	0.0687262414543447	0.950908375074118	0.341650889948471	0.762759085347149	0.319986548182453	0.317245918234045
CEBPZ	-0.0767173037646096	0.0790211263780431	0.331625228455329	108.123144058587	-0.104727401718379	0.13551941875929	-0.772785204343273	0.439649511163332	0.820947742115571	-0.169173676040767	-0.156720489510817
ENSG00000272054	0.302427727826245	0.146941829527135	0.0395761275189347	13.2526255523137	0.42281412493878	0.253697501409056	1.66660736739793	0.0955925029718171	0.511490418852606	1.28805215541374	1.31339542479913
NDUFAF7	0.0312399745567683	0.0630536731225041	0.62028214744375	59.6294323719689	0.0340376071661656	0.118935254545142	0.286186020253957	0.774735650393164	0.949631065402499	0.245754970138097	0.22998015413938
PRKD3	0.196752854628172	0.0696094471937444	0.00470560456673272	91.5854257472441	0.249186556935436	0.126454847198414	1.9705575741549	0.0487745034233231	0.394129125651407	0.881895824381852	0.829542234127883
RMDN2	-1.4972528834634	0.3989823307983	0.000174954351774906	9.75117991941397	-2.24170109965631	0.648338401762555	-3.45760962725959	0.000544990457426851	0.0527894181433598	-5.62893437118056	-6.11188967156083
ATL2	-0.314507118029138	0.0987336694361138	0.0014454956290939	66.3385853665169	-0.471477851086937	0.170116903863575	-2.77149325187012	0.00557998288840024	0.165891279823017	-1.08310747691139	-1.178755049735
HNRNPLL	-0.0985222315315772	0.0619522832978826	0.111768960978944	86.2417085016448	-0.13404314224689	0.114569856775154	-1.16996866383409	0.242013579595127	0.685102525031349	-0.252979875113722	-0.238415549544929
GALM	-0.0265796127948889	0.11037851807315	0.809706859851705	22.911204296679	-0.135175851568324	0.219974738874826	-0.614506248579952	0.538880845226095	0.868968405152502	0.0235281460139753	-0.241572104840736
SRSF7	0.0555059559267991	0.0705415863330109	0.431367117719924	228.344845810001	0.0797234779082474	0.114657145140909	0.695320625768855	0.486854391101173	0.846796517042191	0.339020111262673	0.357294350734732
GEMIN6	0.0231792009809848	0.101323307713171	0.819051767065751	12.1322793137611	0.0484087923280242	0.198336254170129	0.244074350050495	0.807173237577955	0.953816360830958	0.214773771658847	0.270028770118144
DHX57	0.100287414170648	0.0917011360677807	0.274115847350341	76.6895473565031	0.179896275901698	0.159630045174077	1.12695749541085	0.259760452358612	0.698124727718641	0.511135508500841	0.63644891406228
SOS1	-0.0555013089310407	0.0446976891562025	0.214345715024347	442.108385153016	-0.0855862115356811	0.0780874764515723	-1.09602993238947	0.273065675611607	0.712568245961283	-0.0876310125862061	-0.103379156393916
MAP4K3	-0.0764382619450219	0.0513259797358792	0.136416181149324	560.748816914362	-0.112275816952508	0.0878254042019806	-1.27839795299201	0.201109145453924	0.645203276258087	-0.16810119212649	-0.177755886352142
MAP4K3-DT	-0.463827425188694	0.259776174707475	0.074182082172766	25.8558054793439	-0.773944635983895	0.426136589414304	-1.81618911684545	0.0693413669637623	0.448593600915611	-1.65701295007723	-2.0216483795641
TMEM178A	-1.11953002386346	0.444690687683202	0.0118174962335009	7.81133099568329	-1.85949823117731	0.743051596922039	-2.50251562459452	0.0123314182298523	0.237266553206219	-4.1771745898896	-5.04679338803916
THUMPD2	-0.210084244465487	0.118362423279873	0.0759105224320645	73.0597835815539	-0.311208745903391	0.195610432028433	-1.59096190666434	0.111618148940128	0.540768709253609	-0.681763146713573	-0.732128291088055
PKDCC	-0.167340284857462	0.43402831944441	0.699828832362304	10.6091518925134	-0.287840690236948	0.687342252101776	-0.418773455810086	0.675381705921301	0.92111835976814	-0.517478778227694	-0.667007824194375
EML4	-0.21880131381666	0.0786676370588809	0.00541352876246951	87.1468938655448	-0.362795662936229	0.14252258655284	-2.54553100467147	0.0109111673726802	0.223631491281802	-0.715266786679025	-0.875887111707779
COX7A2L	-0.000783271735390537	0.0795670706576546	0.992145615948251	66.8204985599336	-0.0028423266865155	0.142152857399343	-0.0199948614365921	0.9840474717269	0.997466475517751	0.12267515155743	0.127205727983617
MTA3	-0.0738222683069743	0.0582969639132881	0.205400645233104	199.961794686758	-0.103727530608224	0.102990991647776	-1.00715148916099	0.313861981031897	0.744362927344137	-0.158046745446051	-0.153934118472669
LINC01819	0.222886969186163	0.0792009737342132	0.00488995848494488	156.254834240586	0.316239242418785	0.132435482683479	2.38787397464014	0.0169461517230453	0.270239714877078	0.982341046244056	1.01639997905448
LINC02580	-0.193365422697725	0.101030131919166	0.0556280604318082	49.0044533364351	-0.237122558599968	0.177525350235136	-1.33571097471935	0.181643760834593	0.628223542607681	-0.617505153277022	-0.525670074091437
ZFP36L2	0.101325668119035	0.0542973731727013	0.0620239238260501	126.72846437516	0.14866561421997	0.0970920619130175	1.53118196576314	0.125724426616642	0.564169650725238	0.515125987993217	0.549417485382779
THADA	-0.0374405235424717	0.0252935903795809	0.138809849109142	483.285846440968	-0.0615386603639884	0.0652310962523426	-0.94339454492578	0.345479132382636	0.765554041077286	-0.0182152460280937	-0.0363651188418284
PLEKHH2	0.106074778371584	0.232109211561908	0.64766835545494	231.31851784867	0.159638521109097	0.37591172329951	0.424670238288641	0.67107708250745	0.919178569847215	0.533378966562927	0.57999601660508
DYNC2LI1	0.135969471241038	0.108177105146988	0.208784265245984	103.099965663842	0.204523622200627	0.181267426630264	1.12829770909585	0.259194210663825	0.697663594824479	0.648277791664183	0.705078684216482
LRPPRC	-0.0596985844044094	0.0250995864411812	0.017384705876061	393.265230550339	-0.0913636234604501	0.0530586854173592	-1.72193530129487	0.0850812392767638	0.490109525805293	-0.103763040522481	-0.119479244794438
PPM1B	0.0204001424148278	0.0454740124428771	0.653712293756288	1227.50884066544	0.0293635440965503	0.0804171411433356	0.365140362851406	0.715006632691985	0.936001462513195	0.204092592710684	0.216954801336026
ENSG00000289272	0.100208122069084	0.0750992381425254	0.1820915614072	39.3392902058223	0.136062244299227	0.137872285900519	0.98687160665053	0.323705585157395	0.749252263318059	0.510830753093277	0.5142952935587
SLC3A1	0.215708560732082	0.133829795195753	0.107002708279696	20.6253966300292	0.317691342509113	0.240905445703374	1.31873873411847	0.1872564726019	0.63525194090386	0.954751175992754	1.02044659025775
SRBD1	-0.152941786207175	0.0725119665948665	0.0349278618196563	176.489569052091	-0.236879005773054	0.120809974116973	-1.96075702775748	0.0499073730826423	0.395622236622605	-0.462138835938795	-0.524991358068664
PRKCE	-0.0801234520961042	0.0955754750208421	0.401847364649761	449.21409799321	-0.114252674461908	0.153596988987852	-0.7438470976208	0.456968983296442	0.829517190311604	-0.182265044569568	-0.183264854912983
ATP6V1E2	0.0612361806344915	0.118842382013606	0.606362793077579	38.5668101216988	0.142457327408016	0.221607302158549	0.642836792923435	0.520330006361016	0.859962948137561	0.361043956409876	0.532116664913369
RHOQ	-0.0816404833604604	0.0614301059230263	0.183848654155655	314.021701959798	-0.113472611668335	0.106895320531402	-1.06153020641349	0.288449012898101	0.725328225534308	-0.188095681822727	-0.181091030353125
RHOQ-AS1	0.302895925844982	0.0712068523005643	2.10222924556453e-05	33.395633625392	0.384229054851856	0.147543269120239	2.60417880898878	0.00920946957869163	0.206076453768761	1.28985165215059	1.20586924397126
PIGF	0.14926200433731	0.0458411148849286	0.00112964808732167	143.259217604235	0.194039661871231	0.0842588011086439	2.30290081650978	0.0212844242164273	0.292965690889622	0.699367008136506	0.675862715147842
CRIPT	0.0493391999676039	0.0386734916707996	0.202030256938644	105.273073886552	0.0519776478307132	0.0817719371367518	0.635641635146641	0.525010025755762	0.861233242574874	0.31531847908696	0.279974207596065
LINC01118	-0.243806415401332	0.198230724136565	0.218729929676566	6.41527233777162	-0.443324607209671	0.403202244635665	-1.09950927383914	0.271545991127106	0.710885488063594	-0.811372701068666	-1.10029955424883
SOCS5	-0.201633982254857	0.121732035721297	0.0976457649999548	32.5262673148713	-0.294284761060844	0.207961477201895	-1.41509266533601	0.157041328435064	0.602680723671281	-0.649284967257479	-0.684965711095108
MCFD2	-0.0559233574459161	0.071543922664777	0.434411663847769	48.5192563953061	-0.0987763464410375	0.126218743285147	-0.782580652208579	0.433873406781459	0.818954470411449	-0.0892531359077828	-0.140136503932286
TTC7A	-0.0393867295580427	0.0352764682914865	0.264201467345208	524.864141544423	-0.0575590397385458	0.0651559965082759	-0.883403567179498	0.377018264131464	0.788522522238013	-0.0256953959520487	-0.0252749897832654
STPG4	-0.104243959641424	0.0992599776464092	0.293620931437795	35.2278065419517	-0.173545132888286	0.184616556580675	-0.940030169030096	0.347202085916275	0.765853056991738	-0.274971063992668	-0.348496940590719
CALM2	0.0671391035192001	0.038209775380827	0.0788976116179683	995.261216710374	0.107004010697326	0.0739956736538928	1.44608468865121	0.14815344971377	0.590359562088515	0.383731558757158	0.433317835858668
EPCAM-DT	-0.00251929713514342	0.103425381475613	0.980566573724926	561.622452788744	-0.00598129483937599	0.160701497356402	-0.0372199073298661	0.970309665854918	0.993605894444974	0.116002820797967	0.11845827057439
EPCAM	-0.210227614315782	0.113049581334393	0.0629413717673089	24.3489195971623	-0.314064525846793	0.205362761106967	-1.52931585139336	0.126186161856017	0.564365813082795	-0.682314181889809	-0.740086579356212
MSH2	-0.161407574097586	0.0463915085371843	0.000502822589971586	220.954102940362	-0.223606712639472	0.0850454466197491	-2.62926143052963	0.0085570549190144	0.200961532574615	-0.49467668760405	-0.488005057712927
KCNK12	-0.556942876657704	0.31949513541521	0.081299255735052	23.4354623680686	-0.609781985632821	0.44714122286617	-1.36373466468631	0.172651089832028	0.621596668127429	-2.01489774318357	-1.56417136093831
MSH6	-0.00361309329502486	0.047287752361734	0.939095670811224	147.253556441892	-0.00173230532301112	0.084228597501844	-0.0205667121902771	0.983591294670478	0.997466475517751	0.111798867466871	0.130299058061445
FBXO11	-0.136403533105517	0.0215955463212788	2.67933148107545e-10	710.02275024634	-0.169401629329397	0.0546017862231174	-3.10249244662394	0.00191898444995045	0.0976739254573919	-0.398574849551452	-0.336950114009081
ENSG00000233230	-0.201465058877316	0.0971883491767681	0.0381783978956357	14.2291522863109	-0.208946628340326	0.204884148634178	-1.01982817964801	0.307809956077092	0.739057453114131	-0.648635718319002	-0.447151357777934
ENSG00000230773	-0.249126639956891	0.139859239635184	0.074868852440599	91.5025086943274	-0.349786202340749	0.227432113867748	-1.53798070286657	0.12405333312773	0.561575620067974	-0.831820730201395	-0.839633254728606
FOXN2	0.049621992933782	0.0430860021246441	0.249445857885331	946.97367834985	0.0761362114306714	0.0809911685095014	0.940055722516704	0.347188978973838	0.765853056991738	0.316405380354107	0.347297606836726
PPP1R21-DT	0.373528347247873	0.167107173970326	0.0254001409351038	5.52852856961293	0.505861979190188	0.334153693536952	1.51386020557109	0.130061298928161	0.569980442963139	1.56132399236457	1.54482738989566
PPP1R21	-0.0100647438504373	0.0487281614208336	0.83636224021385	1189.34427096701	-0.0170563047652203	0.0831766821940841	-0.205061133905548	0.837524361775277	0.963251327292084	0.0870022565092722	0.0875952057341779
STON1	-0.0288330512700466	0.111917077399161	0.796693477040113	55.036729127283	-0.0434686532997628	0.186241375430745	-0.23339955044483	0.815451162228671	0.955831772584987	0.0148671627965111	0.0139911159083423
NRXN1	0.494999040931558	0.603415319053854	0.412028620419608	33.1517034091937	0.797939784361549	0.827318535289279	0.964489190469475	0.334800725248203	0.75757630524082	2.02819080546205	2.35876943597498
ASB3	-0.00645102432074331	0.0822080679776735	0.937452671852999	472.907097163157	-0.00796088036545422	0.136236513169838	-0.0584342639152094	0.953402722732652	0.989782365171337	0.100891415030501	0.112941699767033
ERLEC1	0.10050080163127	0.0444527848942071	0.0237689333324449	132.974408169871	0.168566958046336	0.0854762218465132	1.97209182161826	0.0485991254160236	0.394088160108937	0.511955653020269	0.604877161629856
PSME4	-0.0470898234136821	0.0381905617208582	0.217567354875387	1027.0615051531	-0.0729670049595621	0.0746372501008942	-0.977621829058891	0.32826139688927	0.752285297324945	-0.0553018694998006	-0.0682128320837277
ACYP2	-0.00582536611593319	0.0487284802601332	0.904841640801457	1507.51820275627	-0.00766320827346965	0.0866898715669646	-0.0883979654710886	0.929560378286314	0.986406758439638	0.103296102476583	0.113771231581231
ENSG00000272156	-0.254679159741123	0.133284886122353	0.0560318316436565	11.0867651566815	-0.325491472280518	0.253026181006621	-1.28639443944341	0.198305438049992	0.643035159644079	-0.853161574957543	-0.771930396298237
ENSG00000289065	0.248435727665699	0.127307974954141	0.0510029971348905	20.4284107820842	0.355573537971707	0.226649694133907	1.56882425688	0.116688894650708	0.551618535610683	1.08053647995911	1.12601404912958
C2orf73	-0.392523433269846	0.24220736374793	0.10510152108206	13.8350318910393	-0.581294455759408	0.415225887955396	-1.3999475288541	0.161529031788063	0.607182824035681	-1.38295946064077	-1.48478430056477
SPTBN1	0.0340083732709522	0.0362261082674659	0.347843321716957	1440.53592107789	0.0484294530310722	0.0680786538356633	0.711375009675973	0.476851880742832	0.841377329689973	0.256395178454021	0.270086345923681
SPTBN1-AS1	0.259161306566762	0.125683101090502	0.0392056512711608	22.1157826561629	0.362179082189592	0.216923816087375	1.66961419323229	0.094995720431826	0.510615537189998	1.12175973050878	1.14442191881697
ENSG00000289627	-0.00972681764695948	0.093801972386417	0.917411207538937	18.007633028295	0.00435624279288115	0.180525538495968	0.0241308948815486	0.980748199941263	0.996500821050983	0.0883010597423438	0.147266199088112
EML6	-0.718972108350653	0.496393138268711	0.147507305597414	12.9605761107857	-1.16710011950497	0.762606024089463	-1.53041030707627	0.125915199306117	0.564365813082795	-2.63764936116729	-3.11726664640469
RTN4	-0.00346484549474748	0.0374660612940606	0.926317016988233	3768.60024161754	-0.00129235622344973	0.0683801344108829	-0.0188995858897295	0.984921209894791	0.997466475517751	0.112368650811028	0.131525077512179
CLHC1	0.196704011569041	0.128639433122429	0.126236853044208	67.1644680072286	0.287274023941128	0.215100482513203	1.33553407498049	0.181701610519615	0.628269969674423	0.881708098415476	0.935681729412035
RPS27A	0.0770203560185251	0.0882456496793587	0.38277486120488	191.262432443165	0.121693010516571	0.135805812591872	0.896081015930347	0.37020949536792	0.783809941430542	0.421709681083391	0.474252115547329
MTIF2	0.0768690114647852	0.0572775804731564	0.179581852628998	59.7611680487872	0.131795039914062	0.109708975100718	1.201315022705	0.229629025199538	0.672572703734368	0.421127995515116	0.502403746146317
ENSG00000240401	0.17944170557468	0.111205203997097	0.10661228773704	46.7215059136725	0.239490080898553	0.182666743062698	1.31107653688418	0.189831906884867	0.636879046170623	0.81536124929574	0.80252077133447
CCDC88A	-0.0414563231982708	0.0433301450988801	0.338691044208145	3654.27759567554	-0.0570158608556979	0.0737455437036269	-0.773143135059615	0.439437675398705	0.820947742115571	-0.0336497803217977	-0.0237612967759076
CFAP36	-0.353088666318822	0.214874092174806	0.100334284899912	24.6899228318082	-0.490386627170171	0.344129506705683	-1.42500604456907	0.154155453838573	0.598417879182102	-1.2313938161767	-1.23144870745751
PPP4R3B	-0.00451618655226799	0.0353010760057328	0.89820168163819	392.376766764499	-0.0107478296350554	0.0598465211975887	-0.179589881249245	0.857474549116543	0.967959435474479	0.108327871639376	0.105175224017575
PPP4R3B-DT	0.131754326321436	0.153310949672519	0.390123840647119	6.23783905037259	0.23309367688134	0.315806915607778	0.738089210088212	0.460460240080753	0.832142285231355	0.632077083364259	0.784695718964379
PNPT1	0.126317618361749	0.04157284360099	0.00237786950104191	466.7887220629	0.180416044417296	0.0687851266625829	2.62289324990714	0.00871865854813926	0.201644101372752	0.611181355827784	0.637897368691776
EFEMP1	-0.919455019863729	0.371171369757955	0.0132428370813028	7.20300349503384	-1.40794736351614	0.597683515008561	-2.35567374398133	0.0184891484434264	0.27831841660022	-3.40819586205703	-3.78844293954344
ENSG00000285755	0.224469490104185	0.0740228734486623	0.00242590011528793	118.582627447462	0.327863631786993	0.136237773181462	2.40655454159762	0.0161037991793647	0.263976074912881	0.98842338985511	1.04879401618863
VRK2	0.102286205955449	0.0452659956407274	0.0238417483520705	1438.73329651974	0.13256799643186	0.0771853159674714	1.71752871346318	0.0858826127339999	0.491587802662109	0.518817769318794	0.504557767432727
ENSG00000287875	0.175299327896899	0.0861135273898657	0.0417827991882071	34.6162407549251	0.294190914944993	0.163925118324875	1.79466647912952	0.0727068543383496	0.458412988877816	0.79944021841641	0.95495723859662
FANCL	0.00106981506615148	0.0534211125473922	0.984022573987407	578.792249972631	-0.00261934392316315	0.0929165228004683	-0.0281902921484482	0.977510379892015	0.995900645470978	0.129797402227059	0.127827120788651
LINC01122	-0.204901205153745	0.124088761038058	0.0986881319272532	188.089738639824	-0.307696913179855	0.192114710005288	-1.60163119821166	0.109237187636798	0.537078799804164	-0.661842382517287	-0.722341760711991
ENSG00000271955	0.254268060826355	0.147374628453563	0.0844702267303059	25.4051433815696	0.266683988237474	0.36094232072305	0.738854861084854	0.459995134418451	0.831979945126708	1.10295277407141	0.878302854698684
PAPOLG	0.0247390362131724	0.0451664001435173	0.58387664276201	103.956196430605	0.0328732074720617	0.0860762961570453	0.381907783439994	0.702529766765713	0.930347130378975	0.220768923919235	0.226735286324392
REL-DT	-0.661798674937316	0.162538865331334	4.66846110465201e-05	8.03779703829137	-0.935895708261928	0.365682221394954	-2.55931421738744	0.0104878897133747	0.219732942705993	-2.41790599886269	-2.47296232674124
REL	-0.0956599052803409	0.0947072816025059	0.312467210349798	38.6974962602118	-0.150142185755926	0.176954617557016	-0.848478484646207	0.396171549706194	0.800264880305286	-0.241978660792515	-0.28327924059457
PUS10	-0.0571674444718797	0.0776730200134483	0.461729900635243	59.0529551119009	-0.0703374447888313	0.132812363314366	-0.529600129336929	0.596389204666045	0.894623829598977	-0.0940347250089369	-0.0608849572922911
PEX13	-0.011931847917998	0.0667100435717736	0.858046577847823	60.2411254069073	-0.0225465925358495	0.121573008675748	-0.185457222630596	0.852870429589069	0.966953336687268	0.079826131146777	0.0722952548907085
SANBR	-0.0905250251097659	0.06512319102473	0.164511207689442	205.415740377145	-0.135646094121883	0.110157793782655	-1.23137990934637	0.218180807485028	0.662553785581547	-0.222242993956558	-0.242882543975174
C2orf74-DT	0.0603796895493309	0.109632692979683	0.581808291497448	11.6609712187877	0.105595850465649	0.205162327490706	0.514694153440195	0.60676675959878	0.900150867190711	0.357752073806351	0.429393673187334
C2orf74	-0.000805276585764797	0.0963872974293977	0.993334077231831	50.9122268756676	-0.00288057350156665	0.161362494634306	-0.017851567727029	0.985757266203931	0.997505912207118	0.122590576965358	0.127099144428319
USP34	-0.0128128651123026	0.0144733347479597	0.376008937645437	1346.50654370129	-0.0198687525796065	0.0323037045674995	-0.615061115919077	0.538514360000644	0.868968405152502	0.0764399836134454	0.0797576724194168
USP34-DT	-0.237630815077425	0.0834549614933952	0.00440760189711851	36.0256897399564	-0.340622412425017	0.152153638883477	-2.2386741120656	0.0251771281467742	0.311781914406025	-0.787637075999344	-0.814096244446444
XPO1	-0.342762086355013	0.0970786209042531	0.000414355041474842	652.992066119138	-0.488323296747729	0.157957884080077	-3.09147783025615	0.00199162853960728	0.0988465371891306	-1.19170409899722	-1.22569876221674
ENSG00000289410	-0.134474862355425	0.0868232953150838	0.121421656068897	81.3020070087563	-0.185054703966986	0.145786263707641	-1.2693562429043	0.20431403511885	0.649313047699586	-0.391162095583369	-0.380571010127761
FAM161A	0.150105894653706	0.0896697484519279	0.0941333702940018	78.0279835588502	0.224889374821357	0.160530400873195	1.40091455324403	0.161239626278517	0.607182824035681	0.702610460286748	0.761832542484957
CCT4	-0.0550228022444735	0.0683967163954234	0.421128155995159	172.149670157258	-0.0606897281792811	0.115698486483921	-0.524550752768192	0.599895529397312	0.896322478959415	-0.0857918949766105	-0.0339993738685058
ENSG00000236498	0.703759216916845	0.160110087444285	1.10532913719268e-05	5.18235814835843	0.980942186569436	0.329826960507286	2.97411159191084	0.00293838193340332	0.120195337076224	2.83055057725785	2.86874776042565
COMMD1	-0.0713398763243003	0.0296742251891955	0.0162122308088257	490.99926460442	-0.0873483637959254	0.0618455585901913	-1.41236275954307	0.157843175834292	0.603723498664832	-0.148505790350926	-0.108289799348676
ENSG00000229839	-0.0222282060859585	0.203470400382216	0.913007848626976	21.9303833936658	-0.0352516991958595	0.332240025054777	-0.106103107806013	0.91550054539437	0.981354408623298	0.0402525699970926	0.0368895502208948
B3GNT2	0.135552826930127	0.120826419043097	0.261913170012597	17.7311201609505	0.159929522818637	0.265305085377885	0.602813634690952	0.546632675267243	0.871643229385056	0.646676439142588	0.580806959862944
ENSG00000228541	-0.137463645355597	0.153892219820219	0.371725325308959	120.971485752098	-0.169637462889481	0.241832777198084	-0.701465966917014	0.483012266477613	0.844572743603383	-0.402649340383039	-0.337607318517708
TMEM17	0.279200157908479	0.210238997862907	0.184173756318455	5.40372754621065	0.485748373630299	0.391175056767856	1.24176724774803	0.214322450190433	0.657757832159963	1.19877809914018	1.48877619746136
EHBP1	-0.258807799877082	0.0679104422272634	0.000138396659933925	400.545914957027	-0.387238894400766	0.114261361747559	-3.38906248339929	0.000701320277063626	0.0583415962249047	-0.869029806250606	-0.944003803489146
EHBP1-AS1	0.107903152320492	0.159670928329268	0.499177422024528	8.97762318771999	0.136614243907763	0.290356656915099	0.47050494849756	0.637994299603446	0.91067152084581	0.540406234563058	0.515833567548889
ENSG00000286480	0.24565500703576	0.169915119736195	0.14824696702787	18.6363938262779	0.358136163538975	0.286244844679292	1.25115323540667	0.210878576139728	0.655294402058455	1.06984891294814	1.13315539523882
WDPCP	-0.0557328832680921	0.0551164543593575	0.311928315926725	1232.28414394639	-0.0755030317592218	0.0938354251127753	-0.804632490005551	0.421031787572137	0.813270860360778	-0.0885210574970869	-0.0752800546034803
MDH1	-0.324648862385214	0.151342944498631	0.0319432087019615	41.2248402350898	-0.498204670284053	0.272843436200678	-1.82597271615367	0.0678543717079414	0.446313832213342	-1.12208678725517	-1.25323548445933
UGP2	-0.0961926403499621	0.0554614752139897	0.082846311104991	205.569362390091	-0.148438513495765	0.0995600518254118	-1.49094451814937	0.135976062006716	0.578164001472934	-0.244026202603933	-0.278531565623272
VPS54	-0.0317888228317615	0.0318497262457863	0.318236791063947	442.404193838407	-0.0571797493832416	0.0611122177093438	-0.935651683517599	0.349452554920534	0.767146543260819	0.00350679588483901	-0.0242180098882221
PELI1	-0.0158517021399892	0.0366999516799609	0.665794428632962	250.798941193179	-0.0514942430875497	0.0762218731084377	-0.675583542984977	0.499305093057245	0.852756901747373	0.064760358548217	-0.00837403768157917
ENSG00000225889	0.0987910498083479	0.100119183490637	0.323772825333117	35.3261132939561	0.122807924481682	0.179607795212052	0.683756093863796	0.494129195815514	0.849537787051957	0.505384303499257	0.477359079985905
LGALSL-DT	-0.165660740827067	0.189563506128461	0.382169287633656	16.8142621422589	-0.264176506002571	0.342878367224607	-0.770467113865829	0.441022855475232	0.821708170768696	-0.511023530915372	-0.601062126871614
LGALSL	-0.0911896935498409	0.143657520460417	0.525577481681267	13.0706391550324	-0.150443752602659	0.292098561641308	-0.515044482784551	0.606521936199309	0.900150867190711	-0.224797615379832	-0.284119626039522
AFTPH	-0.0430931708402908	0.0243431869320184	0.0766879373052469	249.985145300113	-0.095865211353496	0.0578739915849861	-1.65644720068636	0.0976312891358678	0.515379503904234	-0.0399409261033965	-0.132023955811155
SERTAD2	0.0594179879386494	0.0543642694016548	0.274411232933262	219.200770555644	0.103579212343933	0.0966282577005594	1.07193500957984	0.283749224042184	0.722738958814542	0.354055819569928	0.423773846792006
LINC02245	-0.383133725564206	0.218303496742052	0.0792506196558978	31.2478360016169	-0.59205436030664	0.346743979002242	-1.70746832291156	0.0877350407067172	0.495210541476086	-1.34687056726651	-1.51476925172411
SLC1A4	-0.298441658948916	0.26130423182521	0.25340275992072	13.3270371268159	-0.456795948186389	0.457397016101604	-0.998685894542257	0.317946875814951	0.745623607300656	-1.02136065177789	-1.13784054724413
CEP68	-0.0133059651028018	0.0410472743960544	0.745815416558484	120.237838609718	-0.00630942465000561	0.0891654377751031	-0.0707608778405766	0.943588068699727	0.988082304994012	0.074544777336759	0.117543861315231
RAB1A	-0.106247314939742	0.032693064589077	0.00115468887904846	387.208289498283	-0.153388552168847	0.0617484012248806	-2.48408945213372	0.0129883177162162	0.241799378474934	-0.282670864456993	-0.292325987980616
ACTR2	-0.0790362204127005	0.0554030024172898	0.153704088713228	189.315012217705	-0.117451992594167	0.105282905192754	-1.115584646711	0.264599967062774	0.703300651746849	-0.178086321490476	-0.192180491433539
SPRED2	-0.144328966965955	0.242185376225331	0.551212513423132	82.3758999344997	-0.193382291166149	0.404384288734291	-0.478214155578172	0.632497788339964	0.908405259909005	-0.429035876294849	-0.403777749030135
LINC02934	-0.707234055766196	0.408907267046851	0.0837069926082105	57.810468003081	-0.952040429747714	0.675590026695132	-1.40919846671646	0.158776491021863	0.604846375352484	-2.59253471634319	-2.51795330998905
MEIS1	0.0528422746418141	0.0553332627124138	0.339586756296187	592.283802473685	0.0763129255920833	0.091285686451216	0.835979095505467	0.403166663404628	0.802704689222034	0.328782379387471	0.347790061530523
ETAA1	0.0562001597127893	0.0738276215006554	0.446516795344239	59.8994027803211	0.0522448587015039	0.13443495711632	0.388625546674583	0.697553165946102	0.928480064340447	0.341688250378182	0.280718852204642
C1D	-0.0678959324128226	0.0535313439534169	0.204676640888906	87.5928154199759	-0.070592048359608	0.0999232860824431	-0.706462438608804	0.479900603430969	0.842979405367893	-0.135269156314531	-0.0615944687569348
DNAAF10	0.0185861550100195	0.0646984024588026	0.773902692990564	71.5707424160822	0.0637993631078619	0.122181113910038	0.52217041624647	0.601551681992546	0.897143456770535	0.197120618706097	0.312918138803725
PNO1	-0.0675301982199569	0.0918267078339545	0.462090370442886	33.0062529159937	-0.145008175221014	0.18421595714376	-0.787164030029446	0.431185850709823	0.818061483866155	-0.133863474401586	-0.268972138290349
PPP3R1	-0.206367947185197	0.061198653816676	0.000745975053559461	178.112159872993	-0.307168406350184	0.111301385400799	-2.75978960409219	0.00578385974906087	0.167613411006596	-0.6674797355042	-0.720868954758602
ENSG00000289156	-0.0122061953020513	0.154318019741291	0.936954939348535	20.060246498355	-0.0072815169928252	0.271199964109753	-0.0268492550016652	0.97857996755043	0.995916455097708	0.0787716900713999	0.114834902207474
ENSG00000273064	0.0543689475636448	0.0969034553124234	0.574754560596899	25.9300925692626	0.0949391298056226	0.173598867444918	0.546887956142608	0.584455710546099	0.890093948427273	0.334650073890915	0.399696267684616
CNRIP1	-0.0348891219631002	0.18326807047824	0.849017582256253	36.0779277165096	-0.0497337057354868	0.300005787573516	-0.165775820985785	0.868333374870948	0.970718534137165	-0.00840905584204834	-0.0034678950402496
FBXO48	0.0207720107620271	0.157354682231444	0.89497829645402	11.5522588031962	0.00618165692048431	0.27910407191045	0.0221482147435946	0.982329726091304	0.996798343284304	0.205521850953013	0.152353135800375
APLF	0.0891015983395596	0.0511431747759705	0.0814735933900584	172.679095463926	0.107811710653277	0.0838616556767811	1.28559005642345	0.19858616884432	0.643097229172515	0.468143359278787	0.435568677734103
GFPT1	-0.135880319508137	0.0470634831619256	0.00388723013773579	155.253809828524	-0.195293150434969	0.083218640434374	-2.34674766873867	0.0189380752507315	0.280066328617344	-0.396563903064113	-0.409102798299526
NFU1	0.104754020852441	0.0573415472888329	0.0677233350384872	100.569041875583	0.153094561473421	0.112650961003936	1.3590169148053	0.174141228802054	0.621597406224755	0.528302698080897	0.561759766533982
AAK1	-0.0966363853850883	0.0508812705587478	0.0575312718558241	457.52740678652	-0.138012326250665	0.0858378654200881	-1.60782570227296	0.107873357629679	0.534690499167838	-0.245731715465469	-0.249476594554504
ANXA4	-0.0730967010032661	0.0199654349753001	0.000251073484213311	485.217990476933	-0.0888429451905849	0.0489874318625166	-1.8135865019404	0.069741410093531	0.448784951725123	-0.155258062147246	-0.112454794486487
ENSG00000289250	-0.0498846307484974	0.163176235001319	0.759825346974858	10.3464135140025	-0.0119240103315647	0.302821396488508	-0.0393763798391875	0.968590311458962	0.993530440607285	-0.0660435780885771	0.101897525727168
ENSG00000231024	0.19818033779281	0.206781392745355	0.337858533304966	5.31571305754794	0.216508970775787	0.390183797663203	0.554889700885714	0.578970106858317	0.886959454754275	0.887382287788084	0.738478617280606
GMCL1	-0.11651835767766	0.0743753272125331	0.117202022698403	171.058870036479	-0.168783013386199	0.124753134544605	-1.35293605248733	0.176076060494267	0.622180428691578	-0.322147126959672	-0.335226198265984
SNRNP27	0.0973206792964772	0.113458326856297	0.391021764918807	38.0637750452568	0.175363443064905	0.202428302143906	0.866299036289105	0.386326194641022	0.796649904434724	0.49973300462105	0.623817131816621
MXD1	-0.134958512685716	0.0766619667263661	0.078333851094752	134.480784296688	-0.195220627599166	0.132557502120483	-1.472724096911	0.140825446275957	0.580809177679992	-0.3930209825421	-0.408900696721398
PCBP1-AS1	-0.026667717467715	0.0398578899188173	0.50345084097152	710.952648967925	-0.0296248049513505	0.0735398024064619	-0.402840420859595	0.687065623243183	0.92496804333417	0.023189519909407	0.0525701864532869
PCBP1	0.0699866936394387	0.0710061952933725	0.324308783630453	145.612073403459	0.118395631787559	0.11535967343802	1.02631732787602	0.304742032179895	0.736525811692709	0.394676135462266	0.465063210598474
LINC01816	-0.27619411079379	0.0969847558029838	0.00440212639267725	38.074655162095	-0.469652991052251	0.200640165976611	-2.34077254056399	0.0192438872237138	0.281725727865176	-0.93585326237034	-1.17366965713021
C2orf42	-0.213516523158224	0.0531186190356073	5.82927388709825e-05	73.4804349957986	-0.315470007774167	0.108697697512206	-2.90226945919201	0.00370469727904022	0.136082672519966	-0.694954946038548	-0.744003278316011
TIA1	0.0337913046953707	0.0775622360063848	0.663078370371897	274.926525889531	0.0471403987551236	0.125900861675443	0.374424750774507	0.708088331487957	0.933223449398185	0.255560885744956	0.266494099418483
PCYOX1	-0.141262930780997	0.0977300320042802	0.148334239062781	64.2957939500939	-0.20996291103403	0.168892213539334	-1.24317697443838	0.213802625642452	0.657511603297647	-0.417251712566926	-0.449983463471905
SNRPG	0.114418275698315	0.0482490897737116	0.0177204594568175	52.5543324724726	0.159034091041947	0.107900356561984	1.47389773406901	0.140509127947336	0.580809177679992	0.565446800283889	0.578311633071455
FAM136A	-0.109536289533106	0.173642684497668	0.528161948160168	8.31649556244794	-0.164391954632934	0.335775147864326	-0.489589404333636	0.624424475708554	0.906531929890086	-0.295311881316262	-0.322989502143217
TGFA	-0.00885786715348187	0.0333961853177521	0.79082774342791	167.372093256374	-0.00778550617774726	0.0679981570383036	-0.114495841017598	0.908844743106693	0.980636271134706	0.0916408294870181	0.113430420315614
TEX261	-0.0204624651466821	0.0624194283564869	0.743046212096328	70.8106209227303	-0.0461778847528613	0.112811689514489	-0.409335991257628	0.682293106279561	0.922994694847766	0.0470391110143226	0.00644121874671544
NAGK	-0.00532396112193402	0.0387610817913966	0.890751570318628	111.27984751694	-0.0200646669265552	0.0753326596901832	-0.266347517916851	0.789971580306965	0.951273283769724	0.105223228637804	0.0792117119883661
MCEE	-0.0803148421205544	0.0648558113809647	0.215582607997236	84.2760164070533	-0.110755758801039	0.116192538091641	-0.953208877438291	0.340484249355034	0.762009552330131	-0.183000642993056	-0.173519894366238
MPHOSPH10	0.0214850943991095	0.0599731819552527	0.720159950970095	102.465168313015	0.0361810992925441	0.108569109730008	0.333254084725572	0.738942495344278	0.943291744557474	0.208262553875016	0.235953488422948
PAIP2B	-0.0920133506123524	0.0540795090366826	0.0888593173126472	183.579986236961	-0.124960729346478	0.0953285283871442	-1.31084294975155	0.189910828574566	0.636879046170623	-0.227963301984548	-0.213105315050524
ZNF638	-0.0111470950604883	0.02630500314686	0.671738442324311	3220.50562857632	-0.0169216896021502	0.0473235613438487	-0.357574305940305	0.720661909514439	0.937827814910233	0.0828422912965553	0.0879703418770912
ENSG00000281195	0.0807629142792725	0.0654162586158448	0.216979401090194	33.0364789410621	0.11610594216017	0.142334257626084	0.815727317489393	0.414656111384692	0.811732037980326	0.436094025117655	0.458682463320841
ENSG00000289463	0.0773847562541409	0.0424462800954886	0.0682848824374668	70.2056374435562	0.0742481942699582	0.10078395198974	0.736706517298678	0.461300842650773	0.832529049753111	0.423110235995319	0.34203621236027
DYSF	0.0490395634591701	0.0726178750786019	0.499478952259592	956.424283839103	0.0595826594437562	0.122936421404657	0.484662386971832	0.627915851486142	0.907698118748524	0.314166840469135	0.301167323276819
EXOC6B	-0.0150171094065199	0.0312910578163326	0.631286439594341	4208.71438311171	-0.0383521214810185	0.05768387438081	-0.664867294242934	0.506135376139262	0.855262490034918	0.0679680758822742	0.0282495097460232
SPR	0.421759084178839	0.263176939263701	0.109029943359117	6.77981798205654	0.46695988411609	0.46666503272668	1.00063182661809	0.3170048373697	0.74509934440239	1.74669652759467	1.43641774595573
SFXN5	-0.226684350296236	0.11260783341269	0.0441101623934565	100.502633640995	-0.323748080546356	0.180120690493638	-1.79739528900924	0.0722728881077943	0.457512615765635	-0.745564861112801	-0.767072033868443
SMYD5	-0.118878739303635	0.139105063477902	0.392774410936684	23.5686849107309	-0.171584408621619	0.237006397335896	-0.723965304524847	0.469087035826757	0.837037307572231	-0.331219141072663	-0.343032931024937
PRADC1	0.055415564283542	0.0886138852433564	0.531734919799801	16.2324665781732	0.0899050950068917	0.176784112091292	0.50855868179186	0.611061596786546	0.90159476254796	0.338672695296415	0.385667770785614
CCT7	0.0484875849440443	0.077547150664704	0.531796590519332	66.1470810448385	0.0818527441139846	0.135325637020796	0.604857630202073	0.545273597608656	0.870578115161354	0.312045337393454	0.363228041215351
ALMS1	0.0163759814362759	0.0430681858502718	0.703771845951642	378.142962382708	0.0171287891884654	0.0730422590284066	0.234505194887303	0.814592800682958	0.955515088368777	0.188625922072085	0.182859840107037
ALMS1-IT1	-0.0998958649450526	0.160330783458902	0.533244409621195	9.33815659883606	-0.171489550458766	0.309138064229781	-0.554734503128991	0.579076272503622	0.886959454754275	-0.258259369571731	-0.342768586915961
ALMS1P1	-0.0241511078523616	0.174735344513255	0.89007021922204	11.4649899530396	-0.0672646142389246	0.315517861285159	-0.213187975999026	0.831180346464329	0.961083451242863	0.032861988842449	-0.0523218075398519
TPRKB	0.00513532904213348	0.0905838786980995	0.954791005974225	27.5292312888443	-0.00589549701284196	0.164192607307831	-0.0359059832808975	0.971357324977243	0.993861673544946	0.145423011137407	0.118697365970349
DUSP11	0.0578576778752822	0.0717341515143517	0.419921789401121	49.1719394913346	0.0720682280427466	0.125738607164878	0.573159108946112	0.566536968327642	0.880953450278382	0.348058842318567	0.335961234597686
STAMBP	0.0609319440802292	0.0367192196001193	0.0970348265100572	235.042779517742	0.0995052618813548	0.069182308046975	1.43830503333006	0.150347524386338	0.593914717841229	0.359874637735479	0.412420845925709
ENSG00000286244	0.267471161279027	0.156468699944768	0.0873726627966373	9.12729069285068	0.313498093459982	0.276011054282651	1.13581716599996	0.256033091265417	0.696214667682874	1.15369826044688	1.00876113641518
DGUOK	-0.0415542326003138	0.034481953341468	0.228164356958137	111.686619618332	-0.0663470666243798	0.0785468539883227	-0.844681400406482	0.39828874691887	0.801223251625414	-0.0340260904351089	-0.049764849874686
DGUOK-AS1	0.0679146586397045	0.122195033375117	0.578355088045411	7.99779885775804	0.0204341292853584	0.27140484587255	0.0752902153226627	0.939983806427978	0.987711436222424	0.386712367843786	0.192070931240356
TET3	-0.0571146152271422	0.0822997688331389	0.487693062493384	348.359052180907	-0.0736110482298274	0.131022801999829	-0.56181860795439	0.574239612652372	0.885357273700682	-0.0938316783284496	-0.0700076069275602
ENSG00000217702	-0.186889285261024	0.111078720932934	0.0924730808530097	37.1848598101924	-0.281075487691802	0.196122754329223	-1.43316102536462	0.151811824934824	0.595377605002866	-0.592614428160005	-0.648155029821635
BOLA3	0.0788238842494174	0.124772243587538	0.527555386813343	13.9084712100444	0.164837337477641	0.24116666310383	0.683499681739485	0.494291151235492	0.849537787051957	0.428641455752272	0.594483715284277
BOLA3-DT	-0.384603523300444	0.213653782762514	0.0718408972873881	10.6232075966836	-0.61455197742653	0.37870592567912	-1.62276831640401	0.104638941120756	0.528879165593186	-1.35251966470891	-1.577464041216
MOB1A	-0.0395962953311658	0.0552266049776221	0.473387285455081	58.5107365512938	-0.0756947784725356	0.105978742237033	-0.714244921903641	0.475075743529245	0.84023526325545	-0.0265008519979904	-0.0758144009639374
MTHFD2	0.0384467308567554	0.190128282191276	0.839748892629045	6.75215657425558	0.0400136033439803	0.398753015752055	0.100346835668475	0.920068975622233	0.982855569110719	0.273453793982033	0.246633643278957
SLC4A5	-0.0283281768623487	0.0663019557149606	0.669189928002891	312.154227717696	-0.0339193481373679	0.109860655286566	-0.308748824125353	0.75751260073425	0.947383113809229	0.0168076234836805	0.0406024531784076
DCTN1	0.0263136804856099	0.0484131931643112	0.586769809194316	118.108830642215	0.0605300792140896	0.0909675724255605	0.665402819929287	0.505792881784749	0.855262490034918	0.226820994018953	0.303807526581238
DCTN1-AS1	-0.0415005340955706	0.145104971470182	0.774875417707549	17.6566558210949	-0.0705344354179649	0.249593374231583	-0.282597387190736	0.777485483444537	0.949655184334429	-0.0338197027952815	-0.0614339170314311
ENSG00000286623	-0.0537730737328892	0.140422380043535	0.70176569089714	10.1911503584968	0.0126445140239584	0.298946248966302	0.0422969482563525	0.966261978049526	0.993328203193444	-0.0809886230947541	0.170363374994119
WDR54	-0.0945589220604578	0.242356753265437	0.696415152661253	10.0934187036536	-0.0874282518711147	0.424231746846644	-0.206086066214935	0.836723682707219	0.963251327292084	-0.237747084339357	-0.108512425861973
RTKN	0.0154325622600291	0.0582336265930291	0.791000847130031	355.01010594192	0.0253483209975855	0.101417809879733	0.249939542449644	0.802634103001741	0.953461253390556	0.184999935499749	0.205765457788614
INO80B	0.0817395034131389	0.0980389667303754	0.404424664997946	16.6059347958891	0.186999198382185	0.20014416076274	0.934322528669035	0.350137546647549	0.767393196946625	0.439847498838824	0.656242842784522
WBP1	0.128047751323095	0.0688584005845558	0.0629448749471076	66.8021264123276	0.190128506388006	0.122494524202794	1.55213882110552	0.12062901081909	0.556404263210557	0.617831039281491	0.664963379970071
MOGS	0.14992655126586	0.0923097317461509	0.104339868527161	35.5127420530727	0.231073368806939	0.170601326088744	1.3544640836305	0.175588364552072	0.621597406224755	0.701921162536033	0.779065665401002
CCDC142	-0.00893217082846153	0.0614386135997139	0.884407960938853	42.4968017012268	0.0302462538939018	0.130050283947894	0.232573532142539	0.816092582048245	0.956187348411456	0.0913552468589192	0.219414675403242
TTC31	0.209860334513882	0.0625251841725566	0.000789605887769781	29.3280916871377	0.312146448105067	0.124922914107286	2.4987125087155	0.0124645384240441	0.238023886220233	0.932273797672398	1.00499446545876
PCGF1	0.00510501208064166	0.19299902497746	0.978897637440417	7.44975590522705	0.0124353716023541	0.408048326198992	0.0304752422787535	0.975688038007478	0.995439284220863	0.145306489343011	0.169780551487681
AUP1	0.0155929219208559	0.0554813092110587	0.778673433109328	99.5325046480791	0.0171402854786802	0.0986558813991261	0.173738100918047	0.862071292659128	0.968656571558901	0.185616270201801	0.182891877166389
HTRA2	-0.0284717480204425	0.0917267707232285	0.756258796954402	21.5991901106236	-0.0364207826951579	0.169694706106802	-0.214625332343812	0.830059441804234	0.960771044851487	0.016255814590529	0.0336316299044291
SEMA4F	-0.180841464057952	0.27971392050971	0.517940750670669	7.20409538846179	-0.424246781615451	0.49035640048011	-0.865180471183956	0.386939742309576	0.79669288729734	-0.569369916042422	-1.04713480114547
HK2	-0.0640943849178082	0.234287642267449	0.784414059160588	10.6683007587619	-0.0946223719021215	0.393175775269924	-0.240661754496856	0.809817283302185	0.953816360830958	-0.120658089974054	-0.12856049755418
ENSG00000236209	-0.192896985938395	0.569741846130549	0.734934361313589	13.2220641653146	-0.312600424340106	0.957384651694661	-0.326514973669961	0.744034762194159	0.944170791626011	-0.615704738952099	-0.7360065234433
POLE4	0.07240090092	0.077948667765896	0.352978259527321	40.3290635123788	0.12531457928626	0.14931015929666	0.8392903729831	0.401306384180656	0.802178880496606	0.403955025909433	0.484344450679361
ENSG00000270571	-0.0379439943144974	0.103778258174678	0.714644423785136	36.8684965223376	-0.0644444557672956	0.175335783713626	-0.367548793534079	0.713209702734624	0.935235070845721	-0.0201503119085558	-0.0444627867035411
EVA1A-AS	-0.040011599159467	0.119855524459124	0.738506399522723	8.87956744579499	-0.117961994899081	0.254950879185932	-0.462685185772797	0.643590038450076	0.912085369654398	-0.0280970524386588	-0.193601730268593
MRPL19	0.192219202669941	0.0445203493948014	1.57764767476868e-05	195.006740105032	0.279894855673603	0.0776253968453506	3.60571239630792	0.00031129775701816	0.0403887420160626	0.864470949482034	0.915117978207081
GCFC2	-0.00261713376413531	0.0447359361633513	0.953348911419453	241.786974926826	-0.0197006471657707	0.082999805119885	-0.237357752073213	0.812379262225048	0.95458125093046	0.115626790384404	0.0802261368561933
ENSG00000286045	-0.0219820368348098	0.12622796148857	0.861751082227031	13.0347357520558	0.00259637578098643	0.224987493731406	0.0115400893530821	0.990792545240422	0.998626341191756	0.0411987097636577	0.142361924503986
ENSG00000270996	0.0529011805363518	0.171812614845697	0.758158087309208	5.85346401435937	0.111322627690734	0.343970572413571	0.323639975680494	0.746210619242222	0.94475475177471	0.329008781381413	0.445352656340097
LRRTM4	0.0474673694547641	0.372652992033558	0.898642126987521	237.172195828196	0.214818979565127	0.557900271272451	0.385049068133935	0.700201061811097	0.929196294234161	0.308124187857639	0.733769067703385
ENSG00000227088	0.528939142167559	0.146713237811785	0.000311842412276566	2079.08049470624	0.732560110996737	0.225671270268761	3.24613811108654	0.00116982072481578	0.0769814185396969	2.15863796452348	2.17657392447649
ENSG00000229494	0.852157808259264	0.209941080354549	4.92763150486867e-05	11.1941533912671	1.22596240593662	0.347929847778189	3.52359078637654	0.000425741216513212	0.0477843832057924	3.40091347967614	3.5515530100937
CTNNA2	-0.475345155659749	0.266646498421537	0.074638545736419	684.736984564278	-0.702933377169185	0.426903369186271	-1.64658662335943	0.0996430417911265	0.520154415059257	-1.70128079737494	-1.82375915870939
SUCLG1	0.0607912415009982	0.0488247103531217	0.213098045583797	176.155332332962	0.084618784623042	0.0857632636172672	0.986655370307121	0.323811615949996	0.749252263318059	0.359333854088263	0.370936249889952
DNAH6	-0.464217614602902	0.697472582685744	0.505685264989409	11.5013186305797	-0.521467668452472	0.91859259757789	-0.567681113289459	0.5702515182903	0.882523196723727	-1.6585126244661	-1.3180631844485
TMSB10	-0.343549146123535	0.33999242358739	0.312274388313589	25.9320062148485	-0.725923004670534	0.65084614100749	-1.1153527061662	0.264699307680727	0.703300651746849	-1.19472912564936	-1.88782504839954
ENSG00000287625	-0.0228289747692134	0.263321414000122	0.930912970451751	6.14354068152563	-0.0438463652834349	0.494723116449495	-0.0886280907957352	0.929377482701103	0.986349394151204	0.0379435442390741	0.0129385345092236
KCMF1	-0.0443734842192527	0.0324395656629371	0.171349147479401	185.683911183437	-0.0875299282837631	0.0756204374280498	-1.15749037245447	0.247072070480977	0.688607296384842	-0.0448617494631323	-0.108795770593698
TGOLN2	0.052797543070311	0.043337086082745	0.223110243437581	271.033213455378	0.0892244126304231	0.0756930753525289	1.17876585427232	0.238491424509602	0.681232553151964	0.32861045572754	0.383770892637315
ENSG00000290110	0.0895597584911243	0.21090446633757	0.671094683597555	6.15084081634721	0.0979086445656236	0.374059663284001	0.261746063999655	0.793517224262444	0.952046119292636	0.469904275952287	0.407971504203186
RETSAT	0.164861877837152	0.0811559190149991	0.0422122563851042	49.5096992102067	0.224543207517745	0.14158371496271	1.58593950989973	0.112753032079618	0.543289056105609	0.759324377315285	0.760867867599021
ELMOD3	0.086378302689173	0.0355937619314859	0.0152334040443475	245.773700409733	0.121029393802427	0.0692933544106411	1.74662339313509	0.0807026866404057	0.480951282961912	0.457676502435695	0.472402794795943
SH2D6	0.255142500822372	0.174023208183409	0.142609971393677	36.6861846502808	0.379179078697427	0.280925721609685	1.34974852613978	0.177096660996759	0.623105035075481	1.10631364245707	1.19179632281459
PARTICL	0.198061472361301	0.108083518456116	0.0668791311140662	16.2045365690427	0.264225779566351	0.211770178522886	1.24770060359464	0.212140720183313	0.656475725346262	0.886925434175799	0.871452490309338
MAT2A	-0.085116928209018	0.0662560209250101	0.198908650582088	592.775360651726	-0.114440067172157	0.111246594209699	-1.02870625375226	0.303617730334389	0.736525811692709	-0.201457231659445	-0.183787067841525
GGCX	0.174067656212173	0.0393355567332605	9.63535344510521e-06	78.5918395840567	0.228692956485884	0.0847745326167764	2.69766107139383	0.00698284945433438	0.182166250197499	0.794706347086691	0.772432098451348
VAMP8	0.0668883503433492	0.120751380420095	0.579623702545087	22.3089263115535	0.0559660049566638	0.218120146731692	0.256583382118788	0.797500404772839	0.95300832926584	0.382767800894802	0.291088682924605
RNF181	0.239991575362842	0.0792132763084633	0.00244805848269841	20.2038061391508	0.313578367858789	0.167053780462007	1.87711027545472	0.0605029813658473	0.428405546579914	1.04808178364191	1.00898483950818
TMEM150A	0.116462176537756	0.188154156738953	0.535934728327897	8.90965052815505	0.126393476452387	0.341518836577484	0.37009225528827	0.711313752466985	0.934235911208089	0.57330243560019	0.487351046015805
USP39	-0.097624884970667	0.0590547807460587	0.0983055967037499	55.4211424479074	-0.147022170193624	0.121694859242995	-1.20812145318363	0.227000548895764	0.670007968121928	-0.24953096643928	-0.274584598942188
C2orf68	0.0470918335470003	0.0601511396065308	0.433690657225501	98.6520416799359	0.0838971891052468	0.109844476019046	0.763781595086312	0.44499740654939	0.824017942931778	0.306680833521342	0.368925357854348
ATOH8	-0.0184166925757957	0.0932790447104169	0.843485931401084	41.2022004134549	-0.00383634759620571	0.171171035994096	-0.0224123641825597	0.982119017638341	0.99677961442812	0.0549019402410915	0.124435659875894
ST3GAL5	0.1305528435294	0.069090974709026	0.0588143099717424	538.297610980017	0.182374775108119	0.117350294381225	1.5541058168602	0.120159177934737	0.555835682705688	0.627459241602608	0.643355822699507
ST3GAL5-AS1	0.223985812776854	0.120160717356774	0.0623144171618509	40.2465483204894	0.317997736383584	0.209175529765881	1.5202434851701	0.1284497920102	0.568011605915263	0.986564399134545	1.02130042732677
ENSG00000272564	0.344973551981795	0.110233217141727	0.00175111107236663	16.8633533477231	0.466989395501639	0.213772025647249	2.18452060828685	0.0289240146381081	0.325815388772271	1.4515749997455	1.43649998622565
POLR1A	-0.163710903434435	0.0504173927511329	0.00116582645144006	118.087980638816	-0.241418160148669	0.0887746095729759	-2.71945054233344	0.00653904730351214	0.177836936473594	-0.503529423967017	-0.537640756737591
PTCD3	0.0371240588666112	0.030148241261939	0.218179316095492	300.850532772708	0.0488418938755629	0.0582942897354922	0.837850398335426	0.402114729435208	0.80230639131387	0.268370167322092	0.271235707288727
IMMT	-0.0169319607287887	0.036012430362024	0.638233638303499	183.629758431708	-0.0283608288897537	0.070293826485218	-0.403461161638678	0.686609000782763	0.92476423705427	0.0606084362253947	0.0560925467407034
ENSG00000273080	0.0512398856650258	0.0949392131401099	0.589395277536263	15.5124233442026	0.0254664346113314	0.183106592494576	0.139079834671085	0.889387062946557	0.976496955487008	0.322623673840899	0.206094608565359
MRPL35	0.043858356164069	0.106790264864624	0.681295312395392	31.540516587304	0.0612350248972726	0.190635876853337	0.321214589341874	0.74804777681185	0.945472487235069	0.294253117541363	0.305772020019581
REEP1	-0.905374010814462	1.1683748432953	0.438398577782527	11.5155642798311	-1.53474736784251	1.35533726591634	-1.13237303100706	0.257477638189304	0.697289838715245	-3.35407617589514	-4.14180034341643
KDM3A	-0.378255591989223	0.0715041719979839	1.22330182919566e-07	121.238660131813	-0.548927065470656	0.127251538502502	-4.31371653286426	1.60532756749408e-05	0.00840834905907457	-1.3281216937156	-1.39458511592484
CHMP3-AS1	0.0636189921098111	0.154482676431745	0.680471663272741	14.2233240003422	0.032254084469317	0.274740110582265	0.117398527652041	0.906544250768696	0.980074061185758	0.370202178578191	0.225009957543134
RNF103	-0.101025150143253	0.0549278160835078	0.0658806600521873	156.955356924553	-0.145419337094443	0.100666155554353	-1.44457028574938	0.148578624138068	0.59088833030387	-0.262599723327632	-0.270117935508087
RMND5A	-0.15044677610302	0.0430216712691571	0.000470522173609623	205.355240199846	-0.220792452802534	0.0769998477796815	-2.86744012058679	0.00413807102116347	0.145573632789288	-0.452549383696049	-0.480162474780163
PLGLB1	-0.359015184014037	0.130743880343752	0.00603373286889093	36.166478750186	-0.559691653168091	0.224580173898831	-2.49216858038511	0.0126965759584422	0.239726271300786	-1.25417210405193	-1.42458311776038
RGPD2	-0.216559425063126	0.301268181478873	0.472248088194197	8.48203173846427	-0.349595949057758	0.486264306037185	-0.718942239266527	0.472176509448185	0.838409617577085	-0.706650194265328	-0.839103070155559
KRCC1	-0.00132005244781561	0.0239323968051657	0.956012945136669	264.194061505674	-0.019272256025872	0.0490442849173459	-0.392956203935921	0.694351828885121	0.927811380020547	0.120612060511003	0.0814199473914609
THNSL2	-0.226450342043965	0.257135507220041	0.378498954114068	53.9943476281229	-0.306715070041974	0.388352763315045	-0.789784698385565	0.429653516790476	0.817329779549798	-0.744665461564951	-0.719605628768973
EIF2AK3	-0.151766690803583	0.0641834254537664	0.0180506448277153	182.323814494286	-0.228415840851159	0.115916766112718	-1.97051598755823	0.0487792645244237	0.394129125651407	-0.457622412845096	-0.501406800629275
RPIA	-0.125220651818557	0.0895166400605878	0.16185696418099	43.720041094082	-0.155462612277081	0.16601604011934	-0.936431275949769	0.349051181154287	0.766808633697153	-0.355593979109684	-0.298105833961031
ENSG00000290846	0.628073213515184	0.270874518911536	0.0204120163452313	15.064863137818	0.884378754387875	0.441875023271096	2.00142281824627	0.0453468436761988	0.382619450671509	2.5396550358507	2.59965152587887
LSP1P5.1	0.0730923346900307	0.29763836002259	0.806011778503095	16.57467391961	0.0830591363921376	0.460365024368439	0.180420170941709	0.85682272003557	0.967959435474479	0.406612518600821	0.366589931033299
ENSG00000291142	-0.0664259013774087	0.174236317712491	0.703024967842311	23.1711038599466	-0.0935291351110642	0.29331870737025	-0.318865223256983	0.749828716626587	0.946454633214316	-0.129619162197882	-0.12551394155161
MAL	0.0326290478657363	0.0448237166035574	0.466649338011052	1191.58484197672	0.0556704577471763	0.0821464750897793	0.677697462810585	0.497963535463097	0.852360241892897	0.25109380709745	0.290265072584675
MRPS5	0.114422163522987	0.0560489414425352	0.0412042550211309	357.078718824674	0.165733876755409	0.0925614655533272	1.79052779431117	0.0733691031404937	0.460535222642193	0.565461742952439	0.596982128382486
ZNF514	0.0419321394110497	0.0469135091454569	0.371419271158416	138.692487757523	0.0472927538458606	0.085595690523232	0.552513258048016	0.580596753439751	0.888177765874414	0.286849795393891	0.266918671953915
ZNF2	0.049523782157079	0.101478919610686	0.625535396938269	26.0963732746379	0.0718156767671882	0.199225387432722	0.360474524319548	0.718492304534525	0.936982552984377	0.316027911921675	0.335257442326146
ENSG00000289370	0.300255602123701	0.156570896048686	0.0551493901111659	9.57961614539592	0.439492290222788	0.290390231456965	1.51345411316951	0.130164348523653	0.570255333587826	1.27970369395657	1.35987297199979
ZNF892	0.0413796574242206	0.0496061708445032	0.404188852406575	152.896270175501	0.04510066814264	0.0917385298792859	0.491621875802737	0.622986675813429	0.906127488363007	0.284726357248751	0.260809920481293
PROM2	-0.0178731595970747	0.100510845880684	0.858861831851401	11.9569383568758	-0.0839920122499377	0.205573064197871	-0.408574988059197	0.682851589118948	0.923044080799098	0.0569909833007257	-0.0989365530686308
KCNIP3	-0.549894915398254	0.485682508160147	0.257545877524215	24.5347728895456	-0.690201190784532	0.70203903161898	-0.983137916410219	0.325539565260913	0.750909266539993	-1.98780924049829	-1.78827799015258
FAHD2A	0.00605590017296857	0.0607683806931271	0.920617872123337	76.116684137254	0.0116237431931058	0.111139429721585	0.104587032902943	0.916703504514824	0.981641992528987	0.148961182337793	0.167518762072727
ENSG00000291126	-0.0325942351439616	0.135169621329322	0.809449864774002	50.0740426133972	-0.0331102736352255	0.220674715969358	-0.150041084180315	0.880732201639478	0.973845679021679	0.000411232107081389	0.0428571255432524
ANKRD36C	-0.0793191302516399	0.0430429645246471	0.0653597261008518	730.570751530027	-0.115618180733252	0.0742016322494122	-1.55816222943219	0.119194796079074	0.553426149533966	-0.179173671952502	-0.187070152504081
ENSG00000291176	-0.0541327925924715	0.0746375508274656	0.468282986931947	167.905219990542	-0.0769118659905771	0.12648802490266	-0.608056502184813	0.543150000216914	0.869642304309375	-0.0823711853613496	-0.0792060955300861
GPAT2	0.328004471485322	0.31822026036997	0.302659636173663	5.81646191828143	0.481599818210004	0.527471489548091	0.913034785297329	0.361224246992728	0.776948030565956	1.38635514883057	1.47721529270487
STARD7	-0.0743603267772847	0.0643214624762488	0.247651167286873	193.50973172558	-0.0926821764815018	0.113029552384395	-0.819981805875905	0.412226479222752	0.809681509606689	-0.16011474749392	-0.123153696344049
STARD7-AS1	-0.106278793398572	0.0565393237040223	0.060144570176035	42.2685180464733	-0.105829925084786	0.122798834709296	-0.861815385588303	0.388789117026284	0.796884182039999	-0.282791850410968	-0.159792924693549
TMEM127	-0.425170706034458	0.137406503694367	0.00197308087255185	27.0168539222471	-0.626813758300125	0.237520578462151	-2.63898716632676	0.00831541287627724	0.198542251816816	-1.5084376951821	-1.61163431651979
CIAO1	0.00154341181135818	0.0466033439153597	0.973580449897506	145.162982572581	0.00543661346629798	0.0886838415071404	0.0613033149433457	0.951117650826765	0.989292639597701	0.131617648711398	0.150276900691847
SNRNP200	-0.0311069960303011	0.0704519317564267	0.65882570496079	123.996762879007	-0.0271614610811044	0.131789327713785	-0.206097576733167	0.836714691627224	0.963251327292084	0.00612736465108993	0.0594348612572102
NCAPH	0.0986157004527105	0.163103170737116	0.545430449675967	5.90354773282124	0.0480243787494107	0.326973381950501	0.146875499353892	0.883230290851959	0.974461130693431	0.504710356620693	0.268957513181884
ARID5A	-0.340039470939452	0.200188799187887	0.0893957286864271	13.6894976753749	-0.496521600534695	0.37908753854928	-1.3097808554584	0.190269981411004	0.637478814762951	-1.18123985660421	-1.24854522312748
KANSL3	-0.0104511630849514	0.0436953572842988	0.810964102196107	176.08427009081	-0.0353553654487474	0.0796406603839924	-0.443936116027658	0.657088772064698	0.916074003818792	0.0855170726260966	0.0366006603412429
LMAN2L	-0.0807951297539796	0.0473381544217705	0.0878656435385183	56.68634190916	-0.158357918947859	0.104021154348513	-1.52236263805817	0.127918241037124	0.567268662510819	-0.184846605586892	-0.30617427255484
CNNM4	-0.0522385293806019	0.080761624852579	0.517746080855847	90.3941692598127	-0.0755775522215283	0.14210742805078	-0.531833931963934	0.594841019225167	0.89453867438136	-0.0750906751240714	-0.0754877230277516
ENSG00000289135	0.153618844521269	0.069296552422077	0.0266345446966336	35.6553275866228	0.215680208511696	0.141467953203621	1.52458704340804	0.127362131088005	0.565953904453149	0.716112315421543	0.736169080434587
CNNM3	-0.0778201358046731	0.0582027961215732	0.181205827179197	91.9531468161653	-0.125772935944619	0.103069334601785	-1.22027503554332	0.222360630176337	0.666249201005608	-0.17341235834604	-0.215368715721939
ANKRD23	0.0293710074948846	0.0429442555049944	0.494017268852587	204.949234034059	0.0515585235664862	0.0765813328001481	0.673251844558998	0.50078708316399	0.853371602615394	0.238571684445846	0.278806221343271
ANKRD39	0.0257079834889662	0.0589900914226549	0.66298059355586	60.1095197391181	0.0210560312900567	0.113348153686248	0.185764219400878	0.852629664866688	0.966953336687268	0.224493026523665	0.193804004350337
SEMA4C	0.131281370707764	0.0503467309336307	0.00911940607523763	148.243500379548	0.178599629177312	0.0935369574890373	1.90940173779165	0.0562102867890102	0.417064992534199	0.630259301038372	0.632835509451582
FAHD2B	0.146075990288674	0.0720177119463247	0.0425261476985979	43.6557786051286	0.209578878044092	0.150040849274082	1.39681212855075	0.162470074096249	0.607844388325174	0.687121715216356	0.719166318442131
ANKRD36	0.140629409287268	0.0861052374029016	0.102421237216922	785.215582886294	0.204384590790846	0.136409360947513	1.49831792606585	0.134050668818147	0.577037576182407	0.666188041115301	0.704691241185405
APPAT	0.0142921605978752	0.585295240715922	0.98051861638013	8.12222844577333	-0.176847093304774	0.787546626334011	-0.224554442100765	0.822325909640334	0.958271803812527	0.180616856145256	-0.35769861346652
ANKRD36B	0.0966682793900887	0.0582828689886131	0.0971953393123548	317.652635918309	0.132034687553074	0.0971298036446104	1.35936327057942	0.174031503905452	0.621597406224755	0.497225536721395	0.503071579463955
COX5B	0.0611366149279199	0.108542829900978	0.573265500649388	98.0413047393179	0.0825429772233564	0.177993649415163	0.463741136240363	0.642833221093188	0.912085369654398	0.360661280369168	0.36515153467965
ACTR1B	0.16040328233074	0.0746980864570122	0.0317650591511824	131.208884314955	0.231906273554543	0.126485206312486	1.83346559107956	0.0667333610985503	0.442864004061801	0.742187978305416	0.78138674623101
C2orf92	-0.0955231274776221	0.0822261163613218	0.245352166316966	92.9057395410222	-0.14891840782328	0.142956046044458	-1.04170765731005	0.297547237769439	0.733129910500257	-0.241452961836484	-0.279868901647863
TMEM131	0.000430084329040727	0.0265367081130946	0.987069133739112	554.21205755472	-0.00357961821042542	0.0497226111437152	-0.0719917584392163	0.942608466646349	0.987947004766373	0.127338627674794	0.125151095413449
INPP4A	-0.593614321351138	0.231506676462804	0.0103433370146869	21.6225387920407	-0.906468022129901	0.378559628401992	-2.39451846980186	0.0166422052425113	0.26836267564378	-2.15584269045033	-2.39095530451088
COA5	0.0472976166215254	0.0611193881432571	0.43901584170244	58.6645086239858	0.0701137889499095	0.111991909374898	0.626061198003158	0.531274801620166	0.864805704013655	0.307471750945779	0.330514740115752
UNC50	0.158340254704166	0.0552056638958229	0.00412829389669805	82.9095689411837	0.230942555820421	0.0969605857081933	2.38181890232648	0.0172273671836905	0.271571088350591	0.734258830095736	0.778701124898386
MGAT4A	-0.0295355546509474	0.0380285914760602	0.437355220935327	207.106317164666	-0.0536444803081048	0.0689742763132696	-0.777746185613614	0.436718658631341	0.819869277892529	0.0121671245841222	-0.0143661687229219
TSGA10	-0.0431796661817893	0.0548823430231477	0.431417743320761	444.728083950789	-0.068859471064216	0.0970506819345836	-0.709520733822667	0.478001389555175	0.841902684492938	-0.0402733668198244	-0.0567662432504657
C2orf15	0.104686635745626	0.214498873773055	0.625512905351663	6.94074318429046	0.14520888418365	0.387537110600378	0.374696719905587	0.707886031973581	0.933223449398185	0.5280437066393	0.53978451133035
LIPT1	-0.0827612927525086	0.0700125826621572	0.237169317989943	53.3465758210668	-0.106190610172581	0.123236495846465	-0.861681512795358	0.38886280160218	0.796884182039999	-0.192403459222253	-0.160798056727383
MITD1	0.0701399420995377	0.0440238125941575	0.111109198672519	149.83393876344	0.0898385266842569	0.0843205025257832	1.06544107296783	0.286676378407939	0.725155801510811	0.395265138603754	0.385482262829275
MRPL30	0.138694830889911	0.0640418778461343	0.0303349118171601	54.5474433094145	0.179975972059314	0.118678289168113	1.51650291996012	0.129392232542798	0.569611529619181	0.658752581386937	0.636671005753078
LYG2	0.2419308158192	0.131073650000156	0.0649267111769101	8.52878202325983	0.230787355155128	0.25665310427044	0.899219028778796	0.368536006591289	0.783184720595167	1.05553516177151	0.778268622514347
LYG1	0.15103566260658	0.0849288665831245	0.0753417263731723	26.4528720494319	0.201139028797537	0.167157154262006	1.20329297112984	0.228862968101926	0.672064386938558	0.706183979033653	0.695646735499801
TXNDC9	0.0517718125144779	0.0529404980021541	0.328111643605531	44.109498357928	0.0342247115741654	0.104864647712939	0.326370348068622	0.744144169162569	0.944170791626011	0.324668109296675	0.230501563647331
EIF5B	0.0101249406214786	0.0428216191707467	0.813087691213759	222.749751625438	0.0370965731296524	0.0813277250236325	0.456136860079053	0.648291565647058	0.913477678129854	0.164600345076976	0.238504667029864
REV1	-0.000253243488276	0.0203893521923888	0.990090225893485	339.822659009908	-0.0193164512137939	0.0501925925564611	-0.384846652263779	0.700351032604212	0.929196294234161	0.124712289825746	0.0812967873257279
AFF3	-0.500236616830084	0.368162005132853	0.174228842288989	23.9566608199921	-0.88156897205179	0.577373665728024	-1.52686037549045	0.12679573455208	0.564945536480905	-1.7969499402564	-2.32156836922452
LONRF2	-0.323730581262658	0.395837887421559	0.413450684714488	44.3946606061509	-0.439150314350785	0.624038151798708	-0.703723503258562	0.481604980567093	0.843927434122245	-1.1185574175923	-1.08866692619445
CHST10	0.0968461707656761	0.10663607227618	0.36377608159415	26.2053843214923	0.11496840175345	0.19093989517064	0.602118282565851	0.547095405572789	0.871661924476135	0.4979092537323	0.455512445093676
PDCL3	0.117781520221444	0.130232821592108	0.365787585874689	22.0065477605704	0.156192258275548	0.22754548389716	0.686422141193273	0.492446946265979	0.848980216273738	0.578373270073134	0.570392211822925
RPL31	-0.0333708031441898	0.0700161536701613	0.633635750182631	76.5577900276458	-0.0352981944274678	0.126861996308367	-0.278240887378656	0.780827449964037	0.949812507899446	-0.00257346993441776	0.0367599805539151
CNOT11	0.0802351094997759	0.0385235803430823	0.0372737271940047	80.9255202490256	0.150833621777409	0.0864698235357209	1.74434982760315	0.0810981080009082	0.482034734094126	0.434065432640997	0.555459137558925
RNF149	0.00948945909345908	0.0321061890629791	0.767562464763289	285.944738070099	0.0106044200646813	0.0603430629648645	0.175735528553728	0.860501721900959	0.968656571558901	0.162157902157029	0.16467818350744
CREG2	-0.935101310758619	0.356635867930987	0.0087413945819296	47.16006034944	-1.37895215506111	0.579448117614389	-2.37976811580355	0.0173235354342339	0.271571088350591	-3.46833163427807	-3.70764111592477
MAP4K4	0.0141871918299836	0.0319573303367914	0.657084728624835	4186.71557620322	0.019212847099023	0.0641567121621889	0.299467451674467	0.764583402938983	0.947576001395503	0.180213413696265	0.188667547265312
ENSG00000288948	0.119111190307284	0.0619943141984613	0.0546908192613213	57.8812642961793	0.151019714126883	0.12579279150054	1.20054346775693	0.229928341544486	0.673087777670134	0.583483793579844	0.555977726732796
LINC01102	0.225951317650648	0.0793466812465256	0.00440437850084968	136.0731351479	0.360163513692168	0.140364056074035	2.56592409599649	0.0102901343202869	0.21719862620522	0.994118723298899	1.13880507317598
PANTR1	-0.103154409876684	0.0415927433187932	0.0131343351546111	516.984012562897	-0.139772189622813	0.0826162839595229	-1.69182372922139	0.0906795877745332	0.502678232734278	-0.270783431478606	-0.254380858995638
ENSG00000269707	0.154068781153098	0.0753840557922672	0.0409748196009973	169.158803191779	0.214744830511417	0.127512009400803	1.68411455140997	0.0921595326783589	0.505376985405674	0.71784162538947	0.733562434294674
POU3F3	0.0693013226376226	0.0518163418520219	0.181078586711836	312.882766580772	0.107683577367541	0.0929566992147249	1.1584272922471	0.246689706872893	0.688464855245533	0.392041944731121	0.435211604834636
ENSG00000289498	0.0539386386895893	0.155647184431091	0.728933726037387	16.0665633061279	0.0408034544217612	0.270962451773775	0.150587116977476	0.880301424657577	0.973845679021679	0.332996202273116	0.248834745146214
LINC01159	0.22030004596177	0.0984958234561968	0.0253096476886047	14.4375107313215	0.257528472645162	0.198753190665855	1.29571994181528	0.195071988412292	0.639987063169952	0.972398330310903	0.852788902723643
MRPS9-AS2	-0.231127925303407	0.254928102040196	0.364597386806235	71.6089982512501	-0.350558813879073	0.374999184551279	-0.93482553648363	0.349878216995353	0.767393196946625	-0.762643529550801	-0.84178631465029
MRPS9	0.13287560037751	0.0413634967015544	0.00131636464022614	192.310625974375	0.178587597906753	0.0761186013765346	2.34617550345331	0.0189671740127623	0.280066328617344	0.636386646677789	0.632801981546337
TGFBRAP1	0.0150136313786485	0.0729579291781228	0.836959030842457	61.2744590084104	0.0191352466109893	0.127620688967349	0.14993843683045	0.880813186279614	0.973845679021679	0.183389794653698	0.188451295640271
C2orf49-DT	-0.0364063429169378	0.0895310920904124	0.68427717592841	35.0443904693088	-0.0561138638816397	0.165808395352494	-0.338425951004148	0.735042220570574	0.941210528332646	-0.0142404221576755	-0.0212476745505159
C2orf49	0.144728123684145	0.0934998989692968	0.121647327371149	66.06694993867	0.222919491458408	0.162466938842108	1.3720914116259	0.170034982735882	0.61757439196196	0.681941254258624	0.756343008988785
ENSG00000238273	0.192786393749496	0.159077345057564	0.225549316203649	6.00997959113951	0.195871632244373	0.339040647919555	0.577723153392652	0.563451044749583	0.878909648338573	0.866650921322966	0.680967922347674
NCK2	-0.235021588188118	0.377594399281815	0.533666982468439	10.8152529453417	-0.360783662879898	0.611534241598593	-0.589964777666063	0.555214263734795	0.875180066319364	-0.777608636994697	-0.870280210349419
UXS1	0.133053335472067	0.124053257033876	0.283473015777148	36.2823025594281	0.190413851763584	0.227829421664468	0.835773757280624	0.403282192504318	0.802704689222034	0.637069763030015	0.665758560551152
GCC2	0.032848509994937	0.0523195079098642	0.53010587761397	231.980834651979	0.0497596636562758	0.0934258510185361	0.532611296699917	0.594302680571662	0.894368773600167	0.2519372993156	0.273793284071068
GCC2-AS1	-0.348882317593354	0.147046768529917	0.0176636559325252	16.8162995054345	-0.579810965589132	0.277038322718256	-2.09289083149262	0.0363589008876789	0.35363657245774	-1.21522691562906	-1.48065021367711
LIMS1	-0.0175318050887644	0.0327841836862617	0.592812977740673	316.25033728972	-0.0499118949543856	0.0615003998444185	-0.811570251260982	0.417038267060217	0.812096517953887	0.0583029630597798	-0.00396446032132146
RANBP2	-0.12780759296662	0.0379476688135217	0.000757167221915859	264.754365204241	-0.183352802221075	0.06805915584266	-2.69402110488928	0.00705956944275782	0.182166250197499	-0.365536763931611	-0.375828269102024
CCDC138	0.0183106348801218	0.0753886527403921	0.808095904456421	237.611009073331	0.0216978557322397	0.131346460805698	0.165195587297457	0.868790038376453	0.970766805242559	0.196061670238045	0.195592595918901
SEPTIN10	0.0833670045324869	0.0550222785922926	0.129734425943097	190.851748289479	0.125247879539523	0.0997481895446459	1.2556406297827	0.209246293533244	0.654433910590747	0.446102721706663	0.484158576479507
SOWAHC	0.0334069099945234	0.0918426953763705	0.71605178061407	15.4632904246727	0.0336043304892174	0.176299771534071	0.190609041615934	0.848831905888521	0.965682585109348	0.254083483060293	0.228772728930379
RGPD5	-0.134217572449557	0.184354479615162	0.466588645521476	10.8819801166067	-0.260843212876391	0.332277005416456	-0.785017345842108	0.432443398595571	0.818363009091791	-0.390173214111206	-0.591773138186857
NPHP1	0.0024323573053187	0.141845561347237	0.986318604451684	36.7642012372142	-0.0112781541787044	0.236739164836718	-0.0476395791396962	0.962003488232005	0.992578494890897	0.135034268286021	0.103697352585712
MTLN	0.188828539271644	0.138104541989209	0.171535377619181	21.578498518401	0.262549266267384	0.232863748358395	1.12748020298678	0.259539506063621	0.698124727718641	0.851439096554847	0.866780500035927
BCL2L11	-0.270777022822288	0.0727638358677922	0.000198189446291696	50.3636953380382	-0.399691901042784	0.135732516807525	-2.94470264343191	0.00323265179107658	0.125939839199463	-0.915032943321947	-0.978706973420517
ENSG00000285016	-0.0606126768281576	0.147981951455477	0.682103018638178	8.93954867487149	-0.229203984500229	0.288768724941978	-0.79372856096616	0.427353469419711	0.816239419053825	-0.107276311121422	-0.503603144353348
ANAPC1	-0.00732987247579164	0.0364871656918126	0.84078532095208	147.292637240998	-0.0188271727517488	0.0740674144318699	-0.254189685115399	0.799349019047202	0.953430644370054	0.0975136040960179	0.0826602744015977
TMEM87B	0.0674915038357948	0.0711347090776004	0.342730266440341	98.3498953313133	0.0787992693804691	0.128909012711363	0.611278200981234	0.541015419946281	0.869009364615106	0.385085992553112	0.35471883090137
ZC3H8	0.038363302400577	0.044631342399816	0.390031808794456	119.583346182051	0.054057860334647	0.0835469130375679	0.647035998928401	0.517608645146004	0.859691262221308	0.273133140692944	0.285771198643496
ZC3H6	-0.00823321337230364	0.0600913529437515	0.891021613490808	509.381982978848	-0.0156313427362718	0.0989146602395459	-0.158028574312611	0.87443428257192	0.97349048446289	0.094041656478814	0.0915661904817084
RGPD8	-0.115860681228869	0.158045861779681	0.46350801353029	33.504485962599	-0.172394798168744	0.261297635721811	-0.659764095042495	0.509405227851117	0.85742001356327	-0.319619378921155	-0.345291268065377
TTL	0.0840427534063664	0.0441273597740835	0.0568386197798	474.524654667183	0.115715146993124	0.0799319661973693	1.44767046900108	0.14770923266244	0.589752673154213	0.44869993024837	0.45759342261925
POLR1B	0.0298348076021884	0.0734132593956487	0.684452132225973	42.7617554953148	0.0362372244230735	0.14090731926732	0.257170632522832	0.797047053597317	0.95300832926584	0.240354278020022	0.236109894020261
CHCHD5	0.17355056042865	0.095323831065048	0.0686613100026821	19.2348969898063	0.202566302338318	0.180075928040272	1.1248938408526	0.260634022248054	0.698141963882658	0.792718914124891	0.699624161807207
ENSG00000243389	-0.108420251771248	0.11685467598244	0.353500298188317	46.8704415350226	-0.158644338822683	0.199896787369516	-0.793631257962257	0.427410129766176	0.816239419053825	-0.29102244344961	-0.30697244747544
SLC20A1-DT	0.364386146437116	0.119344986155844	0.00226402118711858	11.1911699832107	0.446801846994133	0.237351175422987	1.88245053431011	0.0597748700971112	0.428405546579914	1.52618637992671	1.38024273474472
SLC20A1	-0.118283470914474	0.0813335605187917	0.145862898838508	74.3191528360999	-0.182056941592825	0.138704826582081	-1.31254943377972	0.189334818187328	0.636456619635178	-0.32893125543245	-0.372217055129183
PAX8-AS1	0.0789081053630582	0.440334256693777	0.857780295395176	6.79450353348795	0.113549488241032	0.684828980339415	0.165807072277745	0.868308780294145	0.970718534137165	0.428965155582483	0.451558315929943
ZNG1B	0.0209502711877119	0.0724487594885715	0.772448506011339	69.7231978902351	0.026726370891344	0.131217168723915	0.203680441753602	0.838603227025568	0.963327661164453	0.206206986390352	0.209605711071355
WASH2P	-0.0251472188718506	0.0909360296478268	0.782135290231445	58.7222456075081	-0.0295407016191211	0.154806948464184	-0.190822840396957	0.848664393441758	0.965682585109348	0.0290334836857145	0.0528045597507608
RABL2A	0.104832565952207	0.0642061707820511	0.102521781465203	80.6393280546121	0.149257878463789	0.117250229142724	1.27298581465545	0.203023075593942	0.647578380873618	0.528604582422707	0.551067966048884
LINC02936	-0.494790788117591	0.170534963139888	0.00371494838513879	15.1542445097554	-0.75608681298672	0.328810450781316	-2.29946101527526	0.0214787746579808	0.293831734357261	-1.77601915754187	-1.97188344456565
SLC35F5	-0.0425376886259897	0.0551368876005727	0.440415137459592	347.15028912922	-0.0651671543929981	0.0940929041253925	-0.692583091134623	0.488571224662351	0.847511246960469	-0.0378059567271748	-0.046476752803286
ACTR3-AS1	-0.633566733243343	0.181056074348155	0.000466508351675422	20.0045360458899	-0.9839385171764	0.305630799288569	-3.21936964293769	0.0012847275841146	0.0800777145757085	-2.30939787853745	-2.60684467416679
ENSG00000270019	0.00587867541678439	0.141943987238248	0.966964688685583	6.93825345489466	-0.147624962001214	0.278581989106375	-0.529915672132143	0.59617039959586	0.894623829598977	0.148280027446744	-0.276264417088389
ACTR3	-0.065580220472222	0.0369230198003336	0.0757108797242308	217.971755605244	-0.111422998982926	0.0789438964842516	-1.41142005835946	0.158120791972796	0.603723498664832	-0.126368828005092	-0.175379312744682
LINC01191	-0.392048386420207	0.1897939345921	0.0388612680797721	5.77348708364111	-0.615323821908809	0.37595844161281	-1.63668042475427	0.101697261243065	0.523968063201679	-1.38113364074926	-1.57961496355943
DPP10	1.23747824309918	0.795056087673243	0.119597179683054	138.136357433227	1.84033248668618	1.06187917394721	1.73309029109715	0.0830796217470779	0.485637274880631	4.88187417875221	5.26363667999746
DDX18	0.153306736419202	0.0719305809589785	0.0330631883882907	181.392920044799	0.231439672440591	0.122491879962056	1.88942869121026	0.0588344094269507	0.426228728544821	0.714912742828888	0.780086454806366
ENSG00000236255	0.0532070244178752	0.0734752037230248	0.468974021629766	28.2505413926079	0.111136413014629	0.143509713691557	0.774417355841794	0.438684023336445	0.820947742115571	0.330184277741416	0.444833726274904
CCDC93	-0.0362902467949486	0.0596407456328645	0.542868656548343	153.699071420288	-0.0661232159920983	0.10848489912697	-0.609515393609833	0.54218287250717	0.869302463107559	-0.0137942122543449	-0.0491410385530813
INSIG2	0.0100670609594455	0.0773151328635432	0.896401741160431	54.9128361833646	0.00663625078756759	0.150026492020501	0.0442338596216778	0.964717992382753	0.993328203193444	0.164377887358681	0.153619966267318
STEAP3-AS1	-0.340903927596208	0.174774672132293	0.0511125137034774	8.83545189045716	-0.42297578331717	0.333622155974947	-1.26782881694744	0.204859088872067	0.649946974651948	-1.18456235450195	-1.04359287177888
C2orf76	-0.0674378388514276	0.0484957046191567	0.164348558160409	109.492481813916	-0.109201826118318	0.0971137633257261	-1.12447321964084	0.26081232533213	0.698297596525365	-0.133508495577169	-0.169189503200428
DBI	0.210790318863262	0.0816993703145409	0.00987795037963299	100.134329290683	0.312925470120726	0.135081289207282	2.31657153967892	0.0205270832071213	0.289714581552005	0.935848148128948	1.00716538965135
TMEM177	0.00981566503781906	0.13175007930894	0.940610825236998	14.7531843705748	-0.00241340784141182	0.239200753945218	-0.0100894658633247	0.991949907540779	0.998626341191756	0.163411659133616	0.128401009090926
PTPN4	-0.14678145053329	0.0543253826237168	0.0068945642801315	316.34229502609	-0.219022317876819	0.0975249219894677	-2.24580869596053	0.0247162640760517	0.309068021898482	-0.438461879823218	-0.475229586290304
EPB41L5	0.00507403837840303	0.112554271395208	0.964042892633393	99.2905818900806	0.00116962250659339	0.189007871803551	0.0061882211329751	0.995062545411733	0.998818722482217	0.145187443396903	0.138385948038645
ENSG00000224789	0.0330116156744098	0.0685831000109181	0.630276672099224	38.871021081026	0.0452089231532698	0.144385959988011	0.313111629115628	0.754195854259586	0.947237709258531	0.252564188209244	0.261111597990814
TMEM185B	0.0863146299849594	0.106681027359624	0.418462961716707	22.3973475379656	0.0839938360289364	0.188247679129245	0.446187896804129	0.655461524881345	0.915509815789825	0.457431779436295	0.369194686757203
RALB	-0.119402167222976	0.129661462028804	0.357115014192705	15.6658107403329	-0.225572565686378	0.263932008742457	-0.854661648509976	0.39273848791689	0.798697161008662	-0.333230911296229	-0.493483359805585
CLASP1	-0.0229439572606277	0.0304672430148446	0.451408036941128	1194.97956506553	-0.0384887677161362	0.0552513149423105	-0.696612700644744	0.486045205388133	0.846613042813028	0.0375016145217022	0.0278687135532569
CLASP1-AS1	-0.351283599174244	0.166320423670452	0.0346787844134099	7.13070278480474	-0.541428658706071	0.392097132162896	-1.3808534016034	0.167324040096776	0.613256158207271	-1.22445612676652	-1.37368907919682
NIFK-AS1	-0.0358345830177265	0.0572263363320526	0.531190056573688	184.065340582379	-0.0601206513138209	0.0952149542078221	-0.631420261806751	0.52776577119435	0.862851275864797	-0.0120428902764727	-0.0324135101703813
NIFK	0.0559578388442289	0.0594203151845105	0.346331361932228	33.9898089222748	0.089919606353	0.123770678118191	0.726501686183978	0.467531274180083	0.836079245994787	0.340756901686402	0.385708209992338
TSN	-0.0481075595414318	0.0482075086181237	0.318314908314728	103.960725229077	-0.0713301529070032	0.0934527797760639	-0.763274811920287	0.445299520484804	0.824017942931778	-0.0592134897279191	-0.0636513670042182
ENSG00000286515	0.316834069683689	0.198970191123231	0.111301698469555	10.6153374319127	0.420073781458997	0.313883374490618	1.33831166477265	0.180794860889841	0.626913409566371	1.34342224269498	1.30575882681256
BIN1	-0.0107535974940123	0.0431958147354794	0.803399468579941	1586.51732957283	-0.0118068033816229	0.0751345728339891	-0.157142084346578	0.875132871060386	0.973501853420591	0.0843546804107614	0.102224149876492
ERCC3	-0.0199279873295996	0.0334349488463334	0.551160085293922	118.758782574685	-0.0261855799610659	0.0718617811064559	-0.364388128959323	0.715568198771783	0.936208465610503	0.049093350992423	0.0621543786649378
ENSG00000286145	0.249847861094896	0.13377037382658	0.0617987548989286	54.3189734705664	0.344373687519201	0.219483622539257	1.5690176949654	0.116643815960926	0.551618535610683	1.08596394738985	1.09480308742111
MAP3K2	0.0356451730374663	0.0442149537679673	0.420139569505199	540.524748319978	0.0492827689919129	0.0790795158868156	0.623205243978099	0.533149656120142	0.866119089787574	0.262686140228398	0.27246430729843
MAP3K2-DT	-0.404902590702818	0.11475553866848	0.000418091604367323	13.7214585821691	-0.517543634640865	0.2377978809342	-2.17640137333298	0.0295252612009454	0.328122551914181	-1.43053816134873	-1.30712796084385
IWS1	0.0165170850589835	0.0441299968764624	0.708194158839287	549.70554773648	0.0254577150555166	0.0732968821077108	0.347323301120859	0.728348447346035	0.939960370573357	0.189168247110761	0.20607030951567
ENSG00000231731	0.468572653428744	0.140324188272886	0.00084015470494179	16.9483205357597	0.673402873737198	0.245595059228928	2.74192353808508	0.00610805581958855	0.17241541996132	1.92662224648728	2.01171866371068
LIMS2	0.0399017887364551	0.143717523500673	0.781288426731638	5.86182679037634	0.150993564080066	0.327655770433792	0.460829863854256	0.644920674087108	0.912594373918339	0.279046239489398	0.555904853607094
WDR33	-0.0246421091290588	0.0400740671611728	0.538611447521375	379.413241272882	-0.0331314722677355	0.0740021109326545	-0.447709826789761	0.654362628722051	0.915240460427974	0.0309748488720842	0.0427980506734275
SFT2D3	0.111272378447635	0.0714741725784284	0.119513369937342	25.1637672367522	0.102904126258495	0.1489863917999	0.690694801151389	0.489757357148458	0.847961379137303	0.553355694361815	0.421892563997037
POLR2D	0.132549805443558	0.045538818109123	0.00360620908066006	59.5427102294689	0.153598145496917	0.0955681535793334	1.60721055858228	0.108008186626649	0.534690499167838	0.635134469400087	0.563163119350253
[truncated: 11,925 more rows]
