# Supplementary material for: Integrative analysis reveals generalizable human neurodegenerative disease-associated glial states
Source: bioRxiv. 2025 Sep 25:2025.09.25.678630. Preprint. [Version 1] doi: 10.1101/2025.09.25.678630 (PMC12485690; doi:10.1101/2025.09.25.678630)
Supplement: Supplement 8 [file media-8.zip › oligodendrocytes_diffexp/Mathys_2024_CR_EC.csv]

gene	nebula_logFC	nebula_SE	nebula_pval	DESeq_basemean	DESeq_logFC	DESeq_lfcSE	DESeq_stat	DESeq_pval	DESeq_padj	nebula_zscore	DESeq_zscore
C1orf159	-0.0302076260066592	0.0458592706132016	0.510086689967026	132.422575768783	-0.069646525609721	0.0860165330660711	-0.809687662675547	0.418119710514704	0.823535264759843	-0.396364268210259	-0.521512671094053
SDF4	-0.0125983417274355	0.0459004715159058	0.783722797142935	118.23134835384	-0.0201194286489035	0.0848277509333648	-0.237179795851336	0.812517309746758	0.957523033741612	-0.234781854284799	-0.210390691426313
ACAP3	0.000923693330596706	0.0642705183391792	0.988533229611573	343.619948660635	-0.002018966321906	0.111088202945573	-0.0181744439856965	0.985499690014263	0.997516347124671	-0.11070395133224	-0.0966862343180754
INTS11	-0.00916119196974298	0.0440857629230555	0.835382113899503	176.400262246518	-0.0193756814105613	0.0819634830465014	-0.236394070754273	0.813126896686084	0.9575889774137	-0.203242642011048	-0.205718580049616
AURKAIP1	-0.0360561622917023	0.0492200888020222	0.463833106924748	83.0359699648226	-0.0561341557782147	0.0965511933589247	-0.581392666681378	0.560975838752741	0.883057023800262	-0.450030311411282	-0.436629940024497
CCNL2	-0.0596148898082107	0.042287979733805	0.15861763371094	325.87376105111	-0.0897892042782939	0.0774456008728511	-1.15938417762047	0.246299623295779	0.708391874992247	-0.666204688561914	-0.648046032581714
MRPL20	0.011964039473688	0.057813278576333	0.836054561060141	106.66183894514	0.00801001569688621	0.105951550833163	0.075600740469568	0.939736747342666	0.989504494877437	-0.00939797250389621	-0.0336856360353349
ANKRD65	0.170931891998801	0.0549220087980916	0.00185657230937583	83.8493769652182	0.239261673842807	0.10693515138495	2.2374464406143	0.0252571761523142	0.357424950125605	1.44928762426737	1.41900345940521
TMEM88B	-0.0187656590200394	0.0507249853426122	0.711420469863646	551.000430290582	-0.0238349965573279	0.0850016223664493	-0.280406372181617	0.779165748782135	0.947832771744348	-0.291373025157027	-0.233731345617562
VWA1	0.149218648801963	0.0494704413974399	0.00255863642538324	500.358914001236	0.209736351072928	0.0885100923457156	2.36963204437421	0.0178057957491379	0.339372396820927	1.25004737155391	1.23352969990421
ATAD3C	-0.00121301117884637	0.0950394534726369	0.989816685807974	107.485135151825	-0.0167931366969275	0.16262469826201	-0.103263138234216	0.917754130604573	0.982168202620207	-0.130310305969185	-0.189495411861061
SSU72	0.0395016686818826	0.0662354601120961	0.550919734671849	87.2149715478093	0.0586778369431817	0.118382002715907	0.495665182181424	0.620130656139359	0.90565452335196	0.243286721018498	0.284602206760497
CDK11B	-0.00249249281778212	0.0666456392810261	0.970166719803138	104.803329360972	-0.024543389883311	0.114944268243629	-0.213524260568525	0.830918068214936	0.962470531708219	-0.142050801977672	-0.238181368887403
SLC35E2B	-0.0248949856854851	0.0570192197299494	0.662396446059044	222.402308968574	-0.040442728871258	0.0944659052428638	-0.428119846703244	0.668563868042469	0.923075685867428	-0.347615594851294	-0.338058691098555
CDK11A	-0.0813733554177583	0.0861033167899082	0.344624955351809	128.707570832371	-0.121262595958759	0.138555314487996	-0.875192672376816	0.381469079575825	0.806386368675416	-0.86585990116206	-0.845757276069928
GNB1	0.0343107880133558	0.0222725691493446	0.123439668449854	665.955351828835	0.04471124972973	0.0444874234976725	1.00503122488245	0.314881814636157	0.767477267606602	0.195655311614245	0.19686614852779
PRKCZ	-0.0540039431674657	0.0346722285725791	0.11933849810027	285.765402626588	-0.0841664319122491	0.0714420609511826	-1.17810755725204	0.23875372961423	0.704019123377381	-0.614718762828508	-0.61272459892028
SKI	0.0142094014485444	0.0633311946472983	0.82247209891996	135.704537732482	0.0227626732927704	0.110238955798436	0.206484841296848	0.836412204507705	0.963722051914443	0.0112054206994153	0.058988401375398
RER1	0.0708652780712553	0.050062335128155	0.1569099937949	164.883841273317	0.0903432842816251	0.0933547966486078	0.967741214430383	0.333173629159187	0.775514239485447	0.531078526420226	0.483519915803593
CEP104	0.0554432482590751	0.0285978363146053	0.0525352245359516	200.324530091299	0.0873894453166947	0.0589681190396626	1.48197783378363	0.13834619307676	0.60424783938372	0.389566312455767	0.464964331430943
AJAP1	0.0151415890180759	0.0775312983252803	0.845160858978927	178.445606789479	0.0148933621428449	0.130577946293015	0.114057255192423	0.909192406444644	0.980969554885706	0.0197591537942873	0.00955453963455785
ACOT7	0.0691554944924734	0.0879703026875934	0.431795322822707	83.9013474734805	0.103349427503964	0.157497116571439	0.65619885464434	0.511696185736951	0.864199185049855	0.515389589063718	0.565222605351047
NOL9	0.019144016322085	0.0505186731324802	0.704725506119894	121.41438300094	0.0312890975129286	0.0912496415925046	0.342895566128983	0.731677027497009	0.936709722317942	0.0564853406788955	0.112550151319298
KLHL21	-0.0981604715980833	0.0328293775779246	0.00278959847467519	137.968524470713	-0.149837649896588	0.0689586868372627	-2.17286112553439	0.0297907710835241	0.365076165113035	-1.01989811828962	-1.02526158574677
DNAJC11	0.024144761287991	0.0426308056901873	0.571143051388026	158.938305474524	0.0235238924328258	0.0729184522388717	0.322605482022088	0.746994041494467	0.938937936643564	0.102372068964045	0.0637702686833565
CAMTA1	0.0322446815715939	0.0336300842883459	0.337657160596968	1190.89911964069	0.0457636849430942	0.0620279893407784	0.737790881656199	0.460641535144514	0.844236637786255	0.176696763328401	0.203477392617322
VAMP3	-0.0516232834475764	0.0324922364103694	0.112108206754624	135.264897918561	-0.0681979718878733	0.0679653089951977	-1.00342325954395	0.315656686257002	0.76785377378471	-0.592873880425839	-0.512413068467376
PER3	-0.0343477797212928	0.0652371729950869	0.59853650631762	483.047597009053	-0.0394758790004541	0.106700488020079	-0.36996905762067	0.71140554559371	0.933073404055618	-0.434354229677475	-0.331985081613953
PARK7	0.0759241823887893	0.0570741910304884	0.183428760638589	120.20936169958	0.105439132128869	0.103124024859683	1.02244973731714	0.306568090254128	0.75839429111908	0.577498923665419	0.578349824181083
ERRFI1	0.0441909123794225	0.0815297225113582	0.587803273292753	113.199052591921	0.0654182353407705	0.138152933856428	0.473520420556212	0.635841935645004	0.911783917811578	0.28631512036277	0.326944403696977
RERE	-0.0254979528947259	0.0162787068886648	0.117269571070655	3070.57506056929	-0.0395351262342978	0.0399993850203188	-0.988393351903156	0.322960042139756	0.771963101017715	-0.353148408998771	-0.332357264071929
ENO1	-0.0515613450866692	0.181996776782842	0.776939893496658	115.757422312189	-0.0675820708949786	0.29282670888668	-0.230792031068217	0.817476372413698	0.959155121112889	-0.592305535357903	-0.508544068506802
H6PD	0.0882478943108484	0.0647678794603036	0.173032068327424	118.852562533583	0.114915355135184	0.113451649962782	1.01290157677638	0.311107175180882	0.764135379607858	0.69058103928767	0.637878071189589
SPSB1	-0.0162083222441222	0.0458871715223536	0.723922608219625	278.356138366089	-0.0146021586608988	0.0921230306754563	-0.158507145866068	0.874057190259878	0.973124741031119	-0.267906957887013	-0.175732008273787
CLSTN1	0.110967868373246	0.0740084091166157	0.133771085603083	215.639122047005	0.163708341581353	0.124397540401425	1.31600947296123	0.188170863194584	0.662289491167717	0.899059032777589	0.944388475969486
CTNNBIP1	0.0562344847765237	0.0512530917795269	0.272557448237921	134.385153539752	0.0644674495727891	0.0918453724294476	0.701912876691863	0.482733498072178	0.855238380889278	0.396826681727343	0.320971706556899
LZIC	0.0438131881970594	0.0422542310008594	0.299784934022587	143.307544583929	0.0626324338121024	0.0790373706014837	0.792440757270417	0.428103722408747	0.827478791161026	0.282849131386928	0.309444405923106
UBE4B	0.0221923421370895	0.0287752753148731	0.440570892055394	1343.65759022785	0.0272282441615237	0.0620769776250693	0.43862064815681	0.660936433061549	0.921413226672514	0.0844567128147219	0.0870404644739531
KIF1B	0.0126835786097879	0.0248229804109246	0.60937826103989	2929.44426898025	0.0173684626147583	0.0507387780939325	0.342311408891324	0.732116550585433	0.936709722317942	-0.00279549686199627	0.0251027588105673
DFFA	0.0265786964826611	0.0495066116112076	0.591356271916655	142.711477745953	0.0438538752200351	0.0918968063887454	0.477207826292926	0.633214138671949	0.911215975249981	0.124705805977816	0.191480247250677
PEX14	0.186425457201193	0.0426240146552396	1.22147660915477e-05	143.010789983845	0.253238525615269	0.0723847583649022	3.4985061957195	0.000467872219003188	0.0990454419327666	1.59145624543432	1.50680399809641
TARDBP	0.0482931337368993	0.0390849336580648	0.216609285645495	277.758905457157	0.0631986528315169	0.0723431457621914	0.873595586225479	0.382338530741168	0.806475370522114	0.323957015336306	0.313001310992368
EXOSC10	-0.00525805913884378	0.033999815265336	0.877097534872996	149.006765944825	-0.0244845419439601	0.0722724289267157	-0.338781224148249	0.734774546693864	0.937542857345142	-0.167427579076746	-0.237811694739033
CLCN6	-0.0547846087904509	0.0342158105217253	0.109343934545963	171.006418397724	-0.0890318612550608	0.0669734131469565	-1.32936126548758	0.183728810585476	0.657406181449579	-0.621882133799775	-0.643288514472743
PLOD1	-0.0607817579527594	0.0928213830282422	0.512580461706826	86.1711367035186	-0.0877298364549859	0.160081269878562	-0.548033111690943	0.583669167188832	0.890900918937517	-0.676911845567231	-0.635109385102486
MFN2	0.00706347911354976	0.0556379554041444	0.898976548735219	89.4952756589246	0.0228915758222627	0.103791831575062	0.220552768699409	0.825440680482187	0.960508595923082	-0.0543654090006089	0.0597981482134079
PRDM2	0.0618374076751886	0.0399315316255579	0.121481292560022	521.886930501619	0.0863279444808934	0.068859744113263	1.25367797386668	0.209959076979142	0.682680565375697	0.448238981775941	0.458296138427127
KAZN	0.0260253195099379	0.141601759774157	0.85417636150831	1448.93155347651	0.00325759131138701	0.235653438954405	0.0138236527582239	0.988970672163346	0.997516347124671	0.119628030774376	-0.0635396709731693
DNAJC16	0.0596761771958788	0.0505114273914111	0.237428318213346	150.333297886338	0.0791396878433837	0.0852610106428432	0.928204899832801	0.353301293265878	0.791682824489238	0.428407577366838	0.413140561527654
DDI2	-0.00670898784798779	0.0284020363096028	0.81326581753461	202.860046347115	-0.0234076313137126	0.0539030650198142	-0.434254180260587	0.664103872826839	0.921413226672514	-0.180741269715147	-0.23104669966022
PLEKHM2	0.0930947588155217	0.045969014176823	0.0428506024307965	109.252995648428	0.12964390384746	0.0868590149759599	1.49257856404821	0.135547537940289	0.602716926795711	0.735055763769162	0.73040066011947
SPEN-AS1	-0.236419723641764	0.056745228131009	3.09533504528343e-05	130.485489810611	-0.342944771882073	0.102624637854687	-3.3417391676224	0.000832552561095892	0.139639878309809	-2.28856204230297	-2.23833228374458
SPEN	-0.109327124122798	0.0380660887204748	0.00407838303289783	655.780864982156	-0.16337336194414	0.0714539344083943	-2.28641520298072	0.0222299797580137	0.349995424969189	-1.12236308176	-1.11029094920368
ZBTB17	0.0457041954896268	0.0402699919996455	0.256398681843386	137.31157205833	0.0575663815044228	0.0792310146231503	0.726563729850339	0.467493253805371	0.848893400794119	0.300200973644605	0.277620206246865
FBXO42	0.0759801403257231	0.0292267116986797	0.0093310332688943	313.567640256048	0.100672413658026	0.0512075811024751	1.96596698165773	0.0493024247936168	0.435099196911667	0.57801239249156	0.548405995889662
SZRD1	-0.00487918430486712	0.0405038409694359	0.904116972427255	85.8262489812446	0.00589233135015813	0.0874097034512647	0.0674104946877369	0.946254914642074	0.991321708671717	-0.163951031746439	-0.0469886193857758
CROCCP3	-0.0084226760272881	0.0366678669031184	0.81832347496749	166.349280446184	-0.0259727956465136	0.0709287188764394	-0.366181654736486	0.714229530362418	0.934796316660449	-0.196466035602059	-0.2471606868383
NBPF1	0.000259128966338009	0.129052563237301	0.998397901929422	119.853036263052	0.000790158256210226	0.205813267958311	0.00383919979527403	0.996936769282574	0.998619820330224	-0.116801979649749	-0.0790397245586146
CROCCP2	-0.106469307482866	0.0847579299516187	0.209058880363607	171.910885843913	-0.158984614762607	0.13968943350398	-1.13812913958218	0.255066562035923	0.715379817999763	-1.09613981771847	-1.08272148127262
CROCC	-0.00680820737486433	0.0516169964501473	0.895064529599746	164.981831951173	-0.0163753210809646	0.0925603292870724	-0.176915112630781	0.859575067705218	0.970298778718454	-0.181651705960428	-0.186870755267978
ATP13A2	0.123684899020817	0.0698628621781523	0.076661273622274	84.8548899608765	0.17540683694371	0.125065465870341	1.40252015792721	0.160759975308901	0.629490277988219	1.01575023256831	1.01787671290673
SDHB	-0.00565805567630421	0.0442856877776891	0.898336829319918	156.039681109976	-0.0218094622067006	0.0819543529805295	-0.266117191015858	0.790148955712272	0.950955413270489	-0.171097938704079	-0.2210072350655
PADI2	0.0273635825548709	0.0461103379216475	0.552888704954529	479.320309944322	0.0360151482848097	0.080506665892562	0.447356102572583	0.654617965488843	0.918979674102872	0.131907903700423	0.142238511073579
UBR4	0.0437760629511944	0.0344646139955034	0.204022591410575	246.403285548485	0.0621488911016131	0.0627549032947664	0.990343189753528	0.322006402989403	0.771550342019966	0.282508470929108	0.306406861334931
EMC1-AS1	-0.0565744335717	0.0466679297468837	0.225406564268277	133.755112691923	-0.0906333107089173	0.0803349846002188	-1.12819229579675	0.259238716888524	0.718206225120787	-0.638305527509141	-0.653348585726583
CAPZB	-0.015592727084825	0.0333651421171877	0.640259610473207	459.482585435969	-0.031587959536503	0.0597469424016075	-0.528695833908533	0.597016467683296	0.896708758431177	-0.262258269941335	-0.282434325165909
CAMK2N1	0.135210899815744	0.102784012565997	0.188346716601819	887.718794005505	0.193242931806072	0.162879045912342	1.18641984132245	0.235456539931819	0.701733972469129	1.12151256803974	1.12992045226641
HP1BP3	0.074692198874162	0.0376131053866453	0.0470552575883759	1276.69935822733	0.102874701746297	0.0630722912339924	1.63106016498817	0.102877624999359	0.553901580304486	0.566194269424318	0.562240447571004
EIF4G3	0.0631521880471105	0.0285353959416985	0.0268895364383373	1719.76057748982	0.0819745451631751	0.0550263708566232	1.48973199371567	0.13629471873539	0.602716926795711	0.460303378199345	0.430948720606852
ECE1	-0.0606010922089224	0.0696922429529729	0.384544785000172	264.551860470036	-0.0865359308372312	0.120387209184893	-0.718813330943884	0.472255942733155	0.851339256463554	-0.675254060586312	-0.627609444622911
USP48	-0.0339752021052823	0.0292421774391348	0.245293923583398	613.621321182764	-0.0585952477611869	0.0580448314891562	-1.00948260608067	0.312743239373647	0.765534937407494	-0.430935465483828	-0.452090159921748
CDC42	0.0864319761833465	0.031574815542213	0.00619324533341852	292.042158012813	0.120348769162729	0.0590426321807579	2.03833678678625	0.0415162633338464	0.412640904750778	0.673918213594127	0.672009983462613
ZBTB40	-0.180241494712553	0.0469079712511751	0.00012181265209756	150.288740411719	-0.270387068217619	0.0851514709808976	-3.17536579348436	0.001496477264987	0.161933322109642	-1.77307182154772	-1.78253540103834
EPHB2	0.360449972070937	0.117917566095263	0.0022371629924421	157.297915317087	0.5264100810169	0.186595886324278	2.82112372028434	0.00478557425861569	0.229265460993493	3.18830145214365	3.22282775722586
KDM1A	0.12898849101926	0.0517178663273866	0.0126284113284512	120.784617809375	0.176463408875611	0.0951105422091928	1.85535067697843	0.0635461658705607	0.469527782847568	1.06441587871245	1.02451394325711
HNRNPR	-0.0225965274007264	0.0311138294227988	0.467683382161058	414.623327854188	-0.0357815150082289	0.0620057300699392	-0.577067876918298	0.563893603440191	0.885986460299823	-0.326524991049953	-0.308777627323151
RPL11	-0.033167074420968	0.0575856612036602	0.564641784502888	359.720429075545	-0.0470758756745745	0.0993864051685335	-0.473665141572894	0.635738714734697	0.911783917811578	-0.423520103228273	-0.379727149205584
ELOA-AS1	0.0608600990867614	0.0347383999748311	0.0797816175252432	196.269611909014	0.0832279264840683	0.0671078060131999	1.24021230060326	0.214896879892135	0.68621759504823	0.439271219181838	0.438822278755099
PITHD1	-0.00625249208560697	0.0488154165169099	0.898082201612654	108.722867896669	-0.0158795655055414	0.0890970766084763	-0.178227682770353	0.858544170051747	0.970298778718454	-0.176552474414746	-0.183756491248445
HMGCL	0.0428676601708625	0.042902287091136	0.317701260096722	87.0988366567347	0.0367988250563156	0.0855320693081387	0.430234242594362	0.667025255338904	0.92296743064712	0.274172986548529	0.147161453937834
SRSF10	0.0529866199621048	0.0331502192998773	0.109958617836404	341.135270813797	0.0684913187614528	0.0616779775043151	1.11046635335377	0.266798119224631	0.725556782277279	0.367024344023218	0.346249064300913
STPG1	0.056743477098003	0.0486317930878326	0.243291969953371	116.764885465893	0.0791552222932878	0.0907058921505461	0.872657998467316	0.38284951756411	0.806475567752997	0.401497184325293	0.413238146670007
NIPAL3	-0.0785765951824116	0.0399445091077498	0.0491666298965168	738.786560067245	-0.118627747668989	0.0741868486124536	-1.59904012487027	0.109811687268157	0.562381569804102	-0.840196889376212	-0.829205544465591
RCAN3	-0.00721533865343735	0.0480825420630759	0.880716090134152	118.06454041499	-0.0279536560200539	0.0910252612414295	-0.307097784052621	0.758768944337854	0.941380994390849	-0.185387533818804	-0.259604161999963
SRRM1	-0.0963247334523634	0.0415361983920623	0.0203920479346922	755.734758975657	-0.142647984884534	0.068676176305866	-2.07711017936143	0.03779139128383	0.3948240244048	-1.00305342453507	-0.980097161644393
CLIC4	0.030030931288202	0.0264006159655297	0.255325674813323	1333.78351082116	0.0321587839829735	0.0552866024287116	0.581674086853866	0.560786229206239	0.883057023800262	0.156383438326278	0.11801339453068
RSRP1	0.046703336135739	0.0727629340985701	0.520966593330745	681.383351643756	0.0630987795028366	0.11843262031332	0.532782094459326	0.59418442999254	0.895170264062001	0.309369066730611	0.312373921348279
TMEM50A	-0.0307120164690058	0.0410876579117418	0.454776603542478	163.974972640223	-0.0535531838789494	0.076699875792673	-0.698217348144197	0.485041278859362	0.855452665580299	-0.400992544247753	-0.420416652025778
MACO1	-0.0404885164090498	0.0396009014017423	0.306584992315952	336.896393397863	-0.0604572513314797	0.0788293802262304	-0.766938052258879	0.443118347969075	0.839559727908648	-0.490701497491142	-0.463786994028464
LDLRAP1	0.00418160437623678	0.0805921278799895	0.958619517479529	271.111488888099	0.00247836591161169	0.129006652836501	0.019211148085151	0.984672664358749	0.997516347124671	-0.0808094296264354	-0.0684346509712354
STMN1	0.0552357245127871	0.0528373112819213	0.295841640279049	464.962426418243	0.0761864480100526	0.0902162588942153	0.844486891208673	0.398397385533161	0.815777278927417	0.387662079021838	0.394588740812088
CEP85	-0.0602464111392096	0.0655845308078042	0.358301152944631	161.681776947054	-0.093560484553118	0.117916723892142	-0.793445420334929	0.427518356717137	0.827478791161026	-0.671999514716695	-0.671736663710638
HMGN2	-0.106563679252711	0.0665189702145454	0.109154648860858	177.33097479909	-0.154266164452981	0.116643144514527	-1.32254805968274	0.185985716902272	0.659502206499654	-1.09700577104946	-1.05308086651064
RPS6KA1	0.145529161530666	0.0432765313248474	0.000771637192127316	103.485740078957	0.211121519043241	0.0884767947043722	2.38617955983444	0.0170244365284812	0.337987436246619	1.21619271568088	1.24223112251004
ARID1A	-0.012070695349284	0.0316728644373793	0.703125141868059	645.059404476116	-0.0249651335514542	0.0544519290971373	-0.458480240560783	0.646607455286448	0.91668210777882	-0.229940182463911	-0.240830700929797
NUDC	-0.0739963005740073	0.0797664566653401	0.353582991844184	159.347230331207	-0.112066358818076	0.136463108401152	-0.821220915535954	0.411520444997173	0.822183045111981	-0.798168204531312	-0.78798785932081
WDTC1	-0.130978718769686	0.0439892932246103	0.00290596752986326	171.395801966666	-0.197042977925843	0.0799716001464707	-2.46391190828934	0.0137429883457692	0.312382180749789	-1.32103764870464	-1.32179855254993
TMEM222	0.0606842305028816	0.0337293986561256	0.0719950363298899	120.186728310807	0.0827317013820162	0.0738706638142143	1.11995340383143	0.262733619015356	0.719813445861666	0.437657452837542	0.435705065237953
WASF2	-0.0120669675599485	0.0285161827433066	0.672177002067115	532.456142826769	-0.0142020947297131	0.0549086870348246	-0.258649323024346	0.795905823533749	0.953183179237401	-0.229905976349119	-0.173218865168253
STX12	0.0891848390835853	0.0353029648538978	0.0115280677477798	288.773809557602	0.126865239596279	0.065539259835585	1.93571364575277	0.0529027822426836	0.441295009825007	0.699178424376869	0.712945497678928
PPP1R8	-0.0456529544417769	0.0471695069745396	0.333119848479146	91.9962650789519	-0.0725936734971116	0.0930264527216254	-0.780355171817017	0.43518184642686	0.832753852731832	-0.538090269837845	-0.540026223096181
RPA2	-0.0558040255067378	0.0520072466571016	0.283268960692949	93.4923948187492	-0.091932132481863	0.0980631328833198	-0.937479048229555	0.348512196173869	0.788786518340746	-0.631236279669744	-0.661507594148864
EYA3	-0.0429371298132141	0.0467274287996421	0.358155766806855	314.644209527911	-0.072097822869228	0.0727820621721251	-0.990598792030941	0.321881527783238	0.771550342019966	-0.513169921439634	-0.536911361970994
DNAJC8	0.0144165405372448	0.0434469551789079	0.740025670231319	118.369476678211	0.0197932339460345	0.0851586874204484	0.232427654131289	0.816205872072465	0.95906007151473	0.0131061245235924	0.0403348176858345
PHACTR4	-0.0235466180885605	0.0503793296508348	0.640223386138717	952.86211750827	-0.0375668512194076	0.0864336798266467	-0.434632093586118	0.66382949582091	0.921413226672514	-0.335243002773431	-0.319992848292671
YTHDF2	-0.0593170541402587	0.0435755355902387	0.173435739719225	118.424512043193	-0.0887946888106519	0.0902033596805811	-0.984383387992227	0.324927042775409	0.771963101017715	-0.66347175487661	-0.641798631863926
SRSF4	0.00261966327173618	0.0314105377025015	0.933532870168554	348.798991966081	-0.00894685211995362	0.0574414851868937	-0.155755933030698	0.876225406943519	0.973209673061468	-0.0951417676177289	-0.140206199683819
PUM1	-0.0142005273850761	0.0165749034527507	0.391583769223928	553.5849431806	-0.0321066326972531	0.037502931279378	-0.856109951994814	0.391936964385964	0.812578830057302	-0.2494834754304	-0.285692554104721
NKAIN1	-0.3720920310648	0.365191979423552	0.308253143785241	195.171894729041	-0.525757260390813	0.611433190637598	-0.859876873616489	0.389856917853001	0.811023275000243	-3.53348821809969	-3.38673359985285
SNRNP40	0.0226156995770733	0.0337720095457598	0.5030757707888	165.854919835248	0.0208740836399427	0.0695652846905744	0.300064662033518	0.764127833477108	0.942204307075522	0.088341431581322	0.0471245573864678
ZCCHC17	0.000248612515044483	0.0551590349095337	0.996403791036546	128.443833544482	-0.000286136185651203	0.101425178005899	-0.00282115537065717	0.997749046671986	0.998791159970509	-0.116898478380702	-0.0858008488321054
COL16A1	0.0756864072948765	0.0850349611641358	0.373432471461444	329.828657860794	0.102822435036148	0.138668614428544	0.741497529631206	0.458391829079242	0.843618410379299	0.575317104516124	0.56191211574196
PTP4A2	-0.10781587943643	0.0351649578974966	0.00216940869360396	614.282270411247	-0.153378323060552	0.0628360981930988	-2.44092691098056	0.0146496193472272	0.312923215157791	-1.10849593301147	-1.04750357673204
KHDRBS1	0.0367236752246317	0.0337572918024034	0.276650798830423	353.29390375609	0.0523254799186267	0.0646097339841525	0.809869917301642	0.41801494312502	0.823535264759843	0.217795912784949	0.244697628977564
KPNA6	0.0596362771840403	0.0317730363378933	0.0605254792787167	333.194838427546	0.0783885628041212	0.0604865395465731	1.29596705964249	0.194986833787763	0.670510849760177	0.428041455716106	0.408422103884595
TXLNA	-0.0135911533087368	0.0582510255869152	0.81551260921478	82.7043524963869	-0.0120122217325841	0.103031839783557	-0.11658747196807	0.907186965936324	0.980605328766061	-0.243891872008182	-0.159462403273733
HDAC1	-0.123232029113567	0.0542659950680485	0.0231537230535345	105.66533269564	-0.193300143819287	0.0989241469494768	-1.95402386353668	0.0506983950951406	0.437749928955976	-1.2499541909832	-1.29828661608976
MARCKSL1	0.130733822738531	0.0444933911872013	0.00330044036136023	941.974423440824	0.189606715097976	0.0769547638552555	2.46387235304377	0.0137445050273062	0.312382180749789	1.08043100504175	1.10707827071035
BSDC1	-0.00355095778707112	0.0290605227126206	0.902747114779034	312.728601890297	-0.00304908442508674	0.0589383994334049	-0.0517334107203222	0.958741114969429	0.993589355500794	-0.151763253777603	-0.103157285585359
ZBTB8A	0.037752230498452	0.0439638604084715	0.390500231634056	97.5796761990209	0.0454174247514332	0.0886121820060556	0.512541545905387	0.608272051406586	0.900388724707774	0.227233913862354	0.201302236734576
ZBTB8OS	-0.10586458187161	0.0538535662220882	0.0493233456593181	286.266653165315	-0.156753637175101	0.0862109491414022	-1.81825671490979	0.0690249052231327	0.480880674083071	-1.09059086851191	-1.06870680635298
RBBP4	-0.0160531945334049	0.0305499344679295	0.599253762394642	310.113773157845	-0.0264416292024183	0.0611102482834938	-0.432687314241535	0.665241947075081	0.922129798125355	-0.266483509348903	-0.250105830668618
YARS1	-0.163384871909874	0.0571026616365392	0.0042197692576945	155.33214463077	-0.248057970293189	0.107429680346313	-2.30902642075769	0.0209421151693123	0.349995424969189	-1.61839581314792	-1.64226727355371
S100PBP	0.0552466582782733	0.0308798066998229	0.0736008182359797	337.338497075745	0.0751084569843028	0.0588736474535907	1.2757568153648	0.202041497551895	0.675691141617622	0.38776240701885	0.387816958846739
AK2	-0.121339709127684	0.0343682057571291	0.000414649178076657	122.181176259624	-0.174935971043148	0.0653347443833941	-2.67753356493748	0.0074166421047237	0.259842196951514	-1.23259030347988	-1.18292556850821
AZIN2	-0.217443669741252	0.0965133426605978	0.0242597312405484	214.862711033537	-0.327805279636	0.162490805779896	-2.01737740214072	0.0436561436784672	0.414676365376407	-2.11443817971975	-2.14322820763672
TRIM62	0.0617453397218851	0.0468423966578553	0.187453192490017	213.968959709722	0.0917894528995471	0.0894265033918694	1.02642336911378	0.304692067385009	0.756542960801638	0.447394168216	0.492604535556234
ZNF362	0.0230673364886132	0.0430079021711657	0.591715906793205	86.6597918824211	0.0284971102550328	0.0832202920450515	0.342429827566645	0.732027444621503	0.936709722317942	0.0924856421708774	0.0950112956990936
PHC2	0.0467291259062133	0.042629214200798	0.273001715234434	542.356090932695	0.0607826008903762	0.0733562244043616	0.828595001772777	0.40733361724391	0.819127427748472	0.309605713109972	0.297824026050703
CSMD2	0.180877989071534	0.0891488006360202	0.0424639203051658	733.375399064082	0.251284305603474	0.143725915701606	1.74835765962468	0.0804021146887055	0.509477766756955	1.54055279715377	1.49452787379102
SMIM12	0.0876551159911733	0.0474662841535722	0.0647932925598368	87.9600131195081	0.128357193053585	0.0910370034713639	1.40994527674628	0.158555842048819	0.626550945013025	0.685141718171775	0.722317731096454
ZMYM6	-0.0396074824578105	0.0353467826122941	0.262483733022325	166.643086057464	-0.0719289077500573	0.0747664611374735	-0.962047777248695	0.336025604910035	0.777646010121222	-0.482617148897855	-0.535850261896548
ZMYM1	-0.0523529837491296	0.0500866037808465	0.295907798386361	94.4323797272266	-0.0758812159004016	0.0937541161052387	-0.80936410104091	0.418305745023809	0.823535264759843	-0.599569594703461	-0.56067808366379
SFPQ	-0.0249601486149365	0.0292825214039276	0.393997285875647	797.567596529222	-0.0438830345293782	0.0536591963609875	-0.817810133311705	0.413465610951617	0.823535264759843	-0.348213528490859	-0.359670188091066
ZMYM4	0.027959506569979	0.0290623182579202	0.336022703217871	390.725226842582	0.0397876754544622	0.0600975056160085	0.662052027727816	0.507937878744436	0.863816280987687	0.137376089649975	0.165936975013454
KIAA0319L	0.047934700771599	0.0213180685640263	0.0245412669434826	504.651980498135	0.0611086429113142	0.0461370665196841	1.32450213073782	0.18533633588765	0.658168499258469	0.320668042153448	0.299872174341917
TFAP2E	-0.00175823538165728	0.0580839398565985	0.975851248130641	89.6404564679363	-0.00272936988526435	0.106963377967149	-0.0255168632211914	0.979642697961198	0.997155663118279	-0.135313271531204	-0.101148885605106
PSMB2	0.00343288506007868	0.0422132068485966	0.93518545170997	106.836589742916	-0.00354462087553843	0.0855537210550614	-0.0414315219937324	0.966951883447509	0.995605142988212	-0.0876796619731403	-0.106270173093868
AGO4	0.0534754240810672	0.0406095204469014	0.187899005492947	248.222465440691	0.0550409915277432	0.0795187330466631	0.692176414524162	0.488826548344866	0.858517621163797	0.371509600108943	0.261756075756858
AGO1	0.0982641858561992	0.0412363590132552	0.017174522154709	130.694617322808	0.143233305337389	0.0775162171468707	1.84778502627397	0.0646334479126458	0.471424562230549	0.782490315145548	0.815767292801197
AGO3	-0.012882167809903	0.0163264294148542	0.430089990457045	855.808736859869	-0.023923064137284	0.0388953399441311	-0.615062477192559	0.538513461044666	0.875480812236418	-0.237386236314921	-0.234284573274781
MAP7D1	0.0213317007566136	0.0492863613204143	0.665151765462103	345.033642214576	0.0311491930721123	0.0865704247455524	0.359813333059945	0.718986731750779	0.936037177479513	0.0765594860122958	0.111671292083403
THRAP3	-0.0390392146662024	0.0265545728451027	0.141521037212754	301.441675707756	-0.072144839271857	0.0526621225291062	-1.36995692173217	0.170700349326603	0.639907693169978	-0.477402735860498	-0.537206712136063
STK40	0.00695317225890129	0.0670788391590161	0.917441776244274	90.076070160789	0.00785579470314504	0.117315882916456	0.0669627548107817	0.946611353974466	0.991540292554987	-0.0553775823271339	-0.0346544297628784
MEAF6	-0.00676820322352274	0.0423403448307132	0.872997392312926	150.030478003029	-0.0122246634606999	0.0801890584080906	-0.152448023500753	0.8788335824059	0.973209673061468	-0.181284628727855	-0.160796931139715
C1orf122	0.13242904871127	0.049539532235402	0.00751315732828798	325.078715685204	0.186154769437291	0.0872272780210921	2.13413479889029	0.0328317480390201	0.375626797084775	1.09598636211822	1.0853936529241
MTF1	-0.00465816512754635	0.0461147785546573	0.919540605211403	123.254639517292	0.0074270218793594	0.0872027967775603	0.0851695376044474	0.932126608031953	0.98579899892473	-0.161922964527521	-0.0373479179329897
INPP5B	0.0902903414984989	0.0342739941082959	0.00842938683310054	151.045639850406	0.106027707359198	0.0721411040195377	1.46972670851396	0.14163578605879	0.607453739273921	0.709322490766492	0.582047167697671
RRAGC	-0.0116200978762591	0.0507455707484293	0.818878685274965	94.6957215125707	-0.0280944777468978	0.101976037618666	-0.275500778447144	0.782931527834932	0.95002489062119	-0.225805509739819	-0.260488783492529
RRAGC-DT	0.00559326543640834	0.0418149536693014	0.89359051943462	399.719793718791	-0.0110996094023946	0.0731488686202176	-0.15174000106581	0.879392006173128	0.973209673061468	-0.0678560580907042	-0.153729506086919
RHBDL2	0.0189582123407695	0.0547580710466131	0.729179128401643	236.694618360574	0.0289072024982734	0.101808152699132	0.283937992507351	0.776457900357717	0.946821003355682	0.0547804073413529	0.097587435194294
AKIRIN1	-0.0716109338394354	0.0689519512678155	0.299008098917362	252.365453327393	-0.107139900586973	0.116740482549725	-0.917761330490794	0.358743831144459	0.794448815812054	-0.776280130663121	-0.757040569217701
MACF1	-0.00356146699860472	0.0296517256638368	0.90439605819679	2305.5029253614	-0.00853085924251319	0.0520526611204717	-0.163889012759006	0.869818516696057	0.971792244548518	-0.151859686076675	-0.137592993267555
PPIEL	0.0269426087971381	0.0641644594288812	0.674559051056179	103.91840328446	0.030296575387257	0.114872143448373	0.263741708631677	0.791978954213837	0.952389538818035	0.128045057550907	0.106315272484238
PABPC4	0.0304989525864864	0.0537920308294493	0.570728439902473	96.5849335010107	0.0397597245985761	0.104034462850259	0.382178400399911	0.702329042014685	0.930766056387391	0.160677991696318	0.165761391824648
TRIT1	0.147482364085467	0.0518919521921741	0.00448167630034326	148.348349681796	0.19454492013807	0.0910704997319043	2.13620130240611	0.0326630093476078	0.375549531266676	1.23411526032755	1.13809935254954
CAP1	0.0553277764016808	0.0358843295092072	0.123113279885449	155.292961875771	0.0831117972152709	0.0693477720884457	1.19847825982456	0.230730881596755	0.699780611804905	0.388506745175101	0.438092771672659
RLF	-0.0696763776465647	0.046000993106675	0.129855701139216	380.876852064084	-0.117118062522926	0.0822989191421473	-1.42308141763853	0.154712554507399	0.623403320234318	-0.758528684632614	-0.819721923172589
ZMPSTE24	-0.00203525751142889	0.0549985100292507	0.970480473251896	104.50933476628	-0.0155961313137416	0.0998322165039363	-0.156223430270394	0.875856908793101	0.973209673061468	-0.137855220637681	-0.181975999108394
COL9A2	0.074011726744358	0.0777619820624272	0.341212301974057	352.112330866022	0.106390179222003	0.126000543117829	0.844362862170467	0.398466668402382	0.815777278927417	0.559950271792203	0.584324162927555
SMAP2	0.278782219455135	0.1290122619369	0.0307032909118641	83.6591146262878	0.403610746374943	0.219350334785049	1.8400279478509	0.0657641342985198	0.471750536691339	2.43891991009551	2.45142029666114
EXO5-DT	-0.0188867855525824	0.0399518214574272	0.636399373198244	114.610980243199	-0.035598669701091	0.0753518017936503	-0.472432892826868	0.636617830807436	0.912621586941685	-0.292484479615275	-0.307629019845214
NFYC	-0.0506968531190023	0.0302305241458143	0.0935407733519737	187.746270544491	-0.0647897834242739	0.0611913066124155	-1.05880699418058	0.289687687708212	0.744180264672496	-0.584372975650204	-0.491003326993639
SCMH1	0.226665889523236	0.101038020741088	0.0248728213511938	243.223661255111	0.321837166774688	0.161088591024993	1.99788926532206	0.0457286666960877	0.425139536420416	1.9607015872039	1.93773062916708
HIVEP3	0.447631068171613	0.19323932116367	0.020533191341563	211.501356650188	0.671879035757102	0.318300889522427	2.11082990300523	0.0347869348751891	0.382089663042423	3.9882733154655	4.13664245576905
FOXJ3	-0.00860762892633399	0.0235391618265691	0.714609317491421	630.628176454418	-0.015168482136473	0.0502645179459412	-0.301773154430458	0.762824997011114	0.942107931970472	-0.198163159426996	-0.179289569521367
CCDC30	-0.113423637288248	0.0728685719200138	0.119577161712942	190.606086996954	-0.167407115881002	0.118871980203729	-1.4082975280978	0.159042987319256	0.627611293351014	-1.15995259848624	-1.13563040149021
YBX1	0.0444294123703686	0.0344954369070031	0.197753131729148	191.98475819443	0.0640532919414986	0.0735306879902642	0.871109650843734	0.383694285124899	0.806621545355543	0.288503591151656	0.31837002888854
TMEM125	0.0941747130129785	0.0687445403815174	0.170711002673217	217.863770858546	0.143362312067089	0.120339250570021	1.19131797304714	0.233528780768451	0.70081585085662	0.744965400264717	0.81657769420967
ELOVL1	0.0580503881224663	0.0402110430942856	0.148839442077425	271.109396737679	0.0844658628110957	0.0763710370371779	1.10599339864898	0.268729376650133	0.728446621392218	0.413489371785616	0.446598813710744
SZT2	-0.077480806114538	0.0376493182010154	0.0395939344702904	187.527798765184	-0.127408450051134	0.068785688253277	-1.85225231129478	0.0639896001855467	0.471424562230549	-0.830141952450181	-0.884364632634387
KDM4A	0.0405455124561326	0.0430937312411172	0.346772511356416	105.016071785884	0.0583984768930877	0.0790150184638984	0.73908072197401	0.459857982223266	0.844236637786255	0.252865009047124	0.282847307782791
ST3GAL3	-0.0306524708127867	0.0241132955824736	0.203662676889717	357.243183191262	-0.046780131202736	0.0459404389113992	-1.0182778465168	0.308545933350445	0.760482978268969	-0.40044615458659	-0.377869325686734
IPO13	0.0435836341084744	0.0445746178706124	0.328189090672501	324.097165394144	0.0620550839390558	0.0832269435868284	0.745612914095727	0.45590127948269	0.842770996758511	0.28074274800576	0.305817578459237
ATP6V0B	0.145998117099175	0.0534632108974991	0.00631780010294114	234.816700568263	0.206908842419244	0.0937652347434376	2.20666906007746	0.0273371883181539	0.361033851233257	1.22049584189442	1.21576770407074
SLC6A9	-0.115764289040342	0.0772324660946844	0.133897743421613	159.072219733837	-0.166695308203669	0.132256593798889	-1.2603931752329	0.207527562424806	0.681165565708426	-1.18143036863664	-1.13115892976455
ERI3	-0.0397459064662142	0.0222410618558858	0.0739292850452283	470.094763468941	-0.0617219040272719	0.0448835655787069	-1.37515598931279	0.169083089375282	0.639446700461537	-0.483887324622686	-0.471731357305365
RNF220	0.0474218168003698	0.0413446597192991	0.25138669806103	10724.3222969859	0.0641055857448015	0.0721069365197887	0.889034936704164	0.373984303970699	0.801016834650167	0.315961829861069	0.318698530912812
RPS8	-0.046466012866328	0.0685194754987546	0.49768093468199	268.25538977113	-0.0669560012657861	0.116260409536226	-0.575914032411208	0.564673290314076	0.88638116628852	-0.545550876459796	-0.50461119066019
EIF2B3	-0.0608985458658864	0.0464661343790075	0.189992719914889	207.14914956234	-0.102637118205263	0.0796636711239654	-1.28838047201651	0.197613553040441	0.673331298805647	-0.677983488947004	-0.728754748837013
ZSWIM5	0.0823204633469213	0.0538791328581876	0.12654411457245	431.665991466932	0.11167015353479	0.0894415084445367	1.24852717129695	0.211838064332652	0.684758399271342	0.636191060209538	0.617492189353344
MUTYH	0.0259733241433507	0.0480442702268804	0.588774827886637	84.1504879764098	0.0188050419059768	0.0992734354008917	0.189426726596467	0.849758378857108	0.968012017765212	0.119150922408534	0.0341271398153163
TESK2	0.0233194583586348	0.0464086509126726	0.615329319665773	602.545986970303	0.0405242404580127	0.077138426773625	0.525344399062449	0.599343797884356	0.89694107146994	0.094799107029274	0.170563968641607
PRDX1	0.113452960930249	0.0579224891031103	0.0501475632224909	268.269228238797	0.15968814265851	0.105060781056801	1.51995959912172	0.128521129873038	0.5939896412031	0.921862188648181	0.919134174298571
NASP	0.094933857122012	0.0353297584185626	0.00720798709686423	724.167351227976	0.131631335685423	0.0601761521952024	2.1874335743241	0.0287108874405139	0.362496285222914	0.751931290286702	0.742885416259545
GPBP1L1	-0.015246193615065	0.0404716608356937	0.706387032188669	418.685420169714	-0.0239739008104593	0.0704886019452246	-0.340110317822575	0.733773451966507	0.936978699894042	-0.259078486273702	-0.2346039218207
MAST2	0.13240948546133	0.0612071628414969	0.0305180753150487	165.35698187319	0.179649911821495	0.108007948935711	1.66330268829036	0.0962518608739388	0.547674029799006	1.0958068501574	1.04453108873052
POMGNT1	0.113764924584267	0.0593812007574792	0.0553853682316541	143.695765141947	0.158937060779555	0.10098431801634	1.57387863681802	0.115515509680973	0.571529169948117	0.92472476042986	0.914415987782252
LRRC41	0.0512905369426365	0.0475203230694568	0.280436642912673	134.364566258449	0.0664596734294073	0.0880482744139263	0.754809493675843	0.450363296723066	0.840462924739308	0.351461122704392	0.333486565457325
FAAH	0.136883118479553	0.0792569933709507	0.08415340939028	165.364046600348	0.191283096662981	0.132636959499704	1.44215531918468	0.149258562086683	0.614718043609304	1.13685681054415	1.11760905452745
ATPAF1	-0.0825890167984194	0.0311048246989044	0.00792652809563565	163.873880669109	-0.132128228598804	0.0653170665842789	-2.02287450291905	0.0430860879099976	0.41390554554785	-0.87701478385283	-0.914013591193494
EFCAB14	-0.000466424290520556	0.0280393251510468	0.986728083656064	263.819895099403	0.0022620686346562	0.0560175318614576	0.0403814405863283	0.967789026446023	0.995843033500977	-0.123459640734419	-0.0697933988311467
CMPK1	0.0990445044217607	0.0516254905993845	0.0550451866564609	120.762970824793	0.148335205792011	0.0950828794836294	1.56006219623954	0.118745184023757	0.577048094039901	0.789650501525357	0.847816685293663
SPATA6	-0.0913567580416529	0.05392510926049	0.0902384242327922	1214.23969231811	-0.130402753476491	0.0923014085665242	-1.41279267024952	0.15771669405224	0.625909680102681	-0.957467388983806	-0.903174408829424
FAF1	-0.0104816494647456	0.0200376233567556	0.600905752955239	1852.47828630364	-0.0249798099364268	0.0417639697777983	-0.598118667103002	0.549760755493043	0.878372872612656	-0.215359131593775	-0.240922895833743
RNF11	-0.0271827110774459	0.0461330543962007	0.555710899740817	128.218565222755	-0.0336625098947733	0.0864501050674985	-0.389386570074037	0.69699020521528	0.930766056387391	-0.368607713859091	-0.295466347109293
EPS15	-0.0604654560802744	0.0279898489437307	0.0307522574081562	1442.86655234628	-0.0888463972437643	0.0542420780007174	-1.63796079572374	0.101429872248498	0.553093640316371	-0.674009466386177	-0.642123456678273
OSBPL9	-0.0733178906140966	0.0315385366664668	0.020087575628449	1172.30268783157	-0.115260015179877	0.0653405743113922	-1.76398840069243	0.0777339320951453	0.503394739793754	-0.791943129325798	-0.808049941506815
NRDC	0.0105653373284325	0.033073349270846	0.749384019228312	837.847741383323	0.00929362099530167	0.0533417812494915	0.174227796252872	0.861686441355042	0.970298778718454	-0.0222324333149896	-0.0256222152806123
BTF3L4	0.0536037665566357	0.0415389800946458	0.196896218259934	144.929489460155	0.0783994154837691	0.0782507680728363	1.00189962877801	0.316392071931936	0.768015357672896	0.372687267905243	0.408490278830916
ZFYVE9	0.121962902457671	0.0515976664527113	0.0180920396045436	174.862964648176	0.16644731631556	0.093662125488195	1.77710377004565	0.0755511680085145	0.496476683902767	0.999949229129875	0.961594314669068
PRPF38A	-0.0896903024960282	0.0492276384520407	0.0684625522412105	83.7463828966586	-0.138011387014138	0.0978150031041821	-1.41094292934943	0.158261442596317	0.626416530016927	-0.942176028727943	-0.950970731934569
TUT4	0.00806950135367356	0.0292039276534737	0.782305660328928	879.097267056394	0.00541077706836014	0.0520777730819111	0.10389801153459	0.917250285134022	0.982168202620207	-0.0451341705559156	-0.0500136729557235
ZYG11B	-0.014026051305048	0.0331145482385771	0.671885559216696	225.377072616704	-0.0264953979399077	0.0615850502582092	-0.430224507876827	0.667032335938641	0.92296743064712	-0.247882486671506	-0.250443598013738
SCP2	0.195815907321912	0.0920397538273132	0.0333773610143883	100.923363837047	0.28713261265581	0.154703049424168	1.85602425889192	0.0634501003642406	0.469334865869559	1.67762281383612	1.71972169580493
CZIB	-0.0390265377020362	0.0421048497520157	0.353983976402406	111.782913522501	-0.0591325852787222	0.0857291876678248	-0.689760242542405	0.490344974488741	0.859270468128558	-0.477286412309878	-0.455465635620184
NDC1	-0.0468814274507193	0.0532831386376275	0.378937951499078	100.210747076033	-0.0720200994696524	0.0961475218190488	-0.749058302357449	0.453822065822167	0.841880928791935	-0.54936271175426	-0.536423114942068
IFT25	0.106384539127279	0.0663508064852171	0.108854165759802	86.8429349963576	0.14308367033076	0.117197188447418	1.22087971756213	0.222131564944113	0.691224800190191	0.85700250216366	0.814827307573982
TMEM59	0.0588542775327041	0.0312234877451676	0.0594384727888858	560.691863868938	0.0760621371006302	0.055051886876478	1.38164450695929	0.167080881112334	0.638511343942341	0.420865843729373	0.393807837859823
SSBP3	-0.0727241729748751	0.052181669729243	0.163416438114535	415.278677265981	-0.107232387774838	0.0960810160155715	-1.11606217566912	0.264395521343146	0.721433468822781	-0.786495189033942	-0.75762156020543
DHCR24	0.182041454813581	0.121569469078144	0.134282081425042	197.377037825842	0.261103824341535	0.18968871923664	1.37648577834406	0.168671287336088	0.639265144553514	1.55122873378689	1.55621265437864
USP24	0.0763448224079518	0.0272157766680561	0.00502903795729722	471.775925373826	0.103540620400353	0.0471984500093626	2.19372925127444	0.0282548796306989	0.362496285222914	0.581358707436989	0.566423651163806
ENSG00000260971	0.138417420545755	0.0917280397774514	0.131299316237211	284.633618142169	0.188172437447225	0.14991061872744	1.25523087720258	0.20939495961073	0.681956691275915	1.15093553331429	1.0980683482744
PLPP3	0.105528956944175	0.0466786245251344	0.0237744018427631	444.026823764604	0.149662274912887	0.0802411659089071	1.86515578652969	0.0621595708820683	0.464636842672846	0.849151698447538	0.856153139424412
OMA1	-0.256347255382465	0.0625817472080761	4.19989955563577e-05	93.1570419839423	-0.374061857665735	0.108033908637509	-3.4624486180616	0.000535284109924115	0.104412458331302	-2.47141664508985	-2.43380526569954
MYSM1	-0.0122819861243237	0.0467573635872132	0.792801159224793	288.569943173382	-0.0231796200269394	0.0810366989501841	-0.286038552004551	0.774848594314113	0.946258103176142	-0.23187898207267	-0.229614366103832
JUN	0.107349224683242	0.167535368083395	0.521681486478772	114.069661648079	0.165605507546333	0.264669558900893	0.625706666962577	0.53150735951392	0.872886631315364	0.865854436083276	0.956306195097054
LINC01135	-0.0403057923876155	0.0373476032635651	0.280495489535752	481.637434122542	-0.0542588474825972	0.0680424375989958	-0.797426567848269	0.425203334482401	0.826511209268599	-0.489024825799247	-0.424849527579135
FGGY	0.0151837672168009	0.0501350778742063	0.761998721604512	238.135897032161	-0.00839325983713233	0.0938613174927572	-0.089421926533047	0.928746598420582	0.985194745602347	0.0201461800389061	-0.136728613927149
CYP2J2	0.00973486054409259	0.0385821652152693	0.800797564206895	284.680149873714	0.00355221275829367	0.0655934885601055	0.0541549601381341	0.956811704594713	0.993589355500794	-0.0298528704318473	-0.0616889021326961
NFIA	-0.000170112894184636	0.0227412141818254	0.994031576987704	2892.69204388931	-0.00152159532344698	0.0504365154071067	-0.0301685259412783	0.975932649760826	0.996859154715889	-0.12074069373269	-0.0935618224472905
TM2D1	0.0429851693337845	0.0275335635553	0.11847854013219	240.998659833292	0.0529624130020559	0.0522942580823366	1.01277683141938	0.31116676957649	0.764135379607858	0.275251248100915	0.248698749454888
PATJ	0.0690812330745483	0.150525035608817	0.646280720593527	92.3547016031496	0.0854147090088865	0.237380668181868	0.359821672350533	0.718980495042766	0.936037177479513	0.514708167889547	0.452559326754551
DOCK7	0.233393149591972	0.0898368471673162	0.00937775506134806	85.617022690389	0.333733350217699	0.152755396893545	2.18475652582198	0.0289067031880036	0.363467067302163	2.02243078095048	2.0124607137147
ATG4C	-0.0464345058822222	0.0376682932454804	0.217679777415127	1665.57102779629	-0.0720110187309212	0.0674968734644816	-1.06687932395587	0.286026332532846	0.742187929751894	-0.545261769051079	-0.536366071069435
ITGB3BP	-0.143692007808797	0.111410186595677	0.197135229760926	199.207632448992	-0.210372488007645	0.179913371054098	-1.16929879516508	0.242283268421759	0.704019123377381	-1.43769451557658	-1.40553258541546
ROR1	0.163860228361593	0.333268409679019	0.62294808944612	468.712232253228	0.251994926362073	0.539912630032599	0.46673278664894	0.640691069264528	0.915112670662075	1.38439819078158	1.49899188946679
JAK1	0.0609827206865754	0.0462694187061443	0.187506347771213	1105.00140643089	0.0754350171517939	0.0806899283839269	0.934875252247965	0.349852592260503	0.789375509736208	0.44039639234522	0.38986836205882
DNAJC6	0.0608811706627035	0.0286040031338605	0.0333027446225114	3770.19992987096	0.0867291380848054	0.0556296685552455	1.55904466694198	0.118985808605475	0.577048094039901	0.439464571509618	0.460816377971509
ENSG00000229294	0.237670316779322	0.0780907816383418	0.00233833261360344	246.968156904407	0.335127879039627	0.130675835575928	2.56457421957638	0.0103302483353822	0.283541831850454	2.06167797509739	2.02122093982133
LEPROT	0.114042761507404	0.0652243508280118	0.0803828329737394	91.3321873634437	0.160450956268694	0.117071117269712	1.37054262409611	0.170517579389253	0.639907693169978	0.92727418606273	0.923926057834686
PDE4B	0.0194675455117072	0.0399420145265735	0.625978305948565	14527.7873082811	0.0195961565341855	0.0777388979566015	0.252076592919098	0.800981862020214	0.954369590773583	0.0594540375666045	0.0390968062075773
SGIP1	-0.0308827165953336	0.0658568015739893	0.639114389964053	1107.93844554102	-0.0444298270493621	0.111500174130058	-0.398473162898719	0.690281436848335	0.928773572182241	-0.40255888493668	-0.36310505873207
MIER1	-0.00998674392132317	0.0271045721398796	0.712535951907404	311.013155172896	-0.0212119401825152	0.0529636163653117	-0.400500223327043	0.688788119022509	0.928773572182241	-0.210817888968393	-0.217253689098396
SLC35D1	-0.0484106976114976	0.0330200941144773	0.142621560245336	177.484488070471	-0.0867781612174698	0.0585580076633718	-1.48191792515082	0.138362134875382	0.60424783938372	-0.563395261868422	-0.629131100444877
SERBP1	0.0482044356626159	0.0290071430680904	0.0965503563045304	227.979235326449	0.0760239472515021	0.0609855801930107	1.2465888987347	0.21254827428414	0.684758399271342	0.323143123713796	0.393567934812945
LRRC7	-0.0426215856653044	0.113398933683765	0.707024503396266	1600.68069468539	-0.0638925240160943	0.178246405329415	-0.358450561165681	0.720006159546507	0.936087220244518	-0.510274495122991	-0.485366874617494
LRRC40	0.0372334658877521	0.0627818092622935	0.553140081074335	101.184752692766	0.0415123834600749	0.110171703888652	0.376797144773494	0.706324362767333	0.932042567156961	0.222473740948632	0.176771338462608
SRSF11	0.05970370975047	0.0252452688347266	0.0180326765057958	1221.47377659209	0.0813996048218528	0.0427200589785427	1.9054188305952	0.056725649361929	0.451450037448614	0.428660215495784	0.427337029468877
ANKRD13C	-0.0158237975716865	0.0272435932874616	0.561357476233704	398.88766610224	-0.0270661666768266	0.0587063518234969	-0.461043240401007	0.64476758258075	0.91668210777882	-0.264378567760484	-0.254029083742957
ZRANB2	-0.0970285309626304	0.0275552348544097	0.000429537438356169	709.862027725182	-0.141537074686449	0.0525373650546232	-2.69402689950843	0.00705944670978802	0.258807803147365	-1.00951145535679	-0.973118586252929
ZRANB2-DT	0.067457703420552	0.0921019670671401	0.463909733083694	166.334384746935	0.0734087817997807	0.154374591566485	0.475523731301116	0.634413722517246	0.911449520936175	0.499810694692308	0.377139847918573
NEGR1	0.411293175739415	0.161282146525282	0.0107677518722791	485.721727076051	0.605287399411492	0.26579635625491	2.27725995924111	0.0227707064962403	0.349995424969189	3.65483759581584	3.71832353541014
FPGT	-0.0637808617155688	0.0492065070463559	0.194910878451099	213.181076671076	-0.102298186136555	0.0897941584163219	-1.13925212887746	0.254598008715965	0.715165800470641	-0.704431557210448	-0.726625627150905
TNNI3K	-0.00600166291974221	0.0651079350577249	0.926554863744171	234.811003615581	-0.0149745093641331	0.113023593926584	-0.132490118601785	0.894596638339303	0.977142615173264	-0.174250871381899	-0.178071060934446
TYW3	0.0250185220426512	0.0646740142287474	0.698874360482522	101.416708497419	0.0346848293108548	0.122276537801361	0.283658909014912	0.776671787575662	0.946821003355682	0.110389678861905	0.133881641841089
ACADM	0.0662559695780713	0.0400227188282837	0.097831429132841	165.05329198317	0.0959016745608801	0.0735605303172233	1.30371102746694	0.192332128101545	0.667228374226604	0.488783610792422	0.518436910611826
ST6GALNAC3	-0.0264051979501638	0.0486573914441735	0.587352910053681	2573.43752525018	-0.031721937613437	0.0829536199386804	-0.382405706187215	0.702160458505561	0.930766056387391	-0.361473270120614	-0.283275955850638
PIGK	0.0210823836970567	0.0335705050583067	0.530001861366702	273.795291667165	0.0226445672816379	0.0583052662734886	0.388379450587201	0.697735249124761	0.930766056387391	0.0742717580344167	0.0582464766867118
AK5	0.0655278104710598	0.0301905761373008	0.02997108173361	3578.57665131176	0.087228989893431	0.0552349939319667	1.57923417174394	0.114282354631027	0.5688730622205	0.482102038482777	0.463956373928937
ZZZ3	0.0243528278694604	0.0205659248790922	0.23635969634413	1043.20456964484	0.0223042736966473	0.0366411867906895	0.608721377505021	0.542709134814304	0.877374279360478	0.104281283441928	0.0561088021544397
USP33	-0.00850504971161757	0.0239406958114372	0.722398632477152	648.150258093365	-0.019620031126797	0.0490740759921618	-0.399804392240227	0.689300595409211	0.928773572182241	-0.197221894758334	-0.207253549230358
MIGA1	-0.0138372020597354	0.0283186646037115	0.625107346226631	676.986382721936	-0.021979526271947	0.0529833496102855	-0.41483836778187	0.678260230265591	0.925075805011557	-0.246149610057003	-0.222075552651157
FUBP1	-0.0569044641598113	0.0368229693096298	0.122261046167311	421.668571139688	-0.0859476082996511	0.0655778288995584	-1.31061991136199	0.189986208734869	0.665249203758994	-0.641333881089597	-0.623913688485218
DNAJB4	-0.26506281376184	0.125000481560116	0.0339643782692361	99.0000977377646	-0.392247138449838	0.202382299197945	-1.93814943304993	0.0526049939692893	0.440607870836407	-2.55139042138406	-2.54804253995044
GIPC2	-0.242959395621695	0.203957370042344	0.233564733739254	91.8357617480771	-0.354787082384488	0.309996027607287	-1.14448912498306	0.252420845391975	0.714251983017613	-2.34856993178004	-2.3127239463584
LINC01725	-0.00708050360444275	0.154625419914758	0.963476569351449	127.324173048454	0.040655987192793	0.231089924196122	0.175931457566661	0.860347791223933	0.970298778718454	-0.184150290308344	0.171391582361265
TTLL7	-0.00839387049492704	0.0329883630734945	0.799148360230911	9171.48458319096	-0.0135142789973803	0.0628829239867669	-0.214911746155828	0.829836126757156	0.962130943341032	-0.196201716656468	-0.168898107332209
TTLL7-IT1	-0.0162400330595172	0.0568635365742576	0.775187103138233	93.5313061245437	-0.0348885188972697	0.106530433256006	-0.327498141431831	0.743291148452357	0.938937936643564	-0.268197935647257	-0.303167956356629
PRKACB	-0.0261329773494294	0.0332409975493722	0.431769620643991	1956.98462796189	-0.0469136703432514	0.0620052818005386	-0.756607646654447	0.449284958813431	0.840462924739308	-0.358975379741344	-0.378708199037076
C1orf52	-0.0249444113014013	0.0470491645351812	0.595988827232938	221.840021364184	-0.0425630874152467	0.0806621076858947	-0.527671401558103	0.597727425844105	0.896708758431177	-0.348069123240231	-0.35137847336508
ZNHIT6	0.0239398474620896	0.0364874110965761	0.511751725535859	241.6890391006	0.0335447649106723	0.0609514588220574	0.550352125428259	0.58207787846386	0.890900918937517	0.100491784103467	0.126719924015913
ODF2L	0.18113742186196	0.0697514805440616	0.0094070083426893	219.487953776909	0.258206989969836	0.115591674225411	2.23378536300389	0.025497199082702	0.357424950125605	1.5429333468606	1.53801516452364
CLCA4	-0.0165866483650453	0.0617107945210366	0.788098722809414	241.853755722066	-0.028393754209322	0.105062384996598	-0.270256136011393	0.786963208500057	0.95033270690757	-0.271378470238139	-0.262368794459677
SH3GLB1	-0.0391194319451927	0.0325026997391695	0.228753945246932	314.286579657099	-0.0516935852149865	0.0595192324558881	-0.868519016156644	0.385110266710297	0.807155507453728	-0.478138807887745	-0.408734925188905
SELENOF	-0.0129239950845602	0.0345007182349322	0.707957411756873	264.392739369763	-0.0283977487674946	0.066506011893828	-0.426995213798559	0.669382813788826	0.923291385219826	-0.237770042487839	-0.262393887689905
HS2ST1	0.230666742112605	0.0980561278861083	0.0186529566631057	124.603017711299	0.339607848401598	0.163424988341709	2.07806561192163	0.0377033164161397	0.3948240244048	1.99741332454084	2.04936345214847
LMO4	0.129005071098163	0.0928452927690187	0.164692095912974	125.572341302517	0.187587243699857	0.158991581842886	1.1798564523072	0.238057312429778	0.703927612798287	1.06456801715997	1.09439224673923
PKN2	-0.0324360781356978	0.0182310265329747	0.0752120510756552	732.957155398196	-0.055311678813738	0.0398976860519136	-1.38633801323135	0.165643714575047	0.637580998900741	-0.416812497031929	-0.431463260022608
GTF2B	0.0462966361103344	0.0362281434948058	0.201277956810919	119.840965932835	0.0665315943087833	0.0674962982186214	0.985707306396072	0.324276763072009	0.771963101017715	0.305637196042035	0.333938361902988
KYAT3	0.0864216853125374	0.0326871452585345	0.00819558136907391	207.937197576225	0.102830022658552	0.0660507224839351	1.55683418426743	0.119509858808184	0.577662433046207	0.673823784784849	0.561959780076195
LRRC8B	-0.00675399922296381	0.057157014869405	0.905936359303116	628.471847764659	-0.0172293701514331	0.0897707144889389	-0.191926401048707	0.847799856822598	0.967163618334095	-0.181154293124129	-0.192235766622222
LRRC8C-DT	-0.0821472590590202	0.0586817558518823	0.161550059038271	361.565780450931	-0.12305409353409	0.109098805386834	-1.12791421590524	0.259356149544205	0.718206225120787	-0.872961224334424	-0.857011201827936
LRRC8C	-0.174229968481574	0.0463617628680203	0.000171240520408293	216.922736302095	-0.263307832039306	0.0799635817519549	-3.29284689692966	0.00099178465634323	0.141642121509795	-1.71791018610727	-1.73806467471908
LRRC8D	0.0644476358844348	0.0248894400510709	0.00961554619715847	1372.4407763402	0.087751678131908	0.0409519845528319	2.14279427700751	0.032129621068674	0.374828683306666	0.472190379700953	0.467239824998816
ZNF326	0.000417336065809831	0.0238814124006975	0.98605739683861	331.742716500231	0.00183943228858267	0.0546975818707547	0.0336291336046459	0.973172890145331	0.996644316895897	-0.115350274706637	-0.072448338545743
ZNF644	-0.0540257433900546	0.0342400494902293	0.114599528351629	1152.36360773125	-0.0852662074067893	0.0619561885849318	-1.37623390583337	0.168749228052508	0.639265144553514	-0.614918801202253	-0.619633227732546
BTBD8	-0.124994643724482	0.050430358859882	0.0131914116968887	493.35382066548	-0.190314212316596	0.0938042120818733	-2.02884506028885	0.0424740740713885	0.41390554554785	-1.26612790475462	-1.2795294310885
GLMN	0.168194184484647	0.0688337930025637	0.014546265753957	88.952458677804	0.233298714599941	0.123026365495062	1.89633103165438	0.0579162853718264	0.456151546240972	1.42416647898148	1.38154502153662
RPAP2	0.0788069165659078	0.0189959012965709	3.34474693357136e-05	490.948154362668	0.100309522743734	0.0424446510114066	2.36330186144721	0.0181129093828396	0.343002258143172	0.603950830492421	0.546126368239624
EVI5	-0.0321796078925962	0.0246774393257251	0.192230445873094	764.913224909629	-0.0538721193079153	0.0472033231114183	-1.14127810833903	0.253754209158138	0.714814662936444	-0.414459131595646	-0.422420157745577
RPL5	0.0814053259554146	0.0463974838378244	0.0793413994428396	235.913919664074	0.112603166954475	0.0829541976308412	1.35741373155794	0.174649787563439	0.6464131203194	0.627793779181622	0.623353243200666
DIPK1A	-0.0339346873967342	0.0278921988761043	0.223742273590645	903.869430930126	-0.0557309913790518	0.0515580081358077	-1.08093763498877	0.279724856153468	0.736725494451093	-0.430563703389305	-0.434097320232581
MTF2	-0.0337143557338438	0.0388938334306338	0.386034963361872	273.591462088464	-0.0619930332966841	0.0749474496856505	-0.827153339529221	0.40815015476223	0.819353497396709	-0.428541944788018	-0.473434551722597
TMED5	0.170730894998988	0.0397165051670223	1.71772503158289e-05	137.785213583587	0.250931603142563	0.0801107671000343	3.13230808075055	0.00173437777040986	0.170918923919824	1.44744328011877	1.49231224851504
CCDC18-AS1	-0.0334821644827329	0.0494176878860565	0.498067195967351	590.535578780872	-0.0660356811934133	0.0884662181947709	-0.74645082090009	0.45539512914104	0.842594021347831	-0.426411362860214	-0.498829874564253
ABCD3	-0.0205828031143056	0.0426400856469474	0.629301539083442	330.336364903042	-0.0334592990029315	0.0798860502268387	-0.418837818466714	0.675334663810961	0.923902989296031	-0.308047100295239	-0.294189806006755
CNN3	-0.0997287294757798	0.0739081933377652	0.177221493789872	116.181013049783	-0.145713407971248	0.127680134300594	-1.14123789710464	0.253770937763531	0.714814662936444	-1.03428841885594	-0.999353701150677
ALG14	-0.0337795228534485	0.0452063764499837	0.45492524307068	198.631825389825	-0.0520296042668971	0.0866538361950619	-0.600430477766455	0.548219380990387	0.878372872612656	-0.429139916876339	-0.410845747729527
RWDD3	0.0955400635810717	0.0710656809771214	0.17882197503097	95.5999569380133	0.122608597898802	0.122937375049648	0.997325653401071	0.318606465635179	0.768015357672896	0.757493827720868	0.686205897078014
PTBP2	-0.017335313495392	0.02485749254018	0.485560097702812	2606.06623569026	-0.0318920493963716	0.0506748770026932	-0.629346360222574	0.52912232651808	0.871564372356935	-0.278248205377004	-0.284344573191834
DPYD	-0.0155171481494905	0.0484674008680976	0.748849779494032	4194.88675316498	-0.0306107305191951	0.0843818967486662	-0.362764191119927	0.716781043608361	0.935398564786713	-0.261564759255743	-0.27629551540094
DPYD-AS1	0.142448933478013	0.0904240892811264	0.115177351292501	115.273230301978	0.193792223871482	0.15314695790773	1.26540041355729	0.205727827045398	0.679580498103187	1.18792860929833	1.13337102468622
AGL	0.0224533901128738	0.0564631459070897	0.690877490154749	116.911284334947	0.0263277595808476	0.100283783003219	0.262532572988421	0.792910876150403	0.952519489203097	0.0868520834276746	0.0813837520358738
SLC35A3	0.0320636506950379	0.0342096793793384	0.348620524767108	203.18694208029	0.042552762902349	0.0658320303417517	0.646383875469831	0.518030780355027	0.86670821080271	0.175035627897503	0.183306849961334
MFSD14A	0.049077679025003	0.0264723483051253	0.0637502652986501	262.159886274823	0.0607872837592687	0.0550528203488042	1.10416293614263	0.269522464303829	0.729711950369003	0.331155986031282	0.297853443148206
TRMT13	-0.0204567079262947	0.0303369198630667	0.500109648832351	346.301814283351	-0.0403351688093502	0.05189959408521	-0.777176961020677	0.437054372919192	0.833432700377277	-0.306890053561249	-0.337383014520531
DBT	0.0287572575511168	0.0451310268797422	0.523997936906675	138.72129089432	0.0321433683581607	0.085749620376277	0.374851436275901	0.707770958087074	0.932139765137972	0.144696235500294	0.117916555830172
RTCA	0.0955434153539962	0.0451347128494811	0.0342725831983042	127.653245519268	0.12356878985981	0.0882123036509496	1.40081127853507	0.161270515049166	0.629781074193746	0.757524583517157	0.69223768254701
SLC30A7	-0.0127609997380497	0.0361208896843501	0.723874141683625	222.503593294289	-0.0241644354156106	0.0724253267712638	-0.333646204896356	0.738646547720178	0.938510012368565	-0.236274400692854	-0.235800832344182
DPH5	0.0462758768671271	0.0403712503628951	0.251688331947588	109.544224496238	0.0484416681497029	0.0775488582324707	0.624659978932091	0.532194245093293	0.872886631315364	0.305446709672714	0.220300091460669
RNPC3	-0.0251490066956709	0.0422822657190694	0.551984835187998	462.309684314706	-0.0431593789612158	0.0731962650262732	-0.589639088083581	0.555432640141739	0.881721804978726	-0.349946486179003	-0.355124289647989
AMY2B	-0.0836335600465736	0.039732259216726	0.0352975428149528	116.752070536641	-0.127206364964755	0.0871413467380516	-1.45977047321909	0.144353166053826	0.611141510890631	-0.886599490238963	-0.883095163677109
STXBP3	0.066902617223118	0.0295579027804299	0.0236084173347526	741.577549021333	0.0925227002727644	0.0576682210812257	1.60439664234564	0.108626650659005	0.559626955094822	0.494717235679672	0.497210688315844
GPSM2	0.0632288514302293	0.0372102937009758	0.0892758353441031	698.179734743769	0.0875239662773163	0.0648690031926321	1.34924173287216	0.177259334194777	0.647558816212704	0.461006839754488	0.4658093724316
CLCC1	-0.0867971500410312	0.0314332799723878	0.00575693315508063	224.307512088459	-0.113934004708321	0.06970589716234	-1.63449592281951	0.102154761651462	0.553901580304486	-0.915628524007133	-0.799720137656266
WDR47	-0.0938525192710701	0.0682009811722657	0.16878546008843	116.945212001628	-0.138054574421689	0.121927514261588	-1.13226760389375	0.257521945683938	0.716646659031671	-0.980368440363084	-0.951242028912559
SARS1	-0.0810212953862633	0.0404262651944296	0.0450513564237936	173.198424114233	-0.121607534805563	0.0747896892431736	-1.62599331587225	0.103951077285905	0.555319424107948	-0.862629405882774	-0.84792413145753
CELSR2	0.00624337304931929	0.0533718518378324	0.906876884936694	242.979142991151	0.0067593027869892	0.0914524296156497	0.0739105873446638	0.941081531410272	0.990076210480087	-0.0618906846127254	-0.0415424316159644
PSRC1	0.010861364312327	0.0744436499418612	0.88399995209928	253.803556278533	0.0143927274765701	0.124749445588978	0.11537307768077	0.908149417341882	0.98064935473148	-0.0195160960757086	0.00640962587987272
SORT1	-0.0662668013039273	0.0275696645215594	0.0162339533209264	2883.03305977692	-0.0959227027789814	0.0550279869754199	-1.74316212624366	0.0813052990688755	0.512185212632006	-0.727242485422547	-0.686575773126222
PSMA5	0.0370107537741115	0.039215023295277	0.345276881308184	91.1762627912699	0.0472487682380073	0.080049507960562	0.590244330562099	0.55502685565579	0.881721804978726	0.220430139382443	0.212806468679471
GNAI3	0.0319360967333644	0.0439593003569422	0.467536977244664	126.211694224633	0.0348463944700452	0.0887043879567554	0.392837324879952	0.694439635018373	0.930766056387391	0.17386519548775	0.134896570541885
AHCYL1	0.00386364408443476	0.0389556944632656	0.920994981109584	236.205905871446	0.00813703207032948	0.0762157148501771	0.106763179828793	0.914976858708979	0.982168202620207	-0.0837270264274837	-0.032887737753771
STRIP1	0.0421382884581575	0.0473142008230036	0.373140836466635	89.9398378771486	0.0544342091851528	0.0885131728733356	0.61498427203654	0.538565107282364	0.875480812236418	0.267480287395114	0.257944357823874
LAMTOR5-AS1	-0.0394155692324356	0.0371401577825917	0.288569246199044	108.064174893558	-0.0477686040033741	0.0792986752141025	-0.602388424200042	0.546915613597967	0.878372872612656	-0.480856157268179	-0.384078767254156
DRAM2	0.0382795283323147	0.044723237423239	0.392041846488344	108.242837562251	0.0492568342430829	0.0904859837757882	0.544358719303252	0.586194646941893	0.891146349069035	0.232072387448343	0.225420845639559
CEPT1	0.0169086870048006	0.029997179576105	0.572974726097601	191.894281247678	0.00678368592460411	0.0637562597940572	0.106400311851989	0.915264745661038	0.982168202620207	0.035974006925751	-0.0413892603115517
ATP5PB	0.13181826457824	0.0712155778219228	0.064173128720567	101.594389834568	0.188353130356901	0.126273056635154	1.49163357073963	0.135795232477305	0.602716926795711	1.09038182004613	1.09920343470627
RAP1A	0.0158797677356141	0.0238153023423629	0.504907292813986	891.282384233827	0.00698477593401694	0.0463490379664687	0.150699480301405	0.880212783212132	0.973277568894383	0.026532665834692	-0.0401260422822491
CTTNBP2NL	-0.0310991862725371	0.057839373216009	0.590796651097293	90.6408028310271	-0.0565035259167755	0.103790684226814	-0.544398819004777	0.586167058320588	0.891146349069035	-0.404545206040342	-0.438950269213791
ST7L	-0.0210449158023647	0.028437100429898	0.459268810403052	304.680794317559	-0.0422963938304475	0.0631730807326038	-0.669531916758623	0.503156228000529	0.861982577910687	-0.312287436384893	-0.349703143269859
SLC16A1	0.0403799030711525	0.0665107032497182	0.543772027420748	143.115215327219	0.04983128911755	0.110490933770761	0.450998895718777	0.651990344871732	0.918371451552477	0.251345380891347	0.229029487145751
SLC16A1-AS1	-0.0303580720840765	0.0541122384744146	0.57478360002849	470.930606300342	-0.0519226082382777	0.0912668001833741	-0.568910141847356	0.569417122389787	0.889043396349333	-0.39774475818187	-0.41017361432613
LRIG2	0.045252438442006	0.0281765129620817	0.108266434878951	255.296949213716	0.0586776304822589	0.0556244765668635	1.05488867678108	0.291476241534987	0.744692354460603	0.296055660688954	0.284600909803176
RSBN1	-0.00786748576656105	0.0397053100031847	0.842930098301595	179.196131632548	-0.0117279284698055	0.0733457161816706	-0.15989929719626	0.872960402152711	0.973124741031119	-0.191371621706883	-0.157676514575434
HIPK1	-0.0132125808521825	0.0361950128874723	0.71508250990153	121.766829580328	-0.00874829317777492	0.0741753655677758	-0.117940681664472	0.906114658870444	0.980503749413195	-0.240418099286601	-0.138958881448707
TRIM33	-0.000485594926203039	0.018821790955621	0.979417170376778	446.076094920354	-0.00717596343063528	0.0434447685829014	-0.165174396474045	0.868806717099476	0.971308826032392	-0.12363555007525	-0.129081735933646
CSDE1	0.00557071225585161	0.0292121458069908	0.848761817474787	388.60321502918	0.0107459921500687	0.0568005215639906	0.1891882654275	0.84994526441966	0.968012017765212	-0.0680630055905723	-0.0164986320986438
SLC22A15	0.0275583731797434	0.0342625904094359	0.421207362694286	1173.34972292575	0.0320447411814269	0.06656341277482	0.481416740001483	0.630220341513511	0.909529536700757	0.133695298286022	0.117296994330359
ATP1A1	0.074518242482063	0.0900157387553517	0.407763551393907	245.915222901616	0.104876361575989	0.150833813562702	0.695310680667714	0.486860622225591	0.856409812187004	0.564598049310689	0.574814581874248
ATP1A1-AS1	0.0218728632286179	0.0275238866306667	0.426795842899181	219.224379413763	0.00633954516591915	0.0608738853509736	0.104142279228079	0.917056439279686	0.982168202620207	0.0815251812197656	-0.0441792876011083
TTF2	-0.00255433952559217	0.0651814464966842	0.968740390813679	137.022102820375	-0.00543759361238674	0.108027712641951	-0.0503351730718318	0.959855295225043	0.993987789054222	-0.142618306038759	-0.118161550975581
MAN1A2	-0.0176032528418216	0.0399710358924624	0.659647268482268	485.063993877569	-0.0363435460846422	0.0699357234055067	-0.519670696389487	0.603293114427514	0.898843771861912	-0.280706811058825	-0.312308224346975
GDAP2	0.10554385424938	0.0515946155139267	0.0407920987926371	127.921577147509	0.139462630294056	0.0927539940972569	1.5035754702684	0.132690711070971	0.600284545229361	0.849288395799791	0.792080463647984
WARS2	0.0419099757806942	0.0614001991528808	0.494878165478289	85.3653650595151	0.0573756964232409	0.102748609016133	0.55840849791195	0.576565471296182	0.890729327754272	0.265385295175706	0.276422350454967
WARS2-AS1	0.0199805213098498	0.0644343432655197	0.756491621923703	252.443898559106	0.0278604444762469	0.108817007780263	0.256030238696751	0.797927488196406	0.953855323318421	0.0641610924607665	0.0910118543904443
PHGDH	-0.0217706545664446	0.0821730594527089	0.7910582691365	242.378647482764	-0.0488823108214176	0.136630730693768	-0.357769519149965	0.72051580292915	0.936087220244518	-0.318946799679838	-0.391074910603185
SEC22B	-0.0666028461679018	0.046072269069413	0.148284711987891	123.826342994172	-0.113379631549344	0.0848743918007234	-1.33585206496146	0.181597631355089	0.654324516732205	-0.730326025869011	-0.796237646549791
SRGAP2C	-0.0311205615764114	0.054950173841948	0.571161682685505	166.354601988403	-0.0502911109248826	0.0963647487239754	-0.521882862673519	0.601751891012839	0.898542941643698	-0.404741345369098	-0.39992478681323
RNF115	0.000600311133053013	0.0203127943942309	0.976423269927142	410.344480157987	-0.00264712684123661	0.0474866350397614	-0.0557446708746604	0.955545212594192	0.993589355500794	-0.113671299423797	-0.100632246830738
RBM8A	-0.0677688164000487	0.0515118138441588	0.188309154298753	94.4427479175122	-0.0908941644576195	0.0971303580725061	-0.935795628281002	0.34937842280061	0.789375509736208	-0.741024943649434	-0.654987230825531
TXNIP	-0.0534456472674654	0.131897762655207	0.685326750038023	612.586362920014	-0.0739748708377794	0.208978029463416	-0.353983961987399	0.723350902553664	0.936709722317942	-0.609595851654136	-0.548702702787296
ENSG00000291242	-0.264496964686008	0.0987507460138806	0.00739681822854862	154.706250038168	-0.390888844565769	0.172243914971359	-2.26939131423463	0.0232445399181077	0.351480630035205	-2.54619820243065	-2.539509936424
NBPF12	0.0712696859906098	0.0634272834674212	0.26116408550527	200.564982860752	0.100722709286838	0.110969480807926	0.90766135475732	0.364057167542296	0.797946731723595	0.534789364792969	0.548721945674021
PRKAB2	0.038761237612314	0.0448040772585812	0.386968833701067	103.672001608936	0.0319898770391901	0.0830964302684713	0.384972939701933	0.700257464324386	0.930766056387391	0.236492541444291	0.116952345812821
ENSG00000237188	0.120559484067088	0.0473944986422725	0.0109671346624067	156.782695104531	0.161192760346472	0.0956490207805968	1.68525259360702	0.0919398478170508	0.536369077395299	0.987071492153055	0.92858596256091
BCL9	0.130579371473632	0.0460167352175059	0.00454470402141035	87.1320115550686	0.167641244042149	0.0795241298384251	2.10805505678286	0.0350262273566191	0.383345773793731	1.07901376355593	0.969094394033105
GPR89B	-0.0388594277654259	0.0583314319234638	0.505293924483267	90.7677353257216	-0.0553190440552442	0.105282788293397	-0.525432931174692	0.599282265884719	0.89694107146994	-0.475753015124605	-0.431509527392567
NBPF11	0.0220302986805649	0.052951419505641	0.677375342633228	118.234377237954	0.0275379844915296	0.101567227171863	0.271130612288277	0.786290577873479	0.95014832257802	0.0829698055417809	0.0889862079268883
LINC01138	0.0432456184614717	0.0933963204688644	0.643340406269504	115.529473876522	0.0620480792370844	0.158668207826878	0.391055524524387	0.695756194425959	0.930766056387391	0.277641123696604	0.305773575945905
PDE4DIP	-0.0196877982724644	0.125265756671114	0.875112259478163	214.79430872383	-0.0412837586166949	0.206577776000906	-0.199846079360027	0.841600962057647	0.964577716623482	-0.29983455511018	-0.343341916957054
ENSG00000274265	0.0172673010003713	0.0915485865277905	0.850395736917422	274.239804024715	0.0179697400368011	0.148500838420675	0.121007667215293	0.903684962265119	0.980009088463398	0.0392646412384776	0.0288798956377768
OTUD7B	0.083154604937471	0.0243131411808009	0.000625864719105674	965.050851681465	0.112178256208314	0.0508577779905012	2.20572468245203	0.0274032826232172	0.361195723220362	0.643845125509379	0.620684016037359
ENSG00000285184	-0.0122081712600408	0.0564237947718787	0.828702736269005	140.3487958876	-0.0239178572241871	0.0929030359449782	-0.25744968375794	0.796831652945903	0.953781188155943	-0.231201658465118	-0.234251864208229
VPS45	0.0399192103399096	0.0413051913324436	0.333821377724526	236.663451032056	0.0479364196148437	0.0708920792759151	0.676188653294722	0.498920875709658	0.860699448479325	0.247118074294907	0.217126194058324
PRPF3	-0.153383362379898	0.0544885005223572	0.0048782155050841	184.202791838586	-0.224851499689349	0.0954709886115273	-2.35518143217593	0.0185136638411465	0.343957745824749	-1.52662217674529	-1.49648761921459
RPRD2	-0.0127822816219909	0.0274380464623263	0.641315889206737	525.038438372548	-0.0289223694153972	0.053169056482516	-0.543969957881573	0.586462146274876	0.891183361123022	-0.236469682802311	-0.265689477873177
ENSA	0.234255217189875	0.0894116042813344	0.0087938955161754	137.427857304407	0.335874640657399	0.147086463126656	2.28351837087944	0.0223998519860376	0.349995424969189	2.03034109469335	2.02591198708875
ARNT	0.102018606580336	0.0267683265114506	0.000138311365810529	213.543458571939	0.145356103881321	0.0634326800046291	2.29150185473344	0.0219344047235093	0.349995424969189	0.816940798985687	0.82910240279051
SETDB1	0.0612017061333944	0.0337001681886093	0.0693603554616504	161.407986974933	0.0803686444176923	0.0694087086069846	1.15790433262152	0.246903079250299	0.709106489165348	0.442405798096782	0.420860686990026
CERS2	0.104643447300494	0.0350497833304368	0.00283053893838659	259.952509611542	0.145237928565465	0.0615945116367571	2.35796866808492	0.0183752438042536	0.343957745824749	0.841026280996641	0.828360042739688
MINDY1	-0.00149854197096581	0.0427270198171064	0.972021956454138	113.685420065195	-0.000145989748437696	0.0816763170584305	-0.00178741835694252	0.998573847248694	0.999286426053086	-0.132930330378419	-0.0849204694102357
CDC42SE1	0.0366588430601937	0.0483546518034519	0.448376493097346	139.723046167268	0.0547465052629571	0.0863519146978888	0.633992951453288	0.526085422104073	0.869979565416866	0.217201014238035	0.259906156110696
GABPB2	-0.073908508451947	0.040585210699405	0.0685962213558307	246.291094489667	-0.111459509814995	0.0751763304652041	-1.48264100050194	0.138169817710938	0.60424783938372	-0.797362625906923	-0.784175722636373
PIP5K1A	0.0800898429379258	0.037921461349881	0.0346870903791678	294.028763018543	0.105240286478652	0.0681049751987734	1.54526576320591	0.122281993136331	0.581381119591539	0.615722935297606	0.577100704888007
PSMD4	0.0314026349130144	0.0373705914557332	0.400738297783042	126.041284100238	0.0305274556076619	0.0728032135436744	0.419314672000689	0.674986175190428	0.923902989296031	0.168970161294287	0.107765628262113
PI4KB	-0.0428894974861252	0.032291954640094	0.18411896518028	209.372239137746	-0.0713888348038081	0.06153209004431	-1.16018868776276	0.245971991650301	0.708391874992247	-0.512732848230419	-0.532457602634993
PSMB4	0.0942132007587308	0.0630996626694554	0.13541476872089	92.4520691888949	0.136693325488724	0.104211852109966	1.31168694079521	0.189625784825746	0.664680977218356	0.745318562992208	0.774684095877432
POGZ	-0.0196253425124139	0.0325354659031409	0.546376680556357	1400.20069775072	-0.0372377506624755	0.0598581748165331	-0.622099667699696	0.533876333472957	0.873038233500725	-0.29926146239883	-0.317925486725659
SNX27	0.0542556826298595	0.0293349381232252	0.064382133770961	311.565314924389	0.0763479876913226	0.0561612454196199	1.35944256792871	0.174006389911948	0.6464131203194	0.378669235776168	0.395603509464314
THEM4	-0.0389638654509402	0.0590907722897978	0.509645349901367	194.543363248891	-0.0593059316255696	0.10096524787718	-0.587389551083089	0.556942109808147	0.881736564448333	-0.47671133308135	-0.456554572018819
CHTOP	-0.033289914929991	0.0342714819183458	0.331369501184906	185.773065039074	-0.0455254359784621	0.0644396713409731	-0.706481504810459	0.479888750507485	0.855115698199906	-0.42464728509785	-0.36998751378961
INTS3	0.0490514911240741	0.0434757320501121	0.259214387705044	159.091363697369	0.0585823296592427	0.0855830279689607	0.684508728535398	0.493653979546802	0.859525678729992	0.330915686415429	0.28400224397093
GATAD2B	-0.021891833956584	0.0290400609982615	0.450939628158832	738.19314351176	-0.0371129933512595	0.0563207491468354	-0.658957736064574	0.50992290886484	0.864199185049855	-0.320058739158256	-0.317141779542614
DENND4B	-0.0277465876747035	0.0339806835350579	0.41419134985967	150.882344682352	-0.0559102323941653	0.0714591115223537	-0.782408725816239	0.433974407346513	0.832059119983988	-0.373781833391505	-0.435223286075156
JTB	0.0539842975727221	0.0526087172681877	0.304822118379909	120.804645876971	0.0793535696405049	0.0967432854806044	0.820248860128015	0.412074253277987	0.822277030928936	0.376179012326978	0.414484135696516
RPS27	-0.195738164077388	0.0692707230692674	0.00471776770137933	441.176491053997	-0.286786994987478	0.113962635069342	-2.5165002091517	0.0118526829841083	0.300722873642562	-1.9152689264425	-1.88555734248347
NUP210L	0.134449762644517	0.0586747564926028	0.021937900912951	132.764595445336	0.172723572271015	0.106697993191979	1.6188080684914	0.10548856557612	0.555724177449396	1.11452838972192	1.00102083666585
TPM3	0.270937343555205	0.0529580146320046	3.11953787747271e-07	93.6330137496571	0.396192196526153	0.0992729376640085	3.99093857650384	6.58123250459721e-05	0.0401395353394024	2.36693549751199	2.40481805148927
C1orf43	0.0594217243855706	0.0470510898990135	0.206618222351483	215.474265565152	0.076464883732406	0.0868473048380218	0.880452005678472	0.378614494147796	0.803582613488631	0.426072723850489	0.396337833298112
UBAP2L	-0.0398182580548158	0.029573626361105	0.178169981260244	168.053080983687	-0.0710753572857321	0.0590951596626122	-1.20272722320267	0.229081895602417	0.698913341335431	-0.484551221244048	-0.530488382713174
ADAR	0.0218261970597036	0.025095612853905	0.384452554339972	295.163501035924	0.031569507045276	0.0487465697599749	0.647625201131533	0.517227393513512	0.866353968136372	0.0810969734571867	0.114311642991032
ADAM15	0.0932158334992828	0.09134332071883	0.307491520525254	118.073621360877	0.132324482885424	0.156795478689856	0.843930475490077	0.398708257207184	0.815777278927417	0.736166742464104	0.747239665595746
EFNA1	0.0371218041806524	0.0746561950546633	0.619022105097606	177.617308827582	0.0521415840034657	0.127980179398827	0.407419213259388	0.683700117900229	0.92807001195658	0.221449135525146	0.243542421733679
KRTCAP2	-0.00814012331281613	0.0675919958273456	0.904142302119539	101.869608504572	-0.0190946038393317	0.129908422925568	-0.146985110043804	0.883143773127923	0.975150028623311	-0.193873337969286	-0.203952891855326
SCAMP3	0.0440661287194097	0.0451499246449714	0.329066634616066	110.807240001845	0.0557736231626918	0.0935632604614098	0.596106023749522	0.551104400293152	0.879486066024443	0.28517010818149	0.266358360538717
FDPS	0.0478695469265627	0.0610308679446867	0.432834906256036	171.342492479694	0.0642958575187851	0.106218285511892	0.605318163524553	0.544967615027842	0.878372872612656	0.32007019187228	0.319893790369338
ASH1L	-0.0337841344229391	0.0180164543440258	0.0607676626278262	1339.40101076645	-0.058895308450234	0.0393460666053464	-1.49685377806561	0.134431309504108	0.602716926795711	-0.429182232538831	-0.453975097285847
MSTO1	-0.0764476495306043	0.0630646190394309	0.225431472433923	120.607843153241	-0.127043699161257	0.105272394454582	-1.20680924775647	0.227505613791155	0.697912740249137	-0.820661729850109	-0.882073320889748
YY1AP1	-0.0343447014022081	0.0453288060962097	0.448642950062914	286.156950308897	-0.0570830760830834	0.0789660139820076	-0.722881568975861	0.469752647936687	0.849853924305523	-0.434325983087742	-0.44259091859813
DAP3	0.0257554937537488	0.0460045951743779	0.575584407762586	216.117446103422	0.0228422529383415	0.077320869949093	0.295421571865144	0.767671856312128	0.943197139687661	0.117152115437161	0.0594883090701882
GON4L	-0.00628578894468928	0.0595727674527917	0.91596758920888	207.643372410399	-0.0143402424971309	0.103210978558232	-0.138941057409315	0.889496726481952	0.976236372695833	-0.176858005677763	-0.174086689238776
SYT11	0.0135456858902328	0.0377577381991012	0.71978019199944	1009.52530969879	0.0198591794064108	0.0688155631987521	0.288585582727178	0.772898529625761	0.946258103176142	0.00511518100702746	0.0407490774232585
KHDC4	-0.103960267774832	0.0306612471227507	0.000697377878089017	160.849071704508	-0.165996410254912	0.0633485752931218	-2.62036532766247	0.00878356150249667	0.269059033241071	-1.0731169233049	-1.12676855506572
ARHGEF2	0.0542913860276121	0.0320669327976196	0.0904431877377354	636.71683781968	0.0774927608892721	0.0653672820412468	1.18549767512705	0.235820733328564	0.701917169432713	0.37899684938628	0.402794807268391
LMNA	-0.0373728346041271	0.0576681114276707	0.516941228271207	237.551517317081	-0.0524120470435661	0.106279549585099	-0.493152701984303	0.621904694911162	0.906801287066481	-0.462112068240061	-0.413248197319517
PMF1	0.0390225687759687	0.0552815922781422	0.480258283821788	108.301466189444	0.040261030345311	0.105758197023088	0.380689454610516	0.703433694721996	0.930835632719896	0.238890510583053	0.168910521208636
PAQR6	0.0586572233212057	0.0494262322121385	0.235321119470625	126.152740067907	0.0719206420303794	0.092964847059985	0.773632661214115	0.439148051808685	0.83463010753101	0.419057678521565	0.367791571530706
SMG5	0.0345865461709113	0.030369310036936	0.25475943971589	204.202097808897	0.030471623468542	0.0628590442786221	0.484761163938109	0.627845774086727	0.908129881570767	0.198185662538844	0.107414898929727
CCT3	-0.0273444178099545	0.0594135517824989	0.645344871823574	231.322224973447	-0.0453212985689232	0.101544901963475	-0.446317813032356	0.655367690841715	0.918979674102872	-0.370091531359702	-0.368705152438404
MIR9-1HG	-0.143006626885056	0.225662960607601	0.52626502956655	87.5914991155772	-0.206378811190118	0.396255203308481	-0.520822968296657	0.602490101295375	0.898757971752742	-1.43140547495685	-1.38044489173123
MEF2D	-0.0718418815970358	0.0461762071894054	0.119750824010476	193.114913701667	-0.0981186719826539	0.0864306405004175	-1.13523018474195	0.256278885449024	0.715565194464522	-0.77839930232121	-0.700370530498666
NAXE	0.0750300557897882	0.0598239065393356	0.209775927420001	112.604037588533	0.0981243678892007	0.108447464354643	0.90481016290354	0.365565966681971	0.798323442393743	0.569294437217777	0.532399545026851
HAPLN2	-0.04792333398189	0.086577067879696	0.579897937737691	1142.73300796626	-0.0700636742484293	0.14323771168507	-0.489142652617035	0.624740706431342	0.907180778794951	-0.558923223682044	-0.52413313783357
METTL25B	-0.0240704865905119	0.0403165968269232	0.550482900330051	87.3742990939411	-0.0342557918266318	0.0784367334478243	-0.436731494554379	0.662306085831031	0.921413226672514	-0.340050008883538	-0.299193257436521
HDGF	0.0105498401219405	0.0477355352818005	0.825087754455116	97.9936239004418	0.0185741751539072	0.0874793328965625	0.212326438015591	0.831852371065099	0.962887777342262	-0.0223746353485511	0.0326768686435542
PRCC	0.0843679815382444	0.0378613829426992	0.0258579433181866	141.633774572107	0.116335146482924	0.0711124742251183	1.6359316385849	0.101853895486295	0.553309947220691	0.654979043109027	0.646796992788681
ARHGEF11	-0.025866269181883	0.0492777667610317	0.59964749786062	301.083458686935	-0.0457400843126923	0.0899878601099706	-0.508291721314354	0.611248774999876	0.901307635119223	-0.356528071330483	-0.371335903232482
IFI16	-0.0395872650449076	0.0912059314482841	0.664257463259705	179.221675600518	-0.0676064677183153	0.148369989278058	-0.455661337223762	0.64863352832164	0.917109028769205	-0.482431634351757	-0.508697325782918
KCNJ10	0.0535474678219949	0.0556488135670061	0.335929480549048	424.517307028315	0.0689991238799555	0.0985764762365962	0.699955268378114	0.483955240133257	0.855238380889278	0.372170671926669	0.349439021787801
PIGM	0.0338327024721833	0.068216870307953	0.619924044662153	105.62391243352	0.0386097509607753	0.117960278984439	0.327311458511119	0.743432326700195	0.938937936643564	0.191268408967858	0.158537425618
IGSF8	0.0232253338499794	0.0456930259443347	0.611249587700271	378.300513188317	0.0304042104566397	0.0772351131909994	0.393657873996395	0.693833646792429	0.930766056387391	0.0939354225616411	0.106991420248249
PEA15	0.0571711257512279	0.0865185463259038	0.508743026701585	182.67584462429	0.0972376179798019	0.140787246024697	0.690670644716953	0.489772541085816	0.859054634809082	0.405421279172327	0.526829111785012
DCAF8	0.067778707506706	0.0206189817097991	0.00101189100256562	406.501245018369	0.0880350877898544	0.0445157920274778	1.97761476950728	0.0479721818073496	0.43342119527462	0.502756221284885	0.469020163020788
COPA	0.0619156520054845	0.0387699166422163	0.110265160286366	699.727815985713	0.0833955864341678	0.067162828191702	1.24169259513809	0.2143500030833	0.685540510850287	0.44895695006839	0.439875494041011
NCSTN	0.0166187375863564	0.0508240425806185	0.743678664586613	114.293575429796	0.0412606963284164	0.0964916691090628	0.427608898357642	0.668935886391346	0.923075685867428	0.0333134372963664	0.175190276711292
PFDN2	0.0782529583836908	0.0499252750328141	0.117020838913392	131.41993001887	0.129738773154087	0.0996496860511737	1.30194863923065	0.192933943692412	0.667779785362715	0.598867722123162	0.730996615228867
ADAMTS4	0.0557491924098391	0.0433335688091446	0.19826414274898	224.249945664263	0.0817705140753514	0.0941842436297921	0.868197385507124	0.385286285280118	0.807263132200861	0.392373649405012	0.429667027153112
NDUFS2	0.135936985129991	0.0384954872617257	0.000413608930095374	317.299715875182	0.184976598450564	0.069152771542028	2.67489782876083	0.00747520275704229	0.259842196951514	1.12817511127157	1.07799255509542
SDHC	0.00839607716120696	0.0477023716945567	0.860286370832781	102.422068209361	0.0139755749463587	0.0917630034954728	0.152300757538393	0.878949727461452	0.973209673061468	-0.04213751796776	0.00378913469450292
ATF6	0.0312984001402986	0.0285833374523436	0.273522068010415	433.453948201955	0.0346883804432156	0.0601430462074277	0.576764607558763	0.564098481271259	0.886100845434062	0.168013705261019	0.133903949535219
NOS1AP	0.206749687328612	0.0937433408132036	0.0274199630980819	172.96766651264	0.295265391482703	0.157917643611748	1.86974289084907	0.0615195303225756	0.463077503243988	1.77795094408823	1.77081062295978
UHMK1	0.0941563827750215	0.0429032894556065	0.0281909251134673	129.509700304174	0.146150651483213	0.0856691706597443	1.70598886808051	0.0880101522188028	0.531946046158512	0.744797202395346	0.834093634621374
HSD17B7	0.0817794431672944	0.0801266978913204	0.307431358706974	109.225102927809	0.109025951678242	0.135645928387045	0.803753956898385	0.421539085702249	0.824761074942079	0.631226670673864	0.600881700010488
PBX1	0.0388297893993774	0.0486421756819102	0.42471144002959	1520.82897520732	0.0479083567710596	0.0846014065002848	0.566283218599898	0.571201266393073	0.889779762520263	0.237121571168439	0.216949907377921
MGST3	-0.0138680664515092	0.0743149588579238	0.851964822054675	200.820307914112	-0.0230507795205791	0.121992987888293	-0.188951675990478	0.850130691410438	0.968012017765212	-0.246432821052298	-0.228805008886066
TMCO1	-0.0819730270123142	0.0587372064487443	0.162838154188517	104.914309325292	-0.124857969915852	0.109665615448284	-1.13853343553005	0.254897805553516	0.715379817999763	-0.871362474820046	-0.868342889437527
POGK	-0.00464973797255484	0.0392660659449222	0.905737897318401	169.706402357089	-0.014259324971615	0.0763015414927724	-0.186881217504179	0.851753766012945	0.968562180023959	-0.161845637134513	-0.17357837717784
TADA1	0.00387293447234152	0.0685159832165696	0.954922783569929	84.4423924007313	0.00457891777169733	0.120034208225545	0.0381467736521702	0.969570658447056	0.996202185029268	-0.0836417780278057	-0.0552392913962208
POU2F1	0.034729945136634	0.0251370335398978	0.167086981584459	805.192455076592	0.0430174221625862	0.0437972290031466	0.982195064429661	0.326003758641619	0.772029374065168	0.199501488365066	0.186225771476769
CREG1	-0.104439242891709	0.0705981940288587	0.139047535533644	83.7793462220561	-0.145104232099345	0.120773793901352	-1.20145461537679	0.229574901367852	0.699438509300254	-1.07751198867883	-0.995526947416609
DCAF6	0.108057718751226	0.0645370774065627	0.0940616409217116	217.280740494933	0.147343785093259	0.114225810147071	1.28993425306896	0.197073486697479	0.672858026592055	0.872355562417633	0.841588725461429
TIPRL	0.0590119917497425	0.0397081784780358	0.137241565233901	88.7256306007382	0.0700293049235496	0.0838841934222856	0.834833143963268	0.403811661620348	0.818584808105843	0.422313025993874	0.355910468437555
SFT2D2	0.000847189102875057	0.0439057200313162	0.984605259601673	182.71016857735	-0.00454086171201887	0.0809508234749853	-0.0560940768369335	0.955266862510313	0.993589355500794	-0.111405952480882	-0.11252841232636
ATP1B1	0.142483936240871	0.0501989037167142	0.0045342112792819	1757.50317538489	0.198941372768983	0.0794171858620136	2.50501664859594	0.0122445629646659	0.304350126201486	1.18824979389772	1.16571722498667
NME7	0.0706643334646078	0.0788085602660524	0.369901388228689	189.905030541876	0.102876243908246	0.136146107730424	0.755631179056155	0.449870356788611	0.840462924739308	0.529234663030179	0.562250135206824
BLZF1	-0.094716765359571	0.0424137118741764	0.025538145537311	241.533629891429	-0.146521334543361	0.0747013769294134	-1.96142749392439	0.0498291753607866	0.435099196911667	-0.988298743888842	-1.00442897771576
C1orf112	-0.10510726639946	0.0712988645346939	0.140433487115344	116.158827021643	-0.172683233230792	0.121699716571264	-1.41892880358249	0.155919773844486	0.625816024385792	-1.08364175802265	-1.16877419903854
KIFAP3	0.13249144893317	0.0793252802667915	0.0948739013506019	174.401432224333	0.197745126492967	0.132116562109199	1.49674744283404	0.134458986435929	0.602716926795711	1.09655894521269	1.15820258083423
PRRC2C	-0.0363476568597369	0.041976728277773	0.386544900635669	827.71708184587	-0.0557750900146526	0.0662522821327959	-0.841859151400357	0.399866797473978	0.817150881587853	-0.452705059300085	-0.434374341411908
DNM3	-0.0147201883740831	0.0146751348473128	0.315827059795849	6905.69413540174	-0.0280821408554518	0.0409002266790725	-0.686601105558681	0.492334131610823	0.859270468128558	-0.254251873492194	-0.260411284944761
PIGC	0.0540887681447902	0.0473420760485985	0.253242330120113	267.073616332555	0.0769274110101386	0.081270887904482	0.946555562436473	0.343865296873562	0.785760312235942	0.377137632050033	0.39924336201126
SUCO	-0.0272185585572444	0.0242078839490617	0.260857143062727	299.919024420382	-0.0439930696231363	0.0535187592805822	-0.822012135828754	0.411069989985324	0.822183045111981	-0.368936649562958	-0.360361412457195
PRDX6-AS1	-0.011936579296192	0.0321720504945968	0.710620201682299	231.133855122198	-0.0106164138737669	0.0577412730135487	-0.183861791049806	0.85412188006756	0.969429644502418	-0.228709536444394	-0.150694142444423
KLHL20	0.0392547902420891	0.0504395463297845	0.436419152941946	174.81567594754	0.0526532807569054	0.0817901366934953	0.643760762428129	0.519730581257342	0.867019652851988	0.241021369763135	0.246756825902082
ZBTB37	0.0962049346398538	0.0384652450950818	0.0123812666107752	300.657731243798	0.135605406958384	0.0742747996287181	1.82572565171825	0.0678915972524808	0.476448458124366	0.76359467026073	0.767849950780165
RC3H1	-0.000518277438694045	0.0240765314897611	0.982825863750317	527.245790340213	-0.0103048755761224	0.0434057913816029	-0.237407849232074	0.812340400973604	0.957523033741612	-0.123935444107154	-0.148737104421739
RABGAP1L	0.0840493544256928	0.039986178883836	0.0355567670480841	1390.63953280587	0.108424542935255	0.06983585327857	1.55256272881434	0.120527635672615	0.579221113546993	0.652055327575117	0.59710373824431
CACYBP	-0.146508005459677	0.0963851036694057	0.128504071288704	195.714329862653	-0.213580120776484	0.157629284977311	-1.35495203703568	0.17543283875563	0.6464131203194	-1.46353404947374	-1.4256824653464
COP1	0.0629312891113185	0.0280515930115248	0.0248702387264046	580.762581863203	0.0962346602263474	0.0600279906245811	1.60316311149252	0.108898647308595	0.559626955094822	0.458276414314109	0.520528677862451
COP1-DT	0.00724237033381231	0.0573046631570178	0.899428273588895	190.413132819169	-0.023057833790582	0.103606787502991	-0.222551382455675	0.823884678582918	0.960347215704944	-0.0527239070098552	-0.228849322778523
RASAL2	0.452746449456843	0.229690736938	0.0487109262542651	89.5115189517192	0.703542484513685	0.385042568937062	1.82718104768484	0.0676725524648212	0.476448458124366	4.03521194415195	4.33554761001319
FAM20B	-0.0646577563155102	0.0513147714481341	0.207661318002383	117.362524113243	-0.110149352428269	0.084608902090991	-1.30186481216611	0.192962603164646	0.667779785362715	-0.712477923205226	-0.775945505546182
TOR1AIP2	0.0269431622531536	0.0482607428085802	0.576651010456169	168.816941986939	0.0340084494742434	0.0807708898272921	0.421048344854957	0.673719779926964	0.923902989296031	0.128050136051405	0.129632722629442
TOR1AIP1	-0.00109969171762507	0.0463900989439069	0.981087669720797	132.305412748154	-0.00267713298034879	0.0838235617087492	-0.0319377144775913	0.974521722166608	0.996859154715889	-0.129270489029522	-0.100820741008181
CEP350	-0.0348522186157936	0.0216116367325956	0.106818430287785	818.962109191438	-0.0584139115747071	0.0419511372947689	-1.39242736530032	0.163793022544642	0.636428930354134	-0.438982950127375	-0.450951032519073
QSOX1	-0.0337501413744638	0.0668659863968902	0.61373932573068	97.9922152733158	-0.0605971041084286	0.112303655706554	-0.539582649622438	0.589484884704522	0.891938225413315	-0.428870313056913	-0.464665528719499
ACBD6	-0.0272610210413252	0.0223790430478542	0.223167150180148	633.200843626461	-0.0382594425422623	0.0487209810333946	-0.785276522162769	0.432291458034751	0.830777253496175	-0.36932628440389	-0.324343605689934
XPR1	0.124847652015403	0.0476477416798059	0.00878725911564821	207.73147473231	0.155446022441973	0.0867205917918289	1.79249263906222	0.0730540872484112	0.48788925180898	1.02641962904605	0.892485795517119
STX6	-0.036248523200599	0.0852329855271808	0.6706271058489	229.198737945552	-0.0574576385202059	0.141127434311836	-0.40713301988646	0.683910292673532	0.92807001195658	-0.451795410975328	-0.444943865047604
GLUL	0.184813758962231	0.0521814561554119	0.000397479498340594	1095.97406862652	0.272923683217253	0.0867987076201963	3.14432888115663	0.00166468237334735	0.170918923919824	1.57666733704705	1.63046327915716
DHX9	0.0919932132539023	0.0312249344960838	0.00321760573515447	321.375243843932	0.132894177385791	0.0591223058313495	2.24778407264563	0.0245899619711575	0.356210318077702	0.724948005380291	0.750818403128054
SMG7	-0.0242236556654715	0.0295955794508672	0.413078031444095	323.014894794295	-0.0531338832355596	0.0555329668934833	-0.956798928778192	0.338668753051439	0.780532004198592	-0.341455485022049	-0.417782666707588
ARPC5	0.10124044118808	0.0476486088216661	0.0336091266741325	292.456114305086	0.143979912610878	0.0795399094867566	1.81015937206781	0.0702710759841297	0.484033520305468	0.809800370077834	0.820457370500401
RGL1	0.0243401182441492	0.031697293927921	0.442550979201316	927.62624973984	0.0342091203057626	0.0603921694778091	0.566449601025388	0.571088184519839	0.889779762520263	0.104164660193344	0.130893307444523
COLGALT2	-0.0130526462336921	0.0376895443510553	0.729102175226404	1923.63247313405	-0.0312282711839833	0.0717873285174302	-0.435010911102521	0.663554507569358	0.921413226672514	-0.238950542666119	-0.280174815540544
TSEN15	0.0938755002532001	0.034937544425788	0.00721073425419661	369.78041678352	0.122799210513042	0.0625445329457379	1.9633884007029	0.0496010605825436	0.435099196911667	0.742219830414424	0.687403297643181
TRMT1L	0.0175416254634206	0.0410076897931697	0.668822735343177	170.468963099412	0.0157132812987368	0.0778656196394524	0.201799990438595	0.840073089023856	0.964132295756657	0.0417818366131132	0.0147051518570026
SWT1	0.136616039212349	0.0404092280933536	0.000722717388331702	243.528285455	0.16936402197441	0.067750508255341	2.49981920926857	0.0124256699925612	0.304883884748155	1.13440609693081	0.979916633043746
IVNS1ABP	-0.006798424667273	0.0379053148806779	0.857660684120012	400.380090814924	-0.0179863677667847	0.0686912755129436	-0.261843554839734	0.793442058276689	0.952587412763892	-0.18156194004591	-0.196991114929398
TPR	-0.0706495804693871	0.0274037635553544	0.00993458976751289	392.037440193162	-0.0960061890365236	0.0549341614284066	-1.74765913486537	0.0805230689701861	0.509477766756955	-0.767458772809807	-0.687100221586065
ODR4	0.065713453932857	0.0319293799831679	0.0395817464159326	260.295528540066	0.0881785927347614	0.0573549718624869	1.53741846384611	0.124190867755509	0.583879840064268	0.483805498896671	0.4699216400968
PDC-AS1	-0.0614476766416241	0.0812297587300367	0.449368920507665	238.267822304594	-0.111673143522605	0.132966733726933	-0.839857762859257	0.400988141889247	0.817199488067395	-0.683022301138203	-0.785517738343208
RO60	-0.0265959076914539	0.0260304977958429	0.30691294251777	263.523966057179	-0.0383288073478117	0.05587409547477	-0.685985285705771	0.492722387231158	0.859270468128558	-0.363223218606204	-0.324779345253649
CDC73	0.073710211872946	0.0286044601342887	0.00996970525186397	411.180150117686	0.103012757659876	0.0552515200659911	1.86443300631078	0.0622609213836471	0.464636842672846	0.557183577815057	0.563107694629143
ZBTB41	-0.0968043946794718	0.0420523514583958	0.0213353309272779	153.219131692422	-0.142570527512245	0.0780734796534321	-1.8261069974736	0.0678341463963009	0.476448458124366	-1.00745478564172	-0.979610585759971
CRB1	0.030156688597694	0.0631420797342199	0.632934577810487	297.575045179566	0.0326710514725179	0.108688080631813	0.300594612422983	0.763723640233811	0.942107931970472	0.157537384694244	0.12123138397982
NEK7	-0.108445195736172	0.0338605519027968	0.00136145641169932	727.182314409069	-0.161541506673647	0.0693932772429062	-2.32791292027011	0.019916728046707	0.349004022657895	-1.11427052584684	-1.09878350230706
MIR181A1HG	-0.0195876809091816	0.0410004589795291	0.632833158844449	2243.15574259137	-0.0306230906207015	0.0701408939275051	-0.436593959756948	0.662405843948978	0.921413226672514	-0.298915880337341	-0.276373159750914
ENSG00000286541	-0.0724941756122824	0.0806027580996179	0.368439276022917	96.5417746043181	-0.105366806505618	0.143297589137373	-0.735300622570891	0.462156429133205	0.845312836165396	-0.78438473818001	-0.745902251517297
LINC00862	-0.106998043164549	0.078675278848876	0.173831275646543	619.655295187731	-0.142213130802383	0.121696768975778	-1.16858592055709	0.242570503531094	0.704019123377381	-1.10099148496515	-0.977365471898627
ENSG00000230623	-0.0568629712107165	0.102369660712193	0.5785752566574	99.0659507556875	-0.101521088656848	0.165263606242913	-0.614297914494421	0.539018480419517	0.875480812236418	-0.640953142680852	-0.721744014435497
ZNF281	-0.00568685232532136	0.0534289015147231	0.915235039102098	260.707361204536	-0.0157661986301165	0.0927425799849969	-0.169999569050883	0.86501047556471	0.971194896412903	-0.171362176136298	-0.183044337117165
CAMSAP2	0.00886562352199006	0.0226279713290668	0.695206505954237	568.532013283167	0.00378397878564848	0.0495704938714591	0.0763353053423412	0.939152338173973	0.989287649051529	-0.0378289706570233	-0.0602329818451128
PHLDA3	-0.0101534460660086	0.0594966248065544	0.864494393439684	240.217405566675	-0.0148130344501438	0.104955618285973	-0.141136174433109	0.887762366597831	0.976099256243198	-0.21234754426373	-0.177056699140805
CSRP1	-0.0309852592042709	0.0585805152406883	0.596850844784469	997.944454557108	-0.0452179581997388	0.0963097894061207	-0.469505316942009	0.638708485272457	0.914344708633912	-0.4034998137115	-0.36805598335293
CSRP1-AS1	0.029889892213607	0.0644113183816832	0.642613926302979	229.953701711245	0.0262792445383659	0.105017779792035	0.250236146587808	0.802404733313607	0.954369590773583	0.155089266810304	0.0810789876344291
NAV1	-0.0196793147399479	0.0363108087213139	0.587840202250094	1807.97724780314	-0.0372130934052139	0.0680914624575048	-0.546516289445806	0.584711093580567	0.890900918937517	-0.299756710398215	-0.317770593441716
IPO9-AS1	0.140681180171219	0.0426608644569231	0.000974928582678454	195.679205999801	0.19540695097624	0.0838240329970042	2.33115663837391	0.0197451016576254	0.349004022657895	1.171707742964	1.14351450420114
IPO9	0.00225153074083327	0.0309647129809369	0.942034668785614	307.634888843523	-0.00155789191611917	0.0637234813023146	-0.0244476899924579	0.980495508565513	0.997444179979686	-0.0985197438060038	-0.0937898323340057
SHISA4	-0.156668911593388	0.0803111898065305	0.0510840388573561	129.522607053673	-0.23060172113535	0.128527476220623	-1.79418228628026	0.0727840785100263	0.48788925180898	-1.55677030568502	-1.53260966935662
GPR37L1	-0.0171939910917038	0.0926753893003384	0.852813977359704	93.2665771813504	-0.0249904089722937	0.156757146212321	-0.159421178403218	0.873337054333768	0.973124741031119	-0.276951434039361	-0.240989477426928
ARL8A	0.0494400038437044	0.0342349305924341	0.148699835106506	418.604688210937	0.0671821596439085	0.0658201649426078	1.02069266618351	0.307400070224163	0.758624881969161	0.334480670777269	0.338025118191722
PPP1R12B	0.0297810219888109	0.0295788764862325	0.314014496572349	1533.2516046987	0.0394544065076114	0.0539114655624691	0.731837023831121	0.464268048137843	0.847557642165112	0.154090275968415	0.163843428230608
KDM5B	0.0178770063735303	0.0851664521180836	0.833740516172079	151.126574058702	0.0150206368758497	0.143666651302371	0.104552007996875	0.916731297972717	0.982168202620207	0.044859284633189	0.010354060893102
ADIPOR1	0.0407446145289229	0.039317327566926	0.300061399886866	89.107456657459	0.0580473472382427	0.0782964529988424	0.741379015459371	0.458463664367703	0.843618410379299	0.254691965386115	0.280641562644491
ADORA1	0.00370819416065659	0.0385604006212885	0.923388843383591	258.121974507029	0.0107522176569872	0.0758894150566981	0.141682705670535	0.887330635996654	0.976099256243198	-0.0851534315857127	-0.016459524374675
BTG2	0.0213961697429844	0.0882654324012441	0.808464713708981	86.9889833288561	0.02856603279313	0.152872310455923	0.186862046553331	0.85176879745735	0.968562180023959	0.0771510520450734	0.0954442570033567
ATP2B4	0.000286490963905617	0.195066112238327	0.998828158145418	214.200628538175	0.00451348740012713	0.323048600713978	0.0139715429509732	0.988852684256798	0.997516347124671	-0.116550906548384	-0.055650315421098
PPP1R15B	-0.0877155099829423	0.036492324386717	0.0162314125280369	111.383494419916	-0.122258478518364	0.0690644860435918	-1.77020760628259	0.0766925627020094	0.498890594928602	-0.924055375088271	-0.852013264659486
PIK3C2B	0.0455501120596207	0.0549828532723028	0.407420155696698	926.540875564497	0.0586975277931207	0.0962651861761791	0.609748239469416	0.542028593938185	0.877374279360478	0.298787107403848	0.284725901799987
MDM4	0.0370044478347716	0.0282114919403499	0.189628150571483	612.576127717162	0.0478713670411958	0.0582009555607639	0.822518575166972	0.410781819278552	0.822176379934309	0.220372276218646	0.216717543304741
NFASC	-0.0693980675039299	0.0377241242286126	0.0658239911277085	4020.41482746251	-0.109310129347268	0.072662190712759	-1.50436049718597	0.132488569795026	0.600284545229361	-0.755974916747799	-0.770673628889441
CNTN2	0.00602763869370761	0.0353025016727645	0.864426214320891	2593.35990297121	0.00678291289532161	0.0647765059822122	0.104712546508517	0.916603906023104	0.982168202620207	-0.0638702584212712	-0.0413941163684472
DSTYK	0.0376577184642587	0.0355011371731715	0.28880497476434	256.611101486346	0.0557199885653254	0.0673050002708866	0.827872941699217	0.407742460245997	0.819127427748472	0.226366673468718	0.266021435842232
TMCC2	-0.0307369641475102	0.0453876459035753	0.498272773289879	386.574600119336	-0.0506823293100134	0.0812357725617788	-0.623891762357158	0.532698670585773	0.872904719207742	-0.401221463609304	-0.402382363492126
CDK18	0.16450710829248	0.0512566963922405	0.00132977405785905	2132.882909177	0.23944987255571	0.079965033638302	2.99443221194391	0.00274956146024596	0.188232733028471	1.39033394711871	1.42018569619522
ELK4	0.0412268755824789	0.0393619152377577	0.294924436533217	124.141709327875	0.0508033909740878	0.0822497915450447	0.617671972411808	0.536791590900008	0.874705347142298	0.259117182444355	0.235136088836619
SLC45A3	0.0704345707985046	0.059678564723235	0.23790782847547	182.694338668486	0.0964005826674084	0.104347235333929	0.923844147465045	0.355567466092457	0.793254499320175	0.527126365746188	0.521570978370697
NUCKS1	0.00248100344658039	0.0399642650619784	0.950498688137655	955.754407247962	0.00778570775788679	0.068321316784218	0.113957226299907	0.90927170095428	0.980969554885706	-0.0964141071920062	-0.0350947057026304
SRGAP2	0.0474258858272842	0.0676668807566919	0.483382311571226	272.076704935632	0.0638916739007278	0.113237016454768	0.564229577050442	0.572597901310705	0.889779762520263	0.315999167164546	0.317354767993389
EIF2D	-0.0535772268777285	0.0406135720881592	0.187103882971457	113.645497215488	-0.0887787715221926	0.0792914269686789	-1.11965158045726	0.262862265965283	0.719813445861666	-0.610803223328791	-0.641698641785761
MAPKAPK2	-0.0695221938582759	0.0404248409208785	0.0854708158219108	103.553984570441	-0.10475298369293	0.0855872430771927	-1.22393221146814	0.220977800992902	0.689553519470409	-0.757113897506412	-0.742046306380845
CD55	0.203057589840066	0.0930925071388051	0.0291652809109635	558.05481209237	0.284685833017254	0.148993085143011	1.91073184868947	0.0560390497371308	0.448057637682986	1.74407233691785	1.70435138396209
CD46	0.0947199816334581	0.0523794010056341	0.0705529596848554	531.012700221701	0.131478437197599	0.0901486178067714	1.45846315114244	0.144712924887175	0.611141510890631	0.74996877340231	0.741924930320756
MIR29B2CHG	0.0052084514767802	0.0619874510393161	0.933037120527213	253.611756847013	0.00214650759488045	0.108049915386571	0.0198658887163482	0.984150356633084	0.997516347124671	-0.0713871027102911	-0.0705193363819775
HSD11B1	0.295330068943612	0.139305165083031	0.0340041571872459	90.2142540711755	0.451734380660958	0.223599177974557	2.02028641049995	0.0433536875821161	0.41390554554785	2.5907626212032	2.75372592906509
SYT14	0.0240686049242453	0.333497941766928	0.942466479913933	160.777692632969	0.0649399909565536	0.561064527314325	0.115744246508338	0.907855238243678	0.980605328766061	0.101673259807767	0.323940142419555
KCNH1	0.214886892458176	0.0973861718320947	0.0273459191353802	322.035673045808	0.294228475949975	0.155889003121855	1.88742291026124	0.0591034660466867	0.457823902145752	1.85261776339745	1.76429687123422
RCOR3	0.0125950240878063	0.0210005404777205	0.548674449300528	521.027001106935	0.0196804698630492	0.0453304794838496	0.43415534287611	0.664175639318569	0.921413226672514	-0.00360807125167117	0.0396264502085002
LPGAT1	0.0839082241994788	0.0330214014323601	0.0110527847358733	2815.04059752871	0.109841259072904	0.0638436336038286	1.7204731759866	0.0853464655050428	0.526023126796122	0.650760319653846	0.606003341823365
INTS7	0.0412106941808603	0.0299416783476809	0.168708492235232	181.697121110622	0.044229280915743	0.0580478547408734	0.761945141869294	0.446092746137254	0.840462924739308	0.258968702251022	0.193838490927257
PPP2R5A	0.00666275051850699	0.0192914841566985	0.729814254753162	490.841868402007	-0.00270755393208925	0.04862766046136	-0.0556792966472385	0.955597292794252	0.993589355500794	-0.0580424859725767	-0.101011840977888
ENSG00000234915	0.00384188002020426	0.0580862639649736	0.947265617876383	84.2720236537949	-0.0296219059194324	0.107260671662733	-0.276167447585771	0.78241945837483	0.949918955164085	-0.0839267330129093	-0.270083863882869
PACC1	0.0548144206615301	0.0420019821257698	0.191877979975669	251.131573952171	0.0721874359085587	0.0745650149004442	0.968114014393212	0.332987431517976	0.775514239485447	0.38379620394124	0.369467531654274
NENF	0.0489909109273657	0.0416938512955136	0.239988616402313	321.816416022918	0.055228076710995	0.0760625363147921	0.72608776129195	0.467784971313709	0.848896232768102	0.33035980383298	0.262931317516452
NSL1	0.045029433590968	0.0225970023247869	0.0462924306780246	332.036450285943	0.0555500957154529	0.0496067199688398	1.11980989169101	0.262794783140603	0.719813445861666	0.294009372970701	0.264954193806513
TATDN3	0.065751793450196	0.0520887167998676	0.206839432568358	268.411960921284	0.0964770266317182	0.0970005870400084	0.994602502683058	0.319929629829012	0.769873703917804	0.484157301483429	0.522051188174404
FLVCR1	-0.012804370092853	0.0540054390731829	0.812583802041732	107.503002672708	-0.0267769417117281	0.102774151091696	-0.260541599490687	0.79444603119733	0.952739411795839	-0.236672366136014	-0.252212214811956
ANGEL2	-0.0329064277297684	0.0355708705563602	0.354916592634245	234.352652880936	-0.0600794816980635	0.0674475353423633	-0.890758741488484	0.373058613753389	0.801016834650167	-0.421128414794041	-0.461413900440932
RPS6KC1	-0.0799855528670336	0.0293742811397516	0.0064696155607102	622.345806629603	-0.12040532920341	0.0557223257456489	-2.16080947074991	0.0307100601897937	0.369809140040232	-0.853125454796026	-0.840372051689854
PROX1-AS1	0.192688394209626	0.0548405424348461	0.000442057819289967	211.357831406026	0.25699206960258	0.10199299460551	2.51970314820716	0.0117453842319279	0.300722873642562	1.64892482076305	1.53038321246114
PROX1	0.082627818765259	0.0242378910630483	0.000651931168722063	491.435813578001	0.121893627288657	0.049169361844101	2.47905652457194	0.0131730428500604	0.308413141112805	0.639011346919696	0.681714556271008
KCTD3	0.0197586873589945	0.0297538446258007	0.506644396674427	368.781770780925	0.0199793319715404	0.0608483875724333	0.328346120063695	0.742649976552226	0.938937936643564	0.0621255488974142	0.0415038582648424
ESRRG	0.208905947630334	0.0966633608764244	0.0306822162847777	890.195625601043	0.283944589500167	0.15346290472555	1.85024902277177	0.0642776662683058	0.471424562230549	1.79773674225466	1.69969500059614
GPATCH2	0.283107290782735	0.0910956538715904	0.00188484051643744	116.355446371879	0.416487227610788	0.165552629909506	2.51573912077656	0.0118783069779817	0.300722873642562	2.47860667160337	2.53230846857278
LYPLAL1	-0.0955891984314301	0.0299354047823691	0.00140714183619802	445.855443293373	-0.151017620960123	0.0593230099640471	-2.54568372460615	0.0109063954181446	0.289213465851114	-0.996304170997865	-1.0326739913947
EPRS1	-0.0841012959764467	0.0396599632282153	0.0339589229889969	244.961393185203	-0.12723700897033	0.0727459901912545	-1.74905872661592	0.0802808686371406	0.509477766756955	-0.890891425074596	-0.883287664838383
IARS2	0.0661368276809204	0.0383385966705331	0.0845145540182874	158.046377420607	0.0951863653752069	0.074325957278434	1.28066114262918	0.200312713819944	0.675665156871798	0.487690367305858	0.513943442922871
RAB3GAP2	0.00647562410222101	0.0428471243312565	0.879870623386148	330.482825237987	0.00455703017863984	0.076468101092631	0.0595938713466888	0.952479099651935	0.993220343758556	-0.0597595539449749	-0.0553767860547023
MARK1	0.274233630778268	0.134128486866466	0.0408983361239432	102.811468544562	0.404256747852844	0.22806521863953	1.77254887994032	0.0763034888976758	0.498783624012487	2.39718215819669	2.45547838346627
DUSP10	0.0177453538931013	0.0439071428381323	0.686097694416503	351.290792679635	0.0195143004171004	0.0809572800026428	0.241044417703552	0.809520690908751	0.956511855460868	0.0436512443034587	0.0385825980516746
MIA3	-0.0132454670961144	0.0288423018801106	0.646063612026631	180.326826184231	-0.035992550221155	0.0594912284621605	-0.605006000910673	0.545175009433609	0.878372872612656	-0.240719862753827	-0.310103319666417
AIDA	-0.0359547984737863	0.0594275552737202	0.545166390106153	177.989903711824	-0.0613239870065132	0.102312634739904	-0.59937843612775	0.5489205534752	0.878372872612656	-0.449100199197529	-0.469231700777143
BROX	0.0559047291772332	0.0467424060770681	0.231689784106818	154.720509707018	0.0802479210942491	0.0840016542130348	0.955313580977037	0.3394191415658	0.78118800026242	0.393800851438394	0.420102320728191
DISP1	0.0309547199431495	0.104606591412861	0.767294554177652	88.323009838755	0.0733983586536811	0.16746341159588	0.438294896504347	0.661172525005818	0.921413226672514	0.164860103161514	0.377074371239183
CAPN2	-0.000528106750538972	0.0473556386971978	0.991102231951286	176.891667447852	-0.013311134457569	0.0809878377436865	-0.164359672123814	0.869448008763883	0.971752820990221	-0.124025637661301	-0.167621983043422
TP53BP2	0.0566179443643764	0.0520972869457233	0.277136977196564	167.153424834826	0.0754820486372466	0.0938320687951083	0.804437647027363	0.421144266320761	0.824761074942079	0.400345298660639	0.390163806971982
ENSG00000290989	0.0145174226585379	0.0676182387216732	0.830003680929039	87.832552363306	0.0296493880458419	0.121772301269432	0.243482201919138	0.807631871132532	0.955963695029668	0.0140318166994908	0.102249736257952
FBXO28	0.00864334968559197	0.0353459756175883	0.806816026619797	299.970252059785	-0.00283449397562504	0.0573585493992844	-0.0494171140189331	0.960586889809239	0.994073336993704	-0.0398685506006586	-0.101809259766136
DEGS1	0.138979953020589	0.0452793233401177	0.00214495574362646	117.309199057829	0.19623896659467	0.0822176918784939	2.38682164520847	0.0169947338436134	0.337987436246619	1.15609731920824	1.14874110463212
NVL	0.0882336160692174	0.0277381558316931	0.00146794254364444	235.678707497483	0.10335357565049	0.055877529060938	1.84964470311091	0.0643647752749361	0.471424562230549	0.690450022449464	0.565248663400844
CNIH4	0.121928613900194	0.047721856199428	0.0106192456315769	88.1704718069627	0.159600006154152	0.097041517058857	1.64465695705635	0.100040573913229	0.549766596113427	0.999634598063707	0.91858051366834
WDR26	0.00877422352724184	0.030346934461305	0.772481534579401	271.341892262644	0.00996002849244589	0.0600442860982032	0.165878040021263	0.86825292958473	0.971194896412903	-0.0386676550436237	-0.0214359408470237
LBR	-0.00685828872596959	0.0337750085197073	0.839089628450289	205.06267575415	-0.00283322373889082	0.0650097207954727	-0.0435815398716207	0.965237966763477	0.995223583378719	-0.182111251361361	-0.101801280324747
ENAH	0.100277882524648	0.0282932935379306	0.000393764601562515	857.121524198815	0.145978973140436	0.0638549603846471	2.28610232096447	0.0222482732483243	0.349995424969189	0.800967952478346	0.83301517638036
SRP9	-0.0253202413044558	0.0303530252299232	0.404172975176207	153.939495150246	-0.0311298608370981	0.0635365405845885	-0.489952089784519	0.624167801686539	0.907180778794951	-0.351517731267464	-0.279556616134127
EPHX1	0.0285372860679927	0.0612764066401661	0.641420164221593	180.517997517958	0.030726241577472	0.105688446781279	0.290724696153967	0.771261882228605	0.94578613925639	0.142677781900798	0.109014372651602
ENSG00000242861	-0.067054687692066	0.0677128046153093	0.322036907475943	294.4548602152	-0.105412206198363	0.118711903132862	-0.887966610057512	0.37455871237374	0.801016834650167	-0.734472113979608	-0.746187445747322
TMEM63A	0.0288049889077508	0.0639848117693806	0.652577204159877	1723.22008280725	0.0379931765227257	0.11032683111767	0.344369326462423	0.730568553687335	0.936709722317942	0.145134217402487	0.154664195173456
PYCR2	-0.0502679884562406	0.0398612895951072	0.207282616004955	109.623328293271	-0.0841953267202983	0.0840803263190177	-1.00136774446907	0.316649052283164	0.768015357672896	-0.580437722725807	-0.612906111878519
H3-3A	-0.00535728138333381	0.0539153027823347	0.920848657844309	337.741747607412	-0.00954516628203914	0.0931116703316418	-0.102513103331102	0.918349412688835	0.982491821038015	-0.16833804025879	-0.143964721745359
ACBD3	0.0123833089692972	0.0546741451717894	0.820818034176254	152.233630025248	0.0139920334333709	0.0942512370926597	0.148454639588605	0.881983981577977	0.974510957247472	-0.00555076462698201	0.00389252450282598
PARP1	0.0102468403488709	0.0475669381386406	0.829440361189462	205.554617177753	0.0209212730263732	0.0852226746724729	0.245489514460531	0.80607742607551	0.955303559713937	-0.0251549547513807	0.0474209942104789
ITPKB	0.0857479201516725	0.0655994423277636	0.191163796190148	773.208731873531	0.124111039524634	0.109376692328193	1.13471194715076	0.256496029898454	0.715565194464522	0.66764133015551	0.695644015636298
COQ8A	-0.131694416612494	0.0541992115491562	0.0151062550857494	129.013701118656	-0.209089218278999	0.0929427001078404	-2.24965724082037	0.024470711815888	0.356210318077702	-1.32760487672189	-1.39747127266095
CDC42BPA	-0.118414845698538	0.0266806791889519	9.07039604357429e-06	3218.4954215384	-0.176343639101042	0.0541930469687607	-3.25399011431659	0.00113796239718554	0.144048862692788	-1.2057518195421	-1.19176833337354
ZNF678	-0.020985561324809	0.0444915266323619	0.637158455274273	203.358866059282	-0.0459193783946061	0.0803663059752196	-0.571375999399115	0.567744794579812	0.887884397394473	-0.311742800975035	-0.372462202432936
ARF1	-0.00543044899324058	0.0399288437927897	0.891818781626681	233.468965713352	-0.010568034932923	0.0724389877997642	-0.145888771418717	0.884009195858849	0.975319218324684	-0.169009424674103	-0.150390233013561
C1orf35	0.109485789748127	0.0405057508837427	0.00687231514442675	96.6941573388606	0.168704613063837	0.0850272164089196	1.98412485071239	0.0472419234269821	0.432651345064912	0.885459511179962	0.975774322707439
GUK1	0.0793205298875334	0.0381806544946329	0.0377549035567589	212.580492452873	0.110728074877817	0.0751359931121136	1.47370215380789	0.140561802704512	0.60661709878034	0.608663735288356	0.611574189011187
GJC2	0.170049869125272	0.0706525281423987	0.0160908822364437	157.461316956928	0.246427486879039	0.121894663802838	2.02164294310398	0.043213252274515	0.41390554554785	1.44119420134442	1.46401804888388
RNF187	-0.0602639972836149	0.074839591240805	0.420679927324664	92.3779068575544	-0.0746670683336945	0.130983629796976	-0.570048856100784	0.568644561970802	0.888250609141353	-0.672160884799635	-0.553050986221322
RHOU	0.0497278626113198	0.0459197619757602	0.278839738582708	1185.73903641782	0.0719185983009795	0.0792364202213267	0.907645727811697	0.364065426413165	0.797946731723595	0.3371220566396	0.367778733121516
RAB4A	-0.00466400994527857	0.0414942394323953	0.910505157913231	204.86400762047	-0.0105208994232509	0.0770989127956307	-0.13645976372117	0.891457830848262	0.976925977436218	-0.161976596449361	-0.150094134635466
CCSAP	-0.031372060329777	0.0472177449894515	0.506426330074093	287.679817487612	-0.0498522788016717	0.0831808787283846	-0.599323781664501	0.548956992075202	0.878372872612656	-0.407049092522456	-0.397168107595323
NUP133	-0.026421526544258	0.0264311358399959	0.31748648145214	286.745496071072	-0.0446201566582296	0.0532030077959201	-0.838677332480652	0.401650401738532	0.817645704891073	-0.361623100948938	-0.364300681498878
ABCB10	0.0351757634981687	0.0424230163921369	0.407009938592284	167.517030019288	0.0355614586068853	0.0739148955205726	0.481113561162886	0.630435790342663	0.909529536700757	0.20359230806488	0.139388498869909
TAF5L	0.0399329059287941	0.05631023242722	0.478225837372959	105.420034871637	0.0453161209368453	0.0999484422689691	0.453394969527349	0.650264358134008	0.917683248373365	0.24724374472404	0.200665860987226
GALNT2	-0.0701120519333489	0.0636933284620851	0.270994401548655	367.639177712849	-0.107662267087702	0.11009150321131	-0.977934390459311	0.328106774713977	0.772075817758412	-0.762526422520628	-0.760321999178101
PGBD5	0.00891416103194881	0.0884606494168969	0.919733209121768	271.522471895934	0.00358943284288023	0.141526481476911	0.025362270053084	0.979766005556073	0.997155663118279	-0.0373835915092564	-0.0614550910048375
COG2	0.0721403522516251	0.0414730376287938	0.0819553137552244	138.902504490674	0.0852578468797178	0.0798645187864607	1.06753096588083	0.285732138226389	0.742187929751894	0.542778579683678	0.451573941800524
C1orf198	-0.0335998135355822	0.0642099012350297	0.600778805440461	400.366823618016	-0.0509975290011847	0.112049520307514	-0.455133844939493	0.649012950454943	0.917287450528628	-0.427490908039564	-0.404362401853459
TTC13	0.0371494766802857	0.0279577805182763	0.183923665891553	215.926494427346	0.0365955056482623	0.0621205324876959	0.589104828673366	0.55579095442764	0.881721804978726	0.221703057786789	0.145884231152326
C1orf131	0.0636342515291204	0.0657661991521196	0.333252706858163	82.7656867883657	0.100240019172412	0.116829824951255	0.858000251341945	0.390892324639828	0.812421501241823	0.464726782345325	0.545689756969618
GNPAT	0.0108755173607338	0.0370315135883183	0.769000324194389	170.038181518191	0.000521211371253299	0.0728889325547242	0.00715076148031088	0.994294566439944	0.998331835415832	-0.0193862280078351	-0.0807292095558772
EGLN1	-0.00460719953051307	0.0530828769625175	0.930836390385297	297.28559865348	-0.0197177103724889	0.0954149488422771	-0.206652213429184	0.836281479879146	0.963722051914443	-0.161455305304965	-0.207867155966004
TSNAX	-0.0499686767314083	0.0365984675673409	0.172152006407494	217.077599143098	-0.0849978211590492	0.069892788053095	-1.2161171921555	0.223940282277334	0.693902659395059	-0.577691244774306	-0.617947264576286
DISC1	0.114613759307452	0.0589000595169488	0.0516664806557342	586.042232514907	0.163751481315738	0.101760477989674	1.60918545736739	0.107575795347667	0.558819478112793	0.932513649598838	0.944659473471614
SIPA1L2	0.0328570209463712	0.0957030962741279	0.731355897645629	122.95334208925	0.0347216120187456	0.156959231551887	0.221214207507556	0.824925647291284	0.960504367871785	0.182315576265327	0.134112705432512
NTPCR	0.0497562992174178	0.0628077272598228	0.428243904462472	104.292792773289	0.0571216354635121	0.107752203459364	0.530120346773732	0.596028492767339	0.89617999954641	0.337382990325733	0.27482637666289
KCNK1	0.196528663825429	0.0726946500739961	0.00686172044915991	300.760032180001	0.270148038909549	0.121421594128004	2.22487639739563	0.0260895369001546	0.36079173416444	1.68416305218726	1.61302708755987
TARBP1	0.0649798542031916	0.0650521242200861	0.317848443935663	195.393451678952	0.0937480711199953	0.115834628104242	0.809326819227402	0.41832718364973	0.823535264759843	0.477074003550534	0.504908288765134
IRF2BP2	-0.0257830197037684	0.0564400555565316	0.647799492749973	420.040297811394	-0.0334108808722498	0.0977352943200369	-0.341850721427665	0.732463236343065	0.936709722317942	-0.355764175909267	-0.293885650391064
TOMM20	0.0164774781630152	0.0547248946490557	0.763340855220711	230.833967904505	0.0228978563660187	0.0944271154878124	0.242492384181471	0.808398657336615	0.956365119391879	0.0320172438650345	0.0598376016707408
ARID4B	-0.00133350747667544	0.021054006344879	0.949497779604904	1652.76947156696	-0.00564023922995192	0.0474016139073238	-0.118988337421998	0.905284595525132	0.980237952126874	-0.13141597740725	-0.119434541107786
GGPS1	-0.0665895368733997	0.0441297698656901	0.131312020467042	134.150452641105	-0.110515374498891	0.0817682514145645	-1.3515682748134	0.176513464961267	0.6464131203194	-0.730203900068825	-0.778244802662349
B3GALNT2	0.297107149969931	0.101486383999502	0.003416366913468	88.3739892984856	0.407866382587778	0.166294256873192	2.45267870494649	0.0141796927349538	0.312923215157791	2.60706907849134	2.4781535809546
LYST	0.0518547324410592	0.0328324162736812	0.114249823869137	342.043069047771	0.0688840901460264	0.0580086399273379	1.18747983459552	0.235038406101918	0.700832296239007	0.356638168467041	0.348716396695179
GPR137B	0.00202687135093897	0.102990953083131	0.984298572614155	86.5831279131271	-0.000118701595783294	0.181325819980553	-0.000654631512467585	0.999477679660493	0.999626677525678	-0.100581213537228	-0.0847490492262094
ERO1B	-0.136129671212274	0.0468827164712933	0.0036887361798393	173.24508896167	-0.208991308300071	0.093900726547829	-2.22566231363098	0.0260368088743724	0.36079173416444	-1.36830267756618	-1.39685621649286
HEATR1	-0.114071141381497	0.0407984191320096	0.0051744260489079	137.160105709294	-0.177535570118733	0.0756459337322183	-2.34692813426293	0.018928905369414	0.344474453466345	-1.16589408212378	-1.19925586970431
ACTN2	0.345347394472629	0.19248676232994	0.0727914935500844	164.721575016132	0.517298362097979	0.327974133868839	1.57725353519754	0.114737199139369	0.5688730622205	3.04972052482507	3.16558927158489
MTR	0.0703894523337058	0.0286584484930888	0.0140434470188361	312.483752272864	0.101636348953657	0.0560493201591655	1.81333776511537	0.0697797419613562	0.482631225586328	0.526712359683295	0.554461296439287
RYR2	0.63279958818712	0.243615924554449	0.00938970122981434	357.600019685302	0.905476786898761	0.39990504437906	2.26422947053522	0.0235600048942042	0.351480630035205	5.6873756737829	5.60406936428788
PLD5	0.167631652660377	0.0772429908693279	0.0299927628568072	978.045833617217	0.231931248687748	0.12297803278102	1.88595673099385	0.0593007856557845	0.457823902145752	1.41900469905709	1.37295480067094
CEP170	0.00710031842039061	0.023799764831285	0.765446994135626	879.487257686761	-0.000279678059635947	0.0476705086897699	-0.00586689899736618	0.995318918724423	0.998331835415832	-0.0540273723131265	-0.0857602798289918
SDCCAG8	0.0276461752209917	0.0204451301811875	0.176307117279251	1328.30386920496	0.0264396051193423	0.0332820347813014	0.794410717165544	0.426956367089051	0.827478791161026	0.134500967928667	0.0820863493510567
AKT3	-0.0329495796997681	0.0347222584549098	0.342647616853489	1834.11324004303	-0.052247102681248	0.0688272373101925	-0.759105039270707	0.44778972490876	0.840462924739308	-0.42152437634294	-0.412212040958887
ENSG00000240963	-0.126209576335391	0.0706559880859502	0.0740580611304449	109.569352851484	-0.176655838164198	0.125073297181655	-1.41241849495361	0.157826773876797	0.625909680102681	-1.27727610026982	-1.19372952222853
ADSS2	0.00340672309021831	0.0405872541079853	0.933107486531346	581.201878960735	-0.00256362130562994	0.0713192771946741	-0.035945699486441	0.971325656473356	0.996202185029268	-0.0879197236460654	-0.100107677268914
CATSPERE	-0.14079891083015	0.0476811044804392	0.00314774466622411	148.409520107264	-0.222230884057705	0.0951269655203422	-2.33615024764122	0.0194834122592743	0.348677375620397	-1.41114751990557	-1.48002529508705
DESI2	-0.0202620061243949	0.0475568348349145	0.67006502899228	125.605901813593	-0.0391148912020509	0.0822632323850624	-0.475484491284754	0.634441684717832	0.911449520936175	-0.305103474013338	-0.329717409059595
COX20	-0.0622439908364516	0.0389829385284341	0.110332979601139	140.596169172338	-0.0875606364425319	0.0731721826098375	-1.19663830323902	0.231447564182786	0.699809405815938	-0.690329263068232	-0.634046495370101
HNRNPU	-0.00216650031787535	0.0298397361518365	0.942120813837706	1000.54983251059	-0.00871684160334765	0.0561131941466681	-0.155343885442765	0.876550219933312	0.973209673061468	-0.139059501807756	-0.138761307258013
EFCAB2	0.0225339778667716	0.0420593290407658	0.592119964509028	510.902975085721	0.026558377982999	0.0719342478499983	0.369203526509099	0.711976027509009	0.933303471777636	0.087591554924708	0.0828324631097718
SMYD3	0.0704014867065613	0.13130215742711	0.591834702236137	309.541642411973	0.110901635489655	0.20398315934211	0.543680350119766	0.586661456634876	0.891284355200041	0.526822786829863	0.612664471391153
CNST	-0.0466632885716419	0.0571017811706842	0.41381701437592	148.916012946514	-0.0703125179203033	0.0997003294586561	-0.705238571447857	0.480661781311912	0.855115698199906	-0.547361074090092	-0.525696337386382
SCCPDH	0.00319588308197451	0.0891361607754039	0.971398818120491	120.743455498045	-0.00906487610472243	0.148128102174515	-0.0611961941836181	0.951202960655583	0.992939266070998	-0.0898543870283978	-0.140947609094885
AHCTF1	0.0169459298921366	0.0244846993582614	0.488872750102692	260.546125454804	0.0206868921044319	0.0563626033446493	0.367032231955903	0.713594975660239	0.934796316660449	0.0363157468591792	0.0459486475375371
ZNF496	0.0395030239248876	0.0626374430062086	0.528261875808873	86.0804268666182	0.0547507774427693	0.112615716438998	0.486173503788227	0.626844155663622	0.907524307276096	0.243299156699172	0.259932993319461
ZNF692	-0.0468481313372328	0.0544496406325486	0.389572021310223	112.302532535021	-0.0682214495989629	0.0990716471643171	-0.688607200461833	0.491070488607944	0.859270468128558	-0.549057187332814	-0.512560552014777
SH3YL1	0.0362432832058975	0.0530937378543877	0.494841804040467	350.394414524857	0.0430440059006196	0.0877580439555514	0.490485019497711	0.62379072783234	0.907180778794951	0.213387845950047	0.186392766631168
ACP1	-0.00187122580282357	0.0554865102829915	0.973097258874197	113.747653118657	-0.0114607947225961	0.0991341630168094	-0.115608932116094	0.907962483573524	0.980605328766061	-0.136350069206397	-0.155998419444326
EIPR1	0.0849920624418621	0.0647497246520285	0.189309574877859	101.217257453944	0.120978263440649	0.119050567888688	1.01619224155036	0.309537850247026	0.761572227685249	0.660705596062135	0.675964374451669
TRAPPC12	0.0189374133018574	0.0326546867743999	0.561962220451443	417.206204679517	0.0193752476994795	0.0560746552037161	0.345525935542364	0.729699015753157	0.936709722317942	0.0545895558074993	0.0377090892163266
RPS7	-0.0907578295257893	0.0679980421799938	0.181970496214029	235.148807640736	-0.13587162490199	0.118514441813117	-1.14645626999824	0.251606411397195	0.713547860916931	-0.951971633799922	-0.937529059290678
SILC1	-0.0318241059413751	0.0483145434302054	0.510097523463519	1253.43166886165	-0.0509789718370371	0.0786880793171519	-0.647861433134829	0.517074577093693	0.866353968136372	-0.411197053334959	-0.404245828462307
RNF144A	0.0479852460647674	0.0219170841682083	0.028567839346671	1640.99911939405	0.0647162606798944	0.0457256191890388	1.41531731724276	0.156975479833656	0.625909680102681	0.321131844676777	0.322534701542596
KIDINS220	-0.00276727096076257	0.0319054359597532	0.930883326894102	1253.12660746811	-0.0087857147449894	0.0553529062184183	-0.158721833146785	0.873888035873233	0.973124741031119	-0.144572160309601	-0.139193958260967
MBOAT2	-0.0917030591905189	0.0409107995949416	0.0249913302903266	1007.57472794658	-0.13876678282566	0.0749969964773235	-1.85029786983027	0.0642706295149259	0.471424562230549	-0.960645040879912	-0.955716017944352
ASAP2	-0.019344534575935	0.136775298758518	0.887527922167934	301.703419545756	-0.0195982117659859	0.210293699238596	-0.0931944791353454	0.925749060314317	0.984442930044183	-0.296684774811408	-0.207116483196869
ITGB1BP1	0.0193404605931359	0.0612589272606442	0.752217621262764	225.279619338953	0.015013835160542	0.109064018825917	0.137660754868262	0.890508537103245	0.976851173221987	0.0582879090862716	0.0103113335123037
CPSF3	-0.020624341798583	0.0454960971906039	0.650317525899295	88.0430635252452	-0.0410303124237807	0.0839454736780732	-0.488773374263512	0.625002150239808	0.907180778794951	-0.308428258369038	-0.341749805040196
IAH1	0.0244280352910985	0.0352134710196786	0.487862342300936	111.229619130275	0.0133153514700808	0.0729647909441127	0.18249009279393	0.85519812862213	0.969478304211816	0.104971385125829	-0.000358292624429317
ADAM17	-0.0510460173679265	0.0521143357336727	0.327332746804345	282.747366394237	-0.0773778304423068	0.0966147083719901	-0.800890793401594	0.423194870443126	0.826137403002808	-0.587576899290883	-0.570079597333074
YWHAQ	-0.0465858618264872	0.0487350593322074	0.339122566050308	886.023570251249	-0.0724514667506953	0.0864180134193035	-0.838383849431461	0.401815157106255	0.817645704891073	-0.546650607941321	-0.539132901113224
ENSG00000240687	-0.25873401091092	0.105385059098673	0.0140833682312687	279.120785726466	-0.379319968966689	0.171600934598184	-2.21047729055144	0.0270720548976299	0.361033851233257	-2.49331746250086	-2.46683595188251
NOL10	0.0315844612700526	0.0380462379465572	0.406448381271232	267.763556104391	0.0421090382263182	0.0626458909627497	0.672175582136057	0.501471923927595	0.861982577910687	0.170638596036985	0.180519436442158
PDIA6	-0.314605433770008	0.125248528651852	0.0120100350714713	145.194707612587	-0.468696587972117	0.197733362420609	-2.3703465223796	0.0177714205153325	0.339372396820927	-3.00599243735336	-3.02828680095968
ROCK2	0.113700978637796	0.0902042955773944	0.207495186563882	186.474351448564	0.164090726691425	0.153864862054694	1.06646003837507	0.286215733977612	0.742257966469191	0.924137993799957	0.946790563306344
LPIN1	0.159267085892908	0.0480747817083376	0.000923330150870291	225.147411265053	0.222960506471691	0.0801068887041195	2.78328755589561	0.00538110901587502	0.242900147017226	1.342251614247	1.31660191005922
NBAS	0.0707817113917209	0.0326847541178936	0.0303426839741998	609.742574855067	0.0962712298788581	0.0592887968406511	1.62376764260546	0.104425408309818	0.555319424107948	0.530311720365603	0.520758403071136
DDX1	-0.103948966763	0.0369794014221204	0.00493883281617424	209.711029631898	-0.15970048526188	0.0706148168571916	-2.26157189623321	0.0237238660040383	0.351642800477253	-1.07301322546332	-1.08721847505151
SMC6	0.0521262472406492	0.0415849287926818	0.210027831014339	324.778885069424	0.0667415985194115	0.067813979516796	0.98418643169114	0.325023855858173	0.771963101017715	0.359129582430185	0.335257577640605
LINC01376	0.0771153581483442	0.0852009991675739	0.365412823719394	169.227478802068	0.1035855616196	0.145273914727394	0.713036210347726	0.475823350522721	0.853501344420549	0.588429126823389	0.566705965330366
TTC32	0.083057720150913	0.0533218265112002	0.119311893013706	83.9634215465166	0.107238732117295	0.0981641042000145	1.09244344448752	0.274638236156748	0.733387317453306	0.642956112791062	0.589654648113169
WDR35	-0.0433500391832835	0.0492428345875713	0.378679524765419	101.828848698916	-0.085309982524283	0.0844140085563012	-1.01061404360846	0.312201191627072	0.765289654080774	-0.516958768941345	-0.61990821661844
PUM2	-0.0762845947425422	0.016345786243569	3.05737565597739e-06	878.356356717013	-0.116810308762873	0.0371622407114231	-3.14325257376011	0.00167081602571795	0.170918923919824	-0.819165542620724	-0.81778865906156
RHOB	0.0325679036840561	0.0643314330397766	0.612679896084782	280.900541422467	0.0528535001038704	0.109747530176843	0.481591704329968	0.630096020429723	0.909529536700757	0.179662642482691	0.248014574557223
HS1BP3	0.00806859261933959	0.0621318291922434	0.896675239747213	82.2144624446244	-0.0111242911148264	0.107527240256445	-0.103455562407217	0.91760141624619	0.982168202620207	-0.0451425090826253	-0.153884552994664
LDAH	0.015124155082597	0.0774881580086686	0.84525186993365	123.689599713846	0.00629297752010956	0.130884382853509	0.0480804308574607	0.961652142079405	0.994164197011956	0.019599180377184	-0.0444718187414699
ATAD2B	0.0167438307670272	0.019953961559103	0.401400215259939	465.189834094705	0.0195817943326245	0.0439157841751911	0.445894220048714	0.655673657581435	0.918979674102872	0.0344612896325483	0.0390065849578724
UBXN2A	-0.0547440345025511	0.0216717147880942	0.0115350042112282	394.942795476349	-0.088349748089323	0.054584519164472	-1.61858617501257	0.10553633166291	0.555724177449396	-0.621509825006403	-0.639003579326036
FAM228B	0.135278720021553	0.0375725592678019	0.00031764743591028	379.611900037614	0.186977188712333	0.0625872597131868	2.98746405529141	0.00281302371739648	0.190632082020333	1.12213488479003	1.0905599705294
ITSN2	-0.0335963335616604	0.0216507144084952	0.120723850698012	866.20217037672	-0.0667312745807967	0.0439372608311328	-1.51878549819639	0.12881649733515	0.594380935778214	-0.427458975873681	-0.503199490491828
NCOA1	0.00700172198283219	0.022818044328768	0.758957378891003	1481.71250028072	0.000331082748701179	0.0451267391975624	0.00733673105100098	0.99414618808382	0.998331835415832	-0.0549320911042211	-0.0819235697560463
DNAJC27	0.0561534635489167	0.0439679561808764	0.201550994828358	129.569620814216	0.0678795541243896	0.0861280108590466	0.788124019669726	0.430624166621813	0.828633597896073	0.396083232684874	0.342406048322722
DNAJC27-AS1	-0.0563013427273636	0.0595986723534515	0.344825107530109	152.411276720385	-0.0980142349200863	0.10010516424083	-0.979112672791652	0.327524310644441	0.772075817758412	-0.635799651793291	-0.699714472145752
EFR3B	0.272803417145999	0.116545566097098	0.0192453217294416	139.239164992242	0.397362953618401	0.192274750105001	2.06664137335454	0.0387679592256281	0.398306643866369	2.38405854865829	2.41217257631713
DNMT3A	-0.0242626136911722	0.0259944467455923	0.350625451218421	536.61878983404	-0.0424925293822885	0.0431442423387866	-0.984894555538128	0.324675867975783	0.771963101017715	-0.341812963028234	-0.350935238121295
DTNB	0.0706197947368228	0.0405627640434272	0.0816834811305725	978.551346997606	0.103255651908411	0.0686502667043285	1.504082312646	0.132560173895407	0.600284545229361	0.528825976621659	0.564633520774658
ASXL2	0.0534216353596618	0.0554804774620078	0.335602380961907	236.013236954562	0.0699192174192457	0.0937473521009512	0.745826051107595	0.455772500827383	0.842770996758511	0.371016035957849	0.355218914836043
RAB10	0.0349476548079103	0.032224642521831	0.278142754526087	622.995895604322	0.0464491796597703	0.0581838373185425	0.798317570659223	0.424686224130585	0.826339871720445	0.201499187627679	0.207783570172465
HADHA	0.0706954104789752	0.0460997863374447	0.125145293325435	191.639337774223	0.0977836398262944	0.0820685557134656	1.19148727519583	0.233462349123591	0.70081585085662	0.529519825045821	0.530259141167856
HADHB	0.0256467764710426	0.0364297917552102	0.481429302101152	199.942246294398	0.0424538205967603	0.0689365768522688	0.615838826574446	0.538000899119887	0.875480812236418	0.116154527988601	0.182685308868142
SELENOI	0.0314360429736049	0.0406334999217181	0.439138730672481	182.560013045819	0.0502743472403287	0.0768148401242259	0.654487429239251	0.512797823396854	0.864199185049855	0.169276712939951	0.231812713474882
DPYSL5	0.131476564107515	0.161851064566396	0.416601985940987	708.063028076231	0.179006848917574	0.265721094489838	0.673664427211741	0.50052468258356	0.861982577910687	1.08724638387372	1.04049146161736
MAPRE3	0.26047546039286	0.0796221925659519	0.00107019186762714	110.873292956608	0.373652944512438	0.136728256131418	2.73281438003054	0.00627957108152612	0.255331165975508	2.27093748255732	2.26322976675122
MPV17	0.0298446607198753	0.0603168417423036	0.620742621948557	90.2574126197073	0.0340797533130621	0.113052544084008	0.301450565214505	0.76307094092633	0.942107931970472	0.154674223596353	0.130080642916568
GTF3C2	-0.00737035669398587	0.0519081536363118	0.887089152907397	127.347946046486	-0.00665707729792577	0.0951663783078614	-0.0699519874171344	0.944231874460811	0.99080806413171	-0.186809976025804	-0.125822169136132
PPM1G	0.0306675453908304	0.0604097027252471	0.611692319194835	103.513575244931	0.0261656475492229	0.114316300510078	0.228888158840621	0.818955844160819	0.959716115017456	0.162224995644031	0.0803653879624267
NRBP1	-0.0602371759339215	0.0380755323248142	0.113639475431013	140.817630848256	-0.0848750978032553	0.0752490029040098	-1.1279232219399	0.259352345734195	0.718206225120787	-0.671914772671539	-0.617176334403732
ZNF512	-0.025514996933785	0.0339916146263905	0.452877641459328	132.272534280606	-0.0443634904198327	0.0723224114584253	-0.613412765492965	0.539603447417452	0.875480812236418	-0.35330480473471	-0.362688341727236
SUPT7L	0.01776115617465	0.0521820625666326	0.733578664967038	86.8380388999463	0.0157545070214786	0.0986482009585381	0.159703946634569	0.873114291845231	0.973124741031119	0.043796245699181	0.0149641258179196
SLC4A1AP	-0.0392417890718482	0.0502378822324239	0.434732218396006	93.005570278246	-0.0705542435160096	0.094325579081496	-0.747986327813071	0.454468404343684	0.842267644260996	-0.479261554251111	-0.527214822225741
MRPL33	-0.0502214395666353	0.0367614074496472	0.171893229475293	146.554801471504	-0.102493751839559	0.0756632724811698	-1.35460373941752	0.17554384144474	0.6464131203194	-0.580010591115645	-0.72785414229529
BABAM2	0.0659064162317177	0.0632070118472585	0.297083849744109	375.990483373459	0.0886459586984639	0.112006280105628	0.791437396321584	0.428688794734577	0.827478791161026	0.485576116802097	0.472857564727542
PPP1CB	-0.125088195532849	0.0418905803580672	0.00282588164192583	266.264105982527	-0.178850043386442	0.0747594180634518	-2.39234129985661	0.0167412663984933	0.337288757560035	-1.26698633413672	-1.20751319852763
TRMT61B	0.00779151940225354	0.0386999167138309	0.840439229521233	119.229024406525	0.00370736846286404	0.0716506101002873	0.0517423153504896	0.958734019605315	0.993589355500794	-0.047684926965201	-0.060714236688427
WDR43	-0.0185006923302365	0.0524798590384397	0.724441286511567	140.005813027291	-0.0364813365715014	0.092548567231713	-0.394185860059437	0.693443824370717	0.930766056387391	-0.288941696508496	-0.313173804033281
CLIP4	-0.0308173878136296	0.0492884148823707	0.531809567888468	993.978740598559	-0.0484114412572716	0.0835946740033369	-0.57912112026825	0.562507450043329	0.884429923210849	-0.401959429440411	-0.388116976866865
YPEL5	-0.0958800209798719	0.0594200951829027	0.106615110348705	86.7883314818468	-0.149884787276049	0.118171421371639	-1.26836747443931	0.204666751280204	0.679322991458258	-0.998972752449334	-1.02555769587061
CAPN13	-0.0161561495633421	0.0572564379183475	0.777811815051365	84.0769562006906	-0.0331829712090021	0.103400003958755	-0.320918471359424	0.748272175594762	0.938937936643564	-0.26742822248995	-0.2924539552188
DPY30	0.113107279207989	0.0422852419312738	0.00747595291886039	121.710792686119	0.163052790743439	0.0839806851359378	1.94155108974771	0.0521914688266084	0.438787674633729	0.918690220597293	0.940270401481374
SPAST	0.00455569826229809	0.0248608684512675	0.854603627798845	273.274911942606	0.00307421065718468	0.0529472298689922	0.0580617846257722	0.953699414465393	0.993381364950834	-0.0773767521714032	-0.0646916414230693
SLC30A6	-0.0259312768671013	0.036733075444114	0.480226643098821	163.536713975437	-0.0389123916054475	0.0702950923411239	-0.553557727993523	0.579881562687078	0.890899556826247	-0.357124580452303	-0.328445336209716
YIPF4	0.0184710321339884	0.0270118957797673	0.494094503968267	411.582371350605	0.0188899322163944	0.0517805583035842	0.364807426479348	0.715255161077958	0.93521853191427	0.0503100522388874	0.0346604083299766
BIRC6	-0.0350853029327189	0.0137175905570304	0.0105370889476893	1409.01560023819	-0.0552527793427081	0.0342773919615436	-1.61193066860796	0.106977027583898	0.556363471364629	-0.441121726807889	-0.431093262159767
TTC27	-0.0321212302694839	0.0380033626712691	0.397987605355331	303.616364398785	-0.0556720833085102	0.0723465504760707	-0.769519527084076	0.441584956896408	0.83807453347044	-0.413923459781157	-0.433727268348865
LINC00486	-0.149984139798359	0.0490173848863831	0.00221473595325486	706.634532037949	-0.22000929542992	0.0860469760440019	-2.55685098471577	0.0105624454219779	0.283541831850454	-1.49543098342444	-1.46606960023923
RASGRP3	0.0762609766200783	0.0424231785745538	0.0722364156003684	854.43407321341	0.106789238053501	0.0759285382848592	1.40644401256432	0.159592318744497	0.627611293351014	0.580589340290247	0.586830992143845
FAM98A	0.0946067583521814	0.052301020816713	0.07046819884527	238.06398787208	0.128049925879869	0.0871180121029388	1.46984444191133	0.141603889550255	0.607453739273921	0.748929839007752	0.720387523649627
ENSG00000286415	-0.0138723887900051	0.064591976094255	0.829947004740915	95.9378917966874	-0.0231295106067331	0.110308909473275	-0.209679442188093	0.833917871616839	0.963722051914443	-0.246472482737401	-0.229299586054702
ENSG00000226994	0.123550402628741	0.112200693193986	0.270829015642362	1256.71231350163	0.185731699752709	0.171234497349147	1.08466286074355	0.278071002662622	0.735553951707954	1.01451609656645	1.08273599104037
CRIM1	-0.0161305561625355	0.0804500435161289	0.841086423772942	166.124036116674	-0.0378883660096942	0.14067040358224	-0.269341418271709	0.787666962217253	0.950558637258416	-0.267193377994437	-0.32201255718305
FEZ2	0.129025418216198	0.0656340651498622	0.0493182442529743	292.682284825726	0.18173653185643	0.112519544638774	1.61515523760665	0.106277081374909	0.555724177449396	1.06475472187757	1.05763893061749
STRN	-0.0135312504384365	0.0432486009227665	0.754378364885747	884.059276532481	-0.0292894689301686	0.0759423266992158	-0.385680426228909	0.69973336097869	0.930766056387391	-0.24334220455829	-0.26799554333591
HEATR5B	0.0513763178332861	0.0307032269701028	0.0942643552220005	296.128753965715	0.0601576658956741	0.0567796093813766	1.05949418375896	0.289374776687919	0.744180264672496	0.352248246312601	0.293898275812017
GPATCH11	-0.151779705578552	0.0671570029728537	0.0238167423565265	82.8601972349264	-0.203898699714421	0.124273514332747	-1.64072530505956	0.100854449601482	0.551902530486413	-1.51190705641667	-1.36486519416232
EIF2AK2	0.184545083016433	0.0548910405438037	0.000773729525733035	126.043004709321	0.264869392468188	0.102533027602001	2.58325925472837	0.00978717465016884	0.275891406420096	1.57420197234526	1.57986740262817
CEBPZOS	0.0668630728891872	0.0364923827113984	0.0669145716923974	179.244925181024	0.0843063039083271	0.0623567062194595	1.35200059495795	0.176375124955658	0.6464131203194	0.494354377721773	0.44559648801937
CEBPZ	-0.292494380520598	0.0553465004871938	1.25852166710785e-07	141.377436405511	-0.431825497773884	0.101365549549143	-4.26008145464186	2.0435241688563e-05	0.0247198080935082	-2.80310188815089	-2.79666800480739
PRKD3	-0.0249834307914537	0.0584404568963637	0.669013497102961	120.368182361203	-0.0324625477380227	0.109041124310287	-0.297709216989065	0.765925108108225	0.943069207844861	-0.348427165241986	-0.287928360337527
ATL2	0.111819872037178	0.057577176100954	0.0521265966866999	84.8380895870098	0.173861237093463	0.115970105956109	1.49919012024758	0.133824317349902	0.60271142753683	0.90687700007873	1.00816748069465
SRSF7	0.102802088467471	0.0575861245646085	0.07423074347766	325.741339792466	0.142440658071445	0.0920170021808861	1.54798194567822	0.12162664337994	0.581179366996613	0.82413001193624	0.810787998602838
SOS1	0.0111815377560981	0.0257402238368969	0.663998434355539	542.481875866775	0.00358368197769386	0.0505525818549839	0.0708901869339548	0.943485153419295	0.99080806413171	-0.0165781914397771	-0.0614912170988624
MAP4K3	-0.0467530888833039	0.029884358480018	0.117707966566849	710.017380242966	-0.0728026680385064	0.0643999659398533	-1.13047680966945	0.258275364787037	0.717502866400097	-0.548185079819088	-0.54133909623934
THUMPD2	-0.0370841572362139	0.0623205876127301	0.551806921996264	99.1999376115703	-0.0675959790009217	0.107833900472128	-0.626852768053152	0.530755750262173	0.872754982477676	-0.459463170918999	-0.508631437194248
EML4	0.228413145625032	0.114787070486287	0.0466035322703513	85.5326026725011	0.319132103967094	0.193632170679195	1.64813575578731	0.0993248164653358	0.549653861905953	1.97673437162589	1.92073782023078
MTA3	0.155917805895091	0.0407831193138289	0.000131786104534286	253.924000541834	0.219043741807242	0.0794547878668725	2.75683502137408	0.00583637902964675	0.250900265059352	1.31151869300055	1.29199736727207
LINC01819	0.0349783662751005	0.0526912181377327	0.506794810569422	216.928410385015	0.0456819490445234	0.0913119371802048	0.500284524184058	0.616874749504886	0.903734277233501	0.201780995390282	0.202963939656544
ZFP36L2	0.0236500259978789	0.0551321512010762	0.667945227339754	164.026980751134	0.0375112054426926	0.104822731840111	0.35785372871134	0.720452779752737	0.936087220244518	0.0978323885793774	0.151636523337953
THADA	-0.0746297999091191	0.0220999347281021	0.00073301301410543	546.619080888386	-0.10873209142865	0.0500556184092956	-2.17222551401858	0.0298386571236623	0.365076165113035	-0.803981180809304	-0.767042479223923
PLEKHH2	-0.0558812565668627	0.1653153823133	0.735341957514722	339.89841709014	-0.0830527871558453	0.281223971958424	-0.295326129481322	0.76774475776335	0.943197139687661	-0.631944950216889	-0.605728845433394
DYNC2LI1	0.0706456959676338	0.0669874014112013	0.291602959533536	120.231232909767	0.0999839624817557	0.117243251999112	0.852790764303545	0.393775346497972	0.814376941940473	0.529063645758674	0.544081246287735
LRPPRC	-0.0568040687025098	0.0358068472751752	0.112648054775582	477.256681809854	-0.0894651826043897	0.064756470588984	-1.38156359960126	0.167105737096616	0.638511343942341	-0.640412654532022	-0.646010575815086
PPM1B	-0.0453277496646169	0.0349741376438303	0.194963001549526	1414.01699826154	-0.0686651929977622	0.0657233743062314	-1.04476061557375	0.296133621723587	0.749211741896205	-0.535106197794917	-0.515348083147647
PREPL	-0.0671945753752993	0.0317518845195778	0.0343244884226615	448.290092712308	-0.100739951529423	0.0603365155161768	-1.66963489136878	0.0949916227178029	0.544234668500205	-0.735755720353203	-0.716837025243924
CAMKMT	0.0142890896435475	0.0362481574405279	0.693432041917467	940.001213204852	0.0124021154007965	0.0707905531832548	0.175194497614551	0.86092680773722	0.970298778718454	0.0119366378633723	-0.00609510804901434
SRBD1	-0.0798110957952765	0.0563183516661914	0.156441444836022	205.131015787769	-0.12887720970883	0.0970639268457213	-1.32775598409154	0.184258732182035	0.658168499258469	-0.851524640456619	-0.893591165994903
PRKCE	0.016984568011491	0.0715835935844894	0.812448106169223	537.729465059798	0.0284410775010588	0.11423976710104	0.248959519288094	0.803392094584636	0.954487539200941	0.03667028941161	0.0946593061335347
RHOQ	-0.0421165428709674	0.0517246007751649	0.415504109052534	340.450767540686	-0.058937115386469	0.0943674537114312	-0.62454917525585	0.532266985945917	0.872886631315364	-0.50564023330118	-0.454237722344925
PIGF	0.0807428609564409	0.0433656589832177	0.0626160801216443	161.974645636205	0.107808851338693	0.0829875890271036	1.29909607692643	0.193910959276907	0.668643960511401	0.62171501459483	0.593236053680878
CRIPT	-0.0188906262700259	0.0358177994616494	0.597909663283776	139.34965732991	-0.0480146418648286	0.0719825862869053	-0.667031352186398	0.504752107296309	0.862090288541434	-0.292519721955958	-0.385624341116267
TTC7A	-0.0190914706289337	0.0497805629634099	0.701339766952384	565.900732666032	-0.0154415517655022	0.0879832628968754	-0.175505559319858	0.860682402873183	0.970298778718454	-0.294362665474901	-0.181004952993932
CALM2	-0.0456334074824166	0.040514875569212	0.26002285957217	1389.5345387269	-0.0681784180762223	0.0757617840792462	-0.899905129014757	0.368170740388549	0.798337911204516	-0.537910907359038	-0.51229023428237
EPCAM-DT	-0.163975812641105	0.0860821392405997	0.0567961741892137	735.733194582438	-0.243215851439479	0.143011282578388	-1.70067596803886	0.0890038502139853	0.533625407583224	-1.62381827259176	-1.61184979108458
MSH2	-0.14300742620009	0.0465003485788756	0.00210216556908839	254.960321602192	-0.203562087364991	0.0876179787650851	-2.32329129516634	0.0201635091359581	0.349446292406617	-1.43141280945441	-1.36275064461346
MSH6	-0.0609222952305211	0.0325237949288635	0.0610461942026126	170.059133772108	-0.0978932090791207	0.0668033197268224	-1.46539437679794	0.142813350739647	0.609888459651361	-0.678201412606252	-0.698954205513086
FBXO11	-0.0609694401091878	0.0162001172023873	0.000167539354800149	763.59942506852	-0.0874876066410923	0.0480152939796805	-1.82207791288576	0.0684431645393071	0.47831790718147	-0.678634012999226	-0.633587732838216
ENSG00000230773	-0.116360751927557	0.0987514717560842	0.238669389426624	104.933310881271	-0.176305630350508	0.171064556944501	-1.03063798544608	0.302710616045225	0.754126277384632	-1.18690349926505	-1.19152956796154
FOXN2	0.00269862593239862	0.0482512113871801	0.95539863362883	1155.21110272101	-0.00160006850780817	0.082108646767756	-0.0194872107968599	0.984452439412912	0.997516347124671	-0.0944172079412821	-0.0940547795145824
PPP1R21	-0.0413036332415442	0.0369114779574783	0.26314372882291	1402.34075787632	-0.0654573953557991	0.0741173105299446	-0.883159344123169	0.377150184379024	0.801742898288616	-0.498180992020123	-0.495197167507858
ASB3	0.0370687459756632	0.061544524369592	0.546969281625212	579.959688625352	0.0450556955505129	0.103893321420374	0.433672684004472	0.664526145410906	0.921518377338109	0.220962274576979	0.199029906798036
ERLEC1	0.0183399686105587	0.0650821576158677	0.778099031892301	178.777862817127	0.0279381616160638	0.111854420304925	0.249772530579496	0.802763263979422	0.954369590773583	0.0491074161659192	0.0915000620964816
PSME4	-0.0647115068191093	0.0339088801770119	0.0563402990280368	1098.65515233458	-0.0960206058102347	0.0639062026824006	-1.50252403960591	0.132961824278577	0.60065898025945	-0.712971136670551	-0.687190785650035
ACYP2	0.0244063252110419	0.0412034225201907	0.553624724332459	1657.72773201438	0.0308790724243586	0.0746425203671106	0.413692788942384	0.679099108817218	0.925843511695736	0.104772173898022	0.109974433679917
SPTBN1	0.0338140500882717	0.0443588840330944	0.445890756128928	1714.49457871197	0.042362927290532	0.0757733937743698	0.55907390682112	0.576111281791682	0.890729327754272	0.191097255094133	0.18211433041175
RTN4	0.0469157848738597	0.0246395771647514	0.0568994553394223	4285.61081318833	0.060845047430049	0.0466389242122069	1.30459800387342	0.192029768345773	0.667228374226604	0.311318491783704	0.298216306079992
CLHC1	0.236546318200465	0.104261412390507	0.0232816430264155	83.1265559099066	0.340301513739141	0.17192582216701	1.97935080053635	0.0477765237134727	0.43342119527462	2.05136418830512	2.05372095634893
RPS27A	-0.0648097382738572	0.0710815308754126	0.361891799520578	285.329511710842	-0.0960475659831653	0.118935542111015	-0.807559828444841	0.419344020086758	0.823829877236327	-0.713872506387224	-0.687360145513404
ENSG00000240401	0.0765051018702126	0.0467923270208507	0.102050628230445	87.1346268377561	0.116141787208858	0.0977168446252741	1.18855441612181	0.234615054557157	0.70081585085662	0.582829428336494	0.64558233810819
CCDC88A	-0.0986389703607652	0.051353725076095	0.0547600326881935	4061.42647345346	-0.141529546768422	0.0887618629065971	-1.59448598907114	0.110827226407675	0.563610696884613	-1.0242888126477	-0.973071296972859
PPP4R3B	-0.0137847556496129	0.0282011399044774	0.624982332303684	466.332973557455	-0.0228822575888347	0.0591278849274549	-0.386996044538196	0.698759136253327	0.930766056387391	-0.245668362925379	-0.227746378757528
PNPT1	0.0112015938971959	0.036735963296527	0.760425756631472	586.314856197792	0.0127898128775512	0.0581753635063826	0.219849298855658	0.825988523832893	0.960523463511307	-0.0163941567202947	-0.00365964920159673
ENSG00000285755	-0.0119808102243009	0.0626412105463664	0.848321243889616	140.699127102505	-0.00362604460401729	0.108507170697758	-0.0334175573899857	0.973341608709286	0.996664965328235	-0.229115398489703	-0.106781665047784
VRK2	0.0213387984685473	0.0400702337113531	0.594355566968137	1774.02481835494	0.0115166959954042	0.0651214109502898	0.176849607945311	0.859626521624529	0.970298778718454	0.0766246144643901	-0.0116571832592734
FANCL	-0.0229580728541215	0.0414037844628709	0.579242086627343	703.642755221118	-0.0385729244292533	0.0713232256407938	-0.540818563416056	0.588632646437415	0.891938225413315	-0.329842524356647	-0.326312853056639
LINC01122	0.0888736184362352	0.125037916056183	0.477224697800591	213.104242432903	0.135843684531842	0.199045331941577	0.682476113389656	0.494937941821781	0.859525678729992	0.696322670408402	0.76934677564804
SANBR	0.0257462348407795	0.0382248479456413	0.500599305369953	222.585082905719	0.0211313949303493	0.0682941307774657	0.30941743733741	0.757004007691221	0.940293655354447	0.117067155850833	0.0487409492804953
USP34	-0.0275254966398026	0.0181915479298879	0.130256137861051	1579.25289848198	-0.0494136009607367	0.0419097224946452	-1.17904863166418	0.238378811472462	0.703927612798287	-0.371753106808976	-0.394412397556109
XPO1	-0.311013246091777	0.0808185390662225	0.000118944775066754	739.314708565183	-0.4496561190363	0.136317600217992	-3.29859180558662	0.000971710996937501	0.141642121509795	-2.97303060045425	-2.90867735981274
ENSG00000289410	-0.097270811400399	0.0682726505125802	0.154232222363214	86.3740308291727	-0.156037791699636	0.125222833778583	-1.24608098212775	0.212734666014455	0.684758399271342	-1.01173461544443	-1.06420996976999
FAM161A	0.0359890998403824	0.0641976499710975	0.575071342685984	91.9866455594468	0.0551038411768262	0.119693190022149	0.46037574206711	0.645246543453748	0.91668210777882	0.211055464853327	0.262150888060507
CCT4	-0.11055111597076	0.0606094195028543	0.0681532326218987	224.741580477701	-0.166763469177332	0.104585300169608	-1.59452111249753	0.110819365860752	0.563610696884613	-1.13359440463962	-1.13158710703241
COMMD1	0.0217119534746487	0.0320671264120131	0.498356315037614	525.436119553567	0.023591146580416	0.0615791302228875	0.383102952169463	0.701643430803177	0.930766056387391	0.080048676777097	0.0641927494024602
ENSG00000228541	-0.0122943000423887	0.128361842054463	0.923696522109889	146.140116396008	-0.0372970028654405	0.202170219449922	-0.184483169513891	0.853634429336988	0.969324804782399	-0.23199197432007	-0.318297700398929
EHBP1	-0.0322308258037816	0.0473655783072665	0.496207302253335	454.529496627201	-0.0638573701304018	0.0817052168471561	-0.781558052160343	0.434474347399524	0.832059119983988	-0.414929106047437	-0.485146043048903
WDPCP	-0.113960869187109	0.0467866343912334	0.0148606665453059	1389.11396831428	-0.16962340607039	0.0863219697687859	-1.96500852013373	0.0494132514279258	0.435099196911667	-1.16488222683905	-1.14955281232294
UGP2	0.0158303990463765	0.0437571980028001	0.717517806057842	261.319525371162	0.010543853958455	0.0789610961014183	0.133532264356011	0.893772449476399	0.977142615173264	0.0260796598037335	-0.0177684346552335
VPS54	-0.00662744333843923	0.0191075650314321	0.728704624665269	517.570883301556	-0.0177731564862987	0.0442688383302867	-0.401482332870232	0.688065042928426	0.928773572182241	-0.179993019048834	-0.195651752847974
PELI1	-0.03102813125507	0.0428100572425096	0.468583309964354	280.736380465144	-0.061848402841972	0.0794433610619283	-0.778521981135208	0.436261353297681	0.832971241947745	-0.403893206727832	-0.472526004358598
AFTPH	-0.0068641041713764	0.0246629978826074	0.78076988041937	298.421490478295	-0.0181730930885507	0.0554560419865787	-0.327702671116501	0.743136483565676	0.938937936643564	-0.182164613763375	-0.198164096091768
SERTAD2	0.0129826381203033	0.0429872678816783	0.762643493761774	215.266661049247	0.0200677090143457	0.0764491936185902	0.26249732749916	0.792938045491027	0.952519489203097	-5.13332236448e-05	0.0420590299224205
CEP68	-0.0950976061258774	0.0668113448585048	0.15462744044064	140.48058193355	-0.134805934234038	0.114728619841341	-1.17499830835986	0.239995392581217	0.704019123377381	-0.991793330571937	-0.93083454637406
RAB1A	-0.0378991466406803	0.0312925840338391	0.225848532365903	415.452555209114	-0.0540836786760194	0.0618525884196563	-0.874396368169324	0.381902434551697	0.806475370522114	-0.466941496171135	-0.423749142755013
ACTR2	0.00714293071880978	0.0493955327454553	0.88502131535347	227.656781280481	0.0105494776156117	0.0872368265521484	0.120929176731405	0.9037471320657	0.980009088463398	-0.0536363627790477	-0.0177331076634464
MEIS1	0.035744901112548	0.0534308659640358	0.503499635274843	520.083881499498	0.0484324666351649	0.0877030036993735	0.552232701187529	0.580788932416111	0.890899556826247	0.208814702577284	0.220242288892082
C1D	-0.036504831093083	0.0559964799105752	0.514457322424554	110.732500992167	-0.0532341283530492	0.095097466938109	-0.559784924531111	0.575626147697592	0.890481564206732	-0.454147286685836	-0.418412391874602
DNAAF10	0.03685737897467	0.067513263367628	0.585115449496197	87.2988891976086	0.0463318746390291	0.122386167013982	0.37857117164014	0.705006333157325	0.93163038982716	0.21902277552051	0.20704667718827
PPP3R1	0.0844743273400246	0.0424912478016413	0.0468071958456493	202.050336782275	0.110013336691286	0.0845187607453159	1.30164398674507	0.193038115711792	0.667779785362715	0.655954869899599	0.607084308255334
APLF	-0.00835955443333364	0.0443903559858489	0.850626468632206	201.969327270082	-0.0184834363634831	0.0766277366657558	-0.24121078303678	0.809391753954372	0.956511855460868	-0.195886833213123	-0.200113627156549
GFPT1	-0.0435584417574043	0.0418374880541375	0.297813245593114	182.495465684328	-0.0619035355825412	0.0789336749791062	-0.784247478644915	0.432894910913846	0.831287219763194	-0.518871066480572	-0.472872340171576
NFU1	0.0336353900556565	0.0468320485692103	0.472625911415778	112.291254550556	0.0340810879788056	0.0855432827733527	0.398407529777686	0.690329808394647	0.928773572182241	0.189457874476262	0.130089027091571
AAK1	0.0619530358716467	0.0444223769061154	0.163125702398032	536.766715259622	0.0882847575479455	0.0756055394425209	1.16770223714975	0.242926894097715	0.704019123377381	0.449299983620496	0.4705885519264
ANXA4	-0.00464244145906635	0.0326007553791321	0.886761787589277	512.901450155106	-0.0153842810955872	0.0669868713368898	-0.229661137899943	0.818355095197088	0.959578169906664	-0.161778684483626	-0.180645187021479
GMCL1	-0.0595805090251047	0.0463243488662149	0.198387344603687	209.725210391946	-0.090430268666857	0.0801872651454261	-1.12773853183363	0.259430359611386	0.718206225120787	-0.665889211235361	-0.652073105313677
MXD1	-0.0922589970188008	0.0592404533748263	0.119383897648877	163.201400669796	-0.133006383006522	0.109761210384297	-1.21177948512811	0.225596803257528	0.695555585043545	-0.965746314438897	-0.919530028750885
PCBP1-AS1	-0.0310014685732547	0.0362593198937673	0.39255496376604	785.488403018777	-0.0533061490699453	0.0681390811414839	-0.782313881798031	0.434030130607456	0.832059119983988	-0.403648550532774	-0.418864815484964
PCBP1	0.0387196348787146	0.0518916874431591	0.455569215608792	217.524116993756	0.0688601442181246	0.0918368008286	0.749809919300674	0.453369193741053	0.841634630254659	0.236110795655291	0.348565971878241
TIA1	-0.0159642489546993	0.0626423767380243	0.798840937682213	335.566077327053	-0.0264376229551129	0.101168859570215	-0.261321745321882	0.793844398681456	0.952587412763892	-0.265667346631137	-0.250080664008967
PCYOX1	0.213294220783646	0.0726707181461329	0.00333463930364558	94.3198822747706	0.319855609177593	0.12450002849767	2.56912077079227	0.0101956917689197	0.281493399496636	1.83800344235632	1.92528277414901
TGFA	-0.0443574735940506	0.0408626110283454	0.277688246620856	204.619023354482	-0.0527537485382232	0.0837297664485036	-0.63004772108935	0.528663362416649	0.871450245320221	-0.526202965433498	-0.415394716134404
TEX261	0.00638910163998604	0.0403674452111802	0.874241195157504	95.5549862066014	0.0157224888566426	0.0820260691351446	0.191676731829469	0.847995433329617	0.967222264911323	-0.0605534821981065	0.0147629923891428
NAGK	-0.0603333893582212	0.0463032180991944	0.192572577825491	129.037322768198	-0.101577593868879	0.0841656488071325	-1.2068770966365	0.227479479290495	0.697912740249137	-0.672797624984209	-0.722098971913472
MCEE	-0.125228235732129	0.0555086352872937	0.0240697798621639	96.1310633942228	-0.186341631301896	0.0944564445084626	-1.97277837707729	0.0485208177424279	0.434144556987312	-1.26827133999429	-1.25457425815232
MPHOSPH10	-0.031582817719896	0.0341045804928683	0.35441586791577	127.905029539408	-0.0513114425611904	0.0713161089934686	-0.719493018974012	0.471837202019223	0.851114439761259	-0.408982997802652	-0.406334360926909
PAIP2B	-0.139090875786639	0.0576458400736616	0.0158282488917917	229.143234803808	-0.205340144734943	0.108435807290519	-1.89365625493801	0.0582706513270582	0.45723719269384	-1.39547462707111	-1.37392014096694
ZNF638	-0.0582296446438369	0.0230679805866838	0.0115941227683307	3824.42520186848	-0.0908895346835528	0.0463602796790989	-1.96050445149772	0.0499368581937671	0.435099196911667	-0.653493708718049	-0.654958147261958
DYSF	-0.162592646851123	0.0770606690424049	0.0348643528716537	979.571465112987	-0.248903008313443	0.131387929844277	-1.89441304546352	0.0581702061999434	0.456983505146862	-1.6111263730426	-1.6475756788084
EXOC6B	-0.00729740281324013	0.0246938580336829	0.767600577156662	4574.75625709173	-0.0170409376856663	0.0530441773917563	-0.321259345013702	0.748013862732976	0.938937936643564	-0.186140552784677	-0.191052061430912
SFXN5	0.119970646441326	0.0733075308406133	0.10172679264014	117.195122710825	0.180439308516683	0.131438270372292	1.37280647413875	0.169812517558057	0.639907693169978	0.981668330759777	1.04948996331879
CCT7	0.0571294739009976	0.0385856379210085	0.138716108773553	94.2244031767911	0.0784751259821536	0.0798095237270657	0.983280219169387	0.325469542838809	0.771963101017715	0.405039082690178	0.40896588110895
ALMS1	0.0537367924841454	0.0301213608461318	0.0744221291383902	425.351251930515	0.0686112628798433	0.0550703315969981	1.24588432446598	0.212806865774445	0.684758399271342	0.373907910955855	0.347002535710567
STAMBP	-0.00512794537553572	0.0250917185731076	0.838065902536368	255.230187019794	-0.0124593046642924	0.0448674446318928	-0.27769142563194	0.781249243186749	0.949257311487608	-0.166233657982233	-0.162270912863924
DGUOK	0.0238709116915982	0.0542309009664988	0.659812703878565	125.877572531268	0.0262240649162717	0.0984163683265495	0.266460400461631	0.789884653108983	0.950955413270489	0.0998592309556383	0.080732357318567
TET3	-0.0160811459026383	0.0488347299754075	0.741930966520692	382.02248564833	-0.0162994107056535	0.081031450340051	-0.201149191298595	0.840581918874455	0.964352075449016	-0.266739990512001	-0.186393897392323
SLC4A5	-0.0364711365568531	0.0644907690102905	0.571716783725364	293.260350363592	-0.0690957221131314	0.117374498097691	-0.588677465999666	0.556077656974535	0.881736564448333	-0.453838106345863	-0.518052604084625
DCTN1	-0.0376173029127772	0.0545039416072826	0.49008362360757	156.015765854774	-0.0552706597241386	0.101002254661039	-0.54722203885077	0.584226196862671	0.890900918937517	-0.464355304183873	-0.431205584100871
RTKN	-0.142618325865721	0.0475004800303793	0.00267806524492728	432.458356378348	-0.211590400128332	0.0874122256388909	-2.42060419560113	0.0154947380143101	0.32485686668127	-1.42784243315237	-1.41318333123546
WBP1	-0.0787549377340947	0.0550686449526246	0.152681709592388	91.7693477062498	-0.131708020232905	0.101053533342955	-1.30334898618453	0.192455644219455	0.667279026908696	-0.841833356795877	-0.911373903695258
AUP1	0.0815734337448873	0.0410818176777742	0.0470740330115361	123.311915856282	0.127706938940731	0.0796313982677774	1.60372593874704	0.108774475737609	0.559626955094822	0.629336332643305	0.718232929860513
MRPL19	0.0223247807583913	0.0388988963645812	0.566023223062977	266.975393697266	0.0241188247508202	0.0690021654714988	0.349537215042656	0.726686036941584	0.936709722317942	0.085671966756199	0.0675075464949181
GCFC2	-0.0261069951062149	0.0387055353835044	0.499991655051581	318.845080303738	-0.0495375937361556	0.0683592833458433	-0.724665199977814	0.468657449241615	0.849298028528078	-0.358736967236257	-0.39519130203709
LRRTM4	0.122961938702412	0.326232525962299	0.70623675969442	461.238609193764	0.166941637433197	0.509933290502915	0.327379366168765	0.743380970794204	0.938937936643564	1.00911636423114	0.96469956763458
ENSG00000227088	0.393916949362073	0.109958186860495	0.000340419465909076	3574.24889752714	0.555769130531097	0.17205510434486	3.23018100885363	0.00123711868352437	0.153700541625278	3.49539371618703	3.40725701245248
CTNNA2	-0.00383362559566317	0.299318614925716	0.989781099816532	1059.0666589567	0.105581599258353	0.489078174445889	0.215878779252363	0.829082238790628	0.961838620101388	-0.154357007511548	0.579244781852391
SUCLG1	0.0620849911867143	0.0357348499925094	0.0823202301070259	212.76735293069	0.0854307430285079	0.0646385841988057	1.32166791843325	0.186278756079134	0.65984380915254	0.450510802754359	0.452660050120805
KCMF1	0.0277330588454974	0.039672686193576	0.484522870304365	200.681391763426	0.0234530591415683	0.0741535677271018	0.316276881348174	0.751792357209872	0.939950600917076	0.13529821019903	0.0633253043071919
TGOLN2	0.0179413971863906	0.0370227236700622	0.62795656276823	355.106936779575	0.0259536034539221	0.0676584312200972	0.383597476114889	0.701276810939035	0.930766056387391	0.0454501333475152	0.0790333579676335
ELMOD3	0.0503486959794192	0.0328122070718641	0.124918948717411	281.046424983228	0.057990204827888	0.0608735709369496	0.952633531026985	0.340775781871748	0.782209803584756	0.342818810276618	0.280282602379838
MAT2A	-0.123134368861839	0.0489182277652753	0.011830946614252	682.841753797705	-0.178421480955919	0.0873843323494301	-2.04180172988508	0.0411712026042157	0.411650668065101	-1.24905806261316	-1.20482103201723
GGCX	-0.0227939713024541	0.0497922077440469	0.647109143178554	110.768097459833	-0.0390929363894571	0.0902393477955348	-0.433213862294687	0.664859409023919	0.921789992796336	-0.328336732046926	-0.329579492137818
C2orf68	-0.0457603388916729	0.0468900203742466	0.329110132496629	119.046386026307	-0.0609685552563171	0.0908625818439734	-0.670997389893791	0.502222192287829	0.861982577910687	-0.539075627241196	-0.466998930505038
ST3GAL5	0.143760991575484	0.0594146748427853	0.0155366932151034	624.853414907437	0.198372549105143	0.101784899756568	1.94893888562623	0.0513027235561019	0.437749928955976	1.19996802618991	1.16214395792207
POLR1A	0.0370282723160904	0.0508253576371058	0.466283498238759	127.816487165761	0.0364584898491598	0.0906888705548997	0.40201724452053	0.687671335217076	0.928773572182241	0.220590889146971	0.145023517941207
PTCD3	-0.00636468188424726	0.033553240015261	0.849552809767855	347.963601598908	-0.00970041771855325	0.0624080782005914	-0.155435289761275	0.876478165027374	0.973209673061468	-0.177581925594855	-0.144939988563698
IMMT	0.00466342543314884	0.0394307712917931	0.905854769699689	200.715650777397	0.00349869922385107	0.0698731646938307	0.0500721448524856	0.960064897072185	0.993987789054222	-0.0763882499679399	-0.0620250663295997
KDM3A	-0.299076948908696	0.0884404325138452	0.000720448840800352	159.252411737682	-0.434259527394181	0.15215220192609	-2.8541126707133	0.00431572222680516	0.223428844346579	-2.86350339414697	-2.81195822290024
CHMP3	0.14139046808815	0.0444655230807913	0.00147388193286974	125.64204910588	0.204377995268144	0.0822545060014952	2.48470272576226	0.0129659658911215	0.307380442273973	1.17821615363922	1.19986929240914
RNF103	-0.150211235414611	0.0474825861062644	0.00155883514160536	207.420803678567	-0.223900610283394	0.0863480540933288	-2.5930012278145	0.00951424309232822	0.274671415267206	-1.49751480791634	-1.49051427103592
RMND5A	-0.151785067640911	0.0470248594431309	0.00124762606980368	255.410345040237	-0.219022179238588	0.0883686475432756	-2.47850550311216	0.0131934075867305	0.308413141112805	-1.51195625858559	-1.45986868069306
KRCC1	-0.0483153139055049	0.0236233560218255	0.0408316981501435	307.579161143641	-0.0783560753445811	0.0439067975516727	-1.78460010098359	0.0743262050371224	0.49176973332747	-0.562520023033097	-0.576224788738826
EIF2AK3	-0.101551936795768	0.0495879259234555	0.0405681717519369	190.746844434788	-0.154578171359588	0.085564178444786	-1.80657576767754	0.0708284506224541	0.485877377531743	-1.05101813002302	-1.05504084826629
MAL	-0.0792737315976713	0.0508860402030664	0.119264551977917	1597.58167572113	-0.121289629821594	0.0885127910797333	-1.37030623870322	0.170591326408846	0.639907693169978	-0.846593798133367	-0.845927098842495
MRPS5	0.0110872294872212	0.0446073038834255	0.803707430395882	465.911613387639	0.0104998683775361	0.0796459979156229	0.131831713486215	0.895117401730371	0.977142615173264	-0.017443562087251	-0.0180447456415839
ZNF514	0.0144906923296956	0.0552081570632527	0.792956216189861	159.117984515902	0.0141120462465209	0.0934260218373593	0.151050488600359	0.879935888625855	0.973209673061468	0.013786539776768	0.00464642744291256
ZNF892	0.0113316601251414	0.0464325525247744	0.807195503937422	183.282077638714	0.00273415304087453	0.0768843578902071	0.0355618895169674	0.971631696846996	0.996202185029268	-0.0152006718092463	-0.0668278336346016
LINC00342	-0.157633582007866	0.0757417373836754	0.0374157507348875	464.140769408519	-0.236428959363617	0.127245945364339	-1.85804709679871	0.0631623264881664	0.467721907736322	-1.56562210066671	-1.56921552766098
ANKRD36C	-0.119728676229335	0.0530751408616242	0.0240810658433233	823.831991601465	-0.176830191935521	0.0900978555799978	-1.96264595641252	0.0496873268226532	0.435099196911667	-1.21780750024377	-1.19482478712039
ENSG00000291176	-0.0963749957895667	0.0449947595525737	0.0322002414092896	227.51283815052	-0.147556409553201	0.0762486609342082	-1.9352000119782	0.0529657562853311	0.441295009825007	-1.00351463066054	-1.01093116754572
STARD7	-0.0495090358776421	0.0407502991750795	0.224390217456602	234.26256008992	-0.0627632776751381	0.0798280430703468	-0.786230944178717	0.431732200481343	0.829940210037057	-0.573473590182976	-0.478273114258215
CIAO1	-0.0548936051334672	0.0285110572503231	0.054186283295213	185.097226140302	-0.0873399021596596	0.0634380557343376	-1.37677457400991	0.168581954178106	0.639265144553514	-0.622882281899741	-0.632659874887942
SNRNP200	-0.0822220771973201	0.0289587314945791	0.00452148255555385	169.900461257317	-0.131247625329637	0.0616303661261195	-2.12959347119654	0.0332051905377531	0.376943525072395	-0.873647753962783	-0.908481770246632
KANSL3	0.0544450207996911	0.0321605093992076	0.0904715765048986	207.200195467261	0.065146711716327	0.060194881442523	1.08226331135036	0.27913554345632	0.735553951707954	0.380406598751545	0.325238731999114
CNNM4	-0.116433506234794	0.0700127202013873	0.0963057095644171	97.9471378305225	-0.184920621453919	0.123896506906256	-1.49254104148259	0.135557366415112	0.602716926795711	-1.18757109122396	-1.24564768211295
CNNM3	-0.0701203847825939	0.0435487234274705	0.107363070251379	116.993761422167	-0.111009191794718	0.082172720582327	-1.35092511247088	0.176719422910317	0.646814298038905	-0.762602884566133	-0.781346890692936
ANKRD23	-0.0487974585790357	0.0534388518928241	0.36116591028969	233.535874302361	-0.0761185408793786	0.0921681915364445	-0.825865622515555	0.408880323632838	0.820083136398418	-0.566944172190728	-0.562168924472456
SEMA4C	0.155914867317419	0.0512853136818786	0.00236463090398835	164.944853520596	0.22397740919305	0.0969295852714666	2.31072286717998	0.0208481673293517	0.349995424969189	1.31149172867503	1.32298994423068
FAM178B	0.116388471502282	0.0720627721844526	0.106289377047798	179.436043367547	0.164579326992062	0.124211237461595	1.32499547026048	0.185172653713223	0.658168499258469	0.948798370540159	0.949859878936148
ANKRD36	0.0275232890147831	0.0782935323908963	0.725183454745856	829.397610400112	0.036912502520162	0.122859722161646	0.300444294278937	0.763838281368798	0.942107931970472	0.133373366742698	0.147875559140154
ANKRD36B	-0.00777604944874197	0.0472150362412179	0.869184568555783	348.837711927793	-0.0215596066901029	0.0805649768820047	-0.267605199237865	0.789003228477563	0.950955413270489	-0.190532604020566	-0.219437679252118
COX5B	-0.0526904167986717	0.0999869488704989	0.59821237732316	153.27771401851	-0.076229422627101	0.162937082433119	-0.467845756710362	0.639894896321608	0.914344708633912	-0.602665873110844	-0.562865467394963
ACTR1B	0.14969767516161	0.0524224856635152	0.00429555284864882	187.7602317027	0.204806917752892	0.0882596616554577	2.32050422482248	0.0203136166401223	0.349446292406617	1.25444290713039	1.20256372072753
C2orf92	-0.117010568016282	0.0596831742570983	0.0499340425450732	109.361237008262	-0.176556108081955	0.106431859001117	-1.65886520952437	0.0971429565450615	0.547674029799006	-1.19286619772338	-1.19310303243762
TMEM131	0.0656840707634927	0.0204380925385929	0.00130988000789048	629.376436066764	0.0831293505620119	0.0419220867481388	1.98294877498441	0.0473731516796038	0.432651345064912	0.483535879566358	0.438203039229673
UNC50	0.0599258076222183	0.0343098933477269	0.0807059989469439	115.056699229947	0.0738126414839046	0.0766989917158365	0.962367820392925	0.335864872242405	0.777646010121222	0.430698180791576	0.379676835388928
TSGA10	-0.0489892812188437	0.0518110654966708	0.344384772870661	497.240638578162	-0.0802996107240417	0.0910511194780621	-0.881917885077614	0.377821214514032	0.802406624936574	-0.568704332609189	-0.588433793746538
MITD1	0.0420498940492814	0.0314051105874163	0.180586730678343	183.324311506397	0.0561043277709424	0.0661757237147192	0.847808299200562	0.396544740385689	0.815578989346286	0.266669182199852	0.268435798521516
EIF5B	-0.0862220984332344	0.0291376019135384	0.00308503893239275	268.541091118518	-0.136859145764026	0.0545559182360156	-2.50860310281931	0.0121209589637031	0.304350126201486	-0.910351862818287	-0.943732520919022
REV1	0.00372981680564414	0.0283172581067968	0.895209464902887	387.324120337708	-0.0028222622199096	0.0532567804942056	-0.0529934816509733	0.957737101306495	0.993589355500794	-0.0849550226602197	-0.101732421665651
RPL31	0.00474630142199431	0.122841372855081	0.969179287889456	94.718879448517	0.00432789020223397	0.207382131488363	0.0208691567165073	0.983350030638194	0.997516347124671	-0.0756277816762269	-0.0568162098742897
TBC1D8	-0.155124832512271	0.078732380647741	0.0488062928237257	98.4224697588401	-0.237445347280036	0.136840878205933	-1.73519309721692	0.0827066087406928	0.518463042842265	-1.54260186923624	-1.57560032790309
CNOT11	0.019304129759073	0.0603848344030933	0.749207081935873	99.0971227219938	0.0251537547420301	0.108742823599251	0.231314158575916	0.817070747978121	0.95906007151473	0.0579545381340668	0.0740088253390525
RNF149	0.076778958016001	0.0337961768165018	0.023097156232833	325.784080955499	0.101865561754202	0.0604951206326151	1.68386409827709	0.0922079360966841	0.536533428684001	0.585342326442013	0.555901177729468
MAP4K4	0.0454242344607973	0.0168677063494848	0.00708185491405695	4723.50887694705	0.0579653188844382	0.0365716007180029	1.58498172752673	0.112970485920587	0.567301443924505	0.297632057263563	0.280126272522707
LINC01102	0.137947657341103	0.0565543887023661	0.0147196804434689	164.571296859336	0.175508816105158	0.0950348483564046	1.84678377606239	0.064778484150643	0.471715738605817	1.14662499624887	1.01851733108428
PANTR1	-0.111895595455933	0.0504320100293919	0.0265043134114607	614.937185865393	-0.175464770233596	0.0891867577593929	-1.96738590617861	0.0491387379267399	0.435099196911667	-1.14593131948765	-1.18624740768463
ENSG00000269707	0.0571333991412715	0.0704138903680279	0.417139517212808	183.613837343559	0.0570163752066665	0.122810448028164	0.464263229408553	0.642459165032642	0.915129201317197	0.405075100610534	0.274165147123916
POU3F3	0.0237915349424044	0.026371977227666	0.366976069723531	399.680329717125	0.025455976157669	0.052183123674328	0.487820091348658	0.625677279045635	0.907180778794951	0.0991308716117312	0.0759073360715905
MRPS9	0.0240473352427522	0.0289584790530967	0.406308484224683	221.680235875892	0.0285978667531047	0.0521253489099422	0.548636457139379	0.583254961354553	0.890900918937517	0.10147808966771	0.0956442332841356
C2orf49	0.0356645931968851	0.0715402073325832	0.618113941204161	84.4311132387508	0.0453900905360813	0.122460079600344	0.370652139735778	0.710896641926218	0.932917187606835	0.208077798869878	0.20113052719142
GCC2	-0.0295416430589883	0.0493696429292489	0.549588621974075	289.350161603016	-0.0558925569665627	0.0885220601508793	-0.631396929435419	0.527781023214512	0.870851668653754	-0.390253223001862	-0.435112251624024
LIMS1	0.075533725326431	0.0415672213770562	0.0691947046121383	344.300437579668	0.0926779980854647	0.0731947554223687	1.26618358857364	0.205447361703504	0.679322991458258	0.573916098056513	0.498186246462602
RANBP2	0.0312677958980571	0.0352595001067921	0.375191609033978	300.284579957354	0.0400437198910402	0.0640264264252095	0.6254248773015	0.531692238833871	0.872886631315364	0.167732881392238	0.167545408717009
CCDC138	-0.0369972799458719	0.0562490921768141	0.510705191166487	266.259809459797	-0.0487578264961332	0.0943970779445448	-0.51651838762188	0.605492399836901	0.899722815172928	-0.458665986770786	-0.390292918277838
SEPTIN10	0.0910599594645891	0.0434932149280996	0.0362903706011217	219.723281393971	0.122994876016946	0.0808969690824052	1.52038917418102	0.128413193700176	0.5939896412031	0.716384488675627	0.688632439722219
ANAPC1	-0.0566610780201002	0.0404530400813501	0.161314860581891	166.841554882386	-0.091954750560875	0.0803380234556802	-1.14459811936503	0.252375671697566	0.714251983017613	-0.639100575104702	-0.661649677613276
TMEM87B	0.0682016599157269	0.0588096048360789	0.246169853892067	108.50265258854	0.0682987523291773	0.102060640380213	0.669197763944453	0.503369332449406	0.861982577910687	0.506637223496077	0.345039390136596
ZC3H8	0.00533182904604621	0.0433585616890212	0.902130366253625	146.36560170702	-0.00365085714612579	0.0760510392247749	-0.048005355131774	0.961711974751467	0.994164197011956	-0.0702549927874717	-0.106937533808424
ZC3H6	-0.0325775258725262	0.0428701893923139	0.447307822479021	610.576038943543	-0.0522694149327279	0.0809652044235329	-0.645578743422966	0.518552207208538	0.86670821080271	-0.41811041842377	-0.412352203259472
TTL	0.0397901046864785	0.0332343776464229	0.231206241798023	488.09160698973	0.0453984036185521	0.0595520111378319	0.762331997713367	0.445861881126043	0.840462924739308	0.24593340359495	0.201182748759696
SLC20A1	-0.00708423314367646	0.0571896511053634	0.901416115073364	82.9811918915738	-0.0154525627965584	0.107192334606585	-0.144157349061125	0.885376219598459	0.975848374780033	-0.184184512480163	-0.181074122680641
RABL2A	0.0950774613549581	0.0592517133866293	0.108573826266555	86.2665011484657	0.126733372863296	0.102706480518019	1.23393745189293	0.217226212442649	0.686744439655297	0.753248999640552	0.712117130148111
SLC35F5	0.0284321214656383	0.0501342588384245	0.570632918603532	390.647562625038	0.0375167149888336	0.0851662301190028	0.440511631622198	0.659566589729304	0.92091269979678	0.141712793770759	0.151671133501028
ACTR3	0.00884114306833914	0.0399082097281005	0.824674369204092	232.616207181231	0.00903388005432456	0.0725694483901543	0.124485995893972	0.900930487787506	0.979457696154349	-0.0380536027733651	-0.027253869884182
DPP10	-0.0544595014033703	0.749035460980641	0.942039936640455	220.480843882388	-0.0437953660747053	0.925023858738441	-0.0473451205187658	0.962238167407127	0.994302140809007	-0.618898955406121	-0.359119467680503
DDX18	-0.100397378116077	0.042250474760581	0.0174899592332965	244.182192816495	-0.151519425046457	0.0764644749946367	-1.98156627711215	0.047527804637478	0.432651345064912	-1.04042392440257	-1.03582625127517
CCDC93	0.0705201960730081	0.0318655977251855	0.0268941229167157	187.158509685774	0.088917872845658	0.0706534749249497	1.25850671803629	0.208208559151874	0.681590232604887	0.527912061423986	0.47456568963221
C2orf76	-0.0632959547221686	0.0407867656403875	0.120692178118945	116.987687261475	-0.0910147368544389	0.0863001269946451	-1.05463039307099	0.29159439784886	0.744692354460603	-0.699982061065088	-0.655744648988389
DBI	-0.105491013482788	0.0609983609512778	0.0837362163133679	192.214002166475	-0.153807225831565	0.105392110525425	-1.4593808309253	0.144460319001923	0.611141510890631	-1.08716301300824	-1.05019788121163
PTPN4	-0.00758434209498323	0.0497306789624508	0.878786032054315	370.567361486425	-0.015779789482908	0.0928426917576225	-0.169962645246253	0.865039513942114	0.971194896412903	-0.188773501464413	-0.183129712866711
EPB41L5	0.201900723008915	0.0936461279456552	0.0310839393547073	125.536258519194	0.293189595702638	0.156109753353179	1.87809915399284	0.0603676020576286	0.460234366141626	1.73345695174923	1.75777077745883
CLASP1	-0.0224039210691123	0.0224792362985686	0.318934638651155	1416.41473615216	-0.0408303254367047	0.0450356079532571	-0.90662316536468	0.364606107245737	0.798323442393743	-0.324757639492329	-0.340493516035894
NIFK-AS1	-0.0732522501412984	0.0315313335958866	0.0201706997576733	206.74874966856	-0.119579982665825	0.0599770267610953	-1.99376309769647	0.0461779501593065	0.426079047880239	-0.79134081375875	-0.835187345449382
TSN	-0.0290403452640565	0.0407775268302294	0.476362336201353	137.206672750161	-0.0495129246384528	0.0792449973164783	-0.624808206387017	0.53209694399711	0.872886631315364	-0.38565332521407	-0.395036334373228
BIN1	-0.0812998172144453	0.0428152626870621	0.0575840299910709	1951.92438131876	-0.118348962433036	0.0769222568395007	-1.53855291427516	0.123913481116994	0.583386849368036	-0.865185116189618	-0.82745425638625
ERCC3	-0.0182388447540183	0.0381258828844365	0.632376314766671	140.755766985403	-0.0309033726675625	0.0751560101642493	-0.411189638726495	0.680933485200724	0.92657267356844	-0.286538988779155	-0.278133850577466
ENSG00000286145	0.125156084787412	0.0878175308719174	0.154104201548628	85.1291935907757	0.174017050574009	0.153872733675032	1.1309154417281	0.258090683288525	0.717286824433603	1.02924980153033	1.00914627819139
MAP3K2	0.021683045708881	0.0243833346306311	0.373865092069896	578.164551732522	0.0278533302854194	0.0513841218398042	0.542061035357485	0.587776459917867	0.891367950991615	0.0797834197399638	0.0909671640841309
IWS1	-0.0181980293891898	0.02934764218772	0.535201901542106	533.367767915566	-0.0377636365284903	0.0539781880449652	-0.699609192087592	0.484171400442217	0.855267489617387	-0.286164467869067	-0.321229024824071
WDR33	0.0392274935941196	0.0381874367125317	0.304309549325474	418.955371278105	0.051387617408921	0.0652106280298379	0.788025187940347	0.430681972851931	0.828633597896073	0.240770896308277	0.23880611385592
SAP130	-0.0202171979734211	0.0286904565614769	0.481017925915974	205.635621089754	-0.0239043592492738	0.0601274040777724	-0.397561804237456	0.690953220391343	0.928977552453207	-0.304692315383431	-0.23416707190393
UGGT1	-0.0166418982151824	0.033087007466864	0.614982685566135	233.378798326619	-0.0223815695085392	0.065658304072609	-0.340879494599622	0.733194302229547	0.936709722317942	-0.271885441675059	-0.224601129463777
HS6ST1	0.0446053987968807	0.0620376025242487	0.47213731859547	86.5169994519418	0.0588125091222632	0.107512992269516	0.547026995349833	0.584360185988088	0.890900918937517	0.290118438817412	0.285448197693403
PLAC9P1	0.000755671847429315	0.117558038920271	0.994871173818421	130.807997824297	-0.000671538955214686	0.193323974185695	-0.00347364551159934	0.997228437450305	0.998619820330224	-0.112245712849121	-0.088221892664553
RAB6C-AS1	-0.0354381065856516	0.171838679283986	0.83661209236463	114.751481702285	-0.058931056184308	0.272792219476372	-0.216029094588647	0.828965068784452	0.961838620101388	-0.444359045541499	-0.45419965932312
SMPD4	-0.0851024665207667	0.0324575929703563	0.00874260386150582	266.860203065277	-0.133597212429919	0.0588226355733632	-2.27118712257117	0.0231356526440337	0.35138949120709	-0.900078144462911	-0.923241532778646
MZT2B	0.00489901368688462	0.0651036086064193	0.940016204435219	109.117603589928	0.0138502630630328	0.112363391807609	0.123263127253648	0.901898738306755	0.979838897329954	-0.07422649721709	0.0030019437705708
FAM168B	0.0244084879057167	0.031659723590188	0.4407286303406	200.822184875262	0.040293599426066	0.063174983229782	0.637809420217951	0.52359774666774	0.868649179622619	0.104792018737858	0.169115115410644
PLEKHB2	0.00726822883076742	0.0526945866362361	0.890294773103217	143.03370803614	0.0185849372107017	0.0973416858093579	0.190924751879682	0.848584547674547	0.96731882929779	-0.0524866299977837	0.0327444743103639
NCKAP5	-0.0702114162321126	0.0347284003691076	0.0432043500013482	7279.56983434323	-0.0934388504044841	0.0606840001167489	-1.53976089619535	0.123618646920432	0.583386849368036	-0.763438187189632	-0.670972575778165
ENSG00000286068	0.0714345224502556	0.0592905666148988	0.228272393706744	89.4235478867926	0.0874680380294599	0.108704376935617	0.804641363072853	0.421026665756983	0.824761074942079	0.536301900602498	0.465458039358187
MGAT5	0.141679147888092	0.0566123941988419	0.0123278823211499	1053.32062140131	0.203304430712567	0.0881039158237929	2.30755272125672	0.0210240267067182	0.349995424969189	1.18086507327653	1.19312531688204
CCNT2	0.0224968783183952	0.0338137905659889	0.505847974741134	318.351793403033	0.0243822074758284	0.06187275405364	0.394070182405173	0.693529224505473	0.930766056387391	0.0872511302664905	0.0691620782531525
RAB3GAP1	0.00081666567652349	0.0299387735593466	0.97823811538294	464.842118356241	-0.0133971472236627	0.0516937743403658	-0.259163649677662	0.795508976489045	0.953048164868751	-0.111686034784793	-0.168162302660478
ZRANB3	0.0267441505938843	0.0259746105487612	0.303185311803304	321.385201462498	0.0261030155469584	0.0599034026834033	0.435751800025719	0.663016818271923	0.921413226672514	0.12622400934494	0.0799719428842609
R3HDM1	0.0595802845525633	0.0573126506589521	0.298541567334909	481.62171071328	0.0831681936524813	0.0926751062624109	0.897416760623823	0.36949657224927	0.798773026375945	0.427527668533581	0.43844704584312
UBXN4	0.0630011162278645	0.0296919823738407	0.0338526465751689	514.111975638485	0.0840200398102193	0.0537827166937111	1.56221263958657	0.118237903976144	0.57670827358078	0.458917146434168	0.443798218821771
DARS1	0.0154136429122068	0.0439824078911153	0.726000870318548	243.22855546663	0.0131822418297311	0.0845774087502168	0.155860081604797	0.876143310963064	0.973209673061468	0.0222555144773481	-0.00119446791754668
SPOPL-DT	-0.0462815992563568	0.0744452563501758	0.534148132791412	113.608604856658	-0.0667493736182883	0.130524601324709	-0.511393047294085	0.609075862403753	0.900659017162615	-0.543858701139814	-0.503313185998329
SPOPL	0.0138344072074898	0.0356525527936119	0.697990778551508	212.16037546168	0.00217331553462418	0.074393944379813	0.0292136080798253	0.976694228188064	0.996859154715889	0.007764481606324	-0.0703509328252239
LRP1B	0.12900949079326	0.112724017440338	0.252427910025658	3379.60899006201	0.182732980198367	0.174294323828474	1.04841612844603	0.294446925877857	0.746859896300395	1.06460857218715	1.06389847336892
GTDC1	0.0651848059471316	0.0285536601909601	0.0224369711820413	1465.07232197293	0.0688674809515955	0.0556143651428861	1.2383038226663	0.215603426922993	0.686671930524157	0.478954636346219	0.348612060164893
ZEB2	0.0840182617377184	0.0299086204773232	0.00496701211947377	6190.01696698176	0.118885243700269	0.0579715123628008	2.05075284143451	0.0402910221730883	0.405874576215089	0.651770021738794	0.662816330551063
ORC4	0.041011297981187	0.0322899531739794	0.204050903814987	255.650512632072	0.0462894724747965	0.0616440225596749	0.75091583178216	0.452703311758888	0.841092915699358	0.257139047010077	0.206780312993965
MBD5	-0.0163808708509066	0.0223969877683927	0.464542662874281	1355.91372141839	-0.0375683241017987	0.0523214492417785	-0.71802911896027	0.472739332586464	0.851667073663423	-0.269490260192865	-0.32000210072444
EPC2	-0.0599729866474792	0.0287590281601575	0.0370364466199599	462.529299091271	-0.0869153893024333	0.0523454011962033	-1.66042073068947	0.0968298425414588	0.547674029799006	-0.669490577459531	-0.629993147204727
KIF5C	0.127930948451687	0.0362697869445776	0.000419972574609639	882.249445412157	0.175984140834955	0.0624293603905035	2.81893230579574	0.00481836786407551	0.229265460993493	1.05471189085082	1.02150325151964
ENSG00000289474	-0.282789944708503	0.2128528879923	0.183989900941476	573.723344362386	-0.408614687602462	0.35219426288625	-1.16019688751839	0.2459686539256	0.708391874992247	-2.7140541937961	-2.65086108993939
MMADHC-DT	0.000779033645306272	0.0637063548604433	0.990243305739286	677.776148806065	-0.00738229464598076	0.106230159204343	-0.0694933971790467	0.944596888236904	0.99080806413171	-0.112031345494109	-0.13037787845208
RIF1	-0.00698542134446146	0.0393579750705527	0.859128022396794	803.753469358042	-0.0155196741440808	0.0718069074695951	-0.216130657773449	0.828885902975088	0.961838620101388	-0.183277817535139	-0.181495706350603
ARL5A	0.0466749113468261	0.0476515864259671	0.327331097783122	143.053307477551	0.0503762975688924	0.0901338181522411	0.558905620571893	0.57622613332303	0.890729327754272	0.309108241478713	0.232453150528473
STAM2	0.00853177342909377	0.0437392416739865	0.8453460310334	241.014866469514	0.00395605744370426	0.0766798898261295	0.0515918509099917	0.958853912725789	0.993589355500794	-0.0408923719312629	-0.0591520088820652
FMNL2	0.103565470284191	0.0226171057853032	4.67032123116092e-06	7767.23906686595	0.147788101236458	0.04609290440317	3.20630915213696	0.00134449456733346	0.160916702834281	0.831134787072834	0.844379854490851
PRPF40A	-0.0342508703820583	0.0321425897580345	0.286608344003346	374.333027216985	-0.0592314328223118	0.0576668922555893	-1.02713065513897	0.304358945555299	0.756542960801638	-0.433464991664326	-0.456086581432357
ARL6IP6	0.0789266827134092	0.0398632500886208	0.0477107240034477	166.255190831465	0.0943764361152731	0.0712432722407441	1.32470664452859	0.185268468496806	0.658168499258469	0.605049802086779	0.508855585765792
GALNT13	0.0694888242154412	0.0567603120000218	0.220857851107423	1683.80169154841	0.0814132866170312	0.0975960935900335	0.83418591484839	0.404176227004357	0.818584808105843	0.518448215434682	0.427422976505197
GPD2	0.192401929160684	0.0653943273342112	0.00325909667927856	178.638074513505	0.274495436473223	0.127829567393887	2.14735481054558	0.0317650453478594	0.374606127129974	1.6462962236333	1.64033680323901
ERMN	0.0182235886788967	0.0371169065081277	0.623441928562944	1258.48727466994	0.0253227880915514	0.062541433749123	0.404896187591901	0.685553820844501	0.928609443462271	0.0480395164152961	0.0750706681192687
ACVR1C	-0.130718499652243	0.0542812853566739	0.0160327646655555	170.806370219025	-0.19917945721626	0.0898705769415361	-2.21629218365687	0.0266714979989045	0.360797491168126	-1.318649883678	-1.33521960298783
ACVR1	0.0468568604462937	0.0670232448648684	0.484481054416731	98.1689287433204	0.0535016569096989	0.118876777648129	0.450059784326102	0.652667333432738	0.918471324627995	0.310777802503304	0.252086200817168
PKP4	-0.0245715972669995	0.0423645186570894	0.561911809128718	2644.79828255391	-0.0468435914313315	0.0784661762295876	-0.596990877881825	0.550513470977834	0.878752052531594	-0.344648189676509	-0.378267973561581
TANC1	0.0413132497364557	0.0477155871526587	0.386587269571034	922.489706384799	0.0602475918370605	0.0793864703546159	0.758915109437882	0.447903339870522	0.840462924739308	0.259909749824099	0.294463177423952
WDSUB1	0.0367753116088327	0.0431862639655669	0.394463276947067	165.614930621435	0.0570243832394767	0.0885077010101463	0.644287249455724	0.519389182260221	0.867019652851988	0.218269727136134	0.274215452414838
BAZ2B	-0.0858076799250665	0.0260634056568804	0.000993833516920966	2458.57564319489	-0.127151726252764	0.05462359079684	-2.32778044060992	0.0199237651927223	0.349004022657895	-0.906549167497833	-0.882751931279411
MARCHF7	-0.0300635135934973	0.0299676810935599	0.315765404498384	378.227276582125	-0.0435183859610151	0.0573353735190738	-0.759014606341368	0.447843819337706	0.840462924739308	-0.395041895805676	-0.357379519115214
TANK	0.0215488903224938	0.0326626630980726	0.509420202158961	319.903411325421	0.0197204790178984	0.0590165806902324	0.334151500938486	0.738265239168056	0.938510012368565	0.0785524127989762	0.0398777818678419
PSMD14	0.0963542087893536	0.0492400886795537	0.050368113003106	215.303047322804	0.129254669133446	0.0839718427490403	1.53926203000855	0.123740339592625	0.583386849368036	0.764964406646966	0.727955544572416
GCA	-0.00681278138972985	0.0299125669873063	0.819835550380196	308.921363232078	-0.0119347615911135	0.0610761717101175	-0.195407820381388	0.845073694844374	0.966683617853522	-0.181693677022487	-0.15897580999372
FIGN	-0.213644419937684	0.0859570391260541	0.0129377202109999	1468.76312078091	-0.319214138983306	0.142643117220626	-2.23785167628928	0.0252307292025247	0.357424950125605	-2.07957634521064	-2.08925991852855
CSRNP3	0.173745556810852	0.175918432554399	0.323324878212041	175.48996260375	0.260967506423003	0.29830327968367	0.874839548193169	0.381661215265525	0.806386368675416	1.47510575208559	1.5553563251512
TTC21B	-0.0306669520352221	0.0214875124142579	0.153522598926545	379.34985580888	-0.0480382802595546	0.0491211143678964	-0.977955831778738	0.328096169558996	0.772075817758412	-0.400579033972293	-0.385772834054773
STK39	-0.0021639862731003	0.0254989844175346	0.932368250881543	1307.25194267234	-6.66671350708428e-05	0.0563277384125972	-0.00118355781626647	0.999055657712057	0.999353572027761	-0.139036432986956	-0.084422176354161
LRP2	0.0596237422838794	0.0737410919741385	0.418771051171156	1166.51032229767	0.0936482461054018	0.120506023512382	0.77712502143745	0.437085012969838	0.833432700377277	0.427926435741744	0.504281202623072
FASTKD1	0.181301235061097	0.0777218068089785	0.01966418251127	134.793532058482	0.252435675931767	0.128911242228155	1.95821304308735	0.0502050192757253	0.436805404630027	1.5444364932537	1.50176061380307
PPIG	-0.00360292664667659	0.0287965802206571	0.900431339593519	339.890369724043	-0.00843165822987227	0.0533191515025374	-0.158135641552192	0.874349916045641	0.973209673061468	-0.152240118915951	-0.136969827014497
SSB	-0.0419575659127967	0.107259205894335	0.695664812439015	111.39167559846	-0.0578722126940814	0.182037090699564	-0.317914401244713	0.750549868287928	0.939927431819591	-0.504181464151201	-0.447548159375562
UBR3	0.0349105011269618	0.0243056429357464	0.150913411131061	1234.76561869919	0.0436455712754325	0.0425648395584887	1.02539024528587	0.305179089043422	0.757471886197676	0.201158266250144	0.190171712335565
GORASP2	0.0792741641195148	0.0377257139348221	0.0356120320785819	145.69231263588	0.109529381531109	0.0703540242539173	1.5568317902584	0.11951042734657	0.577662433046207	0.608238283997937	0.604044172718542
TLK1	0.224074010912122	0.139342528740336	0.10781753737793	112.211594788361	0.330535175277693	0.221025125962841	1.49546425474389	0.134793322053881	0.602716926795711	1.93691856479681	1.99237024648126
METTL8	0.168935419437263	0.0616687827786578	0.00615515701901386	146.477843595086	0.222307204867098	0.105323602528608	2.11070642790362	0.0347975531553019	0.382089663042423	1.43096803496925	1.31249796492588
DCAF17	-0.016950468745156	0.0436967527193155	0.698081597700961	247.572990018076	-0.0256010363036812	0.0748813155197276	-0.341888174987211	0.732435049000249	0.936709722317942	-0.274716878223461	-0.244825349017197
CYBRD1	-0.131551567767502	0.0831089058712817	0.113448426246891	235.846724779895	-0.183928311208351	0.143362049402655	-1.28296374092532	0.199504779571329	0.674296003095238	-1.32629409879166	-1.23941413427772
DYNC1I2	0.0529817055873681	0.0284365568936205	0.0624404994312455	698.561821542213	0.0792890870820552	0.0544595790613117	1.45592544872207	0.145413229727669	0.611141510890631	0.366979249826299	0.414079065695042
SLC25A12	0.38056114366148	0.126215378704011	0.00256833107643442	86.1813601954395	0.557255756433734	0.207592010955504	2.68437958603898	0.00726645534986488	0.259842196951514	3.3728411302442	3.41659577895075
HAT1	-0.0366696896945548	0.0352589069797774	0.298334281708064	129.948005188153	-0.0656359677012886	0.0676693460793467	-0.969951263077466	0.332070785878871	0.77544827791902	-0.455660025668283	-0.496318932865649
METAP1D	0.0154691129666619	0.0588943300592183	0.792813589161062	115.781891444027	0.0120822002267384	0.0993262765980238	0.121641529719627	0.90318292173057	0.980009088463398	0.0227645065043555	-0.00810476838419256
SP3	0.0295981908501938	0.0264515531910441	0.263157834818597	273.563063161175	0.0308109962864535	0.0544879799635607	0.565464095146464	0.571758139244454	0.889779762520263	0.152412621371552	0.109546789337872
OLA1	0.0324177053870776	0.0386905118454487	0.402102467474168	388.631243478072	0.0397755307306726	0.0680397200462211	0.584592804080501	0.558821547365111	0.882842236361278	0.178284426139059	0.165860683634798
CIR1	0.0245560112249334	0.034165665153612	0.47230508179306	207.873944060844	0.0190127242341255	0.0681823485174813	0.278851119791669	0.780359081836259	0.948447297108598	0.106145689543063	0.0354317698267776
SCRN3	0.186369869006367	0.0519738936400357	0.000335999825879671	113.440854220896	0.258985211593591	0.0908505338151392	2.85067352626204	0.00436267381269964	0.223428844346579	1.59094616935381	1.54290383894755
GPR155	0.513945493734816	0.189058328046494	0.00655886918217018	104.100119124401	0.75063790044884	0.29350432942958	2.55750196907722	0.0105426961111146	0.283541831850454	4.5967730585939	4.63139412511609
ENSG00000236449	0.220714671324454	0.0659972760357228	0.000824905681984569	96.5457430140102	0.316620331505604	0.12975326677935	2.44017233141442	0.0146802569549925	0.312923215157791	1.9060933369702	1.90495923297961
WIPF1	0.0277698194544364	0.0343640686797557	0.41902940694549	960.383703773948	0.0377439831628519	0.0664131543966911	0.568320892234754	0.569817095259397	0.889460886946322	0.135635524756257	0.153098798931772
ATF2	-0.0467549354762512	0.0301644563546511	0.121141292201924	335.354179776578	-0.0747031587315676	0.0572970228284327	-1.30378778938052	0.192305947048372	0.667228374226604	-0.548202024116269	-0.553277700822466
LNPK	0.0602654082979048	0.0397537149570018	0.129527135348376	193.13682148821	0.0826099575987869	0.0783098299123383	1.05491172297606	0.291465700221966	0.744692354460603	0.433814349289854	0.434940288596986
MTX2	0.113883629482234	0.0441760794102585	0.00993889928069853	399.596486642283	0.165213347447656	0.0776382717911249	2.12798847316102	0.0333380392974983	0.37781234061979	0.9258139940213	0.953842702711387
NFE2L2	-0.0116169252127804	0.0362662174476364	0.748723037177007	592.490577386128	-0.0259118333639436	0.0704898133464199	-0.367596850293824	0.713173863738973	0.934508486684526	-0.225776397447954	-0.246777730695054
ENSG00000213963	0.0433778604392469	0.0410291396677667	0.290399701978451	90.8431882565508	0.0408727623111285	0.0793381560044988	0.515171569009126	0.606433134454599	0.900388724707774	0.278854573241309	0.17275333195084
AGPS	0.0411640421589099	0.027267195001423	0.13113162082801	293.303881369378	0.0534873458280518	0.0566123321701695	0.944800254249827	0.344760862054482	0.78673490596038	0.25854062430068	0.251996300695286
RBM45	0.0769385604844051	0.0406664931984832	0.0584989907597265	120.583821139643	0.0981863607575118	0.0729683453567381	1.34560212757305	0.178430865159059	0.649182578282064	0.586806835260445	0.532788975158996
PRKRA	0.0705556265110344	0.0469108480107617	0.132571975119212	159.027914097458	0.10120978651189	0.0903417665837574	1.12029895295501	0.26258638811059	0.719813445861666	0.528237170361519	0.551781693565744
PLEKHA3	0.0329205958644608	0.0507214045786089	0.516307737746243	124.723223211978	0.050296521353809	0.0864239258100808	0.581974503962446	0.560583854540473	0.883057023800262	0.182898938346781	0.231952008012756
TTN-AS1	0.0567974312091965	0.127492635181179	0.655961507334047	188.595471976714	0.0856659547198756	0.198526365532143	0.431509207808499	0.666098158945328	0.922744693034112	0.401992266089527	0.454137615565781
SESTD1	0.0925722281487266	0.0341967568152857	0.0067884644740854	1017.72598086549	0.13012364932678	0.062144818113651	2.09387770817525	0.036270875521583	0.390595993377689	0.730261033605685	0.733414351056789
CWC22	-0.00764170537380767	0.0368088717436049	0.835537409421857	159.076826939087	-0.0249232074033908	0.0826311856705804	-0.301619869074011	0.762941859684417	0.942107931970472	-0.189299865677527	-0.240567326999448
UBE2E3	-0.075503362786673	0.0333179280693419	0.0234423108315086	517.083884303829	-0.100346165950624	0.0665107474935402	-1.50872106737893	0.131370079398427	0.598344781184011	-0.81199697499109	-0.714363321829867
ITPRID2	0.103677391005112	0.0527444632408232	0.049338535150196	385.834010661915	0.141512036214854	0.0855119437373104	1.6548803597492	0.0979487689625261	0.549367802419313	0.832161769201582	0.804954531912593
PDE1A	0.032322062019667	0.42574262684888	0.939483339723186	1841.4153538695	0.0659319516333194	0.602513704951538	0.109428135976795	0.912862918461362	0.982168202620207	0.177406804656147	0.330171494314702
DNAJC10	0.0896333277859872	0.0540315605069896	0.0971345568630147	131.920775736848	0.130368059366142	0.0998514320287205	1.30562032729429	0.191681704164952	0.667228374226604	0.703293747067066	0.734949699178591
NCKAP1	0.11777075147805	0.0277647465767612	2.21796558298292e-05	372.499670416162	0.171320000817664	0.0599356058639514	2.85840108476663	0.00425781832820315	0.223169555968085	0.961482141877137	0.992203806071124
FSIP2-AS1	-0.107339577731458	0.0972648726237722	0.269775328047953	92.0493366240017	-0.158958025026433	0.15901491904009	-0.99964220958637	0.317483688449773	0.768015357672896	-1.1041253988077	-1.08255444843878
LINC01473	-0.0961298836546527	0.047194535517757	0.0416614780606682	1049.71375766576	-0.140579777034371	0.081494390401835	-1.72502397209422	0.0845231524706215	0.524440014457241	-1.00126548698078	-0.967104982409329
ZC3H15	-0.0609785785452505	0.0387256904473845	0.115342204396562	199.900791324659	-0.101700869163776	0.0711068099512804	-1.43025498167415	0.152643850353521	0.620659146679864	-0.67871786709205	-0.722873369286744
ITGAV	0.341859989799946	0.13196163146517	0.00958083859790912	236.784836592301	0.498129339933367	0.203039314533265	2.45336397573268	0.0141527054462635	0.312923215157791	3.01772017453192	3.04517227785585
FAM171B	0.29354033726946	0.249216833951641	0.238855948264644	198.955274417745	0.431452746493516	0.395438371214537	1.0910745590226	0.275240076356922	0.733387317453306	2.57434008184256	2.62631966945606
WDR75	-0.070188493049873	0.0383267310897752	0.0670528569485401	131.029660283952	-0.108775417210061	0.0755475101530085	-1.4398279571326	0.149916079454325	0.616439090341276	-0.763227844562277	-0.767314645446259
ANKAR	-0.0682363693932851	0.0469511639759296	0.146127220655573	314.329593527433	-0.111942467240448	0.0871366408943045	-1.28467733081693	0.198905063131481	0.673828506839614	-0.745315199862422	-0.787209590549552
ORMDL1	0.106571243267208	0.0481187955776488	0.0267770279633286	139.035210302797	0.14284783139951	0.0835650218731032	1.70942133679364	0.0873729313984052	0.529749676614389	0.858715695337281	0.813345801899799
PMS1	0.0928788109430729	0.0376032321173025	0.0135124828443221	214.394904325071	0.126018937483477	0.0636837644284198	1.97882362348605	0.0478358677737041	0.43342119527462	0.73307423073471	0.707629151579741
C2orf88	0.0806238489537066	0.0380417688236427	0.0340608408609021	148.721674247028	0.109620945828086	0.0724452654734272	1.51315541618513	0.130240186003391	0.597148942991156	0.620622963016641	0.604619366240686
HIBCH	-0.0639368014803824	0.0693624742974861	0.356644395310226	1355.93391464095	-0.0975876668861206	0.11945190787969	-0.816961977571841	0.413950157222943	0.823535264759843	-0.705862457139485	-0.697034834142835
INPP1	-0.0420023872466941	0.0701143970954473	0.549136141011969	453.727135306955	-0.064574045893492	0.1128805388799	-0.57205649914726	0.567283698539583	0.887884397394473	-0.504592743747331	-0.489648095377326
MFSD6	0.0105713756861597	0.0358886062587386	0.76832943001437	557.092268376188	0.015101179818986	0.0629919888449424	0.239731751543172	0.810538218413791	0.956871530413184	-0.0221770254743163	0.0108600198823122
NEMP2-DT	0.07250388192042	0.0341814362904681	0.0339093577820227	216.340115653979	0.100586469343428	0.0653568847747813	1.53903402357758	0.123795990265047	0.583386849368036	0.546114320108217	0.547866106274888
ENSG00000284052	0.099174854290438	0.052493469497087	0.0588543397917764	255.378344521489	0.136730270655476	0.0948419877411107	1.44166390764297	0.149397210168715	0.614911584676019	0.790846589117661	0.774916180011662
NAB1	0.0239887368473182	0.0467043367919034	0.607510875486583	139.600102535319	0.0396400179432426	0.0881729206589506	0.449571338308829	0.653019558574383	0.918471324627995	0.100940392051143	0.165009412123188
GLS	0.060350449254856	0.108349217621992	0.57752783882301	310.955532345489	0.0894651543322609	0.169985962272977	0.5263090736198	0.598673479674872	0.89694107146994	0.434594683282356	0.478003631890004
STAT1	0.204268985300002	0.0782224745244557	0.0090176349209983	141.12087318176	0.28125754004788	0.128472845206665	2.18923726329436	0.0285795995587322	0.362496285222914	1.75518807561177	1.6828153489234
CAVIN2-AS1	0.311828991617188	0.0905155220110261	0.000570988947674251	93.6470684218456	0.436362937690206	0.153036807811572	2.8513593816429	0.00435327363900605	0.223428844346579	2.74215638090935	2.65716477242807
TMEFF2	0.119931045161263	0.0403826963609806	0.00297933319674308	3842.1290053706	0.158878256049017	0.0688040659859039	2.30914051041063	0.0209357854240476	0.349995424969189	0.981304950265391	0.914046585065325
SLC39A10	-0.0136661638659042	0.0657570237897283	0.835363113223737	183.38196534584	-0.015388508231418	0.117535732857195	-0.13092621160677	0.895833679294179	0.977288806798512	-0.244580167267933	-0.180671741270541
HECW2	-0.0342861381401673	0.0298394755209914	0.250547955243534	1997.55404930126	-0.0528969725459286	0.0593552617021531	-0.891192642892682	0.372825830650129	0.801016834650167	-0.433788607854436	-0.416294428404002
CCDC150	-0.0513583813220041	0.0701946225212775	0.464377996933156	90.0809706865623	-0.0880518111793216	0.115715100527177	-0.760936219889826	0.44669516342069	0.840462924739308	-0.5904431442173	-0.637131983231295
GTF3C3	-0.0216206996827295	0.0550844651666369	0.694688179631995	161.765706461529	-0.037222863037829	0.0988729038117768	-0.376471830024227	0.706566154089239	0.932042567156961	-0.317570816891078	-0.317831964844976
PGAP1	0.175117596130378	0.0763957436637417	0.0218916343800826	257.377593295497	0.246876815520792	0.128133320075445	1.9267183225677	0.0540147431695916	0.444099156770576	1.48769555538107	1.46684066569613
ANKRD44	-0.0584977290751498	0.0402773008271535	0.146397472151194	994.829333907121	-0.0878808171689303	0.0760718593287521	-1.15523424751779	0.247994513691586	0.710246106558668	-0.65595364569564	-0.636057823866243
SF3B1	-0.078918676521813	0.03061205757067	0.00993665568678033	627.747806252369	-0.118231261471879	0.0544904580801338	-2.16976082854741	0.0300249692550115	0.365076165113035	-0.843335820391401	-0.826714876162269
HSPD1	-0.215906554151267	0.116200158200967	0.0631608753181181	339.289295684536	-0.309810076562818	0.18389634940842	-1.68469943834912	0.0920465749375655	0.536525170509233	-2.10033364011587	-2.03018497376657
HSPE1	-0.214929749877376	0.118801919648857	0.0704286744502733	299.855085680922	-0.314633563390781	0.18257563067762	-1.72330536240261	0.0848333185563283	0.525043112725467	-2.09137050510112	-2.06048541257493
MOB4	-0.0453158145475078	0.055940881152666	0.417902154522337	159.261830659119	-0.074923571994636	0.1038616274242	-0.721378759920899	0.470676511086303	0.850462890621603	-0.534996681416943	-0.554662304705167
RFTN2	-0.0629843004190542	0.0357970616446224	0.0784956047534792	2058.79162534953	-0.0991212004890438	0.0653473869062887	-1.51683495211811	0.129308360012638	0.595775458152388	-0.697122327880652	-0.706668267953945
ENSG00000222017	0.0256008320950378	0.0537902939100698	0.634118718601252	85.0018846146579	0.0363661261362047	0.103339233375892	0.351910159851144	0.7249056395231	0.936709722317942	0.115732943382241	0.144443302604807
PLCL1	-0.043526972226523	0.0414572260331098	0.29375266093889	6898.69953829996	-0.0733125823487052	0.0744941490798357	-0.984138798204618	0.325047272726546	0.771963101017715	-0.518582302741838	-0.54454230335999
SATB2	0.161187358788329	0.140926942672122	0.252720949002562	112.720373501023	0.215355682084904	0.235091307135306	0.916051234344267	0.359640023378186	0.795332698002467	1.35987199704722	1.26882951548268
LINC01877	0.170207693467559	0.112786810200589	0.13127069638269	234.28959924881	0.255538020336166	0.178285386081828	1.43330884236851	0.151769596132448	0.619040811156046	1.44264239411583	1.52124908762724
FTCDNL1	-0.0190619095187375	0.0323748249432362	0.556003474104898	523.045094822436	-0.0168663622866248	0.0599372785771725	-0.281400201794422	0.778403463358385	0.947443547835886	-0.29409141336334	-0.189955404306146
C2orf69	0.117782204318486	0.0489907440782213	0.0162091184266279	99.9703790906643	0.148120988062935	0.0910294389740825	1.62717676536606	0.103699560922923	0.555243698509089	0.961587232894725	0.846471000849395
TYW5	-0.0111363163627737	0.0645836674176527	0.863097607126002	108.679381716305	-0.0204094706449752	0.114515239682732	-0.178224930598934	0.858546331366128	0.970298778718454	-0.221366340973959	-0.212212692826395
MAIP1	-0.0116726631481924	0.047862062110885	0.807322732660673	129.733617958093	-0.0250636860846031	0.0884530529099837	-0.283355805820629	0.776904102470268	0.946821003355682	-0.226287847544863	-0.241449793529527
SPATS2L	-0.0206706713902362	0.0573876747884095	0.71870238371409	639.833372157772	-0.0418098737595553	0.10130065208899	-0.412730549086952	0.679804040167945	0.926051838677512	-0.308853377705905	-0.346646895339078
ENSG00000287299	0.0419436522213089	0.0977116105942744	0.667734274201968	303.103281761575	0.034469372948575	0.158774195906462	0.217096819491259	0.828132892541036	0.961568635524024	0.265694309470703	0.132528176484184
LINC01792	0.000309035662816789	0.0558159440750799	0.995582381908951	489.940606285635	-0.00760615403529998	0.0979285905923759	-0.0776704125862519	0.938090230320588	0.988479245362153	-0.116344036875913	-0.131784130395886
BZW1	0.0814910315061588	0.0557612164222295	0.143897881023461	120.504870137797	0.132388321227355	0.0990894199224742	1.33604900836975	0.181533255209762	0.654324516732205	0.628580211472479	0.747640688723267
CLK1	-0.0853596509640768	0.0608508652303534	0.160686010462581	630.17465144212	-0.12357725823831	0.0987096064251843	-1.25192737276258	0.210596329466769	0.682951023796062	-0.902438063384951	-0.860297645985928
ORC2	-0.0361224077591789	0.0439922198900156	0.411584183027266	336.755711907367	-0.0595482918361873	0.0736370141141371	-0.808673362880897	0.4187030538226	0.823535264759843	-0.450638178396491	-0.458077043416239
HYCC2	-0.0144025608808193	0.0465109849564383	0.756820026235135	234.987841027742	-0.0255962101697178	0.0838010958279258	-0.305440041288675	0.760031029339332	0.941652479379054	-0.251337330443377	-0.244795031949472
CFLAR	0.0175384847153653	0.0247908119657567	0.479281241175421	353.590659186141	0.0233094220673357	0.0519439058621539	0.448742189876769	0.653617645984338	0.918979674102872	0.0417530171764874	0.0624229972140809
TRAK2	0.06837112305046	0.0594811559697158	0.250366950775635	129.284467071469	0.0898297263880446	0.101031404386892	0.889126771355656	0.373934952579378	0.801016834650167	0.508192213576728	0.480293820225021
STRADB	0.0757000530244715	0.0399691094994002	0.0582297933643556	97.0769712115684	0.090532505842636	0.0828163253629456	1.09317221509013	0.274318193853835	0.733387317453306	0.575442317437487	0.484708577975819
ALS2	0.135775454176612	0.0423201013903373	0.00133523534836055	148.913041933869	0.18640730045243	0.0762185036062119	2.44569614506624	0.0144572785569885	0.312923215157791	1.12669290671647	1.08698001582802
SUMO1	0.11973638045895	0.0392432357709274	0.00227978620512909	96.5993770681043	0.169030974995494	0.0838709132343103	2.01537062704054	0.0438658297182238	0.414676365376407	0.979518711142495	0.977824480631003
NOP58	-0.0991758569644165	0.0464543144761066	0.0327682278928726	169.239779905023	-0.165233923740187	0.0871040850632282	-1.89697100451999	0.0578317650561697	0.456151546240972	-1.0292152725791	-1.12197872629544
BMPR2	0.0966637288611453	0.112274477080592	0.389260588671753	137.303384772322	0.14007657921184	0.186642329906277	0.750508093647244	0.452948751033082	0.84131593872673	0.767804556170675	0.795937200958207
FAM117B	0.0483134868469102	0.0985792249894905	0.62406451137068	111.501505548779	0.060820100772876	0.171182994141025	0.355292890383555	0.722370181135807	0.936498849321764	0.32414377503615	0.298059594828131
CARF	-0.0168112771603759	0.027736500241206	0.544443937386948	265.448637572983	-0.0313288231227772	0.0555106574670314	-0.564374924605854	0.572499000450151	0.889779762520263	-0.273439659234305	-0.280806468114119
NBEAL1	0.0978442164721637	0.0204104669502268	1.63630637498932e-06	462.564288666459	0.12618953938717	0.0453834141191747	2.78052107441283	0.00542717369864544	0.242900147017226	0.778636685107483	0.708700847787859
CYP20A1	-0.0415402308047692	0.0387929894038496	0.284251277845738	318.290600628136	-0.0666869003680824	0.0657571336986432	-1.01413940385085	0.310516238118046	0.763183308946792	-0.500352006173145	-0.502920738177377
ABI2	0.0205968215830906	0.0337905518241719	0.542164045566282	420.950661476132	0.0226428681806902	0.0655539434315557	0.345408178294131	0.729787529705241	0.936709722317942	0.0698162505168309	0.0582358031830551
PARD3B	0.0563391804724935	0.0939392628621666	0.548679192574701	545.785489148758	0.0859624793179289	0.155543003704215	0.552660532912156	0.580495883377811	0.890899556826247	0.397787367182479	0.456000339723417
INO80D	-0.0616497661689828	0.0267945633112814	0.0214011764618069	302.74970448877	-0.0955414620914911	0.0532357653453289	-1.79468561166979	0.0727038042573174	0.48788925180898	-0.68487667029608	-0.684180874884645
NDUFS1	-0.0174050700350183	0.0212527302054029	0.412811004581651	389.979959323999	-0.0215760923011562	0.0441702575195646	-0.488475583181723	0.625213016454073	0.907180778794951	-0.278888289884766	-0.2195412394497
KLF7	0.0158928129461388	0.0337596740412067	0.637809830512005	466.946248938292	0.00942635393885537	0.061102377997692	0.15427147433135	0.877395688219994	0.973209673061468	0.0266523684059788	-0.0247884063416748
CREB1	0.0621000282537056	0.0280257814551767	0.0267039759355071	369.333116759558	0.0804027099118065	0.0544823577229183	1.47575680040705	0.140009191615309	0.606435633739261	0.450648782557757	0.421074681441903
CCNYL1	0.0765676519522848	0.0689459658402669	0.266763908836081	119.666972594427	0.0953443134561219	0.125593422643332	0.759150530731905	0.447762514602921	0.840462924739308	0.583403386544687	0.514935649666946
PLEKHM3	-0.0514607397235326	0.036019114697528	0.153088637293758	461.447502181712	-0.079277593428259	0.066574415612972	-1.19081170594326	0.233727512399957	0.70081585085662	-0.591382382708897	-0.582013630566569
IDH1	0.105797323937561	0.0491367614554951	0.0313092806151588	86.4805549689839	0.146697285268167	0.0909443329591169	1.61304482088085	0.106734770505921	0.555724177449396	0.851614228208632	0.837527508112136
PIKFYVE	-0.0494814044206895	0.0211036615143782	0.0190432433008042	366.006938000758	-0.0710346310713402	0.0514215838701501	-1.38141662945889	0.167150895691875	0.638511343942341	-0.573220044528089	-0.530232546590657
RPE	0.0719264758475978	0.041984878776629	0.086684593615805	126.921048305726	0.102839568658059	0.0817775824105961	1.25755207755731	0.208553793858376	0.681590232604887	0.540816054398922	0.562019746648977
KANSL1L	-0.0828545379884769	0.0409320832233028	0.0429500421229957	791.502069950525	-0.128188733388332	0.0747857519920396	-1.71407962043327	0.0865141040730845	0.529042123681128	-0.879451200583774	-0.889266258440612
KANSL1L-AS1	-0.0947011109872763	0.047286216803974	0.0452072171424699	145.076297242592	-0.143650843204668	0.0961546760284013	-1.49395587545049	0.135187152592901	0.602716926795711	-0.988155099705254	-0.986396970941376
LANCL1-AS1	0.288696495390155	0.119512641843893	0.0157086737309875	141.534216470443	0.414835457713736	0.196130405626025	2.11510018749836	0.0344214092566154	0.380610238092966	2.52989309290646	2.52193229165425
LANCL1	0.201171452084127	0.0403834408972839	6.3082454362064e-07	2132.0282942152	0.28517876736936	0.0687079196093501	4.15059528786187	3.31611675125315e-05	0.0247198080935082	1.72676517742358	1.70744792546936
ERBB4	-0.0410976596346411	0.0752419181351341	0.584923680003357	5876.63901936429	-0.0777070648002498	0.127385369871115	-0.610015615442116	0.541851463487945	0.877374279360478	-0.496290982631859	-0.572147799418467
ENSG00000273118	-0.126358734746176	0.129034453269614	0.327449783325022	341.872736053828	-0.196267898428464	0.203493525680854	-0.964492102497047	0.334799265976989	0.776552610305113	-1.2786447746401	-1.31692961650437
IKZF2	-0.183728745386172	0.104709231183652	0.0793180608102472	743.210637214323	-0.268006868426686	0.170563633082618	-1.57130135881233	0.116112665742512	0.573575776190955	-1.80507075874878	-1.76758333406083
SPAG16	0.238754759210884	0.110210580973419	0.0302844051371865	143.182629252175	0.351027707030094	0.180528152401157	1.94444856583955	0.0518413821481271	0.437749928955976	2.07162879553259	2.1211013338748
ATIC	0.032608144612508	0.0326983520071577	0.318647435011087	136.229952087427	0.0429573121547962	0.0672473963260033	0.638795172775863	0.522956188996804	0.868416992621189	0.180031892376938	0.185848169199045
XRCC5	-0.0435714478127727	0.0280879719478945	0.120841943281976	657.073268943237	-0.0733648606020363	0.0528136038779226	-1.38912808850571	0.16479380386929	0.63723436896776	-0.518990409764987	-0.544870707701613
SMARCAL1	0.0402066330275957	0.0293581341794022	0.170835924470562	202.180150395004	0.052179445451684	0.0568018672768656	0.918622009332002	0.358293315817182	0.794448815812054	0.249755458697183	0.243780261814072
RPL37A	-0.019988418036808	0.0624963237646817	0.749094550231145	365.294497853128	-0.028136522444471	0.109279209752351	-0.257473699784562	0.796813115611592	0.953781188155943	-0.302593035604112	-0.26075290213356
TNS1	-0.0140377903565165	0.110280211041471	0.898709279441821	214.532210819273	-0.0233072961694554	0.179133462606367	-0.130111347318013	0.896478332577338	0.977288806798512	-0.247990203955377	-0.230416408958218
ARPC2	0.123572872105099	0.0758735825662708	0.103383331269692	131.517532386738	0.167928674077303	0.136952501438836	1.2261818682611	0.220130242949591	0.689067338405139	1.01472227599839	0.970899987476705
PNKD	-0.0345396858397422	0.0560528253714863	0.537763295509674	115.316507819085	-0.0543476285131846	0.106195778646975	-0.51176825675766	0.608813208896454	0.900469095786223	-0.436115156094156	-0.425407237028876
TMBIM1	0.0451301101338251	0.0449480619589588	0.315354422505507	120.327197596451	0.0602579731969457	0.086019386840978	0.700516190708767	0.483604997535749	0.855238380889278	0.294933178763291	0.294528391608456
CTDSP1	0.134262260626092	0.0588591714137054	0.0225439326147913	91.2165070125037	0.188858638975057	0.111247539651317	1.69764328781559	0.0895751075131119	0.53517958701768	1.11280787523237	1.10237896591385
USP37	-0.0322663819440425	0.0289413591555295	0.264898302383716	302.129118023941	-0.0548330666815506	0.0545202749070296	-1.00573716429447	0.314542020696736	0.767477267606602	-0.415255368425971	-0.428456688606218
CNOT9	0.00294811500054016	0.047824362768439	0.950845837355371	137.292507923791	-0.00422728165515257	0.0880322569764315	-0.0480196896040542	0.961700550672346	0.994164197011956	-0.0921279016163291	-0.110558548270857
TTLL4	0.0550540415647142	0.0574080172392696	0.337560912405103	86.4735961353339	0.0725654977617245	0.103468610152823	0.7013286218356	0.48309795562357	0.855238380889278	0.385994960196722	0.371842460923535
CYP27A1	0.0105361646537321	0.0374737472694872	0.778586744169431	485.937886693909	0.010166684569272	0.0676709333636134	0.150237096843984	0.880577558978821	0.973277568894383	-0.0225001211507925	-0.0201377575962797
RETREG2	0.0571155813261227	0.0635976730050355	0.369144718396665	113.108467065622	0.0829211872507029	0.112342519862666	0.738110444309691	0.460447337503599	0.844236637786255	0.404911604721833	0.436895387752343
ATG9A	0.00116375524389965	0.06557860531521	0.985841516397721	90.7644754350826	0.00283471256486882	0.113631036729054	0.0249466399891081	0.980097525464098	0.997259640881033	-0.108501148377391	-0.0661961334119073
ANKZF1	-0.0351706826502422	0.0504264656039624	0.485511986790072	154.753008711478	-0.0619649709983136	0.0947445310095865	-0.654021613047447	0.513097881241361	0.864199185049855	-0.441905169260116	-0.473258268468402
DNAJB2	-0.0251624907023222	0.0598139687247927	0.673989373778995	695.811304357536	-0.0360819923926686	0.10200792448006	-0.353717542794644	0.723550574239771	0.936709722317942	-0.350070215134114	-0.310665182306763
FARSB	0.0429401875105988	0.0462054411328688	0.352717140517289	183.536150032711	0.0527068889513383	0.0811878554018253	0.649196714095656	0.516211235329987	0.865815294457221	0.274838495858526	0.2470935847392
ACSL3	-0.00907049299138353	0.0409693164703051	0.824783152672889	735.721326673096	-0.0198102435854543	0.078798480131858	-0.251403879266512	0.801501868782815	0.954369590773583	-0.202410390135758	-0.208448436076679
WDFY1	0.0476178809335066	0.0263143847911767	0.0703615541516889	238.950316718846	0.0702153509235885	0.0504035645417309	1.3930632002317	0.163600679986433	0.636428930354134	0.317760910131118	0.357079182200189
CUL3	-0.0407225941823399	0.02464377784497	0.0984429864513655	590.782733371241	-0.0688599435375385	0.0499210533298728	-1.37937681487848	0.167778603911335	0.638511343942341	-0.4928493901059	-0.516571477555853
DOCK10	-0.0286638107075849	0.0359461328456998	0.425212874041987	7626.41651763547	-0.0411784033246788	0.0661998402456741	-0.622031762793712	0.53392098256871	0.873038233500725	-0.382198252219831	-0.342680090421038
RHBDD1	-0.0527153950319183	0.0280530623455253	0.0602265306871437	433.365633114015	-0.0751343753534635	0.0527437580893213	-1.42451691110489	0.154296893245868	0.622569382428323	-0.602895072842053	-0.555986540574896
MFF	0.0720981069509114	0.0457031295014355	0.114673377975934	484.124129114327	0.0976361779026718	0.073645656263143	1.32575609827969	0.184920499057123	0.658168499258469	0.542390937712654	0.529332806930269
AGFG1	0.0158722191315655	0.0323679623571176	0.623873381627273	438.900464529848	0.017466902331978	0.0541738966326995	0.322422853397534	0.747132373366622	0.938937936643564	0.0264634000062456	0.0257211427171297
DNER	-0.059530353672946	0.0610540009280051	0.329538301607996	816.114795128689	-0.0843065106682848	0.104883587853245	-0.803810323367733	0.421506526818765	0.824761074942079	-0.665428986802353	-0.613604553178889
TRIP12	-0.00139683045160023	0.0241349126537249	0.953847458156388	852.499675482385	-0.00199806931266656	0.0478446716552936	-0.0417615848022126	0.966688759166672	0.995605142988212	-0.13199702766364	-0.0965549623622639
SP110	-0.164980544695807	0.0746480188741074	0.0270973322387227	119.119548998731	-0.237720260824796	0.124114963444997	-1.91532313450783	0.0554513070235764	0.44699867594238	-1.63303767232276	-1.5773272945846
CAB39	0.00493590687478444	0.0290054055696918	0.864874898449228	301.624599224947	0.00521291386960761	0.058064619580417	0.0897778011339238	0.928463789069824	0.985194745602347	-0.0738879661181689	-0.0512566206323858
C2orf72	0.197784500251961	0.071379707502939	0.0055905274943087	87.0115193439815	0.282255867584558	0.120283682600069	2.34658485243613	0.0189463516662813	0.344474453466345	1.69568658023514	1.68908669650135
PSMD1	0.023055784371331	0.0244543764825744	0.345779064859511	413.628975719189	0.0272752773720366	0.0485982790908859	0.561239572311352	0.574634229470582	0.890351280720123	0.0923796401910802	0.0873359202236911
NCL	0.0207777141646193	0.0464027104428514	0.654319624155841	172.502622831414	0.0359358907250931	0.0811800281324764	0.442669109038123	0.658005089351236	0.920274368242119	0.0714761169555307	0.141740626675021
PTMA	-0.00262418873146982	0.0535352915746287	0.960905013642808	2665.53252879538	-0.00106028674708203	0.0906728482164605	-0.0116935418698974	0.990670116107768	0.997878996564919	-0.14325924085005	-0.090663949437897
PDE6D	-0.0198346867452747	0.0465292216032046	0.669900538734309	168.361853146455	-0.0210547147321653	0.0803130762311181	-0.262157991204021	0.793199639149811	0.952587412763892	-0.30118240057841	-0.216266021813844
COPS7B	0.0256804006743661	0.0439837513753627	0.559313778630851	95.5897871056858	0.0461553132741862	0.0838426265786435	0.550499371950055	0.581976907539731	0.890900918937517	0.116463062955337	0.205937544516791
DIS3L2	0.0877113851912523	0.0604650447954217	0.146887629502387	869.302591616675	0.126879755174233	0.101236706472109	1.25329793506458	0.210097299655719	0.682680565375697	0.685658043141845	0.713036682416702
EIF4E2	0.0806329396036379	0.0824501723214584	0.328094293411903	140.555715632248	0.110032101380257	0.134208242385156	0.819860981894712	0.412295362117604	0.822277030928936	0.62070637862495	0.607202185287077
EFHD1	-0.261119528946361	0.0842338697386542	0.00193563053830851	1211.6368581326	-0.365775248276355	0.137049725381448	-2.66892361336952	0.0076094753996581	0.259842196951514	-2.51520692470256	-2.38174999744918
GIGYF2	0.00156486368091161	0.0168749073105781	0.926115543160269	855.9651020553	-0.00618140859279318	0.0353450605783955	-0.174887480503331	0.86116804777677	0.970298778718454	-0.104820585983681	-0.122834087898018
ATG16L1	0.0136917475380269	0.0503825755560401	0.78580993936551	106.89615076647	0.0137323905819964	0.088958837262273	0.154367918968071	0.877319647385378	0.973209673061468	0.00645543954668621	0.00226148608379391
DGKD	-0.088462564527408	0.0599698776230055	0.140181186865488	359.887628356683	-0.122917519497202	0.099269062363609	-1.23822585376068	0.215632327710499	0.686671930524157	-0.930910331525721	-0.856153263702441
USP40	-0.0107314417323311	0.0398004126466186	0.787443826527124	556.743562401902	-0.015542474624312	0.0681066412544706	-0.228207915381406	0.81948460820378	0.959784779922516	-0.217651220070307	-0.181638935632799
SH3BP4	-0.0622569854992565	0.0325351099809279	0.055679936023454	438.405598877691	-0.0985051994012299	0.0638226047118253	-1.54342179931397	0.122728467868916	0.581924562326048	-0.690448501814729	-0.702798639211728
AGAP1	0.00772286194863682	0.0356670862639304	0.82857753286898	7612.02005878449	0.00393978522506433	0.0673692230791227	0.0584804907195856	0.953365902045948	0.993381364950834	-0.0483149262833706	-0.0592542285797157
UBE2F	-0.0407256410897572	0.0794426431525497	0.608201718614782	142.731741653614	-0.0692470000951424	0.127001214600322	-0.54524675463196	0.58558381910919	0.890900918937517	-0.492877348462849	-0.519002910242901
SCLY	-0.0640862230451981	0.0449929885975284	0.15434222398967	179.464228569905	-0.121968589836382	0.0809672184637151	-1.50639471320163	0.131965877067723	0.599836767782758	-0.707233546205492	-0.85019222635609
ILKAP	-0.0297193521919968	0.0377337290324962	0.430926571304756	540.046457611511	-0.0514694975617735	0.0664458240896065	-0.774608461358888	0.438571055940572	0.83463010753101	-0.391883878185389	-0.407327239324702
HES6	-0.166295547313696	0.133700655240768	0.213576836062389	87.1582577337634	-0.248654856415936	0.210872514809567	-1.17917148491585	0.23832989819169	0.703927612798287	-1.64510410807037	-1.64601682488098
TRAF3IP1	0.150496128191898	0.0639867988591309	0.0186734204029948	82.0218835364632	0.214939895661335	0.108019110908275	1.98983211261433	0.0466094326959332	0.427773849462402	1.26176949496862	1.26621760597945
HDAC4	0.0848468274030659	0.0415093376406864	0.0409494032096967	851.786463911762	0.110369097481502	0.06912064163512	1.59676031458342	0.110319145262947	0.562381569804102	0.659372922468869	0.609319145508719
NDUFA10	0.0577413978985369	0.0249040643388819	0.0204192755563417	486.245593784905	0.0718036635542409	0.0452659531518836	1.58626204806323	0.112679877679399	0.567118754201866	0.410654084134499	0.367056729851948
ANKMY1	0.0821304276830491	0.0375108635812387	0.0285597600804129	199.904969577771	0.104362449500729	0.0730310642522558	1.4290144963553	0.153000066941473	0.621689943174312	0.634447297043842	0.571586261378164
KIF1A	0.0543142457111515	0.0458067216458702	0.235730308740568	366.083512816601	0.0792418056206564	0.0742558227233304	1.06714601918698	0.285905903917087	0.742187929751894	0.379206609350927	0.413782050469546
MTERF4	-0.0299653857684882	0.0341041817952048	0.379595109203527	256.455284401848	-0.0472912162352812	0.0632209012489549	-0.748031351989988	0.454441246941613	0.842267644260996	-0.394141476993258	-0.381079887113942
PPP1R7	0.0951028697007504	0.0368768534562876	0.00991065093704429	107.805832897269	0.117388303240043	0.0711760352152165	1.6492672412153	0.0990928977350217	0.549653861905953	0.753482146075232	0.653412769510551
HDLBP	-0.0364517825988501	0.0258809296439343	0.159000295271366	363.819178290506	-0.0526675811237936	0.0537403389961807	-0.980038126062744	0.327067299258725	0.772075817758412	-0.45366051484336	-0.414853425039119
SEPTIN2	-0.0172545250999923	0.031968775455038	0.589382861016379	553.387898222981	-0.0271275043055826	0.0583304404505033	-0.465065994634515	0.64188419706804	0.915129201317197	-0.277506892797863	-0.254414397756047
FARP2	-0.00750729005006224	0.029521416744934	0.799263962777063	567.249552911324	-0.0176053280955418	0.0642547749941614	-0.273992525802814	0.784090365499982	0.95014832257802	-0.188066473556929	-0.194597479442488
STK25	0.0480023195417281	0.0358269849825042	0.180298348531921	139.186993214387	0.065308933372561	0.0737103312951603	0.886021433156264	0.375605977727	0.801016834650167	0.321288510534268	0.326257784718324
BOK	-0.121706033433744	0.0460492004826397	0.00821855949175089	548.241568057842	-0.175144676609518	0.0833072379359368	-2.10239447314535	0.0355187349388466	0.386396346124548	-1.23595168743587	-1.18423662635253
ATG4B	0.0224346782080631	0.0440990636493568	0.610938922872464	339.684829036581	0.0274985533795716	0.0733314229691071	0.374990042006359	0.7076678725297	0.932139765137972	0.0866803833914602	0.0887385074484492
ING5	-0.0088991332744693	0.0310055944635049	0.77409928947401	213.480767846059	-0.0248792377423946	0.0571430957804996	-0.43538484225569	0.663283110826862	0.921413226672514	-0.200837997057793	-0.240291116019724
D2HGDH	0.0757352283176649	0.0718943103628387	0.292146477954127	98.8077262678852	0.112400245027944	0.12676073017655	0.886711877340832	0.375234042076956	0.801016834650167	0.575765085171519	0.622078517335948
ENSG00000291147	0.0430628840666625	0.073276179590378	0.556747662641211	184.258003537431	0.0559844420900852	0.124271995147257	0.450499261911309	0.652350486266677	0.918471324627995	0.275964356818843	0.267682694207899
LINC01266	-0.1941242082181	0.124393095974393	0.11862510047182	166.704022721937	-0.297580323758669	0.197895670831838	-1.50372326240294	0.132652636953104	0.600284545229361	-1.90045930217966	-1.95335945527749
TRNT1	0.0812275815510294	0.0373304514746794	0.0295622335667263	136.113873270792	0.100864193681549	0.0752382148656512	1.34059791107028	0.180051035857075	0.652142734112148	0.626162800348701	0.549610729949208
CRBN	-0.00818148520661852	0.0259552298010601	0.752598199557176	319.675209490028	-0.0335769959045266	0.0549213806315615	-0.611364745722196	0.540958136413749	0.876851446532941	-0.194252873817487	-0.29492916072916
ENSG00000223727	0.0699835054170405	0.0833847969899097	0.401310097767636	261.038297036645	0.0717054134868391	0.140591935743737	0.510025081506379	0.61003389021145	0.901307635119223	0.522987399504319	0.366439537297805
SUMF1	0.108772078550155	0.0678654688362246	0.108987586928031	964.823902418149	0.141080925885776	0.117288612698588	1.20285271212415	0.229033322288967	0.698913341335431	0.878910512573008	0.802246359876099
ARL8B	0.0222362919951279	0.0243597700102342	0.361332753605367	344.914929413127	0.0331537824182503	0.0522819715167179	0.634134128007183	0.525993292011953	0.869979565416866	0.0848599957671076	0.124263829180514
ENSG00000270207	0.132722151279979	0.0903931584198896	0.142029128583838	299.191483471979	0.205476909500407	0.137739535282672	1.49177873352573	0.135757160793381	0.602716926795711	1.09867586498664	1.20677251089775
LMCD1-AS1	0.0127160173292515	0.0475778196275531	0.789263007081429	2089.99669019206	0.0179739794945056	0.0810579778166349	0.221742263730849	0.824514527311535	0.960347215704944	-0.00249783986966929	0.0289065272910468
RAD18	0.128493071901046	0.0866091222245828	0.137915749300106	137.534574224351	0.18233871900485	0.134655906992773	1.35410857998703	0.175701739269439	0.6464131203194	1.05986992353581	1.06142178221276
SRGAP3	0.0804564430824351	0.0732367842300483	0.271951444378665	419.867793541446	0.113464156703312	0.118237275439409	0.959631015529083	0.337240953532274	0.779651811594772	0.61908685034128	0.628761854881337
THUMPD3-AS1	-0.16837626133336	0.0499167736160294	0.00074316179889106	424.468332741689	-0.250248486426503	0.090386200731323	-2.76865809605581	0.00562876693952638	0.246040182636068	-1.66419669517697	-1.65602777553569
SETD5	-0.063022407339272	0.0420253522929789	0.133710714469278	896.202659448548	-0.0959418542201514	0.0800779694549476	-1.19810548235903	0.230875954816711	0.699780611804905	-0.697471996161225	-0.686696079678714
MTMR14	-0.11944423399993	0.0367205385950435	0.0011427755450982	161.457387164024	-0.189872809465033	0.0722185810803454	-2.62914068131294	0.00856009406138328	0.269059033241071	-1.21519746446259	-1.27675660293106
OGG1	0.153138989925923	0.0462966734111242	0.000940402512344795	84.6176785530684	0.200916758091807	0.0951075957887264	2.11252062914225	0.034641818468194	0.381628834323668	1.28602033741534	1.17812630668047
ARPC4	-0.0701038469297483	0.0505556551188321	0.165543398211588	85.9133174984374	-0.105698617799014	0.0957615349406946	-1.10376904322256	0.269693336740116	0.729880030733941	-0.762451133584006	-0.747986641534324
TTLL3	0.0666302231632308	0.0597273069344447	0.264604580591602	140.896508694553	0.0938509136139069	0.107801362052873	0.870591167186519	0.383977421008091	0.806621545355543	0.492217753642944	0.50555433027096
CRELD1	-0.229309591115406	0.0898968239072913	0.0107473331113674	119.778982592963	-0.34608024773245	0.151997624537242	-2.27687931825312	0.0227934332371524	0.349995424969189	-2.22331961911748	-2.25802888446683
EMC3	0.0299753692806178	0.0477600293026625	0.530249889673541	107.087850367845	0.0298357598365179	0.0912903280523749	0.326822791341056	0.743801920221355	0.938937936643564	0.155873602539336	0.10342049658972
VHL	-0.0182204363578382	0.0357647772434124	0.610435453715311	112.512121812793	-0.0255360540155175	0.072482178644623	-0.352308036168721	0.724607262032972	0.936709722317942	-0.286370073731608	-0.244417139786747
IRAK2	0.078607520381674	0.0595712451811088	0.186983714403482	207.024844808295	0.0983867532351756	0.107215205463145	0.917656714923671	0.358798615577661	0.794448815812054	0.602121175393148	0.534047811395867
SEC13	0.0884041684471907	0.0522873352417531	0.0908869123067418	90.7224739077902	0.116138718929432	0.0994124349803277	1.16825142601541	0.242705362305126	0.704019123377381	0.692015007402666	0.645563063625578
SLC6A1	0.0110762697407016	0.0607041708139199	0.855219328885594	652.868481269975	0.0145787834883316	0.106563005968322	0.136809048842573	0.89118173095915	0.976925977436218	-0.0175441284856665	0.00757840253468238
ATG7	0.00823277240224651	0.0325325798383484	0.800220001627001	771.843090417004	0.00345659031734962	0.0633020177076639	0.0546047415630977	0.956453361175792	0.993589355500794	-0.0436359989247333	-0.0622895883217273
VGLL4	-0.0436694890710454	0.0606525384839153	0.471528433177255	478.087420482916	-0.071545320446699	0.105352484280096	-0.679104255923233	0.497071806044055	0.859525678729992	-0.519890034242893	-0.533440622557286
TAMM41	-0.0186519260586225	0.0503644355734414	0.711129750550348	199.000987124774	-0.0296956723923283	0.0914162476576341	-0.324840202406278	0.745302015990583	0.938937936643564	-0.29032941394846	-0.270547254077103
TSEN2	0.0464374745899704	0.0422014514366225	0.27116822500864	157.905201926841	0.0586618356684609	0.079057863912835	0.74201139222707	0.458080433298886	0.843618410379299	0.30692952690298	0.284501689092921
RAF1	-0.022239664181676	0.0230511375185676	0.334646588879936	457.601039274852	-0.0371325042848038	0.0437152324698593	-0.849417975997402	0.395648754035217	0.815346931969771	-0.323250421824933	-0.317264344373626
RPL32	-0.113753862431144	0.0748329829694304	0.128485021841482	250.861458892183	-0.165494200494445	0.127876293629261	-1.29417420381487	0.195605255019098	0.67126120507577	-1.16298273729721	-1.12361374679968
IQSEC1	0.0770964703744335	0.0456045903009175	0.0909243307859073	400.533003471474	0.111664881494449	0.0801973335274842	1.39237648663444	0.16380842090115	0.636428930354134	0.588255813016094	0.617459071166969
NUP210	-0.0829583289056579	0.0579137628403623	0.152016266388364	178.047954549585	-0.12343123838025	0.101034883614252	-1.22166952605702	0.221832624815756	0.690935505983707	-0.880403583808198	-0.859380370593302
HDAC11	-0.0375136014859525	0.0352391425579444	0.287082542280357	359.1437159174	-0.058354438602954	0.0674058312212937	-0.86571795860474	0.386644849235732	0.807848113834483	-0.463403742121035	-0.450577432008565
TMEM43	-0.0540680597052691	0.0421793888323841	0.199891858949114	95.1158840771926	-0.0816866287818938	0.0848132895507117	-0.963134777752625	0.335479890920014	0.777455816297883	-0.61530709480081	-0.597146838331712
XPC	-0.106534056117647	0.0363034054944959	0.00334034769582309	222.143424693425	-0.155974003402205	0.0678657080998229	-2.29827416186072	0.0215461900728181	0.349995424969189	-1.09673394979904	-1.0638092610147
SLC6A6	0.131085054118342	0.122569143053956	0.284854145307245	132.759119548974	0.192728164336964	0.199661229226258	0.96527585793115	0.33440666054278	0.776309441377684	1.08365389663101	1.12668675831128
CCDC174	0.0340258530042527	0.0386373366856004	0.378508934282982	140.835924809188	0.0442498084673352	0.0761853406097162	0.580817885871495	0.561363199233807	0.883251806674393	0.193040754097159	0.193967442004162
FGD5-AS1	-0.0580807513285749	0.045101396044327	0.197821973072489	201.31064582324	-0.0809973154415047	0.08163289274101	-0.992214200940768	0.321093046535909	0.771043506872384	-0.652127466858589	-0.592816672740886
NR2C2	-0.0244952693405765	0.0255166381065435	0.337069085815559	443.937163931455	-0.0505535622410109	0.0511853059474927	-0.987657713580343	0.323320310791819	0.771963101017715	-0.343947806264793	-0.401573467597102
MRPS25	0.113416922475836	0.0372032921775196	0.00229931649752297	176.678511428191	0.158286298796286	0.0738821840834704	2.14241499165018	0.0321601025766182	0.374828683306666	0.921531500565356	0.910327996178635
RBSN	0.0193051440245958	0.0329312230574362	0.557723552657158	146.598981799878	0.0141671023184384	0.0727439993866914	0.194752865361844	0.845586423629242	0.966775616245498	0.057963845012696	0.00499228163463391
CAPN7	-0.0203722185056552	0.0285580793945105	0.475622433683932	462.98137294835	-0.0331788276677108	0.0537297365104443	-0.617513314275445	0.5368962020468	0.874705347142298	-0.306114780454084	-0.29242792609841
SH3BP5	0.0557685376734799	0.103060654267533	0.588422490127204	235.847655576352	0.0832425957510794	0.167915084048034	0.495742215316801	0.620076298605166	0.90565452335196	0.392551161128234	0.438914428945052
METTL6	-0.0257703542442656	0.0493254808107258	0.601353426819349	139.596387568592	-0.0491181259053544	0.0896798697507591	-0.547705143215138	0.583894380014554	0.890900918937517	-0.355647957925191	-0.392556266472033
HACL1	-0.054308283955014	0.0290921272948557	0.0619338409425954	205.011749611528	-0.0885159887970648	0.0713227486518533	-1.24106250067754	0.214582661020361	0.685540510850287	-0.617511387351361	-0.640047879139024
BTD	0.0674068474875834	0.0368536162945765	0.0673931725998723	395.406759990021	0.0896901346181274	0.0697275401608151	1.28629425921626	0.198340385258359	0.673754756809283	0.499344041744851	0.479416925141986
ANKRD28	-0.0465157659495329	0.0502928300772894	0.355018677472569	1362.39157646753	-0.0722519383141036	0.0941818930821338	-0.767153175091674	0.442990449295191	0.839554498395886	-0.546007409681533	-0.537879492656001
ENSG00000287042	-0.115069223464029	0.110801395563413	0.29902904466721	348.982134737499	-0.15711804903477	0.173995032604367	-0.903003072461427	0.366524264281128	0.798323442393743	-1.17505246185313	-1.07099598835944
GALNT15	0.0877538872032639	0.102602264854519	0.392394958722146	185.836996959956	0.124567198788091	0.169054818032188	0.736845008252727	0.46121660900841	0.844514800719821	0.686048040690219	0.698509541415103
TBC1D5	-0.0558086051614896	0.0183506209694231	0.00235607542140409	2323.08899512785	-0.0869610439604511	0.0407685457894491	-2.13304257673465	0.0329212336690785	0.375626797084775	-0.631278302483279	-0.630279943089307
ENSG00000287069	0.0782099890523219	0.283991725602542	0.783012547609716	235.992145737561	0.110741141183949	0.454041002433019	0.243901190840767	0.807307346871215	0.955816423605636	0.598473436462413	0.611656269635333
RAB5A	-0.0567536395728818	0.0382080608451335	0.137442150157998	210.068675370306	-0.0765472061462732	0.0713425434127591	-1.07295314246651	0.283292140476465	0.740111748620172	-0.639949917922841	-0.564861736985908
KAT2B	-0.0467612143961088	0.0338034064421661	0.166564173338325	1558.56252552361	-0.0662306240476017	0.0631617961832201	-1.04858677317345	0.294368346069201	0.746859896300395	-0.548259639349879	-0.50005447706347
SGO1-AS1	-0.393518931416939	0.16635227842044	0.0180020555989324	186.283971201586	-0.565982674105687	0.250295617573352	-2.26125682739858	0.0237433579693242	0.351642800477253	-3.73010099502691	-3.63942376575994
UBE2E2	0.0253062198036394	0.0218591600037239	0.246988906791602	2998.4336454783	0.023869184820865	0.0410394278950908	0.58161592510212	0.560825413701636	0.883057023800262	0.113029587330886	0.0659393449652943
UBE2E1	-0.00365226845606628	0.0278349414306289	0.895607884154469	395.66976865272	-0.00699720795690081	0.056822521922064	-0.123141453779506	0.901995085692323	0.979838897329954	-0.152692878298002	-0.127958820191002
RPL15	0.0773477085979072	0.0627757297963795	0.217901427015079	292.493218310051	0.11219655167837	0.104866626736347	1.06989759440295	0.284665406031376	0.741758303812982	0.590561169552766	0.620798945504497
NR1D2	-0.183123777717095	0.0407115563915052	6.85703710201872e-06	332.866326227801	-0.265281082723571	0.0735974550724154	-3.60448717231528	0.000312769895550787	0.0839349291700093	-1.79951958842486	-1.75046034692565
TOP2B	0.0145674260342887	0.0293111501064611	0.619194237609919	483.258542736982	0.0191196606532933	0.0552626237906944	0.345978155610353	0.72935913142828	0.936709722317942	0.0144906466002483	0.0361035287723177
NGLY1	0.055015915645721	0.0502610877506834	0.273690790733626	187.23116025499	0.0798459678378236	0.0858504114258191	0.930059233400601	0.352340416584979	0.790926674638711	0.385645117583793	0.41757730915782
SLC4A7	0.190791383163345	0.101907575116222	0.061178910559648	82.3045959245455	0.258771773312031	0.174278760056415	1.48481532246537	0.137592751846729	0.60424783938372	1.63151788819039	1.54156305087858
CMC1	0.0316391461410212	0.0324420591066406	0.329435837739697	226.097966214387	0.0372763753054578	0.0623827641968293	0.597542859560436	0.550145000852345	0.878372872612656	0.171140383237202	0.150161354760236
AZI2	0.0958175089575214	0.0620508000705038	0.12254510528663	133.753380729624	0.125133886417164	0.114650614267834	1.091436685414	0.275080777422099	0.733387317453306	0.760039660529763	0.702069390221704
ZCWPW2	-0.0530407296182574	0.0651222386032059	0.415370300186247	141.900627637005	-0.0865789223130681	0.106164339625692	-0.815517928320596	0.414775906521117	0.823535264759843	-0.605880336011218	-0.627879510786526
STT3B	-0.0377383072033739	0.0340355471414982	0.26752036846743	327.88310332743	-0.0591497785439592	0.0631094437077001	-0.937257168957461	0.348626289022224	0.788786518340746	-0.465465636952651	-0.455573641197853
DYNC1LI1	0.0379907447329465	0.0338053080373959	0.261093619344206	162.966501688929	0.0457576190216391	0.070506535996621	0.648984074665532	0.516348669823282	0.865829349123819	0.229422515349734	0.203439287385895
CNOT10	0.011601437460077	0.0324443508859149	0.72065795979456	182.2040481887	0.000409380379286445	0.062959234744052	0.00650230869150011	0.994811944844015	0.998331835415832	-0.0127252007844126	-0.0814317154918997
CRTAP	0.116176881791344	0.0742248399380334	0.117535508926662	96.508018987118	0.158920676406793	0.130820832594431	1.21479639943491	0.22444375445464	0.694078149364024	0.946856827902026	0.914313063548806
UBP1	0.144262288459248	0.0405155226950215	0.000369913827184851	104.870388036712	0.209763297027311	0.0786367075156882	2.66749847055159	0.00764182369721402	0.259842196951514	1.20456791561684	1.23369897044874
CLASP2	-0.0356392057890953	0.0299524996583648	0.234102412659609	6609.05429165167	-0.0550949548558601	0.057644931550605	-0.955764078017748	0.339191440665395	0.780931837825717	-0.446204327508425	-0.430101831815545
ARPP21	0.285242858186569	0.164904156139198	0.0836750659807035	358.829263757639	0.410385869171688	0.279909120141852	1.46613968477952	0.142610236269856	0.6094089650538	2.49820259218369	2.49398062719461
EPM2AIP1	-0.0161203194234854	0.0275491705468818	0.558448758202267	300.693072437698	-0.0256096999862624	0.0558196049273572	-0.458794002924071	0.646382101729308	0.91668210777882	-0.267099445897016	-0.244879773004091
MLH1	-0.0877569849804562	0.0486281584380676	0.0711288926963353	188.952850545112	-0.131797593135301	0.0858132392055621	-1.53586549529478	0.124571372280756	0.58448058994993	-0.924435948773696	-0.911936587567886
LRRFIP2	-0.0356340404019609	0.045930628626209	0.437853472058976	1255.87189422854	-0.0542200570562029	0.0811388264716414	-0.668238122412988	0.503981604427465	0.862090288541434	-0.446156930027141	-0.424605851793706
ENSG00000290046	-0.0776017425349937	0.0741458517421495	0.295279782582909	273.156916113105	-0.118715108685769	0.122614723411695	-0.968196195225001	0.332946394744498	0.775514239485447	-0.831251662444004	-0.82975433359627
GOLGA4	-0.0493328087979037	0.0218623015401259	0.0240378320552642	989.885370053806	-0.0746384049961681	0.0425521191445531	-1.75404671956795	0.0794225020945755	0.507644866102553	-0.57185653428839	-0.552870927327054
ACAA1	0.0618187977565676	0.0497217660637471	0.21375933407637	113.033255370373	0.0918328388355402	0.0926949922523271	0.990699029194155	0.321832565267249	0.771550342019966	0.44806821756281	0.492877079660861
OXSR1	-0.072051471977677	0.0559031773307529	0.197446122641895	169.170266336166	-0.12210344411479	0.0998570392842397	-1.22278253981902	0.221411841862185	0.689945214609104	-0.780322499147529	-0.851039361210336
ACVR2B	-0.145157430980648	0.0419460362197372	0.000539021786281364	140.478180084034	-0.209698305721963	0.0789202511606574	-2.65709121091216	0.0078818114988367	0.263934840378301	-1.45114120709314	-1.40129747089736
EXOG	0.0736790175339789	0.042239506336427	0.0811041236730255	164.721517281346	0.102046495521103	0.0784162062968859	1.30134445850073	0.193140575843326	0.667779785362715	0.55689733923141	0.557037777191202
WDR48	-0.111443094918606	0.0573862555169392	0.0521392379340657	189.689379540886	-0.171824107458473	0.102349531032932	-1.67879721308334	0.0931915719514971	0.538984703640167	-1.14177918428643	-1.16337729658575
RPSA	-0.0227606447504374	0.0530692648307778	0.668006462848156	297.440655876138	-0.0305264606913372	0.0963746829013952	-0.316747716021748	0.751435039388274	0.939950600917076	-0.328030928322182	-0.275766144666973
MOBP	0.0444267448098646	0.0532241325333965	0.403880701506061	4752.28536934708	0.0622434495779053	0.0915312971820442	0.68002368036051	0.496489466959485	0.859525678729992	0.288479113673827	0.307000863853626
ENSG00000289279	0.0475166280884692	0.0635068929257605	0.454332211203649	219.997807755337	0.0616716258111669	0.111106506791622	0.555067633679011	0.57884840017691	0.890899556826247	0.316831816202112	0.303408750581381
MYRIP	0.103963252439102	0.399764766339144	0.794816667459249	87.7546989478343	0.229991602676303	0.600527605306973	0.382982565070822	0.701732691399718	0.930766056387391	0.834784827573505	1.36077022810427
EIF1B-AS1	-0.0236804330298365	0.0440396362157072	0.590779152046346	396.526252772638	-0.0338976981414282	0.0790906046399877	-0.428593235514219	0.668219269174883	0.923075685867428	-0.336470885797399	-0.296943765278013
EIF1B	0.0965625088876478	0.040249832356394	0.0164363890159136	111.29033978826	0.146818224427581	0.0817125975072194	1.79676364363047	0.072373150383278	0.48788925180898	0.766875763870213	0.838287230223974
ENTPD3-AS1	-0.0265242608525323	0.0399482659734115	0.506712545219956	360.802702838947	-0.0368239374449232	0.0702377145306602	-0.524275849392121	0.600086691861834	0.897254650256529	-0.362565788752753	-0.315325972614032
RPL14	-0.0649403397124932	0.0600014024199853	0.279113161566541	191.203191473861	-0.0948567338870124	0.103998016126913	-0.912101378657594	0.3617153526714	0.797352006153965	-0.715070902380061	-0.679879512447023
ZNF621	0.0973214766710737	0.0395313888117064	0.0138211473884896	196.795839919481	0.119132300281876	0.0737133791367418	1.616155732881	0.106060646905103	0.555724177449396	0.773840035932213	0.664368303864179
CTNNB1	-0.00827555288238909	0.0401065977503139	0.836526162899013	268.752062344237	-0.0163892205089081	0.0697623978852537	-0.234929145294938	0.814263727867263	0.9575889774137	-0.19511603678779	-0.186958069441498
SEC22C	0.0465545951888242	0.039836881833288	0.242552533794267	160.693338199236	0.0523918490341397	0.07582761706534	0.690933607856807	0.489607264767991	0.858989314677943	0.308004222999829	0.245114550054596
NKTR	-0.0111996014441512	0.0333551354014424	0.737045498665853	1200.7200079917	-0.0209767125119531	0.0566830463534922	-0.370070309579626	0.711330103648914	0.933073404055618	-0.221947043519974	-0.215776023274457
ZBTB47-AS1	0.0196904860474765	0.0677134283036765	0.771210824305395	824.328886588359	0.0369529026060402	0.11650307137834	0.317183934885604	0.751104039157794	0.939950600917076	0.061499735129335	0.148129346571045
ZBTB47	-0.0419726463457626	0.0352500937455059	0.233767370358255	114.160783030082	-0.0597374747174301	0.069193938670213	-0.863333925853627	0.387953896406667	0.809183045954737	-0.504319841879848	-0.459265462607819
HHATL	0.0480743647082256	0.154510186720992	0.755693872781356	289.895441619557	0.0863027861162996	0.237660028750573	0.363135469477181	0.716503689676457	0.93521853191427	0.321949595432992	0.458138097260211
ANO10	0.140681998902574	0.0759864652905868	0.0641107860193045	168.947235176855	0.209725609456958	0.134468015726571	1.55966910289965	0.118838097186591	0.577048094039901	1.17171525562531	1.23346222264366
ABHD5	0.0232072917266758	0.0883956805329572	0.79290611234831	131.586505334897	0.0202654859809726	0.149389148947426	0.13565567595612	0.892093489172589	0.976925977436218	0.0937698684261347	0.0433014359014807
TCAIM	0.100377801373998	0.0924580588309305	0.277630471871498	125.02434419053	0.137123739475841	0.15420238383939	0.889245263670259	0.373871281473476	0.801016834650167	0.801884805691607	0.777387893595566
ZNF445	-0.00256760413446467	0.0406291517976213	0.949610346510153	123.77376139238	-0.0153323477625233	0.0747271539495778	-0.20517772927454	0.837433268752539	0.963722051914443	-0.142740021804568	-0.180318949418529
ZKSCAN7-AS1	-0.0288706675636142	0.051893583961192	0.577975930935727	128.460496590635	-0.0479472418498044	0.0869777786439654	-0.551258523698007	0.58145646654868	0.890900918937517	-0.384096366283086	-0.385200944079277
ZNF197	-0.0799618112350094	0.0334294338523618	0.0167587470486319	184.395796356713	-0.128990060031031	0.0593398938887676	-2.17374942181094	0.0297239588503185	0.365076165113035	-0.852907602091045	-0.894300075214376
LARS2	0.0802864160152302	0.0494539304182969	0.10449137469565	103.09712677579	0.0922052355183299	0.0851922140636032	1.0823199811369	0.279110370449885	0.735553951707954	0.617526685628393	0.495216421158362
SACM1L	0.0836799014418557	0.0404790917219319	0.0387117684616681	187.169279546789	0.119422347196433	0.0752051288508273	1.58795482464118	0.112296554808262	0.566464350532806	0.648665234939109	0.666190336161468
FYCO1	-0.0346235221583615	0.0480036616632152	0.470744421885673	128.651404619533	-0.0595034719261125	0.0873353586344238	-0.681321664632849	0.495667977795812	0.859525678729992	-0.436884436351226	-0.457795491296153
CCDC12	0.0570970059259832	0.0514177243526943	0.26680353821082	122.743410072975	0.0797639978283006	0.0931522861346014	0.8562752578401	0.39184554357674	0.812578830057302	0.404741157249546	0.41706238554628
SETD2	-0.0164822081282286	0.0254735938728643	0.517611798813954	681.923158522526	-0.0351847558492478	0.0433420243212301	-0.811793089969112	0.416910367751043	0.823535264759843	-0.270420128870699	-0.30502887356369
KIF9-AS1	0.0814582079056995	0.0725380431093018	0.261449289476839	159.445889051001	0.123277316522936	0.128138877515245	0.962060218673829	0.336019355629509	0.777646010121222	0.628279022820411	0.690406689673339
KLHL18	-0.0390820021355848	0.0488019074760563	0.423230418010804	113.45314883183	-0.0606926937502101	0.0917647950795588	-0.661394096696781	0.508359610744544	0.863981806998912	-0.477795352759569	-0.465266008868988
PTPN23	-0.0610829365430222	0.0388318735085396	0.115716435966908	98.270514564056	-0.108735623742602	0.0792715441270862	-1.37168545081297	0.170161379559861	0.639907693169978	-0.679675453835782	-0.767064668703561
SCAP	0.0863511389716027	0.0493216652253133	0.079984672666072	152.20214480147	0.123093278004616	0.0848971793466117	1.44991010245535	0.147083589784364	0.611141510890631	0.673176453077263	0.689250586617271
SMARCC1	0.00808498570981442	0.023251899160591	0.728055794078551	544.471333273453	0.00100630167844899	0.0447566855621718	0.0224838293052584	0.982062011085413	0.997516347124671	-0.0449920864368994	-0.0776819431915322
DHX30	-0.0109899008893747	0.0406905323198234	0.787094890670666	183.124795936751	-0.0128607640648523	0.0773358194124218	-0.16629763753155	0.867922725138026	0.971194896412903	-0.220022835738157	-0.164792822103975
MAP4	-0.0230468071185141	0.0194875518749438	0.236950860395266	899.213540912405	-0.030870867647182	0.0457977238463101	-0.674069911220473	0.500266867757291	0.861982577910687	-0.330656748058821	-0.277929658793362
ZNF589	0.108520050045599	0.0457539877483753	0.0177008929072704	118.419874748601	0.139055777462185	0.0864236077102357	1.60900222921053	0.10761585418419	0.558819478112793	0.876597904434116	0.789524673661239
PLXNB1	-0.0412051484569222	0.0500194743163901	0.410063370347477	375.497155233435	-0.0589901860971184	0.0869286643964521	-0.678604537487016	0.49738846704627	0.859824587841645	-0.497277297753972	-0.454571104787523
TMA7	-0.155995259222743	0.0675081445227481	0.0208460011137928	135.658207416701	-0.224482670493963	0.118682354387276	-1.89145784689649	0.0585632528904543	0.457823902145752	-1.55058888601632	-1.49417068815121
PFKFB4	0.055480214476884	0.0591115876461124	0.347952850498286	95.8609720745337	0.0647038665431267	0.108936584556849	0.593959015755271	0.55253952523922	0.880872668670325	0.389905513675564	0.32245684338809
IP6K2	-0.0440451142923663	0.0297360750459694	0.138552928463732	246.186092353361	-0.0590097889297314	0.0598209667944819	-0.986439907139292	0.323917290121413	0.771963101017715	-0.523336763197341	-0.454694246915043
PRKAR2A	-0.0184639940790541	0.0219578212551455	0.400412577969239	496.815163930577	-0.0298226100625461	0.0538903221381941	-0.553394540601748	0.579993276450277	0.890899556826247	-0.288604954144703	-0.271344657956514
ARIH2	-0.097578010828825	0.0292580158572441	0.000852728996462546	650.139537962949	-0.144458814172128	0.0525568254643869	-2.74862138068091	0.005984647172802	0.251265078535525	-1.01455347079451	-0.99147252639154
WDR6	0.151704938265115	0.075672001507559	0.0449876696698019	93.2846135663184	0.21547721427404	0.130146048540773	1.65565698451871	0.0977913030802712	0.549022470598778	1.2728615102096	1.26959296292051
QRICH1	0.0237154889232657	0.0460098430596297	0.606242923296042	135.821917879126	0.0251300965333815	0.0822349808893066	0.305588890051645	0.759917680529269	0.941652479379054	0.0984330749751955	0.0738602079323834
USP4	0.0959492310189093	0.0763829518041657	0.209057860232272	113.186894087396	0.133703243445143	0.132452881954088	1.00944004745393	0.31276364039856	0.765534937407494	0.761248339332877	0.755900837785326
RHOA	0.00229077486106386	0.0316596950364347	0.942318449895373	260.782016113002	0.00989898352681823	0.0564370782310516	0.175398582582396	0.860766454258032	0.970298778718454	-0.0981596406025635	-0.0218194163931445
RBM6	-0.0315477869587908	0.0284737996503159	0.267879760147594	943.631918488018	-0.0526678667674701	0.0527478964404718	-0.998482789297731	0.318045306007715	0.768015357672896	-0.408661556291954	-0.414855219410919
RBM5	-0.0415164227669599	0.0403947289356654	0.304058820852907	596.964711459612	-0.0642470908566427	0.0720850419764434	-0.891267995344137	0.372785414099697	0.801016834650167	-0.500133544130108	-0.487594211653688
GNAI2	-0.00154641483190326	0.0394651182990433	0.968743414506819	322.558049061524	0.00105097365713633	0.0739919084952636	0.0142038998386372	0.988667308680043	0.997516347124671	-0.133369610721057	-0.0774013203547873
SEMA3B	0.0111445871815082	0.0646701925937523	0.863178430082544	895.783680648129	0.012398388408935	0.111422369695255	0.111273781403548	0.911399245679025	0.981842704384632	-0.0169172491177326	-0.00611852046680751
DOCK3	0.00490390074378022	0.0394407781343762	0.901049402074098	2308.51246419154	0.00562851232181943	0.0659368007497009	0.0853622295565342	0.931973419971335	0.98579899892473	-0.0741816536880935	-0.0486458919377223
DCAF1	-0.00766793612278905	0.0511964072828157	0.880942222996924	107.847673303917	-0.0297635033524229	0.0943550374509983	-0.315441593331782	0.752426390643492	0.940293655354447	-0.189540558466188	-0.270973358247999
RAD54L2	0.10682552226516	0.024997221165816	1.92431821099867e-05	236.632714867227	0.142690117327758	0.0543814427830962	2.62387516816878	0.00869356415104655	0.269059033241071	0.861048953955191	0.81235506516706
GPR62	0.108322877960839	0.0676954424550551	0.10956525965059	134.592826416093	0.151362852411698	0.111932127015908	1.35227352903055	0.176287829220716	0.6464131203194	0.874788657623803	0.866835918558977
PCBP4	0.030432867341018	0.0519795338691975	0.558226435190239	336.373106225457	0.0487558420790876	0.0974160925038746	0.500490635847957	0.616729648097305	0.903734277233501	0.160071594904812	0.222273686136478
DUSP7	-0.0113817819839516	0.0597169419154239	0.848842495299212	121.03673583626	-0.0157694917558012	0.106418385772182	-0.148183903010521	0.882197635101247	0.97458651965985	-0.223618728236082	-0.18306502405109
WDR82	0.0065895832882623	0.0395116690897022	0.867546598863074	145.228585070154	0.0115591141563614	0.0753769821900833	0.153350715570066	0.878121708361135	0.973209673061468	-0.058713866904119	-0.0113907185758839
DNAH1	-0.0177105850092965	0.0621546538377016	0.775687177098128	88.0769413340507	-0.0275072014822867	0.11641407892827	-0.236287584246881	0.813209520541019	0.9575889774137	-0.281691688719805	-0.256799599888607
PHF7	0.0202882560551343	0.043092443527382	0.637778035016079	85.6880649753674	0.0197456830771547	0.0920393557498796	0.214535216117922	0.830129707698531	0.962130943341032	0.066984859866832	0.0400361100819442
NISCH	0.0237601343745467	0.0542917697628857	0.661648815811407	131.462469839473	0.03634396081916	0.0951263904476277	0.382059706545571	0.702417078266923	0.930766056387391	0.0988427406762187	0.144304063324856
UQCC5	-0.117973905211241	0.05078060619651	0.0201679868771248	103.742406196162	-0.165457302499894	0.0933835323374191	-1.77180385404627	0.0764271225942521	0.498783624012487	-1.20170575911141	-1.12338195899432
PBRM1	-0.0120387535809452	0.0254128010713901	0.635693935532805	672.391869627534	-0.0301317331132105	0.04429587160302	-0.680237954978094	0.496353803380955	0.859525678729992	-0.229647085484419	-0.273286523750904
SPCS1	0.0536304835887045	0.0476667905500722	0.26054152765701	133.434090500928	0.0806518939360892	0.0856013216512328	0.942180475491849	0.346100248258519	0.787915359880015	0.372932422817058	0.42264001903877
NEK4	-7.90545072177638e-05	0.0550135076898474	0.99885343887872	104.37171627852	-0.0122617669707903	0.0984543974449372	-0.124542603367695	0.900885670328974	0.979457696154349	-0.119905143931747	-0.161030009963638
STIMATE	0.00766471110504476	0.0627619503348841	0.902801184832302	90.5827206926374	0.00718724580410962	0.113051776614921	0.0635748151804013	0.949308785738858	0.992713121507439	-0.0488485171738585	-0.0388541561699631
SFMBT1	-0.0535098437604922	0.040307328628578	0.184328044780568	193.898717198017	-0.0889743030328572	0.0724919025344534	-1.22736884979078	0.21968398880519	0.688719570511225	-0.610184917293849	-0.642926942138869
TKT	0.0938045150463672	0.08589169217613	0.274777902691444	164.698967520509	0.136168405487663	0.146002549277885	0.93264402684158	0.351003793591417	0.7907603932857	0.741568471682791	0.771386625201398
DCP1A	-0.00231532423225352	0.025030716647782	0.926301332634807	262.419530272227	-0.0049078221842295	0.0503362430798949	-0.0975007645373869	0.92232872711153	0.983768430873013	-0.140425106846198	-0.114833604344061
ERC2	0.439727768363039	0.249908682139359	0.078483492713072	109.563733696538	0.664430014092667	0.411833903674259	1.61334462307455	0.106669656937572	0.555724177449396	3.91575280635243	4.08984879110786
CCDC66	-0.0452058607376986	0.0332731624110289	0.174264396538057	445.060106982543	-0.0727725684405278	0.056602027201933	-1.28568837615842	0.19855183954078	0.673828506839614	-0.533987747622272	-0.541150014966967
ARHGEF3	0.25981991571334	0.27599331962874	0.346500276254601	191.387704895546	0.381339672473948	0.444774250177303	0.857378034636521	0.391235994587773	0.812577674673604	2.26492221867304	2.31151666760561
APPL1	0.0416555880411174	0.0333294949481371	0.211368392601512	279.675238141397	0.0469187754905145	0.0639684232362262	0.733467750443843	0.463273190345188	0.846893687745467	0.263051038746991	0.210733502501841
DNAH12	-0.221614296297546	0.104262995503042	0.03354227647905	97.3519088005355	-0.348399381696798	0.168554062685627	-2.06698893011321	0.0387351970648683	0.398306643866369	-2.15270775932684	-2.27259734485274
ARF4	-0.0562200395994035	0.0476318419335293	0.237879444361196	105.451041185708	-0.0946457284278083	0.0905202505043172	-1.04557519340155	0.295757207328176	0.749211741896205	-0.635053616039243	-0.678554007012286
DENND6A	0.0555059929383199	0.0250286904098858	0.0265756589596054	302.203611167748	0.080077192517058	0.0566436807601351	1.41370037120566	0.157449896324224	0.625909680102681	0.390142056283432	0.419029828775684
SLMAP	0.00149327125635264	0.0229512994046083	0.948124156670715	491.640189732665	-0.010912275453267	0.0426433673499965	-0.25589619515045	0.798030992664525	0.953855323318421	-0.105477516532111	-0.152552701616476
FLNB	-0.0176727447676992	0.151840653202832	0.907343402224776	131.46381154782	-0.0407040827859454	0.238127152763513	-0.170934235401409	0.864275476849731	0.971194896412903	-0.281344467476518	-0.339700478167072
ABHD6	0.0447870312048533	0.0352920836960266	0.204427148556617	488.727652863196	0.0594585669983055	0.0660128534199583	0.900711966199129	0.367741484681323	0.798337911204516	0.291785093887654	0.289506638783404
PXK	-0.0161194694220001	0.0315084090426263	0.608936154063828	3804.29469542792	-0.0236962663151241	0.0583770025515285	-0.405917832012833	0.684802975292081	0.928272087418595	-0.267091646301663	-0.232859862525622
FHIT	0.0349797488447513	0.0366862988219462	0.340345590719054	3727.96154950584	0.0473618856901775	0.0643354465515825	0.736170932647588	0.461626679436937	0.845035032017029	0.201793681819672	0.213517055970343
ATXN7	0.18174624962427	0.0524771809913313	0.000533516444154653	184.308816564165	0.261740878604042	0.0962179834720447	2.72029062716834	0.00652245624813806	0.256691469868964	1.54851993731704	1.56021453608521
MAGI1	0.0710579778431534	0.03737405221011	0.0572673093662216	1394.83407907268	0.093005880829891	0.0674096181883899	1.37971232191179	0.167675237510739	0.638511343942341	0.532846735383888	0.500245957909561
LRIG1	0.0760584499009763	0.0469821440865069	0.105473100974609	438.205451502495	0.100601259604085	0.0802830810838758	1.25308169848366	0.210175975752253	0.682680565375697	0.578730959470334	0.547959016529227
SUCLG2	0.0303868049983129	0.0344928130645732	0.378339213050519	308.634197271258	0.054503625774271	0.0722843411594139	0.754017051273528	0.450838983101327	0.840462924739308	0.159648927838545	0.258380422684396
SUCLG2-DT	0.184284500476691	0.16544055243614	0.265321391501294	91.0957676019672	0.258889416876479	0.254139687112349	1.01868944523423	0.308350425004836	0.760280412112254	1.57181087256342	1.54230207054482
TAFA4	-0.0515068003531504	0.0669210727317808	0.441498699669913	228.745381887869	-0.0817247080019068	0.118185023999016	-0.691498002340693	0.489252635672331	0.858989314677943	-0.591805034055912	-0.597386046422669
TMF1	-0.0468800244531257	0.0371391189788954	0.206847495306032	210.794659965211	-0.0659203022608024	0.0702158380152644	-0.938823834110927	0.347821199743133	0.788259835814399	-0.549349837878507	-0.498105080983999
UBA3	0.0321869846689417	0.0289038396023127	0.265455743170394	321.508000696489	0.0396797635221076	0.06190670447279	0.640960682046128	0.521548228482501	0.867820150623841	0.176167337790216	0.165259088036745
ARL6IP5	0.0921373789449768	0.0427358010081398	0.0310855070248983	378.264315981368	0.125568180024505	0.078188476865057	1.6059678492167	0.108280974251452	0.559626955094822	0.726270866661856	0.704797559146687
MITF	0.0945473974253621	0.0288560459933176	0.00105095054749235	864.319037843179	0.127900063600988	0.054188104741179	2.36029778512983	0.0182602705634148	0.343957745824749	0.748385144419588	0.719446110731368
SAMMSON	0.251702801170535	0.153452333483272	0.100949660511179	187.991912863949	0.362211856645852	0.235841065255601	1.53583031120255	0.124580003521896	0.58448058994993	2.19043975015595	2.19135852605603
FOXP1	-0.0636640655755038	0.0344157872108687	0.0643350815552417	1700.2576365429	-0.0982993611322641	0.0669259268442558	-1.4687784804388	0.141892882727371	0.607504371549415	-0.703359838340468	-0.701505593310356
LINC00877	-0.0136973300523195	0.0821075747017752	0.867510297260858	762.836894708328	-0.0217794129934458	0.131223742608063	-0.165971588377084	0.868179309225888	0.971194896412903	-0.24486614752437	-0.220818470302593
LINC00870	0.149439461053949	0.0620478597844542	0.0160202132156732	85.547264554979	0.190828322143996	0.128205768030216	1.48845348439409	0.136631340595405	0.602716926795711	1.25207354003041	1.1147522275109
RYBP	0.0318934090733339	0.024786617204766	0.198192279544762	1960.84041454483	0.0323878504223147	0.0473009096848092	0.684719398382229	0.493521005677233	0.859525678729992	0.173473494437146	0.119452356401181
SHQ1	-0.0340703952634109	0.0536546266545002	0.525431972466742	160.329921499127	-0.0591428884840596	0.0971395883813119	-0.60884433905464	0.542627621036036	0.877374279360478	-0.431808955856049	-0.455530358849249
GXYLT2	0.0985928086926709	0.0747132811481593	0.186963403540498	224.721540360697	0.138656930572187	0.129320666633177	1.07219467840738	0.283632600143979	0.740712773205899	0.785505751227228	0.787019175830452
PPP4R2	0.0227296692974832	0.0465811172519325	0.625578975057493	659.519210583654	0.0272478944517085	0.0802403086528393	0.339578634593703	0.734173870118268	0.937133275232774	0.0893872152853177	0.0871639047229986
CNTN3	-0.0953962979107933	0.473464154524032	0.840318741681565	137.976696177002	-0.16995711215615	0.702558111139568	-0.241911821187966	0.808848490162656	0.956511855460868	-0.994534119968094	-1.15164910514848
LINC02018	0.093824016112881	0.0918443426489366	0.306991726807008	143.772862053786	0.110510609074726	0.158537471536645	0.697063022410963	0.485763354122865	0.855696163846489	0.741747413049826	0.610208100640991
ZNF717	-0.00114769481499467	0.0459432291135512	0.980070344232662	265.904213061316	-0.0143212115903727	0.0820507159350421	-0.174540970510368	0.861440335079843	0.970298778718454	-0.129710964418862	-0.173967139865831
ROBO1	0.0583948432989747	0.0429036662882439	0.173491935758591	2077.12507960303	0.0664513795450898	0.07198209685134	0.923165376556445	0.355921029131301	0.793313682538837	0.416650085079058	0.33343446448904
GBE1	-0.00909444256758151	0.0561472401955663	0.871325634439907	236.161756489818	-0.0116891173829704	0.102253642221672	-0.114314924427141	0.908988152072469	0.980969554885706	-0.202630150932007	-0.157432709004138
CADM2	0.114995103352802	0.0560323442004926	0.0401406488802758	18792.7668068013	0.172195732586929	0.097245429399092	1.77073342830585	0.0766050408462483	0.498890594928602	0.936012854359616	0.997705024968067
CHMP2B	-0.0455536855469297	0.0525082303986308	0.385638952688879	97.48375357436	-0.0598113154338663	0.0981221151169675	-0.609559989229417	0.542153322730467	0.877374279360478	-0.537179380593127	-0.459729319189114
CGGBP1	-0.0811356018812443	0.037543808652521	0.0306882800182023	392.6748607904	-0.127189332922745	0.0636873454853873	-1.99708956235156	0.0458154545881593	0.425139536420416	-0.863678279822992	-0.882988170880176
ZNF654	-0.0439400805845366	0.0381618431278899	0.249561955431685	304.824454830306	-0.0686142066102765	0.0737644500538778	-0.930179870658026	0.352277962251385	0.790926674638711	-0.522372976152647	-0.515027794118326
C3orf38	0.10818040458698	0.0315655422069539	0.000609912428962124	193.72849569616	0.146844371107526	0.0663856755973873	2.21198880309813	0.0269674386010081	0.361033851233257	0.873481325008617	0.838451479843378
EPHA3	0.155941562204899	0.301400237324872	0.604883722649215	108.893683768302	0.218625619712317	0.488580676589902	0.447470868553862	0.65453511693049	0.918979674102872	1.31173668038857	1.28937078542297
ARL13B	-0.00307394672481207	0.046937300260537	0.947783479124945	161.94975785823	-0.00816439548064695	0.0855852086344487	-0.0953949357711879	0.924001138404802	0.984175679643343	-0.147386210526623	-0.135290921511592
NSUN3	0.0770491402739277	0.0474722089915199	0.104581546916412	134.963590752983	0.0961564605588661	0.0823237410963248	1.16802831453391	0.242795343871694	0.704019123377381	0.587821513031507	0.520037438988196
CRYBG3	0.0192430150258916	0.0800131951506841	0.809944197862209	433.411742266294	0.0218796491241162	0.131743101036589	0.166078139591078	0.868095457315509	0.971194896412903	0.0573937506564345	0.0534413726920189
CLDND1	-0.017292678212224	0.0510352193887749	0.73473167636412	3126.62221709258	-0.0261449358838859	0.0856946196438237	-0.30509425203768	0.760294368850258	0.941792995256911	-0.277856984935363	-0.248242046633608
CPOX	0.0759253620889657	0.0670164216750394	0.257240846254744	570.526431653593	0.107475403369315	0.113077201007125	0.950460414761615	0.341878358701017	0.7833544769553	0.577509748568872	0.591141382304695
ST3GAL6-AS1	0.0465768347426395	0.0969396487158939	0.630891457486033	104.192504472804	0.0716519322095377	0.160710932991898	0.445843545772644	0.655710264143781	0.918979674102872	0.308208292667461	0.366103575735544
ST3GAL6	-0.0496669872505279	0.0557363565056467	0.372872445442541	695.264174512873	-0.0703440669418744	0.0982108791572237	-0.716255343048727	0.473833695797487	0.851987982530412	-0.574922948584432	-0.525894523725781
DCBLD2	-0.0698327718234517	0.052394484491062	0.182588656714047	271.799924384128	-0.112880840514102	0.0958133930962613	-1.17813216781388	0.23874391962539	0.704019123377381	-0.759963754237067	-0.793104314215617
CMSS1	-0.0261104497599148	0.0247522812214751	0.291484583635659	540.184569595959	-0.0590736577476108	0.0451161160225595	-1.3093693109148	0.190409281770891	0.665688312350655	-0.358768667064328	-0.455095461488015
FILIP1L	0.236213146913758	0.0854042033086152	0.0056778860546508	84.1711571635793	0.314516008565022	0.161369153321299	1.94904665539637	0.0512898532934091	0.437749928955976	2.04830701574188	1.89174018402845
TBC1D23	-0.0968834681818225	0.0343435599919022	0.00478729625249665	234.062904192751	-0.152293585734025	0.0635039516567046	-2.39817494440831	0.0164769936123903	0.334982273168262	-1.00818036239912	-1.04068941549187
TOMM70	0.00999705040104357	0.0359283949368425	0.780820999802145	114.754212114251	-0.000678594173990699	0.0736285974225204	-0.00921644846901757	0.992646442166732	0.998331835415832	-0.0274470219418609	-0.0882662125170636
TFG	-0.0251542197288911	0.0317613676252859	0.42837505881465	207.081234438451	-0.0422787423126898	0.0644065289060288	-0.656435660030302	0.511543852400543	0.864199185049855	-0.349994320859745	-0.349592259016876
SENP7	-0.0416349465069873	0.0380034293529091	0.273272417935416	531.269688749237	-0.063059148644001	0.070867731570391	-0.889814690644726	0.373565397027954	0.801016834650167	-0.501221115420197	-0.480131732412872
PCNP	-0.037712054773084	0.0253320449637667	0.136563894971808	245.343584425544	-0.0479527987998828	0.0526306111614125	-0.911119930810164	0.362232186043246	0.797355648764359	-0.46522474521677	-0.385235852026954
ZBTB11	-0.0387045872995995	0.040706962580638	0.341700832705485	173.084224789648	-0.0576036807969153	0.0768247238113381	-0.749806545850723	0.453371225777364	0.841634630254659	-0.474332202339438	-0.445861281270908
RPL24	-0.0987515928034305	0.0924829260468575	0.285618912749497	154.476085911377	-0.139935988516958	0.155847351842849	-0.897904179071741	0.369236636501635	0.798773026375945	-1.02532223376008	-0.963060797098346
CEP97	0.00516458737977881	0.0205287292979869	0.801366861551744	543.036646425724	-0.00360211750153495	0.0421882649121511	-0.085381977880239	0.93195772040545	0.98579899892473	-0.0717895987212452	-0.106631358489378
NXPE3	0.0894432751129124	0.0291608767513538	0.00216048601860361	707.798884768941	0.124033927377906	0.0522633443503882	2.3732489552591	0.0176323748228226	0.337987436246619	0.701549827825291	0.695159608408363
ALCAM	-0.0277040627098552	0.0287711835799061	0.335592650113353	3970.15896848133	-0.0408171695297371	0.0566732384743462	-0.720219465633916	0.471389880690912	0.851064238308753	-0.373391625228395	-0.340410872552402
CBLB	-0.0956416309823172	0.0448906788626261	0.0331266088100831	457.478494779498	-0.13925752065757	0.0814313302295473	-1.71012213929228	0.0872432896203327	0.529749676614389	-0.996785290957443	-0.95879876123299
LINC00882	0.0491581067590612	0.0704637698519279	0.48540446934696	1207.91518622337	0.0614044302173074	0.114457322808427	0.536483194876775	0.591624647239181	0.893523856118492	0.331893989189708	0.301730266938663
DUBR	-0.0610738946909244	0.0429054441415354	0.15460479995244	1358.64237572336	-0.0965243144993451	0.0767343003052584	-1.25790310350599	0.20842680117762	0.681590232604887	-0.679592485995342	-0.690355009966591
CCDC54-AS1	-0.0963987743074095	0.0713791144694063	0.176849904529695	477.530847529941	-0.144158738472271	0.120890368454658	-1.19247496980158	0.233075059531669	0.70081585085662	-1.003732821829	-0.989587494731723
BBX	-0.0518470447347637	0.026282556209212	0.0485321545323927	1640.36986397766	-0.0768725824244151	0.0560499031398325	-1.37150250255802	0.170218363927776	0.639907693169978	-0.594927109185934	-0.566905703178243
CD47	0.064224514926855	0.0317138190333873	0.0428543130293372	632.840431812531	0.0825694945350992	0.0564466426074313	1.46278840903513	0.143525285696688	0.61059679247881	0.470143026591568	0.434686105548706
DZIP3	-0.0617044420161866	0.0455604464215185	0.175627181240143	287.09810116212	-0.0954958171098808	0.0805247899240737	-1.18591823958713	0.235654589353547	0.701733972469129	-0.685378374694426	-0.683894139785842
NECTIN3	0.276470331102486	0.107248526893759	0.00994179052563536	251.002272462333	0.386877579838928	0.168225830288114	2.2997513472	0.0214623112667183	0.349995424969189	2.41770607227998	2.34630499174203
CD200	0.0795901173703422	0.0679924349430572	0.241770403234288	169.322501287203	0.118647007172898	0.117185451578427	1.01247215908446	0.311312351845654	0.764213160824182	0.611137464234156	0.661319763528699
ATG3	-0.0476790768727778	0.044005506890514	0.278595521558239	132.893956027063	-0.0719646847944029	0.0862962621266633	-0.833925862151191	0.404322762593161	0.818584808105843	-0.556681925700651	-0.536075008056661
SLC35A5	0.0223093957840455	0.0380983910178768	0.558162379401101	161.302374493403	0.0329435517102494	0.073035405254671	0.451062763263608	0.651944314309631	0.918371451552477	0.0855307945623968	0.122943190619527
NEPRO	0.109626049244603	0.0559411846087861	0.050034817025608	82.7759671651809	0.159330675887774	0.102566360664481	1.5534398886296	0.120318079597453	0.579063124834512	0.886746529303872	0.916888620325061
NEPRO-AS1	0.0295560520622802	0.0503171891793321	0.556938628255156	108.242830032506	0.0714870357624167	0.0827906555706414	0.863467444117774	0.387880511626876	0.809183045954737	0.152025956759692	0.365067720371176
USF3	0.0949997191151692	0.0466308167671957	0.0416226594345154	162.078530479765	0.142497629490285	0.0844708089598917	1.6869452446933	0.0916138810763747	0.53586532531944	0.752535638519801	0.811145884723805
NAA50	-0.115249265202559	0.0621838001507969	0.0638300916260363	135.619184015071	-0.180108906800909	0.110562696850241	-1.62902056418604	0.103308665701402	0.554478270552564	-1.17670452097477	-1.21542119438594
ATP6V1A	0.103953471404099	0.0560343379956601	0.0635713209456836	171.480894794873	0.141312299551863	0.0962894858451168	1.46757767280185	0.142218976479952	0.608124355133205	0.834695077006625	0.803699815407585
CCDC191	0.0496913495025007	0.0545998127374317	0.362769195766108	96.6404800346124	0.056334522734897	0.094920334016161	0.593492672763937	0.55285148519999	0.880872668670325	0.336787013138151	0.26988184961859
ZBTB20	0.00452538175324944	0.0195814250099726	0.817232575167478	7577.94233068747	-0.00439923221921803	0.0449318351061319	-0.09790902616879	0.922004532580668	0.983768430873013	-0.0776549358065925	-0.111638716566191
ENSG00000242880	-0.104392090839641	0.106035260528741	0.324867984874082	342.255558754383	-0.154079411722272	0.166840381916213	-0.923513899648409	0.355739460250186	0.793254499320175	-1.07707932246288	-1.0519077131693
LSAMP	0.0487432266094284	0.0396394417219316	0.218822649267411	3406.99028619731	0.0648043263619581	0.0745585753894607	0.869173344896268	0.384752324451392	0.807155507453728	0.328087057857097	0.323087917277533
LINC03051	0.508154581004257	0.207357561193357	0.0142610428969022	238.611228050603	0.751270417848441	0.340096819512529	2.20898983685075	0.0271753478145161	0.361033851233257	4.54363576788985	4.63536750691341
IGSF11	-0.0188339011528993	0.0508096855598972	0.710879305744707	1259.56051327926	-0.0363691365313145	0.0866859120072979	-0.419550716940634	0.674813697316141	0.923902989296031	-0.291999213500862	-0.312468979790315
TMEM39A	-0.0874827705338035	0.0494393258204742	0.0768108636914779	88.8203179292691	-0.153380880043706	0.0894654900685995	-1.71441390335087	0.0864527368805276	0.529042123681128	-0.92191976290715	-1.04751963932625
POGLUT1	0.0189227660209066	0.0576845108331954	0.742882217277089	105.059649458518	0.0223624587168007	0.100926639917804	0.22157141796272	0.824647534606675	0.960347215704944	0.0544551526724292	0.056474311941364
GSK3B	0.0406417604557343	0.0359150247702903	0.257798910965522	448.259628603819	0.0504669656647677	0.063892116780734	0.789877816037321	0.429599128128855	0.82793435766545	0.253748178622022	0.233022714246365
LRRC58	-0.0855172938997026	0.0367472515080411	0.0199559401945387	235.609988182736	-0.116608005673134	0.0687598095355112	-1.69587447174227	0.089909655143053	0.53586532531944	-0.903884591572741	-0.816517820639063
NDUFB4	0.025908364815768	0.0607912950462594	0.669972726250991	98.3951303743933	0.0349617506052936	0.113018049222905	0.309346611852579	0.757057877431733	0.940293655354447	0.118554857015339	0.135621220912443
GOLGB1	-0.162616661405443	0.0404353691066392	5.77933482848738e-05	365.812080216632	-0.240985660540751	0.070693796577758	-3.40886573089457	0.000652335783297226	0.115171599214239	-1.6113467300767	-1.59784005802879
IQCB1	0.0434572529215076	0.0430551080848503	0.312811490117472	238.980940747654	0.0475598804736094	0.0738287183363627	0.644192145621806	0.519450843500467	0.867019652851988	0.279583076951499	0.214760830242717
WDR5B-DT	-0.152179844418136	0.0499203232632875	0.00230021584695226	95.9429315472412	-0.231243255763443	0.100331811637924	-2.30478501273304	0.0211786168863803	0.349995424969189	-1.51557872180523	-1.53663969606454
KPNA1	0.0679386054378524	0.0406497375514415	0.0946590413665729	330.118940015834	0.088420653645982	0.069039287183888	1.28072952738448	0.200288684654945	0.675665156871798	0.504223441263088	0.47144223133918
HSPBAP1	-0.0106239507591197	0.048011440094246	0.824874757465686	96.5765899897481	-0.0465207002228852	0.0942598926447016	-0.493536528820778	0.621633535822373	0.906638998224413	-0.216664885211304	-0.376239618213627
SEC22A	-0.0938229658483565	0.0396300122005003	0.0179100488070923	223.839171399964	-0.149295027468427	0.0758774683040709	-1.96758050585113	0.0491163245477746	0.435099196911667	-0.980097258791697	-1.02185291101271
ADCY5	-0.0542618607716413	0.036833026228819	0.140701165715226	687.292193554501	-0.0824791217852887	0.0676424063499389	-1.21934044390133	0.222715004190126	0.692398036659666	-0.617085409218886	-0.602125163475302
HACD2	0.0647136238178627	0.0319958380341785	0.0431181393952625	363.407332434207	0.0969752393093203	0.0679103857768645	1.42798834375577	0.153295213572334	0.622056011708866	0.474631079259028	0.525180887350468
MYLK-AS1	-0.00968012776832412	0.0427266021871293	0.82076610312941	89.3770773926667	-0.017687717078596	0.0783345052967993	-0.225797265350429	0.821359104091167	0.959784779922516	-0.208004385741088	-0.195115034984475
MYLK	0.117716729486698	0.0787229713187158	0.134828641573799	160.097619414252	0.167167962895418	0.13406088495543	1.24695553778416	0.212413800937122	0.684758399271342	0.960986437246022	0.966121311087689
CCDC14	0.037498594423189	0.0547914227390836	0.493730166184362	215.399583827869	0.0438561207366687	0.0970325336474321	0.451973364892439	0.651288170589576	0.917885052526233	0.22490655468922	0.191494353257758
HEG1	0.245909215566514	0.0745694238935405	0.000974726532399706	143.320640308487	0.345472294617353	0.122798153361606	2.81333460772846	0.00490306015705381	0.230502494755177	2.13727793322248	2.08620304558849
ZNF148	0.038307521125313	0.0170247836232157	0.02444239122127	595.708257797857	0.0516141519532719	0.0403169851032201	1.28020862227492	0.200471774323068	0.675691141617622	0.232329248715017	0.240229170732388
SNX4	0.0758859181899962	0.0406595002758994	0.0619887691991726	196.278809529842	0.0913182985533578	0.0779306345658772	1.17178949025705	0.241281583230474	0.704019123377381	0.577147812200019	0.489644812860768
OSBPL11	-0.104229374184376	0.0588647721212918	0.0766176062270077	106.833586342821	-0.15801453565017	0.101159890691479	-1.56202754441569	0.118281500141177	0.57670827358078	-1.07558623793277	-1.07662758616436
ZXDC	0.0417110390639729	0.0310140981674594	0.178655672013232	557.115335599549	0.0521960941027738	0.0521535619797087	1.0008155171277	0.316916006249431	0.768015357672896	0.26355985614045	0.243884846205318
CHCHD6	0.0110837117716876	0.0589694757715965	0.850910545291941	127.339825050667	0.00199197986393264	0.0965826430800121	0.0206246153595364	0.983545104423271	0.997516347124671	-0.0174758405693515	-0.0714900569877922
SEC61A1	-0.0144654017477515	0.0384311063624764	0.706620835832761	109.269809483925	-0.00528330313535039	0.0799723341535361	-0.0660641356948161	0.947326764016818	0.991825102963301	-0.251913956887193	-0.117192320764139
EEFSEC	0.065717827929598	0.050034687845937	0.189032925707934	160.166925760273	0.0751078202045993	0.088819392992014	0.84562411061909	0.397762470819692	0.815777278927417	0.48384563459672	0.387812958689772
RPN1	-0.00126361148364062	0.0667195829142133	0.984889656381962	103.979533257153	-0.00936174769252011	0.11426523699223	-0.0819299722203059	0.93470240016801	0.987857341324382	-0.13077461327801	-0.142812512991348
RAB7A	0.00355787745173725	0.0222382435161164	0.872889629169954	495.70400324828	-0.00480304080827399	0.0442422508238134	-0.108562306818458	0.913549658795235	0.982168202620207	-0.0865327344747673	-0.114175383064801
ACAD9	-0.0421857493187433	0.048234476648597	0.381792986593112	148.395732364719	-0.0721062868360237	0.0869369309780765	-0.829409159315818	0.406872920362333	0.819127427748472	-0.50627527017795	-0.536964531372532
CNBP	-0.0735721004926469	0.0373381495981054	0.0487894463596461	207.457094444126	-0.114361786835422	0.0692477687856086	-1.65148695533406	0.0986391822079832	0.549653861905953	-0.794275753705558	-0.802407402414694
ENSG00000289469	-0.0441596711489749	0.0594445455953583	0.457559355677145	91.764296167565	-0.0521023158481678	0.108500957022393	-0.480201440411395	0.631084162720482	0.909938458562586	-0.524387934450473	-0.411302511248851
H1-10	-0.263208702752348	0.106005087097137	0.0130287741421605	108.01539576167	-0.365816224602424	0.177774391737759	-2.05775545637671	0.0396136139404297	0.403289432361673	-2.53437713862657	-2.38200740473667
ENSG00000290993	0.107740453740181	0.0462234617141381	0.0197607022610191	297.591637437549	0.15092747570296	0.0756617298830614	1.99476638898192	0.0460683647762922	0.426079047880239	0.869444345497855	0.864100945749421
IFT122	0.0374349820128843	0.0600611859494021	0.533100034676263	103.546964177687	0.0539105301683282	0.109437705783945	0.492613855363158	0.622285456201234	0.906801287066481	0.224322848580007	0.254654682829319
PLXND1	-0.00327856302977873	0.16875008916866	0.984499265896652	92.8232566278368	-0.00241129181719004	0.26629937644171	-0.00905481585954011	0.992775400948668	0.998331835415832	-0.149263765341502	-0.0991507657010365
TMCC1	0.0367089375100823	0.0158522302764855	0.0205749030672889	833.416406095583	0.03962307748245	0.0336621701892806	1.17708030289347	0.239163456081065	0.704019123377381	0.217660679833122	0.164902994626066
PIK3R4	-0.0747778793760873	0.0429139301282305	0.0814195406221025	142.790473331524	-0.132167138322627	0.0807869902678159	-1.63599532405505	0.10184056602354	0.553309947220691	-0.805339954814318	-0.914258016387927
ATP2C1	0.0132901400599246	0.0698929384066346	0.849191614833714	456.610345240165	0.019133981250435	0.117037583704724	0.163485785033879	0.870135964477082	0.971823237169426	0.00277029796266116	0.0361934886691453
NEK11	-0.0184153926093884	0.0871485110718353	0.832645015519494	104.699664821073	-0.0286435053318067	0.148337491775348	-0.19309686977306	0.846883104084058	0.96696654704608	-0.28815898810404	-0.263937694484509
NUDT16-DT	0.0284468852257767	0.0487443558327422	0.559493889586202	92.8672779822369	0.035818406107111	0.0999543546586784	0.358347630069974	0.720083177879301	0.936087220244518	0.14184826571635	0.141002605487225
MRPL3	-0.0959072275026419	0.0395419288465384	0.0152891488063662	118.880919519896	-0.162942035077498	0.07392978097469	-2.20401079144656	0.0275235851657438	0.362070064464657	-0.999222398917299	-1.10758141690988
DNAJC13	-0.0123891916859825	0.0427553318443945	0.771992572778448	229.6910093457	-0.0230549326449223	0.0802307751288744	-0.287357720374623	0.773838430827652	0.946258103176142	-0.232862698001403	-0.228831098205787
ACAD11	-0.0604713050886831	0.0318583738873331	0.0576790836984553	284.354361958402	-0.0766820561416392	0.0654138490919559	-1.17226026607673	0.241092578979397	0.704019123377381	-0.674063136761574	-0.565708844934707
UBA5	-0.0397980120045324	0.0435963767268665	0.361308654064965	94.2961105624406	-0.0640286606732278	0.0933452077514471	-0.685934095767602	0.492754668310873	0.859270468128558	-0.484365443921962	-0.48622206518734
NPHP3	0.0640078348021804	0.0694299032225639	0.356577681028093	578.552695455746	0.0902500776060715	0.114293818611526	0.789632183983831	0.429742606868021	0.82793435766545	0.468154774426436	0.482934405099433
CDV3	0.0857495455724	0.0717287879057244	0.231903823520116	92.6381703114929	0.135473623619627	0.127697282966618	1.06089668058985	0.288736857980049	0.74362210371906	0.667656244981157	0.76702210711968
TOPBP1	-0.0579350349527909	0.0450600378469401	0.198537365646217	91.3228754359115	-0.0915409537847714	0.0874671106476818	-1.04657571408182	0.295295307729965	0.748445870631031	-0.650790376527472	-0.659050266784426
TF	0.103723712940489	0.0465753079542282	0.0259465532740144	4609.90758794102	0.15074872808626	0.0756296715668824	1.99324848254758	0.0462342445754678	0.426079047880239	0.832586818284621	0.862978079363524
SRPRB	0.294659049767298	0.13331500651752	0.0270880473105276	134.684523039918	0.423961815845333	0.209158197528206	2.02699115241782	0.0426633175103211	0.41390554554785	2.58460536366906	2.57926273868824
RYK	0.142329227186481	0.0321213486264449	9.38034355956235e-06	271.029064857305	0.198311093521509	0.0650304122296905	3.04951309275212	0.00229212641962013	0.174748592604903	1.18683018694106	1.16175790293368
AMOTL2	-0.00528166688626073	0.0593402794795255	0.92907679391545	319.595736695995	-0.00924081923153976	0.103450684303489	-0.0893258395897158	0.928822959126452	0.985194745602347	-0.167644203259449	-0.142052858085506
PPP2R3A	-0.0835069559370925	0.026033942868331	0.00133838924537051	897.662611916622	-0.129470589746609	0.053668632810912	-2.41240707962073	0.0158475763959722	0.329168390218507	-0.885437773652504	-0.897318692609176
MSL2	-0.0380322300468964	0.0537052716836767	0.478842378396982	238.974459743089	-0.0603931920715762	0.0886245361754449	-0.681450021380301	0.49558678075607	0.859525678729992	-0.468162666645121	-0.463384583126549
STAG1	0.0149232642473471	0.0235059627798919	0.525512270574703	1265.31535029474	0.00423918371614107	0.0483434328316648	0.0876889262477946	0.930123921291969	0.98545420629581	0.0177558103923241	-0.0573734510464187
NCK1	0.0662313817832108	0.0430938670472928	0.124315426614732	115.293801664941	0.0767236339680211	0.08156972273378	0.940589613359664	0.3469152066872	0.788127952202664	0.488557993715449	0.397963264435491
ARMC8	0.00492880745967608	0.0296657173978594	0.868042925132095	492.473343143646	-0.00270807263667031	0.0544809684192302	-0.0497067639442774	0.960356066276564	0.993987789054222	-0.0739531101985573	-0.101015099404204
NME9	0.028058247152082	0.066584132441009	0.673466377301662	129.51121112954	0.0408228875983978	0.118547311621431	0.34435945480368	0.730575976686154	0.936709722317942	0.138282131108312	0.172440026299745
CEP70	0.0622174013070777	0.0615653100015063	0.312211812116699	206.668964896502	0.0840825831049236	0.109986743797429	0.764479247242601	0.444581699159215	0.840379445998201	0.451725795171837	0.444191106652018
PIK3CB	-0.0205892558491665	0.025155946542002	0.413091854117874	349.355260144086	-0.0306611358333209	0.051128150206666	-0.599691866601568	0.548711609739772	0.878372872612656	-0.308106310451582	-0.276612154212398
MRPS22	0.336082136349761	0.0799816692607246	2.64579380568836e-05	190.359377448916	0.48019053562299	0.134926081931936	3.55891558360987	0.000372389189478423	0.0861132842840087	2.96470271550378	2.9324833327652
COPB2	0.0235287619029474	0.0422772502752103	0.577845297291564	243.621201666864	0.0253038034985995	0.0750880488342707	0.336988427471972	0.736125623948364	0.937779788173084	0.0967196718516092	0.0749514096828813
COPB2-DT	0.0986230781197612	0.0422233082934308	0.0195042924836192	441.763508134562	0.133696823022251	0.0731697714553679	1.82721389397538	0.067667615641036	0.476448458124366	0.78578350283938	0.755860505627717
NMNAT3	0.0144369669332569	0.0722625416618674	0.841648786698255	117.085213183002	0.00859203183842805	0.119167415397291	0.0721005134648859	0.942521917604942	0.99080806413171	0.0132935566942075	-0.0300294957552306
SLC25A36	0.0125775650979206	0.0539924025622213	0.8157997296393	306.707996224052	0.00786811604454291	0.0916515119107714	0.0858481860310502	0.931587100924964	0.98579899892473	-0.00376827456747302	-0.0345770288982386
ZBTB38	-0.0132318926918181	0.0288973004594312	0.647028791785722	574.290055420713	-0.0193772407319078	0.0625313377767545	-0.309880476267551	0.75665185018584	0.940293655354447	-0.24059530431187	-0.20572837547826
RASA2	0.114610995691214	0.0446170391009298	0.0102059615636177	378.049281286497	0.154192037692322	0.0781735074553008	1.97243340757722	0.0485601512854173	0.434144556987312	0.932488290715656	0.884608446717669
ATP1B3	0.276482015580701	0.112066440355583	0.0136202465781177	140.579140284699	0.405344646714859	0.190811605318525	2.12431862327352	0.0336435094902906	0.378442292596634	2.41781328880085	2.46231240501
TFDP2	-0.0625845103536886	0.0493872389356337	0.205076539172049	473.286253075611	-0.0740531446746914	0.0914286301674353	-0.809955749518244	0.417965608623254	0.823535264759843	-0.693453862836822	-0.549194407583067
GK5	0.396600109481279	0.116108873424798	0.000636041489655464	116.817172658743	0.565002679433522	0.188634307205286	2.99522757977765	0.00274240145655522	0.188232733028471	3.52001433574971	3.46526081623194
XRN1	0.0294979996459809	0.0212060375433659	0.164219686603021	605.619100152208	0.033319014536017	0.0459189373316208	0.725605087404164	0.468080901441572	0.848973984258315	0.151493269035926	0.125301793178787
ATR	-0.0137668580479376	0.0411994151275426	0.738265025886686	279.249521331621	-0.0291500530693227	0.07575699245906	-0.384783663172423	0.700397703877982	0.930766056387391	-0.245504134917227	-0.267119753287933
TRPC1	-0.0278701268874942	0.024275645118447	0.250939888702117	562.10412273794	-0.0471330508919824	0.0506563162735223	-0.930447659033954	0.352139352308393	0.790926674638711	-0.374915426551831	-0.380086315559347
U2SURP	-0.0141324416618185	0.033968971716333	0.677380934549809	775.095245499128	-0.0257771711914891	0.0561028640501735	-0.459462660737539	0.645901959841512	0.91668210777882	-0.248858722297712	-0.245931802622316
SLC9A9	0.0199827034756528	0.047369708961793	0.673137716576502	1498.58148929655	0.0214931351472934	0.0791599385785872	0.271515308541527	0.785994727261542	0.95014832257802	0.0641811159672563	0.051013348418085
DIPK2A	0.0497920733417063	0.0346400296982791	0.150600313660024	524.150438157625	0.0650931827154474	0.0648148277524676	1.00429461857158	0.315236626761838	0.767638476579647	0.337711252921018	0.324902470644315
ZIC1	0.504584020299492	0.244724460890023	0.0392224507918846	153.109267151582	0.715892656038907	0.406067154714815	1.76299079530746	0.077902042131953	0.503996914815114	4.51087237963426	4.41312958129657
ENSG00000239922	-0.159211698636034	0.0539117138937219	0.00314505214932975	238.258488926921	-0.2224862532272	0.0961520388444634	-2.31390052567784	0.0206731792823781	0.349995424969189	-1.58010286491538	-1.48162948686155
CPB1	-0.212516678974553	0.0979369229790047	0.0300118307513646	176.710117484207	-0.30114462659078	0.154694483423911	-1.94670566089645	0.0515700325609979	0.437749928955976	-2.06922821838073	-1.97574988438217
HLTF	-0.0779308176089875	0.0390481598484229	0.0459598794501291	230.458933775103	-0.116354429358641	0.0734966105188705	-1.58312646715547	0.11339264216765	0.567301443924505	-0.834271248247464	-0.814924891317475
HPS3	0.0117370668199783	0.04883356923525	0.810060230805156	118.176003948583	0.0148977020734938	0.0853710299456743	0.174505357179993	0.861468320943028	0.970298778718454	-0.0114806686941522	0.0095818024441706
WWTR1	-0.0600715682464146	0.0778423182609049	0.440287174500504	163.584428548663	-0.0875437319486589	0.128438537738643	-0.681600191733731	0.495491793688581	0.859525678729992	-0.670395160091739	-0.633940303811908
COMMD2	0.0413760855243641	0.0479540793507101	0.388232464522261	134.768514573539	0.0494401435225471	0.0847764048023721	0.583182828262183	0.559770229632671	0.883057023800262	0.260486329662901	0.226572367723793
ANKUB1	0.168117413826891	0.0645296429514384	0.00918007605833318	275.077184870879	0.23432991099516	0.107965140279605	2.1704219564602	0.0299748949639367	0.365076165113035	1.42346203307658	1.38802284647679
RNF13	0.0367132743008048	0.0274986249233803	0.181845283585525	1514.21745793183	0.0453343388197717	0.0497104834889783	0.911967368609945	0.361785895503827	0.797352006153965	0.217700474131546	0.200780303063366
TSC22D2	0.00143089776364995	0.0252843350011344	0.954869997034565	297.041318809419	0.0192922331601618	0.0600512522256083	0.321262795448165	0.748011248150384	0.938937936643564	-0.106049854360046	0.0371876040213804
SERP1	-0.169799895787813	0.0598012245800885	0.00451977517985344	194.368588625765	-0.251203531721668	0.101053167426734	-2.48585510101695	0.0129240575941706	0.307380442273973	-1.67725993432118	-1.66202723040257
EIF2A	0.0131735511647182	0.0487244108951256	0.786876688010002	112.730092891889	0.0157793366659215	0.0894810438576272	0.176342787093855	0.860024649448493	0.970298778718454	0.00170048076704793	0.0151201020129229
SELENOT	-0.0125825114936902	0.0297228411750039	0.672055953796183	254.593381977747	-0.0279762618839348	0.0593713944202424	-0.471207761871202	0.63749237638186	0.9130948661712	-0.234636596400322	-0.259746168730709
MBNL1	0.00762391732889633	0.0306279805463385	0.803422653978727	1676.87210015789	0.0025232031565705	0.0579305294636337	0.0435556722842393	0.965258586532318	0.995223583378719	-0.0492228399866815	-0.0681529899559437
ENSG00000287706	0.0765007733457507	0.0986376305527691	0.438000606761497	413.859027241474	0.109045160168102	0.155442097202675	0.701516269597941	0.482980884865269	0.855238380889278	0.5827897098891	0.601002364934503
DHX36	-0.0317611968218759	0.0324582520613986	0.327814950295769	342.782853551098	-0.0568635058432157	0.0653899073957722	-0.869606765139602	0.384515339437225	0.806916925956942	-0.410619800607056	-0.441211610463881
SLC33A1	-0.0142878401893845	0.0340175488257618	0.674475367313599	131.307593375828	-0.0340436730315449	0.0697157234308174	-0.488321304810503	0.625322273213422	0.907180778794951	-0.250284655845404	-0.297860758188597
GMPS	0.0690070942119625	0.0314441439674464	0.0281928153339471	161.010277554538	0.105586433226986	0.0692571462144551	1.52455651146867	0.127369751438939	0.590868193816043	0.514027871280533	0.579275148136364
KCNAB1	-0.187895005578625	0.125681968247998	0.134913480613559	274.772154069199	-0.262318966137042	0.198627197428054	-1.32065985692648	0.186614804794363	0.659882905664072	-1.84330027269515	-1.73185276374473
SSR3	-0.00929276745033557	0.0405765973429004	0.818854997169216	125.864992049821	-0.0198386665979361	0.0790762139112242	-0.250880329452902	0.801906632968146	0.954369590773583	-0.204449975791935	-0.208626985284165
TIPARP	-0.0107227339950171	0.0518027162499758	0.836016315036922	117.568735673851	-0.0185107783680192	0.0970001344526626	-0.190832502165785	0.848656823557429	0.96731882929779	-0.21757131805994	-0.20028538563022
CCNL1	-0.0672038895579883	0.0344745229422193	0.0512502549212642	367.289252680825	-0.0976008616755396	0.067256399453157	-1.4511758355949	0.146730903813941	0.611141510890631	-0.735841187093291	-0.697117721880199
RSRC1	-0.0117081184713741	0.0191137234422591	0.540173679274495	596.817729241552	-0.0255867354198889	0.0453267389979535	-0.564495394672979	0.572417033473802	0.889779762520263	-0.226613184828046	-0.244735512956748
GFM1	0.116450386398687	0.0525034964555757	0.0265579087252503	162.379337541836	0.159575111152991	0.0909507142036331	1.75452290342341	0.0793409489329351	0.507644866102553	0.94936650029833	0.918424126911991
MFSD1	-0.0931991127103489	0.0506173462106815	0.0655851511463884	102.416577624669	-0.145535685114872	0.092811529183438	-1.56807765581824	0.116863010428689	0.575226659549578	-0.974372795810929	-0.998237272159256
SCHIP1	0.0417698107883562	0.0294852197843701	0.156589506757951	1119.14078586376	0.0574435066943825	0.0554950440321882	1.03511057061355	0.300617276530622	0.752820753757803	0.264099144219728	0.276848324660886
IFT80	0.05373286147408	0.0527928402113704	0.308770232559763	782.668122316559	0.0694859173484572	0.0918881676368468	0.756200924835873	0.449528738375296	0.840462924739308	0.373871840092016	0.352496987162379
SMC4	-0.0204837781422286	0.0536348665770889	0.702526929789585	136.743347230196	-0.0442082461625018	0.0968441871813589	-0.456488380450895	0.648038824531541	0.916885614581624	-0.307138449280617	-0.361713120007476
TRIM59	0.0676979927771089	0.0564136168508815	0.230127963839047	871.252009701914	0.094123122618641	0.0939282057420631	1.00207516874232	0.316307289698665	0.768015357672896	0.502015584661565	0.507264307427571
KPNA4	0.0188321868417368	0.0431766395874069	0.662716216031381	301.746243889049	0.0142821213245941	0.0746327824321785	0.191365253433674	0.848239440711531	0.96731882929779	0.0536240000719283	0.00571481420953736
PPM1L	-0.0667129249421336	0.060991406696541	0.274038933165936	173.90671091912	-0.0785257875372299	0.110173929613148	-0.712743820729245	0.476004294919004	0.853501344420549	-0.731336106334536	-0.577290895912287
BCHE	0.205815339934866	0.123247968255439	0.0949334382595428	103.069460214414	0.278845714184984	0.20220658397771	1.37901401972017	0.167890431357672	0.638511343942341	1.76937739249281	1.6676646115872
PDCD10	-0.015158587679495	0.0349218370420055	0.66423624006615	178.280727013958	-0.0248624905092327	0.0680838181441921	-0.36517473882821	0.714980973635194	0.93521853191427	-0.258274616092544	-0.240185912350318
SERPINI1	-0.0225441199560581	0.0718072566522518	0.753556563233458	448.913246783054	-0.0422887627630527	0.118864354061945	-0.35577329382545	0.722010350665763	0.936394247557821	-0.3260441014645	-0.349655206020544
GOLIM4	-0.0275628267078464	0.0811262935703116	0.734043240537689	170.651561389449	-0.0602194609633578	0.145093574138774	-0.415038786664398	0.678113509500445	0.925063752590176	-0.372095646710705	-0.462293229713254
SEC62	-0.0630112450644069	0.0319201946887695	0.0483789618043921	457.863117089247	-0.0943567066411611	0.0561548860771223	-1.68029379512182	0.0929001677205217	0.538160565260758	-0.697369571367065	-0.676738414418601
PHC3	-0.000720127325699548	0.019697348865941	0.970836151242425	786.508739486827	-0.00139543572819658	0.0423566478384777	-0.0329449047412325	0.973718523409291	0.996746654493886	-0.125787614330302	-0.0927693063210286
PRKCI	0.101830752228873	0.0466330279065755	0.0289871236082176	143.027818146004	0.135381237669078	0.0853038349334134	1.58704749645493	0.112501887788224	0.567073752946052	0.815217051495756	0.766441752089968
SKIL	-0.015991811815323	0.0820282308246131	0.845428194762167	103.503028097291	-0.0140530787358333	0.154630840279257	-0.0908814742935755	0.927586770639577	0.984680323452678	-0.265920262847585	-0.172282768488597
CLDN11	0.163175032334254	0.0697464647931311	0.0193072163155725	2728.19593557105	0.227780605478713	0.11612170465334	1.96156787534862	0.0498128154276675	0.435099196911667	1.37811084676726	1.34688106707191
SLC7A14-AS1	-0.17651842730416	0.0868266433808999	0.0420526843792665	5250.83716641717	-0.256962832360006	0.136492659557072	-1.8826128320297	0.0597528561039276	0.459520961854251	-1.73890903505871	-1.698206314703
SLC7A14	0.12376553722475	0.11692533125557	0.289827262037275	275.894348893942	0.167966014875248	0.181772348088015	0.924046020431655	0.355462355820369	0.793254499320175	1.01649016699378	0.971134556908228
ENSG00000286695	-0.123475522049086	0.143776150792338	0.390448703947206	95.7967302044969	-0.190008255915073	0.225645787177617	-0.842064273797006	0.399751977467415	0.817150881587853	-1.25218847692413	-1.27760745772089
ENSG00000286856	-0.204329055903924	0.110730300743596	0.0649959693512101	332.234198942144	-0.290455338398028	0.171532270236687	-1.69329851460163	0.0903986607338533	0.53586532531944	-1.99409876512833	-1.90860133928575
TNIK	-0.23857679164664	0.0920636256213981	0.00955769268310676	1197.49621429663	-0.365811260532419	0.153116775065191	-2.38909982512805	0.0168897125054438	0.337987436246619	-2.30835525193617	-2.3819762211749
PLD1	0.12587187403223	0.0347214605876624	0.000288749650337107	1963.27106020502	0.172144419179784	0.0664488328059544	2.59063119562213	0.00958000976167787	0.274671415267206	1.03581786825046	0.997382681649076
FNDC3B	-0.109547370548167	0.0691372901910948	0.113082171272203	200.269590124811	-0.179256964018197	0.123334697019997	-1.45341877305729	0.146107517257205	0.611141510890631	-1.12438405822363	-1.21006941442333
NLGN1	0.0425330600754434	0.0432759708183242	0.325689548131593	7494.49873673279	0.0512683310867245	0.0809502497915991	0.633331351277004	0.526517284144149	0.870264710353066	0.271102703267267	0.238056774625752
NAALADL2	0.00976266802346487	0.0490102735877013	0.842109147909848	1954.00203637831	0.0139910209342757	0.0910059585739918	0.153737416247315	0.877816781575361	0.973209673061468	-0.0295977095990213	0.00388616413158944
TBL1XR1	-0.0328041701241183	0.0408425324648245	0.421866955363607	1202.72272839509	-0.0530353333702262	0.0740832627626579	-0.715888196503123	0.47406038735818	0.851987982530412	-0.420190101203256	-0.417163590866684
PIK3CA	-0.122434949981673	0.030247213140848	5.16992450963858e-05	322.239061260528	-0.199053896757552	0.0624641650703272	-3.1866894648066	0.00143911196453374	0.160916702834281	-1.24264021000709	-1.3344308505497
MFN1	0.0214807749067477	0.0371860054128002	0.563495378267835	222.794008678873	0.0298808412020008	0.0697457818650925	0.428425066046268	0.668341678531366	0.923075685867428	0.0779273872086528	0.103703691134441
USP13	0.0379612023494471	0.0486957620543858	0.435650705090548	286.034748415336	0.043198144175562	0.0851644820516247	0.507231925033916	0.61199209717041	0.901395165733542	0.22915143507394	0.187361040731316
PEX5L	0.0542727165016232	0.0406947827568161	0.182317625688363	7598.69895386509	0.0739957774529742	0.0648516460483741	1.14100076037822	0.253869606571357	0.714814662936444	0.378825538217223	0.38082726876261
ENSG00000287645	-0.0918065518024554	0.0728736335200924	0.207739795229779	130.380059745	-0.151305617257995	0.128943175250609	-1.17342865928284	0.240623950004201	0.704019123377381	-0.961594686861826	-1.03448314201787
TTC14	-0.00572442854085627	0.050902244615989	0.91045927402537	382.716853992089	-0.0142760974478617	0.083689058716136	-0.170584992433534	0.864550099255044	0.971194896412903	-0.171706974682112	-0.173683739420612
FXR1	-0.0950745941057963	0.0418970383922636	0.0232535047901414	805.511370376625	-0.140751894452354	0.075227936719492	-1.87100564750548	0.0613442982380428	0.463077503243988	-0.991582172770459	-0.968186198856575
DNAJC19	0.0116628835733762	0.0366798559209192	0.75051204066126	100.590471374218	0.00455862701118971	0.0730431192946201	0.0624100812672368	0.950236266921467	0.992939266070998	-0.0121613725699445	-0.0553667549861641
SOX2-OT	0.0858176387004102	0.0270527993518739	0.00151274362657115	5225.44764526409	0.116429931691128	0.0506086272077589	2.3005945451387	0.0214145596599242	0.349995424969189	0.668281066059695	0.647392419604085
ENSG00000241231	-0.0430237219115333	0.17735040832573	0.808321777758819	86.9349066266777	-0.068324014709112	0.277607705269721	-0.246117140886738	0.805591554607054	0.955065159897283	-0.513964488671977	-0.513204851036375
ENSG00000239381	0.119612420274332	0.0594186942909802	0.0441100462818502	160.762122156809	0.153359361437512	0.100254307910127	1.52970345748125	0.126090147439643	0.587452625711668	0.97838125515373	0.879377696265572
SOX2	0.00713278736550748	0.0654307887915705	0.913192412180996	451.021511371545	0.000489024807785019	0.112314229129572	0.00435407705305845	0.996525960119623	0.998469516883673	-0.0537294379708553	-0.0809314008402336
ATP11B	-0.044283707547085	0.0277783570217158	0.110895673538541	544.847070999197	-0.0714373278452198	0.0563721539073547	-1.26724495861244	0.205067714658457	0.679322991458258	-0.5255260897726	-0.532762228828935
DCUN1D1	-0.0413377443666778	0.029773416054628	0.165011867279484	324.315449948975	-0.0751712624596118	0.0534115752519411	-1.40739646986689	0.159309857407479	0.627611293351014	-0.498493994970919	-0.556218259980903
MCCC1	-0.0638979075703235	0.0271541853351517	0.0186150561160602	388.075678087751	-0.0937690319350558	0.0598521392966416	-1.56667803418544	0.117189967646037	0.575679190882259	-0.705505567457051	-0.673046727863486
MCF2L2	0.256651311311242	0.203710954975208	0.207712737204791	192.393871500503	0.378313438733343	0.333200301253391	1.13539344745563	0.256210503914059	0.715565194464522	2.23584717280818	2.29250630984005
KLHL24	-0.0983737771580085	0.0433870039835356	0.0233684964274014	863.834357378442	-0.144182454349185	0.0744529020654971	-1.93655922535224	0.0527992462932977	0.441295009825007	-1.02185540552117	-0.989736474402006
YEATS2	0.0598450953975519	0.0566257039116607	0.29057827561993	345.906883201736	0.0812270909229117	0.0994809599342093	0.816508917652488	0.414209125258139	0.823535264759843	0.429957567153446	0.426253322386243
MAP6D1	0.14235151450369	0.0539219367928926	0.00829169098503272	360.179892733076	0.204817436344949	0.0924982365775078	2.21428476826501	0.0268091957517633	0.361033851233257	1.18703469488457	1.20262979698447
PARL	0.0860774151386482	0.0349834570129773	0.0138736728997609	174.959538052068	0.11791114236179	0.0780631708591942	1.51045801834608	0.13092659392291	0.597573841654382	0.670664769071462	0.656697168407063
DVL3	-0.00609757456066444	0.0639821727903657	0.924075630310039	86.7892591992529	-0.00829012904979661	0.117382693009389	-0.0706247985734447	0.94369637328269	0.99080806413171	-0.175130954536786	-0.136080761404196
AP2M1	0.15426317465063	0.0651713507989692	0.017931009264701	142.842117549547	0.230540771080934	0.114684721555116	2.01021346134706	0.044408601285794	0.417864384328741	1.29633583227794	1.36422002370515
PSMD2	0.081026212804932	0.0504111334935516	0.107986843505361	83.5656877439218	0.121480157091561	0.102175545390956	1.18893573434563	0.234464956997178	0.70081585085662	0.624315045064181	0.679117196963719
EIF4G1	-0.0430857448405742	0.0595831976574869	0.469606751043035	91.1141089720995	-0.0586409676303165	0.114481842843828	-0.512229417116499	0.608490457270092	0.900388724707774	-0.514533609735289	-0.452377365452995
VPS8	0.0598784589543587	0.0275267022945249	0.0296086669744969	542.338216613908	0.0808927183255126	0.0535260751986011	1.51127685012158	0.130717929539194	0.597402308772789	0.43026371043335	0.424152842632064
MAP3K13	-0.0742222935059315	0.0883534912054446	0.400874367379077	179.050237688998	-0.102833680068173	0.143563707197052	-0.716293010788762	0.473810441537855	0.851987982530412	-0.80024191081553	-0.729989521712234
SENP2	-0.00278443885242596	0.0251929403510773	0.911993366670303	253.586420769742	-0.00085244270301899	0.0597181365948508	-0.0142744357346959	0.988611034882763	0.997516347124671	-0.144729692514374	-0.0893583035507132
TRA2B	-0.107032282262106	0.0448598402985635	0.0170361549878997	336.192837061758	-0.154929412064195	0.0795900323501409	-1.94659315355738	0.0515835300699611	0.437749928955976	-1.10130566218814	-1.05724729100295
ETV5	0.550547892155446	0.168836628289281	0.00111085808589924	142.422069590007	0.767611294994523	0.266498540011091	2.88035835004041	0.00397223401021016	0.221398967872006	4.93263587950621	4.7380185072581
DNAJB11	-0.304534038306842	0.10089818835359	0.00254255029157379	101.224262780552	-0.443447561362796	0.165296673252067	-2.68273736330172	0.00730223116933919	0.259842196951514	-2.9135775291304	-2.86967610852216
EIF4A2	0.0259736491900164	0.0567097446091382	0.646945015401465	296.89090644105	0.0317774233714887	0.102010213653376	0.311512173471827	0.755411289868078	0.940293655354447	0.11915390502975	0.115617742944108
BCL6	0.0151179270218198	0.0790478767597169	0.848329528087848	234.525404910714	0.0168613958471272	0.137440985660441	0.122680987524235	0.902359719881332	0.979850876323553	0.0195420318254031	0.0219174395358695
LPP	0.0038995790810793	0.0698058230624096	0.955450759485641	829.936265677272	-0.00327623540042632	0.122894312748805	-0.0266589667751584	0.978731741260033	0.996859154715889	-0.0833972876709189	-0.104584214791143
MB21D2	0.0126749088273815	0.0523963378417013	0.808854179154478	128.712968214415	-0.0199562209486371	0.0959300903378809	-0.208028793451024	0.835206485204443	0.963722051914443	-0.00287505059894692	-0.209365444522703
ATP13A4	0.0369829941461879	0.0525626820611398	0.481683202578273	92.4897687373063	0.0337387820949627	0.101825928894354	0.331337827813652	0.740389321020976	0.938828900567786	0.220175417633481	0.127938711592212
OPA1	-0.0373800594990725	0.0205004668527868	0.0682464608545576	427.458200808802	-0.0586660820119282	0.0510169211911801	-1.14993379926013	0.250171138578921	0.711659797900374	-0.462178363720736	-0.45253513032525
ATP13A3	0.0572798430905204	0.0388848718972088	0.14073420825448	216.135788664346	0.0698775500729884	0.0797001263754502	0.876755825251899	0.380619277631407	0.80579827504863	0.406418867140121	0.35495716666079
LSG1	-0.1305321438551	0.0695058673457954	0.0603809191045613	101.339621265905	-0.199198888609508	0.119172183681652	-1.67152167943515	0.0946186802239597	0.543646758027141	-1.3169398868903	-1.33534166815833
XXYLT1	0.0642847546916982	0.127742004391121	0.614796269252323	119.898871929575	0.0905837506786178	0.210045580438409	0.431257589374413	0.666281084015521	0.922807554223808	0.470695785378543	0.485030490540794
ACAP2	0.0376909894080787	0.0313317997019885	0.228990717451385	431.313223793388	0.0475358395019963	0.0563604918156734	0.843424852598198	0.39899087735505	0.816106645175314	0.226671966933845	0.214609808375085
APOD	0.0969426267024667	0.0675327512678061	0.151147357436499	1098.50779329706	0.13711855502005	0.113135690753178	1.21198318680172	0.225518816658766	0.695555585043545	0.770363716766003	0.777355325602525
TNK2	0.0438101720273815	0.0533450748847178	0.411498231222601	171.77096873445	0.0582358126833222	0.0972230420167124	0.598991879654533	0.549178299625863	0.878372872612656	0.282821455078815	0.28182547500702
ENSG00000290762	0.0571539456548268	0.0602037672782081	0.342446860816379	108.04768582826	0.0736245441444818	0.106176819430546	0.693414481045388	0.488049477104565	0.85760187058526	0.405263634977142	0.378495235412298
SDHAP1	0.00299537274007022	0.0855575690094268	0.972071745954691	154.151081672296	-0.00409620269815703	0.142165635235667	-0.0288128892145194	0.977013821041852	0.996859154715889	-0.0916942656144992	-0.109735129433579
PCYT1A	-0.0126769374056529	0.04375756362012	0.772039265510888	119.879596219768	-0.00815500254577364	0.0848733603388842	-0.0960843604307897	0.923453572400228	0.984029545303864	-0.235503046538221	-0.135231916468454
UBXN7	0.0315751319290937	0.0325477499934151	0.33198807894856	269.87592867501	0.0355894764063888	0.0641142004565368	0.555095067129707	0.578829636665683	0.890899556826247	0.170552990204937	0.139564502588729
RNF168	-0.0726188247925133	0.0358183589651827	0.0426195711139123	177.402574111014	-0.0972817327896776	0.0688823983866402	-1.41228724707915	0.15786539989278	0.625909680102681	-0.785528516377702	-0.695113000892472
PAK2	-0.0295626788223707	0.0274014110871096	0.280643756965347	590.507235740281	-0.0470372906260775	0.0559141315694799	-0.841241548527463	0.400212628674884	0.817199488067395	-0.390446246714365	-0.379484763574069
DLG1	0.080378365431743	0.0370094100142524	0.0298680425208712	5038.06249347545	0.108217931079833	0.0659799479338448	1.64016393569056	0.100971085662112	0.552090475718917	0.618370411497293	0.59580583278596
ENSG00000289396	0.10156588668577	0.075153391938556	0.176552028548067	174.256624811861	0.134105401789519	0.130140273064221	1.03046811438103	0.302790312775658	0.754126277384632	0.812786650967167	0.758427137688208
SDHAP4	-0.044332203919769	0.0637931300420723	0.487094808356014	203.232442874186	-0.0660767967949529	0.108600450777099	-0.608439433926241	0.542896064132125	0.877374279360478	-0.525971091445618	-0.499088156759884
RUBCN	0.0120435849470098	0.0410669624064277	0.769318073902227	150.802047723485	0.0178951651142459	0.0909454055147657	0.196768215095159	0.844008925490886	0.965959720422783	-0.00866806495101838	0.0284114268810211
FYTTD1	-0.0363053338110361	0.0349866182953648	0.299413471969561	130.580487140119	-0.0596202039392841	0.0718878400722852	-0.829350330728179	0.406906198517731	0.819127427748472	-0.452316703915203	-0.458528784730599
LRCH3	-0.0230004529190222	0.0270774335085504	0.395640657101245	979.715065183669	-0.0434950749564636	0.0514953581509884	-0.844640692252934	0.398311482039905	0.815777278927417	-0.330231402920954	-0.357233082793904
RPL35A	0.0450012377221594	0.0750898794204371	0.548973975660327	128.860413861425	0.0713254661763946	0.126991853642061	0.56165387094382	0.574351869011021	0.890119355323386	0.293750648284758	0.36405276386167
ZNF595	0.0244852125060068	0.0510480660162877	0.631476180247862	113.483473024182	0.026615323884242	0.0882638552228044	0.301542730226965	0.76300067133729	0.942107931970472	0.105496042020449	0.083190188932925
ZNF718	0.0437950427943949	0.0480583155871816	0.362142808996539	316.041136643285	0.0607735413666452	0.0800690750306	0.75901390572352	0.447844238442047	0.840462924739308	0.282682629562226	0.297767115447599
ZNF141	-0.0166093073824201	0.0354770053685747	0.639662262490389	169.303538993328	-0.0332244773354216	0.0749198095827835	-0.443467188724097	0.657427846892906	0.919825432381519	-0.271586388894374	-0.292714690634611
ZNF721	-0.00649229406054234	0.0249168810640706	0.79443333997237	480.19374129469	-0.0227534016606962	0.0429022085271795	-0.530355019981814	0.595865806014893	0.896136223392494	-0.178752892180724	-0.226936924662408
PIGG	-0.0384938194742949	0.0312889829847299	0.218596943201363	148.48518127528	-0.0712073196950434	0.0672552604262417	-1.05876208409208	0.289708145396247	0.744180264672496	-0.472398201306204	-0.531317351268693
PDE6B	-0.0406226791724285	0.109897506085383	0.711649624056182	216.090561926754	-0.0642031421756425	0.171974213490208	-0.373330052643608	0.708902811895644	0.932673569798797	-0.491932572123246	-0.48731813246723
ATP5ME	-0.0139897401161546	0.06678744587086	0.834083995768197	236.571188094803	-0.0191930065477462	0.114021714125889	-0.168327644386714	0.866325527063748	0.971194896412903	-0.247549295982955	-0.204571043277987
PCGF3	0.0490022404444526	0.0353700232202422	0.165924918137999	115.895063354911	0.0409849536954178	0.074094961033605	0.553140903560629	0.580166929672079	0.890899556826247	0.330463763238171	0.173458101818724
PCGF3-AS1	-0.233474356874031	0.0452425508558434	2.46286126541451e-07	418.697636666372	-0.339994301650651	0.0806533885364647	-4.2154992842853	2.49226182562538e-05	0.0247198080935082	-2.26153542017117	-2.21979786126314
GAK	-0.0254243161336338	0.0353998921208271	0.472631999369394	219.875841652834	-0.0421824097497629	0.0649487154175254	-0.649472579689861	0.516032964364061	0.865732722660287	-0.352472719662268	-0.348987111945405
TMEM175	-0.0487890920868091	0.058289515797542	0.402585168201464	101.447667335611	-0.0831238017028141	0.103409205174054	-0.803833677697293	0.421493037122827	0.824761074942079	-0.566867401437945	-0.606174948431429
CTBP1	-0.0693202548976302	0.0712057839522934	0.330294924322465	129.311792175997	-0.103170841116932	0.120457739372674	-0.856489932936064	0.391726838891088	0.812578830057302	-0.755260909945457	-0.732107518110039
MAEA	-0.0135543126674019	0.0460198635328548	0.768351577114899	101.986369934132	-0.0279646300622118	0.0853056651191325	-0.327816798839305	0.743050184944432	0.938937936643564	-0.243553823075411	-0.259673099327823
UVSSA	0.00688859159743823	0.0573218230839854	0.904345329651347	167.888028028638	-0.00277574317485333	0.0972579067328894	-0.0285400258765251	0.977231444987021	0.996859154715889	-0.0559701730881573	-0.101440195828114
NSD2	0.0825427402264827	0.0387691974875887	0.0332476053774112	259.86388264637	0.107336209658755	0.063546137428119	1.68910674988185	0.0911989745620486	0.53586532531944	0.638230668077175	0.590266987772328
NELFA	0.133188585246246	0.0329295456956356	5.2400682070449e-05	131.826400966158	0.171471335951301	0.0679278068109155	2.52431727154993	0.0115923253305071	0.29993773552077	1.10295585303221	0.993154471247554
C4orf48	-0.0181237137995693	0.0948937252271555	0.848533747980749	370.727867551245	-0.0288507156739701	0.152545601435326	-0.189128466520889	0.84999213103428	0.968012017765212	-0.285482549616584	-0.265239359549039
MXD4	-0.0165996575590343	0.0685394685386096	0.808631997367336	105.210681459695	-0.0269631402650201	0.118506907184931	-0.227523786634173	0.82001647513709	0.959784779922516	-0.271497842322469	-0.253381886891814
ZFYVE28	0.280263846760716	0.224399477003669	0.211683166632569	101.287709349113	0.409703788825442	0.389254459140036	1.05253460610466	0.292554341924139	0.745744475986532	2.45251529039477	2.48969589821515
RNF4	-0.0403009232850478	0.0487195628509754	0.408122538060182	103.688190434452	-0.06629999983763	0.0925522258053688	-0.71635230012787	0.473773840408932	0.851987982530412	-0.488980147018776	-0.500490285630076
FAM193A	0.0139866684904511	0.0266503080989901	0.599706923491337	555.469462598218	0.0111066145918048	0.048770533275359	0.227732071927463	0.819854537686886	0.959784779922516	0.00916162786497656	-0.0142332546614337
ADD1	-0.0682911736131428	0.0670389857755391	0.308355621898086	1353.60698677565	-0.0954889225604798	0.114952637168315	-0.830680573431857	0.406154103636674	0.819127427748472	-0.74581808220548	-0.683850829234847
GRK4	0.282919878802836	0.072640086792005	9.82727057822967e-05	138.501800914819	0.397986111706636	0.128148798631237	3.10565620557933	0.0018985731293107	0.173322482765362	2.47688698330539	2.41608716428927
HTT	0.0126420222592835	0.0302586595068535	0.676094454813277	342.186821636632	0.0177000228472694	0.0584625197257731	0.302758466968136	0.76207393727671	0.942107931970472	-0.00317681704071347	0.0271855716998341
RGS12	0.0053841971850787	0.0921300763489594	0.953397155034964	121.057419934367	0.00327275483071373	0.149453615130593	0.0218981309207809	0.982529215727802	0.997516347124671	-0.0697744638696872	-0.0634444159624548
STX18	0.0128979165277641	0.0325382971380887	0.691815960976117	255.813073531307	0.0135657419209396	0.0654656742789331	0.207219158289569	0.835838705872664	0.963722051914443	-0.000828736735168415	0.00121462356774565
STX18-AS1	0.0438016019552252	0.0653651188416259	0.502789794857228	280.419611204159	0.0452490755832402	0.107498636083759	0.420926973882568	0.673808407683261	0.923902989296031	0.282742816280975	0.2002446918814
PPP2R2C	0.539168190286092	0.226474184769107	0.0172795505295453	145.754428676253	0.832685015448439	0.358589651937807	2.32211111209885	0.020226953496452	0.349446292406617	4.82821597983023	5.14680210198372
MRFAP1	-0.0501061890256822	0.0584688212868234	0.391459921493065	154.508727041789	-0.0563300793194495	0.108647961779606	-0.518464206753513	0.604134427109129	0.898997482511846	-0.578953054629884	-0.437860703056312
KIAA0232	0.0254749120967532	0.0260624870844091	0.328343873685738	725.218692239921	0.0242549392725607	0.0492889129551826	0.492097265253449	0.62265058544213	0.907136325240229	0.114577504185412	0.0683625980134622
TBC1D14	-0.0648621537450425	0.0511784247098396	0.205021948762462	182.237977872535	-0.107479679959011	0.0911018657570783	-1.17977473969199	0.238089818752839	0.703927612798287	-0.714353469623824	-0.759175013539413
SORCS2	0.315010144349759	0.250990260273692	0.209453641421525	691.679661966785	0.454051441763741	0.39529487498709	1.1486398395086	0.250704522220886	0.711797139052019	2.77134656998483	2.7682813680378
ACOX3	0.0974067352832742	0.053138481954935	0.0667916632811592	125.004607349566	0.142876022751981	0.101208921814209	1.41169395139157	0.158040095110142	0.625909680102681	0.774622367124602	0.813522895852984
TRMT44	-0.0330670885489525	0.0382676422107351	0.387532687516058	98.5021336296391	-0.0537415486629714	0.0763356920965271	-0.704016000732852	0.481422809101283	0.855180917318044	-0.422602635016475	-0.421599932050266
ENSG00000288075	0.372854802578574	0.12979542888715	0.00407065004151649	149.429651043117	0.523186818032945	0.204192410071345	2.56222460888798	0.0104004033002666	0.283541831850454	3.30212791016302	3.20257969056952
ENSG00000287117	-0.0332200746695441	0.0580121591838188	0.566888565673394	189.344993376386	-0.0768136861859479	0.101563431764661	-0.756312433041236	0.449461895498435	0.840462924739308	-0.424006432369638	-0.566535725621889
WDR1	-0.0874783034473257	0.0494303370932934	0.0767722883232313	114.014982569434	-0.126845048412048	0.094424682251217	-1.3433463093323	0.179159863458208	0.650423984816623	-0.921878773017677	-0.880825425936297
RAB28	0.0132978995407561	0.0277484677497636	0.631774979889132	323.782243004149	-0.0038214410710647	0.0505397167172536	-0.0756126333759229	0.939727285259378	0.989504494877437	0.00284149879193225	-0.108009117076639
BOD1L1	-0.0877589904591993	0.0405305387354044	0.0303680891703671	650.561113722681	-0.132188205073335	0.0681031411802047	-1.94100011809379	0.0522582630473014	0.438799357677528	-0.924454351003522	-0.914390354634818
LINC01182	0.113269838311228	0.187967859218839	0.54677338190371	192.664658589213	0.151895018438253	0.311874143649589	0.487039472592243	0.626230358469305	0.907180778794951	0.920181859433396	0.870178907707416
CPEB2	0.0288370762646145	0.040819641000965	0.479907713658879	1138.34367784264	0.0319534418356898	0.0695028630850501	0.459742813710978	0.645700834743137	0.91668210777882	0.145428650299152	0.116723465193156
C1QTNF7-AS1	0.0673574589546032	0.153456602056912	0.66070870449669	181.776727301917	0.0792860262543207	0.239785674542303	0.330653724021086	0.740906060675342	0.938937936643564	0.498890853628138	0.414059838022866
CC2D2A	0.00666264392911153	0.059910225846486	0.911449455168504	107.548998232389	0.00459896691740049	0.104632045592603	0.043953713141642	0.964941299743649	0.995223583378719	-0.0580434640345777	-0.0551133455951425
FBXL5	0.022607228656119	0.0342549724030271	0.509273558722867	601.257189045546	0.0281151131585069	0.062104580218341	0.452705952760049	0.650760492543992	0.917885052526233	0.0882637025927799	0.0926116458065815
FAM200B	0.040541731962878	0.0509965339569567	0.426619348442245	178.747765992112	0.0471999263107019	0.0923600679078329	0.511042568286147	0.609321249668	0.900823328343458	0.252830319322305	0.212499650835371
TAPT1	-0.0442339924248802	0.0236046256786457	0.060936708861148	408.168246490822	-0.0772879099942577	0.0524747834009569	-1.47285810412413	0.140789301028843	0.60661709878034	-0.525069904880183	-0.56951473022948
TAPT1-AS1	0.0483131877308011	0.0483057434784232	0.317235934852919	815.930622318498	0.0613967453364161	0.0799125478574462	0.768299184327598	0.442309459148002	0.838919475213837	0.324141030353164	0.301681991640833
LAP3	-0.0167750278092282	0.0655286977944456	0.797954594233312	104.65315688721	-0.0121691050333596	0.119754534724737	-0.101617070796785	0.919060629055151	0.982939225303843	-0.273107035967578	-0.160447921224699
MED28	0.0121958573606872	0.037158188757255	0.742749464469322	196.525818422679	0.00644565624572198	0.0702388641011878	0.0917676606563029	0.926882638669026	0.984555988415215	-0.00727081655715338	-0.0435127133167513
FAM184B	-0.0200303225405272	0.0938404935161183	0.830975409481196	85.7764728406783	-0.0336393733810418	0.155573695180522	-0.216227899851629	0.828810106982156	0.961838620101388	-0.302977550429243	-0.295321006913794
DCAF16	-0.117811456661049	0.0331402469299795	0.000378071112782791	152.61405749639	-0.155979838628059	0.0698379059895352	-2.23345526212415	0.0255189374139461	0.357424950125605	-1.20021513470769	-1.0638459170501
LCORL	-0.0502121600708195	0.0317212781397122	0.113440314172771	720.793901251893	-0.0938759527898547	0.0570954597346248	-1.64419295730664	0.100136351237235	0.549766596113427	-0.57992544266156	-0.673718389035937
SLIT2	-0.178823015367713	0.0920723358606313	0.052112729260485	898.39944783112	-0.242389206586341	0.146787735337074	-1.65129059338462	0.0986792521246573	0.549653861905953	-1.76005588557847	-1.60665692901568
PACRGL	0.0459933779002273	0.0275244946981968	0.0947220562865631	228.252026957172	0.0524781740471812	0.057754331627566	0.908644816212079	0.36353764195028	0.797757487956006	0.302854505226508	0.245656831161312
DHX15	0.0363999013674196	0.0233175407518904	0.118511403839158	373.727769520895	0.0388915846057486	0.0433472393630367	0.897210184021833	0.369606771953278	0.798773026375945	0.214824970832696	0.16030786335697
LINC02473	0.205035543620094	0.106600260979046	0.0544291260746121	118.118858332601	0.291434724952234	0.169186965016378	1.72256015659375	0.084968095410631	0.525392582589791	1.76222199827501	1.74674693605827
CCDC149	-0.0695652898949625	0.0700374768096912	0.320584199676471	127.912073012356	-0.107465908444092	0.119551534654631	-0.898908648513355	0.368701320965945	0.798713969118671	-0.757509345812432	-0.759088502896803
SEPSECS	0.041385232023601	0.0440075937088462	0.347006702579685	83.9838097703481	0.0458518468058349	0.0815918708937934	0.561965871153015	0.574139272227343	0.890119355323386	0.260570257743239	0.204031212545205
PI4K2B	0.0016192831463842	0.0468028010259628	0.972400299101274	176.642129381299	-0.0111575387923363	0.0781394568036673	-0.142790073654731	0.886455976822514	0.976099256243198	-0.104321234138588	-0.15409341004224
ANAPC4	-0.00757464769421076	0.0497198600795884	0.878913634876169	217.005790422303	-0.0162327103238174	0.0883756356680348	-0.183678569337734	0.85426562204476	0.969429644502418	-0.188684545851366	-0.185974895348697
RBPJ	0.00194889855522867	0.0292285234969423	0.946838074237035	1799.49831616318	-0.000439122386590528	0.0594782198185715	-0.00738291071807458	0.994109343038348	0.998331835415832	-0.101296690234157	-0.0867618857718587
TBC1D19	0.0992635020534858	0.0505594583363165	0.0496110555785086	185.968844556033	0.146070606061905	0.0809975275390544	1.80339586281167	0.0713260669039879	0.487247724928958	0.791660019085355	0.83359080099152
STIM2	-0.0316783271632491	0.0359849980243222	0.378685774797535	349.143674066066	-0.0584603929050551	0.0660842487298663	-0.88463429680535	0.376353902676168	0.801658558242079	-0.409859390401293	-0.451243021438329
PCDH7	-0.190470713486352	0.387532378586205	0.623075498897014	111.447489856897	-0.263226556322036	0.645269279954516	-0.407932880890581	0.68332295198545	0.92807001195658	-1.86693491307565	-1.73755411254993
ARAP2	-0.0689583131026066	0.0357029317056921	0.0534278226463781	5330.01844603639	-0.099887230637313	0.070025254371404	-1.42644580921514	0.153739698704797	0.622474133138493	-0.751939739816502	-0.711480357311883
KLF3-AS1	0.0241972445561644	0.0545179571525664	0.657158340041502	216.576797213019	0.0195283808407606	0.093891210611107	0.207989445589814	0.835237208352252	0.963722051914443	0.102853654304351	0.0386710492138169
KLF3	0.00408661083022741	0.0379590751016651	0.914266721065384	341.688307348241	-0.00835117619575095	0.0688711109277189	-0.121258043949888	0.903486650813588	0.980009088463398	-0.0816810883621423	-0.136464250646811
FAM114A1	0.109184243878183	0.0492880644707429	0.02674449771467	262.588635078706	0.156922230371047	0.0927235969966315	1.69236564859264	0.0905762778257723	0.53586532531944	0.88269253276095	0.901759117829108
KLHL5	0.0394788276974406	0.0283920632632389	0.164380693349783	358.679968823607	0.0400474833765011	0.053875074804404	0.743339726615609	0.457276025608668	0.843618410379299	0.243077132636366	0.167569050382258
RFC1	-0.0213001548071742	0.0286766094060147	0.457620315446937	521.568443334065	-0.0355076257919519	0.0566230582553854	-0.627087742802638	0.530601721268586	0.872754982477676	-0.314629504005081	-0.307057095323362
RPL9	-0.0334976194623933	0.0710368250018191	0.637245966186847	245.955997821876	-0.0496136396441178	0.121063437222659	-0.409815224004162	0.681941497572183	0.927457025585197	-0.426553177421277	-0.395669011309038
LIAS	-0.0321565068597866	0.0511717514265869	0.52973965557616	130.22852443501	-0.0398445639734844	0.0941156266748452	-0.423357580257539	0.672034389458195	0.923902989296031	-0.414247157015285	-0.334301106693592
UGDH-AS1	-0.101857820392628	0.0502535485272653	0.0426748737243239	276.640539292169	-0.144288762979618	0.0907483145342782	-1.5899883509695	0.111837430852736	0.565835764328695	-1.05382491133094	-0.990404289670529
SMIM14	-0.0233118400407589	0.0405385973893784	0.565255486543575	337.886861740857	-0.0328204253215941	0.0752139281308911	-0.436361005696689	0.662574826188349	0.921413226672514	-0.333088684454814	-0.290176494977187
UBE2K	0.0725591183419455	0.0243093415762858	0.00283741065011107	465.034295642899	0.0940881418099071	0.0499179792705158	1.88485477947783	0.0594494467735291	0.458444067130583	0.546621168324486	0.50704456310312
APBB2	0.0502058608217367	0.0378879868661367	0.185133702294412	3714.52056592019	0.0671756377077011	0.0691921191690939	0.970856775517095	0.331619605289109	0.774957208332607	0.341508157940851	0.337984148342314
LIMCH1	-0.0248796746578664	0.0308758819876161	0.420360252187592	4895.23343646523	-0.0454916507735338	0.0614846817182387	-0.739885927717818	0.459369213866897	0.844236637786255	-0.34747510119107	-0.369775280073406
TMEM33	-0.00632934285181993	0.0416619300133152	0.879248851496709	160.852027837464	-0.0171303232085378	0.0799194354180469	-0.214344897695181	0.830278108236442	0.962130943341032	-0.177257655393133	-0.191613568212774
SLC30A9	-0.0267589609505659	0.0283540247747042	0.345300119499429	415.930410635012	-0.0541813789543244	0.0554271103737209	-0.977524871655819	0.328309370714677	0.772075817758412	-0.364719391805975	-0.424362881614458
ATP8A1	-0.0485165365310425	0.0356700657077964	0.173783377914264	4576.51199155141	-0.0742276916736059	0.0640770712485483	-1.1584126775346	0.246695668055847	0.709106489165348	-0.564366437518502	-0.550290886302389
KCTD8	0.0424594085920942	0.0690786207712982	0.538783645856365	1215.73610133914	0.0454413533277936	0.117498655291876	0.386739347909249	0.698949183041114	0.930766056387391	0.27042687883965	0.201452552551668
GUF1	0.0191065332419255	0.0768794586397583	0.80372756753784	83.5573060786891	0.0259115695523585	0.136138482328271	0.190332440241827	0.849048634618612	0.96760103442437	0.0561413967412837	0.0787693071455559
ATP10D	0.0807804351215056	0.0593917407903954	0.173789072918943	126.009119091791	0.095977872158889	0.104447548555272	0.918909763670507	0.358142772570762	0.794448815812054	0.622059794325575	0.518915572778462
NFXL1	-0.00936566683199013	0.041558096798361	0.821696715877434	139.460293857609	-0.0185336769208958	0.0815305049580076	-0.227321993534096	0.820173372362493	0.959784779922516	-0.205118898950574	-0.200429230990431
SLAIN2	0.0449628738956634	0.0424195679632268	0.289164635187534	187.467845421569	0.0499845482028329	0.0781166905918341	0.63987027387023	0.522256941025567	0.867820150623841	0.293398622637699	0.229992238305041
FRYL	-0.0727904353800029	0.0310270436029753	0.0189744812528734	6172.48488143994	-0.109357663131622	0.0611114449693873	-1.78947925689538	0.0735376651974047	0.489934653236731	-0.787103211438673	-0.77097222917084
OCIAD1	0.0127703683128976	0.0322612132618172	0.692221015899097	522.379284457138	0.0102298535148547	0.0569164288871136	0.179734634004258	0.857360902187099	0.970246803559492	-0.00199911641234366	-0.0197409395187176
DCUN1D4	0.0118905345312183	0.0347427292306959	0.732166324043469	453.953554422239	0.0190912854931175	0.0589007729104199	0.324126230434239	0.745842468979465	0.938937936643564	-0.0100724522755536	0.0359252801660194
SGCB	0.0341128766126665	0.0476706255090675	0.474241262976039	206.888497274916	0.044446427092693	0.0874164227183552	0.508444817467466	0.611141429170411	0.901307635119223	0.193839280856853	0.19520257145278
DANCR	-0.0310389911298518	0.0702631648402865	0.658667671695639	83.0439790361433	-0.0473737706056466	0.126994697705127	-0.373037390235342	0.709120615847297	0.932673569798797	-0.403992856705329	-0.38159848159483
SCFD2	0.00208520692862913	0.0383822538190783	0.9566743431443	589.089548241688	-0.0102807783233066	0.0660391512258061	-0.155677020865301	0.876287611001596	0.973209673061468	-0.100045927530628	-0.148585729003823
FIP1L1	0.000316043222113314	0.025472124676581	0.990100569115589	309.185175545214	-0.00211022429230874	0.055028087517966	-0.0383481306999771	0.969410116236627	0.996202185029268	-0.116279735662479	-0.0972595035414789
CHIC2	0.0998193101030363	0.0816012012013721	0.221232321025179	95.8710715645998	0.142366396862133	0.145155814841455	0.98078328462164	0.32669962289775	0.772075817758412	0.796760101797492	0.810321500546793
SRD5A3	0.151549107912342	0.0512225163986788	0.00308997459846868	161.512249863851	0.206122902470142	0.0918233976329892	2.24477538169518	0.0247825559487596	0.357424950125605	1.27143161424309	1.21083054425582
TMEM165	0.0632724029095121	0.0323146970274603	0.0502291915798272	4360.00562558701	0.0864460139332343	0.0598125496517022	1.44528220978077	0.148378632821624	0.612598306215552	0.461406467191978	0.459037833458831
CLOCK	0.139313608392587	0.0344964927165789	5.37972669291103e-05	411.168702750932	0.181613055808199	0.0660112701871827	2.7512431633752	0.00593695551186626	0.251265078535525	1.15915893372771	1.05686327214114
EXOC1	-0.050056907728272	0.0296854176938294	0.0917484863203896	493.022804131889	-0.0829348056023946	0.0535993387358081	-1.54731023849345	0.121788454053332	0.581179366996613	-0.578500850504455	-0.604987702569663
AASDH	-0.0319798562940634	0.0397100711641338	0.420627172331517	179.520316442128	-0.0564260226548867	0.0726192181813169	-0.777012257471587	0.437151538623884	0.833432700377277	-0.412626215222408	-0.438463405057618
SRP72	0.0561645233733749	0.0320376692859666	0.0795886718936257	186.744996047087	0.0708913674833842	0.0632815743782331	1.12025290426037	0.262606005158609	0.719813445861666	0.396184717396304	0.361325819360008
REST	-0.149778678994457	0.057150891394246	0.00877344119856584	139.248009308996	-0.223025425267655	0.101534314507137	-2.19655223310715	0.0280524408609721	0.362496285222914	-1.49354567950549	-1.48501648676467
POLR2B	-0.00589515987126008	0.0305976376660259	0.847219646121249	188.998007647636	-0.036530744049469	0.0636693718999009	-0.573756940886767	0.566132290500115	0.886804001159298	-0.17327360169897	-0.313484174583928
ADGRL3	0.0189844985625509	0.10237854265795	0.852888367795886	2284.80427780179	0.0178085093338078	0.164865354219706	0.10801850648424	0.913981012052097	0.982168202620207	0.0550216091472336	0.0278670679418955
ENSG00000250075	-0.0842277319979818	0.143939788108896	0.558440485585722	89.3803105530654	-0.134899304459524	0.238780840397712	-0.564950287614518	0.572107577820845	0.889779762520263	-0.892051599289676	-0.931421084474978
CENPC	-0.0604618354440339	0.0550802193287007	0.272333299687168	365.902451598297	-0.0929069317094196	0.0904979010652295	-1.02661974052253	0.304599554937335	0.756542960801638	-0.673976243505882	-0.667631140329976
UBA6	0.0304657126447893	0.0342732622888521	0.374053535397721	451.849786413637	0.0370310533541658	0.0597199048227955	0.620078907761936	0.535205837869558	0.874286819154338	0.160372982706004	0.148620278141061
UBA6-DT	0.264263647112881	0.126047033506228	0.0360336128360857	372.154794001565	0.386050822300113	0.196352455761339	1.96611150496303	0.0492857317134271	0.435099196911667	2.30569780244968	2.34111142179819
YTHDC1	-0.102472566195059	0.0384191252139936	0.00764797699729862	554.335744632367	-0.151631297994297	0.0685983651185644	-2.2104214543921	0.0270759261850181	0.361033851233257	-1.05946580559628	-1.03652902077185
RUFY3	-0.0617932266942642	0.0296126438199509	0.0369136643271512	1131.54677599266	-0.0897813552926272	0.0555716349723436	-1.6155967938915	0.106181517552501	0.555724177449396	-0.686193060991489	-0.647996726401686
GRSF1	0.163425731987652	0.0572608346207141	0.00431646764521086	103.913577793004	0.239980850646753	0.104885643618925	2.28802381685964	0.0221361341745241	0.349995424969189	1.3804112613965	1.42352122290651
ANKRD17	-0.0414901913036332	0.0130819341468547	0.00151620458241192	1163.3442261156	-0.0763115187637658	0.030870049245788	-2.47202452306349	0.0134350299917096	0.309744385616425	-0.49989284478663	-0.563381183318762
MTHFD2L	-0.082659780248756	0.0339756224612643	0.0149778424197545	347.179177170176	-0.12264512195498	0.0636487603502139	-1.9269051161429	0.0539914558012673	0.444099156770576	-0.87766410775162	-0.85444210218091
RCHY1	0.016874422982226	0.0510612954248784	0.741041946985239	116.954477434237	0.00994275541307641	0.0949537353768393	0.104711577418381	0.916604675017719	0.982168202620207	0.0356596009913239	-0.0215444478053992
THAP6	-0.0395020625050909	0.0277191739558991	0.154133846952468	206.478795118426	-0.0693966841580768	0.0557789028034604	-1.24413856619947	0.213448569201053	0.68485243939257	-0.481649817678356	-0.519943203634652
G3BP2	0.039268697070575	0.0578299142675585	0.497113919099875	175.797458940773	0.054895212309929	0.107095871608436	0.512580097490936	0.608245078131122	0.900388724707774	0.241148978522308	0.260840312031061
USO1	0.112747368600687	0.0354367818927389	0.00146439646749024	354.965279780802	0.153305432928417	0.0590858200151699	2.59462309043112	0.00946946992359321	0.274671415267206	0.915387688603195	0.879038925258597
SDAD1	-0.0720425263066723	0.0546944736979563	0.187777931992295	133.728387645235	-0.119563407386266	0.0981090031239275	-1.21867926061014	0.222965952565319	0.692791676777898	-0.780240413862733	-0.835083221967359
ART3	-0.093256534404606	0.162748065256828	0.566636818435052	93.850643297198	-0.140361218942962	0.255181152210251	-0.55004540001181	0.582288234655338	0.890900918937517	-0.974899696042797	-0.965732032443675
NUP54	0.012299036209894	0.0332996851313885	0.711871393405064	213.252331603451	-0.00318760532910371	0.061878767468985	-0.0515137172165138	0.958916171606096	0.993589355500794	-0.00632404965530083	-0.104027453645425
SCARB2	-0.0658791169162306	0.0295379591812772	0.0257261708717558	1266.27470466599	-0.101200365923992	0.0588680883640775	-1.71910399566748	0.0855954373811833	0.526023126796122	-0.723685101816721	-0.719729281134052
CCNI	-0.0161006617116374	0.0297797997650654	0.58874391756826	415.503212430085	-0.0242617048505371	0.0608773782985973	-0.398533996183868	0.69023660390605	0.928773572182241	-0.266919067155763	-0.236411864708534
CNOT6L	0.0417227557755223	0.0261064200246379	0.110002945430701	271.148286480871	0.050740583985791	0.0572214449867663	0.886740696560982	0.375218522388758	0.801016834650167	0.263667368433704	0.23474154452179
MRPL1	-0.0108762045961584	0.0604894682197904	0.857307011051938	168.248296147944	-0.0274668998984317	0.0982033501951698	-0.279694122897476	0.779712187696684	0.947832771744348	-0.218979560996211	-0.256546431233019
BMP2K	-0.00781606831026697	0.0520407957683534	0.880613787555265	200.295838228559	-0.0306758469123085	0.0920812464552699	-0.333138919087177	0.739029422468792	0.938510012368565	-0.190899816233466	-0.276704567059072
RASGEF1B	-0.153574432481259	0.0938407408135682	0.101725938273795	225.294302775778	-0.249606437043743	0.153061804725419	-1.63075587336447	0.102941841789188	0.553901580304486	-1.52837543188713	-1.65199451521423
HNRNPD	-0.0720760235998152	0.0321735681200965	0.0250763356520607	486.376254995473	-0.109288725158334	0.0579464282059111	-1.88603039983724	0.0592908582147519	0.457823902145752	-0.780547784304379	-0.770539170904968
HNRNPDL	-0.0449207413176292	0.0614066458328144	0.464456106709544	1036.6736621344	-0.0675267982349515	0.102705133721217	-0.657482209392243	0.510870906588189	0.864199185049855	-0.531371497954124	-0.508196853740253
ENOPH1	0.0386464771345817	0.0411835369979849	0.348040806719382	111.427123666382	0.0575870471259174	0.0808196444620049	0.712537743877236	0.476131847588247	0.853501344420549	0.235439501768106	0.277750024658704
SCD5	0.00393510505907763	0.041896594651031	0.925169352477144	3727.56925355065	-0.00280430456375338	0.0775205366018902	-0.0361749890632852	0.97114282876895	0.996202185029268	-0.0830713020606573	-0.101619614296022
SEC31A	-0.0476454624175217	0.0493820277566184	0.334627932334367	404.824193198533	-0.0728766723077803	0.0824873164649421	-0.883489431235813	0.37697189031063	0.801742898288616	-0.556373480181972	-0.541803980235642
THAP9	-0.197076524737789	0.0431069606223547	4.83545821485027e-06	86.3219663371287	-0.278299998418238	0.0909815069906395	-3.05886336271469	0.00222178459165399	0.174748592604903	-1.92754969508599	-1.83224327127626
LIN54	-0.00834927583671637	0.0379748309207801	0.825977533286099	187.386856927723	-0.0259698488560098	0.0665664541183524	-0.390134177942489	0.696437330924442	0.930766056387391	-0.195792517031565	-0.247142175531329
COPS4	-0.0528529695344458	0.0423840584913811	0.212397077164528	112.578904678608	-0.0784092170392234	0.0827522083850712	-0.947518121502708	0.343374826593949	0.785174407504706	-0.604157453519229	-0.576558617092486
WDFY3	-0.0162417668247638	0.0274050861469729	0.553411928705116	1539.96267619136	-0.0282538716853699	0.0494492861408376	-0.571370668626023	0.567748407336755	0.887884397394473	-0.268213844639882	-0.261490072902318
ARHGAP24	-0.0148542233417771	0.383799292541428	0.969127099862125	85.0087257019314	0.0386589506817471	0.591625573476845	0.0653436099027253	0.94790042083435	0.992116056689181	-0.255481775473842	0.158846491069584
MAPK10	0.263606403779735	0.117914853395693	0.0253802323798349	355.137162377004	0.384911899864323	0.186940468541534	2.05900789094687	0.0394934825704411	0.402677468943905	2.29966695175625	2.33395687762631
PTPN13	0.041440098935953	0.0643166451094683	0.519371999727227	1229.74692612781	0.0426815754984496	0.104790004621253	0.407305788874762	0.683783411602509	0.92807001195658	0.261073715351276	0.18411603185093
AFF1	0.0713452690848408	0.0370954660490179	0.0544438759769466	416.665682806612	0.0833810656539903	0.0718769369811146	1.16005312908504	0.246027175646043	0.708391874992247	0.535482913640505	0.439784276623629
KLHL8	0.0747765662492609	0.0620541229137055	0.22819491512222	152.07556576586	0.0923063308794129	0.100850095865991	0.915282529845776	0.360043328076831	0.795873195622142	0.566968422644227	0.49585148743128
NUDT9	-0.04882984716324	0.0489239358876776	0.31824210130293	131.817135942082	-0.101003668590317	0.0961235089461991	-1.05076967848572	0.293364385064814	0.746371505271081	-0.567241369142993	-0.718493657251299
SPP1	0.100680555055887	0.0566815663721813	0.0756919448143133	2068.05592807415	0.142129832311514	0.0960071199742014	1.48040928995377	0.138764052286481	0.6049174962898	0.804662866967056	0.808835436637858
PKD2	0.0152007528295122	0.0251662407103789	0.545834569136824	1155.07956045619	0.0159627387468637	0.0456618517692773	0.349585882489416	0.726649507360562	0.936709722317942	0.0203020396559346	0.0162722070624693
PPM1K	-0.10403300702377	0.0488571826933248	0.0332270652336154	425.910717688468	-0.152275485026711	0.0915210265444882	-1.66383060566623	0.09614628588883	0.547576767426282	-1.07378437708918	-1.04057570949579
HERC3	0.00946054258591712	0.0186895752491346	0.612720777164081	510.970957839579	0.00669082628249067	0.0457251221853709	0.146327138402515	0.883663143083134	0.975319218324684	-0.0323700061179008	-0.0419725910023941
FAM13A-AS1	0.059029642456418	0.0494887229646288	0.232951717760129	141.571999595873	0.0788288582268256	0.0864528831899015	0.911812947333068	0.361867193490232	0.797352006153965	0.422474988498817	0.411187975335909
SNCA	0.0313458299100358	0.050685584946367	0.53628745979382	472.249834692793	0.0485058483628016	0.0889544548015562	0.545288580217941	0.585555057010871	0.890900918937517	0.168448919808331	0.220703262172867
GRID2	0.337079912165192	0.600539768348533	0.574596514380859	1718.75918903847	0.474312190668196	0.926345357462007	0.5120252256326	0.608633355064396	0.900401583048959	2.9738582849328	2.89555642947926
SMARCAD1	-0.00901100816895973	0.0320912610746799	0.778869012817018	330.52495512815	-0.0212835361691387	0.055425736169842	-0.384000964893261	0.700977732344346	0.930766056387391	-0.201864558684193	-0.217703444615304
PDLIM5	-0.00895560207706645	0.0309205768142363	0.772097447482274	280.590128508539	-0.0134603136437328	0.0604756534327193	-0.222574091881582	0.823867002338094	0.960347215704944	-0.201356153576277	-0.168559104873139
UNC5C	0.0987256503958403	0.0331021459864116	0.00285946975240115	7759.79477921575	0.146419979667155	0.061455950901423	2.38251914614447	0.017194637818314	0.337987436246619	0.786724703839255	0.835785514883092
STPG2	-0.150110697549162	0.0608137348604261	0.0135730573991006	279.435553733173	-0.225534500115581	0.095777336056198	-2.35477942279838	0.0185337035888526	0.343957745824749	-1.49659227462467	-1.50077812800196
TSPAN5	0.0317883867306533	0.0309290794307511	0.304051843419417	1940.03869717771	0.0438004344357933	0.0539822518429874	0.811385834055074	0.417144131663945	0.823535264759843	0.172509811678815	0.191144540059896
EIF4E	0.0964033285607746	0.0488187585771628	0.0483000491543346	168.276010433879	0.132499889028709	0.0899277845141648	1.47340323954983	0.140642337283652	0.60661709878034	0.765415128613392	0.748341541334352
TRMT10A	-0.144164843586889	0.0702410940627965	0.0401280091236757	83.4365003676286	-0.227818237482956	0.127352498087258	-1.78887922031072	0.0736342690028454	0.490091578115168	-1.44203324650982	-1.51512423214251
DNAJB14	0.073779437505974	0.0355460322796246	0.0379307195126044	307.254937841981	0.104840725080984	0.0642426125792993	1.63194989854392	0.102690041062184	0.553901580304486	0.557818790735288	0.574590718624535
PPP3CA	-0.0574177206338685	0.0540899575831471	0.288452398677637	631.610393013865	-0.072110444353516	0.0973861365548367	-0.740459031485572	0.45902151117282	0.844105418248944	-0.646043511459917	-0.536990648289373
NFKB1	-0.0187147783703202	0.0254769400197459	0.462597049241284	571.451532532949	-0.0352632873168078	0.0472736142535255	-0.745940158662142	0.455703564774257	0.842770996758511	-0.290906145409198	-0.305522196757512
MANBA	0.140089210438139	0.047839493224567	0.00340802175517662	187.324221863689	0.18418922027378	0.0903947279558079	2.03761020624816	0.041588930530318	0.412751678887431	1.16627584142132	1.07304636054455
UBE2D3	-0.0173836230551105	0.0250099831096258	0.487013085690352	831.400162042142	-0.0301710080983909	0.0502230255889487	-0.600740551661026	0.548012805110248	0.878372872612656	-0.278691492858267	-0.27353324346376
UBE2D3-AS1	-0.0644156091032878	0.0563311012793272	0.252823726826255	121.304715991253	-0.114824575782167	0.104246756326456	-1.10146905120564	0.270692567001813	0.730651750272675	-0.710255985592328	-0.805314574894309
CISD2	-0.0153336416822466	0.0407588450739979	0.706765221307173	90.8420049669751	-0.0096111233963738	0.0810465790776259	-0.118587650530793	0.905602049754787	0.98026527134638	-0.259880907857922	-0.144379054691246
SLC9B1	-0.0302361617853357	0.0769757427494426	0.694466340724466	111.790509572914	-0.058536602528864	0.140445119045314	-0.416793427402611	0.676829510321764	0.924616216508148	-0.396626111901841	-0.451721759149282
CXXC4	-0.337817073351001	0.067534845312698	5.67046998773714e-07	215.040668777766	-0.521821013937871	0.124781485497454	-4.18187852033961	2.89110438073641e-05	0.0247198080935082	-3.21898194307051	-3.36200667531964
CXXC4-AS1	-0.0493436745859431	0.0948078206801394	0.602743028009537	113.7582175644	-0.0600074621809196	0.162346588122662	-0.36962564396845	0.711661441131703	0.933073404055618	-0.571956238525812	-0.460961484367237
TET2	-0.0455385248639126	0.0376106178741368	0.225976257007112	438.340416613419	-0.0706936028248393	0.0645883734174832	-1.09452520762357	0.273724697974932	0.733387317453306	-0.537040266491735	-0.528090257022223
PPA2	0.0124054358764412	0.0300606118138707	0.679840529155327	632.767498115817	0.0101921559679191	0.0525116043604149	0.194093402630872	0.846102747338304	0.96687162866508	-0.00534772860278391	-0.0199777499952235
GSTCD	-0.0336732333236268	0.0501931094434246	0.502301039229009	157.202640101882	-0.0800497418869288	0.0904304057370241	-0.885208257493804	0.376044319525304	0.801658558242079	-0.428164606436048	-0.586864154255627
TBCK	0.0176600610427731	0.0426371253998968	0.678731700248462	526.121167972533	0.0144658948893437	0.0689278399142806	0.209870132407075	0.833769033963589	0.963722051914443	0.0428685989427447	0.00686925286603141
AIMP1	-0.0272056240792066	0.0459020815462362	0.55338981084661	137.188692885951	-0.0406686193093778	0.0812405707766007	-0.500594948073548	0.616656218603748	0.903734277233501	-0.36881796307059	-0.339477701793881
PAPSS1	0.0297917737741243	0.0433003250938836	0.491436055109928	353.242883860331	0.0451002142477379	0.0799482013658934	0.564117934827963	0.572673873090251	0.889779762520263	0.154188934119274	0.199309566743052
CYP2U1-AS1	-0.0232757582218494	0.0577584012138343	0.686959400597408	625.175790980215	-0.0348367242761438	0.0944715352853544	-0.36875365866468	0.712311349051475	0.933560625275707	-0.332757598460302	-0.302842590121786
RPL34	-0.0518620250088462	0.133697883614167	0.698086628627513	137.169806979995	-0.0722184361799309	0.217218282144139	-0.332469419549175	0.739534827322324	0.938682323603507	-0.595064567858822	-0.537669037148884
SEC24B	0.0899866199812402	0.0276381304115253	0.00113038867193807	317.584975607847	0.119812604491124	0.0674211790862945	1.77707667108243	0.0755556259151475	0.496476683902767	0.706535548654502	0.668641875410785
PLA2G12A	0.0147289472316146	0.0649015011661042	0.820467994966825	104.935415017964	0.0168534076091719	0.114033327455711	0.147793701939615	0.882505579878114	0.974766206026057	0.0159727616340116	0.0218672585933304
ELOVL6	0.1942665744819	0.0660448152083976	0.0032669470453509	217.061488252151	0.25649431188634	0.116498040459604	2.20170494606112	0.02768615712918	0.362496285222914	1.66340616900868	1.52725637128582
FAM241A	0.0422778794171993	0.0671172834665776	0.5287531638384	111.859520623509	0.0613354079344781	0.117716169540679	0.521044884265304	0.602335504352941	0.898757971752742	0.268761171033909	0.30129667905258
ZGRF1	-0.0782094850037914	0.0471961416032013	0.0974960094297931	175.432067788468	-0.120100768683745	0.0849127959317039	-1.41440129683568	0.157244109545636	0.625909680102681	-0.836828294270502	-0.838458847047926
LARP7	-0.0905862810264126	0.0327383863624925	0.00565791763664927	219.003943785002	-0.138054689190647	0.0624384534678556	-2.21105234872162	0.027032212191385	0.361033851233257	-0.95039750845814	-0.951242749874367
ANK2	0.0251423968341861	0.0255597530675492	0.325277130377575	6118.72573850149	0.0285510691739536	0.0527030813703159	0.541734343260515	0.588001527386806	0.891503332709171	0.111526351285573	0.0953502577361505
ANK2-AS1	0.206791210637553	0.0772532276367227	0.0074329647338207	146.51690362037	0.284829927905981	0.129867218270987	2.19323961580236	0.0282901196688987	0.362496285222914	1.77833196107827	1.7052565669789
CAMK2D	0.076598417610663	0.0977030323032204	0.433044672915589	661.072251864631	0.104235688608264	0.159252727586979	0.654530005153811	0.512770402468666	0.864199185049855	0.583685691564466	0.570789967990741
UGT8	0.101057775371046	0.0263460817798779	0.000125166379817666	2556.02324284683	0.13572762755635	0.0448503622534758	3.02623258178547	0.00247621749728768	0.180575469448946	0.808124232468259	0.768617722701572
METTL14	-0.0312484252358029	0.0325856026136532	0.337576797629648	147.275380779313	-0.0336411667505872	0.0650106421100949	-0.517471688613938	0.60482692729672	0.89913225243379	-0.405914619558453	-0.295332272598994
ENSG00000291203	-0.0654791941026743	0.024278264607866	0.00699610874379248	754.63330179835	-0.102154678933393	0.0506922404906367	-2.01519360645072	0.0438843671809881	0.414676365376407	-0.720015418678348	-0.725724135888867
PDE5A	0.0107131569771993	0.0890371052391446	0.904227771185465	103.905288703501	0.0141477050476594	0.149135085580907	0.0948650345594507	0.924422029607735	0.984400261237188	-0.020876043396205	0.00487043081649114
MAD2L1-DT	0.0294918730594523	0.0952758644567095	0.756909336872285	184.128849975329	0.0350170429276681	0.149160979698412	0.2347600759828	0.814394956542318	0.9575889774137	0.151437051609668	0.135968559194983
ANXA5	0.0395530424987598	0.0494179589132304	0.423491877621207	167.734486088865	0.0647982124727326	0.0899032815289675	0.720754697389484	0.471060452740915	0.850698405770875	0.243758126057564	0.323049510719587
BBS7	0.0380770534355442	0.0665814796310246	0.567398828942397	112.859169031866	0.0421319311641371	0.116547720005848	0.361499402665474	0.71772615143928	0.935684252815336	0.23021448214903	0.180663246529397
BLTP1	-0.0168192286911753	0.0401938638141427	0.675616201492848	1005.79667299037	-0.0289908020325813	0.0696923101785926	-0.41598279578177	0.677422592409675	0.924685284328893	-0.273512622309952	-0.266119361565916
SPATA5	0.00310059569476812	0.0353781375441009	0.930161557227216	427.235016596842	-0.00128528881854814	0.0698455771993605	-0.0184018640848158	0.98531826537062	0.997516347124671	-0.0907287420446107	-0.0920773795438299
HSPA4L	-0.0815360124213355	0.238514640769686	0.732464465661305	165.253520405729	-0.0867917308905564	0.431585898669642	-0.201099552043036	0.840620732257238	0.964352075449016	-0.867352438329564	-0.629216343146614
ABHD18	0.0644819681511364	0.0600205406961378	0.282674052343528	152.279661977274	0.0877668479278817	0.105522307698692	0.831737381810211	0.405557195556517	0.819127427748472	0.472505411842021	0.467335119438509
LARP1B	0.0649281188645471	0.0727663489695574	0.372241685795699	227.340368970191	0.0886879935756128	0.115868929973175	0.765416523619793	0.444023556720203	0.840325540771747	0.476599281195503	0.473121621678105
PGRMC2	-0.0798191191334485	0.0441719497222388	0.0707608461538403	114.777395722514	-0.122977474121091	0.0846600441770149	-1.45260347211677	0.14633388148156	0.611141510890631	-0.851598262435173	-0.856529889881226
LINC02615	-0.117648472234108	0.0560175185889446	0.0357104984170097	160.969562582858	-0.181578382424291	0.0930002324743061	-1.95245084440469	0.0508847015496604	0.437749928955976	-1.19871959311043	-1.22465222533818
JADE1	-0.0798543323868443	0.0588492975305724	0.174803696016036	120.817584201652	-0.107323316354544	0.1063165657898	-1.00946936685987	0.312749585670442	0.765534937407494	-0.851921378491206	-0.758192760244651
SCLT1	0.0555148950376345	0.0618753487807159	0.369609341641126	267.99473901501	0.0796672398060128	0.110748885095383	0.719350264676695	0.471925132793544	0.851114439761259	0.390223741755336	0.416454565801328
ENSG00000251488	-0.22260400185615	0.0752706709352313	0.00310265154830196	179.622676404174	-0.346514426233556	0.127699467323141	-2.71351504823985	0.00665735444981225	0.256900153832261	-2.16178927625274	-2.26075633031128
PCDH10-DT	-0.0331501403124132	0.0500767574675182	0.507979836426052	480.437076800745	-0.0603770338091451	0.0840044624143609	-0.718736029894806	0.472303579155962	0.851339256463554	-0.423364716212278	-0.463283079285136
PCDH10	0.0398046056375548	0.0553535910565587	0.472081107001743	516.006089694217	0.0623686249246755	0.0929176604723887	0.67122465855895	0.50207742225436	0.861982577910687	0.246066464010238	0.307787197074884
ENSG00000250195	0.00276252854582004	0.10961311680934	0.979893413994447	271.327135509649	0.00840408369269653	0.17828198568307	0.0471392757966941	0.962402224556869	0.994302140809007	-0.0938308389345099	-0.031210158518912
NAA15	0.0277238793532493	0.0308930505537455	0.369497642766595	351.855018897598	0.0297715946304605	0.0594098810454448	0.501121936394506	0.616285309349107	0.903734277233501	0.135213979375531	0.103017420149561
RAB33B-AS1	0.0164596082984368	0.0475777393673151	0.729378879766683	441.161160366536	0.0133471129689261	0.0795812737156347	0.167716754781017	0.866806114493309	0.971194896412903	0.0318532703718864	-0.000158771533867923
SETD7	-0.0857181205384873	0.111396833569404	0.441605829085903	168.128252143999	-0.131544522507521	0.187607739923456	-0.701167886576485	0.483198248307258	0.855238380889278	-0.905727372492217	-0.910346834896276
MAML3	-0.0316579729959769	0.0700423546390943	0.651281029620385	486.889150877797	-0.0222303070548219	0.122623828748565	-0.181288639261168	0.856141022838459	0.969478304211816	-0.409672621000042	-0.223650920851971
SCOC	0.11604233128485	0.0751992461788864	0.122798854769937	117.284322789843	0.179935766980934	0.128372599851061	1.40166801318738	0.161014406685369	0.629490277988219	0.945622195347433	1.04632678903521
ELMOD2	-0.0315303189898825	0.0465977071481164	0.498628313547933	139.311466440953	-0.0477165820416149	0.0819302150040255	-0.582405185184372	0.56029378974612	0.883057023800262	-0.408501270584834	-0.383751972898703
USP38-DT	-0.198196076524211	0.0575161482954668	0.000569117687206365	519.62843011035	-0.307830017147527	0.0965093891455064	-3.18963802250799	0.00142451097425165	0.160916702834281	-1.93782267820649	-2.01774653010749
USP38	0.0754623246217719	0.0402697317778927	0.0609412167126192	92.5121526361864	0.126916125797969	0.0845055995918681	1.50186646105026	0.133131599887584	0.60065898025945	0.573260926725762	0.713265157355736
GAB1	-0.013565954716099	0.0288364241401283	0.638037041968643	4792.55442424486	-0.019481906315213	0.0527016392493396	-0.369664143140617	0.711632751760508	0.933073404055618	-0.243660650263938	-0.206385869365026
SMARCA5	-0.0241536769376385	0.0365780296875253	0.509040212611094	500.483996950782	-0.0361849554539802	0.0652510863642924	-0.554549471436568	0.579202858501225	0.890899556826247	-0.340813361720079	-0.311311981199363
ENSG00000285783	0.177230813879775	0.0994785510310343	0.0748147676479834	217.3218507844	0.254010289413323	0.157999265452988	1.60766753367536	0.107908012753652	0.55947052361998	1.50708639601283	1.51165210540374
HHIP	-0.00273281376694937	0.0338246929084924	0.935606214088389	2715.8972337201	-0.00341520701773452	0.0652515534290029	-0.052339091381946	0.958258505568595	0.993589355500794	-0.144255981840042	-0.105457214166188
ENSG00000289314	0.181168618095446	0.0409959336763484	9.90737790681003e-06	87.9691169127223	0.247303505488229	0.0988115319010548	2.50277979432468	0.0123222184670838	0.304883884748155	1.54321960282832	1.46952106966728
ANAPC10	0.0104304245692961	0.0446278359493301	0.815202242522095	301.128078449689	0.00459649266603165	0.0787476243997666	0.0583699216461097	0.953453972958944	0.993381364950834	-0.0234703898920397	-0.0551288884803772
ABCE1	-0.0857015817849216	0.0501682677572694	0.0875839075730476	182.119950897952	-0.130575283998438	0.0901448841973258	-1.44850465071995	0.147475966260684	0.611141510890631	-0.9055756132451	-0.904258220335349
OTUD4	0.0033566954850371	0.0301451336599795	0.911337890858596	251.62469377854	0.0101571541379525	0.0600773111077373	0.169068054988971	0.865743111602996	0.971194896412903	-0.0883787758755548	-0.0201976263719837
SMAD1	0.0337193130658388	0.0698082548262437	0.629076146639213	104.11105945947	0.0312602513486113	0.123899763603817	0.252302752155117	0.800807061023502	0.954369590773583	0.190227950213249	0.112368943933868
ZNF827	0.00143532036413775	0.0376621241335996	0.969599622317431	391.469386742025	-0.0105686900251066	0.0688920928388311	-0.153409333199261	0.878075485180291	0.973209673061468	-0.106009272673062	-0.15039434820685
SLC10A7	0.0770242651638426	0.0441696772997767	0.0811893031207707	264.020312901238	0.105767520187428	0.071254211828269	1.48436867763466	0.137711139646026	0.60424783938372	0.587593259556211	0.580412709937519
TMEM184C	-0.179187147145839	0.050495243746083	0.000387292914120952	133.885521605255	-0.265337593910282	0.087307796018289	-3.03910539506346	0.002372818267275	0.177411761992674	-1.76339715094529	-1.75081534193569
NR3C2	-0.0637781744482837	0.0336990202418655	0.0584134188569126	398.196797342329	-0.0992729407876386	0.0621811281408663	-1.59651237852655	0.110374444312289	0.562381569804102	-0.704406898903619	-0.707621478317386
LRBA	0.0285487799725649	0.0285682882058264	0.317641086510348	839.777908201797	0.0404939759621576	0.056366673646068	0.718402796241328	0.472508963187339	0.85148069675634	0.14278324972202	0.17037385150489
RPS3A	0.0634430104783171	0.0838638936883734	0.44934965176188	197.978679208655	0.0895793811595698	0.143621291616981	0.623719367449124	0.532811901562827	0.872904719207742	0.462971958575066	0.478721188113249
GATB	0.116218622363785	0.0593382183852026	0.0501620438773376	100.946888481874	0.154610891954907	0.102215988737018	1.51259009344117	0.130383812114841	0.597148942991156	0.947239838497271	0.887239627936932
FBXW7	0.123356695063014	0.081000253008149	0.127779370893245	276.404654164143	0.17159002437141	0.13666204822073	1.25557919411734	0.209268578694837	0.681944193043967	1.01273864010829	0.99390005454425
ARFIP1	-0.0495580498465878	0.0481672808900485	0.303539015428979	355.092788346781	-0.0869836772142632	0.0774020597099797	-1.12379021359619	0.261102034138922	0.719620612996349	-0.573923341308163	-0.630422121879594
TRIM2	0.0789090883594787	0.0370772998884255	0.033317870187194	5569.78993489	0.107532965005301	0.0616343261398298	1.74469279929079	0.0810383573997919	0.511464101406589	0.604888356673411	0.591502976083456
MND1	0.0120134497857939	0.09700054803246	0.901434598042868	122.500139913639	-0.0215652829550862	0.16360899732238	-0.131809883979628	0.895134668483251	0.977142615173264	-0.00894458454239299	-0.219473336718577
TMEM131L	-0.115755638385882	0.0679160740502226	0.0883078084914436	229.517302914591	-0.164156451792319	0.115879138071897	-1.41661781856255	0.156594696040804	0.625909680102681	-1.18135099041731	-1.11521020510144
GRIA2	0.124148326863095	0.176884064337668	0.482764792796705	557.077851093776	0.181853948326281	0.294071641083745	0.618400154656505	0.536311595894442	0.874487268520956	1.0200026364848	1.05837652370869
ENSG00000250604	0.0773868899994774	0.13136835902098	0.555805479516605	91.7747453562177	0.108892438143067	0.215349208794097	0.505655157745125	0.613098753077114	0.902393949913912	0.590920697251128	0.600042987509145
TMEM144	-0.0541620371924772	0.0339384848777115	0.110513693011305	7332.79066239822	-0.0803556578329209	0.065272129235669	-1.23108681720481	0.218290395485928	0.687563503903798	-0.616169430202803	-0.588785873487512
ENSG00000286558	-0.100966709086246	0.0704508174975458	0.151814488427406	249.827532821955	-0.149540984463266	0.121684748667247	-1.22892134060443	0.219101299332452	0.687803021620878	-1.04564809314354	-1.02339797688258
ETFDH	0.0473272061886406	0.0420841724254422	0.260765163215946	328.040141923152	0.0665028646943474	0.0799947429996664	0.831340438141351	0.405781336383121	0.819127427748472	0.315093684922083	0.333757886666867
PPID	-0.0191584550601999	0.0692882981210778	0.78216139261701	126.704442549854	-0.0339354357418946	0.127035990101999	-0.267132453682199	0.789367180808647	0.950955413270489	-0.294977313175954	-0.29718082736494
FNIP2	0.0272629570645758	0.0344167323100849	0.428277579697086	1167.18546445292	0.0393864430237727	0.0658740312661807	0.597905460873069	0.549903015916328	0.878372872612656	0.130984566365044	0.163416491564933
RAPGEF2	0.0252789231183408	0.0504641178019953	0.616421328437275	730.870055662632	0.037307540572225	0.0858152753230822	0.434742421227078	0.663749402967124	0.921413226672514	0.112779113533498	0.150357130408083
NAF1	0.0328101057276163	0.0369740853192751	0.374873737670705	112.268451152417	0.0465128335442418	0.0756990759546913	0.614443874745334	0.538922050436602	0.875480812236418	0.181885083226766	0.208183434565203
MARCHF1	-0.0451753346849995	0.0337578673055723	0.180825875285549	7223.50133650408	-0.076161722055411	0.0697271272436293	-1.09228251709409	0.274708942373287	0.733387317453306	-0.533707641219052	-0.562440182304955
TMEM192	-0.10790195358451	0.0660453712015443	0.102310310499628	261.022596596557	-0.156492111437988	0.111257900885731	-1.40657077108362	0.159554705321546	0.627611293351014	-1.10928574754355	-1.06706393992112
KLHL2	-0.0270598156373072	0.0346238547485626	0.434486858621437	471.917737611775	-0.0519315714211852	0.0581764086937727	-0.892656879088929	0.372040949145244	0.801016834650167	-0.367480027942778	-0.410229919730271
MSMO1	0.187655485830336	0.12662769155858	0.138354485650775	144.31737990047	0.276731037729425	0.202474270796883	1.36674668164151	0.171704720275769	0.642356067460118	1.60274296168824	1.65438052336917
SPOCK3	0.0597903574678266	0.0388401853910255	0.123708080661401	6397.20109119205	0.0815092884633078	0.0640913866643995	1.27176665548076	0.203456039662903	0.677749041756911	0.429455293087218	0.428026046063039
CBR4	-0.0522211650690093	0.0272810581207019	0.0555957124972594	580.309223559314	-0.0840177159179832	0.0526291842904353	-1.59640923663817	0.110397455273812	0.562381569804102	-0.598360029328936	-0.611790386794322
SH3RF1	-0.0493607024458919	0.121680542921789	0.684993805030074	723.122087380394	-0.0929498472822443	0.189755461101927	-0.489840169776807	0.624247003083514	0.907180778794951	-0.572112485802583	-0.66790072968197
NEK1	0.0303313460370376	0.03614461470953	0.401375941955102	627.835597862	0.0425312356398247	0.0691291316900012	0.615243307706358	0.538394051120952	0.875480812236418	0.159140037602317	0.183171618846563
CLCN3	0.0304314638915153	0.0404491076908841	0.451846883216028	436.237120817624	0.0346009905493882	0.0691769771886336	0.500180724217499	0.616947829740563	0.903734277233501	0.160058716882351	0.133354979003147
HPF1	-0.0437519303296868	0.0547142043826776	0.423916609419274	147.067383934966	-0.0713343385353236	0.0934557975401778	-0.763294952404168	0.445287511697531	0.840462924739308	-0.520646513459601	-0.532115265046565
MFAP3L	0.0441186727991808	0.0582128352929997	0.448519438727141	610.69611695845	0.0601123774879038	0.0938351531728576	0.640616820619116	0.521771668339201	0.867820150623841	0.285652251527709	0.293613780657927
GALNT7-DT	0.223186379293985	0.102555209093479	0.0295361307970483	124.722140648203	0.31935403027944	0.169279755387578	1.88654591063329	0.0592214277725689	0.457823902145752	1.92877367615394	1.92213192886776
GALNT7	0.225854112046651	0.0789717198839055	0.00423725709826433	356.5349872179	0.320428903640173	0.130958682145863	2.44679389246814	0.0144133235257333	0.312923215157791	1.95325273453295	1.92888412611744
SAP30-DT	-0.0883306521500948	0.0442694766017859	0.0460107473357022	83.468649581921	-0.135456150724114	0.0995265677646004	-1.36100494336843	0.173512127259521	0.646000478237584	-0.929699906387768	-0.93491911126922
SAP30	-0.0081379902291141	0.063676597679332	0.898305745665827	103.640089390349	-0.0196717175518759	0.114917802627443	-0.171180766618472	0.864081630286051	0.971194896412903	-0.1938537648391	-0.207578235793458
CEP44	-0.155929185733232	0.0335169490779493	3.28334607438351e-06	213.95476032783	-0.220153649114476	0.0709346608061051	-3.10361178319087	0.00191174000963434	0.173322482765362	-1.54998259709723	-1.46697640897358
SPCS3	-0.0277933945184932	0.0457986641546026	0.543943576544819	185.991213484446	-0.0451934588124347	0.0785414260153734	-0.575409196206709	0.565014586104639	0.886432943916833	-0.374211331983716	-0.367902081784972
AGA	0.0693566738996854	0.072330253352037	0.337614739325859	98.2186772185312	0.0988874896474362	0.123692370710992	0.79946312839688	0.424021918296589	0.826339871720445	0.517235606978697	0.537193364303954
AGA-DT	-0.0517367228802957	0.0611537284353479	0.397546644953211	481.273620375944	-0.074236322390518	0.105052625218355	-0.706658422254708	0.479778773502636	0.855115698199906	-0.593914798221388	-0.55034510320377
LINC01098	-0.112732018363879	0.216599707667133	0.602741280771628	124.402816302384	-0.193956643276083	0.350320193680628	-0.553655332392584	0.579814750125082	0.890899556826247	-1.15360631810686	-1.30241064966295
LINC01099	-0.393452592567327	0.214954430162077	0.0671901452155859	579.138956986527	-0.614671748520115	0.342601412198476	-1.79413080808909	0.072792292740184	0.48788925180898	-3.72949227116923	-3.94528141035379
TENM3	-0.114333571268654	0.263042720328899	0.663810830630758	242.842550216076	-0.151589703491626	0.419082211706405	-0.361718295974406	0.717562553373221	0.935684252815336	-1.16830213312578	-1.03626773018935
WWC2	0.16430804884438	0.0731990011024726	0.0247889329673253	213.882243711563	0.218839304410813	0.127586570756695	1.7152220889151	0.0863045165315336	0.528782649689552	1.38850738190296	1.29071312144709
TRAPPC11	0.061116675892021	0.0303766184565896	0.0442236865003375	178.606362958821	0.0850690734044292	0.065547709589914	1.297819160069	0.194349484068124	0.668719241103749	0.441625562430192	0.45038809443727
STOX2	-0.0348985186894268	0.032077249896152	0.276616153606298	828.374733074156	-0.0452602277019644	0.062238895109861	-0.727201657774825	0.467102430825716	0.848893400794119	-0.439407798607526	-0.368321514183909
ENPP6	0.387618276485715	0.11021812337532	0.000436735283811284	143.340862336338	0.554938560076853	0.180664173029812	3.07165804249014	0.00212873439955512	0.174748592604903	3.43759722930258	3.40203949033157
IRF2	-0.00758388925245565	0.0370092462483924	0.837635589370766	439.531046352776	-0.0199788494466188	0.0653375299860042	-0.305779074459938	0.759772861995282	0.941652479379054	-0.188769346191117	-0.209507593437559
ENSG00000286292	0.115926492989226	0.0927238119120136	0.211213959044055	83.7436295854099	0.122978350109477	0.171552208021303	0.716856702271102	0.473462520356727	0.851987982530412	0.944559265637451	0.688528626388451
PRIMPOL	0.0419168845811572	0.0537974625350742	0.435884881949395	155.003867409145	0.0508494756122542	0.0947064234155381	0.536916861374278	0.591325043425307	0.893513449626213	0.265448690180207	0.235425585793607
ACSL1	0.0200181599385364	0.0445885634803351	0.653465713879245	397.198673042807	0.0268783796331506	0.0748443949042942	0.359123481023807	0.719502716390199	0.936037177479513	0.0645064637083194	0.0848426666751227
SLC25A4	-0.0261420198584473	0.0810991231163768	0.747190196802321	83.3985088757831	-0.0375935544616133	0.146015645081277	-0.257462509861101	0.796821752802618	0.953781188155943	-0.359058353609668	-0.320160594154803
CFAP97	-0.0569665305592448	0.051412297854327	0.267847497728007	131.867628581418	-0.0766452985543134	0.0917941609470733	-0.834969215509313	0.403735041517743	0.818584808105843	-0.641903401036298	-0.565477939146999
SNX25	0.10963036472081	0.0659794057186647	0.0965960924480788	158.204986652279	0.156357522886498	0.11828875959755	1.32182908518501	0.186225070809718	0.65984380915254	0.88678612802076	0.898211708000808
LRP2BP	-0.173695423463212	0.089777990099945	0.0530244589758937	218.100447390235	-0.259829737069945	0.150586301253153	-1.72545400815139	0.08444568540122	0.524440014457241	-1.71300521251213	-1.71621579080011
UFSP2	-0.0745945845418392	0.0706320330736309	0.290921919785536	176.789148717783	-0.110179995202294	0.12122647723106	-0.908877315574296	0.363414889123964	0.797757487956006	-0.803658045356316	-0.776137998971038
PDLIM3	0.0658383318184179	0.0919216033968783	0.473840464078856	87.982698017263	0.0810664725956182	0.155071956946475	0.522766812207052	0.601136537464473	0.898023832075072	0.484951375689554	0.425244341544946
CYP4V2	0.0963535711282799	0.0774564497980139	0.213510265709464	174.948798356792	0.138861064080898	0.130050423342789	1.06774788202639	0.285634253303669	0.742187929751894	0.764958555482664	0.788301512677227
FRG1	-0.160608944354515	0.048321070590899	0.000888040067371291	121.62919598274	-0.247653527147228	0.0910386539012789	-2.72031182947608	0.00652203800849727	0.256691469868964	-1.5929239615857	-1.63972662086143
SDHA	-0.0479981253614564	0.049945425492211	0.336546414889598	248.304055880275	-0.0802787223665208	0.0862391718296229	-0.930884662542008	0.351913229078084	0.790926674638711	-0.559609507772841	-0.588302576139557
PDCD6	-0.0485953109205601	0.0382285329387767	0.203664951016872	200.645268671418	-0.074182875858935	0.0731539388946748	-1.01406536653811	0.310551562591257	0.763183308946792	-0.565089269622972	-0.550009359909032
EXOC3	-0.00171010154226172	0.046907892259479	0.970918296153438	119.854200852179	0.00446021570791844	0.0969349757971216	0.0460124498019515	0.963300326913174	0.994427126213338	-0.134871596455846	-0.0559849604004581
TPPP	-0.0375433725448164	0.0481085681437497	0.435162244427485	975.820616263293	-0.0485502699264283	0.0826628852590746	-0.587328518406615	0.556983091389482	0.881736564448333	-0.463676920717056	-0.388989078262528
ZDHHC11B	-0.0203216207730086	0.0876729190754718	0.816701878698595	679.250003343078	-0.0354775864951125	0.13951111879903	-0.254299347611277	0.799264303771193	0.953882292052101	-0.305650496747232	-0.306868392853926
ZDHHC11	-0.380071823267087	0.162862764054488	0.0196117607971619	157.632031385484	-0.55251296480384	0.256804165823898	-2.15149533509796	0.0314371236271006	0.373816778849518	-3.6067106197728	-3.55480902189852
BRD9	-0.063499762716713	0.0609850148316629	0.297766261199213	260.772873627416	-0.0935918460488525	0.106934440386613	-0.875226407044152	0.381450727571591	0.806386368675416	-0.701852198840912	-0.671933672040158
NDUFS6	0.00641408771206917	0.0611643999764176	0.916481856148376	91.2570225968458	-0.00749607182558423	0.109475824904504	-0.0684723940844756	0.945409594816147	0.990900323640295	-0.0603242105379022	-0.131092610054202
ICE1	0.0102727562099905	0.0383117102082346	0.788594485781544	340.06110537892	0.00601470733037501	0.0659424891536294	0.0912114087225651	0.927324609893496	0.984576353764771	-0.0249171513669693	-0.046219871375793
MED10	-0.0159218694538478	0.044447579639007	0.720181080676865	112.434351378661	-0.0406064491817268	0.0889521923649845	-0.456497452194459	0.648032302537029	0.916885614581624	-0.265278473242533	-0.339087158144487
NSUN2	0.045962695770361	0.110021002660777	0.676120461050926	166.29580458597	0.0596191617150162	0.181589041129098	0.328319161466527	0.742670357687605	0.938937936643564	0.302572966662557	0.290515471306472
TENT4A	0.0394639544015334	0.0414846864425065	0.341457340506722	166.636783058872	0.0415013289933739	0.0760023179210554	0.546053464270417	0.585029186789467	0.890900918937517	0.242940655592916	0.176701895919531
LINC02199	0.0745963162161386	0.0837449016229145	0.373059811690673	153.59177599171	0.109478516015431	0.138052975965652	0.793018152992731	0.427767246515664	0.827478791161026	0.565314452215888	0.603724642988242
SEMA5A	0.212186450877094	0.156825264121069	0.176051824045266	352.802203551594	0.309281273569509	0.257475488877394	1.20120666599369	0.229671044267172	0.699438509300254	1.82783856951218	1.85885634437743
ATPSCKMT	0.0360865184859504	0.0732269669582907	0.622151313210484	134.151184610269	0.0478568976143117	0.121965100476786	0.392381897995651	0.694776059154194	0.930766056387391	0.211949376250442	0.216626648481238
CCT5	-0.0390381772195272	0.0642970599626151	0.543749128445203	152.199117140593	-0.0733866931590125	0.112979083974784	-0.649559994444565	0.515976481515311	0.865732722660287	-0.477393216272112	-0.545007856631481
MARCHF6	-0.00137545499771215	0.0243483494326187	0.954950914018544	776.459574427282	-0.00262623732996945	0.0493703417218017	-0.0531946354507349	0.957576829855797	0.993589355500794	-0.13180088695836	-0.100501021976092
CTNND2	-0.093071880009431	0.0466887428336108	0.0462117116525969	3497.24936125399	-0.135864320282191	0.0875494637046539	-1.55185782451536	0.120696246346504	0.579221113546993	-0.973205311282962	-0.937483172737415
TRIO	0.0360142782450818	0.148556617770054	0.808448569100856	257.439806615356	0.0201353116079785	0.229731335365094	0.0876472144123441	0.930157074872285	0.98545420629581	0.211286501353483	0.0424836995286028
OTULIN	-0.0624528032645699	0.0340216036341132	0.0664048849085269	141.753583804752	-0.0854933457444684	0.070567821943735	-1.21150608577141	0.225701503674494	0.695558745131914	-0.692245321418928	-0.621060077550396
ANKH	0.010363650894842	0.0340159567874389	0.760617291335187	836.521672474381	0.00585873249225992	0.0585883673824511	0.0999982207050673	0.92034573803738	0.983529715911562	-0.0240831036931158	-0.0471996824971901
FBXL7	0.0129872184162513	0.027716218641885	0.639371096236122	4196.90878954531	0.00922090197057089	0.0549902841832176	0.167682384398097	0.866833155170811	0.971194896412903	-9.30452650694592e-06	-0.0260790255586636
RETREG1	0.061934327870333	0.0347886392561345	0.0750263439470968	1699.02816675972	0.0836330337885159	0.0647568885516801	1.2914924675816	0.196532965352733	0.672120821743999	0.449128319402686	0.44136710359386
MYO10	-0.0792810213323997	0.0742273527995365	0.28548278386445	320.710076529626	-0.115688585195512	0.125008452731863	-0.925446101182117	0.35473390785946	0.793254499320175	-0.846660688582497	-0.81074215566578
ENSG00000286625	0.182133193769382	0.142584720244283	0.201472270494401	98.013800975025	0.259536886567436	0.22570974956364	1.14987007459444	0.250197387978593	0.711659797900374	1.55207052847283	1.54636938044964
DROSHA	-0.0505614248393736	0.0309916988012438	0.102795280642287	174.781970635778	-0.0812135948812163	0.0614852510884381	-1.32086302720634	0.18654703966817	0.659882905664072	-0.583130288668201	-0.59417530854984
PDZD2	-0.0453433187160856	0.0925808859698748	0.624296828379436	667.516750572981	-0.0736053941297274	0.144949200896851	-0.507801310212856	0.611592690858639	0.901307635119223	-0.53524905907644	-0.546381704144044
GOLPH3	0.0300852281217749	0.0336836622833813	0.371766276501358	294.391768864158	0.0323899138726819	0.0664131988307707	0.487702963310283	0.625760252495433	0.907180778794951	0.156881664903696	0.119465318694604
MTMR12	0.0911860255398816	0.0339242159188277	0.0071895782273852	134.331695254096	0.109567547934283	0.0674378724116631	1.62471833727859	0.104222588283468	0.555319424107948	0.717541268271939	0.604283928481365
ZFR	-0.0064661373549672	0.0146666770531471	0.659305166289567	852.890708504001	-0.0166723504322756	0.033528322015984	-0.497261700848835	0.619004515955969	0.905363265216611	-0.178512878812767	-0.188736650211758
SUB1	0.0793542543675402	0.0333134570752756	0.0172166523613555	125.138177816319	0.163082060972783	0.0762585158837262	2.13854228715176	0.0324727558617848	0.375437332106206	0.608973190391782	0.940454272781276
TARS1	-0.173212666611143	0.0514250831052527	0.000756462716759848	110.530624930205	-0.241782773115101	0.102682234580153	-2.35466995925539	0.0185391635191164	0.343957745824749	-1.7085754460174	-1.6028474026415
C1QTNF3	0.077242600833849	0.0458845719807428	0.0922955231111626	131.516356425523	0.0947568556576943	0.0942284931277016	1.00560724800381	0.314604535956255	0.767477267606602	0.589596702969711	0.511245325694139
ENSG00000290548	-0.0207916253484929	0.0471552619911772	0.659272031298177	1089.07178742283	-0.0364502941762094	0.0815070480861548	-0.447204199294282	0.654727629678071	0.918979674102872	-0.309963248626214	-0.312978800246071
ENSG00000286543	-0.0406549327898962	0.088942739240434	0.647605581001495	86.5136224571603	-0.0641335715523286	0.152481923372918	-0.4205978658564	0.674048752392303	0.923902989296031	-0.492228530623637	-0.486881099986419
RAI14	0.11767135799893	0.0377960578990178	0.00184993077121028	199.820532005157	0.172866104762937	0.0754902445047615	2.28991316556186	0.0220263508827693	0.349995424969189	0.960570109449811	1.00191620493444
DNAJC21	0.0116115615584751	0.0415410139545409	0.779845471409862	196.003322499229	0.017032373303954	0.0740823062276777	0.229911488603072	0.818160548831651	0.959578169906664	-0.0126323022751921	0.0229914949138499
LMBRD2	0.0983970649648278	0.0483760781271911	0.0419513410689956	140.167479992271	0.141115071088883	0.0828753727193679	1.702738297983	0.08861705435274	0.533539141099837	0.783709610989265	0.802460855048212
SKP2	0.154775972124124	0.0600770352267409	0.00998663333296181	100.86466329259	0.212227457706656	0.102681125315662	2.0668594841966	0.0387473964307334	0.398306643866369	1.30104125086896	1.2491784674478
NADK2	-0.0337787977728664	0.0485390918122407	0.486485731257629	112.849203890623	-0.045065797327928	0.0900147516104646	-0.500649021650902	0.616618155586906	0.903734277233501	-0.429133263552508	-0.367100131010056
SLC1A3	0.0349326430928485	0.0446782709752068	0.43429040687115	879.534069031378	0.0453024150834175	0.0754537428007452	0.600399839714379	0.548239794608531	0.878372872612656	0.201361440453042	0.200579762820502
NIPBL-DT	-0.0593842617907813	0.0403486289379897	0.141080586042477	87.0964062042549	-0.0894408974082421	0.0868016197268974	-1.03040585751336	0.302819524709226	0.754126277384632	-0.66408845083276	-0.645858019764647
NIPBL	-0.0464009327029404	0.0145917291056867	0.00147301729206176	1411.98266080182	-0.0754596679764591	0.0344828771075203	-2.18832285198158	0.0286460934573456	0.362496285222914	-0.544953702279853	-0.558029981257837
CPLANE1	0.142775958558766	0.0409166812171844	0.000484048999928611	413.885331277203	0.204545556365947	0.0727227033241929	2.81267811860757	0.0049130804516307	0.230502494755177	1.19092938440789	1.20092188671939
NUP155	0.0536085718787586	0.0492210344029876	0.276092381651828	82.8560578517438	0.0690347634591638	0.107313845366421	0.643297826328427	0.520030866459443	0.867019652851988	0.372731361437722	0.349662904412025
WDR70	-0.008583186773024	0.0179412936388707	0.632362681992684	732.130234264974	-0.0149078850539477	0.0414886077854116	-0.359324784554223	0.719352135332634	0.936037177479513	-0.197938878753759	-0.177652536761804
GDNF-AS1	-0.149502603080438	0.115040629715335	0.193750617339862	128.088380328891	-0.200750147273994	0.190331690423035	-1.05473842442003	0.291544973138922	0.744692354460603	-1.49101241285441	-1.34508644821385
LIFR	-0.136731300005448	0.0568560258564416	0.0161782593638138	1250.65245783087	-0.20406935129686	0.0963837638377423	-2.11725858351415	0.0342379078438907	0.380301529345468	-1.37382321043661	-1.36593720244506
LIFR-AS1	0.0393649237553515	0.0822732126676808	0.632318665095683	97.6316083889416	0.0386030948887379	0.146835062499949	0.262901068937478	0.792626832394439	0.952495303236671	0.242031952512828	0.158495613146925
RICTOR	0.0286927003318823	0.0261082337477597	0.271772218498678	1317.59401118745	0.0344535186239326	0.0500236777113015	0.688744214745106	0.49098424665868	0.859270468128558	0.144103859844657	0.132428581935509
TTC33	0.00993194020747648	0.0331170391551153	0.764250205855936	155.377856899415	0.0183186276807914	0.0673432379772999	0.272018813336036	0.785607553648734	0.95014832257802	-0.0280444716780854	0.0310715567917857
PRKAA1	0.049338444503304	0.042566621914119	0.246420471454177	173.460347512667	0.0664494427996675	0.0760254754220602	0.874041792317236	0.382095494632178	0.806475370522114	0.333548764453402	0.33342229813755
RPL37	-0.13721728992353	0.0574231270348719	0.0168675426715688	233.749418695049	-0.194647854392453	0.105447263132441	-1.84592609243899	0.0649029374753643	0.471715738605817	-1.37828264347557	-1.30675273680494
OXCT1	0.07308283549848	0.0433963495616721	0.0921666047108123	167.954927528194	0.0938094061477481	0.0802782036486722	1.16855387744217	0.24258342012947	0.704019123377381	0.5514267856923	0.505293586439103
RIMOC1	0.030915480202166	0.0563160820234841	0.583030416990702	100.472638836037	0.0469974292322121	0.102124461267887	0.460197573125319	0.645374412792824	0.91668210777882	0.164500040141951	0.211227593803913
CCDC152	0.00992727782260341	0.0687530207340657	0.885192178026648	84.2859810544442	0.00239786075983991	0.122076658475234	0.0196422542178804	0.984328756335043	0.997516347124671	-0.0280872536214338	-0.0689403725606212
SELENOP	0.106366335048186	0.062809024330725	0.0903625987731162	1738.82283310867	0.150958926666694	0.100870468485074	1.49656216466401	0.134507221159411	0.602716926795711	0.856835461925313	0.864298516103835
ANXA2R-OT1	-0.0989294280106576	0.0421714074792041	0.0189817750684184	125.869298085129	-0.155247539904682	0.0874952133605917	-1.77435466400733	0.0760045038669554	0.498783624012487	-1.02695404579792	-1.05924572357005
ANXA2R-AS1	-0.211966671140511	0.0570781476619888	0.000204313811168646	132.513642624911	-0.312252353383621	0.105122213211161	-2.97037461298873	0.00297436798706133	0.195637596325436	-2.06418135832139	-2.04552699956683
ZNF131	-0.0321725429577471	0.0242771374079201	0.18509826310587	373.786452067487	-0.0382313940993885	0.0557474232017432	-0.685796614509584	0.492841371494812	0.859270468128558	-0.414394303905375	-0.324167409473944
NIM1K	-0.153583281571157	0.0495281977155742	0.00192916422491917	176.281486128138	-0.230258556534538	0.0871650258661963	-2.64163928417803	0.00825058749438076	0.267406722221259	-1.52845663094578	-1.53045395952286
HMGCS1	0.0768757709344237	0.104187172009169	0.460598220406773	121.93833348276	0.118977528292826	0.169934053995267	0.700139409939221	0.483840246090633	0.855238380889278	0.586230679699866	0.66339604886469
TMEM267	0.0228419838935245	0.0576073572887936	0.691727671514276	97.1867677796722	0.0197661940622311	0.0991212976256993	0.199414197914074	0.841938755186632	0.964577716623482	0.0904178116036938	0.0401649570904199
PAIP1	0.0523530988251691	0.0333767666844778	0.116753030261993	133.703315418495	0.0548720901363713	0.0685924586567404	0.799972638551559	0.423726650101264	0.826339871720445	0.361211167692158	0.260695061918437
NNT-AS1	-0.00381193507201832	0.0446747068186921	0.932001847522	136.224424850804	-0.00274443701218887	0.0814142586946866	-0.0337095375698358	0.973108773415334	0.996644316895897	-0.154157975732955	-0.101243535092847
NNT	0.137461315890898	0.0424656202083518	0.00120792382325513	206.843057120376	0.182251958996242	0.075991927516607	2.39830683274106	0.0164710614750792	0.334982273168262	1.14216233755871	1.06087676852751
MRPS30-DT	-0.035836600060385	0.0584191838748497	0.539586169524288	145.43639279566	-0.0595705517826513	0.0993894664313829	-0.599364841381636	0.548929617097655	0.878372872612656	-0.448015613097565	-0.458216877144362
ITGA2	0.0638253454649798	0.0751079728596716	0.395446727760753	747.413525407895	0.0873998981464977	0.124698371206146	0.700890455112778	0.483371381573248	0.855238380889278	0.466480256192022	0.465029994579018
NDUFS4	0.138555896703136	0.0258058393732108	7.910054323499e-08	250.925495142488	0.172889157556395	0.0600728651393107	2.8779908725089	0.0040021671871918	0.221398967872006	1.15220618755701	1.00206101921142
ARL15	0.176839335432726	0.0681716784715956	0.00948583862256415	307.357340151259	0.248501709792885	0.113357477194711	2.19219513297777	0.028365419750288	0.362496285222914	1.50349419819996	1.47704801386928
SNX18	-0.0465971062439803	0.0645254696046935	0.470201894669639	88.4702383981674	-0.0808695632637264	0.115821289192731	-0.698227103388187	0.485035179056246	0.855452665580299	-0.546753786474469	-0.592014152244102
DHX29	0.0271862274352322	0.022776455425213	0.232630174259728	298.630480349434	0.0311568692115255	0.0468277209963189	0.665350961964917	0.505826042104428	0.862126245051103	0.130280496935966	0.111719512468546
MTREX	-0.0195662172538656	0.03012910894601	0.516071844693591	474.923336659501	-0.0363876350994312	0.0553750966823099	-0.657111901911236	0.511108966560087	0.864199185049855	-0.298718930297655	-0.31258518508977
PLPP1	-0.0278959549801684	0.0293233194151539	0.341440317415686	682.246102971166	-0.0561060351289096	0.0531632001397312	-1.05535473751474	0.29126311550191	0.744692354460603	-0.375152424574875	-0.436453290218266
IL6ST	0.0304401275324743	0.0527358654340626	0.56379172816655	327.843232769262	0.0454257906033311	0.0932140467012806	0.487327738799984	0.626026093279938	0.907180778794951	0.160138214265512	0.201354789792675
GPBP1	-0.123051188839397	0.051320279015872	0.0164978836603288	938.155261801747	-0.18157258867347	0.0867154634546954	-2.09388938765614	0.0362698348481632	0.390595993377689	-1.24829480451569	-1.22461582984287
PDE4D	0.306568823648517	0.120340188737251	0.0108492186887059	890.112923145499	0.443719846313224	0.186853837996955	2.37468949564982	0.0175637181931249	0.337987436246619	2.69388919272873	2.7033797964348
ELOVL7	-0.0354644993084765	0.0723966947797257	0.624230482917962	363.114776592918	-0.056302340875865	0.12643839472825	-0.445294651176756	0.656106832790066	0.918979674102872	-0.444601224598665	-0.437686454210519
ERCC8	0.0381868424304917	0.0376422082341303	0.310359152611587	223.16728164371	0.0335672195651335	0.0668906999485156	0.501821921298021	0.615792791671903	0.903734277233501	0.231221903606073	0.126860980871199
NDUFAF2	-0.0144619510436655	0.0347287127342862	0.677098051066015	339.266647762934	-0.0258307817083911	0.0611169437820155	-0.422645180042399	0.672554157895541	0.923902989296031	-0.251882293300695	-0.246268576048845
ZSWIM6	-0.0296416330858294	0.035116007483585	0.39861016767474	3079.16831394532	-0.0469237747256511	0.062664668151309	-0.748807519611367	0.453973226808642	0.841880928791935	-0.391170729338251	-0.378771673289525
C5orf64	0.0798762895946403	0.0583274707705283	0.170860074661275	784.9928321559	0.127800765823507	0.0941259660758848	1.35776312479463	0.174538859321628	0.6464131203194	0.61376337441127	0.718822336615737
KIF2A	-0.00112148027289494	0.0253484613765616	0.964711074584459	1014.61824630998	-0.011380841014935	0.0499291254967072	-0.227939922874988	0.819692945588434	0.959784779922516	-0.129470420344198	-0.155496161946194
IPO11	-0.0460463504371958	0.0327850232596429	0.160171960678653	291.62769824194	-0.083042209098043	0.0570012922562846	-1.45684783293465	0.14515838880533	0.611141510890631	-0.541700063033324	-0.605662395621343
SREK1IP1	0.00484360556530447	0.0392491579932756	0.901785122416302	119.302799782023	0.0197528146279277	0.077422210800393	0.255131110616999	0.798621836260946	0.953882292052101	-0.0747349209493685	0.0400809094408961
CWC27	-0.0520540910060861	0.0337132319878842	0.12258214709399	416.169057765694	-0.0929703166078273	0.056490673976557	-1.64576398303212	0.0998123602324229	0.549766596113427	-0.596826961319845	-0.668029314991601
PPWD1	-0.0247238793255107	0.0507984507122676	0.626467131125196	257.755161930853	-0.0406108096792363	0.0860821871219899	-0.471767865536286	0.637092490128219	0.912911900100432	-0.346045526571161	-0.33911455015211
TRIM23	-0.0669265587825385	0.0271031126769987	0.0135365907765024	203.962832232678	-0.0972642656277198	0.0525990043418567	-1.84916552784099	0.064433914724162	0.471424562230549	-0.733296405860708	-0.695003274735662
TRAPPC13	-0.0164177327608908	0.0532398185345289	0.757798378673742	222.319624587206	-0.0267039002437415	0.0922636094658663	-0.289430474250206	0.772251977356954	0.946258103176142	-0.269828504286305	-0.251753378992529
NLN	0.304451565910023	0.0728295854934889	2.91088734784348e-05	111.67189551905	0.431127990207641	0.129423025924638	3.33115368866961	0.000864868384459008	0.140479575110898	2.67446128124388	2.62427959796447
[truncated: 4,609 more rows]
