# Supplementary material for: Integrative analysis reveals generalizable human neurodegenerative disease-associated glial states
Source: bioRxiv. 2025 Sep 25:2025.09.25.678630. Preprint. [Version 1] doi: 10.1101/2025.09.25.678630 (PMC12485690; doi:10.1101/2025.09.25.678630)
Supplement: Supplement 8 [file media-8.zip › oligodendrocytes_diffexp/Mathys_2024_CR_HIP.csv]

gene	nebula_logFC	nebula_SE	nebula_pval	DESeq_basemean	DESeq_logFC	DESeq_lfcSE	DESeq_stat	DESeq_pval	DESeq_padj	nebula_zscore	DESeq_zscore
ENSG00000291215	0.0189020196589563	0.0833839185938328	0.82066742275636	18.1772739975318	0.0481922369436381	0.179788729027128	0.268049266516403	0.788661396608388	0.944430326353955	0.185386382332173	0.227311953141382
LINC01409	-0.223729876557736	0.0938592482670273	0.0171407658504585	33.3879429305488	-0.323112395520841	0.166982069413339	-1.93501252353644	0.0529887588960083	0.373125041414304	-1.22337145562746	-1.23059817535369
LINC00115	0.218499373250504	0.0936813336178486	0.0196813240318639	21.915287367725	0.263812833644269	0.161524895257183	1.63326422979083	0.102413436444921	0.478731961525265	1.34427909467766	1.07393605733182
LINC01128	0.0429150261587596	0.0796710971386169	0.590126737071755	30.962151950566	0.0486761108190481	0.15453951034387	0.314975184732613	0.752780495313397	0.931146968485505	0.324809564721027	0.229211861093492
NOC2L	0.0572352940856752	0.0571549567496026	0.316630755045649	68.6379319216737	0.100702819841728	0.108484193214891	0.92827182336371	0.353266586104091	0.744982699022769	0.407955226929046	0.433492280470396
AGRN	-0.0806629550671825	0.103539064805309	0.435945445303738	65.3280346293656	-0.10725826202963	0.175035800608973	-0.612778995248194	0.540022481331231	0.844984973502274	-0.39270306393928	-0.383057099968722
C1orf159	-0.0576100226885526	0.0601198972595502	0.337935610259106	118.533681335413	-0.0760123457661834	0.103493107387904	-0.734467711760557	0.462663731814759	0.804301498196001	-0.258854218495875	-0.260371483330354
SDF4	0.0574551725522308	0.0516467245778476	0.265938278210661	98.449348157093	0.116324803474438	0.0921460452619061	1.26239604905244	0.206806310201541	0.615197083143821	0.409231874880073	0.494831262465161
UBE2J2	-0.0668684034022232	0.040153451076421	0.0958486411590498	108.272198058788	-0.101174189716764	0.077195699435989	-1.31061950932458	0.189986344631125	0.596331662026711	-0.312609790622094	-0.359168276959567
SCNN1D	0.131791988478544	0.0949577628813173	0.165167147072174	20.6846385276792	0.177227697038607	0.171463813414295	1.03361574380936	0.301315836278496	0.705967944730518	0.84084277896182	0.733963601839766
ACAP3	-0.00782331645832379	0.0551538223432212	0.887202115901805	299.905424103678	0.00934562435167773	0.0958343275609111	0.0975185467413831	0.922314606256813	0.980685658768594	0.0302150000267756	0.0747825608210182
INTS11	-0.0139965755829957	0.0349369986394519	0.688697490669778	155.780354618847	-0.0112992685968372	0.0661665445259623	-0.170770117705083	0.864404526503611	0.965226536841398	-0.00562788507300722	-0.00627863771982065
DVL1	0.0393335547942906	0.0429878802654611	0.360195973385542	68.1333139121042	0.101762426335048	0.090592266068162	1.1233014776171	0.261309476482748	0.671036810678689	0.304014995108392	0.437652775394944
AURKAIP1	0.0505015378767098	0.0654859746532145	0.440599668431023	62.6983759660547	0.130539168460815	0.116102356679484	1.12434555330505	0.260866460310227	0.671036810678689	0.368858010173103	0.550643296228968
CCNL2	0.0343486242157962	0.0329759540887353	0.29758492578623	285.551333208923	0.0496548415943272	0.0584882698649755	0.84897094253188	0.395897461281981	0.767616037120215	0.275071726998799	0.233054801325286
MRPL20	0.0687539134487208	0.0477421277594795	0.149836293133147	83.0190897487669	0.138715097776673	0.091039948150319	1.52367285565273	0.127590453476263	0.523061894592345	0.474834089779262	0.58274569710755
ANKRD65	0.289504710157178	0.0839051650502352	0.000559797809532618	61.9981242131571	0.448127954084432	0.146064635386595	3.06801131497952	0.00215488458572262	0.082013627203146	1.75654692287328	1.79764068536446
TMEM88B	0.0140496595683307	0.0491196480820285	0.774855664690081	444.861246607985	0.0547035443078018	0.0868129730179117	0.630130986258414	0.52860888791821	0.839093960412717	0.157212838717914	0.252878294430881
VWA1	0.226767115388174	0.04873667440821	3.27291080139774e-06	342.528313061942	0.370222651887485	0.0845547448472961	4.37849647061319	1.19500876104637e-05	0.00806098047046906	1.39228286796668	1.49174919033372
ATAD3C	0.0711527009085269	0.111261053910094	0.522490366773075	96.0573691085425	0.0977887735042728	0.182566250485289	0.535634451846031	0.592211213455519	0.868726160203355	0.488761816052246	0.422050414953982
ATAD3B	-0.0640704976481443	0.0550753859898596	0.244698224094313	60.3210208128035	-0.119258623190091	0.107314727240992	-1.11129782701937	0.266440174429084	0.677976189654943	-0.296364722589445	-0.430175952123387
ATAD3A	-0.182763587104561	0.0825240650711107	0.026782710211826	31.6719444529985	-0.274402919923421	0.145611541865091	-1.88448605384355	0.0594992594849587	0.39198996168511	-0.985514923740394	-1.03934271657899
TMEM240	-0.0501206010829231	0.108527266306308	0.644206845674348	16.2658246080638	-0.0692874037865227	0.21732445075379	-0.31882010305881	0.749862933138248	0.930430314713823	-0.215369493061047	-0.233966315798201
SSU72	-0.0235621273087617	0.059693869107971	0.693052467725685	75.2287708489677	-0.00750819895265887	0.105275398735	-0.0713195964382771	0.943143399239511	0.985340257524601	-0.061166938998738	0.00860681844966715
ENSG00000272106	0.205976349223199	0.0834301634102799	0.0135548976096085	17.8133514394418	0.317339971790662	0.175504404011602	1.80815959336087	0.0705816653945091	0.418406509484544	1.27156850497981	1.28410784090214
MIB2	0.131133833842536	0.0573536278923723	0.0222303597852958	62.4357659458089	0.215085934122423	0.101357591938484	2.12205055397294	0.0338334929892385	0.312634488102483	0.837021432648647	0.882612184339592
CDK11B	-0.0648933053783746	0.0721871819966288	0.368674584998078	87.197067476134	-0.0894483054435483	0.121190699939281	-0.738078957282728	0.460466470078456	0.803138144195576	-0.301142069909273	-0.313127145358233
SLC35E2B	-0.114820733237957	0.0454808618583737	0.0115831861114723	176.095245425487	-0.173621769878455	0.0822667563676358	-2.11047302147868	0.034817632575288	0.314464739666773	-0.591028339699351	-0.643630283807252
CDK11A	-0.07815065813948	0.0747541923086483	0.29582191126396	118.221241568983	-0.104093221357178	0.12690345269726	-0.820255234548281	0.412070620145991	0.779769905954774	-0.378116284363433	-0.37062971703294
ENSG00000290854	-0.0495829587989587	0.0652915306144287	0.447608088680329	70.7899877073947	-0.0766691859964412	0.113995985579504	-0.672560402953576	0.501227000137288	0.824332626491247	-0.212247859865397	-0.262950535517611
NADK	0.0293099863643113	0.0541630939785806	0.588408930253584	44.7292991747152	0.0649593110591935	0.103114167148047	0.629974647091193	0.528711171908893	0.839093960412717	0.245816626261425	0.293147078914111
GNB1	-0.00609499498806706	0.0157927093249707	0.699543133767488	641.811547938342	-0.00184975013213847	0.0366809037738089	-0.0504281503952265	0.959781204147055	0.990198891573382	0.0402498983880511	0.0308244508887046
PRKCZ	-0.0411782645858459	0.0432302742768104	0.340826717751164	281.283773086072	-0.0631655196150655	0.0707120839634722	-0.893277585309111	0.371708538429546	0.756751464207862	-0.163448921914543	-0.20992902630951
FAAP20	0.077201014814681	0.067296066973072	0.251305315613669	42.8007940685691	0.127460086058892	0.124061502703822	1.02739434297506	0.304234814179005	0.707203361643274	0.523879250134882	0.538553424388589
SKI	-0.129697818448592	0.061291304714169	0.0343372905432278	126.376544638297	-0.157608936922756	0.107162635535884	-1.47074524748862	0.141360024580294	0.536800861385318	-0.677406968079515	-0.580756650378383
RER1	0.00801505264108367	0.0317613126320984	0.800768465812659	125.072975318908	0.0245358894585743	0.0693142786364685	0.353980304509224	0.723353643575706	0.922815361698525	0.122174989447791	0.134426420384199
PEX10	0.133218032158095	0.0812320238872968	0.101011532898424	31.2189656382812	0.212349785794125	0.13982737274094	1.51865676678019	0.128848914235355	0.523741598409371	0.849122606314141	0.871868826966391
PLCH2	-0.0652970018105238	0.131255021190751	0.618849239551291	94.3797372731983	-0.145747491878251	0.195026072203821	-0.747323115475201	0.454868542570745	0.799747527508131	-0.303485993036506	-0.534183245801681
PANK4	-0.0705579503850515	0.104415720252616	0.499205299621033	18.5395310338301	-0.118153575588174	0.206598831008996	-0.571898567920886	0.567390694294433	0.857798932439755	-0.334031863777463	-0.425837034828951
ENSG00000238260	0.0106049683412662	0.0847610997509076	0.900431729879998	18.0158012018913	-0.0485436940455621	0.202285330963757	-0.23997634338725	0.810348596048787	0.948319226730662	0.137212435468607	-0.152517117782064
TPRG1L	-0.0772454609226912	0.117591326286098	0.51124675658233	26.3363843599959	-0.153484790824445	0.215392531707989	-0.712581766913474	0.47610459765715	0.81028888254442	-0.372860571104234	-0.564563385219762
WRAP73	0.0359020695448528	0.0531230500367493	0.499149557679486	44.1739777031353	0.117443933483009	0.107017119225528	1.09743127392083	0.272452908499057	0.683247991418784	0.284091267781664	0.49922547366519
LRRC47	-0.0467337092239255	0.0492424734212483	0.342593738544828	55.7969706889494	-0.0426214376218953	0.0869513833454429	-0.490175497870662	0.624009717539643	0.883024687298512	-0.195704681768375	-0.129263657230546
CEP104	0.114826970574458	0.0423319004882289	0.00667697355824923	180.661495136203	0.187971654223128	0.0809497757285653	2.32207751697077	0.0202287620523915	0.246207129177717	0.742341294547911	0.776149243035421
DFFB	-0.0843850895704476	0.0628918947604545	0.179677637543165	66.4668282227649	-0.123153731417667	0.112855008442288	-1.09125623326363	0.275160150222725	0.685734480307455	-0.414314345214235	-0.445469910884082
C1orf174	-0.290429495679726	0.0995969540621553	0.00354495992708187	24.5878487801096	-0.425196095602113	0.183672299904654	-2.31497126035247	0.0206145049474003	0.248250823373962	-1.61063962890632	-1.6314250094142
AJAP1	0.0460445700372852	0.0612163538886037	0.451954085983475	171.712850085163	0.100336693863583	0.108556945709334	0.924277053006252	0.355342086917842	0.746045765617742	0.34298017434349	0.432054704083857
NPHP4	-0.0748925676364438	0.122344042883695	0.540440347918008	54.2569943105902	-0.122968151537548	0.212173838475238	-0.579563212982543	0.562209206745266	0.856459256563593	-0.359199313410714	-0.444741240236817
RPL22	0.0256024801236512	0.0597326453440992	0.668201327599544	110.490359005397	0.066259833404453	0.111200893509108	0.595857023388271	0.551270745635797	0.850442459045717	0.224290278912808	0.298253518569612
ICMT	0.0611545873002123	0.0731131747003435	0.402908929468485	23.5181284319591	0.138968802259031	0.139711493533997	0.994684107540619	0.319889926311572	0.719709466772859	0.430711241786672	0.583741855792721
ACOT7	0.0776899495710025	0.065363160513081	0.234601342314394	94.3198990273734	0.14447455984352	0.133377914776256	1.08319702018043	0.278720982098469	0.688127070947045	0.526718079987671	0.605359953294463
NOL9	-0.0918053805150021	0.0452819572222349	0.0426198510594204	98.1060967496338	-0.121843777026131	0.08258939342317	-1.47529570052453	0.140133061845182	0.53528137436192	-0.457397687474999	-0.440326436743697
ZBTB48	-0.073764922106174	0.0791204929224598	0.351175718597845	30.6430928862108	-0.107816503264771	0.146390040210636	-0.736501630231385	0.461425475823153	0.803641025066552	-0.35265203127684	-0.385249007851623
KLHL21	-0.106821267814421	0.0659436051840223	0.105256295370605	112.87500347948	-0.13680049018344	0.111583500054297	-1.22599210561482	0.220201645819222	0.631844922438678	-0.544582221976938	-0.499053265591223
PHF13	0.182826703076409	0.0688463355028841	0.00791729994983186	26.3045208747574	0.310658157172325	0.132605968030711	2.34271625769043	0.0191439358903559	0.239704526262307	1.13715812463082	1.25787201092032
THAP3	0.0480547213361672	0.0562452686063795	0.392895569452022	38.8598655920876	0.135181719525047	0.117708037067318	1.14844935735132	0.250783107927101	0.659941033472141	0.354651419723593	0.568872054038087
DNAJC11	0.019487916710322	0.0319358410107699	0.541715506141083	136.28832730436	0.0412320036288545	0.0642599539344468	0.641643840437798	0.521104460848202	0.834513110342857	0.188788190075585	0.199982925278304
VAMP3	0.0758282160398475	0.0473889282138688	0.109570821882696	94.3701701220107	0.157527804245018	0.101555174292543	1.55115488051095	0.120864571901516	0.510179444790731	0.515908570829549	0.656612901840657
PER3	-0.0528091649379663	0.0609003847404453	0.385865258502311	423.432944262698	-0.0828777704518328	0.1019179136954	-0.813181583558782	0.416113956679677	0.781387944697531	-0.230979705332003	-0.28732824958235
PARK7	0.103470375786385	0.0636052302842036	0.103788309335132	85.3941024553891	0.19666215003075	0.112015065966517	1.75567588461302	0.0791437667620032	0.43690087041619	0.676403171120225	0.81027206497675
ERRFI1	0.0685304574044139	0.0645318151787663	0.288252079045532	92.3653086025	0.118930210632467	0.110326153863728	1.07798746233252	0.281039351344108	0.690776006177358	0.473536669865535	0.505061270799106
SLC45A1	0.0954202713612047	0.0966436598488407	0.323475377820027	20.6263088819231	0.149162595552359	0.183925208400393	0.810995930626554	0.417368007682644	0.781980156717507	0.629663035621972	0.623767304415559
RERE	-0.0317518864874649	0.0222543841236907	0.153646215986559	2732.71278443831	-0.055123428209658	0.0450929788831029	-1.22243927048061	0.221541556289253	0.633792415561317	-0.10871793132044	-0.178352133674462
ENO1	-0.00699407974295133	0.0644120733721261	0.913532954680693	92.0123134055133	0.0508212808867695	0.128041134276349	0.396913704131069	0.691431098112137	0.91241112656304	0.0350296750160092	0.237634770197311
H6PD	0.0886905245069087	0.0477854572430267	0.0634514227815196	111.266430414586	0.165099439942488	0.089845279813462	1.83759725925802	0.0661217729795258	0.407445808658455	0.590589097791447	0.686342572325369
SPSB1	0.0344612804252743	0.0464403599653273	0.458054285385493	250.647028443516	0.0629517323490189	0.0866999367522813	0.726087407986056	0.467785187889659	0.807317986642255	0.275725826152998	0.285264415786835
SLC25A33	-0.0971508122469441	0.0514608617892579	0.0590449833176156	62.6712433739779	-0.105563617701726	0.100255814118575	-1.05294260118294	0.292367299683786	0.698425113149289	-0.488434080328007	-0.376403158935319
TMEM201	-0.127594561551334	0.0803074754699854	0.112099803835042	23.2503055408394	-0.127636728399234	0.154322350439955	-0.827078696218382	0.408192458231849	0.777855018856759	-0.66519513737854	-0.463072187112253
CLSTN1	-0.08249710069637	0.0394768956755558	0.0366396756710841	223.885063251047	-0.0927138232160335	0.0755598404057545	-1.22702513290344	0.219813144774527	0.631668374168913	-0.403352393526062	-0.325949046888756
CTNNBIP1	0.0675479021778779	0.0498345500869832	0.175276392904484	129.36369089338	0.115323535119073	0.0894499164021218	1.28925257571663	0.197310292292046	0.60499322889636	0.467831804189612	0.490899829488043
LZIC	0.089165438697927	0.0491434368326705	0.0696174589579013	112.99227075087	0.162926302555502	0.0870514658504231	1.87160894953167	0.0612607243500678	0.397384230267077	0.593346522101224	0.677809850861407
NMNAT1	0.0255060433782662	0.0568637027617538	0.653758472938175	41.6542131183745	0.0311225854242381	0.101822611961942	0.305654950551363	0.759867376898708	0.933472115865936	0.223730352443754	0.160288771462131
RBP7	0.211033694252514	0.0562402275051683	0.000175176243992032	49.2907438568706	0.328111715652465	0.123969604060834	2.6467110074132	0.00812787797937681	0.161049293570745	1.30093222244815	1.32640258517571
UBE4B	-0.0511915386797088	0.0219436994856995	0.0196555903058194	1240.23062455626	-0.0805480194962534	0.0510041810734811	-1.57924346202537	0.11428022450771	0.499954305395641	-0.221587520274131	-0.278180592327266
KIF1B	-0.0116587307823465	0.0235110683952167	0.619977211384779	2645.76363785855	-0.00545179774995905	0.0454075778316553	-0.120063610751737	0.904432758231146	0.975693400834099	0.00794599881531026	0.0166811807913552
ENSG00000284642	-0.128667044776739	0.0866043867592539	0.13736182927224	22.5094669534118	-0.154472852162161	0.175446265632205	-0.880456768945934	0.378611914784568	0.760388819452392	-0.671422138747396	-0.568442961464933
PGD	-0.0633508119751879	0.0701691348892813	0.36661603630768	47.9144131318944	-0.0809918452090104	0.128884240720242	-0.628407668434908	0.529736914850973	0.83936879665587	-0.292186117680307	-0.279923253057406
DFFA	-0.00990631953241346	0.0447722245588962	0.82488969565535	108.843470845791	0.022982371540332	0.0872321178628803	0.263462267148642	0.79219430290806	0.94506171073089	0.0181207661157604	0.128326605542754
PEX14	0.0281049573286395	0.0420875312309034	0.50427789202902	133.47554668978	0.0358682338388879	0.0802267934677908	0.447085472178172	0.654813348044445	0.896785765142493	0.23882004367916	0.178922336155554
TARDBP	0.0603495211924044	0.0337044591819761	0.0733655281948539	230.564042375399	0.103090213821986	0.0648614542396316	1.58939103402026	0.111972137561393	0.495305980191017	0.426036905035674	0.442866270343412
SRM	0.00707762666888136	0.112899937917139	0.950013857404346	42.0287549824813	0.0440054447265472	0.190355748704031	0.231174761078363	0.817179036719741	0.95035383737919	0.116732151113512	0.21087271095179
EXOSC10	-0.0441764836390953	0.0457036997677298	0.3337518315984	126.023493286527	-0.030149201210986	0.0822547714640863	-0.366534374533514	0.713966367389008	0.920193049919588	-0.180857039548891	-0.0802920091588264
MTOR	-0.120385202910832	0.0306651853961411	8.64440894714226e-05	208.66713304077	-0.167585905437489	0.0571591497639104	-2.93191739432243	0.00336876338969778	0.10161605792284	-0.62333650028328	-0.61993074673361
UBIAD1	-0.000158068553996264	0.0466266525035736	0.997295104614359	59.0090351086977	0.0238421795254387	0.108254266411274	0.22024240074621	0.825682376215633	0.952939267666	0.0747205997995317	0.131702601047383
FBXO2	-0.243903576702202	0.305355988869169	0.424434475305986	17.2290201686859	-0.336695015954575	0.464412467005729	-0.724991338250231	0.468457344272316	0.807511224835329	-1.34050303907674	-1.28392969392487
FBXO44	-0.0530557186844641	0.123644130614035	0.667850321399164	32.8838068963044	-0.0364403543339023	0.220349256198351	-0.165375436080891	0.868648486622627	0.96626356204612	-0.232411234031539	-0.104993925202631
MAD2L2	0.0220899871447368	0.0589729750350033	0.707974234987107	52.0699368025236	0.0434391243061326	0.111244440085765	0.390483553808558	0.696179014196297	0.914180869017502	0.203896208339314	0.208649080528932
AGTRAP	0.026339574660123	0.100431991105205	0.793118843896921	22.3710044553107	0.0722052782210001	0.185236355703074	0.38980079232795	0.696683857831841	0.914327048026056	0.228569962341752	0.321598027252201
MTHFR	-0.119663908436896	0.0706334629287605	0.0902361720774854	68.9544389859876	-0.155235086519005	0.121072713658442	-1.28216409650269	0.199785088053539	0.607046991004163	-0.619148554429998	-0.5714358387198
CLCN6	0.0391995475736324	0.0310879669623424	0.20733641671922	147.861788627129	0.0581393814891203	0.0656673454094574	0.885362140445943	0.375961344806575	0.758102155675717	0.303236928723101	0.266368947087856
KIAA2013	-0.0135112362686214	0.051420345156342	0.79273517241623	95.7103041664114	0.0160357594935969	0.0941660016032784	0.170292453970336	0.864780145446425	0.965276868224197	-0.00280993090516746	0.101051060946283
PLOD1	-0.0527619346544646	0.115358934216998	0.647403759877168	73.4630365664075	-0.0757599315839838	0.198238056553612	-0.38216643615801	0.702337915814804	0.915834715918109	-0.230705479094193	-0.259380390947902
MFN2	-0.0413859723696243	0.0475514766775742	0.384114393876535	76.7997142544862	-0.0406430403561948	0.0930862024790958	-0.436617235140965	0.662388961192984	0.90097076471214	-0.164654905022971	-0.121495573668789
MIIP	-0.11193169375497	0.0691315448828145	0.105423230024969	28.4033538575741	-0.110423619108202	0.144190972823033	-0.765815064190781	0.443786349483629	0.794821887804696	-0.574254135321054	-0.395485725258216
VPS13D	-0.0234314813606006	0.0209542597347333	0.263472860238502	526.734737632578	-0.0374204843627371	0.040592493135002	-0.921857256667743	0.356603037042613	0.746650371547785	-0.0604083886748133	-0.108842359537522
ENSG00000289380	0.0223629938686095	0.083350996543284	0.788469131139451	20.0255015475015	-0.00677765563694144	0.167644066934027	-0.0404288428507801	0.967751235771732	0.991656944279333	0.20548132706471	0.0114752623261133
KAZN	-0.17838927037859	0.0942065180961029	0.0582783946550235	1506.13980479763	-0.205613276705692	0.151124681790267	-1.36055390998966	0.173654705325036	0.573466490347253	-0.960116972895854	-0.769243426631989
CASP9	-0.141092695416348	0.057216433696555	0.0136651536286106	47.5067501382152	-0.225547792436588	0.107644067618415	-2.0953109393462	0.0361433606521119	0.320126908632991	-0.74356736368791	-0.847515362529525
DNAJC16	0.0132983680643799	0.037552654453334	0.723244522609666	138.706938169258	0.0271081329539176	0.0763136217011755	0.355220108148793	0.722424701645442	0.922562289490928	0.15285072552799	0.14452621316062
DDI2	-0.0194028897355054	0.0275986723224123	0.482032647711377	187.977623319338	-0.035114975568195	0.0591002444547796	-0.594159565533829	0.552405394107828	0.851368770971918	-0.0370177705562342	-0.0997898879844796
PLEKHM2	0.0499771656371085	0.0444468322923798	0.260832425525785	109.911215506329	0.107863990844766	0.0887157380850031	1.21583828498857	0.224046531416943	0.636251837519654	0.365813424881288	0.461610280690101
SPEN-AS1	-0.00452463021155074	0.0994176852592514	0.963699751199048	64.9819606628493	0.0197853893084962	0.163531271951219	0.120988414463003	0.903700211699476	0.975693400834099	0.0493676760663715	0.115773805580426
SPEN	-0.0484063422911705	0.0340962331202052	0.15569572038799	533.596448527535	-0.0437660383392738	0.0604436614340708	-0.724079867117444	0.469016703915285	0.807813049145401	-0.205416244758458	-0.1337578779675
ZBTB17	0.0150305408109782	0.0344860455596605	0.662949817265168	113.411724528101	0.0184774122449629	0.0692747615814966	0.266726464633525	0.789679776038543	0.944430326353955	0.162907984987773	0.11063809532519
FBXO42	-0.0592908083879981	0.0288985216781343	0.040199797713336	280.252279590078	-0.0935129434580062	0.0593002382451387	-1.57694043439484	0.114809231566595	0.500344175848695	-0.268613116913376	-0.329086754832028
SZRD1	0.0789797926673837	0.045002885328296	0.0792603381124416	63.5540310376891	0.144527870472794	0.0870435843674735	1.66040807628783	0.0968323865112283	0.471236593780078	0.534207105957045	0.605569274966154
NECAP2	0.118024796072611	0.0528889232514029	0.0256440697001607	44.4163004059454	0.18216164638421	0.0991594424431883	1.83705799363058	0.0662013344978253	0.407508390326778	0.760908357680146	0.753336521258232
CROCCP3	-0.0664428672309334	0.0461493015426648	0.149941758081154	157.737884963115	-0.0915109087428234	0.0823458456872926	-1.11129964091127	0.266439393920103	0.677976189654943	-0.310139062634607	-0.32122585993963
NBPF1	0.0803434386767968	0.131186599287423	0.540249115009438	94.1013645760153	0.0980691872263518	0.20622499435599	0.475544623155924	0.634398835319509	0.887669023293561	0.542124642908771	0.4231514462093
CROCCP2	-0.018330758354709	0.0855143253329111	0.830267174777912	137.194418032833	-0.016618436871554	0.140282459340599	-0.118464111262871	0.905699929880107	0.976215682902832	-0.0307928120508999	-0.0271641010963679
CROCC	0.105937800313353	0.0663161221308094	0.110161702914486	135.611886145512	0.143861181531357	0.115296020862277	1.24775495680983	0.21212080863044	0.623229850987576	0.690729414685646	0.602951552278922
ATP13A2	-0.017925838998095	0.0630846850583683	0.776291474066459	80.0907591363257	0.020687054818565	0.11546996407901	0.179155289287264	0.857815769635013	0.963291453204298	-0.0284417884374913	0.119314152682801
SDHB	-0.0266981736374936	0.0333843639181281	0.423872519672966	127.85213940269	-0.0613275309106511	0.0712731138028322	-0.860458139661272	0.389536548956177	0.76510403404176	-0.0793753028399861	-0.202712250341917
PADI2	0.052443447651599	0.0611708344513049	0.391263832518198	474.319112449549	0.0698522132933722	0.100028917610944	0.698320195416468	0.484976972141501	0.814550742248822	0.380133034844807	0.312358828785364
RCC2	0.135607060687936	0.0455388916693393	0.00290297305386665	65.3823151608576	0.218432171248951	0.0949536923002831	2.30040734548981	0.0214251530692116	0.253337231321386	0.862993670749615	0.895751026607005
ARHGEF10L	-0.37839402899229	0.106340360766645	0.000373221121231329	46.1118547387005	-0.565315993556561	0.2028285549341	-2.78716176694271	0.00531719287109289	0.130186556665485	-2.12137514100842	-2.18159918062126
IFFO2	0.0564399095380032	0.0796299205338423	0.478462456977505	51.2934354934761	0.0785136461523059	0.142220450921167	0.552055950067449	0.580910020665086	0.8642825904154	0.403337102794517	0.346367536429289
UBR4	-0.0308433592962907	0.0308329191793865	0.317146671610701	228.305532660597	-0.0382783307162278	0.0548443482203016	-0.697944855912398	0.485211680823303	0.814550742248822	-0.103442883721492	-0.112210652788122
EMC1-AS1	-0.106570929001259	0.0432087032497711	0.0136470158978089	108.652769542793	-0.16073972558583	0.0770496818768591	-2.0861828585188	0.0369620623579593	0.323158834808178	-0.543128716602388	-0.593049544414682
EMC1	-0.00436239155324035	0.0597835309590009	0.941830159438715	47.957985994083	0.0194519339494564	0.113201925859608	0.171833948952251	0.863568075066981	0.965158146447748	0.0503096584894519	0.114464508839046
MRTO4	-0.0159412161380143	0.0763811770128638	0.834677692510167	21.4434093532931	0.016530780597119	0.154212941876433	0.107194509072816	0.91463467145659	0.978786680791663	-0.0169187650711175	0.102994737963867
AKR7A2	0.0665780174388819	0.0630047477132906	0.290641999835262	30.6636752315726	0.105914991222594	0.124059935703197	0.853740497463961	0.393248790028607	0.766322743046917	0.462200505299058	0.453957625589256
SLC66A1	0.153189669360188	0.0946294937971671	0.105482467350648	17.7977670430649	0.256437738945436	0.186929094224378	1.37184497688532	0.17011170235768	0.570933687889628	0.965080981466134	1.0449780958093
MICOS10	-0.0803124532931623	0.104872410824479	0.443788725596158	38.1700499433978	-0.0774536940592795	0.200284196584649	-0.386718949273385	0.698964286094877	0.914933774996622	-0.39066799711967	-0.266030869428627
OTUD3	-0.187998316694956	0.0797003570275314	0.0183334430447563	58.1925898128642	-0.266044386166393	0.133548169429526	-1.99212304670926	0.046357558850383	0.353483384388838	-1.01590856305599	-1.00652332797386
CAMK2N1	0.153142942804765	0.0805898170735412	0.0573968317670812	696.512276725435	0.262766274135969	0.130206066249683	2.01808012256579	0.0435829174876037	0.34283642869512	0.964809679950464	1.06982679077865
MUL1	-0.0668207540455158	0.0666914887650681	0.316373413749337	29.1158909258164	-0.0779881677861316	0.121885823686158	-0.639846090608061	0.522272664584374	0.835012686528413	-0.312333131181263	-0.268129455311115
DDOST	0.0367955587484421	0.0841667544855924	0.661984801941892	37.1598843298696	0.0858657943012028	0.153248348368934	0.560304859498305	0.575271513354297	0.860668278671738	0.289279002528478	0.375235399405651
HP1BP3	0.0709496182925911	0.0410967635430411	0.0842747508797479	1000.96615301828	0.114876892857538	0.0668286843420351	1.71897582585328	0.0856187738097942	0.451189161699051	0.487582687374549	0.489146109711956
EIF4G3	0.0234048551290131	0.0393565248903202	0.55205200970894	1697.5246049461	0.0336342686888563	0.0671014389524474	0.501245118047197	0.616198624744259	0.879065567725033	0.211530532628966	0.170150777348655
ECE1	-0.200190983697393	0.0803122908306121	0.0126791307986446	233.503173245875	-0.269966513894251	0.130397800968617	-2.07033026545612	0.0384214272270812	0.328456178473296	-1.08670104942379	-1.02192337752816
NBPF3	-0.124081297026952	0.190268363799068	0.514311925566635	35.7455154525927	-0.163327657257352	0.301243262653119	-0.5421786227479	0.587695460376074	0.867634298695809	-0.644796587094247	-0.603210936075008
RAP1GAP	-0.294412877453226	0.149446563610674	0.0488359571316914	60.0557768628783	-0.380381751433494	0.232422855471181	-1.6365935727894	0.101715419464526	0.478106739875655	-1.63376775172325	-1.45546360049872
USP48	-0.00935097364558669	0.0221305375728098	0.672633011196338	530.117761066388	-0.0174105524388754	0.0447185466379249	-0.389336276508365	0.69702740431791	0.914327048026056	0.0213451891328692	-0.0302743055149647
HSPG2	-0.00446736413026512	0.0699640183636651	0.949087826520088	31.7860827023527	0.0145562322057725	0.136062224169747	0.10698217153655	0.914803123626251	0.978786680791663	0.0497001716785242	0.0952417668257466
LINC00339	-0.102349129147047	0.0805441475519199	0.203827968705946	24.1958445854307	-0.0908004127287096	0.150772095402022	-0.602236192888329	0.547016927105061	0.847166434155967	-0.518616302003747	-0.318436130847492
CDC42	0.112254690591361	0.0427776566770349	0.00868672916930172	225.480532184707	0.178763218789362	0.07547868771281	2.3683933068569	0.0178655324402066	0.234119681932344	0.727406244193369	0.739992755578278
ZBTB40	-0.0720978478415	0.0494208492006387	0.144605049428347	122.098922280035	-0.111626269160704	0.0842589007009424	-1.32480091992769	0.185237189631729	0.589121696313597	-0.342972743543281	-0.400207873971902
EPHB2	0.130521337438562	0.0748408999137979	0.0811618671598195	282.564772072101	0.127446426681276	0.114570165079888	1.11238756261204	0.265971549867137	0.677531237699982	0.833465185002421	0.53849979148656
KDM1A	-0.0902321055132682	0.0558740826457915	0.106328284226622	109.929757373164	-0.115163815015227	0.0932095384305598	-1.23553680185878	0.216630788672156	0.628097412655089	-0.448263012584691	-0.414097880937593
LINC01355	0.136900103660957	0.0452968614341592	0.00250872784272261	61.0026033921013	0.213742274895845	0.0933565460063753	2.28952638073444	0.0220487869294202	0.256390195525487	0.870501275691364	0.877336369753945
HNRNPR	0.0305054713307198	0.0287215374130327	0.28818513088743	333.774414295227	0.0600797637370576	0.0582186766769837	1.03196718246276	0.302087491485453	0.706340825590073	0.252757794520221	0.27398776647517
ASAP3	0.151225078732923	0.102863949350951	0.141522071238388	33.7667166467965	0.253545699773122	0.181367145805195	1.39796928846999	0.162122289872448	0.561375935365934	0.953674268302299	1.03362264038895
MDS2	0.438220901400295	0.158421285371493	0.00567181958771713	17.7759819638393	0.691015575297123	0.283569114244954	2.43685063211858	0.0148157978719736	0.217373767251398	2.62001583735655	2.7513274753776
RPL11	0.0268167452599545	0.0493380134007914	0.586764176133197	218.915986563225	0.0828260397061612	0.0871099819155146	0.950821454497508	0.341695019576463	0.734270064731662	0.23134048770564	0.363299946344277
ELOA-AS1	-0.0192022551674582	0.0443882421084404	0.665306999690216	167.813598460542	-0.0409496808823173	0.0794825517681713	-0.515203399631107	0.606410893656441	0.875489438659128	-0.0358528556183823	-0.122699583233318
ELOA	-0.0714977805986324	0.056121026106785	0.202665984218547	61.4698692625091	-0.0901203799434261	0.105227681979467	-0.856432245281344	0.391758735160067	0.765852133220188	-0.3394886615043	-0.315766014186697
PITHD1	0.0773148468776938	0.0657457849454576	0.239608224996396	78.4088784599591	0.147216282446223	0.115873197137399	1.27049469664376	0.203908470757125	0.613001169126997	0.52454017647425	0.616125197793228
LYPLA2	-0.0605308037179884	0.0999630292984	0.544825631152045	15.5331558192215	-0.0864293543710709	0.204927967658914	-0.42175480174051	0.67320399949157	0.90618011675805	-0.275812719139611	-0.301273376347104
HMGCL	0.0434775699844642	0.0593615554596533	0.463912465581498	78.2018180785425	0.0811163617737249	0.109992711537707	0.737470334531367	0.460836377050132	0.803138144195576	0.328075780070345	0.356586976571669
FUCA1	-0.248313072973406	0.127231093625468	0.0509774297321132	16.0793481942288	-0.375991675428324	0.228548758144767	-1.64512674879713	0.0999436754605138	0.474691295473907	-1.36610524773262	-1.43822617410218
PNRC2	-0.00153914215228499	0.0574899448949675	0.978641289803789	47.6777316877403	0.0506128518276534	0.122274440290763	0.413928305108561	0.678926613753779	0.908293276719045	0.0667018756056987	0.236816383326291
SRSF10	0.0063280739751304	0.0310288502671806	0.838399120830104	264.28808001106	0.0446373107868724	0.0593844445663806	0.751666722031495	0.452251507582688	0.798584062696232	0.112380133721114	0.213353703238598
STPG1	0.0686991447775285	0.039463967855709	0.0817174443857903	97.7791142003943	0.12415544770826	0.0772253446753925	1.60770338067292	0.107900157817085	0.486817143954077	0.474516094511452	0.525577917752913
NIPAL3	-0.00727695358802842	0.0435533160531135	0.867305918425649	586.183129980901	0.0121351096255891	0.0744628183451964	0.162968712375791	0.87054306920605	0.967691486655299	0.033387266278247	0.0857353431957769
RCAN3	-0.0448615801447479	0.0625420302307088	0.473187213418996	96.9753802886285	-0.0533475697537217	0.103732397762532	-0.514280696334107	0.60705575586323	0.875489438659128	-0.184834814471092	-0.171379309197431
SRRM1	-0.00141621367354086	0.0493380370700023	0.977100429204776	654.928996710564	0.00234311498648189	0.0811924003724731	0.0288587968299097	0.976977207289751	0.994307753460896	0.0674156171237743	0.0472875380397518
CLIC4	0.0846570509992594	0.0266694115254539	0.00150191802884589	1038.43115883597	0.135286922481432	0.0557371239637772	2.42723184944657	0.0152145293846716	0.221532768767719	0.567170134717322	0.569285128484917
SYF2	0.0358475734910737	0.0482192325685859	0.457222021834017	53.6576446544825	0.0386403043366814	0.096401386091643	0.400827269225656	0.688547300543972	0.910939446120819	0.283774855372181	0.189806740233174
ENSG00000284602	-0.140288695656019	0.0827606671294151	0.0900539569724342	17.0421871353433	-0.188580244023251	0.173618531819741	-1.08617577885663	0.277401231098922	0.687363772460844	-0.7388992183132	-0.702364027089099
RSRP1	0.00742281917481868	0.0696476609288349	0.91512478906443	562.789087677142	0.0118256358401553	0.112926129945861	0.104720101944738	0.9165979106188	0.979295717230882	0.118736391511938	0.08452020897218
TMEM50A	0.0525386576282283	0.0424366403547618	0.215697739889927	124.002710393011	0.106885569735092	0.0842367199421879	1.268871459008	0.204486913247398	0.613780084218896	0.380685838507145	0.457768556345704
RHCE	-0.294399615562988	0.0932316090926045	0.00159006456436036	18.0022428883779	-0.479897525995745	0.175169272219321	-2.73962162379078	0.00615099519610493	0.140694019551676	-1.63369075116351	-1.8462075961132
MACO1	-0.0443935656796299	0.0288672639539211	0.124084923849067	291.694165119108	-0.0737278297029061	0.0594958898311699	-1.23920879092861	0.215268185832668	0.626755325092298	-0.182117451023441	-0.251401438746598
LDLRAP1	0.0250241155187364	0.0688908368462684	0.716423354979127	271.733118988965	0.0466445687952415	0.112914687552539	0.413095672549579	0.679536519835026	0.908569872085509	0.220932205703651	0.221235107145359
MAN1C1	-0.281452883863146	0.131396123039836	0.0321920194069811	77.0139543119696	-0.430483982135523	0.211244975801503	-2.03784246466543	0.0415656900647548	0.334750345335731	-1.55852005002113	-1.65218764650876
SELENON	-0.0417254878804191	0.0805899169951384	0.604632202556231	30.7653715828961	-0.0318144027235714	0.149327155617972	-0.213051689037479	0.831286646039548	0.955368269681251	-0.166626183920753	-0.086830344366416
MTFR1L	0.0643063868404749	0.0488738534099776	0.188253746747082	51.3167654560348	0.10792661554681	0.102302993718508	1.05497025672363	0.291438928079927	0.697856123492425	0.449011071179495	0.461856173629272
STMN1	0.0582231330764531	0.0577037134019313	0.312973917314738	401.402075779516	0.10658982240308	0.0986787711904878	1.08016973779822	0.280066601676228	0.689670734685086	0.413690770946959	0.456607318394122
PAFAH2	-0.0163820020232344	0.051286185589533	0.749405553877609	52.0871903368313	0.0127776163154689	0.0973057657311716	0.131314071879048	0.895526860432246	0.974168867168239	-0.01947803522623	0.0882581154127146
PDIK1L	0.11306062282358	0.0679345942825813	0.0960610852355288	43.0587009722662	0.193676271488976	0.123809431217917	1.56430951651887	0.117744898316268	0.506135751453797	0.732085609794947	0.798548153697716
CNKSR1	0.0219503976962424	0.0969550874707404	0.820892205749653	30.4115226286888	0.0617253686629686	0.183816090179023	0.335799595143454	0.737021995493154	0.926015880183556	0.203085730686832	0.280449156609366
CEP85	-0.129923869187351	0.0849464839624734	0.126145724122498	148.48739090112	-0.207925173229094	0.137060481702743	-1.51703226667511	0.129258537643973	0.524048034503735	-0.678719453185423	-0.778320979301154
SH3BGRL3	0.0474541555912072	0.0771715351152299	0.538608964236084	46.1421942370285	0.10935054927072	0.144202247325829	0.758313766245543	0.44826316800577	0.796852917470102	0.351164443305345	0.467447182242915
DHDDS	0.00773865018661078	0.0492156572171385	0.875056021256242	58.2709522580694	-0.0130226303287513	0.0880133841422087	-0.147961931650189	0.882372811632757	0.969706312563491	0.120570154592021	-0.0130453362857447
DHDDS-AS1	-0.0479511013181155	0.104200965859353	0.645387708283518	20.1096699080357	-0.0580949811217681	0.188784970329703	-0.307730965130901	0.758287055587871	0.933108072313426	-0.202773046156166	-0.190019796044224
HMGN2	-0.0578939833719126	0.0601539033827081	0.335833131339517	119.593432496744	-0.0398540218031549	0.103756754909281	-0.384110141436103	0.700896815214385	0.915580207640721	-0.260502937582662	-0.118397529530712
RPS6KA1	0.201811961289195	0.0504934653218915	6.42062238180716e-05	88.9118937819836	0.334820443034873	0.0984717787945235	3.40016649575841	0.000673448328941474	0.0443494311533621	1.24738943275638	1.35274408685644
ARID1A	-0.0664240892319983	0.0284834771374502	0.0196995450772742	578.121415246858	-0.0974577471021429	0.0493271336880799	-1.97574316234178	0.0481838737235071	0.358719452407672	-0.310030034705495	-0.344575840302195
PIGV	0.124549080324798	0.0692622226980179	0.0721413138104484	23.8950928054439	0.228850060149037	0.142201970808914	1.60933114250967	0.107543952899616	0.48667246551946	0.798789348269847	0.936656376061339
ZDHHC18	-0.0570811730331861	0.0892655266606238	0.522527811906616	39.341548014909	-0.0673217551174968	0.16878493225602	-0.39886116739011	0.689995503766712	0.911875790675879	-0.255783636644451	-0.226248289000058
NUDC	-0.120381597427203	0.05735169787666	0.0358163111517276	120.135379738261	-0.173132193615141	0.112839081793169	-1.5343282740681	0.124948913300933	0.518563933183418	-0.623315566294789	-0.641707985697966
SLC9A1	-0.112403883842198	0.101515862429299	0.268183959937028	18.0716046447229	-0.225928189917857	0.198094161351641	-1.14050908101631	0.254074271583703	0.664185287636095	-0.57699574306827	-0.849008975300032
WDTC1	-0.105800270517271	0.0398209600011916	0.00788630560500644	135.022558799371	-0.149628951065401	0.0764999379194727	-1.95593558811652	0.0504727423598751	0.366070229493132	-0.538654155769142	-0.54942361224884
TMEM222	0.0919229567803754	0.0407761943052915	0.0241754790920636	92.5664070044655	0.149071338977961	0.0746803145203406	1.99612628756884	0.0459201783319268	0.351861459484239	0.609357093145417	0.623408989779879
WASF2	0.00899571930211961	0.0330573285301804	0.78552605218949	433.070672563705	0.0350417628633965	0.0615494738038549	0.569326765896766	0.569134405787607	0.858391049900953	0.127868889824047	0.175677236846992
AHDC1	-0.229549574084631	0.164543306434958	0.162994468661206	30.746501173542	-0.322712876532332	0.280807217536558	-1.14923284153235	0.250459982169097	0.659941033472141	-1.25716150810368	-1.22902948288678
FAM76A	-0.0749902907582607	0.0547233717084027	0.170576997338476	60.0746326248175	-0.140121462405852	0.102503523234347	-1.36699166998876	0.171627916513657	0.572026917120083	-0.359766708777754	-0.51209290640413
STX12	0.0281036143419426	0.0255353645885371	0.271081151714585	240.224633466873	0.0570469222576047	0.0478707172713019	1.19168722570622	0.233383908774776	0.646131686747176	0.238812246093331	0.26207945743613
PPP1R8	0.0416459394185191	0.0575394620056629	0.469200515138905	72.7819447832492	0.106581375235031	0.100789552593392	1.05746451385695	0.290299641752793	0.69660492845408	0.317441053324785	0.456574150987148
THEMIS2	-0.0962973717791637	0.0951160544973346	0.311337400812702	38.5760293177167	-0.152696215967668	0.159046121388184	-0.960075069010844	0.337017434911518	0.730483512232468	-0.483478874656516	-0.561467083234136
RPA2	-0.0252465330566758	0.0633849473121301	0.69040547274359	77.083024919251	-0.0228557266507721	0.111910029399601	-0.204233050186774	0.838171385305957	0.956209334345565	-0.0709468559704084	-0.0516545252613582
EYA3	-0.00764952974676388	0.0234002303187557	0.74374370030072	309.403427319166	-0.0270704534749014	0.0519094439350984	-0.521493805804338	0.602022819475314	0.872773466101501	0.0312240322103455	-0.0682034513680793
DNAJC8	0.116331759212205	0.0393097528873445	0.00308277494389194	88.6197621642424	0.175930201825641	0.0832074491860093	2.1143563893222	0.0344848394884063	0.314266204696764	0.751078327151427	0.728869048076457
ATP5IF1	-0.00165470035829827	0.0678829194490512	0.980552852679694	59.5827183196842	-0.00133647512756303	0.125637751310834	-0.0106375282398721	0.99151264051997	0.998700652500331	0.0660309270164977	0.0328398009879131
PHACTR4	-0.0142098514418063	0.0636857441351031	0.823438590869704	763.606262085094	-0.00613504040215863	0.105304252130208	-0.058260139339603	0.953541417755576	0.988677859906723	-0.00686619727528561	0.0139984607394935
RCC1	-0.0143204087734839	0.0946378151049717	0.879724838591551	24.2830956700114	0.0210590468861314	0.17212748907488	0.122345634618363	0.902625292233052	0.975693400834099	-0.00750811002448833	0.120774761992804
SNHG3	-0.0723913695034669	0.0892580572738768	0.417345822279605	28.0773505550335	-0.122946797414233	0.161891089935315	-0.759441408809822	0.44758855072767	0.796852917470102	-0.344676975131768	-0.44465739427869
TRNAU1AP	-0.0579916618726136	0.0487947558391174	0.234643786243457	141.080526497058	-0.085653905760958	0.0865186606108521	-0.990004990324763	0.322171679853247	0.720681789796534	-0.26107007387269	-0.298228613949966
SNHG12	-0.0314125803385077	0.0805869225455588	0.696686298080472	29.0176626705949	-0.048415036609956	0.15777987110689	-0.30685179465736	0.758956182295881	0.933306250321257	-0.106747868009454	-0.152011950428694
TAF12	0.00527987426070584	0.0493536823329958	0.914804567890237	65.3988165456397	0.0222155388486924	0.0929300542141665	0.239056557499627	0.81106172728196	0.948319226730662	0.106294126124966	0.125315673143171
TAF12-DT	0.0356328749240646	0.0872399035648198	0.682945550248514	16.1504578199107	0.100393206323594	0.158214395588232	0.634539012397311	0.525729115160428	0.837737758191247	0.282528282708864	0.432276597592942
GMEB1	0.00464236382013257	0.0593849107106464	0.93768953908854	61.9276985817409	0.00707237379745161	0.10937859237946	0.0646595795721698	0.948445046269724	0.987403473285408	0.10259264316274	0.0658567497272653
YTHDF2	-0.0477834444262781	0.045767873062922	0.296467346180851	109.147752788104	-0.0682409302775564	0.0970733759909781	-0.702982971189739	0.482066361807721	0.812984686219163	-0.201799604641893	-0.22985738691736
SRSF4	0.0112228596795243	0.022202017922841	0.613215933566491	312.257665652867	0.0400705780835249	0.0526608394452392	0.760917951662989	0.446706075462633	0.796657005477855	0.140800006927064	0.195422642647866
MECR	-0.0225959584123179	0.0532360728960254	0.67123893270616	68.0912574995338	-0.0225264734488423	0.0980583713986764	-0.229725143580616	0.818305355615932	0.950484749099234	-0.05555721485743	-0.050361728091695
PTPRU	0.0404079732661206	0.145447034887428	0.781151181301282	26.7192317475706	0.0108438214544211	0.249423745185156	0.0434754976771411	0.965322496075068	0.991239552795266	0.310253232813493	0.0806651610893584
MATN1-AS1	0.0395171768964072	0.141604867893141	0.780193780335114	38.9253615783734	0.0752091760514904	0.226082377869166	0.332662707993164	0.739388902415258	0.926707186463727	0.305081133071343	0.333392690418584
SDC3	0.187426107499665	0.324952788464627	0.564088418296795	18.1657800513059	0.297088197428403	0.483793729568982	0.614080297595182	0.539162267082075	0.844670461077366	1.16386296901543	1.2045902039506
PUM1	-0.0660132085846649	0.0214174338740847	0.00205464035186897	491.35826468493	-0.0978486449342032	0.0427288247096135	-2.28999148933269	0.0220218100112378	0.256390195525487	-0.307644398927914	-0.34611068220488
NKAIN1	-0.40880449748724	0.33886442865391	0.22766505802345	173.333863137305	-0.564215024055178	0.541748049763865	-1.0414712601201	0.297656884948297	0.702965225726759	-2.29794296459755	-2.17727627579624
ZCCHC17	-0.036960238549038	0.055988880859306	0.509166985855754	115.427089384485	-0.0174797206591667	0.100409010332365	-0.174085180217461	0.861798519836957	0.964589218203795	-0.138958418675991	-0.0305458912699375
PEF1	0.0143272735758177	0.0723785044404931	0.843084739153149	55.6870343665704	0.0397501324851523	0.132794883331946	0.29933481989505	0.764684589387449	0.934335220687442	0.158824708035481	0.1941644281182
COL16A1	0.123268024443055	0.0847464608887009	0.14579368640677	333.355249939325	0.162209518993504	0.140131642878007	1.15755096894651	0.247047328075309	0.658371970654197	0.791351342210422	0.674995434009023
ADGRB2	-0.0419266775930315	0.122371132234954	0.731885090176039	43.5942079368818	-0.0184297613966529	0.210364367979513	-0.0876087598563638	0.930187639595114	0.983502276181148	-0.167794322112718	-0.0342761814213712
ENSG00000269967	-0.0983521461193763	0.0980467189374343	0.315805320806446	21.3551641194041	-0.141168431331099	0.178938028761588	-0.788923586048819	0.430156669450508	0.78639569037984	-0.495409208228272	-0.516203780513635
PTP4A2	-0.0574020047435041	0.0337541197533325	0.0890195231945628	482.891913634497	-0.0407985809881468	0.0691458003831039	-0.590037005314875	0.555165840437772	0.852827024367708	-0.257646434543754	-0.122106296624789
KHDRBS1	0.0233464260114833	0.0243054509850988	0.33678209962826	317.872713817759	0.0577169160223911	0.0542890033435408	1.0631419342359	0.287717590036704	0.694376134479104	0.21119128425079	0.264710156356387
ENSG00000203325	0.086504206442043	0.0937665695738235	0.356242553702114	16.0215636813008	0.111641893559099	0.189987865721964	0.587626442009093	0.556783058692885	0.854173504436125	0.577895001268368	0.476444037530511
TMEM39B	-0.109289555266483	0.0510584974436554	0.0323162125715444	55.9854386929791	-0.157373327675089	0.103635508335447	-1.51852709754366	0.128881573703205	0.523741598409371	-0.558913475817216	-0.579831541778844
KPNA6	-0.0199750787179503	0.0268059455116494	0.456166874963923	283.537600364559	-0.00701212054021476	0.0567268238439176	-0.123612077409947	0.901622429442088	0.975693400834099	-0.0403399871583477	0.0105546469408703
TXLNA	-0.00968866387198078	0.042602426094213	0.820096802559158	72.9237725659861	0.0150657216930957	0.0788098905833706	0.191165367463087	0.848396035968125	0.961448809628972	0.0193845081150274	0.0972422532699908
EIF3I	0.138560832616202	0.0530083286207061	0.00895035567002671	44.2271947496935	0.249739470676247	0.10714958090447	2.33075545950015	0.0197662579637531	0.242467418842445	0.880143721589482	1.01867766134338
ENSG00000291132	0.159537512100369	0.0879132817505576	0.0695677868861875	31.8789705136435	0.250098616639134	0.158613710047628	1.57677805130486	0.114846603665582	0.500344175848695	1.0019375256955	1.02008783102918
HDAC1	-0.086526394870901	0.038859209443232	0.0259697516739179	95.4329461060413	-0.146164306280325	0.0758744359770676	-1.92639726935831	0.0540547881390515	0.376385347175765	-0.42674709075394	-0.535819847894289
TSSK3	-0.00651317245270846	0.082468080713172	0.937050041081948	23.7778129478118	-0.0384288557228073	0.161788359554654	-0.237525467398201	0.812249164300164	0.948480001406031	0.0378218961749969	-0.112801682127636
FAM229A	0.129949181581527	0.10828273314821	0.23010382810195	16.5439505966667	0.172550990894947	0.209885533121782	0.822119506420806	0.411008884669304	0.779060102089289	0.830143160731493	0.715600735722043
BSDC1	-0.0319559654071609	0.0434680775220417	0.462242427356218	252.633351429969	-0.0297986189511344	0.0775556800417063	-0.384222263735034	0.700813718343894	0.915580207640721	-0.109902844689897	-0.0789154644491205
ZBTB8A	0.0734622537271396	0.043247314896412	0.0893842677607982	80.2603819859958	0.101220955827322	0.0810590212164886	1.24873153300218	0.211763283432453	0.622973006260983	0.502171432372833	0.435526716982326
ZBTB8OS	-0.154041752128658	0.0387955575648612	7.16909938400503e-05	265.529956107572	-0.237334991634505	0.0680804039770776	-3.48609846255341	0.0004901205698361	0.0368828455146099	-0.818751564207691	-0.893797244291065
RBBP4	0.00358594814293831	0.0228930078257062	0.875529010100227	254.849100666554	0.0137388818478622	0.0521375211179346	0.263512371767445	0.792155689133796	0.94506171073089	0.0964589324322197	0.0920324791919854
SYNC	0.0742234542680506	0.100962088274143	0.462241058701402	32.5895411620992	0.0964860255317871	0.193808232758946	0.497842760125646	0.618594874490409	0.879609875785869	0.506591078944402	0.416935236478139
YARS1	-0.0771128665321967	0.0631975176139967	0.222393531423097	146.954691038244	-0.114670453521274	0.113552350139713	-1.0098465895262	0.312568795031478	0.714550822982804	-0.372090707826606	-0.412160720298712
S100PBP	0.0386229778718443	0.0307125667034167	0.208549955225964	293.030050635517	0.0600617284844807	0.0565199615315429	1.0626640014778	0.287934351464618	0.694376134479104	0.29988927699557	0.273916951906477
RNF19B	-0.116325194253156	0.0771964564754737	0.131843418299321	22.367363416631	-0.217117375038529	0.14284347561713	-1.51996704155029	0.128519259268585	0.523741598409371	-0.599763470076329	-0.814413726197944
AK2	-0.00778606696366429	0.036338830824977	0.830341968547207	94.3581296128683	-0.00915729898489807	0.0750825067734401	-0.121963149319588	0.902928202923651	0.975693400834099	0.0304312762805569	0.00213170494530473
AZIN2	-0.100370367441776	0.0759289944973429	0.186202199767829	180.239939542214	-0.146629015007498	0.125933214183276	-1.16433949501284	0.244286456982766	0.654077413959893	-0.507127309397164	-0.537644504795683
TRIM62	-0.0225666932375347	0.061655675969974	0.714356412152537	191.273828847128	-0.0203411412960701	0.101409610586665	-0.200583960222256	0.841023901059598	0.957530591612785	-0.0553872967840115	-0.0417811244549836
ZNF362	0.0127860141761298	0.0567255637288975	0.821667122784032	74.3057280337697	0.0565523210818818	0.100563951790793	0.562351817672497	0.573876340036553	0.860338408402879	0.149875920619253	0.260137429245245
ENSG00000225313	0.207123943888605	0.103580168401885	0.0455382167048866	22.3760123689023	0.248927156019684	0.186071484810964	1.3378038890407	0.180960373804547	0.583617542247939	1.27823161483841	1.01548814615347
PHC2	0.0412089443905915	0.0377389188657669	0.274855871638878	490.261997901148	0.0771557431325754	0.0682633871238519	1.13026537919353	0.258364418122729	0.66934853130287	0.314903793465955	0.341035794261573
ZSCAN20	0.0610158384420416	0.0750027176555089	0.415922829952966	23.0115789153624	0.0900281265371895	0.133144796007577	0.6761670695118	0.498934577721054	0.822537548746731	0.429905644729963	0.39157860063298
CSMD2	0.193519868987255	0.0778733775420239	0.0129530286041989	587.849216908105	0.322176100624265	0.127723767277413	2.52244439301971	0.0116542374447203	0.192680622775628	1.19924427869548	1.30309667269349
ZMYM6	-0.0394005109621941	0.0373028040619293	0.290861063468402	150.9788804378	-0.0480858194659763	0.0714181885663895	-0.673299343363718	0.500756870439344	0.824183477365047	-0.153127012922644	-0.150719294838871
ZMYM1	-0.0482344358907862	0.0596896656960256	0.419040568178988	76.4040046415736	-0.0745312896649914	0.110427163449082	-0.674936196286144	0.499716302508756	0.823129324458074	-0.204418129948687	-0.254556186396229
SFPQ	-0.016403779534581	0.0357516922027867	0.646359652445002	712.293034435977	-0.020949330014283	0.0623931981416493	-0.335763042098314	0.737049561919552	0.926015880183556	-0.0196044787824119	-0.0441691487746206
ZMYM4	-0.0302708540374618	0.0392449516209921	0.440510667624314	369.273708870196	-0.0292820601166942	0.0762000556567691	-0.384278723477454	0.700771875855712	0.915580207640721	-0.100118830770399	-0.0768872205468147
KIAA0319L	0.0196007058508347	0.0185431412155545	0.290496682928286	455.10249852917	0.0448186000044293	0.0463497958055997	0.966964346345935	0.333561857434613	0.728025678185452	0.189443061047669	0.214065526801662
NCDN	-0.557579820067551	0.257694778874474	0.0304857041191834	22.5149562054545	-0.770182172860243	0.402903617135836	-1.91157919686926	0.0559301897325699	0.381790713276957	-3.16175520465359	-2.98599657208525
TFAP2E	-0.124324554914817	0.0595355692916517	0.0367761942417771	87.7949185326602	-0.176192904350153	0.10343594900365	-1.70340105202628	0.0884930409719852	0.458651373506219	-0.646208979535302	-0.653725722054634
PSMB2	0.0592971921485348	0.0451583556734854	0.189151079454074	89.3713102876389	0.118335531993399	0.0951084545493576	1.24421674764978	0.213419801535354	0.623686571567788	0.419926921922243	0.502726293168091
AGO4	0.00204035059222559	0.0259212359616135	0.937260526212416	228.089223987264	0.015860484265201	0.0595068525697765	0.266532064464397	0.789829468334301	0.944430326353955	0.0874849570487312	0.100362851028038
AGO1	0.00502348705596319	0.0333989145198456	0.880442183850126	115.922271103929	0.0264997351799161	0.0703087213024149	0.376905378010422	0.706243924605757	0.917266014027885	0.104805502865347	0.142137367993288
AGO3	-0.0786152660885011	0.022864048850736	0.000585207945285011	822.041207234477	-0.113698783610705	0.0463215645362258	-2.45455404516372	0.0141059458986908	0.212918544638353	-0.380813869058469	-0.408345504219211
ENSG00000271554	0.0660275916814211	0.104426324225713	0.527198202967294	17.5958501537869	0.0680428428832777	0.194110066232154	0.350537425513518	0.72593540812626	0.923936324745087	0.459004649304324	0.305254421200769
ADPRS	0.0803448681286405	0.0527389186313135	0.127647286591964	58.5343039540371	0.17611350528753	0.108988721125425	1.61588743742445	0.106118652217152	0.484112213866539	0.542132942524445	0.729588780474899
TRAPPC3	0.137960047714614	0.0516159145423609	0.00752166021675301	47.9847193744736	0.192586856070703	0.0945578380691548	2.03670959492384	0.0416791524406149	0.335177117116576	0.876655472714386	0.794270615435136
MAP7D1	0.0736297894699067	0.0351451362655033	0.0361691486350123	297.939007323025	0.141872365971314	0.0623986487659687	2.27364484291026	0.0229873489728608	0.260969500857523	0.503144170477104	0.59514256177576
THRAP3	0.0132061013173156	0.0311205092396645	0.671307926701318	249.582424937861	0.0365378729664373	0.0591248822287982	0.617977940743206	0.536589879813074	0.842724989259411	0.152315010705921	0.181551642609424
STK40	-0.123371582743169	0.0715791421880251	0.0847856985001513	94.2080424249137	-0.151946962106399	0.131547291605247	-1.15507480429448	0.248059794986745	0.65885729385684	-0.640675877593224	-0.558525173282978
LSM10	0.112369219055571	0.0820980232315492	0.171086767731596	22.8674039850594	0.238581668168583	0.162227105936253	1.47066463888182	0.141381833685675	0.536800861385318	0.728071213944423	0.974867076003515
MRPS15	0.0681081202860699	0.0662494580538419	0.30392371754594	34.5990114029933	0.11404327902988	0.125980186190791	0.905247741554902	0.365334154749295	0.752928124689664	0.471084516067928	0.485872964331219
ENSG00000223944	-0.00758998916663489	0.186787992318953	0.967587482602661	24.359144836992	-0.0660716458936865	0.307940518158715	-0.214559767219826	0.830110564450474	0.955146756725148	0.031569733910086	-0.221339794088424
ZC3H12A-DT	0.0681709314115587	0.108235047108867	0.528798248317	82.401891594698	0.0537705021175084	0.178192818826637	0.301754596350043	0.762839145151941	0.934291745311331	0.471449207053422	0.249214748273341
MEAF6	0.0456570209236781	0.0468870172523843	0.330172339263356	117.729934084345	0.0821899698625353	0.0834229855183236	0.985219713150671	0.324516159537094	0.72240135375553	0.340730005013318	0.360802448100591
SNIP1	0.00721346233032281	0.0679282280758357	0.915429691859018	30.4155126260757	-0.00726224695136897	0.135406872614473	-0.0536327795712841	0.957227739765978	0.989589068788474	0.117520833705182	0.00957253738353602
GNL2	-0.0519871906891708	0.0630455831102932	0.409600497295642	35.2262594973959	-0.107370387575658	0.125233304405808	-0.857362888291551	0.391244362679258	0.765365562411739	-0.226207197332653	-0.383497355637317
C1orf109	0.101310960655149	0.0834074048934665	0.224498895101808	18.7519699555816	0.107330469445815	0.169517354187224	0.633153283688423	0.526633549359378	0.838459840594843	0.663865277137728	0.459515434078204
C1orf122	0.225826821597678	0.0437488360995997	2.44464697479898e-07	233.622838915296	0.341452042122918	0.082764156727132	4.12560286512267	3.69764862909949e-05	0.0109336625617373	1.38682337864149	1.37878274792675
MTF1	0.0202789292758733	0.0377379874464728	0.591018156264191	96.1570827116156	0.0663076982060606	0.0729997788468733	0.908327384732901	0.363705278313808	0.752466679137933	0.193380929814345	0.298441457455801
INPP5B	-0.0114927542745241	0.0410147791204299	0.779316338548082	161.438445040086	-0.0416295901593697	0.0855972799270966	-0.486342442129302	0.626724392154501	0.884505390224651	0.00890968376340589	-0.125369214944867
SF3A3	-0.0048048396130404	0.0471612224118048	0.918851011574111	57.9631077712695	0.0234921655547061	0.0903465682599646	0.260022776815489	0.794846204370628	0.94506171073089	0.0477407374949233	0.130328287698102
UTP11	0.15813827767018	0.0755528698340216	0.0363419229214961	21.1349959880465	0.259800354984268	0.146869824356342	1.76891581455104	0.0769079246183907	0.432763104415977	0.993813356938598	1.05818124910344
RRAGC	-0.00592218486924015	0.0433318227753299	0.891291193829854	71.4002887559352	-0.00445425695460431	0.0941991291467793	-0.0472855428171079	0.962285650354681	0.990850136022924	0.0412532603250931	0.020597977679888
RRAGC-DT	-0.0378991955023413	0.0560067839077672	0.498603060275485	388.050301625379	-0.0718321203109841	0.101378511952244	-0.708553705590214	0.478601473425582	0.811069030592206	-0.144410146120314	-0.243958025221638
MYCBP	0.125449066209535	0.101998253751804	0.218729362654175	27.0345117532064	0.145746508430481	0.183668528682021	0.793530113603765	0.427469031603442	0.785661722625954	0.804014803739413	0.610354199435552
GJA9	0.153685348659317	0.0731666516606943	0.035686325655873	30.3111794707624	0.221607954652573	0.146958437022775	1.50796347009481	0.131563876634002	0.526438107336334	0.96795897116432	0.908220590370097
RHBDL2	0.127472536703345	0.0644337401698715	0.0478891542064816	208.087556192786	0.188798778552691	0.113463153563208	1.66396554849425	0.0961193143704119	0.47087847634647	0.815763382399032	0.779396907707933
AKIRIN1	-0.0272595538028925	0.068952888152628	0.692594990064834	232.705595383115	-0.0353980457861878	0.1112639114549	-0.318144898227275	0.750375027637901	0.930865406488842	-0.082634761799885	-0.100901349845722
NDUFS5	-0.0700081485300469	0.107015570175482	0.512991614495444	53.0522996667205	-0.0414060011181385	0.174197251073482	-0.23769606502385	0.812116835871887	0.948480001406031	-0.330839630255656	-0.124491303119022
MACF1	-0.0191741796717483	0.0261419217569681	0.463274983217024	2285.45685462418	-0.0293407426850911	0.0451291835680632	-0.650150088375515	0.51559527754738	0.831680182910303	-0.0356898450033205	-0.0771176348841317
ENSG00000287422	0.270398921977233	0.0857727613085636	0.0016187693431551	48.587640070375	0.40149926176964	0.157205422001932	2.55397846115451	0.0106499844350437	0.184963283892958	1.64561579935416	1.61455532401843
BMP8A	-0.0107181700870182	0.164514623959464	0.948054365825942	38.050795055535	-0.0841665148672776	0.257201692129354	-0.327239351228482	0.74348685986791	0.928018317837011	0.0134070378307132	-0.292388443751886
PPIEL	-0.0796710966428897	0.0664454622161167	0.230510463570814	80.171781517621	-0.122885304794878	0.117413929856018	-1.04659902743712	0.295284550667957	0.700504311224351	-0.386944182476635	-0.444415946408808
PABPC4	-0.0308672916494767	0.0473881229364031	0.514806445667782	81.273055127128	-0.0445868045370418	0.09191683221275	-0.485077688859441	0.627621237829114	0.884741648393469	-0.103581838618425	-0.13698057773537
PPIE	-0.267414358469076	0.109150695359573	0.0142873827130087	59.2892451952293	-0.379463775907708	0.179660179303659	-2.11211954356532	0.0346761971071289	0.314266204696764	-1.47701022797931	-1.45185921288882
BMP8B	0.0304047957135476	0.068046323557207	0.655001448985461	28.5498470006803	0.124504955495421	0.12959847038757	0.960697723692906	0.33670417610284	0.730483512232468	0.252173256514319	0.526950243596271
TRIT1	0.010726716934425	0.0330661096387168	0.745633595071182	131.144398329505	0.0119079759335036	0.0739281834876968	0.161074915840253	0.87203439650921	0.967713481137938	0.137919326390812	0.08484351346552
CAP1	0.0283312340103732	0.0381284450558588	0.457453109842418	122.487518931189	0.0856589621161756	0.0830750765629705	1.03110301741638	0.302492512962163	0.706489305545803	0.240133840644483	0.374423282585431
PPT1	0.034441516040656	0.044649287600609	0.440482408721753	62.1885068355769	0.0834733407862055	0.0961779232318205	0.867905419261417	0.385446111999833	0.762175988822304	0.275611071117994	0.36584154350809
RLF	-0.0934233732304237	0.0439780268580183	0.0336434491408977	355.91507517512	-0.133496463892297	0.0788183667304685	-1.6937227886085	0.0903179719978453	0.461104328751622	-0.466792000239122	-0.486080162178268
ZMPSTE24-DT	0.0408007358219838	0.0710042277621643	0.565545593682104	24.8664888965681	0.0815771164900082	0.140411887442905	0.580984402215798	0.561250966011799	0.856243701554182	0.312533672185467	0.358396108235777
ZMPSTE24	0.0379035889836013	0.0496406045915015	0.445129386577627	91.8887663959853	0.0833365722343247	0.0920217519338281	0.905618187906824	0.36513797862391	0.752928124689664	0.295712395263795	0.365304528239191
COL9A2	0.0749860368755674	0.0893180992699199	0.401166856206721	282.564024706077	0.107273593135664	0.148053469362189	0.724559806654967	0.468722124342675	0.807605489006385	0.511018750005719	0.45929211192871
SMAP2	0.0302930820961537	0.0719774149356377	0.673850545757643	76.1477960715063	0.106388782961536	0.150839371155358	0.705311764074911	0.480616241050145	0.811937196485542	0.251524630193689	0.455817946507998
EXO5-DT	0.0125198825886412	0.0649432109286909	0.847129694948154	100.023675546613	0.0323712067200399	0.108757853555236	0.297644773796489	0.765974297940983	0.934632906978671	0.148330719985499	0.165191424094611
ZNF684	-0.00630603071800885	0.0529940366918896	0.905279237497311	51.7884378945967	-0.0508826157602913	0.106460495283638	-0.477948328389107	0.632686982585343	0.887669023293561	0.0390245927160404	-0.161700783590454
NFYC	-0.0621133358853075	0.0330896853981711	0.0605015426952521	160.067486968504	-0.105504036011934	0.0609289937142845	-1.73158999649126	0.0833465885774475	0.446186108219981	-0.285001142546824	-0.376169214240247
CTPS1	-0.148131952403795	0.0968619059786266	0.126187430192846	44.9128651379852	-0.217360700904428	0.163679301365602	-1.32796693956385	0.184189028879599	0.587733226629644	-0.784438364611964	-0.815369133735048
SCMH1	0.0698732243401462	0.0883425104863546	0.428981653383273	246.647751204677	0.100240382159971	0.143684503084786	0.697642264878219	0.485400942935358	0.814550742248822	0.481332979727354	0.431676540721726
HIVEP3	0.158462414776184	0.116946294679623	0.175417051699241	416.721754291459	0.218809738927185	0.17771168244771	1.23126254792826	0.218224684512057	0.630402570589439	0.99569534646997	0.897233528289349
FOXJ3	0.00580632509007592	0.0185948447557341	0.754847069622416	570.078245948402	0.00194501705417739	0.0453208829388486	0.0429165746131159	0.96576803629258	0.991239552795266	0.109350780026369	0.0457244252830178
PPCS	-0.0754894754590792	0.0709448532436436	0.287302190720594	24.546015282548	-0.101769487186477	0.143124772345139	-0.711054316586543	0.477050577544826	0.810528726666294	-0.362665051373402	-0.361505684399927
CCDC30	-0.196750780143292	0.0669171727990093	0.00327986080103134	183.446179460045	-0.319099264247863	0.136750075879369	-2.33344853519021	0.0196246164486093	0.241700749536168	-1.06672670228895	-1.21484080467123
PPIH	0.123449661486094	0.0632065318972256	0.0508059025900514	40.5978207732275	0.219977126585464	0.115628034825107	1.9024549445832	0.0571117037650982	0.384928210297553	0.79240595461726	0.901817220875108
ENSG00000285728	-0.0596902501256293	0.112960085723501	0.597208586297886	19.18234756235	-0.0978662343950199	0.220744392338667	-0.443346412373968	0.657515190019094	0.898183507616702	-0.270932336634569	-0.34617974639325
YBX1	0.0351257758618642	0.0456230831851393	0.441351878755308	136.630747409218	0.0916453231489163	0.0883891725737528	1.03683879462099	0.299810992190298	0.704589435895357	0.279583988122554	0.397928446861279
P3H1	-0.0284325188447007	0.0750731020078	0.704887552965305	36.7305795742471	-0.0160822472829575	0.137282632700957	-0.117146990602879	0.906743572943845	0.976519133655997	-0.0894451759377862	-0.0250587779636618
C1orf50	0.069640942851304	0.0713058849513622	0.328742107095968	38.2853839809427	0.0908363771598436	0.129153074368967	0.703323382766256	0.481854241870892	0.812896410481869	0.479984317935059	0.394752158585405
SVBP	-0.147869322897916	0.11925137963934	0.214982800501532	21.6332984102831	-0.149870818750031	0.224611779330792	-0.667243807054801	0.504616413350264	0.825540711981167	-0.782913497598788	-0.550373294305959
ERMAP	0.204825094038838	0.0768955773640572	0.00772913995347029	22.3528331454045	0.231872855774775	0.164372694169261	1.41065313157188	0.158346916958238	0.557671402149556	1.26488414158923	0.948525240529533
ZNF691	-0.015632972271901	0.0833164443974673	0.851163810976164	17.4333776220693	0.0449746878281782	0.168793622388498	0.266447791046653	0.789894363082066	0.944430326353955	-0.0151290541173594	0.214678398280447
SLC2A1	-0.0584403917685828	0.0605815454857235	0.334716806148191	55.2598769589216	-0.0628982984284365	0.109471290799402	-0.574564326127229	0.565585984455199	0.857514083336621	-0.263675468167218	-0.20887979492247
SLC2A1-DT	-0.262459707713252	0.178376190054673	0.141187546927363	17.0056237579785	-0.394471868283329	0.310210969692583	-1.2716244969488	0.203506568625355	0.612508899326629	-1.4482427691437	-1.51078777981398
EBNA1BP2	0.0329966811192184	0.0676544052228672	0.625745308023909	26.5207958101799	0.128103237837542	0.139919663942857	0.915548495670052	0.35990375564561	0.749848258374919	0.267222138945963	0.541078729516158
TMEM125	0.148611094021668	0.0691521315292744	0.0316307739033124	159.117701051272	0.257365761704306	0.125438353229429	2.05173103025022	0.040195809338477	0.33288417464935	0.938497073927996	1.04862193340608
CDC20-DT	0.0828707987063477	0.0758334233321037	0.274481426544417	37.4024282758386	0.109134317425826	0.139270648044114	0.783613194585394	0.433267111214531	0.788205762190561	0.556798881154001	0.46659815810152
ELOVL1	0.120748270022167	0.0349843720511621	0.000557496888187451	244.923431459553	0.215368316965895	0.0689600290729546	3.12308912657289	0.00178963545124688	0.072805798880936	0.776721263290422	0.883720947257195
ENSG00000288772	0.0387303742882981	0.200647746704986	0.846938050384925	27.2110852017344	0.0737858757849398	0.309428926740661	0.238458235182327	0.811525704609059	0.948480001406031	0.300512836988329	0.327804169045389
MED8	-0.0622768474237507	0.0641751459000563	0.331837165381071	33.6506826631628	-0.045088854483336	0.128671881239479	-0.350417309897089	0.726025537507142	0.923936324745087	-0.285950515506318	-0.138951853172615
SZT2	-0.0397036610207942	0.0411527645317832	0.334651401610924	162.099951048645	-0.0452460379750918	0.0754428343717597	-0.599739370238037	0.548679945577895	0.84783292675925	-0.154887148452185	-0.139569026740157
HYI	0.0983099501628058	0.078700824931935	0.211606430249084	30.7873105138472	0.13852063083187	0.144282606907156	0.960064652290397	0.337022677177421	0.730483512232468	0.646440951981764	0.581982131819921
PTPRF	0.0252836266107564	0.0506939392471091	0.617955176367757	403.723032699984	0.03599090842548	0.0841528637312279	0.427684891870463	0.668880550833953	0.904972702655104	0.222438966729803	0.179404012134424
KDM4A	-0.0186426915099783	0.0462268978278791	0.686737349698746	100.589743427594	-0.0172532167809126	0.0883082966434949	-0.19537481116372	0.845099534403314	0.959693533307634	-0.0326039435808315	-0.0296565344739873
ST3GAL3	-0.0295989285723448	0.033677687120166	0.379461788458449	346.172257045651	-0.0426448599661542	0.0685711298034178	-0.621906917509016	0.534003076243043	0.841774737000777	-0.0962175289206914	-0.129355623960672
ENSG00000288573	0.121523112865473	0.084623411137563	0.150989246269912	17.2577720261943	0.187919524510891	0.159577803799504	1.17760440384927	0.238954353390699	0.650356870955479	0.7812201191528	0.775944558178781
IPO13	0.00584748183225826	0.043878377006005	0.893983267351633	281.672864242851	0.0284204274391187	0.0829056567014448	0.342804442662637	0.731745583498018	0.925127954111984	0.109589742355882	0.149678875568423
ATP6V0B	0.179129318796099	0.052837649177413	0.00069845890876108	189.140805177976	0.298833262335067	0.0910825212040429	3.28090679072905	0.00103473933048696	0.0568219712341696	1.11569054692957	1.21144211900866
B4GALT2	0.114309301212359	0.0539240556414826	0.0340212129986149	53.2550923195159	0.231042351124609	0.111028727732677	2.08092406211201	0.0374408573172926	0.325371489512448	0.739335627186363	0.945264303187595
SLC6A9	0.0484207808298401	0.0855685042994918	0.571481113452206	133.067264223925	0.0687721710513209	0.138743732388204	0.495677677596975	0.620121838753967	0.880525076485199	0.356776817039083	0.308118093857179
ENSG00000230615	0.191574787239984	0.106075095641442	0.0709136797770517	41.481054225133	0.325635660762659	0.196338010688387	1.65854619602662	0.0972072713443738	0.471600443055666	1.18795083706778	1.31668047242264
DMAP1	-0.0101559770697029	0.0503658851721756	0.840195067650175	56.2079474688738	-0.000997655546078117	0.097538926888798	-0.0102282809325504	0.991839154855462	0.998843273982711	0.0166712163329563	0.0341701600957451
ERI3	-0.0446940373154201	0.035502608630277	0.208068455181351	409.674592762349	-0.0661543476786603	0.0586470842360381	-1.12800744556042	0.259316774717763	0.670135356684903	-0.183862035221167	-0.221664518746873
RNF220	-0.0268761055494387	0.0298985271237785	0.368700235216	10741.6065153976	-0.0503096534470834	0.0544408784716203	-0.924115386442736	0.355426243175848	0.746045765617742	-0.0804084026899413	-0.159451074088778
TMEM53	-0.0451495416775181	0.108358417354045	0.676920881274137	25.9828281348401	-0.0665901216013871	0.183099513252383	-0.363682679536126	0.716094978675349	0.921035834718283	-0.186506763100461	-0.223375564503186
RPS8	-0.0869295687364058	0.0563217239452488	0.122722474271306	158.102978895113	-0.0507508307542271	0.101867911458804	-0.498202329148084	0.618341440962783	0.879609875785869	-0.429087979779442	-0.161183335979178
EIF2B3	-0.0258400510339287	0.0453677879095262	0.56897057592022	192.053420698622	-0.0392299112116441	0.0757961607993854	-0.517571217300523	0.604757468041147	0.875149092916365	-0.0743929119731949	-0.115946988726453
HECTD3	0.0310130270533935	0.0747954932180999	0.678407186821597	23.1964530984671	0.123275960338517	0.145999893981613	0.844356505861859	0.398470219244567	0.769708302902571	0.255704740546968	0.522124652072596
UROD	-0.0234028519921939	0.0735236268866978	0.750254479790967	22.9847261203648	-0.0580020319169698	0.14910087815584	-0.389012007403111	0.697267264008559	0.914327048026056	-0.0602421621903006	-0.189654835375106
ZSWIM5	-0.0482784383970718	0.0489309647172325	0.323807213343866	381.723642045952	-0.0621612619799831	0.0791974450408987	-0.784889739156132	0.432518218607071	0.788176176574908	-0.204673615219116	-0.205985856066555
MUTYH	-0.0336294525219703	0.0553367296611204	0.543370616597387	62.2679860731111	-0.0348469480082802	0.102293723943091	-0.340655776963077	0.73336273422159	0.925127954111984	-0.119619366410548	-0.0987374904107623
TESK2	0.0138738653407353	0.0393775450633102	0.724591270216406	608.944078608006	-0.00774662249394927	0.0745659677336604	-0.103889518628916	0.91725702501913	0.979698806383311	0.156192150589706	0.00767065965894109
MMACHC	0.160268186339901	0.0869103083507036	0.0651737876765732	27.0696980001603	0.29818128696555	0.16355025286609	1.8231783915962	0.0682763766920197	0.411421657269014	1.00617993190007	1.20888216846767
PRDX1	0.242015126868085	0.0728247778719978	0.000889743304009802	171.011884839994	0.395243300258562	0.124272969575003	3.18044464222785	0.00147049231484903	0.0672252376264871	1.48081515090462	1.58999158617886
AKR1A1	0.145186827629623	0.0513992404429443	0.00473266465590336	59.7576488273178	0.222855342524068	0.0997344402109934	2.2344873250665	0.025451025608204	0.273024397501217	0.918615260389564	0.913118400020206
NASP	0.0783326475192528	0.0414955182967063	0.0590611943773872	797.582655964352	0.110035787265501	0.0707435578850491	1.55541777308258	0.119846603937812	0.509353170553223	0.530449682411573	0.470137736913322
TMEM69	-0.0592607471424325	0.0533764919792624	0.266895372665492	46.5865655140265	-0.0927543712603585	0.112590643651281	-0.82381953111166	0.410042108259685	0.778318293760315	-0.26843857673144	-0.326108256872536
IPP	0.160078509936099	0.0481280094369039	0.000880707345528547	58.1450868999001	0.201856160931417	0.0945372572646967	2.135202213094	0.0327444962232824	0.307730242505536	1.00507864173707	0.830666103826563
MAST2	-0.0222448496677595	0.0437185213951344	0.610878533742842	179.381133786005	-0.0240100410634636	0.0840605261976741	-0.285628012927285	0.775163045680687	0.939114704807374	-0.0535186238741939	-0.0561868863648566
POMGNT1	0.0891746832214688	0.0530166698431367	0.0925664824768095	116.394572191926	0.135404856529934	0.0957681750890822	1.41388155724992	0.157396681842316	0.557327980552318	0.593400197216494	0.569748190964546
LURAP1	0.076139275660092	0.0760996855235524	0.317058807423033	79.2745467249593	0.074406777189693	0.121368596230799	0.613064495268599	0.53983369530962	0.844984973502274	0.517714630481743	0.330242109129191
LRRC41	0.0179940844153652	0.0357263351317736	0.614497204219095	121.580593882514	0.0389539273216512	0.0766510110704675	0.508198480067532	0.611314156692642	0.876749125349253	0.180114771671279	0.19103816609307
UQCRH	-0.0857100315418789	0.0588666096788511	0.145391455699884	55.429702721274	-0.0794500781413007	0.118661903642991	-0.669550004695157	0.503144693860628	0.825357696956012	-0.42200716061155	-0.273869577376403
NSUN4	0.0474723687422239	0.0468561203241907	0.310987597028102	62.2864651563958	0.0822277673693158	0.0937217843622684	0.877360241579225	0.380291001049364	0.761172716840579	0.351270191641194	0.360950858228419
FAAH	0.071278495418643	0.0533980517360768	0.18192479490877	154.711223362219	0.0981640761540378	0.0913656258921903	1.07440927805682	0.282639285941751	0.692005094279657	0.489492198186094	0.423524023108859
ATPAF1	0.0324839323961153	0.0309048598043862	0.293215126994537	150.337724885838	0.0272334275373392	0.0651108262473602	0.418262662400838	0.675755085364574	0.907300924953344	0.264245041565782	0.145018176433482
EFCAB14	-0.00461785945036581	0.0363648492512692	0.89895076743715	206.180206069825	0.0201498636597758	0.0706933867013506	0.285031805660979	0.775619774775166	0.939114704807374	0.0488263728702309	0.117204896931968
CMPK1	0.0572436389650595	0.045489123244498	0.20824612850491	100.689477702437	0.0960175126589111	0.0861335261087589	1.11475190900314	0.264956749874627	0.676590177049202	0.408003678572967	0.415095642778047
SPATA6	0.0550040338996252	0.0705681207517462	0.435717081887573	1078.36155116689	0.0690570275467829	0.110124738429097	0.627080059683815	0.530606757293681	0.839724129024987	0.395000189587962	0.309236569452663
FAF1	-0.031418824401789	0.0229216260366072	0.170466432336551	1767.8284546251	-0.043422387640572	0.0499749651319	-0.868882800137358	0.384911238167817	0.762175988822304	-0.106784121994299	-0.132408549705753
CDKN2C	-0.144974838343281	0.125019767919421	0.246205460206625	18.3970445104384	-0.171034964659881	0.218426222919759	-0.78303311009829	0.433607669000991	0.788452166338604	-0.766107678303067	-0.633473315111302
RNF11	-0.0424491436812219	0.0348168859809303	0.222763972935866	109.138041186201	-0.0515761586490925	0.0772669307268559	-0.667506243148416	0.504448823180529	0.825540711981167	-0.170827839998384	-0.164423947035569
EPS15	-0.063108659977947	0.0231320122705944	0.0063681785472818	1252.92062706376	-0.100267398553658	0.0470428356251606	-2.13140634957879	0.0330556802319694	0.308881303841221	-0.290780146209078	-0.355607804222271
EPS15-AS1	-0.127890593652148	0.111637191032543	0.251964302997736	31.3692404405002	-0.228633621582674	0.195889154593953	-1.16715814133046	0.243146511598021	0.652540277344282	-0.666913944958301	-0.859631725142682
OSBPL9	-0.0762351260405794	0.0230537224176298	0.000943525097173111	1008.48114934913	-0.121305139287753	0.0513128648160744	-2.36402975594051	0.0180773605674991	0.235496432671594	-0.366994412506241	-0.438211501066327
NRDC	0.0487283952067183	0.0270825879320347	0.0719788581127787	703.708481287047	0.0766910807107585	0.0512111459454913	1.49754666283757	0.134251073318461	0.529791922180215	0.358562873082223	0.339211319175977
TXNDC12	-0.0368235306775277	0.0503932597708413	0.464948161332752	56.2151202675722	-0.0353112059964551	0.0999411971745963	-0.3533198220026	0.723848686802886	0.923162505701465	-0.138164671899479	-0.100560377506737
BTF3L4	-0.0659382396512235	0.0364466045315622	0.0704240166965383	119.464288924223	-0.081950253713934	0.0752261806570168	-1.08938474608427	0.2759842552373	0.686952391840395	-0.307209117853019	-0.283686398853055
ZFYVE9	0.0334718331396798	0.0609795406207511	0.583072240379728	169.31294134977	0.0613490744423708	0.104363540266755	0.587840104748856	0.556639622220615	0.854067073369895	0.269980944129802	0.278971655098376
CC2D1B	-0.024649863730598	0.0685905966682457	0.719313286993136	36.6829205600635	-0.00176326738142891	0.128589891303581	-0.0137123327779017	0.989059484239006	0.998228330358896	-0.0674825027551513	0.0311640213308041
PRPF38A	-0.0575471188047882	0.0442935614195089	0.193868145881183	66.2720411023217	-0.116764628163343	0.0944761530852611	-1.23591641223969	0.216489635738259	0.628097412655089	-0.258488988941671	-0.420383398268675
TUT4	0.0232111109853027	0.0337371067880765	0.491453126403706	718.245723571668	0.0477000498564929	0.0607151617964076	0.78563654357774	0.43208044895206	0.788036017288495	0.210405624546943	0.225379403755449
ZYG11B	-0.0199926983536935	0.0262672379709162	0.446581344210409	209.04336705449	-0.004443738760497	0.0536795045451589	-0.0827827827054295	0.934024259542237	0.984457159746878	-0.0404422894538916	0.0206392768730081
SCP2	0.13543888888228	0.0987207911774385	0.170082474374632	112.058269819318	0.203131953544004	0.15627079386627	1.29987151481316	0.193645009500177	0.601755389263282	0.862017239567088	0.835675443352991
CPT2	0.0675288758010782	0.0721843119374904	0.349527457960757	23.9202804059481	0.170242047796545	0.135301796889813	1.25823937087241	0.208305200370365	0.617367147435378	0.467721334140692	0.706534779536856
ENSG00000236723	-0.153932221835093	0.078158805305584	0.0488979706684883	20.7052644286288	-0.149032029539075	0.170571321799533	-0.873722663146313	0.382269305808729	0.762010295772701	-0.818115614598594	-0.547079828026781
CZIB	-0.0211809661937509	0.0372469648963202	0.569584945782411	89.4657292823972	-0.0112592910723123	0.0809674885038514	-0.139059408663475	0.889403203701545	0.972371949325014	-0.0473415539750792	-0.00612166785512975
MAGOH	-0.0441839924349584	0.046195482397951	0.33884139973225	61.505926921928	-0.0707944538002605	0.0917921741227165	-0.771247162155848	0.440560444477312	0.792278533426586	-0.180900636764222	-0.239883676604055
NDC1	-0.0582817277920018	0.0518785131597357	0.261256143965968	87.4832456788556	-0.0691933038742173	0.0945108782085769	-0.732119997039008	0.464095329379502	0.804925152414562	-0.262754240892092	-0.233596836930324
YIPF1	-0.0405169160341138	0.0502236990771448	0.419822615179553	58.6383303242007	-0.0308730482090755	0.0907053536302913	-0.34036632870549	0.733580672371491	0.925127954111984	-0.159609031238983	-0.0831341602599075
IFT25	0.0104830056884321	0.0474796568548777	0.825256405371021	77.9267603231794	0.0122627298192546	0.0914770979682098	0.134052457845965	0.893361093370623	0.97401736616368	0.136504301683241	0.0862364378675848
LRRC42	0.137505932753908	0.092499654719716	0.137132070307133	20.6248418328998	0.230845424522748	0.172910487256794	1.33505739406027	0.181857562578026	0.584195490222414	0.874018811911728	0.944491080172522
TMEM59	0.0498282335079551	0.0282928486204329	0.0782113247112797	469.636836857151	0.0843508603608708	0.0563310293920709	1.49741379256144	0.134285621620948	0.529791922180215	0.364948702198324	0.369287082733835
TCEANC2	-0.0196290062352292	0.0548173092535287	0.720283116223202	57.4803586317863	-0.0434313648761313	0.103881369824944	-0.41808617800593	0.675884110364283	0.907324904080689	-0.0383306374803478	-0.132443798397807
CYB5RL	-0.0944506062542052	0.105916180244906	0.37252769353529	16.5792279346914	-0.108458038525163	0.186645868066568	-0.581089952050162	0.561179830281141	0.856243701554182	-0.472756272027901	-0.387767965796489
MRPL37	0.0276411210101274	0.0618964114244073	0.655185087140124	33.595958997958	0.0641236630481483	0.116048850734716	0.552557501794939	0.580566449581989	0.8642825904154	0.236126939188682	0.28986594640824
SSBP3	-0.0891647882579462	0.0556168239784503	0.108890917982528	428.099232910066	-0.150213354794609	0.0889305193743103	-1.68910915905436	0.0911985129594158	0.462896677573936	-0.442066005626951	-0.551718245930857
ACOT11	-0.332440227380087	0.215493415772196	0.122905232304307	20.8254608198919	-0.541308349651729	0.365084248012816	-1.48269434410856	0.138155638015164	0.533479781181023	-1.854560351961	-2.08733429903913
TTC4	-0.190450973277614	0.0946348865935243	0.0441691884897537	61.2072772903084	-0.2916724340277	0.161067814355884	-1.81086727471971	0.0701613993842126	0.417062503968423	-1.03014906168176	-1.10715064927218
DHCR24	-0.0149591911644698	0.113093425011024	0.894768470580151	249.037676182762	-0.0263103606425886	0.177192456076803	-0.148484654624261	0.881960295546768	0.969475372056557	-0.0112169781250297	-0.0652189827082888
USP24	-0.0131103463582011	0.0195600793978386	0.502691815593001	435.032146516584	-0.0236698410041038	0.0459922022352987	-0.514649002520201	0.60679831598192	0.875489438659128	-0.000482302871633294	-0.0548511068757527
ENSG00000234810	-0.557979862262383	0.194711208388767	0.00416115670093605	15.3058120448628	-0.852995588015985	0.319319201608301	-2.67129437791319	0.00755593498232343	0.155657348760305	-3.16407791072097	-3.3111595411801
ENSG00000260971	0.00118535605629053	0.0810900994436577	0.988337125964805	241.2221940858	-0.00577781359092358	0.128868115333103	-0.0448350903246227	0.964238755170565	0.991239552795266	0.0825207282202367	0.0154010949668469
PLPP3	0.10804799911423	0.0501209557885465	0.0311035833899456	377.519881021702	0.149284691788015	0.0836772568947634	1.7840533656088	0.0744149940256126	0.42890397264326	0.702981551139021	0.624246709526752
PRKAA2	-0.611428270057228	0.178204393115956	0.000601248685406685	30.94504692774	-0.915799180564782	0.30694465491654	-2.98359709444621	0.00284881632345141	0.0949495660174615	-3.47440752764901	-3.55775488548012
DAB1	-0.223722051414533	0.643433374956118	0.728065185062692	55.5153140610735	-0.139774859490803	0.860387074740941	-0.162455787161713	0.870946942440088	0.967713481137938	-1.22332602165116	-0.510731986404126
OMA1	-0.144746709738207	0.0519701947614149	0.00534968644360238	82.3073929371051	-0.166669815066468	0.100484303327106	-1.65866518001234	0.0971832795674254	0.471600443055666	-0.764783128788053	-0.616333761094989
MYSM1	-0.0355688161909281	0.0391120133409647	0.363134282969389	279.637354558761	-0.0736409721744998	0.0701680826186697	-1.04949386425027	0.293950877726231	0.69932150123284	-0.130879608002439	-0.251060396757547
JUN	-0.0992939008427728	0.118756007828421	0.403089162082339	67.9967061900345	-0.106741723668262	0.204168624648484	-0.522811591898795	0.60110537204594	0.872773466101501	-0.50087717995296	-0.381028936452968
LINC01135	-0.0199888860461973	0.0379730125923172	0.598612287397495	417.108767769769	-0.00891419835798103	0.0679689467321205	-0.131151044507335	0.895655822171499	0.974168867168239	-0.0404201546144512	0.00308622809217054
LINC01358	-0.022430308478909	0.152937626147514	0.883397934564306	39.0591608272475	0.02913464128369	0.239598747911824	0.121597635787363	0.903217685963857	0.975693400834099	-0.0545954260502452	0.152483202546519
FGGY	0.0471365543449977	0.0521003609476147	0.365610530991872	203.727177866958	0.0515494923205804	0.0875557273848813	0.588762081707995	0.556020885551241	0.853571998426106	0.349320401973929	0.240494058049424
CYP2J2	0.062293270950268	0.0520605837293076	0.231480654415103	260.960292164207	0.0923033886647302	0.0890015968245143	1.0370981191127	0.299690131689015	0.704448960178908	0.437322612929483	0.400512310074486
NFIA	-0.00454608528697831	0.0251843604134588	0.856750446855723	2413.11306609918	-0.00310224017871161	0.0533480947001718	-0.0581509085965844	0.953628423770952	0.988677859906723	0.0492431046223696	0.0259066077887725
TM2D1	0.0471842077679244	0.0340183148830363	0.16543454696746	188.277939769972	0.066043565007495	0.067225817612721	0.982413711767155	0.325896073911486	0.723154420694104	0.349597085023851	0.297404350908262
PATJ	-0.11061553302449	0.0836508403327806	0.186052249750256	98.2567314881347	-0.151014983637178	0.139221027499777	-1.08471389953949	0.278048389769072	0.687576367938808	-0.566612305149549	-0.554865803776063
KANK4	0.0114147838630727	0.182920778893451	0.950241999572085	77.5013290226545	-0.121319333136794	0.265798914500003	-0.456432763711654	0.648078809945706	0.893200086085465	0.14191434804249	-0.4382672325452
USP1	0.000464786671270894	0.0458471888166911	0.991911395953819	60.5362153677478	0.0302679422330056	0.0886951474207689	0.341258153497562	0.732909247708153	0.925127954111984	0.0783369923439215	0.156933055277075
DOCK7	-0.360661490229277	0.152925796800439	0.0183534866280275	92.8620937315824	-0.556816092170537	0.235742459428953	-2.36196777415206	0.0181782223117368	0.235540741234773	-2.01841731329146	-2.14822471868782
ATG4C	-0.038895056501169	0.0344141588200606	0.258389827311034	1396.56432333632	-0.0562207101582725	0.0648295984795676	-0.86720744037913	0.38582836030485	0.762531731111488	-0.150192267141879	-0.182660559497436
ALG6	0.0463624760096985	0.0648508671830749	0.474665204863643	55.8069476226991	0.0782674619153068	0.114760101163733	0.682009349256664	0.495233039121591	0.820549914820428	0.344825984961775	0.34540090563286
ITGB3BP	-0.224799341172622	0.103995170149106	0.0306465131548596	171.304173505078	-0.311865480084893	0.168285869281296	-1.85318875207281	0.0638553092866456	0.401311069046912	-1.22958093048271	-1.18643769230352
EFCAB7	-0.10606141447139	0.098702382272971	0.282572755147084	63.3861166653762	-0.158467479690271	0.171439194618697	-0.924336351688557	0.355311221873507	0.746045765617742	-0.540170397441967	-0.584127678065803
PGM1	0.167842760519211	0.150279612943102	0.264050001013473	23.0698251108001	0.272289517677257	0.268272435219074	1.01497389195018	0.310118272929906	0.711696339956189	1.05015906618001	1.1072193574235
ROR1	0.26191475040337	0.351258386319481	0.455880703121936	423.859688833914	0.385757671021007	0.554005785527665	0.696306213938887	0.486237082502525	0.815076054742722	1.59635540371104	1.55274671032371
JAK1	0.0512953221853054	0.0416690431634139	0.21831631160686	818.856714754821	0.087063627396131	0.070943279132398	1.22722868833915	0.219736649665845	0.631668374168913	0.373466843075208	0.379938634562593
DNAJC6	0.0387062303347607	0.0353479276433391	0.273513543383918	3284.56518456809	0.0591238580745978	0.0623568385015745	0.948153554531231	0.343051287821784	0.734906685052984	0.300372653507446	0.27023444797242
ENSG00000229294	0.275650582188301	0.0609862174936921	6.18737468869257e-06	142.125493526238	0.387682436763671	0.103420578813965	3.74860053201833	0.000177824056959113	0.0235708853431321	1.67610774043859	1.56030421223955
ENSG00000290094	-0.0314783281611194	0.0693090673650572	0.649704095496263	77.9182631159562	-0.0423627740511434	0.123168992464845	-0.343940249923167	0.730891221289435	0.925127954111984	-0.10712960990686	-0.128248026918667
LEPROT	0.0648139100403594	0.049729722811503	0.192464384995241	68.8353962327041	0.112066173512942	0.100597694214231	1.11400340125378	0.265277727504191	0.676845710096569	0.451957828373961	0.478109952760059
LEPR	-0.283604052818942	0.134266934151856	0.0346658284946192	63.4546745698437	-0.450742700327638	0.226250053555526	-1.99223245804456	0.0463455584855961	0.353483384388838	-1.57101006544988	-1.73173254808076
PDE4B	-0.00376447291977131	0.0471424278676831	0.936354025413207	12663.560384407	-0.00731848722008302	0.0876944787204381	-0.0834543671034716	0.933490260538204	0.984457159746878	0.0537812653741846	0.00935171262074416
SGIP1	-0.0665269756182353	0.0540808779498434	0.218645206715735	1091.68539483166	-0.118177638641436	0.0955604773869371	-1.23667903167665	0.216206266219379	0.628097412655089	-0.310627408774159	-0.425931517272759
DNAI4	-0.285570922972991	0.0678363695487688	2.55707360532e-05	63.6740022415692	-0.414284466750601	0.129292574209978	-3.20424022247234	0.00135419435575559	0.0651741297456401	-1.5824300138943	-1.58858101332557
MIER1	-0.0437460360447902	0.0290425993338311	0.131997523192029	278.360668465053	-0.0689561473783704	0.0582383305251339	-1.18403372412283	0.236399713383066	0.648579888581932	-0.178357795089429	-0.232665653133778
SLC35D1	-0.0173892952230002	0.0325028141336884	0.592643694800282	173.283262575444	-0.0184428976077065	0.056695335104667	-0.325298326108462	0.744955297610381	0.928737782923559	-0.025326533352075	-0.0343277601345642
SERBP1	-0.00976695502449118	0.0484544289827576	0.840252968504865	165.214753839197	0.0297538574504186	0.0901484523629931	0.330054001710548	0.741359158716726	0.927398347329117	0.0189299377289335	0.154914525622693
LRRC7	-0.261220250419626	0.121428578050587	0.0314584072701491	1299.17653679221	-0.334286924192	0.189068419475675	-1.76807382808322	0.0770485621223906	0.432763104415977	-1.44104629083876	-1.2744744351857
LRRC40	-0.0309302266533499	0.0447040187622456	0.489006929287394	97.9048846329672	-0.0368671582471486	0.0864594077856034	-0.42641002513653	0.669809097608328	0.905243508879916	-0.103947248860734	-0.106669750639747
SRSF11	0.0264182843561063	0.0308436925286661	0.391709411416633	1100.42516029417	0.048600808372691	0.0557807671383129	0.871282538158383	0.383599902466642	0.762010295772701	0.229026962855159	0.228916189589164
ANKRD13C	-0.0251045372305334	0.0309841578236423	0.417803491024602	362.12449479454	-0.0491135348601749	0.0603188897946591	-0.814231412868671	0.415512393018521	0.781271257377584	-0.0701224065218617	-0.154754570866719
HHLA3	-0.110777836908836	0.0860448890005631	0.197940139910661	36.2969652496354	-0.145178002166709	0.150384610924154	-0.965378048156334	0.334355492426283	0.728533494790117	-0.567554666284953	-0.531947171306676
ZRANB2	-0.00870760052694794	0.0292365605901633	0.765830940411572	604.730779716801	-0.00419388071768298	0.0554414152984365	-0.0756452679843701	0.939701320969901	0.984746022758506	0.0250807116991414	0.0216203326947109
ZRANB2-DT	0.0390716626381565	0.0733409794045156	0.594213674072003	170.682545899402	0.0147555390386716	0.126655939400608	0.116500964017174	0.907255522126068	0.976796814597873	0.302494409260418	0.096024335705734
NEGR1	-0.00865545579203997	0.148647924019788	0.95356710098516	589.047477843499	-0.0365678392687132	0.237594959514157	-0.153908312463734	0.877682029803346	0.96771920035413	0.0253834719922247	-0.105494488786924
ENSG00000286863	-0.710452718329817	0.335807767281436	0.0343743286159484	30.9486120899143	-1.07105550952745	0.515968466169401	-2.07581582936467	0.0379109877733692	0.326992902769255	-4.04935859479581	-4.16736153920075
FPGT	0.0467257970397475	0.0279798109737024	0.0949228093569161	195.623612852384	0.0566764120504938	0.0634511273402191	0.893229394437707	0.371734339793628	0.756751464207862	0.346935482339317	0.26062466658132
TNNI3K	-0.04506640022629	0.0481795677198646	0.349590402600394	239.162230261152	-0.0777961413139625	0.0782051178996429	-0.994770462641521	0.319847915149913	0.719709466772859	-0.186024031139399	-0.267375472424189
CRYZ	-0.127802108374691	0.148277019350232	0.388734586344522	24.8572621984205	-0.225148001894409	0.252769489586882	-0.890724597586454	0.373076935382714	0.757451270921383	-0.666400185926183	-0.845945603819944
TYW3	0.116141022279291	0.0510012723568359	0.0227732027585969	78.6157782642905	0.193210696795697	0.0983814715573451	1.96389313696205	0.0495424859227169	0.362809040904285	0.749970879394475	0.796720096621246
SLC44A5	0.0676760380182436	0.409665165647349	0.868787808982956	26.6192057908305	-0.0198698735562123	0.661234080551169	-0.0300496815585335	0.976027430886862	0.993516491569184	0.468575780444397	-0.0399307138996092
ACADM	0.043945929729484	0.0485342858517522	0.365220920474034	130.917126121831	0.0858736251779195	0.0837739848317275	1.02506315475394	0.305333389349496	0.707759727834851	0.330795148265828	0.375266146973772
RABGGTB	0.103850464665733	0.0572737506255541	0.0697964035345784	40.2620696799427	0.173836394288547	0.109633422371747	1.5856149568979	0.112826681243752	0.495933337053257	0.678610025191155	0.720647811526869
MSH4	0.143936572929973	0.186635403449887	0.440577757374235	48.0934208580526	0.226651684973682	0.284787367318827	0.79586284710424	0.426111757880975	0.785321466437701	0.911356090696541	0.928024559611572
ST6GALNAC3	0.0227786828551546	0.052323474139887	0.663313135520464	2563.24522069953	-0.00841244634619143	0.0832836348329086	-0.101009596459968	0.919542842268096	0.980014480306778	0.20789488079396	0.00505633370363453
ENSG00000289212	0.127050991265877	0.0830423760573193	0.126028187502125	25.7894745660791	0.195494849856168	0.151574723093565	1.28975891142147	0.197134378154582	0.60499322889636	0.813315825221477	0.805688715891601
ENSG00000287870	-0.173674191692452	0.13742344280269	0.206305884485802	25.8928913776009	-0.19503669027443	0.23165176479643	-0.841939151406092	0.399822014041375	0.771162558632979	-0.932740506078151	-0.727714958805737
AK5	0.0463237581269438	0.0409667656528462	0.258154288642221	3264.80057150778	0.0798939606206941	0.071475670916021	1.1177783936378	0.263661651630278	0.67462750534732	0.344601183022498	0.351787276093227
ZZZ3	0.0309341035900834	0.0261416746526746	0.236680271032695	932.486755048888	0.0497190819606737	0.0469111459900101	1.05985647784562	0.289209898157951	0.69538933172642	0.255246498867821	0.233307038094144
USP33	-0.0330505151849053	0.0187405885676473	0.0778028252940453	547.824058706021	-0.0401533259924531	0.0416390372385101	-0.964319269978632	0.334885882665708	0.728936202133059	-0.116257967831075	-0.119572733314685
MIGA1	0.0286315455882412	0.0203257465482723	0.158943304510721	540.87912525122	0.0644627784929835	0.0403169066436531	1.59890189648594	0.109842402595076	0.491487628910325	0.241877495521473	0.291197467209564
NEXN	-0.282231128191086	0.112575551582327	0.0121747798140691	24.4654709265963	-0.425527507637107	0.214572387732561	-1.98314196963439	0.0473515737199488	0.356265290152626	-1.56303865542268	-1.63272628314008
FUBP1	-0.0631793960454791	0.0346909058387394	0.0685750661336533	373.180744607312	-0.0789728620969965	0.0664280371091438	-1.18884834677925	0.234499349187628	0.647103731713742	-0.29119085061817	-0.271995811084144
DNAJB4	-0.166786939926896	0.101401914766213	0.100008884369251	65.8871106037248	-0.228089655496822	0.176756972122012	-1.29041390989305	0.196906985088677	0.60499322889636	-0.892752070682734	-0.857495867960246
GIPC2	-0.22751178681534	0.123363828132872	0.0651490210125259	81.0139708461082	-0.310721168142359	0.212531830493928	-1.46199826830757	0.143741684410684	0.541475291982927	-1.24532980405952	-1.18194460542738
LINC01725	-0.164833671968856	0.103008162890511	0.109554201255501	127.724571949623	-0.242711445597616	0.156154773943854	-1.55430051523678	0.120112750688829	0.509353170553223	-0.881411098665323	-0.914907637221473
TTLL7	0.0334914043582852	0.0380309318580547	0.37851491468674	7493.01868315179	0.0574707302648744	0.0644691213715364	0.8914458432537	0.372690033155448	0.757451270921383	0.27009457761344	0.263743519589717
TTLL7-IT1	0.128362553020994	0.0503564703034189	0.0108008248330727	82.4068068694004	0.185904021523165	0.0958195883354704	1.94014631822778	0.0523619103008557	0.372035995690758	0.820930953039789	0.768030780749411
PRKACB-DT	0.0817834821883986	0.102049606476594	0.42289485489103	48.9123613562966	0.125681754114591	0.173224715177199	0.725541698746776	0.468119773092335	0.807399546838523	0.550485755423674	0.531570887876146
PRKACB	-0.0146279375363932	0.0382463341192327	0.702115450471212	1706.02537054002	-0.00257544736454546	0.0659040361625351	-0.0390787501723535	0.968827602931558	0.991886771627756	-0.00929366897985125	0.0279750349298336
SAMD13	-0.0567409593103325	0.0824966068284386	0.491580315443568	71.1590512057487	-0.0736531556202332	0.13663143924774	-0.539064479052184	0.589842364255401	0.868075966988963	-0.253808303820841	-0.251108234482643
RPF1	-0.16433477963269	0.0624220158015837	0.00847237618257037	37.8993469257049	-0.201695371935176	0.131564729873415	-1.53305047735238	0.12526341822935	0.518919534515704	-0.878514453583492	-0.753859958320534
GNG5	-0.247158198465235	0.11096789828673	0.0259275924996892	23.2909190087324	-0.339466469617324	0.215762725445385	-1.57333232103267	0.115641889111344	0.501205688422921	-1.35939986999534	-1.29481167602877
SPATA1	-0.185065763931295	0.110004920127608	0.0925027762763325	24.2842908655316	-0.31492889762869	0.200026279572397	-1.57443761040761	0.11538631453849	0.501205688422921	-0.998881713925861	-1.19846605681723
CTBS	-0.116727205520608	0.0849826703460498	0.169584138405391	65.3612293509796	-0.1644663609079	0.142906197382389	-1.15086933891201	0.24978599341797	0.659825311623137	-0.602097608880017	-0.607682002257158
SSX2IP	0.0633428600335834	0.103946825342674	0.542274225975126	64.2106990833831	0.121214458815019	0.170552233406406	0.71071751095853	0.4772593062289	0.810528726666294	0.44341668741356	0.514030263561829
C1orf52	-0.0425585857357433	0.033851101153859	0.208670728428756	163.210918068503	-0.0549809618985521	0.0677048960567008	-0.812067739569487	0.416752763168851	0.781716471187896	-0.171463277278121	-0.177792746422673
BCL10	0.0420338191159316	0.101052385912718	0.677438776092932	16.6001603736992	0.024618001404656	0.191504410899523	0.128550571180172	0.897713280153635	0.975264206003931	0.31969314207501	0.134748829068056
BCL10-AS1	-0.679474696952649	0.148983992312146	5.09778302612143e-06	15.211401944164	-1.0682809220248	0.272517125765237	-3.92005059874689	8.85303792234126e-05	0.0161403503552517	-3.86949547251039	-4.15646725222224
ZNHIT6	-0.015197851090151	0.0390626867252597	0.697229448345204	205.71798158914	-0.02738127625236	0.0688000099883089	-0.397983608679895	0.690642268292221	0.912103371271862	-0.0126026740955624	-0.0694238823452425
ODF2L	0.0539488794794171	0.0612001080870834	0.378038553684477	184.575257556627	0.0941191923840601	0.0985115785349339	0.955412488397836	0.339369141033445	0.731620713841715	0.38887380190809	0.407641977744397
CLCA4	0.119745905224353	0.0580938961436136	0.0392794224753049	178.960136797817	0.187465144137544	0.101885698441252	1.83995543050271	0.0657747809961075	0.406948963367024	0.770901380218849	0.774160455071595
CLCA4-AS1	0.109859377923282	0.0942200854387019	0.243619773819309	22.5248597653389	0.131381302271202	0.194516631014081	0.675424520701738	0.499406090998884	0.822862712608166	0.713498693091734	0.553949894920082
SH3GLB1	0.0568942805456047	0.0288696222643065	0.048754569511798	247.267013604958	0.0947431968056146	0.0607393955481391	1.55983107751748	0.118799805296765	0.508003504350372	0.405975250244547	0.41009210167733
SELENOF	0.0339741577485905	0.0398324264703951	0.393699707844465	209.037611459199	0.0725827657780229	0.0728367228060587	0.996513338076563	0.319000789672939	0.719061201428525	0.27289751751128	0.323080214342385
HS2ST1	-0.0237655508484029	0.0862630116270798	0.78293131416889	125.418967428613	-0.0230900326616427	0.133445404599439	-0.173029807440367	0.862627998035991	0.964883058404133	-0.0623480471315245	-0.0525745167630751
LMO4	-0.0824846741035259	0.120597234141551	0.493995241532166	71.4651957510434	-0.0651808149569678	0.210671954645413	-0.309394836473014	0.757021197741111	0.932726504911944	-0.403280242830538	-0.217841988427345
PKN2-AS1	-0.448419364790432	0.222769995843587	0.0441224865866616	35.1019024978005	-0.685501018381591	0.35063779137472	-1.95501179634402	0.0505816779464911	0.3661694350778	-2.52795293312725	-2.65350001262233
ENSG00000286758	0.0943900277256194	0.0929270679415307	0.309751739787963	25.291178958687	0.171380108387949	0.178251146616654	0.961453048919333	0.336324421935076	0.730483512232468	0.623681283761357	0.711003320777606
PKN2	-0.0984984609894085	0.0206265033604112	1.79408446590938e-06	634.030011144788	-0.119644385223002	0.0418842506250358	-2.85654830724096	0.00428274828115777	0.116857091829156	-0.496258734705136	-0.431690628552917
GTF2B	0.0498417751935728	0.0388565136258479	0.199592463036117	98.1202093797204	0.0793093334559231	0.0738870661718802	1.07338587881442	0.283098017686747	0.692005094279657	0.36502732729276	0.349491765102007
KYAT3	0.000471995841972725	0.0299453720978504	0.987424347210879	175.413592020764	0.00580374829543198	0.0606291358378312	0.0957254002589721	0.923738667044219	0.980685658768594	0.0783788498898162	0.0608755515224772
RBMXL1	0.0196986371816054	0.0588325850678944	0.737756884146529	40.904635897214	0.08805019111384	0.112350280125377	0.783711362495763	0.433209493806348	0.788205762190561	0.190011665307688	0.383812330473434
LRRC8B	-0.126316419708733	0.0483588523686915	0.00899973918096017	599.832404461881	-0.187990167944634	0.0795739805298082	-2.36245776185865	0.0181542100545834	0.235540741234773	-0.657774050675327	-0.700047121194639
LRRC8C-DT	0.0734582608154676	0.0670831994294205	0.273502547083264	258.175093272921	0.10777035726952	0.110958409044105	0.971268047171463	0.331414816019095	0.726525183751161	0.50214824891797	0.461242632872697
LRRC8C	-0.214770387763928	0.0491633369567453	1.2509873693018e-05	202.823624021079	-0.307689598696651	0.0844066427672487	-3.645324450886	0.000267054662940323	0.0277448141714217	-1.17135129562707	-1.17004129096884
LRRC8D	0.0609105550544088	0.0260744691440094	0.0194900519984733	1238.80465087304	0.0988402970386953	0.0435013948050287	2.27211788223557	0.0230793913193883	0.261151844954723	0.429294353305186	0.426179172521617
ZNF326	-0.0211092256780002	0.0264511713555919	0.424844362745974	277.239616143971	-0.0119610504292049	0.0553813585412696	-0.215976110811577	0.829006368923169	0.955146756725148	-0.0469250175862571	-0.00887709287471356
LINC02609	0.0664969481744478	0.130503110630664	0.610371656883808	47.3521562594187	0.0543495728088266	0.209445194821989	0.259493051893692	0.795254842259153	0.94506171073089	0.461729804770933	0.251488442033594
ZNF644	-0.0448348733175045	0.0297633174349507	0.131969589823121	979.956875273134	-0.063532225117806	0.0554495688763965	-1.14576589872911	0.251892028716036	0.660937172958664	-0.184679750554134	-0.21136887817204
HFM1	-0.747165754096339	0.395735285307126	0.0590200020114153	41.1032704636718	-1.05065035428541	0.612413751653889	-1.71558909552246	0.086237275722738	0.452802556301045	-4.26252008633025	-4.08724165945825
BTBD8	-0.0567538649579373	0.0412092056665269	0.16844631979001	426.040543981703	-0.0783858448335762	0.0707971436632511	-1.10718936919858	0.268212062813019	0.678897231708859	-0.253883235981455	-0.269690915483296
GLMN	0.101235676645301	0.0551240769806558	0.0662829130979856	95.3711420879741	0.161938086260093	0.0963631539504415	1.68049798726363	0.0928604655881982	0.465279518320232	0.663428166681108	0.673929666182162
RPAP2	0.0574097613057419	0.0327211702096863	0.0793424204246615	437.546166641698	0.0910213125627777	0.0550247376920033	1.6541889408408	0.0980891291803433	0.472241240818325	0.408968210248916	0.395478298723398
EVI5	-0.0381565925688939	0.0255661798524897	0.135577655375736	732.039499490213	-0.053430015218431	0.0468233447586596	-1.14109778987007	0.253829230920757	0.663905350641455	-0.145904632791802	-0.171703027426451
RPL5	0.0767738788421336	0.0506935783525432	0.129906800875347	171.177452576311	0.157040914362167	0.0933473791881727	1.68232804957062	0.0925052448741958	0.465144972803789	0.521399233457012	0.654701151677567
DIPK1A	0.018176452564539	0.0364638920961362	0.618147083646154	725.133641362585	0.0482491165442213	0.0654475480305432	0.737218092902491	0.460989732414975	0.803271886467631	0.181173628991972	0.227535288210607
MTF2	-0.109472398104509	0.03520697729114	0.00187470923624345	220.125665654714	-0.13293603875128	0.0625356526059163	-2.12576399560438	0.0335229153246019	0.311511893250048	-0.55997508925387	-0.483879679291942
TMED5	0.0580799264659129	0.0442940480763234	0.189778225909589	109.28341212529	0.0928448749961733	0.0861031970181937	1.07829764992994	0.28090094550536	0.690776006177358	0.412859291499318	0.402638430618183
CCDC18	-0.141853851339528	0.0864993969203289	0.101017569923109	45.217381796433	-0.24287888068385	0.149535974388111	-1.62421705999303	0.104329491127761	0.482371511905974	-0.747986751202119	-0.915565063191268
CCDC18-AS1	-0.0458161595145274	0.0454407330951816	0.313328752439147	597.780993199811	-0.0863837624877596	0.0821492976335013	-1.05154596540983	0.293007909938298	0.698768539173806	-0.19037724805093	-0.301094361967414
DR1	-0.023930770230564	0.0506726441531902	0.636739706422872	48.5073902038317	-0.0176791773504525	0.106677340489182	-0.165725703972207	0.868372816921989	0.966068339607213	-0.0633073360924218	-0.0313290485618127
BCAR3	-0.467049074242611	0.175734384270965	0.00786761569845794	20.3839149932568	-0.836279032281584	0.333024936180695	-2.51116040099721	0.0120335005447871	0.196837345081539	-2.63611987085842	-3.24552277344851
DNTTIP2	-0.19877430712984	0.084776093579396	0.0190425147304522	30.0214956636418	-0.269522484188014	0.167391479474007	-1.61013263658898	0.107368903556149	0.486577704329078	-1.07847560895404	-1.02017991582724
GCLM	0.0778060338316697	0.101968455776833	0.445439404512483	25.034531270221	0.201067588035008	0.242368096621158	0.829595936255977	0.406767275144373	0.776277699127706	0.527392082930519	0.827569809538232
ABCD3	0.0148205436506259	0.0348474281434418	0.670619406247301	285.283623620089	0.0222956533643456	0.0636880932505798	0.35007569274564	0.726281892457008	0.923936324745087	0.161688709409382	0.12563023901065
CNN3	-0.0189052575044851	0.0398786801919449	0.635450498919491	93.4546247529554	-0.0589364178724101	0.0888870179105083	-0.663048657248772	0.50729939178402	0.826936054461552	-0.0341284418372882	-0.193323657763122
CNN3-DT	0.132042825421446	0.0632213392037177	0.0367455459623698	41.768267114634	0.210932956724815	0.123390641104497	1.70947289710716	0.0873633879376379	0.455664671956961	0.842299176553699	0.866305714443977
ALG14	0.0517296922122867	0.0453135859503504	0.253623054370146	177.649038919938	0.0748158764780263	0.0848431034643538	0.881814471926522	0.377877144284752	0.760077321274209	0.37598886177772	0.331848418191544
TLCD4	0.0569501229928998	0.0796446525138134	0.474576486176936	75.3505666537043	0.0821650477687756	0.140364232936279	0.585370261711014	0.558298780248105	0.855247281325869	0.40629948002037	0.36070459267478
RWDD3-DT	0.178631565783118	0.100421122578004	0.0752685185423395	42.6905545157122	0.231877656179597	0.17546572334949	1.32149830606942	0.186335266966005	0.590748491342921	1.11280051693211	0.948544089092679
RWDD3	0.224967406256209	0.068855437082993	0.00108600634525497	81.5302058509503	0.320212567580649	0.130850729922313	2.44715920018759	0.0143987223561884	0.214807330157263	1.38183348194104	1.29538695279874
PTBP2	-0.00695547518910451	0.0232985930482517	0.765293893902049	2186.40881753975	-0.00917389707852722	0.0484495426042531	-0.189349508486834	0.849818894913688	0.961832515079464	0.035253818950342	0.00206653331344268
DPYD	-0.0845172659299097	0.0440832818112084	0.0552102291478245	4648.74584977599	-0.143678531050726	0.0766566401451063	-1.87431292029955	0.0608873077427932	0.396755512118777	-0.415081781339859	-0.526059568685434
DPYD-AS1	0.247867641271973	0.0849042371780174	0.00350729599926912	89.6286698950011	0.32836718230978	0.145122786532419	2.26268520716714	0.0236551013581025	0.263035633513126	1.51479574317962	1.32740566295775
SNX7	-0.0183217274359659	0.184233593457125	0.920782292870363	17.5888092614623	0.00225670819702527	0.32239613860967	0.00699979908803281	0.994415013987075	0.998845330145826	-0.030740377157707	0.0469482658559295
AGL	0.114860277039516	0.060330345723783	0.0569289703550944	112.867612942429	0.191076303121986	0.106770846745136	1.78959246785865	0.0735194502533888	0.425615612611486	0.742534676969743	0.788339500520289
SLC35A3	0.00166934817187651	0.0320015097176057	0.958397484392119	171.508550254636	0.0301462304208686	0.0620563639193335	0.485787895340685	0.627117557459369	0.884543794939494	0.085330860346202	0.156455159586698
ENSG00000288826	0.0595366533436115	0.105065615887913	0.570944093184361	34.4972540339632	0.0606338422962349	0.18578458343472	0.326366381834584	0.744147169628335	0.928381805678363	0.421317270185235	0.276163329807211
MFSD14A	0.0294167944614631	0.031942604562596	0.357088745827048	217.577116716388	0.0388458347706613	0.063804121519734	0.608829552784403	0.542637422840498	0.846206187991429	0.246436770382484	0.190613745789297
SASS6	-0.0105704406148306	0.0463547404789968	0.819620081531966	68.3000723610982	-0.0296316628541461	0.0902302242012153	-0.32840063422725	0.742608763514355	0.927818446462356	0.0142647777036938	-0.0782599192080128
TRMT13	-0.00886294191124294	0.0281454039939016	0.752838817341924	316.94462551374	-0.00927134661869375	0.0593722751062717	-0.156156162149737	0.875909930291172	0.967713481137938	0.0241787759021692	0.00168390228973856
LRRC39	-0.0908303999453819	0.0849670590217897	0.285066414014374	26.5737983424643	-0.216609726803304	0.174820976511793	-1.23903739199564	0.215331650885855	0.626755325092298	-0.451736801413737	-0.812420469343228
DBT	-0.11192024844968	0.0350475567020102	0.00140616631202537	120.580627347376	-0.0932788022093239	0.0744440014958325	-1.25300629110521	0.21020341718866	0.62091849565052	-0.574187682130908	-0.328167410261273
RTCA-AS1	-0.0229560267476531	0.0597382349435251	0.700773189859205	62.7176761746554	-0.00459015232588421	0.110375478350229	-0.0415867038086064	0.966828172896389	0.991239552795266	-0.0576478265927955	0.0200643909134382
RTCA	0.0442612365685839	0.0490988919609564	0.367337845100209	111.122072563992	0.077458325520045	0.0972794244425237	0.79624572168198	0.425889227219709	0.785321466437701	0.332625867919222	0.342223869736065
CDC14A	0.0343222518034702	0.24123086907728	0.886859093146459	16.0234612937936	-0.0371933645523064	0.39904394276025	-0.093206187506654	0.925739758871044	0.981800591824686	0.274918604745915	-0.107950584312927
EXTL2	0.0520985777851643	0.0586569726892077	0.374438179093944	61.7027786861301	0.103506962213475	0.103450021943868	1.00055041331589	0.317044213351444	0.717440412735288	0.3781306677406	0.444502613248571
SLC30A7	-0.0566586794419613	0.0339405992981329	0.0950483866523379	206.485620798423	-0.096688147831461	0.063599708203318	-1.52026087167514	0.128445423947304	0.523741598409371	-0.253330574341405	-0.341554045060475
DPH5	-0.0149853535220847	0.0394262371075205	0.703881713945108	93.0669846681585	-0.0408752822469637	0.0740238459983567	-0.552190739290567	0.580817678505785	0.8642825904154	-0.0113688807681866	-0.122407460500271
DPH5-DT	0.138410735785528	0.11752721926547	0.238919858943132	34.5701514695117	0.194889304736198	0.195011750738431	0.999372109620216	0.317614465439207	0.717674632603527	0.879272236471649	0.803311071535793
ENSG00000233359	-0.18883263924971	0.603458265363845	0.754343357447452	29.8881131964193	-0.445838749080903	0.951745050986562	-0.468443464579883	0.639467491736995	0.890736837876897	-1.02075276720525	-1.71247741478278
RNPC3	-0.0205830107075934	0.0349365058927453	0.555757424278821	408.777204043789	-0.0316033923815921	0.0667647740212816	-0.47335429266215	0.635960433530798	0.888882273569573	-0.0438697331180103	-0.0860018222099672
AMY2B	0.0487537019453447	0.0484923044911677	0.314708855618467	100.489090746788	0.0828685313624503	0.0961821492912639	0.861579118090857	0.388919166142577	0.765005102976479	0.358709807870884	0.363466787828772
PRMT6	0.0665573063684031	0.134464178765096	0.620613045736462	17.4455723384911	0.169410627909342	0.240494311344718	0.704426757381854	0.481167047513532	0.812418505406449	0.462080253661394	0.70327024855985
SLC25A24	-0.0603092729474571	0.109808922622893	0.582854377823932	53.8251401196097	-0.0707946125007574	0.188052849985597	-0.376461258131316	0.706574012182467	0.917384767900046	-0.274526477659404	-0.239884299734071
PRPF38B	-0.00294420989778202	0.0533132256392153	0.955959406287743	258.596406876367	0.026946963159819	0.0899559821972074	0.299557211222974	0.764514926533497	0.934335220687442	0.0585438377294031	0.143893387564925
STXBP3	0.0789276057791678	0.0382303887059866	0.0389679350016414	618.086651796177	0.119646648438219	0.0700707049151593	1.70751312667805	0.0877267200717563	0.456939718097332	0.533904100915419	0.507874330055895
AKNAD1	0.256046996712766	0.0924339181488057	0.00560469029119333	15.467587608145	0.347925908389122	0.188028403916705	1.85039015989972	0.064257336234088	0.402274096377285	1.56228632981041	1.40420207851085
GPSM2	0.137386223935846	0.042297084946378	0.00116168176868968	533.146536546271	0.196361871099618	0.077865651584711	2.5218034794969	0.0116754915210063	0.192680622775628	0.873323764235196	0.809093033914935
CLCC1	0.00574651964228003	0.0377534957991277	0.879020052590803	177.123996241797	0.0166062952813004	0.0713955864810157	0.232595544063722	0.816075487748798	0.949915228858422	0.10900354046451	0.103291242810003
WDR47	-0.0472410264303601	0.0577807559447618	0.413590764388059	103.248751107433	-0.0523477133191118	0.101562726329746	-0.51542249022691	0.606257819841749	0.875489438659128	-0.198650242933417	-0.167453420060569
TAF13	-0.119230880849489	0.069227614401367	0.0850147677810886	43.1161679711524	-0.164566002087289	0.12692590535356	-1.29655172936431	0.194785470322928	0.603186370505909	-0.616634330136638	-0.60807323864891
TMEM167B	-0.0935720678035892	0.0510676593838167	0.0669044175659894	49.1817869735517	-0.102221400711848	0.109941502943669	-0.929779909996525	0.352485050193519	0.744479413705431	-0.467655343635746	-0.363280101544868
ELAPOR1	-0.572561018870831	0.162678697477613	0.000432227368395058	53.6591034547153	-0.85728610759917	0.255379231908946	-3.35691395573165	0.000788176368284896	0.0477643821694207	-3.2487383324502	-3.32800606398084
SARS1	-0.0170922837779686	0.0433309492162298	0.693242176641573	134.184238660893	-0.00200133492843578	0.0832260802663016	-0.0240469684746901	0.980815144099636	0.996718385773441	-0.023602039550245	0.0302292603348435
CELSR2	-0.0292214963960456	0.03893367683344	0.452926224067311	203.857631092259	-0.0141342076382613	0.0699787739558873	-0.201978497753778	0.839933534050979	0.95673675376482	-0.094026100073328	-0.0174098921691002
PSRC1	0.115624110344706	0.0546882324675383	0.0344946776998579	210.391151695128	0.178915970359443	0.0921821202193023	1.94089667208565	0.0522708117605265	0.371861197546201	0.746969609772727	0.740592527414379
MYBPHL	-0.148229597498235	0.106596393102332	0.164356282519701	17.4145029459222	-0.146381743107737	0.206681948008584	-0.70824638783479	0.478792263851394	0.811259533754669	-0.785005306940141	-0.536673603342714
SORT1	-0.0831422504327586	0.0282667784964583	0.0032679397069286	2577.33929434578	-0.12155582776151	0.0552893571747388	-2.19853935681221	0.0279106931187342	0.286465835735148	-0.407098231406269	-0.439195817535967
PSMA5	0.0820030450427798	0.0538499335001206	0.127807047620547	71.4360204450424	0.128930766209869	0.0999466310543847	1.28999611942611	0.197052005455562	0.60499322889636	0.551760570882224	0.54432798064353
CYB561D1	-0.00109296297405583	0.107561285675259	0.991892591555502	43.5305276788524	0.0172549072541611	0.177879824887246	0.09700317202976	0.922723875415988	0.980685658768594	0.0692924600435476	0.105837987132637
GNAI3	-0.1199263584638	0.0542201085522244	0.0269775264330429	109.345345391731	-0.156084854483065	0.0960865360598961	-1.62441962093179	0.104286282318696	0.482371511905974	-0.620672379360846	-0.574772412555281
AMPD2	-0.0801278543809177	0.0815613539113615	0.325890869666569	24.5781378216092	-0.15329749120945	0.171877178694219	-0.891901370351074	0.372445800094001	0.757451270921383	-0.389596187647962	-0.56382796211461
CSF1	-0.0621806008565367	0.0673877143055609	0.356148428817026	94.1153641065252	-0.103270985753643	0.113291448155325	-0.91155146690381	0.362004880885495	0.751371432681374	-0.285391693240764	-0.367401247712624
AHCYL1	-0.139708701238369	0.0424291491920746	0.000992116500181428	214.619166035098	-0.195525489806312	0.0798340952678687	-2.44914768746689	0.0143194720484981	0.214807330157263	-0.73553168216244	-0.729634207115687
STRIP1	0.0613252501369172	0.039768858700595	0.123063389375294	80.645778175612	0.125820195735652	0.0827908520861994	1.51973548484139	0.128577469406208	0.523741598409371	0.431702136275836	0.532114472372278
RBM15-AS1	-0.137260216146585	0.0974019388951798	0.158771777176887	16.6036603398773	-0.311133447894823	0.179697781249028	-1.73142620755929	0.083375775685147	0.446186108219981	-0.721315403849645	-1.18356340243214
RBM15	0.00291073013074304	0.0606268909752708	0.961707837903403	34.3685203171737	0.0025690624737354	0.122191195984643	0.0210249392604216	0.98322576141803	0.996889896936906	0.0925385135514223	0.0481747101926778
LAMTOR5-AS1	0.0124186268896061	0.060890281345127	0.838391878644207	86.6482944072373	0.00953920917944831	0.110240176260002	0.0865311495597578	0.93104419516085	0.983567123410766	0.147742813935725	0.0755426625177206
SLC16A4	-0.0319400030338992	0.107292776733453	0.76593966027827	18.3331402831568	-0.0537750227297898	0.20236627092685	-0.265731154127102	0.790446268202234	0.944430326353955	-0.109810164713376	-0.173057683149107
SLC16A4-AS1	0.0276862030592717	0.121098590620366	0.819160149463731	21.34311405766	-0.00460213096872084	0.227200530380474	-0.0202558108513833	0.983839306379065	0.996889896936906	0.23638869244979	0.0200173573372578
LAMTOR5	0.114450341455037	0.0771569228904276	0.137982752641185	48.4830074253895	0.23913155529908	0.149933024056437	1.59492251159469	0.110729564869297	0.49302445639874	0.740154528371406	0.97702618188851
KCNA2	0.279265645861384	0.227070745259023	0.218748844015499	15.5163378517358	0.372274652721232	0.370543937986815	1.00467074092163	0.315055421503997	0.715845333883455	1.69709735212439	1.49980627483424
LRIF1	-0.330432242457529	0.0886378499660544	0.000193088857084391	57.4655721021312	-0.490824749560879	0.154299324855651	-3.18099090854774	0.00146772235562488	0.0672252376264871	-1.84290168489262	-1.88911282410942
DRAM2	0.0477808740901144	0.0435936517387416	0.273056370960585	91.8376339248659	0.0489159526065629	0.083797802762271	0.583737890423385	0.559396670708962	0.855328840259854	0.353061420798077	0.230153588561133
CEPT1	-0.0799550357141085	0.0416916319968051	0.055139954271793	172.653184333984	-0.108346886191018	0.0749090955300704	-1.44637824585033	0.148071140057627	0.545162711497386	-0.38859277608003	-0.387331531398458
ATP5PB	0.128739965510114	0.052241311609972	0.0137268680381807	80.5658588688062	0.245916220731349	0.107995038631722	2.27710665088938	0.0227798576321345	0.260354131034465	0.823122267580379	1.00366585074075
TMIGD3	-0.669473236531795	0.12591461508693	1.05560079023946e-07	17.6418851648672	-0.874560825930923	0.311357199499687	-2.80886656013169	0.00497162486597845	0.126092108557551	-3.81142546614017	-3.39583443082776
RAP1A	0.00276954264042151	0.0295547388660132	0.925340384852661	815.567374279748	-0.00122773567553574	0.0594788585957446	-0.0206415473417235	0.98353159753151	0.996889896936906	0.09171875742408	0.0332667613181017
INKA2	0.0732996199979885	0.174878697744226	0.675109796244793	19.2687113793205	0.0341406554098503	0.285280401440505	0.119674030313542	0.904741373289546	0.975756831123621	0.501227156108126	0.172139080927235
KCND3	0.559350639956682	0.472193817438483	0.236184145244968	72.8748355547011	0.937545131018026	0.757016237061627	1.23847426926683	0.215540257082004	0.627087295182076	3.32331359524454	3.71931414948212
CTTNBP2NL	-0.139979436164191	0.0576087171323812	0.0151058722889861	86.3904476661677	-0.195867685248777	0.101779837021419	-1.92442521997317	0.0543013057496494	0.376776569136556	-0.737103610481462	-0.730977821382453
WNT2B	-0.206854550010606	0.0977333497669609	0.0343006403281452	43.4933211146643	-0.278382276647983	0.172380199319756	-1.61493186425431	0.106325450921461	0.484448518823579	-1.12539073292739	-1.05496747308992
ST7L	-0.0189049180148688	0.024344911564634	0.437427293965953	262.542153207915	-0.0416500463126152	0.0585867692070755	-0.710912154336463	0.477138673716521	0.810528726666294	-0.0341264707087378	-0.125449535065865
CAPZA1	0.0132512693206011	0.0302375614681972	0.661213264817241	260.435734341404	0.0206892588316519	0.0610680086735953	0.338790461340154	0.734767587534704	0.925300757977226	0.152577263029897	0.119322806636245
SLC16A1	0.232583569330178	0.0594039387817719	9.02961009218462e-05	103.316642622321	0.366475810096618	0.112068723219737	3.27009891402132	0.00107509883837184	0.0587584824839054	1.42605408769375	1.47703739274446
SLC16A1-AS1	-0.024270061450996	0.031709488905263	0.44404055228997	455.115556910894	-0.0283944404375937	0.0606151596702086	-0.468437938497243	0.639471442740044	0.890736837876897	-0.0652773127261107	-0.0734020237373298
LRIG2-DT	0.0173093362935367	0.0940302243845961	0.853948588741977	55.8902993083066	-0.0218110961602658	0.167745660662133	-0.130024801083808	0.896546804828161	0.974703527691348	0.176139019518757	-0.0475528329055818
LRIG2	0.0499793548799912	0.037077096314587	0.177663335503607	210.729323893051	0.0695089319244872	0.0640065455646645	1.08596599474758	0.277494037221331	0.687383429659375	0.365826135959749	0.311010950679726
RSBN1	-0.0538132054109251	0.0322775736160573	0.0954744291867097	141.445450082778	-0.0584846987959865	0.0682320144199762	-0.857144542677668	0.391365006897918	0.765471719733174	-0.236809317629333	-0.1915500041128
AP4B1	-0.0760547218617543	0.0646315932891418	0.239298427578465	38.9447752695299	-0.107992144047762	0.127467436238603	-0.84721358830513	0.396876080916574	0.768641453395445	-0.365946958297279	-0.385938653102748
HIPK1	-0.0105168386002914	0.0446822098456613	0.813921796670552	98.4823225725052	-0.010405630426407	0.0861713292794596	-0.120755134142828	0.903884987735115	0.975693400834099	0.0145759991848343	-0.00276980958796403
TRIM33	0.0360678016431347	0.026691677206363	0.176607290979542	395.041147627082	0.0588822749157268	0.0504812547948121	1.1664186073635	0.243445238956773	0.652886161778955	0.285053533650647	0.269285883092272
BCAS2	-0.0690224261130309	0.063155425106766	0.274438667691258	64.9521907327229	-0.0955489220350336	0.111709638613183	-0.855332836281843	0.392366914139856	0.766322743046917	-0.325116375388194	-0.337080928697153
NRAS	0.128293448406845	0.0647023126082538	0.0473868329849831	28.5782158446105	0.245979635293194	0.132247670539194	1.85999219714267	0.0628866299239122	0.399343951697443	0.820529721098152	1.00391484502718
CSDE1	-0.0152345265459925	0.0226762543663786	0.501693652452718	316.267658877794	0.00339412120971579	0.0494965928175743	0.0685728252493104	0.945329650244611	0.986029443435317	-0.0128156173923141	0.051414264409401
SIKE1	0.0354091222342835	0.0523360264555033	0.498677159633869	44.6990965539227	0.0563044711717755	0.101669544584317	0.553798793945425	0.57971655379023	0.863426451945555	0.281229140426217	0.259164258261915
NHLH2	-0.252019266501756	0.0847302315321926	0.00293588482304576	19.3665315476566	-0.296164747396518	0.173681102474158	-1.70522148453419	0.0881531245212406	0.457919744134661	-1.38762397327313	-1.12478950585552
SLC22A15	0.0609767471981333	0.0394474051985651	0.122159318349356	1061.58986533585	0.0868345816324173	0.070311416815722	1.23499974207603	0.216830600131252	0.628097412655089	0.429678674998818	0.379039297173262
ATP1A1	-0.00697680064916143	0.0494689944659065	0.887843234632932	208.764248611257	0.00929900474110689	0.0872916355363734	0.106528015931516	0.915163428374234	0.978786680791663	0.0351300000729738	0.0745995111187115
ATP1A1-AS1	0.00154093873289861	0.0402107636432708	0.96943131011119	172.698504300453	-0.000349032169221103	0.07778623714945	-0.00448706843281942	0.996419849387854	0.999178795321443	0.0845852955360975	0.0367169491956332
TTF2	-0.0244541511118153	0.0671585590212486	0.715764215383315	115.787980506621	-0.021056547165279	0.115285534794567	-0.182646914053882	0.855075071371138	0.962872329611055	-0.0663461654062834	-0.0445901318616021
MAN1A2	0.0332741764326324	0.0373959810916335	0.373584309511534	438.817962052076	0.0479945360994137	0.0676411969544035	0.709545931479694	0.477985758793304	0.810528726666294	0.268833319107618	0.226535690100187
GDAP2	-0.0106807954305882	0.0489577294214943	0.827301630135689	116.59828686445	0.00795810985507672	0.0872115664480813	0.091250623961838	0.927293450600654	0.982321153070617	0.0136240407928455	0.0693345505858594
WDR3	0.088380477190753	0.0912617932885244	0.332830654475286	31.5177131101273	0.216835910612675	0.166583075079682	1.30166831479702	0.193029795527828	0.600576952868492	0.588788915731366	0.889483384498967
WARS2	0.0632262196043859	0.0480153523798506	0.187908440955856	72.8684666790472	0.0700437718762526	0.0960340027894197	0.729364286000265	0.46577885800123	0.806147649777906	0.442739455271302	0.313110974527064
WARS2-AS1	-0.0863826275380013	0.0599728749950542	0.149765115472538	246.384458576262	-0.1350162774089	0.100195281485406	-1.3475312949599	0.177809181359553	0.579115215092154	-0.425912355666662	-0.49204763827619
SEC22B	-0.031520527650966	0.0553645269992037	0.569134153952219	98.5958805173676	-0.0334707336927525	0.098374782329751	-0.34023692759552	0.733678111027176	0.925127954111984	-0.107374626588534	-0.0933338498036671
ENSG00000290569	-0.304579589074146	0.20714495743941	0.141461757421989	32.2596290724611	-0.470287940815692	0.331169248450259	-1.42008336527759	0.155583412501375	0.555992535781176	-1.69279723179398	-1.80847601309565
ENSG00000290999	-0.00206403422028212	0.126823878723064	0.987015155534621	39.7397608702957	0.006819128990575	0.210002321720083	0.0324716838114979	0.9740958971621	0.993167560285176	0.0636542721108417	0.0648623959361919
SRGAP2C	-0.0417891187841532	0.0483318420993758	0.38724237652407	125.592068579794	-0.0293704456849335	0.0904387089467762	-0.324755251672359	0.745366314300905	0.928940395955885	-0.166995634663915	-0.0772342623122071
LINC02798	-0.796036166222017	0.317395556114207	0.012140788591108	31.3952711177336	-1.17443615312198	0.550615492189037	-2.13295152385356	0.0329287030408018	0.308475876089786	-4.54626916136892	-4.57328076080169
SRGAP2B	-0.383367687510656	0.238896949810757	0.108550854260415	17.7321738082786	-0.577735280116559	0.393456187876881	-1.46835987822192	0.142006493921862	0.537629313167074	-2.15025296181572	-2.23036292360051
GPR89A	-0.0239684667899963	0.048558039071693	0.621585519308842	57.7781993702051	-0.0386108750055473	0.0946897906034092	-0.407761752977804	0.683448595699362	0.910131171497692	-0.0635262080725386	-0.113516372257212
RNF115	-0.0273996213747409	0.0210759571751782	0.19358670701985	370.021783333561	-0.0501275092490587	0.0476607757489937	-1.05175605015445	0.292911487906455	0.698768539173806	-0.0834480155095672	-0.158735893485228
POLR3C	-0.00705152225065088	0.0568294864428096	0.901250267536619	67.7663749183218	-0.000782543841680057	0.105110374055387	-0.00744497247500713	0.994059826281584	0.998845330145826	0.0346961550451578	0.035014786058309
PIAS3	-0.0604524126080391	0.0734428622895783	0.410438797962873	26.5961322241531	-0.101643550679128	0.136682933019738	-0.743644787491136	0.457091400075987	0.800696978960185	-0.275357568385364	-0.361011200643038
PEX11B	0.0789750796197422	0.0619047799265707	0.202043584052759	33.627070440631	0.128826757131502	0.130379637861581	0.988089545610432	0.323108795311979	0.721484316427116	0.534179741282783	0.543919593902431
RBM8A	-0.0426653681268098	0.0531418251013116	0.42205650176538	68.3656670712584	-0.0531548126612849	0.103692673167891	-0.512618790097357	0.608218006723933	0.875489438659128	-0.172083272145723	-0.17062245756448
LIX1L-AS1	0.0684268264809354	0.118551212105484	0.563809673741717	18.0106296129839	0.104680791321964	0.210430468976968	0.497460238675901	0.618864535288224	0.879776358597609	0.47293497289996	0.449111597884798
LIX1L	0.0803347934772966	0.071067559574729	0.258307571099511	37.3751947484025	0.116716530883635	0.135734180564889	0.859890488879751	0.389849411872246	0.76510403404176	0.542074447560399	0.49636936166335
POLR3GL	0.0426688691658493	0.0774373824158093	0.581625960083523	25.9286990057339	0.103363675963433	0.14346290785962	0.720490595831051	0.471222987822763	0.808741382011936	0.323380339633402	0.443940006545218
TXNIP	-0.127552340657801	0.13670879296732	0.350808499134415	535.170790514665	-0.168315747015248	0.208905381885314	-0.805703259036432	0.420413969910997	0.783714472040008	-0.664949996423793	-0.622796435269054
LINC01719	-0.158890052291009	0.103275182480885	0.123923607454944	16.5627853002649	-0.19105787935038	0.19861605547489	-0.961945794832962	0.336076833109068	0.730297668194746	-0.846901535258457	-0.712092345354788
ENSG00000291242	-0.220963165920878	0.107564772828163	0.0399530919794914	153.520376398395	-0.343744044150292	0.171134411994036	-2.0086202426796	0.0445774228787372	0.346206758650212	-1.20730751120871	-1.31160737070033
ENSG00000289321	0.0972257697924631	0.110293690255834	0.378038023322587	71.2264443239673	0.11756702945686	0.181215885770257	0.648767788525507	0.516488480739638	0.831749180047175	0.640146035203312	0.499708804201264
ENSG00000290557	-0.324020830203843	0.139057260696164	0.0197995338226971	24.6755928117407	-0.502922762199989	0.23183583293462	-2.16930556348387	0.0300594931378806	0.296025683062373	-1.80567604636114	-1.93661510018971
NBPF12	0.0583863373350107	0.0633914743431293	0.357027453471898	183.813084537281	0.0777240669572394	0.109788743779301	0.707942037423086	0.478981253008976	0.811289242136014	0.414638359792516	0.343267290956735
PRKAB2	0.00961261146063316	0.0524206341141388	0.854504124429214	83.8637032233253	0.000487577213580387	0.0984873493926524	0.00495065829862573	0.99604996231298	0.998995317915575	0.131450659892339	0.0400018564823663
ENSG00000237188	0.0493574186845658	0.0689197196405058	0.473893703106938	155.766335244994	0.0689666073612429	0.116445950696533	0.592262821924782	0.55367460747905	0.851757877929723	0.362215079442952	0.308881538858393
FMO5	-0.127176438823488	0.145311005189334	0.381464168204638	64.0130085844673	-0.241122550517935	0.227224380562458	-1.06116495915216	0.288614940880766	0.69517133499732	-0.662767452975674	-0.908668915624042
LINC00624	0.071012055118701	0.122289500547738	0.5614506977345	18.3613791782873	-0.00193411968425464	0.235057608195764	-0.00822827943796585	0.99343485695627	0.998845330145826	0.487945205120696	0.0304931778212226
BCL9	0.00142147455112488	0.0456625423830694	0.975165871586415	78.2017454557396	0.00158651338049503	0.0781737753844085	0.0202947007828851	0.983808283080428	0.996889896936906	0.0838916682552107	0.0443167775154823
ACP6	-0.0074918384488338	0.112966375621598	0.947123706007795	35.7698628955012	0.00687960177367139	0.194246343516399	0.0354168920203669	0.971747315277332	0.992528953480769	0.0321396119647016	0.0650998394670989
GPR89B	-0.0458860364808438	0.0542263542481325	0.397444313831192	72.2638942160744	-0.0612196417999151	0.103463484056223	-0.591702882986696	0.554049565669912	0.852020214869373	-0.190782964387183	-0.202288628836707
NBPF11	0.145479487604945	0.0370229820486374	8.51448644056461e-05	96.0510213859428	0.239050096028948	0.0796790942843469	3.00016080975848	0.00269837103808543	0.0928904477924289	0.920314488893818	0.976706335905991
ENSG00000227733	0.128745109668704	0.0820728881005016	0.116725328764114	76.5100210835288	0.175751520673836	0.139522646724099	1.25966303535926	0.207790945457531	0.616719787265232	0.82315213535064	0.728167464960569
LINC01138	0.0109434276699416	0.10231785894228	0.914824516353266	106.717372566302	0.00285789601700649	0.166905196429825	0.0171228702169743	0.986338593791234	0.997409388249781	0.139177582011732	0.049308801478825
PDE4DIP	-0.471737977651863	0.0995588585145167	2.15537407043299e-06	231.789076276175	-0.709228723218672	0.169403302450036	-4.18662867229435	2.83128455372786e-05	0.00960305102164404	-2.66334436002171	-2.74666572665697
NBPF9	-0.0929152689144435	0.103157739880715	0.367742215742536	21.4449819414217	-0.117198065105559	0.18945533922515	-0.618605237439523	0.536176450719445	0.842716724065764	-0.463841868995871	-0.422085267981224
ENSG00000274265	-0.0619195845690641	0.0703831642687237	0.37899478874223	226.504345425745	-0.08754599806721	0.119102744902588	-0.735046015428215	0.462311470270229	0.804301498196001	-0.283876192819979	-0.305657825158626
ENSG00000291233	0.116080487701404	0.113615185292189	0.306923524133869	17.1175479967626	0.16113507016405	0.210548398757724	0.765311306639129	0.444086192857603	0.794870455660561	0.749619406391972	0.670776661351616
LINC00869	0.00420038073816113	0.10431923345135	0.967882110791123	31.9107874612591	0.0210536275434202	0.183892591814449	0.11448872048453	0.908850387354831	0.977225854131584	0.100026421900484	0.120753483199227
H2BC18	0.0264003324212052	0.107286250576307	0.805625125417408	24.5630997340439	0.0363930566585128	0.199259612705184	0.182641410190626	0.855079390179224	0.962872329611055	0.228922731179963	0.180983028205954
ENSG00000290791	-0.134169962832447	0.102008914063209	0.18841687654135	36.6209752453579	-0.186647837102687	0.187696978739294	-0.994410450058101	0.320023082629793	0.719755084843948	-0.703372921243463	-0.694776522448599
ENSG00000290792	-0.136830928956453	0.101410047051635	0.177245841871437	30.0658052521781	-0.203921589099278	0.193983874600349	-1.05122959070388	0.293153155785889	0.698768539173806	-0.718822896873996	-0.762601095026077
H2BC21	-0.12248096433139	0.0792877796383309	0.122403184952178	47.4036495224848	-0.143738468347875	0.155198716710382	-0.92615758296576	0.354364092470118	0.745580498880751	-0.635504811102016	-0.526294909656023
BOLA1	0.106552994620839	0.0956533920009787	0.265301092239897	18.0335299058313	0.24917051617633	0.185595503236934	1.34254608452574	0.179418998447802	0.580870266732188	0.694301326771619	1.01644368833158
SV2A	0.0757163058710335	0.227972801209077	0.739792093554363	27.5694230791936	0.141762716401774	0.35916898263021	0.394696433315702	0.693066935317555	0.913741596189243	0.515258803301362	0.594712027912078
SF3B4	0.143506948622793	0.0840425504314558	0.0877196702333346	23.1664340955068	0.304353172570619	0.16462664652538	1.8487479335473	0.0644942187304546	0.402750281236016	0.90886162636784	1.23311578622735
OTUD7B	0.05726845308044	0.022533854781776	0.0110396707648461	905.313011445916	0.0802856468919397	0.0433767716885181	1.85089032140194	0.0641853334293345	0.402274096377285	0.408147753115842	0.353325213765189
VPS45	-0.0911342928767753	0.0400610411598451	0.0229127825837023	232.980620938421	-0.106966725208776	0.0741160859735928	-1.44323224578923	0.148955058766108	0.545993501577982	-0.453501250176148	-0.381912394390634
ANP32E	0.0023262996253115	0.134634313039071	0.986214315213291	15.8792531358095	0.0384156815763845	0.241007785859632	0.1593960188438	0.87335687531465	0.967713481137938	0.0891452207976366	0.188924769558168
CA14	0.142650377618331	0.0915376423853239	0.119143333331888	30.69980087261	0.193680171548773	0.168643614120763	1.14845837809241	0.250779385923986	0.659941033472141	0.903888244322361	0.798563467098581
MRPS21	-0.0395981917674829	0.060910967814267	0.515627930485041	45.2719937033167	-0.0205588020156783	0.118848291486817	-0.172983572237206	0.862664340412997	0.964883058404133	-0.154274777862898	-0.0426357590055575
PRPF3	-0.042207287004055	0.0479447654699133	0.378679756314736	156.121808512999	-0.053299745707823	0.0828585749988571	-0.643261674588999	0.520054320183555	0.833648376474389	-0.169423583200599	-0.171191530336611
RPRD2	-0.0603733866518151	0.0227417430118283	0.00793698488413555	483.449733356167	-0.0828728290531771	0.0497888942393374	-1.66448422523312	0.0960157009082057	0.47087847634647	-0.274898731616708	-0.287308847413567
TARS2	0.0455035514320597	0.0546167860818621	0.404764514144988	50.1739467729819	0.109556067650652	0.109900338636128	0.996867425617174	0.31882886490918	0.719061201428525	0.339838937711054	0.468254140469388
MCL1	-0.0291714205551871	0.0883044753194437	0.741135199217112	56.6847791904048	0.00360326240304582	0.166166817219567	0.0216846086561591	0.982699541400259	0.996889896936906	-0.0937353520950046	0.0522354474418281
ENSA	0.0489394297713662	0.0916228648662437	0.593244731946737	137.70624304539	0.0896883007361259	0.149101453712814	0.601525327237087	0.547490147799325	0.847208099010732	0.359788171988359	0.390244290651427
ENSG00000288880	0.058751381566907	0.0603876548973784	0.330601094421777	36.2508770555074	0.0582452617046171	0.114236470943469	0.509865730476218	0.610145532063012	0.876460378198044	0.416757862343107	0.266784680760651
GOLPH3L	-0.119737752687324	0.0927968059102147	0.196938909552118	34.3620757994291	-0.173204039886661	0.159206905319131	-1.08791788609591	0.276631359320953	0.686954716126151	-0.619577305423582	-0.64199008669479
ARNT	0.0173717668367008	0.0381212112715196	0.648607026388463	190.657020207924	0.0234158676353155	0.0699091225794973	0.334947239663723	0.737664886128956	0.926015880183556	0.176501500785161	0.130028707515855
SETDB1	-0.0384943497482833	0.0316676960604381	0.224148184964671	144.88773021364	-0.0544723231453348	0.0638072125283648	-0.853701658274441	0.393270315104669	0.766322743046917	-0.147865702548958	-0.175795600345775
CERS2	0.270951851222501	0.0637294026202496	2.12249844480845e-05	183.75553732776	0.409558288199394	0.114007202436031	3.5923895986238	0.000327659485267282	0.0311945068877291	1.64882619098137	1.64619871122791
MINDY1	0.11112619938949	0.0622470530412337	0.0742216920390375	95.9816079069331	0.168081697124296	0.105245849772272	1.59703871922729	0.110257076662779	0.49213445198262	0.720854051961048	0.698052264505282
PRUNE1	0.0676765722566582	0.0616309018474218	0.272163099884029	33.8787709681845	0.103279010592654	0.118456728909083	0.87187120177801	0.383278645783334	0.762010295772701	0.468578882314208	0.443607571959709
C1orf56	0.186572282450552	0.0821693950972189	0.0231723435546883	27.7955011947829	0.234524961867064	0.163229529500356	1.43678023568984	0.15078044800969	0.548025039052177	1.158905530406	0.95893861002651
CDC42SE1	0.0169806461276348	0.0459083693261035	0.711470954782114	114.671888621988	0.0405612488977137	0.0824382797001404	0.49201959387375	0.622705492107147	0.882375867373252	0.174230594226392	0.197349238459544
GABPB2	-0.0940365611441924	0.0308978735852225	0.00233871542056192	224.660601531558	-0.173246630551391	0.0638318674443167	-2.71410875927328	0.0066454344941544	0.1456942026361	-0.470352262896808	-0.642157316931258
SCNM1	-0.0911676864889601	0.0720004693690596	0.205438046618784	34.5603583818006	-0.0892114304221508	0.1368511061559	-0.651886805507598	0.51447419734012	0.8314064523159	-0.453695138587509	-0.312197066757837
LYSMD1	0.128274734224644	0.08604749278435	0.136028869977898	16.0642240670344	0.21916399264658	0.158075572418833	1.38645072918597	0.165609315318581	0.566154860619782	0.820421063698742	0.898624488811804
VPS72	0.00738788185361092	0.0580452423845033	0.898720379044933	39.0394579905627	0.062167904454893	0.122759578892961	0.506419987878094	0.612561845818171	0.877959632857961	0.118533540090273	0.28218675252619
PIP5K1A	-0.00773084148273746	0.0270986176291992	0.775425454644512	270.323225587541	-0.00669528585092556	0.0524690461236601	-0.127604489609854	0.898461977987219	0.975499628844693	0.0307519238554383	0.0117986834063122
PSMD4	-0.0488243197039678	0.0382234995478071	0.201483024226452	105.857492983441	-0.0661568402590949	0.077112519674624	-0.85792606101115	0.390933292673152	0.765249737476362	-0.207843085439959	-0.221674305746399
PI4KB	0.0301789862472407	0.0280738140488524	0.282380531022854	177.939658361451	0.0542525154296464	0.0607136783176673	0.89357978190327	0.371546767872002	0.756742728205568	0.250862172273106	0.251107350811508
PSMB4	0.0961156798875229	0.0488370910383773	0.0490579438066473	69.1550377479058	0.146004117696747	0.0981646928349016	1.487338405289	0.136925455983413	0.532278475005544	0.633700683710746	0.61136569007059
POGZ	-0.0372982701715092	0.0192928322219349	0.053202840658839	1271.13639638078	-0.0633207551777263	0.038753533275391	-1.63393502026655	0.10227249540552	0.478274820610715	-0.140921081891585	-0.210538551425325
CGN	-0.0267229592011044	0.075209428653197	0.722354405542005	48.6896423250822	-0.0281673088326538	0.135519100753861	-0.207847518733268	0.83534802814897	0.956209334345565	-0.0795192116069269	-0.0725102022021516
SNX27	0.0176654725132323	0.0283320030810605	0.53294513701956	274.062797774256	0.0402122018908494	0.0547492027159299	0.734480136623966	0.462656161896621	0.804301498196001	0.178206800790307	0.195978721848289
MRPL9	0.0256246769653389	0.0791115337572184	0.746009426114322	19.706846651276	0.0321982955246028	0.141271631528804	0.227917630568583	0.819710276201834	0.950804818262797	0.224419157164979	0.164512496440289
TDRKH	0.0919098485300534	0.0612480519151106	0.133454733703486	34.3089359635229	0.117734933547031	0.114015261316437	1.03262433631819	0.301779734780788	0.706225519633104	0.609280984642491	0.500368071692892
THEM4	-0.0163228225819887	0.0717733673088517	0.820095833275313	160.170392192716	-0.000638275690779634	0.115444113701126	-0.00552887167926182	0.995588621123284	0.998880109517462	-0.0191344303539899	0.0355812481490752
S100A6	0.343482176402477	0.132639646229129	0.00960905643315481	36.6311080387308	0.575415294059571	0.230512791144921	2.49624019214541	0.0125517578249353	0.201557631190788	2.06994833394891	2.29742842285439
S100A13	0.0998341785467555	0.22392532818869	0.655715050860543	16.3587881392609	0.154463139857498	0.376426892504783	0.410340342130407	0.681556302462865	0.909580895221666	0.655290854720075	0.644579641653873
S100A1	0.205141475666616	0.156430057147252	0.18972460437228	20.8901747350097	0.311394600041833	0.262097864675372	1.18808522315708	0.234799835453068	0.647132014497538	1.2667211016298	1.2607636191165
CHTOP	-0.00570977293748468	0.0471434755306428	0.903600101268997	141.159943709033	0.0041819920512809	0.0822024809800575	0.0508742802093219	0.959425700382397	0.990198891573382	0.0424865564349723	0.0545078021124987
SNAPIN	0.126716057300905	0.0624658000082514	0.0425024178685427	32.058092832636	0.186243944870847	0.122357895106748	1.52212445881292	0.127977898512517	0.523595368378445	0.811371147478314	0.769365473743163
ILF2	0.127612018122304	0.0480115143679266	0.00786184619032447	52.8412693196511	0.197900222099856	0.089020084664444	2.22309631411641	0.0262093061461299	0.276781793477262	0.816573232815536	0.815133296568115
INTS3	-0.0687681841759228	0.0533565596146648	0.19745296151356	139.186839208595	-0.0891457606384186	0.0911452312766927	-0.978062805807094	0.32804326213798	0.723741132384769	-0.323640207880031	-0.311939217449026
GATAD2B	-0.0208117870422767	0.0322461166581044	0.518665123278731	647.442834810168	-0.0258626427721286	0.0609624689723416	-0.424238768673598	0.671391689720871	0.9055252022394	-0.0451980434500404	-0.0634610396044836
ENSG00000284738	-0.011417169568353	0.111602995442501	0.918517252856055	15.3511244627947	0.0207780314649053	0.209498328974857	0.0991799388881948	0.920995402763599	0.9802417152441	0.00934854010879489	0.119671368194161
DENND4B	0.0267312222831299	0.0496503795572551	0.590308462173601	128.086194360291	0.0544219562538474	0.0943496317038295	0.576811538858805	0.564066773834935	0.856955124193759	0.230843928243319	0.251772652216836
CRTC2	0.177576855359405	0.0706901757838785	0.0120034008852557	47.1526430135392	0.279147803107589	0.130200419353635	2.1439854379378	0.0320340535975925	0.304046671676902	1.10667670716369	1.13414809172618
SLC39A1	0.133465770894859	0.0652907004757719	0.0409360302029207	27.5539682911606	0.233900790252319	0.131594931075075	1.77743009051677	0.0754975036146571	0.430369358222554	0.850561015248108	0.956487829617402
JTB	-0.013598144835426	0.0595634586298017	0.819415540388306	78.2567589410076	0.0363154615373214	0.109374262901595	0.332029314519767	0.739867123682163	0.926809150375907	-0.00331453531448391	0.180678354622014
RPS27	-0.104168505543524	0.0583444466023365	0.0741955402749195	237.946622993806	-0.0888348218586769	0.108705828859231	-0.817203849976749	0.413811942735246	0.780778801128504	-0.529179879170234	-0.310718330994369
NUP210L	0.127180557684565	0.0967798135065532	0.188804888904395	82.7050376206958	0.166813410431682	0.165685313611826	1.00680867118071	0.314026726858778	0.7149973174078	0.814068107632444	0.693072396619649
TPM3	-0.0126778277160148	0.0531920706926215	0.811616968176605	90.571557978256	0.00618857584082479	0.0962677377876075	0.0642850448452259	0.948743261307484	0.987524040482146	0.00202896640806372	0.0623865587308394
C1orf43	0.0144016573154131	0.035100762557757	0.681589769632485	165.789800747621	0.0612351389781433	0.0698283617705593	0.87693792930942	0.380520353155215	0.761172716840579	0.15925659138555	0.27852429287133
UBAP2L	0.0444915827085495	0.0366618531366308	0.224913452787893	140.558031923533	0.0718964119437978	0.0733532004294527	0.980140082816755	0.32701697586444	0.723574463980779	0.333963292780422	0.320385278381025
HAX1	-0.114324920311743	0.0536465441264984	0.0330827930522283	45.9097961036715	-0.132842327439819	0.103320146580727	-1.28573498815185	0.198535566020561	0.606418793769974	-0.58814957414191	-0.483511726246955
ATP8B2	-0.0518963308669241	0.0612924134500628	0.397161954871451	38.0607968272022	-0.0288930728727935	0.136837502837121	-0.211148787969224	0.832771171027109	0.956105494998283	-0.225679651330905	-0.0753598804784343
IL6R	-0.0933789367510815	0.28563352902571	0.743729390851236	40.3007526787352	-0.172412204212398	0.501685056991945	-0.343666214110831	0.731097322448819	0.925127954111984	-0.466533995254861	-0.638880981263086
UBE2Q1	0.00751411256696398	0.0480840783854975	0.875819978778122	56.8145215094064	0.0525442941855841	0.107137895606415	0.490436123354637	0.623825320141573	0.883018729823569	0.119266454886721	0.244400100657103
ADAR	-0.0488791944865505	0.0263140238110987	0.0632352154568782	234.520792442094	-0.0546439800885372	0.0505126626018364	-1.08178775922516	0.279346846962381	0.688780808032966	-0.208161696806704	-0.176469603237848
KCNN3	-1.19074049296252	0.320937275351304	0.000207098089417672	25.1357178469255	-1.78007749644851	0.551352526433197	-3.22856504887022	0.00124412960447793	0.0618418215467217	-6.83798275155437	-6.9513029330825
PMVK	0.124341273688272	0.0645176934946842	0.0539493524340914	47.3268450077596	0.195280884112068	0.120305172991891	1.62321269531137	0.104543944894879	0.48279292937424	0.797582791207272	0.804848589488104
PYGO2	0.0106401544605143	0.0691443437476957	0.877701812725768	27.0579028488391	0.0568393767916566	0.143982863319953	0.394764873270721	0.693016420874592	0.913741596189243	0.137416731449684	0.261264539952013
FLAD1	-0.0247433643079509	0.0531052196895401	0.641264942131506	45.0143509861223	0.00210171808150638	0.0991531233506606	0.0211966906385141	0.983088754178492	0.996889896936906	-0.0680253813842742	0.0463397044767412
ZBTB7B	0.0765226277327695	0.0874454226750214	0.381524858069182	30.9464095285703	0.153852826718592	0.160245534905501	0.960106793673355	0.33700146964173	0.730483512232468	0.519940431151413	0.642183275896572
ADAM15	0.194359978496101	0.0842104563697854	0.0209976536280533	92.9950026247189	0.306688088633328	0.139400761551081	2.20004600563784	0.0278036311296326	0.286463862724536	1.20412208278383	1.24228372403199
EFNA1	-0.029072031228821	0.0784540399189149	0.71096430914494	133.08307128714	-0.0126194275854727	0.130835481822631	-0.0964526396790468	0.92316108654512	0.980685658768594	-0.0931582824899323	-0.0114621797294659
DPM3	-0.0622237156583024	0.0862827382488246	0.470810678674593	23.3283217960282	0.00101958512637463	0.175420092222887	0.00581224826332412	0.995362522957874	0.998845330145826	-0.285642024363203	0.0420907604622444
KRTCAP2	0.0104894606293405	0.0637859417695537	0.869378601790384	69.4794543317695	0.0644549370251139	0.113927717797731	0.565752902551319	0.571561766972436	0.859324251381887	0.136541780055789	0.291166678055781
TRIM46	0.22595244063978	0.114300025728964	0.0480601363745119	26.2507849912102	0.330915753006442	0.200185842503356	1.65304273703019	0.0983221660774193	0.472241240818325	1.38755274198126	1.33741250560657
ENTREP3	-0.0602876173013049	0.0697880988027429	0.387661100501077	27.9150241542512	-0.0285818283014555	0.142983115693059	-0.199896527383078	0.841561506380749	0.95775064557217	-0.274400741671149	-0.0741377933474956
SCAMP3	-0.0466216164481983	0.0393616744512494	0.236238182623502	89.5094325221842	-0.0433424766535165	0.0779725544181102	-0.55586836903024	0.57830084306342	0.86249961284048	-0.195053853996566	-0.132094782983714
CLK2	0.011460534918374	0.0500167634792271	0.818764863956364	49.3645990513945	0.0124107603760966	0.102135710786489	0.121512449274876	0.903285154674881	0.975693400834099	0.142179985655498	0.0868176728678438
FDPS	0.0834273308466544	0.0776819624202359	0.282840549189529	147.848801013835	0.13387636860176	0.128926975384201	1.03838912068486	0.299088932474702	0.704053714800449	0.560030191739949	0.563746655198677
ASH1L	-0.0764994184580801	0.0159031153581946	1.50672517013074e-06	1259.66119945776	-0.11271146475269	0.0348008769852344	-3.23875357510421	0.00120053249887589	0.0612672732230976	-0.368528934638215	-0.404468843285571
MSTO1	-0.138133453326763	0.0461049109598909	0.00273485343235091	110.378711643953	-0.178400434972571	0.0873933348201876	-2.04135058285201	0.0412159926254873	0.334750345335731	-0.726385552256163	-0.662393486935519
YY1AP1	-0.124268029050961	0.0284541982641243	1.25791711880294e-05	251.746943477931	-0.184633024479681	0.0539050118295622	-3.42515506839062	0.00061444860802687	0.0421775080224159	-0.645880781738574	-0.686865455703744
GON4L	-0.0311249717739605	0.0259992336203345	0.231248255546071	219.293082839983	-0.0276841660681787	0.0571020161327203	-0.484819415199514	0.627804449254575	0.884741648393469	-0.105077968767483	-0.0706131649226484
SYT11	0.0188075626304127	0.0397844008994391	0.636400748607946	717.845781124678	0.0617565801178209	0.0733478292725454	0.841968749863697	0.399805445800345	0.771162558632979	0.184837950401392	0.280571706914898
RIT1	-0.10783940287047	0.072094377029357	0.134703490095987	24.7091787308701	-0.156122305994229	0.131946858467158	-1.1832210922482	0.236721535816974	0.648579888581932	-0.550493669575853	-0.574919464147636
KHDC4	-0.0836848727711465	0.0335368147033799	0.0125845823651534	129.989628400202	-0.136620491833562	0.0727900493720055	-1.87691165224165	0.0605302035762923	0.395486859853713	-0.410248779558327	-0.498346510559225
ARHGEF2	0.0708969149216944	0.0412039440855152	0.0853172253676375	553.792021467198	0.105923477990204	0.0709843382314617	1.49220913555347	0.135644328179593	0.532278475005544	0.487276683555615	0.453990948482038
SSR2	0.0954804565873401	0.0620589676232439	0.123915641932422	54.8491036169063	0.208777168471825	0.119647012318892	1.74494259760851	0.0809948614373918	0.442669546017063	0.63001248023486	0.857841113536461
UBQLN4	-0.123094447978589	0.0554086891524194	0.0263121760029751	44.0593231942586	-0.171380657020314	0.110137176308337	-1.55606547003276	0.119692524916973	0.509333652155914	-0.639066790833157	-0.634830659861551
LAMTOR2	-0.0803687664468424	0.0772409698885756	0.298110445826784	21.4668222711768	-0.0778410816828901	0.159691289529378	-0.487447260976434	0.625941408381544	0.884060786461233	-0.390994959888638	-0.267551928663377
LMNA	0.0728149877953937	0.0571716936955478	0.202798274099902	199.46106882763	0.119379310788097	0.0997013520612142	1.19736902579617	0.231162750956387	0.643656611232386	0.49841330753925	0.506824641380441
SLC25A44	0.0494637873759068	0.0646574237914724	0.444263641195897	45.5259513728304	0.0596967361229982	0.113029160437306	0.528153406537158	0.597392865477592	0.871380536894458	0.362832672306778	0.272483826612303
PMF1	0.00174667765549224	0.0531546252612704	0.973785980849114	88.0533663572512	-0.0230841319470783	0.0994713176719041	-0.232068223155734	0.816485025415444	0.949915228858422	0.085779847135852	-0.0525513478856183
PAQR6	0.14897447064534	0.0518764865942375	0.00408251318049766	119.929779712741	0.229922348916024	0.0954958387168145	2.40766877390166	0.0160547395463176	0.226613532984252	0.940606894090598	0.94086666733534
SMG5	0.0243176687726337	0.0413922783548849	0.556872731716203	174.319243577838	0.0479497790767212	0.0767834826557898	0.624480388466797	0.532312145912431	0.840245242259887	0.216830468025335	0.226359953761344
GLMP	0.098657113882742	0.0911015562155176	0.278837031125014	17.6137913424392	0.0936082970469671	0.177535542113194	0.527265109469089	0.598009499885356	0.871398225003529	0.648456637549661	0.405635971297332
CCT3	-0.0185600756853038	0.0653992681181346	0.776566427237621	196.344953233615	-0.0016153432266855	0.109992969946756	-0.0146858769925699	0.988282786672257	0.998150034673714	-0.0321242634877999	0.0317448385482411
MIR9-1HG	-0.187817693721728	0.0918318960870471	0.0408318180683074	86.6003999247763	-0.260241579277649	0.163418822038188	-1.59248228589504	0.111276380218492	0.493799311381229	-1.01485983849331	-0.983738880387929
MEF2D	-0.0937045702755602	0.0408589020338734	0.0218267261935259	158.85666058108	-0.121923826922188	0.0721472260695002	-1.68993090329956	0.0910411745529197	0.462709045810608	-0.468424673220392	-0.440640748885378
NAXE	0.0291350597174909	0.0700161480886724	0.677322820880408	105.272075985825	0.0573675694824091	0.115455700513217	0.496879489080245	0.619274036300557	0.880008333790234	0.244800975439671	0.263338463642471
GPATCH4	-0.138300075314641	0.093942635877591	0.140973410060497	20.1468630599536	-0.133042329015107	0.181905892764197	-0.731379984416274	0.464547087477925	0.804986295771923	-0.72735298496002	-0.484297023000165
HAPLN2	0.10144925323443	0.0937005159555366	0.278943003773589	890.640815327313	0.161660631490872	0.150958762445707	1.07089266546561	0.284217694133415	0.693097049833804	0.664668224969534	0.672840253115697
BCAN	0.108104923045806	0.240272955678405	0.652764180023699	32.1716174025042	0.022892954381233	0.379241527257301	0.0603651043882147	0.951864850617254	0.988226350743442	0.703312060177718	0.127975513284501
NES	0.208639528871335	0.098733427713864	0.0345870767170821	30.2323291064729	0.400720751105625	0.202301375758585	1.9808108056755	0.0476124945647715	0.356792964932979	1.28703133266944	1.61149853861105
ISG20L2	-0.256559186956852	0.0804938783134752	0.0014360126867115	30.8831236982179	-0.33302512150893	0.158738066479065	-2.09795374793009	0.035909231351001	0.319520597412879	-1.41398344465573	-1.26952002645775
METTL25B	-0.0640856373265974	0.0440154047551545	0.145397593844837	67.0286391244544	-0.0871922027449152	0.0909990680389891	-0.958165887012789	0.337979115864121	0.731226060608401	-0.296452625874287	-0.304268664510766
MRPL24	-0.0588786727393725	0.058691195487753	0.315767122929541	36.5585068045583	-0.041135440883072	0.11997520226954	-0.342866193220962	0.731699125732253	0.925127954111984	-0.266220194406661	-0.123428961115764
HDGF	0.0464342148451975	0.0466949425426034	0.320020206048606	71.149973926079	0.0898245423695191	0.0939161556267894	0.9564333396106	0.338853347572726	0.731244805668972	0.345242511594799	0.390779236999734
PRCC	0.0384062432944524	0.037081479353087	0.300330102197977	123.848162722396	0.0769819783556072	0.0787379213453066	0.977698890703519	0.328223270585224	0.723814964171537	0.298630882945082	0.340353515059625
ARHGEF11	-0.144853160369819	0.064624484239457	0.0249963298722101	249.601119527605	-0.188157692416793	0.105811087416401	-1.77824174206178	0.0753641599753385	0.43001256340054	-0.765401197409603	-0.700704898134047
IFI16	0.00382373862205525	0.0742182787914029	0.958911026833908	146.948203736397	0.0313068591005878	0.12725297862798	0.246020638873314	0.805666255912686	0.947270801385183	0.097839580263241	0.161012313361897
KCNJ10	0.140699758216013	0.0683701933675386	0.0395986983820961	328.23265886461	0.231616519334248	0.117169688630485	1.97676141365103	0.0480686052162818	0.358162229562082	0.892562650223894	0.947518747584737
PIGM	-0.133485267011392	0.0582887293019665	0.0220172624041061	111.166073555838	-0.200340978400377	0.099257119621234	-2.01840411211689	0.0435491914791369	0.342804966646694	-0.699397472757217	-0.748541995979893
ENSG00000225279	0.0628406008452644	0.116200017431198	0.588647629392401	17.2490117563074	0.0453735471293121	0.205172924429134	0.22114783057052	0.824977328682966	0.952793045004704	0.440500493874028	0.216244500515983
KCNJ9	-0.407723568983427	0.120136077653855	0.000689179707090023	24.8254782233682	-0.592993196141147	0.205868823231521	-2.88044195732476	0.00397118064839683	0.110885363770732	-2.2916669286527	-2.29027241130156
IGSF8	0.108494856767066	0.051134943918209	0.033859904846373	255.464668164497	0.167397899536338	0.089832642385479	1.8634417856487	0.0624001357036513	0.399111683269277	0.705576074904037	0.695367365524335
PEA15	-0.0639241578866451	0.0908784108646925	0.481804561733331	164.631543084898	-0.0513072329914612	0.16253785776336	-0.315663278066331	0.752258102401801	0.931052407248967	-0.295515051588922	-0.163368023123523
DCAF8	0.0212783970378097	0.0207497438993685	0.305137901653355	363.783624926387	0.0398542473876943	0.0456956927160723	0.872166390721475	0.383117611723622	0.762010295772701	0.199183992253252	0.19457323037293
PEX19	0.175065335012521	0.0583804347211919	0.00271135273296726	34.4669857423952	0.288112763948657	0.116755881294649	2.46765097187325	0.0136002857047333	0.208284853581652	1.09209443653466	1.16934858767746
COPA	0.05141710886682	0.0379587822487263	0.175560633833528	643.144913810924	0.0720458850672867	0.0701173521407183	1.02750436044273	0.304183033260516	0.707203361643274	0.374173955144222	0.320972177551191
NCSTN	0.0727585538826776	0.0412479442578996	0.0777434894296941	89.7879413059643	0.140433114767663	0.0832848884898898	1.68617761653977	0.0917615938107745	0.463809198317272	0.49808564362488	0.589491409800293
VANGL2	0.149281464047331	0.1350771101781	0.269091404506179	15.6545059509128	0.247661928108937	0.230474773288416	1.07457282450177	0.282566024081109	0.692005094279657	0.942389344658726	1.01052028843058
USF1	0.210802748337935	0.0879513826202571	0.0165384996271427	21.6141105112236	0.32671836396821	0.162438777247029	2.0113323278182	0.0442903660265848	0.345070642904549	1.29959131520397	1.32093165549851
ENSG00000289121	0.255239914120032	0.104480774381218	0.014568293836486	16.7974955490003	0.367896642715639	0.204928987318745	1.795239646324	0.0726155262954897	0.423289063702675	1.55760028504003	1.482616225016
PFDN2	0.257451580064609	0.0606160713983464	2.16410899022865e-05	93.1147647741658	0.411327036906181	0.11696366525886	3.51670782542465	0.000436934453717273	0.0358952961768725	1.57044155522319	1.65314361961021
NIT1	0.102560977114886	0.0835919688722493	0.219851227722041	35.2504994860717	0.191910115016199	0.152958923438458	1.25465131881249	0.209605365083713	0.619628062072643	0.671123063573442	0.791613423600011
DEDD	0.0500716064568502	0.0624877628737577	0.422956489765573	36.614840321665	0.0666125220731332	0.124605410343433	0.534587718860187	0.592934977785587	0.868726160203355	0.36636176270129	0.299638333994244
UFC1	0.118186930308122	0.0622625058899186	0.0576692298043698	30.6560018672687	0.202815266522795	0.120138924048325	1.68817282266665	0.0913780585778752	0.463400075426586	0.761849733808511	0.834431986699303
USP21	-0.153511311090732	0.0870201618337134	0.0777169945696961	20.2633729575717	-0.230821733774563	0.168932432945491	-1.36635535136727	0.171827455539346	0.572030663186993	-0.815671742546132	-0.868223244471877
PPOX	0.0263437953285916	0.0582584437187754	0.65113322856726	33.9194255336751	0.0335690617278719	0.112157961175448	0.29930164008028	0.764709903312664	0.934335220687442	0.228594468187353	0.169894745291537
B4GALT3	-0.0259172480448097	0.0957188782524318	0.786572375409091	16.3470553150388	-0.079303418119972	0.199845901820075	-0.396822838986062	0.691498107512867	0.91241112656304	-0.0748411296059189	-0.273293723719201
ADAMTS4	0.115442380983008	0.0514734374429078	0.0249125277901179	200.640986631277	0.191258537368038	0.0983475853349359	1.94472021571939	0.0518086611027585	0.370861253778406	0.745914461349656	0.78905503469317
NDUFS2	0.0444558258998399	0.0611951777688881	0.467557050198652	216.211214642	0.0692466882033889	0.100693917096137	0.687694849901175	0.491644963857857	0.818958504002428	0.333755683289191	0.309981263076353
SDHC	0.0595418012457174	0.0396000216824298	0.132689539805712	83.1184635798167	0.0821665200105092	0.0851965054175664	0.964435332268541	0.33482771533397	0.728936202133059	0.421347159690918	0.360710373362515
DUSP12	-0.0225527243016581	0.0800031161871602	0.778021667026485	51.0863720992481	-0.0189888327050081	0.136087962134765	-0.139533522341997	0.889028568031724	0.972371949325014	-0.0553061910093339	-0.0364713485475988
ATF6	-0.0696199839794381	0.0230515079476901	0.00252614343823718	393.866949164215	-0.109119885802622	0.0501284564482232	-2.1768052227048	0.0294951032174497	0.293864932753172	-0.328585887604278	-0.390366677918447
OLFML2B	-0.207880080930857	0.224383895126368	0.354213046755987	19.2217208572517	-0.319867272111289	0.355645368747037	-0.899399514854371	0.368439897521029	0.753609240548512	-1.13134512204317	-1.21785635132741
NOS1AP	0.0109020299138759	0.0705763868196981	0.877238097624692	229.71039522038	-0.0135139463460807	0.110317238003023	-0.122500767701512	0.90250243803436	0.975693400834099	0.13893722031881	-0.0149744654571265
UHMK1	-0.057864287236669	0.0576528255969872	0.315538740787821	117.606983438907	-0.0765082614629847	0.105464719112086	-0.725439389656681	0.468182515583525	0.807399546838523	-0.260330517287005	-0.26231867292626
DDR2	-0.489821560284073	0.255544522351921	0.0552664186370456	16.8614525657058	-0.812902046564199	0.412886404504845	-1.96882735225703	0.0489729201999099	0.360405689690722	-2.76834040204565	-3.15373414149731
HSD17B7	0.041813731101638	0.10128743884975	0.679736684326059	85.3312389059821	0.0529500203108279	0.168934725725329	0.313434790174043	0.753950356106705	0.931691120828909	0.31841527745782	0.245993165153664
RGS5	0.00741804931749149	0.0798384832863485	0.925972515524451	43.0369068355358	0.0291495577099158	0.141348513749804	0.206224720279072	0.836615378856724	0.956209334345565	0.118708696991965	0.15254177119063
NUF2	0.318630726970896	0.0919726485485992	0.000531400997965659	24.589047914384	0.406495781315549	0.169496718548686	2.39825162868146	0.0164735442416911	0.229159122068977	1.92565702387264	1.63417392237756
PBX1	-0.0150105828859667	0.0441721493754396	0.733992032851778	1218.79494373331	-0.00597805755102476	0.0712226965135209	-0.0839347264799205	0.933108329228875	0.984457159746878	-0.0115153663072676	0.0146148465010958
MGST3	0.0424200331092922	0.0596793711748646	0.477208844467847	203.790858513125	0.0565333975246097	0.095898226184725	0.589514527783983	0.555516169500625	0.853124900378875	0.321935559493165	0.260063126790059
ALDH9A1	-0.0911950225473934	0.0896804159180955	0.309206268164095	34.8874005640125	-0.103981557157044	0.161787339111551	-0.642705156831525	0.520415434250291	0.833833512279612	-0.453853855916835	-0.370191272817244
TMCO1	-0.00433962484050712	0.039283506941656	0.912037128712115	85.1477196928259	-0.0210878022288033	0.0801560750783078	-0.263084266641072	0.79248563032351	0.94506171073089	0.05044184549993	-0.0447128533945288
TMCO1-AS1	0.0046010896976865	0.0774447521568588	0.952624550976143	19.5223865508446	0.0295606670784089	0.159126688152458	0.185768128662911	0.852626599084522	0.962002374625763	0.102352999305492	0.154155972737933
UCK2	0.0221254054945593	0.0753084498987214	0.768912937930497	72.1105654537535	0.0253752788769716	0.124010788256994	0.204621543283679	0.83786782242272	0.956209334345565	0.204101852686566	0.137722243349591
POGK	0.0589313062524856	0.0418332015680949	0.158917706125845	127.177095087765	0.113407952174654	0.0800315568383908	1.41704043573288	0.156471105624792	0.55650207065658	0.417802532541063	0.483378383396447
TADA1	0.0680593792771514	0.0441083083406957	0.122829348429893	66.9117796928181	0.124598544897298	0.0886830260873211	1.40498752009898	0.16002498935729	0.558875886513709	0.47080151832767	0.527317717969028
ILDR2	-0.254289794291916	0.129522281476133	0.0496124918680569	45.566512305358	-0.319942997081677	0.217976065212763	-1.46778957941729	0.142161388911394	0.537862577731693	-1.40080700431961	-1.21815368185242
POU2F1	0.00659949998588462	0.0183977311379436	0.719810019503578	708.786641872891	0.0102938253787192	0.0393848029804444	0.261365415077242	0.793810725080388	0.94506171073089	0.113956074584778	0.0785056274361526
CD247	-0.32869318755917	0.167560443388237	0.0498044678814422	22.2712825894347	-0.44617606151113	0.270679545969936	-1.64835529006202	0.099279785049846	0.474469324987495	-1.83280446660885	-1.71380185613227
CREG1	-0.0962087296936605	0.0858621309339813	0.262499701107835	69.2714498516763	-0.117614961447619	0.137876258459172	-0.853047237878502	0.393633108901619	0.766398279900975	-0.482964205172936	-0.423722191807324
ADCY10	-0.267577866497568	0.135542454980236	0.0483674327127018	15.8136498464622	-0.367228902617272	0.254546791945649	-1.44267739463667	0.149111370020333	0.545993501577982	-1.4779595805595	-1.4038195599155
MPC2	0.0386140181586195	0.0541461494889385	0.475756465889216	40.3946436286847	0.0346327372011614	0.110536285365039	0.313315551420864	0.754040936199297	0.931691120828909	0.299837255532489	0.174071216874042
DCAF6	-0.0332877797207515	0.0451270305714634	0.460729512011124	226.662265701516	-0.0493955580669707	0.0847744718389838	-0.582670195348312	0.560115340942634	0.855518350207406	-0.117635561955158	-0.155861921687874
TIPRL	0.00933071552285155	0.0410751116185882	0.820297566340037	82.348847999624	0.00587171475811979	0.0823595137247414	0.0712937035755699	0.943164006298526	0.985340257524601	0.129813929033655	0.0611424186328951
SFT2D2	0.0235993522884264	0.030903548724296	0.44507859684802	148.716913217072	0.0631864119326308	0.0692630643255876	0.912267058177039	0.361628150961508	0.750963443976698	0.212659812835142	0.286185874104303
TBX19	0.0245137416162497	0.0987209499133481	0.803891877914898	24.953109008682	0.00313181378262065	0.194416970218739	0.0161087469838515	0.987147635337165	0.997702588142698	0.21796889689459	0.0503843266674363
ATP1B1	0.119303931780601	0.0400334728167012	0.00288150081874069	1491.84943676488	0.193810787857534	0.0640672215074324	3.02511617169241	0.00248537643220171	0.0894495334676711	0.768335214917568	0.79907632587501
NME7	-0.0354175474177115	0.0635931589329548	0.577568708917442	198.299842447013	-0.0253599332512378	0.103858713996909	-0.244177231503103	0.807093560070894	0.947414793845434	-0.130001318407253	-0.0614871743786903
BLZF1	-0.108387001881352	0.0322251860875378	0.000769817040215905	210.845243991185	-0.134983414647642	0.0659862938036107	-2.0456280670859	0.0407929778630459	0.334103321899392	-0.553673113048321	-0.491918604193933
C1orf112	-0.0878998282794713	0.0841093005430144	0.295992148109583	93.5587521305868	-0.134452161703861	0.13490049829955	-0.996676538624092	0.318921541234426	0.719061201428525	-0.434721454839654	-0.489832664564278
SELL	-0.116908362494094	0.183753818783872	0.524631237870211	19.2445817835122	-0.109789164184842	0.296975604533318	-0.369690851736358	0.711612848901847	0.919063654780613	-0.603149433929726	-0.392994567922795
SCYL3	0.0499916415012377	0.0485730951193814	0.303383651755914	62.7304510508521	0.101192792361837	0.0983377653544975	1.02903286440411	0.303464231778795	0.706539261128057	0.365897473958804	0.435416134463303
KIFAP3	-0.056217062404605	0.054484622299934	0.302167288861109	176.318603126724	-0.0574453481424311	0.0892578055915354	-0.643589070577362	0.519841939370442	0.833631781430185	-0.250766478390077	-0.187469042787812
GORAB	0.0765059885471062	0.0818800059340329	0.350114532050665	18.918593335499	0.106519480136565	0.169734955258793	0.627563603349445	0.53028985803619	0.839724129024987	0.519843821498742	0.456331122802018
FMO4	-0.0371763249769711	0.0841815387264239	0.658763574005337	56.5352347694985	-0.0791996050745402	0.148239958640209	-0.534266238341069	0.593157347081449	0.868726160203355	-0.140213049471752	-0.272886106692179
PRRC2C	-0.0116088694352356	0.0402210211917106	0.772866893235404	797.368675098298	-0.00287985560455024	0.0663641864984381	-0.0433947247227692	0.965386882803332	0.991239552795266	0.00823550141018317	0.0267797903314706
VAMP4	0.0101887340432737	0.0545266633094442	0.851772102689819	64.4313631330887	0.00868977129040064	0.100054219743699	0.0868506227189673	0.930790248499618	0.983567123410766	0.134795715577827	0.0722073847062095
METTL13	0.144520556933692	0.0662389966227498	0.0291239464654416	26.4906997570349	0.244514954132974	0.127054468539002	1.9244892127341	0.0542932915828491	0.376776569136556	0.914746790993205	0.998163843526529
DNM3	-0.017549829259976	0.0179912842101269	0.32933072388574	6502.74162115381	-0.0315838234059259	0.0416192380776897	-0.75887557929266	0.447926988641027	0.796852917470102	-0.0262586184834008	-0.085924985549895
PIGC	0.121952909568077	0.0487045534574568	0.0122821497467094	190.855886442411	0.177480915367263	0.086283259574604	2.05695654339305	0.0396904062048562	0.330600552108477	0.783715584435657	0.734957851665356
C1orf105	-0.203366621799269	0.158061063448875	0.198222144241561	15.3163621059594	-0.288679333323016	0.26901010881348	-1.07311704603329	0.283218603766398	0.692112087017185	-1.10513928914536	-1.09539838051107
SUCO	-0.0183748591714548	0.039526809599519	0.642023990181578	237.776965352862	-0.0335522361011537	0.0718124449208933	-0.467220356278274	0.640342231069511	0.890870399252391	-0.0310488681268725	-0.0936538651665675
PRDX6-AS1	-0.0677218959548639	0.0321162115281855	0.0349746785301247	208.390230628643	-0.129221627308893	0.0594319239011817	-2.17427972757119	0.0296841339341075	0.294087141347189	-0.317565298706238	-0.469295217936556
PRDX6	-0.117403874605795	0.0582202697098803	0.0437428726178096	45.236783283348	-0.139268616467129	0.127039477388997	-1.09626251090979	0.272963910404576	0.683247991418784	-0.606026452912176	-0.508744247046295
KLHL20	-0.0474290932407373	0.0366983146375172	0.196216851450121	162.139958730695	-0.0665080194736507	0.0681699873666337	-0.975620240560636	0.329252690443072	0.724468999463749	-0.199742187551211	-0.223053194370598
DARS2	-0.101076419861642	0.0882093434000142	0.251849041921027	19.081484580501	-0.153028088947973	0.17067850434844	-0.89658677015101	0.369939460189023	0.754668645834037	-0.511226757557141	-0.562770166840039
GAS5	-0.00758157711023457	0.0602786943577972	0.899909712229516	57.7446638336927	-0.0182042964380454	0.115010689228451	-0.158283517472758	0.874233395564829	0.967713481137938	0.03161857559402	-0.0333909038944177
ZBTB37	0.0675212262854128	0.0398106055435302	0.0898742769313568	261.636702824431	0.0903169025984426	0.073418607342455	1.23016365833755	0.218635825745062	0.631080667125362	0.467676919884701	0.392712466218695
RC3H1	-0.0275412124319015	0.0189761582696391	0.146680003187852	421.325569296094	-0.0255846741941443	0.0392694586098343	-0.651515836985263	0.514713557305835	0.831437398500144	-0.0842701148075997	-0.0623696090921388
RABGAP1L	0.0239571925791543	0.0281022538875295	0.393936221668161	1262.34675653933	0.0364699568832458	0.0496251397475291	0.734908900383735	0.462394977484731	0.804301498196001	0.214737488203307	0.181284973311723
RABGAP1L-AS1	-0.035596240580854	0.124820562161005	0.775506778152847	15.1732273578452	-0.0621361682620258	0.248590439965846	-0.249953973574216	0.802622942741685	0.946502482431447	-0.131038838197899	-0.205887326766425
CACYBP	-0.161159315243517	0.0965184395334058	0.094973654280659	128.425300978186	-0.21533022749797	0.172100992306921	-1.25118527564301	0.210866889002054	0.622081597332229	-0.860077222464407	-0.807396575662542
MRPS14	0.1147886893908	0.0521318295937664	0.0276728964034161	47.0648935344251	0.19646946496118	0.110884218785231	1.77184334356647	0.0764205653886287	0.432282586302157	0.742119028150271	0.809515496138188
COP1	-0.135819842607977	0.0347874750468955	9.45085676554448e-05	545.543261159594	-0.200450626070131	0.0668134433025338	-3.0001541031568	0.00269843045529515	0.0928904477924289	-0.71295237514755	-0.748972522384155
COP1-DT	0.017909863290617	0.0705231588861827	0.799528631120698	165.453737900087	0.0163419388533375	0.123107700714143	0.132745057852096	0.894395007153636	0.974148160457092	0.179625770960899	0.102253259762762
PAPPA2	-0.00709773465623962	0.0745882283409639	0.9241886053174	63.8105256017143	-0.0539826278903793	0.126046363838064	-0.428275963277551	0.668450216749956	0.904937146519126	0.0344278387619353	-0.173872835021419
ASTN1	-0.386938362997993	0.39509314877157	0.327402212862362	37.2734736905113	-0.535568287152803	0.617300580725205	-0.867597251445344	0.385614851642038	0.762240395806648	-2.17098484891726	-2.06479621434077
BRINP2	0.346028129822825	0.185597213129786	0.0622650344792356	39.7620731619552	0.558960047751925	0.302015275118654	1.85076747370584	0.0642030123001961	0.402274096377285	2.08473052826022	2.23281767426349
RASAL2	-0.0493380569628977	0.214530431173739	0.818106048933731	111.837516710806	-0.116371240069697	0.35573954738054	-0.327124833116215	0.743573470067116	0.928018317837011	-0.210825922410095	-0.418838778471314
FAM20B	-0.0347965061159364	0.0495740916024574	0.482735852281762	105.967313209976	-0.0644462106442071	0.0853203173741739	-0.755344244227046	0.450042458030341	0.798444557847061	-0.126395457779634	-0.214957599237527
ABL2	-0.0991519346024089	0.0290605433914875	0.000645096036331064	240.520725378979	-0.100120302463509	0.0555878601851237	-1.80111812417459	0.0716842636487997	0.42125555731922	-0.500052902283961	-0.355030238361412
SOAT1	-0.054476700042272	0.0687444452001166	0.428096940722192	39.4848062451525	-0.0962838413807131	0.138357327742019	-0.695907061462214	0.486487034754956	0.815076054742722	-0.24066166877083	-0.339966554848869
TOR1AIP2	-0.0587489907142054	0.0465921446727796	0.207337488708567	138.061494688416	-0.0804373206694074	0.0812574395806372	-0.989907152927014	0.322219502964874	0.720681789796534	-0.265467240766826	-0.277745938604256
TOR1AIP1	-0.0204725146489968	0.0408850480058306	0.616558667168627	106.991356449846	-0.0573213950969176	0.0819457264175794	-0.699504386657322	0.48423687256086	0.814356636729821	-0.0432281761296717	-0.186982347000279
CEP350	-0.0713890166236417	0.0179668360281415	7.08606985319088e-05	747.271977722845	-0.0874313742845157	0.037116952440441	-2.3555644667975	0.0184945876086092	0.236190015838849	-0.338857161257857	-0.305207760281581
QSOX1	0.0515603736473124	0.041719877996305	0.216506640182028	90.2966026642413	0.102670541794216	0.0869668382695716	1.18057116755202	0.23777312313657	0.649301363014663	0.375005772335487	0.441218447918275
ACBD6	-0.0503108106096176	0.0236667413450912	0.0335197335101978	567.501518003593	-0.0742667997793611	0.0485432672686943	-1.52990937689223	0.126039162020328	0.520588687828947	-0.21647387861696	-0.253517679333751
XPR1	-0.0388917686747513	0.0515690987574113	0.450748296264515	194.116015980629	-0.0515927027299509	0.0841552102064461	-0.613066055011755	0.539832664024931	0.844984973502274	-0.150173177519666	-0.164488906588834
KIAA1614	0.214889027894805	0.076810417439501	0.0051475104924975	47.3556678275669	0.368914560036309	0.139308014781951	2.64819336212453	0.00809232248187152	0.160878300846981	1.32331687826305	1.48661302937022
ENSG00000243155	-0.0136705911669675	0.0709419985195115	0.847193172149253	27.2473440847691	0.0140647590765394	0.135714194390658	0.103635136616982	0.917458902797263	0.979823677260422	-0.0037351697775613	0.0933120207618846
STX6	0.0729049723544002	0.0661221547207516	0.270209553507608	187.041746145153	0.126633655385868	0.110250624936469	1.14859807333372	0.250721751887344	0.659941033472141	0.498935771628977	0.535308483325764
LINC01344	-0.48285247030275	0.185733224201164	0.00933026445680274	33.3922524532735	-0.646314670945152	0.300705579938559	-2.14932716272577	0.0316084747761904	0.302497038273052	-2.72787680147325	-2.49963666745716
GLUL	0.19498705675176	0.0736522807342972	0.00811133172368957	884.001469610785	0.301065757992144	0.126505280576107	2.37986712191844	0.0173188819124095	0.23150155033128	1.2077629948875	1.22020790792077
NPL	-0.212245398082761	0.109433361724833	0.052441159265267	45.3783088093791	-0.341311504205656	0.203187565767441	-1.67978538901492	0.0929990789427604	0.465279518320232	-1.1566908199865	-1.30205611732728
DHX9-AS1	0.0897451363487172	0.0840552870148944	0.285659581854545	36.1763841829825	0.114411224459033	0.143858888323238	0.795301741814943	0.426438000592515	0.785321466437701	0.596712335178282	0.487317684706334
DHX9	0.038754981087912	0.0262409389377089	0.139705117964864	277.993556088098	0.0614339799325719	0.0505480389862307	1.21535832377803	0.224229456067488	0.636251837519654	0.300655707824208	0.279305032501473
SMG7	-0.0437120644453288	0.0279130201358619	0.11734631145877	287.648829410557	-0.046848402736879	0.0537299254308573	-0.871923836878689	0.383249928785235	0.762010295772701	-0.178160550795684	-0.145860636409144
ARPC5	0.15272406614522	0.0422147740677464	0.000297132621035272	206.207433264303	0.260868183218141	0.0779731274944632	3.34561651687839	0.000820998565853038	0.0486761278130822	0.96237761810504	1.06237402630454
RGL1	0.0776517218207626	0.0256348583159514	0.00245246344330834	844.900630844525	0.119911222552142	0.0474205792930121	2.52867477242759	0.0114494066485966	0.19199123003578	0.526496123832616	0.508913167836791
ENSG00000289581	-0.0485332912978552	0.0664576399208991	0.465213477969467	39.1961913845626	-0.0999704559633686	0.127245883492575	-0.785647859242548	0.432073817791437	0.788036017288495	-0.206153330075669	-0.354441873145431
COLGALT2	0.0254988877952211	0.037558101265961	0.497189536489061	1742.80350721956	0.0317163765322169	0.0685548977496378	0.462642022281836	0.643620982318381	0.891501039624366	0.223688806035977	0.162620264244181
TSEN15	0.0212430614238103	0.0430438411060253	0.621644145658716	331.421702071223	0.0300700710689644	0.0771362016418049	0.38983085022257	0.696661629764106	0.914327048026056	0.198978828282822	0.156156123483151
EDEM3	-0.0600569277795263	0.0335721887470708	0.0736326522973696	213.561050149396	-0.078612463364681	0.0647421766061158	-1.21423880823394	0.224656544978905	0.636545276829664	-0.27306132308271	-0.270580722458257
RNF2	-0.0381722495622273	0.0722301289221313	0.597165542510595	45.2497004424515	-0.0575459208691146	0.12130055800243	-0.474407717629477	0.635209190644682	0.888229948649748	-0.145995539685831	-0.187863936856084
TRMT1L	-0.016288341738329	0.0316050380537942	0.606293314317554	141.180932302056	0.00855790050982993	0.0715700662472283	0.119573740231956	0.904820822703175	0.975756831123621	-0.0189342293106709	0.0716896003053779
SWT1	0.0277808526151038	0.035944117166922	0.439587419220095	206.495158870218	0.0474418510621986	0.0691763650184056	0.685810118088394	0.492832855039031	0.819306702987088	0.236938242223405	0.224365598366412
IVNS1ABP	0.0256652612130058	0.0388362885145266	0.50870356039252	317.116620999638	0.0448118865073382	0.0729324265016399	0.614430215157185	0.538931074402446	0.844636278157134	0.22465479550392	0.214039166571945
TPR	-0.0387054957479528	0.0303716646062479	0.20252348405252	344.776606990024	-0.030213587066742	0.0579098237611124	-0.521735089220407	0.60185478988907	0.872773466101501	-0.149091648463846	-0.0805448171849895
ODR4	0.0122443912565309	0.0244091130827145	0.61592643305227	231.549762003593	0.0382883192909031	0.0526339797290128	0.727444884236976	0.466953467218643	0.806486054210781	0.14673117524529	0.188424687550682
PDC-AS1	-0.162327366271044	0.0844769620392878	0.0546614214716487	219.890943942934	-0.210725457307138	0.139168762180162	-1.51417210303518	0.129982195146052	0.524476793010591	-0.86685910508505	-0.789316162671064
ENSG00000285280	-0.518063709035583	0.193298165224073	0.0073594144716467	20.0090177314434	-0.826698995928495	0.337654927934382	-2.44835459972659	0.0143510339756014	0.214807330157263	-2.93231863011414	-3.2079072125065
UCHL5	-0.00593777405114737	0.0372444510049241	0.873332405398709	100.225810305041	-0.0111825616717687	0.0729781577623733	-0.153231624566087	0.878215619358344	0.967935246637792	0.0411627471545594	-0.00582039348248494
RO60	0.0574779179537122	0.0254652669512506	0.0240011794531968	201.695382904847	0.0969410275659113	0.0507664690924124	1.90954835542029	0.0561913900530797	0.381790713276957	0.409363938154168	0.418721780507047
GLRX2	0.288433343350843	0.063139805125056	4.92001676401175e-06	29.7380861964432	0.445920893822037	0.139186056836851	3.20377560767262	0.00135638147233382	0.0651741297456401	1.75032640360402	1.78897476733002
CDC73	-0.0576805529827996	0.0309498875208599	0.0623672612585025	393.640904182253	-0.0946556233827142	0.0545568959402723	-1.73498916592214	0.0827427242061709	0.446186108219981	-0.259263728153853	-0.333573433667147
ZBTB41	0.0883447458636444	0.0385330128779117	0.0218651222131598	127.527878485442	0.1463238310594	0.0813702363443914	1.79824758576464	0.0721377817200838	0.421824128128283	0.5885814541902	0.612621029511235
ENSG00000290127	-0.0178800556039611	0.165123107958202	0.913771062735838	17.8167765065613	-0.0122584838167673	0.271081347310027	-0.045220683526955	0.963931408042339	0.99117761904095	-0.0281759630602831	-0.0100449510438984
CRB1	-0.0486985577548755	0.0643826944891074	0.449414177861194	248.576990157653	-0.0595832279090184	0.106639863495302	-0.558733159965489	0.576343844966311	0.861516075734621	-0.207112892360387	-0.195863326868042
NEK7	-0.0943321547004084	0.0385255983219708	0.0143429410792569	583.595830743671	-0.131453869694746	0.0732749803591272	-1.79398027881385	0.0728163166262494	0.423671929028208	-0.472068524219671	-0.478060012391154
MIR181A1HG	0.0261921088153361	0.0469824743779273	0.577194882311355	1833.3270280789	0.0499262426905389	0.0808336640034742	0.617641712843711	0.536811541736959	0.842815462967519	0.227713753129715	0.234120444930175
LINC01222	0.0917446036402847	0.103689449898494	0.376263581515261	36.0664120906679	0.165087792872729	0.174133714876792	0.948051863417357	0.343103052042834	0.734906685052984	0.608321547580529	0.686296840655242
ENSG00000286541	0.0453293099115417	0.0720860915516937	0.529465689420349	87.6357111472629	0.0573605078540754	0.120110538740966	0.477564320794372	0.632960330506462	0.887669023293561	0.338827264837226	0.263310736491848
LINC00862	-0.191908671465071	0.0568333475551801	0.00073363330728224	523.01282408723	-0.269328023196266	0.0901688814051539	-2.98692873859775	0.00281795399900353	0.0945833012514585	-1.03861267994045	-1.01941637391401
ENSG00000230623	0.0718832596288087	0.0695615669001178	0.301427933941549	56.1501665072471	0.0694381883122881	0.125956412108577	0.551287442614918	0.581436645317565	0.864508431382434	0.493003551534408	0.310733179222723
ZNF281	-0.131373034026163	0.0376281510321161	0.00048058676674475	215.524847148923	-0.164605100335042	0.0646803767150026	-2.54490014893283	0.0109308990392446	0.188141981672491	-0.687133525518884	-0.608226756074824
DDX59	0.0302915442244926	0.0763941932070733	0.691724172100606	43.26216064956	0.0380899706512233	0.133576499206178	0.285154730641883	0.775525600804928	0.939114704807374	0.251515701076001	0.187645880971182
CAMSAP2	-0.0450682009251142	0.0215131738657398	0.0361788372698798	524.931215199665	-0.0599110619357203	0.0459569207998291	-1.3036352499914	0.192357975964154	0.599371029132295	-0.186034486271729	-0.197150551713101
TMEM9	0.076215880015601	0.0867567424555916	0.379671926457468	39.8987186783658	0.168163917887812	0.149548964750828	1.12447396856273	0.260812007786062	0.671036810678689	0.518159407066882	0.698375100455662
PHLDA3	0.0619124835480598	0.0566212422761883	0.27419637777818	177.707503726688	0.145528202962583	0.100694044007007	1.44525134925017	0.148387297793314	0.545197229433939	0.435111703128168	0.609497033311227
CSRP1	0.0905373991140045	0.0482540857867931	0.0606190517091669	662.748248006836	0.185290512973771	0.0901541315938756	2.05526368784144	0.0398535426090681	0.331356202860687	0.601312333767607	0.765621868363528
CSRP1-AS1	-0.0743638758896942	0.0506411509662484	0.141982683706443	207.354976879229	-0.125250947324073	0.0821306403782206	-1.52502095134385	0.127253871988367	0.522797168425311	-0.356129648400831	-0.453704530235036
NAV1	-0.0608282687007821	0.0408696871466189	0.136659454774134	1488.72386914598	-0.0743554356290996	0.0716448908721621	-1.0378330502558	0.299347787017387	0.704159343984949	-0.277539846250941	-0.253865703817647
IPO9-AS1	0.169481986394302	0.0577110729435608	0.00331690026234531	112.540583691995	0.24376134131158	0.105265729572769	2.31567616831146	0.0205759565693101	0.248250823373962	1.05967666191135	0.995204818324009
IPO9	-0.0248798063088236	0.0284239468903084	0.381404463029299	290.741231738835	-0.0176953846121388	0.0589095862756531	-0.300382089416441	0.763885723836761	0.934335220687442	-0.0688175844752671	-0.0313926856104829
SHISA4	-0.0447332175940423	0.0740511117408195	0.545786667013528	87.9004033382068	0.00901307687765612	0.125859966882532	0.0716119438206134	0.942910734687244	0.985340257524601	-0.184089521901456	0.0734768288473458
ENSG00000223774	-0.275452351512791	0.119031326892659	0.0206613353638218	23.9419271326388	-0.324836153440511	0.206399567663275	-1.57382186948403	0.115528636631281	0.501205688422921	-1.52368004294744	-1.23736642953215
TIMM17A	-0.0604892452922007	0.0806570137517256	0.453280952238632	34.5599830094531	-0.0654222954992809	0.148089860452817	-0.441774307162138	0.658652532460203	0.898638623113578	-0.275571424573749	-0.218790150388417
RNPEP	0.104064948942855	0.0723212686440664	0.150171509152239	39.4715326389795	0.17821132000949	0.132574658303591	1.34423367399064	0.178872835704179	0.579624993479713	0.679855353654663	0.737825751046883
GPR37L1	0.0540149783324108	0.0661984980526636	0.414526021677244	65.8875686373483	0.11336810997925	0.122002639646986	0.929226697940961	0.352771614177656	0.744859613391121	0.389257581941494	0.483221944895166
ARL8A	0.168419277797717	0.0304878981243068	3.31112019133353e-08	298.684344126254	0.276432229489849	0.0634685546647656	4.35542026992637	1.32811853051433e-05	0.00806098047046906	1.05350641352995	1.12348551998368
PPP1R12B	0.00644163999285565	0.03556642248695	0.856276706674886	1659.29158002473	-0.00424221027888137	0.0669845928299088	-0.0633311348126492	0.949502823522896	0.987524040482146	0.113039515360919	0.0214305689519071
KDM5B	-0.111286809335772	0.0601337065428922	0.0642190470117537	139.942688583399	-0.176958235207649	0.116683433405215	-1.51656691994238	0.129376062628524	0.524048034503735	-0.570509837912969	-0.656730757573276
RABIF	0.0598739324265322	0.127755300403122	0.639311936538369	18.608450833251	0.0642349060895198	0.233558518428684	0.275027031861969	0.783295470404134	0.942534856252063	0.423275564041291	0.290302736963918
ADIPOR1	-0.00632752583024588	0.0433033408222436	0.883825898529956	66.5618492941835	0.0414900580377239	0.08685649959624	0.477685126969128	0.632874331705129	0.887669023293561	0.0388997888122095	0.200996163744779
CYB5R1	0.0324753816668406	0.0599199846639556	0.587832877250837	33.2588752283139	0.0858000617207173	0.121332562901692	0.707147856014838	0.479474598941879	0.811510845991747	0.264195394725964	0.37497730352835
TMEM183A	-0.00316643487842708	0.0657693693508281	0.961601063549811	33.7583605774418	-0.0108934193591528	0.129797656704955	-0.0839261635047444	0.933115137472561	0.984457159746878	0.0572535655592736	-0.00468508982806695
ADORA1	0.0433021448800501	0.0657687829468199	0.51028134845146	219.954706536365	0.0768381312921631	0.111323551344947	0.690223500452949	0.490053646951274	0.817843510367886	0.32705723512769	0.339788706348897
BTG2	0.068940305525247	0.0876612193362635	0.43160964899795	54.8146122563536	0.13764592871809	0.158245806531931	0.869823546890108	0.384396841268108	0.762175988822304	0.475916310636594	0.578547655221469
ATP2B4	-0.271840505491864	0.115250437093542	0.018339375017869	284.053872101056	-0.40246114277287	0.185943254499372	-2.16442991630132	0.0304313699080731	0.297525840189107	-1.50270911344137	-1.54215728931975
SNRPE	-0.0444859344966561	0.0742732891173225	0.549206694579368	28.4602424971005	-0.0256445981709775	0.143071605229236	-0.179243100892651	0.857746822080022	0.963291453204298	-0.182653758479293	-0.0626048977611352
SOX13	-0.0780994178468224	0.073115505990569	0.285446130386927	59.9625360139074	-0.124694113142143	0.134022397464247	-0.930397571610428	0.352165275434622	0.744220513541321	-0.377818775400158	-0.451518147080211
PLEKHA6	-0.197273009932608	0.227017422435204	0.384859491246392	68.2101683409874	-0.362525564853881	0.368430756283682	-0.983972045413998	0.325129257909129	0.722425934914851	-1.06975884818728	-1.38535212599886
PPP1R15B	-0.0421215062915778	0.0485990799930634	0.386098695770902	81.4108888828088	-0.0360607930635622	0.0969923227467994	-0.371790179287692	0.710049076194402	0.918690221774245	-0.168925527285724	-0.103503595774903
PIK3C2B	0.0315655729411952	0.0492417252796662	0.521501215636087	832.867527002719	0.0482627482461053	0.0798478872165824	0.604433629097732	0.545555383218686	0.847166434155967	0.258912906342193	0.227588812445178
MDM4	-0.00567452726880706	0.0278019997780856	0.83827144422274	531.223410417967	-0.0118999939393162	0.0556076850327139	-0.213999089016482	0.830547767585325	0.955146756725148	0.0426911981691299	-0.00863735744661439
NFASC	-0.0645578562626389	0.0338164791356499	0.0562537089191544	3145.36173696669	-0.080574464480148	0.0649613654213774	-1.24034437942452	0.21484804415601	0.626137893658606	-0.299194401122119	-0.278284427309372
CNTN2	0.0210323250671366	0.0392190046258949	0.591765803840539	2240.13613092887	0.0469365263543244	0.0678617287537777	0.691649435053797	0.489157508663761	0.817106417408989	0.197755260817718	0.222381464732261
RBBP5	-0.0399827663085501	0.0385197866137259	0.299279388156828	89.5011313536641	-0.0618682471496396	0.0802699127169976	-0.770752640130113	0.440853563841082	0.792310032954266	-0.156507676370703	-0.204835347153909
DSTYK	-0.00608281452939283	0.0258905870253441	0.814252904108992	215.850025517185	0.00541359987725013	0.0601256777275787	0.0900380682905301	0.928256963546556	0.982800156410107	0.0403206199910012	0.0593436521580435
TMCC2	-0.113661860180585	0.0589477287277595	0.0538326806448549	368.519248933985	-0.164981822233393	0.0986727825789214	-1.67200942267373	0.094522464022942	0.467221717933531	-0.584299745774856	-0.609705936842342
CDK18	0.0849312512860644	0.0542772771656765	0.117637728713334	2212.013077261	0.114101335941141	0.0841450359386718	1.35600792926516	0.17509664518487	0.575415349373544	0.568762183451353	0.486100922055298
ELK4	0.0397598132359183	0.0533906802285115	0.456455662434002	109.256862630446	0.0840088904264034	0.0988834086956463	0.849575186925187	0.395561312113702	0.767302447652685	0.306489916707748	0.367944353913589
SLC45A3	0.0132513083699094	0.0543235368037005	0.807282638477093	170.514389464601	0.0099041763976043	0.0959206694569763	0.10325382895755	0.917761518839676	0.979874625984551	0.152577489756143	0.0769756890878084
NUCKS1	0.00745025478364728	0.0302653081958062	0.805554630953424	728.283504685638	0.0548664041740675	0.0639620861511689	0.857795726743426	0.391005269803252	0.765249737476362	0.11889568684606	0.253517756015236
RAB29	-0.0168384191979408	0.101219623451878	0.867877361808622	32.9250970501958	-0.0222353786284026	0.176718923962486	-0.12582341568084	0.899871706043192	0.97567887496146	-0.0221280630349102	-0.0492187580073879
SLC41A1	0.0925276388478614	0.0912095271717668	0.310367375512546	56.6566687347746	0.151391674319504	0.154064032279124	0.982654238500139	0.325777640203193	0.723030744192306	0.61286796956079	0.632519677070495
ENSG00000286619	-0.169809281253974	0.869395964269925	0.845143465956947	101.836361426289	-0.287232006612847	1.10056458211358	-0.26098605323209	0.794103262545953	0.94506171073089	-0.910300245922266	-1.08971552044011
SLC26A9	-0.269339651475151	0.121637932653634	0.0268099700804503	18.4609418091785	-0.368274955026978	0.218103617775898	-1.68853207838754	0.0913091365311688	0.463254272977316	-1.488188773154	-1.40792683536995
SRGAP2	-0.108329286307024	0.060881419955836	0.0751825821476344	262.319026727552	-0.180041013800582	0.0969267879000474	-1.8574948959027	0.0632407766908802	0.399993737950943	-0.553338007610928	-0.668835142333342
EIF2D	0.00220752208679973	0.0442801841977148	0.960239134186805	93.1101695881436	0.0188236109337525	0.0898626799608553	0.209470838639045	0.834080697809948	0.956209334345565	0.0884555802723753	0.111997428149852
MAPKAPK2	-0.0315508958125954	0.0444104819154178	0.477432539622112	93.2298662304916	-0.047716369821011	0.0825428085186239	-0.578080279522412	0.563209920473034	0.856851820962405	-0.107550948772002	-0.14926866823131
PFKFB2	-0.135137855700222	0.123697413535118	0.274618961220753	33.5856642165715	-0.190302236030471	0.216691572354819	-0.878217061985518	0.379825934497584	0.761103853453716	-0.708992655025562	-0.709125347495611
YOD1	-0.0185346484275004	0.0793715937967245	0.8153596576925	44.2230709882468	-0.0189256979339682	0.141174907320674	-0.134058511481641	0.893356306474355	0.97401736616368	-0.0319766289463938	-0.036223452846572
LINC02942	0.211297399657067	0.137167018594681	0.12345342604273	21.3567058451153	0.368522134191189	0.251394541906151	1.46591143704609	0.142672415732737	0.538735526597878	1.30246333629332	1.48507218779632
CD55	0.166707167573267	0.0990071310511055	0.092222357383728	421.992109159343	0.25448559609481	0.157530464335731	1.61546909144156	0.106209148550325	0.484112213866539	1.0435656401372	1.03731309897017
CR1	-0.0171037374516149	0.196252324163089	0.930550875244923	60.2111594241012	-0.0333534946414611	0.298261367688186	-0.111826398772268	0.910961055608861	0.977225854131584	-0.0236685413283467	-0.0928735161978122
CD46	0.105781412229059	0.0638040107116887	0.0973353017726513	407.723709339815	0.148309027676929	0.109815559202564	1.35052836550566	0.176846561277827	0.577405023968261	0.689821401588655	0.620415810407288
MIR29B2CHG	-0.182836933464101	0.0439923153172885	3.237109878411e-05	201.183109067699	-0.28289579849676	0.0800586346768673	-3.53360758197519	0.000409929219741316	0.0347595864857122	-0.985940783903464	-1.07268960376962
HSD11B1-AS1	-0.0100070091901687	0.0729773120089625	0.890932043090238	30.5518596489064	-0.0110486096843186	0.149509562081574	-0.0738990170962464	0.941090737955779	0.984904110182961	0.0175361465880893	-0.00529443732099192
HSD11B1	0.233527928478794	0.141293333750717	0.0983740143127905	59.332752758159	0.394400432443512	0.231359957957135	1.70470480685592	0.0882494929107575	0.458007719283013	1.43153718110895	1.58668210545305
UTP25	0.101373367698112	0.0536111286319234	0.0586374838383397	44.2017956124024	0.151644240403437	0.117820385486569	1.28707981880371	0.198066468787201	0.606023485819582	0.664227621958377	0.633511365887941
SYT14	-0.392771623375421	0.195804825411287	0.0448632537746199	258.943936240557	-0.542324628449382	0.341882850976984	-1.58628789627677	0.112674016704273	0.495933337053257	-2.20485364937465	-2.09132466981
SERTAD4-AS1	0.255084099502277	0.0952405712378484	0.00739939452077152	23.6435763858173	0.352663560941003	0.177703205884572	1.98456498961576	0.0471928907645373	0.356170429513511	1.55669560157733	1.4228042478262
SERTAD4	0.0712929618927186	0.0981401075655956	0.467568689072084	20.3310936136232	0.103534108713267	0.184535362004916	0.561052947188024	0.574761443126201	0.860658340771247	0.489576192743526	0.444609202699765
HHAT	-0.187885023458491	0.0784702990459542	0.0166500472092711	47.447165874746	-0.272330128160502	0.157102122128076	-1.73345925867563	0.0830140728284567	0.446186108219981	-1.01525076522583	-1.03120399747559
KCNH1	0.0233670919275005	0.0917687372942378	0.799008731638801	331.457610873959	0.06637997045572	0.146560655989053	0.452918076872406	0.650607733649643	0.894469287607019	0.211311273714756	0.2987252310357
RCOR3	0.00593757481036688	0.0241022058458351	0.805411423458655	445.943924010916	0.0224194905650601	0.0484647778798357	0.462593486359256	0.643655778416223	0.891501039624366	0.110112835943472	0.126116479939044
LINC00467	0.167818912532006	0.0985732315057479	0.088665505563576	55.6628376890787	0.257980133347353	0.167674839897964	1.53857390592615	0.12390835296812	0.516785217514777	1.05002060112484	1.05103423468849
LPGAT1	0.10963369313123	0.0243310814225219	6.60887122153237e-06	2207.44272258387	0.164788159083988	0.0454620016553578	3.62474490967705	0.000289246806041452	0.0288118497119406	0.712188332728282	0.685120342714599
INTS7	-0.00995880001563323	0.0392903832517671	0.799907664806699	160.214225000641	0.00150554657382581	0.0720460082854889	0.0208970158049554	0.983327807148041	0.996889896936906	0.0178160564167119	0.043998865167523
LINC02608	0.463062838494501	0.390106072090515	0.235220612571515	18.052571586204	0.647633217024603	0.628465803232598	1.03049873786834	0.302775944425596	0.706489305545803	2.76425191734954	2.58098869155012
PPP2R5A	0.0214248607765849	0.034205944863052	0.531086026033792	427.78286907586	0.0182348983093034	0.0628136881314411	0.290301347552557	0.771585708019589	0.937414941741707	0.20003438308477	0.109685875793879
ENSG00000234915	0.0356752508534335	0.0686904294490817	0.603507797130865	62.9576549450121	0.035702022982702	0.125270037563713	0.285000497142372	0.775643761049512	0.939114704807374	0.282774323825345	0.178269717067311
PACC1	0.119262825768213	0.0612230071232971	0.0514141659682536	207.190832057088	0.179692353136742	0.102797616380174	1.74802062016876	0.0804604569092607	0.441002846519769	0.768096547132983	0.743640957774917
NENF	0.0803109896205986	0.0462970191439804	0.082795676887333	252.515472841446	0.144152994745377	0.078781010663506	1.82979367148629	0.0672807974880866	0.409378938885625	0.541936238733696	0.604097343101743
ENSG00000260805	0.00899158937762733	0.0978456102365912	0.926780919822084	17.0155327694852	-0.0126280319278372	0.18731845757722	-0.067414776371578	0.946251506106431	0.986530989539866	0.127844910851829	-0.0114959642739759
ATF3	-0.300577408617532	0.113038526327957	0.00783565691175631	51.1924357182883	-0.396678725836409	0.18765115419565	-2.11391572589435	0.0345224658316142	0.314266204696764	-1.66955996095243	-1.51945290191986
NSL1	0.0370458243698642	0.0296298752629681	0.211195014975646	279.551705989803	0.0696832931542271	0.0558749629715336	1.24712911558847	0.212350158703256	0.623601257386834	0.290732082940607	0.311695571825353
TATDN3	0.110144782771356	0.0602047956189693	0.0673244678769806	211.638963774937	0.167897027419463	0.108237675564321	1.5511884059233	0.120856539804489	0.510179444790731	0.715155797219365	0.697327167618352
FLVCR1-DT	0.00163502980533237	0.0956728125698422	0.986364971367807	16.5947021869851	0.000850127843463359	0.168096047190283	0.00505739342282702	0.995964801071562	0.998995317915575	0.0851316026698253	0.0414253944325673
FLVCR1	-0.0693551341113742	0.0568693695591192	0.222634880523085	95.7262409662297	-0.0975996922699016	0.0961040465742608	-1.01556277543928	0.309837638711981	0.711696339956189	-0.327048128829214	-0.345133181309208
ANGEL2	-0.030127293790219	0.0408839166897301	0.461184122302093	180.336495392537	-0.0414137694173034	0.0711185883440441	-0.582319902315266	0.560351222179441	0.855581195710924	-0.0992852980540653	-0.124521804979337
RPS6KC1	-0.0579531746201827	0.018251572443223	0.00149711157344818	552.428805105959	-0.0990392063855575	0.0526234180376016	-1.88203674483459	0.0598310267656679	0.39293113090528	-0.260846611008289	-0.350785365596263
PROX1-AS1	0.118747055095244	0.0640459981412699	0.0637262618986726	173.285310789795	0.158953638843701	0.119962871077451	1.32502362952848	0.185163314144926	0.589121696313597	0.765101903850446	0.662211374149448
LINC02775	-0.132351991191581	0.282374165388969	0.639275935217807	15.3759615109498	-0.235707279043988	0.432280407493935	-0.545264774803136	0.585571427141767	0.866670163435477	-0.692817500302553	-0.887406107567985
KCTD3	0.0152387492338954	0.0256910828021217	0.553078596908121	353.029601256253	0.00612448939527003	0.0502313184515327	0.12192571455554	0.902957850287655	0.975693400834099	0.164116874883485	0.0621349263247113
ESRRG	0.350492031299008	0.0970901279293699	0.000306237501895616	601.541153078904	0.539937905263779	0.145907386061057	3.70055224646292	0.000215130779175481	0.0253151851576699	2.11064862184357	2.15812812887572
GPATCH2	0.0624500357560813	0.0433708049292335	0.149892993796464	122.201999362118	0.0950830533426406	0.0800062917328528	1.18844469957601	0.234658254675372	0.647132014497538	0.438232813329139	0.411426532342191
RRP15	-0.150310417249494	0.062879258355827	0.0168272344266596	46.3098360184851	-0.191243962887365	0.120174463589953	-1.59138603305864	0.111522725632038	0.494320978053475	-0.79708686414542	-0.712822993586982
LYPLAL1-DT	-0.175199508613493	0.0799357289275638	0.0283972245516711	44.6419780991463	-0.23216024217655	0.182084663053752	-1.27501261381918	0.202304777384676	0.610407821245443	-0.941596729029027	-0.873478834587683
LYPLAL1	-0.0341910362704082	0.0306739190041461	0.264995509313411	367.24931781646	-0.0470881117561572	0.0613535758642068	-0.767487649951762	0.442791633238752	0.794060251676134	-0.122880007404658	-0.146801842568566
EPRS1	-0.0898675511673493	0.0375058692412221	0.0165708847523475	211.15601184653	-0.111919477562028	0.0682352729059562	-1.64019975000728	0.100963641291452	0.476591367733534	-0.446146354386888	-0.401359142931874
BPNT1	0.031572731026696	0.0577819304873674	0.584782872346035	37.5500558145347	0.0614446078231924	0.109400591306331	0.561647858475848	0.574355966269593	0.860638383968418	0.258954467279611	0.279346762412779
IARS2	0.0772434406060275	0.0357098739916431	0.0305347549435037	126.293699659208	0.131568270240489	0.0738171465001458	1.78235378199331	0.0746915573966978	0.429763129591699	0.52412558075762	0.554684015834001
RAB3GAP2	-0.0319292532303099	0.0397121440832844	0.421386949428658	303.190510764878	-0.027371946893144	0.0716694330119992	-0.381919400542226	0.702521149584772	0.915834715918109	-0.109747749712302	-0.0693872510562573
MARK1	0.0633227832729579	0.200718612424872	0.752396948753306	110.505698036824	0.104747264787054	0.33708386077805	0.310745416719979	0.755994167733085	0.93245271996988	0.44330011867576	0.44937260281056
DUSP10	0.082190931892607	0.0517610263941484	0.112310709641045	254.627535346573	0.136592506112962	0.100286226638586	1.36202657823808	0.173189497458982	0.573220688374291	0.552851470621585	0.574411441042268
TAF1A	-0.0356172919396309	0.0701899613678267	0.611845146686489	25.5826634358971	-0.0114162334870463	0.139938270514655	-0.081580495779035	0.934980311700783	0.984495339164849	-0.131161065601381	-0.00673789484511495
MIA3	-0.0909385433199555	0.0418244100485651	0.0296830995276967	147.179773007894	-0.118562680084573	0.0780721985056076	-1.5186286841411	0.12885598679419	0.523741598409371	-0.452364698359396	-0.427443364340529
AIDA	-0.0703544757058693	0.0391665282416727	0.072448274756671	144.973089388389	-0.097544856789483	0.07568010985591	-1.28891008450175	0.197429347738378	0.60499322889636	-0.332850458720692	-0.344917872381408
BROX	-0.0120482283018449	0.0399868438342663	0.763182074971419	104.67700844171	-0.00392760707157477	0.0854194081188483	-0.0459802655868335	0.963325979051495	0.991162812228467	0.00568451674302242	0.022665843608582
DISP1	-0.338272750835499	0.111298116508457	0.00237097577047417	76.7537864620415	-0.452283768211713	0.184786882407732	-2.44759672504106	0.0143812518734997	0.214807330157263	-1.88842487373663	-1.73778347845019
CAPN2	-0.0210954334514736	0.0349858353826996	0.546528184930794	147.333855330701	-0.00812313586228413	0.0700004128214778	-0.116044113668309	0.907617580285454	0.977057921780227	-0.0468449378130486	0.00619229767469703
TP53BP2	0.0864712490772071	0.0445127510801244	0.052062391271916	134.927540442078	0.110535522847052	0.0768144134770688	1.4389945564064	0.150152065077799	0.546912503722482	0.577703645775726	0.472099925106548
ENSG00000291068	0.00363348680775694	0.0545014412341431	0.946846233060723	45.2352626853828	0.0343507165522094	0.118258332595934	0.290471849197968	0.771455283925223	0.937414941741707	0.0967349491790433	0.17296387609614
ENSG00000290989	0.0198760460867684	0.0478096736046372	0.677605588954218	72.9876310533103	0.0111899617067912	0.100691776126249	0.111130840444815	0.911512593067652	0.977225854131584	0.191041728500405	0.0820242644661752
FBXO28	-0.0420535806994319	0.0269105105072801	0.118118575464875	266.31081729648	-0.0309950325760329	0.0552939135080163	-0.560550530964667	0.575103983061808	0.860658340771247	-0.16853114092587	-0.0836131261239337
DEGS1	0.135478552635937	0.0665336984831693	0.041726300015864	83.701962301848	0.224513940028781	0.118444029605463	1.89552770854416	0.058022524410896	0.387893189279103	0.862247533377253	0.919630804902332
NVL	0.0835978584425051	0.029993034645014	0.00531586959912272	230.588896363685	0.148437618473586	0.0582496749111809	2.54829951754965	0.010824948653504	0.186876209389533	0.561020301000063	0.620920716105969
CNIH4	0.111370277520182	0.0470126083797598	0.0178389122157776	64.9111953226523	0.157840272090133	0.0973814547286637	1.62084528856061	0.105050822943786	0.483146406585006	0.7222712068572	0.657839792098389
WDR26	-0.015588820838728	0.0297551697284666	0.600346051296275	246.912045482339	-0.0344710536060256	0.057416759665021	-0.600365708673487	0.548262535988472	0.84771988650693	-0.0148727041546819	-0.0972615587676419
CNIH3	-0.153094749380712	0.0807927000102456	0.0581045652374554	86.4375815236177	-0.19881145842425	0.135923199973295	-1.46267494043188	0.143556346380931	0.541187246310852	-0.813253121651124	-0.742536407926411
LBR	-0.0255601040603834	0.0403239538420468	0.526166321949315	168.919661702492	-0.0238791203090701	0.0717404222456433	-0.332854471183715	0.739244138284318	0.926626456814647	-0.0727674970984625	-0.055672832197006
ENAH	0.0713993603989813	0.0322027511036295	0.0266106564632847	724.484219139821	0.11359749198584	0.0641851187669321	1.76984157960872	0.076753535104257	0.432763104415977	0.49019395871734	0.484122602526296
SRP9	0.0191357294443394	0.0489261254638123	0.695712416647258	109.431448532576	0.0666815327083015	0.0897746356291244	0.742765840718922	0.457623459884163	0.801171055015056	0.186743337032277	0.299909300998663
EPHX1	0.135569746916187	0.0703758527650094	0.0540585178362649	118.985778239165	0.222910889839192	0.118791328414698	1.8764912625694	0.0605878533636409	0.39563936862373	0.862777021293236	0.913336503933406
ENSG00000242861	-0.031347680961586	0.0611528117024977	0.608222576068752	253.992764206876	-0.0425319613172276	0.108765370824945	-0.391043224462333	0.695765286046304	0.913908037821985	-0.106371052317277	-0.128912332740007
TMEM63A	0.0568787268073609	0.0567064562795631	0.315842558357099	1665.01663308371	0.0690663033662748	0.0952934938613172	0.724774594441763	0.468590324045977	0.807605489006385	0.405884942865335	0.309272990520446
PYCR2	0.151761397873764	0.0453029889014976	0.000808348433324648	78.2956761076037	0.255763532262328	0.0955363452536714	2.67713331071244	0.00742550835023871	0.15373601848286	0.956788219126934	1.04233085506394
SDE2	0.112045761996679	0.0713310762089706	0.116232670863323	29.476713275023	0.180402346996027	0.133484831397451	1.35148200066927	0.176541081877649	0.576740953171668	0.726193172870422	0.746428715179799
H3-3A-DT	0.0266838169167301	0.0721677371577367	0.711570878508336	34.3192321381824	-0.00318480677144851	0.127068639242642	-0.0250636725979808	0.980004176140682	0.996157616505451	0.230568685447469	0.025582413956265
H3-3A	0.104334522664322	0.0568885225746627	0.066651457240023	210.788334249081	0.218673082259014	0.103149661368134	2.11995928400177	0.0340094791137358	0.313280701434548	0.681420539843896	0.896696952326559
ACBD3	-0.0469755174104415	0.0423020157873197	0.266792497106732	137.876553818413	-0.0603488545115738	0.0765838469640353	-0.788010225444986	0.430690724739989	0.786621070272656	-0.197108657022036	-0.198869523615715
LIN9	0.00407275896802053	0.0793661281385717	0.95907365111169	24.0574685091208	-0.0247727995844677	0.157826539600789	-0.156962191828629	0.87527464524024	0.967713481137938	0.0992854304159213	-0.0591818217255785
PARP1	0.0827132519092375	0.0618349662442967	0.181012090349309	166.732368155789	0.148507205688322	0.105530734725954	1.40724127500837	0.159355856281716	0.558592529122571	0.55588414039347	0.621193947022866
ITPKB	0.0482922952883717	0.0657598907591551	0.462721372605229	689.501416278767	0.0655887745289066	0.111790378440549	0.586712161134577	0.557397038817298	0.854547015639602	0.356030810366299	0.295618637542187
COQ8A	-0.101557476835152	0.0625023273537817	0.104192579762303	105.929661622471	-0.121531652948123	0.101554555313721	-1.19671296450158	0.231418452087156	0.643854984931699	-0.514019847800034	-0.439100896271295
CDC42BPA	-0.10332473001564	0.0236968859003702	1.299043297085e-05	2776.08191618062	-0.141778262348588	0.046198256654759	-3.06890936184241	0.00214841762170316	0.082013627203146	-0.524280789615562	-0.51859825324393
ENSG00000287532	0.168986393523672	0.102527263933078	0.0993097218647516	16.2411183030395	0.20359825464194	0.21029432134442	0.968158594774828	0.332965170021218	0.727962086755096	1.05679917403023	0.837506352623087
ZNF678	-0.0341075253940113	0.0409942425366771	0.405404598974143	175.562435341368	-0.0582710867141553	0.0750815588146726	-0.7761038480566	0.437687671805617	0.791130757251157	-0.122395130504656	-0.190711266347522
SNAP47	0.051801700440459	0.0708777729864207	0.464864918063126	30.7941500420322	0.0843959031735716	0.143185430326091	0.589416835088376	0.555581685904037	0.853124900378875	0.37640695254574	0.369463941213667
JMJD4	0.0986180877600382	0.0935041565910032	0.29156620279215	18.0512000968842	0.120634424766545	0.192747193862936	0.625868643526554	0.531401103096001	0.840013758541411	0.648230045922173	0.511752787225137
ARF1	0.0758499363933282	0.0428400714581194	0.0766377077242962	179.904827640769	0.150702812271272	0.0783657739919911	1.92306927622094	0.0544713502388439	0.377275442014623	0.516034682518434	0.629814892725126
C1orf35	0.058323348627546	0.0731478560644231	0.425256476122582	77.185221983827	0.101281066040683	0.120599243877122	0.839815099868106	0.40101206578683	0.772666473600438	0.414272637738955	0.435762736900268
MRPL55	-0.174111378822213	0.0812649936901051	0.0321521511017986	26.1380120770351	-0.233985274440946	0.152168820894754	-1.53766897229741	0.124129573816359	0.517520696041306	-0.935278881309555	-0.880644737704572
GUK1	0.0467453380355155	0.0363015042304378	0.197851458841183	170.669452758861	0.094446726636314	0.0663263188315622	1.42397057910246	0.154454988921451	0.554883156461735	0.347048940344546	0.408928025539224
GJC2	0.260205029723469	0.065603525236563	7.2988726532858e-05	126.29091003629	0.400440823222082	0.116347335729941	3.44177046006077	0.000577920420582208	0.0403913835766911	1.58642850437881	1.61039941497783
IBA57	-0.15451233039818	0.0807111639946497	0.0555708404022436	23.6341109312367	-0.195841861690064	0.151832541725628	-1.28985433204407	0.197101239420512	0.60499322889636	-0.821483813495193	-0.730876426397014
TRIM11	-0.0810182627407537	0.0987161742956175	0.411806213625746	20.7478586495422	-0.0854637480533286	0.19065308657973	-0.448268368409489	0.653959526308546	0.896543307385541	-0.394766034545517	-0.297481968678874
ENSG00000231563	-0.0714524207785698	0.0915583852744217	0.435153816772245	15.8498298521599	-0.146813341423472	0.171228596463627	-0.857411346326478	0.391217590842251	0.765365562411739	-0.339225295462827	-0.538368253775094
RNF187	-0.0397859574028762	0.0805239890640265	0.621243850797665	65.5598877621741	0.00279137511121725	0.145014142088307	0.0192489854507944	0.984642480090402	0.99691809309943	-0.155364973812747	0.0490476102793963
RHOU	0.148912665273059	0.0519548601876159	0.00415440665484892	831.034830910462	0.239203464408746	0.0891560068188052	2.68297642462709	0.00729701340920948	0.152052783246737	0.940248042661801	0.977308529616354
LINC02814	-1.24310131292203	0.457675724128765	0.00660523536074178	50.4900351068968	-1.67434465041036	0.69803005257617	-2.39867129535609	0.0164546782531246	0.229159122068977	-7.14199766744193	-6.5361478995175
RAB4A-AS1	-0.152136326230672	0.0902920615193362	0.0920009600253671	16.7423326080105	-0.162038919156074	0.190095412599152	-0.852408361361987	0.393987480998919	0.766433041433912	-0.80768837049617	-0.598150766697749
RAB4A	0.0570043433388129	0.0334494625423566	0.0883450174391668	169.393455203705	0.0961753944413217	0.0691239327929489	1.39134725926839	0.164120149402728	0.563787179896414	0.406614291627884	0.415715558150914
CCSAP	-0.0263025832746468	0.0330901341189784	0.426685111879053	216.599810520139	-0.0153620223970822	0.0596110521208247	-0.25770426540946	0.796635153951929	0.945435483726834	-0.0770784447888751	-0.0222308489153694
NUP133	7.97696168226795e-05	0.0318061067389689	0.997998910099791	237.824501080103	-0.00240076424518425	0.0577087205768555	-0.0416014117309524	0.966816447819192	0.991239552795266	0.0761015245358571	0.0286609199598788
ABCB10	0.0418445387934296	0.0319724773917387	0.190613124446903	142.218393442057	0.0685376348708025	0.0628226359286601	1.0909703780757	0.27528591708225	0.685806263943079	0.318594151620523	0.307197198605195
TAF5L	0.0159820502109275	0.0630420425073924	0.799870923329555	90.064763902844	0.0471040193435506	0.105688345705363	0.44568792357548	0.655822689146665	0.89714676764405	0.168432593854011	0.223039118055421
URB2	-0.0158965910273843	0.0846460366569601	0.851032830600393	36.4292295658735	-0.00332321873298671	0.150453797081333	-0.0220879685156117	0.982377783869841	0.996889896936906	-0.0166596648647964	0.0250389459168494
GALNT2	-0.109957990272064	0.0545712210327369	0.0439104481212973	321.546746444057	-0.147679066418452	0.09440812755584	-1.56426221175823	0.117756002527795	0.506135751453797	-0.562794511525887	-0.541767482139941
PGBD5	-0.213954657967483	0.0920700153798146	0.0201348435369206	244.540805391788	-0.26859686815363	0.148865817124278	-1.80428840779073	0.0711861061007244	0.419263623878219	-1.16661504387156	-1.01654552812066
COG2	-0.00671885304403906	0.0394883816229332	0.864894066166388	121.329832150775	0.0199055421749138	0.0745032117527032	0.267176967363311	0.789332909126827	0.944430326353955	0.0366276832554624	0.116245580143957
AGT	-0.127121390961981	0.223930331269585	0.57025039247925	27.8213472866401	-0.15745557116536	0.349322420167682	-0.450745678132476	0.652172856681081	0.895417409100947	-0.662447836686268	-0.580154466964756
ENSG00000244137	0.186321957497086	0.141365435226899	0.187498168687748	19.5074348127878	0.27736637781317	0.251689960654618	1.10201605615008	0.270454691326562	0.681175498809832	1.15745210550296	1.12715340932039
CAPN9	0.0280097176151242	0.143103512541427	0.844821134895699	25.3847105826736	0.0427923022261337	0.238342903232154	0.179540912046593	0.857512996027927	0.963291453204298	0.238267067359922	0.206109364136207
C1orf198	-0.0128319078046657	0.0479185148820622	0.788864041592984	336.091548049627	-0.00595583644011107	0.0866397621512836	-0.0687425298988178	0.945194564289808	0.986029443435317	0.00113435388619422	0.0147020966451419
TTC13	-0.00701814848605394	0.0320665969936608	0.826757817230576	203.005759542359	0.0174130565361985	0.068378044835664	0.254658590751579	0.79898680172697	0.946235385410991	0.0348899282183938	0.106458952830173
ARV1	-0.101550407587267	0.0513715793643455	0.0480662899767851	49.253354777204	-0.143561251892937	0.0999823484971513	-1.43586597085212	0.151040483192973	0.548263528712356	-0.513978802667375	-0.525599077603306
C1orf131	0.0152808023964781	0.0827248601368484	0.853449926769857	59.0575892124759	0.0478252361485837	0.139594405190503	0.34260138207772	0.731898362185191	0.925127954111984	0.164361041966721	0.225870941827507
GNPAT	0.0213576972708661	0.0313817406234721	0.496139055646803	139.79361999643	0.060819776825111	0.0634965403482568	0.957843946954202	0.338141454956635	0.731226060608401	0.199644421515077	0.276893392966095
EXOC8	-0.0138368078992219	0.0762383395473959	0.855979773265736	20.8929186426299	-0.0205798035207853	0.143484048133394	-0.143429208950481	0.885951216045393	0.971235573102226	-0.00470024950539022	-0.0427182204249209
SPRTN	-0.049098350452016	0.0733382862761025	0.503190773133935	40.8437394871706	-0.0624013108607345	0.136728025858878	-0.456390052213152	0.648109517881938	0.893200086085465	-0.20943414980608	-0.206928396676023
EGLN1	0.00396498930942503	0.0605142961391136	0.947758764185534	241.08242129555	0.0279876686357141	0.103337995235135	0.270836187329074	0.786517026205835	0.943820431447002	0.0986597033222952	0.147979668535935
ENSG00000233461	-0.0534816572802059	0.100372532322004	0.594150155225281	20.4480498802452	0.00759159719351262	0.194006655639653	0.0391306018264301	0.968786262917481	0.991886771627756	-0.234884298556843	0.0678954559051134
DISC1	0.216721411922413	0.0632090325575	0.000606599630938347	460.391128571322	0.319635122751055	0.108958143952703	2.9335588066717	0.00335100167188863	0.10161605792284	1.33395597972208	1.29311964290787
SIPA1L2	-0.329334937810312	0.190889064705097	0.0844790511476886	102.245439849436	-0.471151102434386	0.282502481676892	-1.66777686212774	0.0953600306772779	0.469753043045865	-1.83653056655863	-1.8118651764844
NTPCR	-0.0328077904278763	0.0602466542284182	0.586057628765266	82.183277577014	-0.0242727337990534	0.100226492593164	-0.242178820898986	0.808641605127779	0.948028225605161	-0.11484867082906	-0.0572183370024541
PCNX2	-0.496481685138667	0.182266586781825	0.00645098976282441	94.2515101564692	-0.709799262514793	0.286273388829927	-2.47944548885918	0.0131586841873184	0.204906675299362	-2.80701010391501	-2.74890592229633
KCNK1	0.0652452813342074	0.0901347323235742	0.469149277826491	248.2860994183	0.0889818961098276	0.14213925578894	0.626019150135099	0.53130238060828	0.840013758541411	0.454462435974013	0.387470626200594
SLC35F3	-0.261491371579908	0.477668067283664	0.58408113286198	39.2800928717552	-0.443549516093157	0.771940075841589	-0.574590606155003	0.565568206694709	0.857514083336621	-1.44262046169403	-1.70348884941755
COA6-AS1	0.13924221393563	0.0990239732646102	0.159680625313613	25.7334762480881	0.20877770901568	0.18091166336769	1.15403122788913	0.248487366378668	0.65885729385684	0.884099925573177	0.857843235956413
TARBP1	-0.0310743341543574	0.0600164866447737	0.604623427437447	190.445500194053	-0.0401885818610188	0.0990965835821159	-0.405549620464128	0.685073552192543	0.910167613951378	-0.104783959015988	-0.119711163819927
IRF2BP2	-0.0386813755617287	0.0555676520376731	0.486357946396404	297.624482495584	-0.00493456790266699	0.097808315671248	-0.0504514147779928	0.959762665453046	0.990198891573382	-0.148951602979612	0.0187120593939786
ENSG00000286263	0.31677329734416	0.158935917640491	0.046251793098732	17.0611660110889	0.458202990422122	0.269328607974424	1.70127857515097	0.0888906891367723	0.458971691338259	1.91487250384075	1.83719984040161
TOMM20	0.1055968500436	0.054763297292975	0.0538251227989103	162.174294996532	0.204039965777772	0.105103510037423	1.94132399293917	0.052218991088094	0.371721855078951	0.688749805358273	0.839240710566657
ARID4B	-0.026042614038235	0.0210461456489882	0.215936619229445	1495.12184468531	-0.0414451361559954	0.0458248426583851	-0.904425061859143	0.365770053990802	0.752928124689664	-0.0755690237064284	-0.124644964999543
GGPS1	-0.130771178299024	0.049802169798991	0.00864423262923734	112.450051373361	-0.179508498717034	0.0865750406252527	-2.07344400211201	0.0381309774691596	0.32775687383059	-0.68363905926713	-0.666744246971418
TBCE	-0.0792813774538587	0.0430170981976565	0.065326073018551	78.7804720389505	-0.156899775526784	0.0801454712185377	-1.95768735452257	0.0502667099729172	0.365035075193754	-0.384681413357193	-0.577972161601436
LYST	-0.0855531203913694	0.0407504865160546	0.0357783068297793	318.137531290696	-0.120916914929184	0.0658935014236	-1.83503550906884	0.0665004282960231	0.407744722424101	-0.421096110512242	-0.436687156431226
GPR137B	-0.0559293960506394	0.0829236837604932	0.500013632570244	82.797946960819	-0.0729423352344197	0.144496601819044	-0.504803118662726	0.613697125164954	0.878276898411796	-0.249096243613919	-0.248317231760323
ERO1B	-0.12659904190774	0.0698371707937153	0.0698666095077565	149.659216069104	-0.161052891609054	0.129063614394063	-1.24785666638252	0.212083552354914	0.623229850987576	-0.659414998317581	-0.594279176035835
LGALS8	0.0303285218928436	0.0750095987567206	0.685971137717474	37.8054579262899	0.108993457926172	0.145017089302677	0.75159043979074	0.45229739431602	0.798584062696232	0.251730399064729	0.466045079919118
ENSG00000230325	-0.163993703545465	0.108696153911158	0.131366489743501	26.0442170085248	-0.189171173705137	0.192372275020811	-0.983359861418032	0.325430357831366	0.72281188037806	-0.876534113740663	-0.704684284616541
HEATR1	-0.0531901515888579	0.0427093095256373	0.212984946813474	112.459637820852	-0.0606602496331561	0.0831216453783599	-0.729776815136873	0.465526618537958	0.805897000326523	-0.233191772001597	-0.200092201875088
ACTN2	0.158184592502567	0.0839262668251705	0.0594562579272162	341.698120149131	0.13080013026091	0.124406085954276	1.05139655554299	0.293076497147002	0.698768539173806	0.99408226792745	0.551667950429977
MTR	-0.0496754748906726	0.0304353878873216	0.102645423584013	281.637218746262	-0.0342213003359163	0.0620325747394949	-0.551666611931364	0.581176789211931	0.864470986629439	-0.212785022420575	-0.0962809143310228
RYR2	0.0792829320220488	0.154999279138339	0.608997371896793	393.729359622068	0.0884150830155492	0.249863075286962	0.353854137567172	0.723448198976453	0.922815361698525	0.535967179337904	0.385245061317045
FMN2	-1.42343699404871	0.744182091849201	0.0557796005547213	17.6824134482405	-2.1168851328444	0.985898782224084	-2.14716274227353	0.0317803277108671	0.303252732199615	-8.18905416830737	-8.27376223340654
RGS7	-0.773016715786622	0.62087360493208	0.213114535521757	75.7929003978993	-1.09965667525617	1.00126157242511	-1.09827112668745	0.27208611587803	0.682850291252545	-4.41261471720045	-4.279662667592
FH	0.16427349584176	0.0551812504451906	0.00291102708770964	37.8596488867137	0.312288576725015	0.123309151488424	2.53256609874842	0.0113231019162878	0.191680464922064	1.02943537045609	1.26427377640271
OPN3	0.0928852903439294	0.125421002763963	0.458943282541601	15.6908822721874	0.14916219792088	0.211158868477434	0.706397978907622	0.47994067740384	0.811510845991747	0.614944548758333	0.623765743134306
PLD5	0.13842837753623	0.0687417934839114	0.0440364127489134	870.138077962635	0.210655969306193	0.109256684418477	1.92808312303653	0.0538447878451375	0.376250755703513	0.879374667170019	0.865218136407598
ENSG00000272865	0.065379157958573	0.139616859123046	0.63958756890185	31.039162937489	0.0899748229679039	0.228686128424905	0.393442416414205	0.693992746618654	0.913891324274499	0.455239744097287	0.391369306681998
CEP170	0.0016448394013575	0.0313164717411681	0.958111858443422	869.44721161247	0.00338834375047758	0.0595689546976755	0.0568810342178087	0.954639962350809	0.988744584957714	0.0851885586822173	0.0513915794881694
SDCCAG8	-0.00179665971430169	0.0194618773794245	0.926446280780206	1226.65116537963	0.00283520087645027	0.0375502500730227	0.0755041809558327	0.939813571112914	0.984746022758506	0.0652066893191468	0.049219690079743
AKT3	-0.0486947197526241	0.0368216838170824	0.186019397080623	1689.62206192232	-0.0748410561935041	0.0666727548059052	-1.12251333264057	0.261644241949425	0.671551613211833	-0.207090608333274	-0.255772470061719
ZBTB18	-0.0913628707782289	0.103317521706754	0.376538538469946	49.6795068266081	-0.131252033813576	0.192121777417138	-0.683171036506702	0.494498772149401	0.820549914820428	-0.454828408374547	-0.477267513322403
ENSG00000240963	0.00464813907755844	0.100432348736081	0.963086048409387	94.4667818195222	0.0458978026138698	0.165585001856875	0.277185748100193	0.781637482419889	0.94178700734157	0.102626175189204	0.218302964951998
ADSS2	0.0172998570050428	0.0342612935968097	0.613601810441385	499.438131646226	0.0258808487307893	0.0616179118670734	0.420021515604445	0.674469736073151	0.906842135524727	0.176083981322328	0.139707339537727
CATSPERE	0.0209251762535748	0.0598853955074421	0.726773752931966	140.842469504548	0.0130680794736342	0.103976088880297	0.125683506798173	0.899982457997254	0.975693400834099	0.197133138445158	0.0893986053048907
DESI2	-0.0645744021454808	0.0431741834772161	0.134739242136457	110.706741810694	-0.107117212914996	0.0795241638665456	-1.34697691502618	0.177987667704378	0.579326498438296	-0.299290469044363	-0.382503277272045
COX20	-0.0521120036097875	0.0495595026179379	0.293027280973088	114.33542593625	-0.080825126901749	0.0908182098225956	-0.88996608785433	0.373484095638657	0.75775289477889	-0.226931880207984	-0.279268641486447
HNRNPU	-0.0195620984540507	0.0279128711962495	0.483410881489295	812.584004639671	-0.0242824258632176	0.0545986230541134	-0.44474429033038	0.656504558111541	0.897541452318506	-0.0379421606863838	-0.0572563924353133
EFCAB2	-0.0672346006902333	0.051199356976295	0.189118162277004	425.742695107161	-0.110087445897509	0.0946830989269071	-1.16269373462833	0.24495378454757	0.654951783770596	-0.314735987992547	-0.394165757000495
KIF26B	-1.63715769954764	0.338942432424402	1.36400094997668e-06	21.3504226149824	-2.16326397053616	0.485170311274126	-4.45877235326935	8.2430409942384e-06	0.00731221144196594	-9.42994921838353	-8.45586655235846
SMYD3	-0.530830323486638	0.123247036635463	1.65451231295491e-05	361.791412635994	-0.733802024258465	0.194072918668118	-3.78106347497834	0.000156159848636764	0.0219614070058435	-3.00644354300717	-2.8431516343029
TFB2M	-0.110114685040402	0.080873322725563	0.173333647746704	23.1065043655168	-0.164791209000541	0.157683761348473	-1.04507406210562	0.295988740926031	0.701021612426095	-0.563704305277263	-0.608957502972946
CNST	0.00353965339870043	0.0352515939009901	0.920017910974337	145.980118403822	0.0243747984274702	0.0646558692709677	0.37699281909454	0.706178941418565	0.917266014027885	0.0961901380782276	0.133793904047686
SCCPDH	-0.26422740447923	0.0803628522617532	0.00100927057181578	140.976565456625	-0.438487804040393	0.131966232277883	-3.32272731040061	0.000891420096403705	0.0506396874469337	-1.45850628648433	-1.68361427575476
LINC01341	-0.369881626264575	0.152369457026637	0.0152019749871103	16.7340630030187	-0.65584977213269	0.279477896498251	-2.34669639477838	0.0189406813107971	0.238194042394888	-2.0719508309753	-2.5370757925908
AHCTF1	-0.0779011604039383	0.0503906746029109	0.122118096036216	233.020974889803	-0.102861383386417	0.0847959226444119	-1.21304633735471	0.225112104933007	0.637122078984409	-0.376667662413977	-0.365792963334723
ZNF670	-0.0957525737964972	0.0977321280452439	0.327211956679073	35.3414492580418	-0.125404231010198	0.161410982135505	-0.776925023013123	0.437203007018988	0.790621296385045	-0.480315694381567	-0.454306391399686
ZNF124	-0.0647276042782714	0.0615830210904442	0.293229884391431	50.8291081110426	-0.0884844860353616	0.113059350686351	-0.782637486401591	0.433840021727823	0.788501675423997	-0.300179984020448	-0.309342753906101
ENSG00000290683	-0.0290755675469065	0.103991689046194	0.779788160601816	15.3080559487296	-0.0867284385285334	0.204838270921567	-0.423399583185029	0.672003748940109	0.905744183354059	-0.0931788148927125	-0.302447716186451
ZNF496	-0.0477240631246939	0.0431793542680849	0.269050455962686	78.7618108060562	-0.0590390325960955	0.0921275664745304	-0.640840031440725	0.521626621183481	0.834892185355711	-0.201454827737705	-0.193726569636321
ZNF496-DT	-0.00273709582179012	0.0750271354210557	0.970898500095206	26.8705524515236	-0.00736087404330125	0.197259556572058	-0.0373156777355542	0.970233305173515	0.992415301176463	0.0597463736797663	0.00918528275835752
OR2L5	0.330041030240439	0.182068032049927	0.0698727576018792	31.563188015638	0.501308276252384	0.283330892591127	1.76933856971191	0.0768373905136663	0.432763104415977	1.99190698694472	2.00645071235142
OR2L2	0.201370303311017	0.202618970055057	0.320302051867614	26.2382906627741	0.297140966609876	0.313413970217805	0.948078244257524	0.343089622822301	0.734906685052984	1.24482509909639	1.20479739965304
OR2L3	0.313337086886433	0.182476033867943	0.0859534048795696	42.6744878090752	0.450852340341822	0.277579851347139	1.62422574316458	0.104327638605834	0.482371511905974	1.89492134123318	1.80833785952095
SH3BP5L	0.106283909355849	0.0742573359256467	0.152346628688543	32.3233004265069	0.152135199410693	0.131776133658576	1.15449736751926	0.248296317206542	0.65885729385684	0.692738976635278	0.635439093276103
ZNF672	-0.0072736422687355	0.0899529068080179	0.93555284709526	29.6849689432596	0.02635522217528	0.16154408709644	0.163145693841126	0.870403723236288	0.967657174169423	0.0334064923036815	0.141569944495877
ZNF692	-0.0113572515164369	0.043204786888018	0.792650615964071	98.9759521579753	-0.0140371700328044	0.0843957995869638	-0.16632545815672	0.867900832365953	0.965907992987461	0.00969643346736932	-0.0170288785876065
PGBD2	0.0929237758373789	0.0848243107389262	0.27330413200583	17.6289415915038	0.137778076748629	0.161268747417415	0.854338357276473	0.392917540063884	0.766322743046917	0.615168001409819	0.579066528231224
SH3YL1	0.0444277906767897	0.0436376004332165	0.308626627642279	329.661728130884	0.0623354372750028	0.0768928266155396	0.810679487524591	0.417549756062728	0.782193597614583	0.333592906503341	0.282844562243435
ACP1	0.0223296976587249	0.0461893500323934	0.628784608389799	91.7261698242827	0.0458845675448662	0.0874520199726863	0.524682763865228	0.599803741241947	0.872338295487986	0.205288004185976	0.218250998077727
TMEM18	0.084693435516507	0.0578441367924516	0.143148516712995	41.0861210755538	0.0918138241012905	0.122319955665584	0.750603804601634	0.452891130770392	0.798584062696232	0.567381388780173	0.398590057904204
EIPR1	0.000331443489352983	0.0542807347514806	0.995128068902912	97.6991250573771	0.0270824117506157	0.103863822063161	0.260749231182217	0.794285897924174	0.94506171073089	0.0775627814689524	0.144425220068878
TRAPPC12	-0.0214717371475261	0.0348468851943984	0.537779828247773	370.719775708237	-0.0149815218121381	0.0602570136259982	-0.248627021331078	0.803649304698134	0.947095580376765	-0.0490298145317868	-0.0207368313131481
ADI1	0.0234818153713906	0.0534653102207647	0.660518642546389	55.8861430490075	0.0761919362626485	0.108534929392762	0.702003831291291	0.482676774131464	0.813300490836359	0.211977375547606	0.337251452040327
RNASEH1	-0.00976732926389793	0.0446779440472569	0.826948911734611	66.1101443269751	-0.000935121798796421	0.0826202881926549	-0.011318307152547	0.990969490276488	0.99858966811154	0.0189277648377936	0.0344156959053298
RNASEH1-DT	-0.108261061719107	0.0607489558644382	0.0747319932408907	51.0663040942402	-0.154064665104308	0.112166435988944	-1.37353624322604	0.169585702028458	0.570622522005342	-0.552941885235971	-0.566840234232539
RPS7	0.0534263264089605	0.0514952683856898	0.299503027246262	146.574174437875	0.129762824580838	0.0971512219611079	1.33567876925713	0.181654291634883	0.584195490222414	0.385839778990105	0.54759501859693
SILC1	0.0451178827078627	0.0537829371301095	0.401531931236734	1023.03963357788	0.0745410240698494	0.0914684922063058	0.814936622129108	0.415108588998346	0.781169376216316	0.337599686208921	0.330769223172989
RNF144A	0.0461506325224733	0.0310959807381082	0.137773116838467	1485.0785407032	0.0631022167070425	0.0560576322395923	1.12566682155503	0.260306572426783	0.670834938914377	0.343595989327637	0.285855285521711
KIDINS220	-0.0296781594792669	0.0292348431702765	0.310027671924405	1163.81967403722	-0.0434298455833714	0.0556935571903061	-0.779800173922645	0.435508503976811	0.789791487318852	-0.0966775556643949	-0.132437832966436
MBOAT2	-0.0948286628347829	0.0270876174347378	0.000463842505099902	969.744855769175	-0.13811702544454	0.0532686045373307	-2.59284106734478	0.00951867471080971	0.17497413265628	-0.474951326261848	-0.504222579205597
ASAP2	0.0387992158697053	0.121024585440448	0.748521467331161	258.590557925383	0.0661508991583921	0.187710017567018	0.352410063223047	0.724530756106074	0.92323631816743	0.300912541721702	0.297825793389837
ITGB1BP1	0.0157849652778071	0.0442805518153684	0.721483931505396	191.355413254027	0.0207697337912087	0.0856424571778537	0.242516789868326	0.808379748665936	0.948028225605161	0.167288288638553	0.119638787769713
CPSF3	-0.0424253643497865	0.0546216744780729	0.437328118527543	70.3476204337673	-0.0477479763560379	0.0989262966595466	-0.482662122897027	0.629335661600609	0.885553364419642	-0.1706897735691	-0.149392769800516
IAH1	0.0869705006298876	0.055803135792724	0.119109192690378	80.504577038586	0.13959683121947	0.101211892358159	1.37925324748873	0.167816685858551	0.568138630377439	0.580602376523493	0.586207781887786
ADAM17	-0.154284309099359	0.0477895173426521	0.00124479024596236	252.070641199539	-0.215222982132062	0.0900818006742607	-2.3891949375026	0.01688534035436	0.230712967969763	-0.820159887016667	-0.806975481791038
ENSG00000239300	0.0587042607586616	0.0532759510055328	0.2705093080017	46.8315660659254	0.0778844338571191	0.112414972513572	0.692829719348249	0.488416419151741	0.816765972398184	0.416484271735351	0.343896964026145
YWHAQ	-0.0441758236632093	0.0517122274038321	0.392959485154245	632.797906343532	-0.0426710575497141	0.0888124394950739	-0.4804626220416	0.630898475196659	0.88666486632718	-0.180853207628122	-0.129458487537031
ENSG00000240687	-0.262301433026749	0.105351701297942	0.012782603303668	216.666802086203	-0.346254283292119	0.169292859400923	-2.04529762517693	0.0408255247072316	0.334103321899392	-1.44732380214621	-1.32146370630682
TAF1B	-0.152275733669524	0.0711921888691928	0.0324406267216663	80.7472777608845	-0.217001297626725	0.124229435903549	-1.7467784188862	0.0806757814865567	0.44197297487077	-0.808497791372876	-0.813957953714754
HPCAL1	-0.245619936965533	0.133216710250616	0.065217801365731	65.4398601594498	-0.369288576153022	0.224788135507045	-1.64282948172524	0.100418218569744	0.47559425797256	-1.35046848884419	-1.41190677091858
NOL10	-0.0193400453480447	0.0331124362083987	0.55917190238274	241.761219657349	-0.039898249756427	0.0635245189578206	-0.628076377609705	0.529953907014573	0.839497431823865	-0.0366528864466529	-0.118571188503426
PDIA6	-0.289948542344025	0.116299780518872	0.01266283935335	112.07676026453	-0.411342603051107	0.183528157358077	-2.2413051434312	0.0250063160261893	0.270012019114247	-1.60784714040037	-1.57702992424899
SLC66A3	0.0513544228167385	0.0705173823416725	0.466459356043031	36.181024850419	0.0917772919607669	0.131219329175647	0.69941899975663	0.484290217441675	0.814356636729821	0.373809990365642	0.398446616177308
ROCK2	-0.0992347517891913	0.0682862993683645	0.146163754684233	193.505615396236	-0.148532785164953	0.114673350830068	-1.29526855271772	0.195227603518768	0.603397658563359	-0.500533751516138	-0.545119568536356
E2F6	0.108691807507309	0.055285951884644	0.0492993918309523	64.0686558141703	0.156373532905089	0.103392364954732	1.51242824335775	0.130424954429776	0.524745433713902	0.706719600975158	0.652080709860327
GREB1	0.0548009637854672	0.151430550334549	0.717435407943558	82.7683685473573	0.102019496309216	0.234625315798137	0.434818791664363	0.663693963749977	0.901710507771529	0.393821133497497	0.438662148524991
LPIN1	0.046591744494953	0.0487235546673795	0.338947547600308	215.904073549184	0.0655585745578811	0.0826494539910442	0.793212433865382	0.427654064461439	0.785661722625954	0.346157152795171	0.295500058780199
ENSG00000287291	-0.204652366032034	0.253433099940056	0.419366799413668	15.3128823996105	-0.342386847585501	0.403257907509953	-0.849051788468775	0.395852475619484	0.767616037120215	-1.1126045164867	-1.30627840239462
NBAS	-0.0161607318212846	0.0268104142227524	0.546656285884843	600.549405537501	-0.00828997617343899	0.0528766434559528	-0.156779546348185	0.875418593138979	0.967713481137938	-0.0181933066469948	0.00553720706120406
DDX1	0.0149445107814855	0.0359932582482733	0.677993262639961	167.098006658234	0.0380903235269144	0.065999856434454	0.577127369432126	0.563853416651562	0.856955124193759	0.162408481500237	0.187647266520941
ENSG00000226764	-0.166527731651858	0.125210299517563	0.183523446562576	31.7828599267203	-0.191559678713216	0.211051915339516	-0.907642455672848	0.364067155759684	0.752540319093148	-0.89124706785822	-0.714062636887902
GACAT3	0.106456725107982	0.0995390048056861	0.284845517130593	37.6705487658472	0.251273721043397	0.181326024514193	1.38575652180435	0.165821262642603	0.566154860619782	0.693742371280157	1.02470182305412
CYRIA	-0.749935978724969	0.30283920229061	0.0132733239320689	26.0861931706875	-1.06873981858539	0.459499328658744	-2.3258789554818	0.0200250090055966	0.244627546453962	-4.27860443352179	-4.15826908792566
SMC6	-0.0210374342549752	0.0428485281204511	0.623446140760045	303.292170808343	-0.0147788849087665	0.0707341890056432	-0.208935524907022	0.834498571261968	0.956209334345565	-0.0465081856220278	-0.019941187068498
GEN1	-0.182491001085812	0.0969575388217863	0.059812335216581	34.7931785051826	-0.207075410101527	0.168295242874424	-1.23042937259991	0.218536359790477	0.630986805484171	-0.983932247693188	-0.774984424455936
KCNS3	0.352751469005658	0.206563042150305	0.0876886412184017	46.8521527576166	0.433089600483845	0.316436374694247	1.36864670157567	0.171109738179403	0.571125181095476	2.12376726217181	1.7385932991666
RDH14	0.145887825172013	0.0579998457308075	0.0118926404293194	34.6563948109496	0.267586467010212	0.126814406970668	2.11006362291395	0.0348528760938959	0.314464739666773	0.922685359159065	1.08875305077712
LINC01376	0.134823690778125	0.0973086575875549	0.165891638800163	131.705431098986	0.199564323981386	0.164712654787033	1.21159071984733	0.225669088688211	0.637469602222717	0.858445305437076	0.821667314126224
TTC32	0.100686190419164	0.0617928312596506	0.103225112394911	66.232040020823	0.157657187015304	0.115656973089071	1.36314467519297	0.17283691931999	0.572958837584412	0.660237765748696	0.657120917186439
WDR35	-0.105847778075965	0.0464685214934829	0.0227362133835512	96.2860189427732	-0.141830741154348	0.082679019747416	-1.71543810736557	0.0862649337663368	0.452802556301045	-0.538929991909055	-0.518804308799823
LAPTM4A	0.204562152047832	0.060864602857103	0.000776782811685117	47.8119222712992	0.357320998377463	0.126319236163099	2.82871405203958	0.00467354359392269	0.122906367606755	1.26335746023968	1.44109145627382
PUM2	-0.0562752011682606	0.0232324425572844	0.0154239726932427	753.600469635523	-0.074630299037329	0.0456313845780882	-1.63550371586064	0.101943496365174	0.478151857607236	-0.251104040929324	-0.25494494202739
RHOB	0.0247912534479601	0.0634385394335919	0.695951224792901	192.642862574216	0.086872903048159	0.118214283150949	0.734876537188234	0.462414688878433	0.804301498196001	0.219580172963996	0.379189764404919
HS1BP3	0.063062522609655	0.0584639633056326	0.280740971350897	67.4223758843261	0.104494131702978	0.108781758116869	0.960585060509092	0.336760843293691	0.730483512232468	0.441789005524284	0.448378687693793
LDAH	0.0470089094894755	0.0536937549220017	0.381301636174654	141.888065708933	0.0684996831221522	0.0952256311091915	0.719340815327402	0.471930953522625	0.8091909753041	0.348579276452116	0.307048182853939
ATAD2B	-0.02407798421777	0.029009906869702	0.406543431610681	436.858756781644	-0.0299976914439554	0.0545359706813402	-0.550053314705542	0.582282806211551	0.864874461776354	-0.064162082980888	-0.0796971132038429
UBXN2A	0.00278697687688091	0.047345707336033	0.953060109810937	333.809301444154	0.0140283809705847	0.0816978556918356	0.171710516167031	0.863665117909405	0.965158146447748	0.0918199832630731	0.0931691838444596
SF3B6	0.0998727871340359	0.0528109271042715	0.0586058339152105	44.1870638865555	0.177833467896784	0.118989015460571	1.49453684618234	0.135035358803451	0.531295720819312	0.655515022073139	0.736342132546001
FAM228B	0.0753594657858127	0.0420191994441734	0.0729004947913247	333.636081474531	0.126940847731067	0.0720691984888655	1.76137448997271	0.0781750397880741	0.435303987849382	0.513186935279097	0.536514659581875
FAM228A	0.114189331436855	0.127145856595173	0.369133758342221	18.9643367328584	0.166611885293717	0.221680506873207	0.75158563846578	0.452300282587647	0.798584062696232	0.738639064351076	0.692281117669435
ITSN2	-0.0243359960558291	0.0252771890615286	0.335665406650896	807.390876495117	-0.0305454660358265	0.0529122975043931	-0.577284818019676	0.56374706785922	0.856955124193759	-0.0656601391096149	-0.0818479243055535
ENSG00000242628	0.119565673735492	0.119510886895609	0.317088707605971	16.6089134258161	0.142861621703491	0.222247000616644	0.642805623055017	0.52035023402086	0.833833512279612	0.769854928674185	0.599026827754451
NCOA1	-0.077620117365807	0.0240588342197915	0.0012541822259266	1267.3494400042	-0.117903190081921	0.0465583359237593	-2.53237551863948	0.0113292588389361	0.191680464922064	-0.375035883620896	-0.424853907946931
ADCY3	-0.0283103002612173	0.0983846310721615	0.773537158927169	147.09085316725	-0.0336582235593273	0.156492178570882	-0.215079270201877	0.829705515682513	0.955146756725148	-0.0887355561799916	-0.0940700199226748
DNAJC27	-0.00767098446046243	0.0393524099764189	0.845447366423042	114.455061520512	-0.0211978790084986	0.0702529804801219	-0.301736365683398	0.762853043759178	0.934291745311331	0.0310994628665977	-0.0451450646787371
DNAJC27-AS1	-0.0802821121488024	0.0601035945470544	0.181637878361992	121.735739178053	-0.108552988745194	0.100831007059518	-1.07658340336835	0.281666422041695	0.69147932024127	-0.390491831802594	-0.388140783357549
EFR3B	-0.0602195253466478	0.0854657288369023	0.481056483149466	205.043930771072	-0.116077123897048	0.131897270516431	-0.880057058364887	0.378828400218772	0.760426303102329	-0.274005389385152	-0.417683945190048
DNMT3A	-0.0494796959997744	0.0455778383175911	0.277652166589874	540.606339673878	-0.0714516107669095	0.0735054005567504	-0.972059334766086	0.331021031061653	0.726143148221986	-0.211648300285685	-0.242463972441813
DTNB	-0.0310487988705285	0.043120827543788	0.471499251179031	984.355803087099	-0.0459948923838075	0.0717989321959486	-0.640606914017627	0.52177810634103	0.834902889180624	-0.104635697258983	-0.142509368259703
ASXL2	0.0467859360114847	0.0439455384745732	0.287041365032638	226.04807429668	0.0663436654572006	0.0772772730554348	0.858514577883837	0.390608384310287	0.765108156905865	0.347284658392105	0.298582681171172
KIF3C	0.0586021493558867	0.0980314955899349	0.549980733769666	71.1539002889967	0.111808836042518	0.1644983490214	0.679695794563701	0.496697099395292	0.821946154725114	0.415891397339003	0.477099529318578
RAB10	-0.017550193459531	0.0196221561546073	0.371104178353795	566.494872368012	-0.0198395320846531	0.0408501374959282	-0.4856662253984	0.627203833786008	0.884543794939494	-0.0262607330816282	-0.0398115795424481
HADHA	0.0382224801906372	0.0312095123739919	0.220685974872023	175.68912251991	0.0437019192790541	0.0618321893975739	0.706782659725274	0.479701552111579	0.811510845991747	0.297563926304739	0.209680932596591
HADHB	-0.00621789197046881	0.0385737088515305	0.871939758359555	161.580403221033	0.00329146043785946	0.0765608436449325	0.0429914337559331	0.965708362414246	0.991239552795266	0.0395363397425488	0.0510111717302307
ADGRF3	-0.151484395992229	0.070743657201782	0.0322487107433062	33.18411118919	-0.179756313300558	0.145529708081977	-1.23518637994726	0.216761147049958	0.628097412655089	-0.803903163985691	-0.667717279246591
SELENOI	-0.0065725359749778	0.0360549103776165	0.855353266371627	150.796480444256	0.00565930189722959	0.0704978066149198	0.0802762833195988	0.936017520495648	0.984712538906086	0.0374772225002253	0.0603083895520861
DPYSL5	0.0808420134992016	0.117247181758296	0.490508235007806	1013.63994260164	0.0805564253595078	0.177617666226388	0.453538361757508	0.650161126392144	0.894182859616596	0.545019444457224	0.354388412648073
MAPRE3	0.0328219871448697	0.0434974567092943	0.450505494808453	107.616568761864	0.0564832699966557	0.076699501457676	0.736422909187019	0.461473366978036	0.803641025066552	0.266207839056108	0.259866303415582
TMEM214	-0.166864729106577	0.0848592728072643	0.0492558850836633	25.5072977788264	-0.268046846458222	0.163374628512243	-1.64068833024545	0.100862128577429	0.476307152643289	-0.89320372653793	-1.01438589387289
AGBL5	0.0175968049204797	0.0798318879809151	0.825541532773099	38.8074243626319	0.0503242914407433	0.141023932530499	0.356849298822807	0.721204627577611	0.922534359367379	0.17780810626163	0.235683364575713
OST4	0.0308602376284589	0.074451236702212	0.678505999955749	28.6781658565969	0.0524024742147896	0.150718864261936	0.347683579433818	0.728077829910531	0.924783334219029	0.254817621815712	0.243843251230065
PREB	0.0273864105218659	0.0745344282918093	0.713296040645051	27.0481278484152	0.050137707724509	0.152249307079053	0.329313207964065	0.741918961880707	0.927486025497115	0.234648051200978	0.234950752413282
SLC5A6	0.132037972228383	0.114231769476742	0.247731123455757	17.7169268595759	0.152935288023111	0.22982928485685	0.665429943439836	0.505775538245378	0.82605988258574	0.842270998173721	0.638580603480263
ATRAID	0.091080031547213	0.0595077998478524	0.125879115675183	38.4491138909386	0.145643958148737	0.120184327772775	1.21183818928618	0.22557432656513	0.637469602222717	0.604462940531735	0.609951540590599
CAD	-0.100399328346785	0.0586143223637335	0.0867345309600983	38.4749429079763	-0.133910416006445	0.113545129055657	-1.17935852572597	0.238255442626982	0.649695380556717	-0.507295460833817	-0.48770552563232
UCN	0.135907245677733	0.069792560227952	0.0514984471336147	25.7395102290113	0.156764602983314	0.146527922127176	1.06986163938947	0.284681592182073	0.693441897484696	0.864736590636937	0.653616228079454
MPV17	0.0813089720157136	0.0440252921671061	0.0647660472585276	80.1522694009656	0.128277525140832	0.0856945953120268	1.49691499999217	0.134415376660524	0.529862723430987	0.547730676906031	0.541763060393067
GTF3C2	-0.0123301059495268	0.0343550217307074	0.719667969172003	117.981880482613	-0.0225009834436403	0.0649460687114296	-0.346456435163418	0.728999718900315	0.924944961861418	0.00404789207945041	-0.0502616427883883
EIF2B4	-0.0312233175249291	0.0569924004248292	0.583794530311031	47.8066478278382	-0.0390911361540911	0.117175852342975	-0.333610853878587	0.738673226856069	0.926315340181505	-0.10564897921445	-0.115402095007659
SNX17	-0.0448963042961569	0.06920271603927	0.516490243948851	47.6168792351112	-0.0403341755638886	0.12527213695721	-0.321972439710722	0.74747357358053	0.929852055638703	-0.185036428196355	-0.120282830627987
PPM1G	0.0307301513873866	0.0392887761293279	0.434119916946558	86.1574754241942	0.0832672046817293	0.079008524211192	1.05390153167719	0.291928001585736	0.698425113149289	0.25406232123661	0.365032159815326
NRBP1	0.0298203522695691	0.0342603499308871	0.384079555498303	115.666747750184	0.0491370738535305	0.0660630834959716	0.743790196479806	0.45700341201132	0.800696978960185	0.248779888637354	0.231021810709184
IFT172	-0.0403107122811775	0.0435063904885346	0.354161823158915	250.388973481827	-0.0646546431892418	0.0803712564798377	-0.804449824738791	0.421137235867816	0.783947474419315	-0.158411780763282	-0.215775999795842
ZNF512	0.0270904261385752	0.0355916517819249	0.446570157125169	112.106787569085	0.0130458503227939	0.0699297260897342	0.186556576899121	0.85200831553677	0.961955137867953	0.232929520676442	0.089311323592452
GPN1	-0.0309809944578731	0.0890316815665495	0.727857313259697	16.2409180470912	-0.0339995116237394	0.166343907310319	-0.20439288804436	0.838046487398533	0.956209334345565	-0.104242014485754	-0.0954100714123057
SUPT7L	-0.0892397917319444	0.0487930816448528	0.0674080659467137	77.9681593662707	-0.109915537338056	0.0942981007349824	-1.16561772168631	0.243769039490233	0.653450619107709	-0.442501487249593	-0.393490766149081
SLC4A1AP	-0.196838174677266	0.041383646653823	1.97052268490402e-06	78.9499735555342	-0.284176785303503	0.0849950906429309	-3.34344940577034	0.000827437806034024	0.0486761278130822	-1.06723412829786	-1.07771933805444
MRPL33	-0.00235689372589163	0.04111114214525	0.954282479143122	109.578823179033	0.00898189291751523	0.0694704137306523	0.129290908678613	0.897127464879807	0.975012115886291	0.061953885103274	0.0733543864985007
RBKS	0.0719886740051543	0.0814202390185295	0.376608817072203	31.2510905349908	0.173565675494442	0.15057613632629	1.15267717534161	0.249042913247139	0.659160632445722	0.493615603499653	0.719584846949023
BABAM2	-0.145838908650711	0.0223295548081856	6.52424559611147e-11	403.760666661399	-0.189071106107211	0.0646192142667252	-2.92592703660544	0.00343431473379493	0.103136764349279	-0.77112460244668	-0.704291373912515
PPP1CB-DT	-0.046863986663022	0.0723054880717488	0.516895230911059	54.0857850685146	-0.0602441630668228	0.119297080820699	-0.504992768074253	0.613563915429448	0.878213626705034	-0.196461092472401	-0.198458457595191
PPP1CB	-0.0514593260224397	0.0349994783997218	0.141483669714289	221.763066928974	-0.0627531649283361	0.063318889394235	-0.991065470804824	0.321653612120216	0.720674073240787	-0.223142334475647	-0.20830993507888
TRMT61B	-0.0303690043190598	0.0450227782648688	0.499977388086506	106.12379775814	-0.0354881983616909	0.0833625059318703	-0.425709351764142	0.670319646821448	0.905273002359169	-0.100688706292353	-0.101255329681803
WDR43	-0.0059015512756555	0.0467249026368666	0.899491134680443	121.476578210784	0.0172636719423882	0.083479481940898	0.206801378506524	0.836164979531548	0.956209334345565	0.0413730621200792	0.105872401267615
CLIP4	-0.0445110175209236	0.0457890418790243	0.331006343660058	854.81562624673	-0.0735068503581503	0.0827934721094783	-0.887833889379005	0.374630110525169	0.75794793908853	-0.182799394348227	-0.250533773770889
ALK	-0.698410422080092	0.208135297400164	0.000792045509848835	29.5763411082096	-1.11257714789841	0.343657881281192	-3.23745564556998	0.00120600685237974	0.0612672732230976	-3.97943918397901	-4.33039429408707
ENSG00000233862	0.0202158647325258	0.0801397982151181	0.800842040130539	25.8919500844811	-0.00741808686585695	0.149110008151556	-0.0497490876555864	0.96032233856861	0.990203613051968	0.193014767446069	0.0089606393087724
YPEL5	0.0673762991064222	0.0509015615052432	0.18561639199922	70.650260434255	0.112387355831874	0.0943164630558056	1.19159849925008	0.233418713752058	0.646131686747176	0.466835450553917	0.479371059988257
LCLAT1	-0.149924493374815	0.074231298929138	0.0434151597858717	67.9717527009893	-0.224532051446182	0.127362692777508	-1.76293423568252	0.0779115820569408	0.434656277493647	-0.794846131200632	-0.843527103433455
CAPN13	-0.0230585127552145	0.0699500270855375	0.74166998721736	69.6256920191397	-0.0146039241096921	0.119817260389908	-0.121884977691596	0.902990112983039	0.975693400834099	-0.0582428760017337	-0.0192542117421542
EHD3	-0.423570317803982	0.180633043699042	0.019031083141603	16.237996594989	-0.60917122876296	0.297033182235007	-2.05085244745819	0.040281318198558	0.332961918333145	-2.38367557201424	-2.35379469342854
MEMO1	0.0682889290166135	0.06358260486818	0.282814142560447	40.7805140861766	0.0799287163856946	0.126973884360721	0.629489416568721	0.529028695306085	0.839106960129996	0.47213431916594	0.351923742965405
DPY30	0.0532044489392756	0.0488402845731906	0.275996999749503	95.0316860509106	0.1120996816459	0.0930356949357741	1.20491045639296	0.228237871535996	0.639673716214452	0.384551524521673	0.478241520863862
SPAST	0.0160945965200055	0.0389736237197305	0.679635001622518	238.084895118457	0.0324687607318014	0.0680041490610089	0.477452643406692	0.633039835173065	0.887669023293561	0.169086054909706	0.165574465321106
SLC30A6	-0.121891323486543	0.0466162373765444	0.00892842812035086	130.564785770016	-0.161338702298521	0.0891198724960239	-1.81035607188194	0.0702405868329448	0.417128873409467	-0.632081266321997	-0.595401398229079
YIPF4	0.0314604267979413	0.0275618234047153	0.253682957163003	315.984813121716	0.0776677356664186	0.0570420551081085	1.36158726257705	0.173328177277242	0.573220688374291	0.258302411779237	0.343046108799934
BIRC6	-0.0764561624833517	0.020491302142104	0.000190606190058484	1293.04416844848	-0.108695083712238	0.0443490697926571	-2.45089884005266	0.0142499994950169	0.214807330157263	-0.368277783843998	-0.388698712544391
ENSG00000276334	-0.14514659692789	0.0647805577560763	0.0250527180961725	30.90865779057	-0.220315152207897	0.13278562840893	-1.65917919618085	0.0970796884098317	0.471495033662176	-0.767104934871874	-0.826969647445003
ENSG00000276517	0.123481777340451	0.0716485719709267	0.0848095857261684	23.6354663255184	0.166815649435317	0.135099489835556	1.23476150530521	0.216919277843427	0.628097412655089	0.792592424171566	0.693081187961829
BIRC6-AS2	0.19586362219171	0.0833421084366564	0.0187675614330423	56.7226032251148	0.227848965181324	0.180678532678354	1.26107380773865	0.207282256350967	0.616077056762718	1.21285246767847	0.932725623882657
TTC27	-0.0683162087000347	0.0247920744377701	0.00585906007568702	282.162323120256	-0.117368970251716	0.0575497596632301	-2.03943458562706	0.0414066735907367	0.334750345335731	-0.321015969252912	-0.422756318977655
LINC00486	-0.149159843613087	0.107098858472656	0.163701310612529	594.991933370945	-0.207452753611261	0.173415651146762	-1.19627468593186	0.231589383883655	0.64400500963258	-0.790406457926321	-0.776466045951233
ENSG00000236854	0.241380377425355	0.105249890469633	0.0218248343726871	60.241874803812	0.312832931460041	0.197284165411769	1.58569711262483	0.112808034478752	0.495933337053257	1.47712969871746	1.2664111595978
LTBP1	0.105962693265368	0.110074537039593	0.335725749645261	503.13120614269	0.148819692058508	0.175698267522665	0.847018551502281	0.39698478116747	0.768641453395445	0.69087394696606	0.622420910018418
RASGRP3	0.0438611914821158	0.0459172972033713	0.339465673673228	852.358370084143	0.0531207522195661	0.0858010641183744	0.619115307780783	0.535840399609137	0.842671688025715	0.330303145062554	0.246663535941539
FAM98A	0.111046873902595	0.0394160752044928	0.00484293993616118	185.304327703619	0.174514375426268	0.0709318868397353	2.46030922341836	0.0138817353012118	0.21036027791534	0.720393476071576	0.723309872490266
ENSG00000286415	-0.132631345315207	0.0619558020145861	0.0322949044828549	96.2303266533084	-0.182191589276005	0.108913269483567	-1.6728135161115	0.094364013226458	0.467221717933531	-0.69443947300013	-0.677279275515582
ENSG00000226994	0.0984633167324535	0.0937896570101092	0.293795685841801	1419.49604130243	0.13366245353688	0.142158673361924	0.940234249348867	0.347097417438822	0.739774753479503	0.647331421703351	0.562906727784747
CRIM1	-0.182489164311787	0.0995409802383567	0.0667569462253686	136.855337067417	-0.26537279053121	0.161562804547295	-1.64253641965917	0.100478884935077	0.47559425797256	-0.983921583102734	-1.00388633938503
FEZ2	0.0840020848843353	0.0458318951628957	0.0668278157791677	279.122947367937	0.12768374198177	0.0813509944188226	1.56954125630488	0.11652187416808	0.503081337666156	0.563367301444432	0.539431598822065
STRN	0.0674658027670872	0.0481817088481957	0.16144241338502	768.746382502007	0.0967743707368053	0.0830761297223508	1.1648878090522	0.244064408808417	0.653786472097251	0.467355122474443	0.418067410327166
HEATR5B	0.0162053285398622	0.0256369754159107	0.527316530175675	272.229879968803	0.048982367975134	0.0524804179722892	0.933345614758589	0.350641550613733	0.742978480825365	0.16972898192515	0.230414365373652
GPATCH11	0.0748295910629739	0.0696613284601943	0.282736963188321	70.8076660170348	0.168612604793555	0.128289429432063	1.31431409072441	0.188740527347274	0.594953614855124	0.510110401729405	0.700136848430809
EIF2AK2	0.0561503881090558	0.070158085181617	0.42351328703344	109.67326282214	0.109549259557454	0.120268413407427	0.910873075096944	0.362362253776742	0.751440660052759	0.401656097169755	0.468227408812516
CEBPZOS	-0.00628075329421802	0.0463319854157131	0.892169310551175	148.026250040401	-0.0005346517732398	0.0776129413946896	-0.00688869360743466	0.994503661197196	0.998845330145826	0.0391713572982904	0.0359881225743494
CEBPZ	-0.110928224035086	0.0574516895582808	0.0535067097497259	104.167958239297	-0.127537762034705	0.0980680495789385	-1.30050268749401	0.193428735765155	0.601316642409826	-0.56842783690323	-0.462683600349225
NDUFAF7	0.0521031557739367	0.0536667134958508	0.33161530523608	63.5699783487188	0.107454000067031	0.0961532887647544	1.11752807883591	0.263768600792599	0.674751442843889	0.378157248242445	0.460000471236655
PRKD3	0.056184393602011	0.0797679908247927	0.481216324341399	90.6588846121115	0.0913829168866785	0.133906881031651	0.682436303367254	0.494963106820992	0.820549914820428	0.4018535382543	0.396898121047788
ATL2	-0.0856597637402311	0.0534268999332353	0.108866722094163	76.5303667269687	-0.13921330161584	0.0928942550293505	-1.49862121798441	0.133971925069501	0.529674595167561	-0.421715298079573	-0.508527055891378
HNRNPLL	-0.134396839676173	0.0732260884405485	0.0664511409658975	82.4472669506464	-0.198277439263614	0.135435618803738	-1.46399773571339	0.143194567020128	0.539999917225676	-0.704690202840952	-0.740439606876734
GALM	-0.0768202356263673	0.108505433961183	0.478954481174299	21.8964234421227	-0.120895210930141	0.191716357201299	-0.630594137584215	0.528305933002773	0.839093960412717	-0.370391648104267	-0.43660193670255
SRSF7	0.0888353297682902	0.0505633071782454	0.0789326459740181	247.718101531507	0.144258576214363	0.0846804913389062	1.70356328752291	0.0884627050710449	0.458651373506219	0.591429859249976	0.604511903760451
DHX57	-0.104434770907946	0.0625893362618732	0.0952023683028196	86.5101915117397	-0.13552168937208	0.111408806084404	-1.21643606223917	0.223818853488469	0.636234081282838	-0.530725856533295	-0.494032114514184
SOS1	-0.12584872816437	0.0392690147804328	0.0013516365820596	510.14336324817	-0.174518959998238	0.0662022546804347	-2.63614828287435	0.00838530793807079	0.164175502787491	-0.655058562154888	-0.647153058500731
MAP4K3	-0.12177027097043	0.0286583906922143	2.14701205102124e-05	642.420449811994	-0.176552782490519	0.0592457355509748	-2.98000827989744	0.00288240592250964	0.095516968673509	-0.631378416929406	-0.655138766600782
MAP4K3-DT	-0.568579713788248	0.20364799734128	0.00523877243668695	41.6439203983167	-0.845248023307205	0.314813986044518	-2.68491255400476	0.00725487849562318	0.151978192722738	-3.22562226721784	-3.28073909372937
TMEM178A	-0.633062772381937	0.425843496968631	0.137118111139904	29.829493324558	-1.03500321653058	0.634826688928845	-1.63037130382303	0.103023045787313	0.479954281496831	-3.60002075161306	-4.02580391098925
THUMPD2	-0.0721595191538264	0.0460916543238526	0.117450294238673	105.72571411371	-0.0967068464705452	0.0910347665111021	-1.06230674473967	0.288096453460566	0.694611812943184	-0.34333081659951	-0.341627464385004
COX7A2L	0.0254038547468478	0.0852805164827334	0.765790327353826	73.1848175431858	0.0487954072268962	0.142898597869715	0.341468761445682	0.732750717925313	0.925127954111984	0.22313702964611	0.229680272812841
MTA3	-0.000670240770010231	0.0400943319374622	0.986662706897408	237.918681774197	0.0452972579368203	0.07833385158049	0.578259041562334	0.563089242682724	0.856851820962405	0.0717468497075387	0.215944954599493
LINC02580	-0.0561036278280591	0.0697562352456898	0.421234598971605	37.9761245136764	-0.0274643160985804	0.16294307970721	-0.168551595734723	0.866149356696176	0.965307141821546	-0.25010785991783	-0.0697499343852342
ZFP36L2	0.081634336165015	0.065736124184001	0.214292301869182	107.561091458047	0.161400583594446	0.127802804320879	1.26288765299087	0.206629557812625	0.615088296513989	0.54961979083815	0.671819187314345
THADA	-0.0406515085364432	0.0267754257357976	0.128954037320818	478.112466861147	-0.0654748452137677	0.0564792202349678	-1.15927317943442	0.246344850601552	0.656843657141526	-0.160390495859026	-0.218996484364084
PLEKHH2	0.359930067821801	0.204287456125086	0.0780895044142404	156.592276761475	0.587847763189196	0.329509416421643	1.78400899607974	0.0744222033696812	0.42890397264326	2.16544730302999	2.34624392657159
DYNC2LI1	-0.0151265421698262	0.0530697035281466	0.775619937220862	110.90354413471	-0.00123606290289613	0.0969900467753144	-0.012744224216734	0.989831855502426	0.998228330358896	-0.0121886436156861	0.0332340648525865
LRPPRC	-0.0248458204178011	0.0324660718344552	0.444101439059291	391.366748970205	-0.021951467976759	0.0618169467579254	-0.355104370694993	0.722511402421542	0.922562289490928	-0.0686202572025363	-0.0481039962230506
PPM1B	-0.0662898606043919	0.0483655658497045	0.170499579468628	1127.83728353343	-0.0864053017857279	0.0841415897552721	-1.02690360423472	0.304465856991779	0.707395718596464	-0.309250682797656	-0.301178935005085
ENSG00000289272	-0.0489795422773904	0.112587052499341	0.663535514775575	32.5017387302727	-0.0815759016550445	0.189412328302311	-0.430678944640001	0.666701830516499	0.90366778438132	-0.208744331402864	-0.282216523148421
SLC3A1	0.049995047322439	0.0957418112664328	0.601540731854931	16.116017165071	0.123251174947477	0.208077105121814	0.592334148801823	0.553626852988147	0.851757877929723	0.365917248676749	0.52202733340357
PREPL	-0.0418016579627865	0.0387590954430534	0.280810986401824	388.91343218514	-0.0295375322034982	0.0721331934501081	-0.409485990994261	0.68218304541741	0.909580895221666	-0.167068439049722	-0.0778903196474837
CAMKMT	0.0167443740063327	0.0382497222049674	0.661556941432472	863.214143715157	0.0117517532809434	0.0709197821531155	0.165704869983546	0.868389213351402	0.966068339607213	0.172858762212688	0.0842301125877661
SRBD1	-0.00293264486805186	0.0416648942628598	0.94388605918939	183.971516505841	0.00885118944194695	0.0676217834973636	0.130892576092614	0.89586028757537	0.974168867168239	0.0586109860579314	0.0728411854657107
PRKCE	-0.25954765786842	0.0985829000979145	0.00846877424379247	489.482131031838	-0.366155455279838	0.15813820124608	-2.31541431731642	0.0205902687274387	0.248250823373962	-1.43133496309098	-1.39960471956927
ATP6V1E2	-0.0972632676215638	0.106210566739646	0.359793385088052	33.4229245170915	-0.135134479951969	0.191629976330551	-0.70518445255595	0.480695455457084	0.811937196485542	-0.489087013404352	-0.492511754987072
RHOQ	0.0524302824235853	0.040959610158997	0.200528123205936	243.491475797048	0.0905650788473523	0.0804512011068325	1.12571444057236	0.260286409388221	0.670834938914377	0.380056595520704	0.393686918555946
RHOQ-AS1	0.14222975229059	0.0869672786535935	0.101956876424112	29.090698585698	0.153760334147221	0.194394954272971	0.790968750821122	0.428962227049061	0.785732644725877	0.901446029442372	0.64182010817707
PIGF	0.0972527546384233	0.0364807038227971	0.00767897514231924	143.545270147549	0.143190707256364	0.0760202924817368	1.88358532415229	0.0596210885185296	0.39198996168511	0.64030271333939	0.600318966658001
CRIPT	0.00859763375315962	0.0404576491526789	0.831709587150245	108.912008082495	0.00833129381770953	0.078592651062674	0.106006015894103	0.915577579090426	0.978832454136263	0.125557544341362	0.0707998398156305
MCFD2	-0.088943735942747	0.0547653007803519	0.104356763207455	50.6307227448478	-0.16444196327423	0.117298670704513	-1.4019081570709	0.160942674323969	0.560287774462719	-0.44078254213146	-0.607586206099157
TTC7A	-0.0497095538040197	0.0497027703460461	0.317244463808638	536.630808729084	-0.0910796800037629	0.0795308173906458	-1.14521242195199	0.252121173887209	0.661237520415576	-0.212982889795127	-0.319532660632631
STPG4	-0.0369042461489674	0.0815358101143156	0.650826742480106	35.9844480610275	-0.0918489282271991	0.140892879594628	-0.651906104066177	0.514461746917577	0.8314064523159	-0.138633318251456	-0.322553077503896
CALM2	0.0502403019076021	0.0443452096531409	0.257240965258288	1016.30801525838	0.104746586865055	0.0747382465190607	1.40151250188003	0.161060871691286	0.560287774462719	0.367341234247202	0.4493699409818
EPCAM-DT	-0.227406854116856	0.104662486174651	0.029798104240331	663.742487921128	-0.339102367922058	0.161764988114675	-2.09626552614506	0.0360586430672669	0.319784241588021	-1.24472054878949	-1.2933820478935
EPCAM	-0.266415576609743	0.115361526664925	0.0209215550990073	23.5605187399468	-0.389205195377357	0.208533503196656	-1.8663916800473	0.0619865862987338	0.398047654460528	-1.47121114799566	-1.49010843702711
MSH2	-0.011760654839452	0.0425209510422504	0.782098827231054	228.004717737916	-0.015313080481394	0.0756607326625484	-0.202391385101851	0.839610762740274	0.956544310634182	0.00735421217652589	-0.0220386807915404
KCNK12	-0.723237684285312	0.150936127023403	1.65390199632754e-06	35.7753552316882	-1.03469589981532	0.252749251753793	-4.09376444296356	4.24425506419859e-05	0.0116535117619853	-4.12359005932579	-4.02459724639997
MSH6	-0.0256476656347162	0.0423568791397396	0.544837802579957	140.809902584288	-0.0272741726130408	0.0799113522569882	-0.341305357032745	0.732873715455241	0.925127954111984	-0.0732758929691986	-0.0690033449565067
FBXO11	-0.112749344213855	0.0291906520824165	0.000112225472422019	713.287654410392	-0.157802204175856	0.0646105053453575	-2.44236139823343	0.0145915313686562	0.215694745290072	-0.579001538735965	-0.581515505133116
ENSG00000230773	0.271304225917558	0.0913729557372555	0.00298579963682465	84.7558367225061	0.47374152730715	0.170321443803265	2.78145556266162	0.00541157386999258	0.131563043734804	1.6508721322665	1.89821117267699
FOXN2	0.060704029203747	0.0557299346601687	0.276042089937178	968.820858695679	0.101279819358706	0.0932102774511942	1.08657352094824	0.277225332534078	0.687148921353858	0.428095232680908	0.435757841862279
PPP1R21	-0.0442311201197373	0.0524687618162115	0.399228935090156	1136.95810203438	-0.056784739126741	0.0915723668452285	-0.620107801982623	0.535186815942645	0.842362485857729	-0.181174267298181	-0.184875192642293
STON1	0.0281276152404292	0.0932097487402179	0.762829778993698	49.9268473197818	0.0324698999636864	0.166812997711065	0.194648501071404	0.845668130822294	0.960055609828971	0.238951598974747	0.165578938461376
NRXN1	0.919730680814778	0.635153565659196	0.147604582143781	43.7367251031881	2.11637111889723	0.951109682182211	2.22515989327483	0.0260705062018669	0.275821172036632	5.4157351404714	8.34791879697924
ASB3	-0.11832474617991	0.0505421804518727	0.0192265604667747	523.989726024929	-0.17245831786443	0.0854967020276382	-2.01713415575586	0.0436815150916565	0.34305380194167	-0.611373173883393	-0.639062044343051
ERLEC1	-0.0426806879281501	0.0431671788902149	0.32279522510047	135.840669689321	-0.040723682982048	0.0760556717183477	-0.535445707886948	0.592341690647903	0.868726160203355	-0.172172221251553	-0.121812213136062
PSME4	-0.0649100915049436	0.0316713214637928	0.0404141171164968	958.044995592446	-0.0930585517651147	0.0627673573075238	-1.48259470777432	0.138182124064449	0.533479781181023	-0.30123953272328	-0.327302607279186
ACYP2	0.0417192905594554	0.0384387818582622	0.277769448187041	1514.28176493369	0.0665494503511703	0.0678524342037752	0.980796800175338	0.326692956529364	0.723574463980779	0.317866941249368	0.299390685852445
ENSG00000289065	-0.000801931148402794	0.0910459076730951	0.9929723342292	17.0759683174681	-0.0138472658030652	0.173811669886372	-0.0796682168240934	0.936501138377818	0.984712538906086	0.0709822352622115	-0.0162832285854956
SPTBN1	0.0351981140743238	0.0402224777770382	0.381527291387951	1444.63301352156	0.056223160120224	0.0660270590888082	0.851516952233208	0.394482250478061	0.767015564409542	0.280003994829733	0.25884499425266
SPTBN1-AS1	0.111286252507757	0.0911269307172695	0.222001810839065	23.9351760822053	0.162782356951731	0.174320761323807	0.933809350736809	0.35040224521244	0.742978480825365	0.721783344804915	0.677244655236731
ENSG00000289627	0.0421005172335948	0.0862513228309984	0.625468774565453	17.9130771612047	0.0795407594307889	0.172169490884051	0.461991024207398	0.644087757174213	0.891523472924355	0.32008040153059	0.350400448278175
EML6	-0.650639171593325	0.42041958750929	0.121719881794017	16.692512643568	-1.04195596214612	0.680891134362917	-1.5302827567597	0.125946754535393	0.520579918746293	-3.70207200925165	-4.05310353875439
RTN4	0.0185152003041663	0.0274890566468278	0.500598695096635	3916.19009518451	0.0295369613000612	0.0530917293723433	0.556338278094359	0.577979624304447	0.862482017013312	0.183140450093123	0.154062893117225
CLHC1	0.287592704435443	0.118902420528543	0.0155748488761141	77.1156521072377	0.422860354865509	0.187868768763866	2.25082837156934	0.0243964098396574	0.268822647531149	1.74544552570038	1.69842864866156
RPS27A	-0.0297629505741962	0.0606344369520252	0.623526276479287	169.57899366872	0.00382610440360124	0.107062490671533	0.0357371137137068	0.971491976978212	0.992510575067416	-0.0971698657086775	0.05311042604769
MTIF2	-0.0595746858821964	0.0561138082594498	0.288382779071403	63.4794534611511	-0.0404576235788084	0.112698867661071	-0.358988731816543	0.719603518907614	0.922256921542854	-0.270261352991188	-0.120767543436711
ENSG00000240401	0.0701803330094364	0.0953925280641215	0.461912969898334	48.6209908614593	0.0868406844669016	0.165021038375815	0.526240080183792	0.598721409480211	0.871988938896733	0.483116099555018	0.379063259665053
CCDC88A	-0.0839721052967664	0.042870369517681	0.0501427030765934	3795.68356001778	-0.109498371555986	0.0806144194994472	-1.35829758789911	0.174369275363396	0.574521852425909	-0.411916495460867	-0.391852784379488
PPP4R3B	-0.0271877658280188	0.0337627917104839	0.42067068140471	407.31529809559	-0.0366345937563842	0.0607702123427824	-0.602838008031663	0.54661645925599	0.847166434155967	-0.0822179498561485	-0.105756597134596
PNPT1	0.0461647699734596	0.0279732325594683	0.0988776147541218	456.075258157259	0.0829737832100158	0.0501275715956283	1.65525240040258	0.0978733099651425	0.472241240818325	0.343678073526773	0.363880054244519
ENSG00000285755	0.0331805837411531	0.0896248001396983	0.711221150850426	153.05759469016	-0.0197639383609823	0.154268862105236	-0.128113593963635	0.898059078273262	0.975364220253085	0.268289905649812	-0.0395147643514853
VRK2	0.0105464932324426	0.0412892680273749	0.798391460673429	1663.17095714016	0.00384635823006262	0.0689674654964542	0.055770618832736	0.955524541276731	0.988909467752054	0.136872920057957	0.0531899517421119
FANCL	0.0399862116564075	0.0445841051747923	0.369787508948748	610.264519405635	0.0565867130576908	0.0779835783693665	0.725623448435127	0.468069642291354	0.807399546838523	0.307804420506874	0.26027246771632
ENSG00000271955	0.199927800755929	0.157169489254319	0.203354559087051	39.542503671408	0.30218974947555	0.259329525118809	1.16527321498431	0.243908417623644	0.653672291897713	1.23644970899952	1.22462120747247
PAPOLG	-0.0064463879886995	0.0371429499970962	0.862214283704409	102.386571945241	-0.0171446049638293	0.0725716925237948	-0.236243697337056	0.81324357340073	0.949031055298241	0.0382096569706449	-0.0292300752963869
REL	-0.0811725128919355	0.0969101278300424	0.402251973480726	39.2131949304448	-0.0489294216479329	0.1834833830059	-0.266669498056724	0.7897236407196	0.944430326353955	-0.395661634476409	-0.154031659021704
PUS10	-0.0202567003412869	0.0708848478257296	0.775054963542195	61.5128023652945	0.000811299016019894	0.122440445202055	0.00662607045148409	0.994713199373993	0.998845330145826	-0.0419751253054775	0.0412729348727938
PEX13	-0.00925161212527599	0.0523214605813375	0.859647805152192	64.3837921074838	0.0184617408999108	0.0990639815242205	0.186361789783273	0.852161054811478	0.961955137867953	0.0219220972917383	0.11057656252791
SANBR	-0.0379843805005352	0.0432243867739999	0.379524914808752	215.242036452475	-0.0524350946493821	0.0719948474748009	-0.728317323927037	0.466419359942652	0.806486054210781	-0.144904743227098	-0.167796518732937
C2orf74	0.0543976353992567	0.0689960920608484	0.430453309175778	55.8453401107371	0.0599146154411263	0.129639772988434	0.46216229834398	0.64396493757119	0.891501039624366	0.391479347301183	0.273339319479657
USP34	-0.0521938612257184	0.020149213784913	0.00958736223426348	1386.14249722272	-0.0779288532559361	0.0464740051524737	-1.67682671205686	0.0935763726629548	0.46634517266603	-0.227407158025276	-0.2678965596056
USP34-DT	-0.0519657437702276	0.088106673786032	0.555321488818253	32.7714019472418	-0.0634686697043493	0.156998358045097	-0.404263270614068	0.686019131617635	0.910586167796336	-0.226082673246444	-0.211119330838401
XPO1	-0.302725881024729	0.0591017448378486	3.02128956627559e-07	579.602213517474	-0.426250029452261	0.105064323921281	-4.05703871250936	4.96988467438999e-05	0.0120390853405785	-1.68203431980827	-1.63556323097286
ENSG00000289410	-0.131783158247248	0.0998290907168731	0.186805727254759	65.0765739462225	-0.180289140051697	0.169190015864095	-1.06560153169155	0.286603806524886	0.69391456998635	-0.689514769370163	-0.669809398356612
FAM161A	0.0193221320399227	0.0477468344086525	0.685713621436565	88.3740709655474	0.0493379344256031	0.0916070406048754	0.538582341486286	0.590175074770047	0.868099357429616	0.187825618964861	0.231810480272761
CCT4	-0.0348281875199873	0.0638016624192109	0.585146961288529	172.116473211632	-0.0324833582301679	0.108999554731295	-0.298013678223234	0.765692723988242	0.934534762447373	-0.126579404849125	-0.0894569666148547
COMMD1	-0.0159769786758375	0.0200408567110045	0.425323072936983	498.544268182264	-0.0304179026604877	0.0496128875589306	-0.613104863617484	0.539807004527423	0.844984973502274	-0.0171264078264572	-0.0813470527282259
ENSG00000229839	0.0526018833744888	0.120321862477892	0.661983395306042	23.3473903506187	-0.00826957008402664	0.237291690737319	-0.0348498089348649	0.972199502944306	0.992669591582085	0.38105293684415	0.00561733060892225
B3GNT2	0.111580163851073	0.0833820710647784	0.18083798601321	18.3066804671019	0.151861676644756	0.169149704721999	0.897794512230124	0.3692951108975	0.754288207380442	0.723489838942816	0.6343651190351
ENSG00000228541	-0.104747522216532	0.121257073855053	0.387672113823851	150.213323958857	-0.182493739453983	0.188774263812136	-0.966729975626322	0.333679038002974	0.728025678185452	-0.53254173838631	-0.678465653939889
EHBP1	-0.236656701495956	0.0596643376357494	7.29454844843096e-05	411.632204914014	-0.345680695817495	0.0991664251745696	-3.4858642449697	0.000490549880785735	0.0368828455146099	-1.2984265750722	-1.31921154213832
ENSG00000286480	0.00420775841114938	0.0810018338317638	0.958571355578745	20.4968915946951	0.0515770767538459	0.170191200299446	0.303053722302315	0.76184892091584	0.934007426779556	0.100069257796383	0.240602367025748
WDPCP	-0.108634197081645	0.0458799880702762	0.0178946685311176	1318.91979045006	-0.160367865430242	0.0795209656517479	-2.01667401943474	0.0437295429113992	0.34305380194167	-0.55510836612654	-0.59158945305084
MDH1	-0.0439089002303076	0.0790241618436621	0.578457717000014	64.2665545348722	-0.0353929104838325	0.147694086489533	-0.239636611898749	0.810611979414563	0.948319226730662	-0.179303409418988	-0.100881186323207
UGP2	-0.022969776215428	0.0402979851181704	0.568678965487458	234.196455978125	-0.0501365499531716	0.0770189675382284	-0.650963672400391	0.515069937525554	0.831505954886969	-0.0577276581021628	-0.158771391383564
VPS54	-0.0362336652529305	0.0194459378076053	0.062419713406313	450.809812759239	-0.0363692418429127	0.0443127547119739	-0.820739809098016	0.411794490126082	0.779769905954774	-0.134739823175136	-0.104714705360454
PELI1	-0.00221983572709745	0.0316805757834271	0.944138502721991	230.973700788849	-0.0142062498592156	0.0694312660187225	-0.204608826452694	0.837877758788627	0.956209334345565	0.0627496647722583	-0.0176927625521368
ENSG00000225889	0.021030308628658	0.115450794272565	0.855458577341306	30.947949932404	0.0438733189789972	0.199558928364344	0.219851446079604	0.825986851503712	0.952991128559315	0.197743553068013	0.210353925435138
LGALSL-DT	-0.14597642677581	0.136011987311279	0.283153813053558	17.5487610379277	-0.20022846853125	0.237415305634673	-0.843367987569237	0.399022669855706	0.77032503838822	-0.771923053679251	-0.748100231284777
AFTPH	-0.0828028074549196	0.0393960965655683	0.0355705951849348	257.979575764895	-0.100004931149806	0.0676992874958308	-1.47719325932293	0.139623840167345	0.534707697543036	-0.405127373645903	-0.354577238339114
SERTAD2	0.0831098661371294	0.0544143566476363	0.12667355256444	178.162453226543	0.121892830855631	0.0963502591683234	1.26510122450927	0.205835044008423	0.614728864337095	0.558186943161372	0.516693859386993
LINC02245	-0.310879251033261	0.15355585146644	0.042915097536763	38.7795471558313	-0.497275458775392	0.253445190780014	-1.96206310818113	0.049755137377663	0.363301985451667	-1.72937403105154	-1.91444122962215
SLC1A4	-0.51882164798771	0.246896580576993	0.0356082930866026	16.5190536035825	-0.697174289133389	0.415265521542054	-1.67886389061266	0.0931785733647306	0.465279518320232	-2.9367193394032	-2.6993345597131
CEP68	0.00477782984983428	0.056321449994362	0.932395396086326	104.420538287903	0.0423087895865872	0.0982187613710989	0.43076077315547	0.666642324666239	0.90366778438132	0.103379179616089	0.20421087455968
RAB1A	-0.0986192776194784	0.0338725709351489	0.00359722132580848	346.112378760882	-0.140844596017176	0.0648900493250224	-2.17051146488903	0.0299681210532113	0.295810897433403	-0.496960214507342	-0.514932256425722
ACTR2	-0.056788436379894	0.0378292514680673	0.133309553745549	201.262416874553	-0.0639219635398088	0.0708501843330095	-0.902213087256955	0.36694368402188	0.752928124689664	-0.254083962936197	-0.212899167705813
SPRED2	0.128932033253613	0.112096451133538	0.250066299503215	80.6903442496794	0.192154114496039	0.208137219194455	0.923208810224935	0.355898398454767	0.746493330480242	0.824237442226801	0.792571476050489
LINC02934	-0.575801557903559	0.370106868988334	0.119762540841643	28.9386917393835	-0.85435503538339	0.611572489504431	-1.39698081592207	0.162419340116437	0.561625136498578	-3.2675533968863	-3.31649734715613
MEIS1	0.0570659903063363	0.0427231514990019	0.181642169109947	547.086334493616	0.0401543893663285	0.0762607944255135	0.526540402166263	0.598512788215887	0.871801120841936	0.406972223334469	0.19575172369722
ETAA1	0.0463988185535075	0.0481979556103948	0.335712191733005	57.9312430840993	0.0652161154581191	0.0955741887824515	0.68236117187001	0.495010601348953	0.820549914820428	0.345036995320432	0.294155409275493
C1D	-0.0405335610859395	0.0462692120431395	0.381009692011523	90.7780809119337	-0.062791210158189	0.0851370350724682	-0.737531088611923	0.46079944464893	0.803138144195576	-0.159705674951489	-0.208459317879669
DNAAF10	-0.0518720623244379	0.0550981601147027	0.34647523531679	70.9933023768618	-0.0790702695839968	0.0996348732020082	-0.79360034336254	0.427428132510034	0.785661722625954	-0.22553874446756	-0.272378276988074
PNO1	-0.100498417862676	0.103327585528962	0.330742479673423	30.1371551428497	-0.15330680347628	0.186502566721383	-0.822009081008015	0.411071728582974	0.779060102089289	-0.50787078969349	-0.563864526291149
PPP3R1	-0.14188260389453	0.0320102329742812	9.31838865788628e-06	224.949658187038	-0.194386459105595	0.0657074720574095	-2.95836155339771	0.0030927913521324	0.0993483840467713	-0.748153692926815	-0.72516185678647
ENSG00000289156	-0.103956160263515	0.104401716549824	0.31938023687842	24.2094461979522	-0.200442117854984	0.194445879036971	-1.03083757211883	0.302616995762573	0.706489305545803	-0.527946970050572	-0.74893911527863
ENSG00000273064	0.0938123948698249	0.129243844704275	0.467927172434627	28.218663624876	0.141509366723329	0.212660173237145	0.665424863382984	0.505778786553508	0.82605988258574	0.620327459199327	0.59371726234774
CNRIP1	0.0849732773089757	0.0616292569338644	0.167962142379921	48.1334207391969	0.200342694754289	0.125487183532276	1.59651917522525	0.110372928101464	0.492387081959801	0.569006192957514	0.824723550257747
APLF	0.0181570688709701	0.0823002218699347	0.825388384511209	147.912638771189	0.0451063629403645	0.140328008883263	0.321435209544574	0.747880604266728	0.92996084113418	0.181061084307331	0.215195414398595
GFPT1	-0.0551513626094865	0.0316789938701156	0.0816933491015676	166.89801880705	-0.0781528516844427	0.0623634617762833	-1.25318334579951	0.210138989465246	0.620887221755886	-0.244578862653256	-0.268776078871274
NFU1	0.0216745669359743	0.0415420690142631	0.601844533656935	91.2811992608855	6.49955012390632e-05	0.0754478498062742	0.000861462605043759	0.999312652372742	0.999930271136244	0.20148421517491	0.0383426093179826
AAK1	-0.0592458361571102	0.0296827613335347	0.0459374266530631	528.155137668234	-0.0860627288431848	0.0504264714751258	-1.70669742152468	0.0878783067280277	0.45752263349328	-0.268352001273835	-0.299833838502068
ANXA4	0.0354887345118037	0.0332927670027597	0.286442041938389	464.713671646183	0.0441972126340504	0.0621014018054023	0.711694283046049	0.476654108602014	0.810528726666294	0.281691381465847	0.211625678596749
GMCL1	-0.0251089946899988	0.0385229716690548	0.514534861739161	185.150847269874	0.000953517473666511	0.0737686227688449	0.0129257865726241	0.989687001633951	0.998228330358896	-0.0701482872121468	0.0418313489396632
SNRNP27	-0.186378439102413	0.0708478213326793	0.0085212487767482	44.8665091825001	-0.213495265636076	0.129147669620663	-1.65310970196491	0.0983085391570678	0.472241240818325	-1.00650330640749	-0.800191684449358
MXD1	-0.169439771567364	0.0826528196632895	0.0403626701909186	132.969737911363	-0.241293121869631	0.143270888401758	-1.6841741163285	0.0921480239657744	0.464675221550822	-0.908154816259758	-0.909338655992261
PCBP1-AS1	-0.0263070831545862	0.0320987639846061	0.412463073278033	634.669829082868	-0.049528843020968	0.0607056153969782	-0.815885691909705	0.414565516251067	0.781169376216316	-0.0771045717789093	-0.156385258773971
PCBP1	0.0866585502353005	0.0650859177961199	0.183041466720018	155.804691596232	0.176253533376348	0.114847441857814	1.53467530948193	0.124863603648089	0.518563933183418	0.57879114489945	0.730138594161861
LINC01816	0.0105792677916406	0.0863389627065527	0.902477869569256	33.6141066997988	0.00285170335843553	0.151179645865554	0.0188630112348033	0.984950387045931	0.996979760237321	0.137063214153151	0.0492844862969944
TIA1	0.0750291803851154	0.0535044042675335	0.160825935483373	267.960412514875	0.12563205294946	0.0913138808768964	1.37582645423678	0.168875369171169	0.569769092241638	0.511269247809926	0.531375738595184
PCYOX1	0.0120876134092519	0.043803689027394	0.782586725423857	68.4071738474941	0.0294880431209666	0.0948241123176049	0.310976210588705	0.755818706804041	0.93245271996988	0.145820899124892	0.153870818194011
SNRPG	-0.0964293837679265	0.0534752451504807	0.0713485269011731	48.1463747259426	-0.150972226848727	0.104663270908776	-1.44245660906503	0.149173603980777	0.545993501577982	-0.484245356420761	-0.55469792126264
TGFA	-0.0319947539513076	0.0352221925030002	0.363683205920287	169.405124847581	-0.0148504425527775	0.0689869482064586	-0.215264523781141	0.829561087156053	0.955146756725148	-0.110128056900006	-0.0202221547830197
TEX261	0.0980209800118068	0.0624965058039674	0.116782361514689	73.2654858544752	0.182037924074599	0.11166284991902	1.63024608638072	0.103049497137197	0.479954281496831	0.644763147160948	0.752850731444338
NAGK	-0.0412484021067087	0.0449756896501987	0.359076294702083	110.858520314146	-0.0551360832446505	0.0802733269182706	-0.686854343296208	0.492174520566327	0.819038565645991	-0.163856151070277	-0.178401823072543
MCEE	-0.00434197105647967	0.0435738159812818	0.920625106996713	78.116061934766	-0.027868438141214	0.082300282264585	-0.338618986161196	0.734896777862766	0.925300757977226	0.0504282230117394	-0.0713367005270762
MPHOSPH10	0.0154450279400732	0.0402389377903665	0.701102306221664	102.423354165618	0.117898588076573	0.0900477168896247	1.30929014248175	0.19043608745953	0.596930948785892	0.165314560549151	0.501010653485127
PAIP2B	-0.0559290431060328	0.0537719819079589	0.298286491581354	178.252871052636	-0.0638513985220346	0.0977270748375702	-0.653364470676734	0.513521338266622	0.830784276600014	-0.249094194363641	-0.212622097491397
ZNF638	-0.0525574299405219	0.0161751401271707	0.00115700786882863	3357.68594535678	-0.0761539900498151	0.0362887783880983	-2.09855479937543	0.0358561644324891	0.319520597412879	-0.229518093498323	-0.260927642930033
ENSG00000281195	-0.119761783443319	0.0676926114180901	0.0768604664475156	32.8153255654239	-0.201545332997527	0.134649471081735	-1.49681488815641	0.134441431257922	0.529862723430987	-0.619716831662254	-0.753270837507751
ENSG00000289463	0.0737069230173201	0.0495106011307908	0.13656377181611	67.1241572924733	0.0939838083343795	0.10018490559751	0.938103477503451	0.348191234894824	0.741248167031034	0.503592019631245	0.407110398658093
DYSF	-0.149325596729456	0.0988214311170084	0.130771914347295	804.091247245168	-0.169621933881637	0.157193245160472	-1.07906630280759	0.280558171716661	0.690586304426154	-0.791368845829529	-0.627925116399631
EXOC6B	-0.0176456961631848	0.0326556070658179	0.588950638721294	3629.58682759249	-0.0187513340847756	0.0613018447055494	-0.30588531511317	0.759691967254296	0.933472115865936	-0.0268152363617679	-0.0355388214157869
SFXN5	-0.117642986191254	0.0531692893715247	0.0269244349093464	131.606001494296	-0.187942268731418	0.102434963713604	-1.8347472573611	0.0665431466876655	0.407744722424101	-0.607414771288343	-0.69985904719289
SMYD5	0.109277932719223	0.0950042890074888	0.250044171584076	20.0327674663165	0.236048622134927	0.173857204660301	1.35771550334162	0.174553975475702	0.574890148527157	0.710122733453553	0.964921190211841
PRADC1	-0.145575285854803	0.078893929001142	0.0650080670270045	21.9268209417653	-0.161415684001086	0.155262600486281	-1.03963017169321	0.298511753720987	0.704053714800449	-0.769593968239919	-0.595703663253711
CCT7	0.091061787485172	0.0434355605522747	0.0360396251317225	65.4685538078267	0.193688818711578	0.0996814697185283	1.94307747727335	0.0520067978647806	0.37135751887099	0.60435701272176	0.798597419775531
ALMS1	0.0400161769908973	0.033227996107719	0.228477120201001	382.179573137626	0.0730296943624102	0.0617711632670241	1.1822619244957	0.237101788470245	0.64868261929957	0.307978403814459	0.324835058351649
TPRKB	-0.0630176043261678	0.0670476940506762	0.347272861291682	31.8033463389748	-0.0703571953720604	0.134737231782984	-0.522180799182382	0.601544453441225	0.872773466101501	-0.290251463191163	-0.238166802007011
DUSP11	-0.181422345004831	0.0540963718607975	0.000797422656983048	45.4919819166242	-0.264084289983169	0.10506502430435	-2.51353189828591	0.0119528968002806	0.196075115079425	-0.977727467309242	-0.998827102749359
STAMBP	0.0314527549234301	0.0346630109857828	0.364202343636221	223.814836436554	0.0621953069933947	0.0671260895746815	0.926544468588461	0.354163098554757	0.745580498880751	0.258257867704372	0.282294347301302
DGUOK	0.0856679973844365	0.0469935603671849	0.0683074620756974	104.177201081346	0.121425034546605	0.0903220188592748	1.34435695836018	0.178832985109275	0.579624993479713	0.573039843795486	0.514857079241066
TET3	-0.0844809576718905	0.0515584064926138	0.101307292852148	360.144638165715	-0.126059406545617	0.089840040198908	-1.40315394190072	0.160570938655455	0.559596272159173	-0.414870970049733	-0.456878907241162
ENSG00000217702	-0.184240063691751	0.0837493364562547	0.0278140767983466	31.6924745852652	-0.240455100450229	0.173155551760548	-1.38866526660807	0.164934560725096	0.565237846740509	-0.994087572255289	-0.906048204410408
BOLA3	0.117514755792418	0.108115275935141	0.277063581503651	18.7541733943484	0.241482554024074	0.198818729496417	1.21458654642708	0.2245238226156	0.636481986824755	0.757946985933066	0.986257267508148
MOB1A	0.0434490065716533	0.0472032840682537	0.35732941987309	55.6426315661569	0.0896062393504497	0.0991987041409652	0.903300503029917	0.366366429643868	0.752928124689664	0.327909936534092	0.389922080490617
SLC4A5	0.0130115815752592	0.050973675428244	0.798521668150654	243.790079859301	0.0165886119473594	0.0888335779906871	0.18673808173187	0.851865996352265	0.961955137867953	0.151185599381472	0.103221810033237
DCTN1	0.0246341693408506	0.0522883151195534	0.637553700847621	130.797992943999	0.0710380881941976	0.0934500554835637	0.76017170697873	0.447151954616692	0.796852917470102	0.218668118652258	0.317015110657115
RTKN	0.00034379753468716	0.0559087697777715	0.99509363169143	330.579100027182	0.0249304826183052	0.0956680974662553	0.260593481825003	0.794406016801762	0.94506171073089	0.0776345109425559	0.135975771816709
INO80B	-0.0171940609272757	0.109545861194487	0.875278224823389	15.4450777932572	-0.0653383020751954	0.205865235121414	-0.317383855689187	0.750952355763417	0.930980710241209	-0.0241929732199201	-0.21846035416991
WBP1	0.051638122477806	0.046195487966549	0.263644967923023	62.7047414192127	0.0815451613566713	0.100028111864496	0.815222439339221	0.414944995643259	0.781169376216316	0.375457193917142	0.358270637911746
MOGS	0.0438466961141397	0.0641168041321712	0.494065756810146	33.5343399581844	0.0661841780652382	0.129142849643933	0.512488134246058	0.608309422667274	0.875489438659128	0.330218982742724	0.297956461448122
ENSG00000286883	0.0662330349297876	0.104337593733714	0.525561798911856	15.7356165271193	0.136756349915387	0.203238974946501	0.672884469877812	0.501020793046794	0.824332626491247	0.460197484174368	0.575054766005549
CCDC142	-0.0642998897572699	0.0848155635861855	0.448382572800542	44.2471804562457	-0.064681754721349	0.147942168995859	-0.437209722963841	0.661959259056794	0.900626967371749	-0.297696608201913	-0.215882451948071
TTC31	-0.0558698005165009	0.083524118887092	0.503555318461109	31.2873725165446	-0.108639558817406	0.153212155195566	-0.709079241648508	0.478275303969559	0.810860159567326	-0.248750222842808	-0.388480696663409
AUP1	0.00628785713832231	0.0566458406698599	0.911613983368912	113.338952938631	0.0424755881188545	0.104891584320335	0.404947531244599	0.685516079011374	0.910167613951378	0.112146628625722	0.204865801130341
HTRA2	0.0415118485749244	0.0722693323459759	0.56569393189774	24.7547253003001	0.11585882494115	0.136561903645334	0.848397846313333	0.396216441684297	0.767798354142718	0.316662501411957	0.493001619729943
POLE4	-0.16407481498622	0.0824346197263136	0.0465509653764013	39.7155761921537	-0.232477030990641	0.140339848730372	-1.65652901220728	0.0976147347627993	0.472241240818325	-0.877005059150948	-0.874722690926323
ENSG00000270571	-0.307627506394673	0.103730336598305	0.00302047480274562	38.09760280743	-0.455329490573443	0.167917465788028	-2.71162674136728	0.00669539394755678	0.146510973440654	-1.71049390515678	-1.74974236366603
MRPL19	0.0735586549942096	0.0486665081409603	0.130665147523287	186.378573665479	0.128862082828625	0.0839745737032751	1.53453690975509	0.124897620184181	0.518563933183418	0.502731152849373	0.54405829858621
GCFC2	-0.013748812643025	0.0287138532388972	0.632065561485309	261.127952704807	0.000568894406445592	0.0615485907822703	0.00924301270289145	0.992625247877423	0.998845330145826	-0.00418933561153029	0.0403211446051998
LRRTM4	0.372001741241452	0.320036676403325	0.245084303431128	202.427824216051	0.444461446613221	0.471796215067863	0.942062340515576	0.346160723866571	0.738541485922653	2.2355372821811	1.78324431669273
ENSG00000227088	0.384925156140268	0.0847019236427939	5.50742512260996e-06	3315.90331996768	0.530047695152086	0.139147818194686	3.8092418697538	0.000139393548269509	0.0211511368242628	2.31057260241638	2.11929468529847
ENSG00000229494	0.598223028154186	0.138398793412586	1.54300178160645e-05	25.2831326260392	0.824743759836959	0.243924263405562	3.38114687043533	0.000721839487219119	0.0449959619816804	3.54901261671423	3.27640488529797
CTNNA2	0.282425893611868	0.219828297880276	0.19887729378725	487.966485678	0.543175152092524	0.377006636187844	1.44075753568934	0.149653193998798	0.546201163782815	1.71544623311575	2.17083902587892
SUCLG1	0.0542475476613542	0.0312471625762867	0.0825498392278706	172.564765407523	0.0789855224586064	0.0599387362792467	1.31777090011747	0.187580352052571	0.593301321961121	0.390607914977368	0.348220336492101
DNAH6	-1.21028426925748	0.446575839800895	0.00672542583716075	17.2114509266258	-1.75969985674442	0.725845063258389	-2.42434638715452	0.0153359698717606	0.221622060853562	-6.9514569009476	-6.8712910918021
TMSB10	-0.695095429535679	0.256264118616398	0.00667942882225269	18.9443582550075	-0.997884903162598	0.42317167066447	-2.35810894806759	0.0183683012105122	0.235883351402702	-3.96019183108544	-3.88006060406455
TGOLN2	-0.012263301334417	0.0400299285359868	0.759335649222046	254.619919020854	0.0137097249681653	0.0683905448877416	0.200462285988054	0.841119050731661	0.957530591612785	0.00443576987546691	0.0919179960789058
RETSAT	0.106913722847917	0.0571975310481857	0.0615947564559596	48.2571197954068	0.169384636452817	0.111974034784414	1.51271352129926	0.130352443503838	0.524745433713902	0.696395769939204	0.703168194331575
ELMOD3	-0.0060564162292987	0.0377201525453807	0.872438530267323	245.025088040654	-0.00393785203224894	0.0692688573972865	-0.0568488088328595	0.954665632949882	0.988744584957714	0.0404738925522196	0.0226256172536513
SH2D6	0.0860775179654996	0.184431632877141	0.64070182388602	34.8306760688297	0.128337357850757	0.289943804478842	0.442628384770755	0.658034550248139	0.898371553243885	0.575417582820627	0.541997990706855
PARTICL	0.165552427152118	0.0897640060615408	0.0651383430879342	15.9789141835403	0.228667573299617	0.191735939829147	1.19261716662707	0.233019339608045	0.646131686747176	1.03686104092964	0.935939850053244
MAT2A	-0.0463911243588726	0.0660402284417601	0.482387566746961	558.35698129385	-0.0512634947451232	0.114685880375644	-0.446990462794667	0.654881946007096	0.896785765142493	-0.193715581731096	-0.16319628696199
GGCX	0.105914129662104	0.0403264612753026	0.00862888690564574	76.4537739860283	0.141600573125356	0.0800761880906961	1.76832309955833	0.0770069043354215	0.432763104415977	0.690591979270117	0.594075379983965
USP39	-0.0520150220015873	0.0566961524724526	0.358914856059935	47.4228975571701	-0.0779018113359451	0.107055024697635	-0.727680102414341	0.466809433338139	0.806486054210781	-0.226368790182228	-0.267790380782063
C2orf68	-0.0374270414085788	0.0439600927576282	0.394554538185817	94.0396253640298	-0.0278710347575742	0.0841901233541775	-0.3310487459476	0.740607665516271	0.927226967618461	-0.141668747356655	-0.0713468960187571
ATOH8	0.0599404412691655	0.109948078072669	0.585636305092459	31.0079544497639	0.129173853309792	0.196315072914969	0.657992539196119	0.510542925284632	0.828549092133597	0.423661724537146	0.545282450677289
ST3GAL5	0.150998125281757	0.0636565348682037	0.0176884619126794	509.704539934393	0.216603778319185	0.105758804122001	2.04809216705322	0.0405509692830968	0.33402412698048	0.952356541910314	0.888571927996032
ST3GAL5-AS1	0.361411678320562	0.108320613874571	0.000848405692052479	32.0242566188867	0.550725263588819	0.18721532586162	2.94166762819347	0.00326450104448082	0.101199532378905	2.17404975981938	2.20048418260281
POLR1A	-0.0632520197535149	0.0662732818171854	0.339875101482379	117.69165975571	-0.0747909295448123	0.110627097932622	-0.676063378164035	0.499000406783917	0.822537548746731	-0.291612514956257	-0.255575650139624
PTCD3	0.00200980362240372	0.0301338501688509	0.946823815150132	280.443419177977	0.017399252088804	0.0570341070097117	0.305067493839104	0.760314748001759	0.933819947932163	0.087307596677595	0.106404750318502
IMMT	0.0249427432592803	0.0422075795885818	0.554551159105442	170.5116173725	0.0299017506604489	0.0706653572092688	0.423145821960507	0.672188872319557	0.905830976352126	0.220459745940163	0.155495221337174
MRPL35	0.105056980313798	0.0600819288939745	0.0803667523073127	34.8632948700533	0.175375933739336	0.126039239133068	1.39143916565681	0.164092294982935	0.563787179896414	0.685615239271969	0.726692740575085
KDM3A	-0.173043107089747	0.0611925652822623	0.00468624487944499	130.394810868358	-0.255467164205103	0.10748822284666	-2.37669911586079	0.0174683305784288	0.232079249113411	-0.929076332511778	-0.964992364768923
CHMP3	-0.0458843325854165	0.0484431396264153	0.343547489819462	111.071749951075	-0.0554045843256602	0.0882152300341189	-0.628061439098797	0.52996369265329	0.839497431823865	-0.190773071310157	-0.179456079904508
CHMP3-AS1	0.155472569639608	0.0922521271920591	0.091930580983124	15.9644108414652	0.328091499264011	0.218428289092142	1.50205589499265	0.13308267406463	0.528117480149108	0.978335849074474	1.32632320647986
RNF103	0.0154230575306117	0.0340335750969947	0.650425014871917	149.671609448759	0.025611105011708	0.069127265861278	0.370492087204829	0.71101587126804	0.919011527128116	0.16518699699706	0.138648203545978
RMND5A	-0.0860302912817838	0.037334967597904	0.0212068225088897	194.734604423273	-0.106963333960769	0.072009230776744	-1.4854114230493	0.137434871536138	0.532278475005544	-0.423866637563299	-0.381899078815268
PLGLB1	-0.261216877073845	0.112859160847536	0.0206381998840573	34.260760212584	-0.370246197700345	0.194862834941124	-1.90003495439349	0.057428532662306	0.385486518429402	-1.44102670467806	-1.41566682676233
KRCC1	-0.0319308817091975	0.0329648006230449	0.332727000069646	259.563431548087	-0.0384479250515697	0.0663681000566789	-0.57931333002956	0.562377772668745	0.856550669588851	-0.109757204909383	-0.112876556947704
THNSL2	-0.137175456986435	0.177227445090218	0.438926071508098	45.4006335009869	-0.188112324288188	0.287411317072616	-0.654505627002366	0.512786103072308	0.83030740531169	-0.720823279223563	-0.700526762316659
EIF2AK3	-0.130787214001229	0.0544398139955462	0.0162870652405386	166.472968571844	-0.179364209792902	0.0914175481041784	-1.96203260219253	0.0497586886848814	0.363301985451667	-0.683732165002698	-0.666177703315537
RPIA	-0.0789214046711688	0.084892303409975	0.352544552802867	43.6777966761576	-0.119801821230495	0.160430870822015	-0.746750426627088	0.455214224550728	0.799985189257408	-0.382591356415077	-0.432308793611591
ENSG00000290846	0.123630595272544	0.145198936827992	0.394515753677597	19.2787744949231	0.156166376410269	0.254644732089113	0.613271576949876	0.539696783849971	0.844984973502274	0.793456483808959	0.651267319653001
LSP1P5.1	0.00361910537187615	0.159389525025876	0.981884755648302	25.8324895803228	-0.0231992191390432	0.267091230266574	-0.0868587827308629	0.930783762263545	0.983567123410766	0.0966514483663551	-0.05300323231731
ENSG00000291142	-0.0976821028722278	0.0740532234007631	0.1871424727404	30.6230812643275	-0.168368254749897	0.148626689364183	-1.13282651635562	0.2572871137479	0.66797524020919	-0.491518834823494	-0.623002604412867
MRPS5	0.032721423215917	0.0433413342848018	0.450266760326385	373.471028544455	0.0576665398279765	0.0721727883182348	0.799006677886752	0.424286539851769	0.784630485792098	0.265623949529062	0.26451235660478
ZNF514	0.0358213495179686	0.0404334501285189	0.375653342441242	138.945110966926	0.060173363011957	0.0793366883041728	0.75845569430949	0.448178227142787	0.796852917470102	0.28362259498008	0.274355279613883
ZNF2	0.134616807144528	0.0799005261069475	0.0920261968990772	25.196166445642	0.233737375798028	0.147275022536313	1.58708090328348	0.112494322408151	0.495933337053257	0.857244107470445	0.955846190469317
ZNF892	0.0195254467492763	0.057550065445894	0.734400633061768	153.319390013698	0.0471164644935745	0.0988364776622256	0.476711287249586	0.6335677242513	0.887669023293561	0.18900609521238	0.223087983350072
KCNIP3	-0.237515144174976	0.19258534978613	0.217464570003143	47.0332041921655	-0.318618331502523	0.295656105150846	-1.07766532113369	0.281183139882625	0.690837349353995	-1.30341082434596	-1.21295244492764
FAHD2A	-0.0573310456246917	0.0793271971135881	0.469854298071148	70.2649509614665	-0.07135722405406	0.133363469423929	-0.535058246177093	0.59260958115303	0.868726160203355	-0.257234435064871	-0.242093367465125
ENSG00000291126	0.131578421245585	0.06778925591733	0.0522592158438962	49.2486177080036	0.209757164268691	0.134492006932369	1.55962550528501	0.118848405608577	0.508003504350372	0.839602774996748	0.861689020815856
LINC00342	-0.0526337729205381	0.0688075239132605	0.444306013746802	516.938422763504	-0.0708469547871852	0.114314536606723	-0.619754555196425	0.535419392217419	0.842460939982527	-0.22996135249744	-0.240089819253246
ANKRD36C	-0.0758546697265511	0.0398149557099579	0.0567566365646015	830.58927779722	-0.109709369148795	0.0732539854859393	-1.49765734138592	0.13422230045193	0.529791922180215	-0.364785425053454	-0.39268125647692
ENSG00000291176	0.0482011246572675	0.054144166381727	0.373338795781948	196.125535736711	0.0669782223330549	0.09243017972939	0.724635855184407	0.468675456313939	0.807605489006385	0.355501459760865	0.301074238818255
STARD7	-0.0120933598427489	0.0354394834371049	0.732923114299966	203.011302554907	-0.0306712761785515	0.070713761362337	-0.433738434890941	0.664478392905039	0.901960857192766	0.00542247612520173	-0.082341911897706
STARD7-AS1	0.00213701353111524	0.0599802144304338	0.971578470545294	39.2475144675678	0.0154554739676425	0.110895063971766	0.13937026062384	0.889157571562878	0.972371949325014	0.0880461968318114	0.0987725971951237
TMEM127	0.0985153305726219	0.059829311257901	0.0996389612383992	34.2197162224447	0.206156982834143	0.126328354529571	1.63191378215795	0.102697650235609	0.479623857270548	0.647633422001589	0.847553078199115
CIAO1	-0.0855318666723368	0.0303819540579109	0.00487439425036486	146.803530899207	-0.0588825930794239	0.0672994091618087	-0.874934770049048	0.381609398986298	0.762010295772701	-0.420972708174215	-0.193112317251861
SNRNP200	-0.141104731860012	0.0432890627812274	0.00111572141791901	131.978435727377	-0.191889336742018	0.0817999696816716	-2.3458362819542	0.0189844443449749	0.238224822835964	-0.743637249117722	-0.715357023591189
KANSL3	-0.0875691135096048	0.0345790590214879	0.0113274357792779	168.923322873863	-0.142722454446214	0.0647278085753202	-2.2049634861365	0.027456656891936	0.284228157340939	-0.432801274387524	-0.522305578986777
LMAN2L	0.0369736075062383	0.0530123676762102	0.485519666028024	59.2589368171439	0.0886687559788023	0.101566769641502	0.873009511789872	0.38265789322724	0.762010295772701	0.290312780803286	0.386241096243939
CNNM4	-0.112054363498265	0.0432120724240029	0.00951078234993092	82.6887737126174	-0.14711407712569	0.0940909263631498	-1.563530967459	0.117927757694037	0.506371277060627	-0.574966374581603	-0.539549078327035
ENSG00000289135	0.162464316916128	0.0682306115320667	0.0172607454209563	37.3385894138865	0.247571292655677	0.125816860059599	1.96771158124916	0.0491012325313837	0.360653417876114	1.01893100136242	1.01016441259776
CNNM3	0.0209359004157021	0.0457458901208474	0.647199300455012	82.9548648798553	0.0561019184178948	0.0871249340063768	0.643924945914892	0.519624104527685	0.833623085901902	0.197195404567988	0.258368944426272
ANKRD23	-0.0400072341401278	0.0591826379779455	0.499043103175511	208.742190890997	-0.0513465679100534	0.0993857579532119	-0.51663909364384	0.605408120234773	0.875489438659128	-0.156649740336943	-0.163522469826324
ANKRD39	0.11674258392487	0.0583350531155195	0.0453662696093478	66.2750172938128	0.198054217092172	0.106136161986016	1.86603899543934	0.0620359099157101	0.39810690770616	0.753463638163781	0.815737950642979
SEMA4C	0.184781152301769	0.0622019325975029	0.0029715498017596	124.359482914909	0.269073936880924	0.114774295404727	2.34437454773382	0.0190590210487458	0.238900685580583	1.14850595526667	1.09459353107479
FAM178B	0.0122495865653724	0.0791258942807802	0.876970042569405	160.672049739798	0.0127554531761707	0.132087233570897	0.096568402799687	0.923069150097993	0.980685658768594	0.146761340001718	0.0881710928914829
FAHD2B	-0.0164857249165669	0.0763214690703722	0.828984810274753	41.2072895060024	0.005883279210939	0.138081170904208	0.042607396594431	0.966014499216703	0.991239552795266	-0.020080266182821	0.0611878259115054
ANKRD36	0.0792057552158695	0.0645993244777079	0.220157996824106	765.668363022895	0.11936321880541	0.103736645857853	1.15063695975836	0.249881621121447	0.659866007504587	0.535519079016763	0.506761456969326
APPAT	0.034025317557909	0.25051136844259	0.891960854854735	17.2122947654148	0.0489718870632848	0.393925106732887	0.124317760473418	0.901063685561185	0.975693400834099	0.273194559175998	0.23037321256756
ANKRD36B	-0.0115169639424624	0.0363936338440995	0.751656831179504	338.53153173618	-0.0178780652183302	0.067382164047058	-0.26532340525372	0.7907603356458	0.944482139528654	0.00876911873467643	-0.0321099723954025
COX5B	0.0261977571714241	0.0612112529033484	0.668658959453066	103.424673896626	0.0845043396440824	0.103137234844111	0.819338813686526	0.412593133619813	0.779769905954774	0.227746548347633	0.369889711901221
ACTR1B	0.0860176289217431	0.0559796010695374	0.124394033078558	140.702957295043	0.130964712042848	0.0931820784781151	1.40547103243256	0.159881257304613	0.558592529122571	0.575069857887857	0.552314173035011
C2orf92	-0.083193117634471	0.0685376971047135	0.224812621311288	97.1261165655759	-0.117171028683447	0.114520710830687	-1.02314269474522	0.306240382845148	0.708371543267489	-0.407393574146547	-0.421979110744848
TMEM131	-0.0218314809417963	0.0169183225466156	0.196910221903623	558.829919983024	-0.0354088676894084	0.0361891028605328	-0.978440052130297	0.327856727104365	0.723606464491395	-0.0511185419321727	-0.100943841538353
INPP4A	-0.488985240851724	0.209458249545707	0.0195683182791407	48.4547448260634	-0.719065769938004	0.323847718167271	-2.22038238838724	0.0263928215221606	0.277825852869514	-2.76348460372016	-2.78529042668133
COA5	-0.0380138724671265	0.0455478891214099	0.403947856417147	58.4594299954782	-0.0148486830366902	0.0931579631417745	-0.159392525726356	0.873359627237728	0.967713481137938	-0.145075978088384	-0.0202152461260824
UNC50	0.160161019922353	0.0519202321674641	0.00203722210857937	79.2699614046798	0.254528391501417	0.0967229365667099	2.6315205114339	0.00850037358752463	0.164573507493252	1.00555770731608	1.03748113311596
MGAT4A	-0.0680207570008891	0.0275284930304082	0.0134765237570276	207.111211394713	-0.0839040412309983	0.0586285361575303	-1.43111267532852	0.152397925120131	0.55092566535591	-0.319300531573861	-0.291357853397399
TSGA10	-0.0906947626682218	0.048286213110459	0.0603436234290407	460.836064276335	-0.139217095040689	0.0811758104031712	-1.7150071474402	0.0863439165133843	0.452818753815383	-0.450949270671496	-0.50854195059515
LIPT1	-0.1686236478235	0.0556495500047056	0.00244473559665929	47.5254182574379	-0.256171401604808	0.106993476237952	-2.3942712267343	0.016653428826152	0.229721700027733	-0.903416277185378	-0.967757519706744
MITD1	0.000398029738869449	0.0389251843313221	0.991841368140387	143.55139220873	0.000594910413973525	0.0723524980119174	0.00822238941737071	0.993439556353792	0.998845330145826	0.0779493914009907	0.0404232952318327
MRPL30	0.0983826148849033	0.0712394242329783	0.167274774061872	56.2620044024238	0.161006205186263	0.124588984059309	1.29229888502516	0.196253657950684	0.604700309449554	0.646862854453757	0.670270679093658
LYG1	-0.00346161953276472	0.0724633480066261	0.961899046475056	27.1193924772465	-0.0634531464055063	0.144125443768563	-0.440263320246214	0.659746403478366	0.899207602518912	0.0555396783831533	-0.211058379337579
TXNDC9	0.0750904194379787	0.0510949475171003	0.141663307376369	49.3857284326628	0.119325812658026	0.0978493136746511	1.21948543302801	0.22266000142595	0.63512808568958	0.511624811101709	0.506614583495712
EIF5B	-0.019613254534248	0.0393274094839448	0.617978643781822	224.976239096113	0.00417095696212361	0.0705019847249159	0.0591608445974651	0.952823996474351	0.988304220843876	-0.038239180699255	0.0544644733553419
REV1	-0.00398042801526433	0.02778706299278	0.886094696879488	359.529642984703	-0.00119781046514407	0.0535790199592341	-0.0223559607110289	0.982164009824349	0.996889896936906	0.052527397114624	0.0333842612454196
AFF3	-0.991751926159031	0.440395790061953	0.0243250549421529	90.50373370079	-1.47204488630489	0.639158615152693	-2.30309793438867	0.021273333509849	0.252391030900801	-5.68262474825868	-5.74182741629609
LONRF2	-0.387632116191211	0.309244174487982	0.210030216558514	55.8258183036953	-0.579606101080352	0.497116425929029	-1.16593632969815	0.243640189075448	0.653257070545936	-2.17501288588929	-2.23770861388617
CHST10	0.248749841929191	0.0759817909432911	0.00106108450528856	34.6079061274479	0.406855931329661	0.143990759452838	2.82556973013898	0.00471966141390095	0.122906367606755	1.5199179349025	1.63558803442315
PDCL3	0.177817243899739	0.0786664107613058	0.0237966816408342	18.9947163355538	0.317907456044644	0.156441132685684	2.0321219271876	0.0421413140856823	0.337696685987405	1.10807243973485	1.28633604106261
RPL31	-0.00672934400000659	0.0926620082697557	0.942106544732543	90.1218052151119	0.0334249105916025	0.156089942854371	0.214138784218708	0.830438831774851	0.955146756725148	0.0365667711632049	0.169328742653201
TBC1D8	-0.225401769042097	0.0841812250199556	0.00741566550806498	84.0376021716564	-0.31191385519624	0.137780197289481	-2.26385112906246	0.0235832726047817	0.263035633513126	-1.23307871868023	-1.18662763489683
CNOT11	0.0215732204065975	0.0417404103839514	0.605266069978922	77.9565110863827	0.0541371907728089	0.0847660577148379	0.638665902747681	0.52304029885292	0.835415613070897	0.200895781750304	0.250654533985193
RNF149	-0.0312542291436103	0.028599434795379	0.274469847258671	286.264690688575	-0.0300280368912759	0.0586405661659649	-0.512069354963088	0.608602471100379	0.875489438659128	-0.105828456792543	-0.0798162631716434
CREG2	-0.530057198327548	0.308128827403599	0.0853878434430332	42.5783445868858	-0.707883383862117	0.532050794733458	-1.33048083165959	0.183359897810983	0.585898127336174	-3.00195466028163	-2.74138331512021
MAP4K4	0.0283481337094231	0.0206633183985998	0.17009265384027	4466.34844625385	0.0356921051222868	0.0441734464852982	0.807999102677348	0.419091098702689	0.782440607038344	0.240231962877655	0.178230775056121
ENSG00000288948	0.0725324559695371	0.0701046124188917	0.300840932931974	65.5847010411422	0.107158582499649	0.125435231215386	0.854294136195645	0.392942035385376	0.766322743046917	0.496772884617307	0.458840528090343
LINC01102	0.081250103404143	0.0461097201706778	0.078051797019028	171.349580936474	0.0986926049249272	0.0878365128802119	1.12359429682187	0.26118517667639	0.671036810678689	0.547388876758346	0.425599266402126
PANTR1	-0.0854019970774198	0.0486788374686619	0.0793625378924371	505.817261736463	-0.123835645977109	0.0808448055017384	-1.5317699783995	0.125579206915166	0.519246831891608	-0.420218665475771	-0.448147416242366
ENSG00000269707	0.0866168389934159	0.0738301049019933	0.240719087898097	150.395606788874	0.114459824268849	0.121601044149114	0.941273367097832	0.34656478738934	0.739150199403341	0.578548963059996	0.487508509567589
POU3F3	0.00134671934179472	0.0451852785438649	0.976223063296511	317.533546219856	0.023508146674196	0.0777242569720343	0.30245572733689	0.76230467836443	0.934291745311331	0.0834576280951399	0.130391036810103
MRPS9-AS2	-0.0717451322060124	0.231514746270596	0.756641232506692	77.0859904843173	-0.123947644249591	0.359299436385125	-0.344970327525743	0.730116678190208	0.925127954111984	-0.340924822705947	-0.448587172177383
MRPS9	0.0152708734319079	0.0284966075896849	0.592038786838802	205.480583901642	0.0197775163697837	0.0534528495223804	0.369999289963072	0.711383019445104	0.919063654780613	0.16430339288233	0.115742892857863
TGFBRAP1	0.0942065459148834	0.0552454068635229	0.0881501170520657	62.4797108299642	0.134161073311029	0.102128274341726	1.3136526018458	0.1889631383163	0.595241523617202	0.622615960351584	0.564864534812835
C2orf49-DT	-0.0149933830813747	0.0645030162338665	0.816192648078449	35.512886686669	-0.0364025052895582	0.135564390527595	-0.2685255703794	0.788294795049627	0.944430326353955	-0.0114155016154929	-0.10484531271499
C2orf49	0.0115040057531321	0.0657338379235674	0.861072651259326	57.3095385887374	0.043818250393193	0.119523341071997	0.366608312654163	0.71391120673507	0.920193049919588	0.142432383959855	0.210137701230035
NCK2	-0.120607349432262	0.209836809146048	0.565448642293895	36.0990334653359	-0.246213637540998	0.323609457128226	-0.760835729975096	0.446755190290088	0.796657005477855	-0.624626316907225	-0.928658828722375
UXS1	-0.241591376310991	0.112423775835562	0.0316395602186651	47.2680719561458	-0.349458383042112	0.181263043841503	-1.92790750743257	0.0538666317782258	0.376250755703513	-1.32707805054538	-1.33404445286853
GCC2	-0.025586395240229	0.0519688636823796	0.622478396781787	264.104862292342	-0.0199323155845745	0.0888998830290786	-0.224210819018229	0.822593265405853	0.952471745053318	-0.0729201477031613	-0.0401758895791819
LIMS1	-0.0202318695225625	0.0477484582147166	0.671771664931747	320.247959358289	-0.0157109845009738	0.0848029592716956	-0.185264578452247	0.853021519359444	0.96205810868001	-0.0418309537804371	-0.0236010321591057
RANBP2	-0.0633806012532666	0.0346672598742506	0.0675112465373497	275.556572239006	-0.0748253137271156	0.0660414321323022	-1.13300561952104	0.25721189344182	0.66797524020919	-0.292359078777487	-0.255710658009866
CCDC138	-0.00908803967044563	0.047817580738135	0.849264895418473	239.53550897967	-0.00416296869736077	0.0866131920421207	-0.0480639103490874	0.961665308316031	0.990850136022924	0.0228718239410769	0.0217417072846827
SEPTIN10	0.147108816426634	0.0557970933236647	0.00837671742248531	219.488686542458	0.190918559773272	0.0966621853825273	1.97511114628475	0.0482555362003566	0.358784787462744	0.929774620821886	0.787720128700805
NPHP1	-0.114055428104434	0.0876526823770815	0.193183142807932	44.7154162489821	-0.178116049518338	0.153502404438104	-1.16034696766042	0.245907569153478	0.656183672733149	-0.586584861236332	-0.661276860861205
MTLN	0.00737317689889975	0.0887962246016679	0.933823867420809	24.9840139343647	0.0220422788157231	0.168078035257465	0.131143125167773	0.895662086783668	0.974168867168239	0.118448160877856	0.12463537579473
BCL2L11	-0.141862771095279	0.0755659204836064	0.0604717884899621	42.2699057787487	-0.193633147520858	0.133212169122146	-1.45356951093042	0.14606569501004	0.544364797387793	-0.748038540666006	-0.722204014375481
ANAPC1	-0.0424216962485431	0.0318502608454342	0.182889606467653	133.878469915275	-0.0778265470855676	0.064042473282633	-1.2152333146489	0.224277117543999	0.636251837519654	-0.170668476013182	-0.267494859252448
TMEM87B	0.0435941840136879	0.0521372147029802	0.403074277990871	87.745485206901	0.0756477747629167	0.0972341373472878	0.77799604981045	0.436571341964494	0.790227706095519	0.328752858930324	0.335114827574507
ZC3H8	-0.0995033746075581	0.0379528038001052	0.00874754420670559	117.681870063961	-0.117291905223153	0.0750808794909651	-1.56220739578933	0.118239138894029	0.506754632232961	-0.502093416616769	-0.422453726777419
ZC3H6	-0.0531724801297918	0.0467853894974059	0.255739453723835	495.059099954258	-0.0913366612248101	0.0864695734237295	-1.05628670997636	0.290837245892684	0.697023619054746	-0.233089168811927	-0.320541685277734
RGPD8	-0.105303995841862	0.127845178849685	0.410119277254234	29.0775501959008	-0.182046367543184	0.223519833417908	-0.814452859772928	0.415385567161616	0.781184990298068	-0.535772709225364	-0.676709069230375
TTL	0.0559881539738325	0.0397690063092162	0.15918026917556	390.134114389482	0.0936469872415928	0.0717667975966638	1.3048790022358	0.191934052275247	0.598468399187954	0.400714141008408	0.405787886521885
POLR1B	0.0829611181907736	0.0563178514302309	0.140727466396853	41.7432070034027	0.140376665754064	0.114336337553563	1.22775198819275	0.219540083907877	0.63165074914395	0.557323289871855	0.589269765410555
CHCHD5	-0.0741703871926416	0.0955580455560897	0.437641827361091	17.1674801972687	-0.0903822328605113	0.181427387184514	-0.498173039159691	0.618362083604602	0.879609875785869	-0.355006223481108	-0.316794167316543
ENSG00000243389	-0.0867027247912646	0.069030405613552	0.209113158377691	41.5034088605479	-0.111552754221079	0.127898296835747	-0.872198903198381	0.383099877766502	0.762010295772701	-0.427770889196158	-0.39991922102846
SLC20A1	-0.0715754402420078	0.0645310221565021	0.267359749934696	71.1600802537376	-0.103336274590231	0.113660247431686	-0.909168129801408	0.363261384274355	0.752320831097606	-0.339939565251928	-0.367657601250439
ZNG1B	-0.141993685717833	0.0670791865967203	0.0342762386548558	66.7903240930735	-0.190402720577094	0.121597312251048	-1.56584645706635	0.117384567227593	0.50548126559694	-0.748798650954485	-0.709519895329035
WASH2P	0.0543409192783158	0.0909280612694977	0.55008991007291	47.1035177140519	0.0894967087330815	0.156550929810921	0.571677912364837	0.567540200913415	0.857798932439755	0.391150044842768	0.389492013687029
RABL2A	0.0563930225145805	0.0878585289989078	0.520963000778397	75.668135358108	0.0796154305167197	0.145017566517283	0.549005423472135	0.58300172789409	0.865719279690271	0.40306486957714	0.350693640775563
LINC02936	-0.416407577321598	0.11382596337228	0.000253910674610171	16.4083324819828	-0.660666729328884	0.210963976583511	-3.13165659857267	0.00173823057811215	0.0728054445486329	-2.34208760706335	-2.555989347852
SLC35F5	-0.0192649836616208	0.0539623232261365	0.721085781064181	329.997650620911	-0.023358119811742	0.0942273651014632	-0.247891042974513	0.80421871032911	0.947203597798351	-0.0362170668337786	-0.0536271483148415
ACTR3	0.000182620899683174	0.0416067851500152	0.996497928692221	222.697048645859	0.00854303948411526	0.0783845824318344	0.108988773290265	0.913211394904649	0.978004625375224	0.0766986947889574	0.0716312491887613
DPP10	0.313839526827219	0.561733494588351	0.576367666053163	173.186110399632	0.385103708262562	0.854518253076592	0.450667621055538	0.652229122133885	0.895417409100947	1.89783858424914	1.55017895639382
DDX18	-0.0311767362627553	0.0575433320214287	0.587959177201244	170.305404748022	-0.0185924959720494	0.0997705550535835	-0.186352536197318	0.852168311004386	0.961955137867953	-0.105378521293572	-0.0349151510570374
ENSG00000236255	-0.0376764654722699	0.0730766579124533	0.606151584824251	26.041631830783	-0.0503495161202061	0.13162403915264	-0.38252523204988	0.702071816885363	0.915834715918109	-0.143116941556097	-0.159607592994855
CCDC93	-0.0111743294343515	0.0432389316474006	0.796073418305638	165.87675432046	-0.0117736443468665	0.0808112478667348	-0.145693138735864	0.884163638068438	0.970390384057123	0.0107585070071301	-0.00814125173055824
INSIG2	0.0316293912991652	0.056824015152111	0.577786990074851	55.4925027566618	0.042960509197974	0.105830388164415	0.405937367736307	0.684788620773136	0.910167613951378	0.259283445473271	0.20676982087843
C2orf76	-0.000482506422652968	0.0417428042480287	0.990777431962474	95.614367116916	0.0134011293110886	0.0790598565092047	0.169506117298965	0.865398561078062	0.965307141821546	0.0728368639942736	0.09070630978489
PTPN4	-0.125013153108418	0.0343342407987947	0.000271514087231688	371.838095175006	-0.180921564344389	0.061085005963703	-2.96179989655552	0.0030584648224317	0.0987961241800627	-0.650207085792422	-0.672292582516481
EPB41L5	0.122958831184437	0.0766832397580836	0.108832202596948	116.917440486908	0.189344791911017	0.12587247200109	1.50425894479436	0.132514705689022	0.52755763330307	0.789556118938811	0.781540803409187
ENSG00000224789	0.0315250823011424	0.100945297208394	0.754813548920897	37.7550256612111	0.0652588231565603	0.172353284933253	0.378634054940311	0.704959629647991	0.916807210411104	0.258677811503354	0.29432309903931
RALB	-0.116241087398659	0.101734809263829	0.253209219993922	21.6388544598753	-0.189907091034231	0.181340935009918	-1.04723785075799	0.294989892048835	0.700251839256313	-0.59927513283648	-0.707573829303072
NIFK-AS1	-0.0331233230611689	0.0525497273635831	0.528483013187887	171.111095656588	-0.0272712711810454	0.0883720265335477	-0.308596195547159	0.757628715221545	0.933067351146038	-0.116680701478014	-0.0689919526206094
NIFK	0.0450682706378262	0.0807843539541394	0.576923833574539	29.1539443979224	0.1274578630077	0.164702954989645	0.773865065236461	0.439010590521809	0.79122792654137	0.337311630954805	0.538544695682921
TSN	0.029675264776203	0.0531952006881266	0.576942681936244	98.8982801680589	0.0638696581867605	0.0922698689224531	0.692204930305459	0.488808642944789	0.816948010208596	0.247937488496827	0.288868608298973
ENSG00000286515	0.454874837456474	0.115024372514904	7.6664324728365e-05	17.2603109341758	0.63904723109083	0.221166753703174	2.88943623031375	0.00385933275404984	0.110142711430072	2.71671113306106	2.54727622269973
BIN1	-0.0245856811531556	0.0405046728372369	0.543861648138083	1577.05702247327	-0.00677435019053144	0.0708197861255616	-0.0956561797365598	0.923793644745338	0.980685658768594	-0.067109848910202	0.0114882410055559
ERCC3	-0.113393579370104	0.0395802415722739	0.00417136113891406	124.516614442032	-0.123086990299155	0.078221610269166	-1.57356758414464	0.115587452290027	0.501205688422921	-0.582742066424229	-0.445207855029784
ENSG00000286145	0.233596977457405	0.0711433733106386	0.00102538347613775	59.7043883963438	0.311480138972078	0.136193203485747	2.28704613005653	0.0221931306860734	0.256769438752527	1.43193809002216	1.26109948369206
MAP3K2	0.00911279605557403	0.0237489955741835	0.701191247527029	511.369729346502	0.0119873059937197	0.0487068682750249	0.246111203989404	0.805596150252519	0.947270801385183	0.128548655331565	0.0851549992057207
IWS1	-0.0324173510412781	0.0304138235444885	0.286479900745676	551.550796124414	-0.0495399908182891	0.0545293060089362	-0.908502132966273	0.363612987350443	0.752466679137933	-0.112581720132573	-0.156429030074418
ENSG00000231731	0.269435941294325	0.113454341858157	0.0175565451985002	21.1140784840296	0.362362828593004	0.205514900962619	1.76319491626018	0.0778676209143301	0.434641531647655	1.64002458646746	1.46088796484039
WDR33	-4.84444084138338e-06	0.0242779114960203	0.999840789248777	381.84425409408	0.00840635513080323	0.0471051284108736	0.178459446230121	0.858362167134956	0.963464328538087	0.075610242396969	0.071094564521571
SFT2D3	0.040543771029605	0.0789298356229124	0.607483772044222	20.9069492376034	0.0490182706234066	0.159212006100911	0.307880491075138	0.758173271079603	0.933108072313426	0.311041695363837	0.23055533542891
POLR2D	-0.00890874852299471	0.0525900655033801	0.865482151723851	50.2504909628556	0.0529725188143012	0.108166529261397	0.489731150440139	0.624324155964261	0.883074471554012	0.0239128157199265	0.246081504466513
AMMECR1L	0.00410245428817067	0.0555378361208206	0.941115627605047	43.122332378805	0.00689945281333823	0.109884103489887	0.0627884525078118	0.949934961289288	0.987642500829216	0.0994578459790213	0.0651777836381677
ENSG00000286873	-0.0830609244426735	0.106582973982047	0.435798523413674	15.6786627605132	-0.10376471010746	0.194502848648924	-0.533486840055256	0.59369661835958	0.868726160203355	-0.406626040289813	-0.369339833103645
UGGT1	-0.0746405590372362	0.0312162312931053	0.0167988147400462	202.562174925092	-0.109469946223396	0.0608291726721414	-1.79962904992017	0.0719192309188473	0.421824128128283	-0.35773611300342	-0.391741173651623
HS6ST1	-0.0699961677424769	0.0623043360573669	0.261243962330984	81.9318320019888	-0.0733009605488321	0.10506190043949	-0.697693076578693	0.485369158865696	0.814550742248822	-0.330770067973626	-0.249725357144448
PLAC9P1	0.125826592434107	0.113362885842753	0.267022635963937	87.6196501420105	0.208144321935222	0.190671314982548	1.09163941075391	0.274991626289379	0.685665607431162	0.806206778645404	0.855356271455785
RAB6C-AS1	0.148936371421782	0.118710265926392	0.209616441004993	97.4092178596814	0.202171373620942	0.207113866820879	0.976136348203998	0.328996900958832	0.724468999463749	0.940385684181081	0.831903771586427
SMPD4	-0.0289634381826413	0.0337531632908514	0.390839721318174	226.33605255825	-0.0365798642473555	0.0640638472987447	-0.570990750473898	0.568005912760302	0.857798932439755	-0.0925277746822656	-0.10554170429846
MZT2B	0.0280996684659993	0.0572222525461015	0.62338266267676	84.5077551148006	0.0947199775482163	0.10846368471756	0.873287476770385	0.382506404739062	0.762010295772701	0.238789335735092	0.410000932358185
CCDC115	0.113948623243469	0.0631737212738006	0.0712729316886756	30.5266763669544	0.184011061441911	0.130293494969144	1.41228126151262	0.157867161605078	0.557327980552318	0.737241475825492	0.760598162263132
IMP4	-0.0642169232536045	0.0696682073206933	0.356657097590651	26.2609480893662	-0.044715603430648	0.131724309816298	-0.339463562139807	0.734260542330068	0.925127954111984	-0.297214892013113	-0.137486300516907
PTPN18	-0.241331517320468	0.112277809585134	0.0316015814682362	26.3049817572956	-0.300839399743121	0.196752644192808	-1.52902341403002	0.126258639580827	0.520932760838106	-1.3255692695674	-1.14314430783596
FAM168B	0.0279959912874293	0.027983651931184	0.317097161535286	182.8978640161	0.0480515652639993	0.0616851154505783	0.77898152435976	0.435990598256852	0.789969890535341	0.238187370205392	0.226759612425414
PLEKHB2	0.0177650427929277	0.0423825412093618	0.675099602862305	118.906069139366	0.0672120434986829	0.0895181734643118	0.750820094932771	0.452760934112354	0.798584062696232	0.17878492103804	0.301992326597993
MZT2A	0.00731066951970049	0.0654200920638157	0.911021945640829	47.5782189538714	0.0542554957192105	0.117110527665987	0.463284529585191	0.643160433288865	0.891501039624366	0.1180852334897	0.25111905277793
C2orf27A	0.13257961560443	0.313983910385909	0.672842759941847	22.5194017134541	0.165830267769299	0.462929552577593	0.358219229785517	0.720179257549513	0.922525374543683	0.845415862320949	0.689212133321207
ENSG00000286833	0.163393880408386	0.083166164470224	0.0494527060507159	19.8775604700013	0.299401220824769	0.181965772560124	1.64537108606973	0.0998933084611026	0.474691295473907	1.02432818893759	1.21367218123332
NCKAP5	0.0526592148190429	0.0486357176033976	0.278929522807824	6877.82672715595	0.0690674454853888	0.0886003772765147	0.779538954668724	0.435662299883084	0.789930232780027	0.38138581196542	0.309277474997285
ENSG00000286068	0.328426737109704	0.089838611127127	0.000256439685429506	59.3233575929032	0.45621339857993	0.158121392826609	2.88520984051918	0.00391152846801057	0.110142711430072	1.98253415453419	1.8293878018632
NCKAP5-AS1	0.319568491120004	0.0903852081495905	0.00040680679691882	16.4975838094324	0.522257118612852	0.196953835599425	2.65167274870974	0.00800941292191971	0.160355121207601	1.93110182571367	2.08870535392391
NCKAP5-AS2	0.209752523843537	0.100669277032635	0.0371983592208209	22.9297658930937	0.232492558332721	0.204402548203404	1.13742495079544	0.255360681737986	0.665382776030972	1.29349355142612	0.950958473397884
MGAT5	0.0320723173004799	0.0509399058226991	0.52894922436314	1117.19399207187	-0.00291174819758145	0.0813553808396009	-0.0357904808204661	0.971449423410437	0.992510575067416	0.261855141469213	0.0266545655690012
CCNT2-AS1	-0.251355647272977	0.106751640758052	0.0185434791889683	69.3656342082904	-0.349558468847477	0.169545236842165	-2.06174160571017	0.0392323431902612	0.329629827910233	-1.38377089869991	-1.3344374350632
CCNT2	0.0498332245625697	0.0355166562882766	0.160588665535002	280.056302921171	0.0768864924130902	0.0676584909346589	1.13639088532647	0.255793008727717	0.666170952269203	0.364977681023523	0.339978594009487
RAB3GAP1	-0.0996691408631893	0.0191619458628407	1.97782019647847e-07	448.706741199686	-0.153777029903713	0.0431488349757118	-3.56387443578194	0.000365420807990239	0.0326621802545073	-0.503055880808538	-0.565710848182394
ZRANB3	-0.0467229036176611	0.0328289403798255	0.154671514845489	301.505095471196	-0.0646303342960816	0.0576122830754844	-1.12181519019828	0.261941026213658	0.671715346741363	-0.195641942768448	-0.215680552073266
R3HDM1	-0.0199936624935678	0.0420453700985473	0.634412176509941	534.868364384989	-0.0260770824876282	0.0647603509711055	-0.402670493544162	0.687190643209681	0.910628616790874	-0.0404478873972205	-0.0643030270343289
UBXN4	0.0497509487491138	0.0252778261738849	0.0490489831324898	425.491755011396	0.0929973024492505	0.0473553530081012	1.96381816504126	0.0495511827457726	0.362809040904285	0.364499975087544	0.403236929824151
DARS1	0.0382459049784864	0.0531744439624103	0.471984740432883	197.132824778703	0.0777869925047463	0.0953130219357392	0.816121353881645	0.414430731882998	0.781169376216316	0.297699934199825	0.343514365151427
HNMT	0.0906903870733244	0.110347882639198	0.411157219077298	43.1551732971294	0.121221553619538	0.198560615847615	0.610501499011109	0.541529650719146	0.845851270769767	0.602200605219819	0.514058120977177
SPOPL-DT	-0.032193528471599	0.0558544916606614	0.564356949462649	98.1138971191103	-0.050978185935504	0.106442323182088	-0.47892778371905	0.631990004644752	0.887526138072231	-0.111282172116568	-0.162076035376299
SPOPL	-0.0313080137641112	0.0287495172576913	0.27615711495748	181.550684042308	-0.067461779622152	0.0597559019269992	-1.12895592647178	0.25891642643953	0.669714814989107	-0.10614073851178	-0.226798088613974
LRP1B	0.210714998995511	0.154106570045	0.171520952026937	2606.53479677522	0.253101281352832	0.254542103320158	0.99433955346274	0.320057585421416	0.719755084843948	1.29908182912302	1.03187765242064
GTDC1	0.0367224255524196	0.0277755896118868	0.186131035617763	1405.94417642346	0.059624456626234	0.0528308599806263	1.12859144538058	0.259070221094902	0.669714814989107	0.288854380025344	0.272200024576989
ACVR2A	-0.140070342667929	0.106868314518226	0.189965328540243	75.3536794437064	-0.156991707855514	0.168329760879734	-0.932643800092367	0.35100391070461	0.743256903827683	-0.737631427523077	-0.57833312955463
ORC4	-0.0347449669357922	0.0348630831387607	0.318952880035121	222.463794929332	-0.0509260668291497	0.0649828106901461	-0.783685197489803	0.43322485032448	0.788205762190561	-0.126096213429974	-0.161871392163157
MBD5	-0.0713473215155092	0.0125990740660062	1.48834183911375e-08	1373.29177910826	-0.104843213589391	0.0394032564706369	-2.6607753515885	0.0077960953223049	0.157797576434317	-0.338615073093431	-0.373574526162785
EPC2	-0.0444081145953237	0.0246700559158944	0.0718477489376642	401.665376980668	-0.0709798027223944	0.0455432112486653	-1.55851554548593	0.119111085814655	0.508172046472292	-0.182201924249497	-0.240611440405683
KIF5C	0.0488426495574543	0.0271918769294186	0.0724592055149457	1026.76774717073	0.0477797356661568	0.0501407177737412	0.952912877748615	0.340634214745126	0.733419298812695	0.359226251288593	0.225692286329079
ENSG00000289474	-0.0320870778919373	0.234815646448844	0.891309069383584	219.132322000701	0.146146420825103	0.380278545951101	0.384314135996236	0.700745631992747	0.915580207640721	-0.110664103796648	0.611924436593006
MMADHC	0.01935444027864	0.065343184623821	0.767079814794328	43.6442613122798	0.0275499027162769	0.118316781149312	0.232848649605416	0.815878934099151	0.949915228858422	0.18801320553214	0.146260801298483
MMADHC-DT	0.0377934066962607	0.0628395827636602	0.547555779263144	641.281783582904	0.0264116391256925	0.102405472190736	0.257912380663598	0.796474529649524	0.945342144495504	0.29507266007928	0.141791462991025
TNFAIP6	0.236728288396531	0.12974890390201	0.0680748711967456	36.4524755272693	0.398098019649865	0.218219343631296	1.82430215866881	0.0681064042611767	0.411391873972847	1.45011895946828	1.60120050723909
RIF1	0.00130466877260285	0.0332221719306074	0.968674306813796	624.399446793471	0.0296274571741774	0.0640634834561489	0.462470280662419	0.643744109852927	0.891501039624366	0.0832134760695266	0.154418220899121
ARL5A	-0.020846584470497	0.039772449535823	0.600176748997237	120.118900521411	-0.0357485587441541	0.0800779237871157	-0.446422147996624	0.655292337211575	0.896980579527842	-0.0454000826316591	-0.102277622444844
CACNB4	-0.903622201358013	0.35197955479682	0.0102506418334026	29.4027566715505	-1.26284183662272	0.570871545517668	-2.21212958771237	0.0269577122687575	0.280827766832259	-5.17093010915081	-4.92040150781955
STAM2	-0.0295516426530079	0.040866610584339	0.469603468959997	211.19080256009	-0.0569835566121294	0.0751431958808797	-0.758332886219828	0.448251724583663	0.796852917470102	-0.0959429796527277	-0.185655840122358
FMNL2	0.0617890351754504	0.0281417238828956	0.028117872158794	7600.37314783164	0.0683978610982563	0.055127216988679	1.24072762665132	0.21470638495998	0.625883223295876	0.434394943026926	0.30664838347908
PRPF40A	-0.0288303522068282	0.0334296049215753	0.388456564882288	325.406380633547	-0.0394825489982219	0.0599491210009843	-0.658600965935324	0.510152042457251	0.828549092133597	-0.0917550571852151	-0.11693895908095
ARL6IP6	-0.0218760954583794	0.0426237116092337	0.607785061572961	147.028924685728	-0.0444711765964557	0.0765903215411245	-0.580637026997951	0.561485111722322	0.856375497555543	-0.0513775806278401	-0.136526570079719
GALNT13	0.116691684975426	0.0593463966567952	0.0492661743161858	1455.98288032035	0.196931226613077	0.098899951309143	1.99121661847442	0.0464570776181993	0.353625755176947	0.753168111091327	0.811328581487496
NR4A2	0.00719001727353246	0.0748850144154833	0.923509374004435	41.838437902303	0.0146143126963826	0.137446087981295	0.106327600232401	0.915322433893117	0.978811044849353	0.117384708125529	0.0954698171330275
GPD2	-0.0534679500494278	0.0658332386881074	0.416692621966401	166.116090795876	-0.0631388942481032	0.108367397131473	-0.582637360676867	0.560137449194981	0.855518350207406	-0.234804712281928	-0.209824483061795
ERMN	0.190369564509065	0.0481773323171447	7.76841926710413e-05	875.230029660031	0.321929976503051	0.0868919075047078	3.70494774194719	0.000211434318966267	0.0253151851576699	1.18095312986133	1.30213027793886
ACVR1C	-0.0862291561894769	0.0507382464546762	0.0892268462540739	152.964397046519	-0.104994849246196	0.0932493075539038	-1.12595848698933	0.26018309122225	0.670834938914377	-0.425021277582918	-0.374169916418033
ACVR1	-0.261153400858396	0.0950584555390717	0.00600894818180145	78.9126685536288	-0.402920403915113	0.168891495133518	-2.38567610285279	0.0170477581562065	0.23135562233499	-1.44065815207871	-1.54396055653583
UPP2	-1.65235951137432	0.473873635586262	0.000488617286495825	20.3806062004026	-2.28431931734277	0.711263602295064	-3.21163533459587	0.00131981789810408	0.0644921186480349	-9.51821325908033	-8.9311846625755
CCDC148	-0.129916413734493	0.0793511366371642	0.101581493545155	63.2759759116304	-0.192783495409829	0.132926027640166	-1.45030660159122	0.146973038956048	0.54469120824623	-0.678676165687727	-0.718867895431464
PKP4	0.0685192954444412	0.0523680456286539	0.190731558238043	2697.48359071234	0.080321382564351	0.0896916079539759	0.895528404458608	0.370504688780475	0.755420804635155	0.473471861821565	0.353465528197604
TANC1	0.0533948729715992	0.0321513519540613	0.0967666964741509	923.573842182045	0.0484846771462317	0.0624148077326942	0.776813690653001	0.437268698260823	0.790621296385045	0.385657155530023	0.228460205805268
WDSUB1	-0.0433775377345371	0.0510729376656201	0.395700310637684	162.409329623415	-0.0450713247941257	0.0877034031023759	-0.513906224841858	0.60731755518893	0.875489438659128	-0.176218237632481	-0.138883023674638
BAZ2B	-0.0756761989950113	0.0289985725055201	0.00906342225328582	2359.22333043118	-0.109932991646752	0.057753976331846	-1.90347052495732	0.056979176194964	0.384259567181476	-0.363749196734657	-0.393559299669021
ENSG00000226266	-0.0589877183643628	0.120473383117892	0.624393771041694	22.0278334900467	-0.0551711858386516	0.205390842209609	-0.268615607420059	0.788225500606655	0.944430326353955	-0.266853329956008	-0.178539651752436
MARCHF7	-0.0218180335610092	0.0310137090773352	0.481746431909791	346.264430274269	-0.0216705616563369	0.0552270460265086	-0.392390381443454	0.694769791876044	0.913891324274499	-0.0510404643859834	-0.047001030803569
RBMS1	0.393689764263132	0.238899461860807	0.0993668868531968	35.5667965972438	0.554691701134734	0.369596095131091	1.50080509086004	0.13340598156896	0.528672776444416	2.36146125548407	2.21605821256805
TANK	-0.045236950992196	0.0362962065059795	0.212644280100874	296.856773013988	-0.0475995841451974	0.0659176489802909	-0.722106823916453	0.470228803075537	0.80845550478532	-0.187014274928392	-0.148810114782888
PSMD14	0.0983416078000652	0.048143341143031	0.0410837808510245	209.37564778152	0.129080549746198	0.0821535228998129	1.57121137584827	0.116133558565997	0.501968589723792	0.646624761057635	0.544916098635071
FAP	-0.166921159180069	0.146369842189314	0.254116873061065	37.627828181785	-0.252649913612483	0.246609909028812	-1.02449214067455	0.305602881132794	0.707957498036034	-0.893531368161179	-0.953930563179677
IFIH1	-0.0406477287454672	0.104488361929119	0.697263714838549	27.538560291323	-0.0638162314832249	0.182689054094571	-0.349316119673977	0.72685199801918	0.924253748060115	-0.160368549815466	-0.212484015772002
GCA	0.116907930282047	0.0457933317038619	0.0106815872738599	242.198728062331	0.163049404572988	0.0834425084030246	1.95403287477246	0.0506973294637989	0.366776413661561	0.754423664361012	0.678293205127523
FIGN	-0.164132730404287	0.0968969322344731	0.0902862152715574	841.234487424218	-0.201287217963348	0.155490290061976	-1.29453239738068	0.19548158622899	0.603397658563359	-0.877341324911602	-0.752257360998857
ENSG00000237844	0.192524817795239	0.193560578437744	0.319907052132585	47.8001773882522	0.292826539700392	0.278115975368514	1.05289363299748	0.292389744533526	0.698425113149289	1.19346685953591	1.18785700586307
CSRNP3	-0.191997141979949	0.224232488370082	0.391864261819623	154.636883670303	-0.279967613074855	0.377281592485084	-0.742065392670658	0.458047716442841	0.801548750533967	-1.03912635325878	-1.06119222180492
STK39	0.0459836278794687	0.0268186578376819	0.0864161454970202	1214.85572019921	0.0586375125469888	0.0528215008297111	1.11010690014333	0.266952964201743	0.678382896248238	0.342626334869683	0.268324835194515
CERS6	-3.55930926599895	1.54236851457771	0.0210163533267248	37.2473957406738	-5.25661645310702	1.74562138926453	-3.01131533185541	0.00260118569696298	0.0911759071652801	-20.59025471493	-20.6017691914182
LRP2	-0.028012132834629	0.0503043314793544	0.577627666006305	1400.63199009327	-0.0682037816798024	0.074007834337376	-0.921575158771504	0.35675022088348	0.746650371547785	-0.0870043505727315	-0.229711524700221
BBS5	0.0485815723990522	0.0526317923286439	0.355983164282923	56.1713714644864	0.0470111096971073	0.102093277354866	0.460472137981243	0.645177365836441	0.892168539791131	0.357710397441897	0.222674312710318
FASTKD1	0.0144947674398024	0.051903527402424	0.780042515893067	124.562761235769	0.0257941716904023	0.0905669635204943	0.284807734385016	0.775791446350414	0.939114704807374	0.159797202985146	0.139367006226372
PPIG	-0.00756402330531101	0.0263755429119406	0.774279468080448	329.113708050973	0.00573904601690072	0.0549198353062904	0.104498602096925	0.916773677572249	0.979351018117372	0.0317204956657734	0.0606215010772099
KLHL23	-0.231030587680105	0.10952799460918	0.0349161835620545	67.9453711647237	-0.342666649098971	0.183002290876875	-1.87247190981625	0.0611413445856041	0.397384230267077	-1.26576049918144	-1.3073770298417
SSB	-0.00415227299995556	0.0601754666908635	0.944987426358898	90.8583707134477	0.0164334185455238	0.110033035954676	0.149349860275536	0.881277573602074	0.969094400570146	0.0515296388937444	0.102612450459913
METTL5	-0.131623011964558	0.0669920359509429	0.0494424722683929	53.186814307922	-0.142158898332585	0.121299734527259	-1.17196380426239	0.241211588531457	0.650838844752728	-0.688584935599432	-0.520092802484145
UBR3	0.000381968144269959	0.023958827085235	0.987280112918042	1105.04074031147	-0.0034256551457265	0.0468797130316073	-0.0730732959780887	0.941747791556141	0.985144732603903	0.077856135330231	0.0246367341731693
GORASP2	0.0151763561494468	0.0390361931367355	0.697441455748246	107.21444354556	0.0255794115190333	0.0755303604672885	0.338663967188552	0.734862888187316	0.925300757977226	0.163754611108103	0.138523760541669
TLK1	-0.197700096475593	0.0688051282690003	0.00406164799880619	190.622852586951	-0.341624385896475	0.11600151763738	-2.94499927978865	0.00322955414626983	0.100874250685527	-1.07223857786956	-1.30328463253066
METTL8	0.025398091539341	0.0362549265584357	0.483589009752033	141.699167653512	0.063537564369829	0.091262514041404	0.696206597387875	0.486299456624756	0.815076054742722	0.223103567583316	0.28756465758847
DCAF17	-0.0046621463011834	0.040730163122413	0.908869809235742	205.411330092503	-0.00755960528834388	0.0744502233653586	-0.101539054506871	0.919122556734719	0.980014480306778	0.048569236652031	0.00840497389694356
CYBRD1	-0.148315226244017	0.0723514801390341	0.0403715905685054	219.700000022828	-0.202931036939128	0.116874023158814	-1.73632284963251	0.0825067652188166	0.446186108219981	-0.785502480513182	-0.758711738684091
DYNC1I2	0.132892629271607	0.0370127596586985	0.000330101859820699	556.557813308975	0.201132634124539	0.0680564430109063	2.95537975871449	0.00312284398034478	0.0996182807147013	0.847233267468002	0.827825209941173
SLC25A12	0.0334696402258657	0.0904564988403802	0.711376430765887	110.612905349122	0.0231547280581627	0.151059851499447	0.15328181398515	0.87817604153024	0.967935246637792	0.269968211737352	0.129003355281613
HAT1	-0.0347790168897027	0.0378823146325868	0.358576687960759	103.846203467368	-0.0340114158247008	0.076459967999877	-0.444826445974389	0.656445181097582	0.897541452318506	-0.126293912661614	-0.0954568126959737
METAP1D	0.0748067324719037	0.0472003314226627	0.112994221508545	102.186569663643	0.120768806765703	0.0903249145498157	1.33704866888191	0.181206750943728	0.583871542856404	0.509977681259274	0.512280431807322
ITGA6	0.203499193959141	0.117544837923416	0.0834076501934879	31.2805738031393	0.259663972485608	0.214376026837062	1.21125471125075	0.225797800114934	0.637469602222717	1.25718576326902	1.05764574965431
PDK1	0.281101459807141	0.192748236025298	0.144733990340803	55.9550310081012	0.421310541408199	0.293355603400948	1.43617690108468	0.15095201010423	0.548263528712356	1.70775636821192	1.69234337921127
RAPGEF4	-0.11236861924546	0.499481963300306	0.822002360331918	26.2103491402729	-0.183121712948516	0.807319078075111	-0.226826936116923	0.820558317560576	0.951022966644076	-0.576790991434902	-0.680931362250687
SP3	-0.0435054494220295	0.0331856543844225	0.18986736895799	253.615342674531	-0.0589720235734439	0.0609957452419208	-0.966821920767581	0.333633064146893	0.728025678185452	-0.176960912421457	-0.193463461869052
OLA1	-0.0157118108591697	0.0309856215932041	0.612107249868632	374.573751403246	-0.0206478571947395	0.0567629940564523	-0.363755604121317	0.71604051746739	0.921035834718283	-0.0155868029932503	-0.0429854299662632
CIR1	-0.0390586421601769	0.0286664069727424	0.173032853991418	179.924793778245	-0.0534272048205722	0.0582291000218463	-0.917534442409852	0.358862653157612	0.748761374382772	-0.151142070456689	-0.171691992531798
SCRN3	0.125354623033213	0.0432119321225716	0.00372061575455825	102.276780243616	0.211662444793296	0.0817238610334279	2.58997117998034	0.00959839672987714	0.175975693305156	0.803466452236744	0.869170014941918
GPR155	0.0272079165149538	0.129949216828082	0.834156713290611	111.176296276866	0.0711851858233251	0.209078513496398	0.340471072961553	0.733501803397096	0.925127954111984	0.233611687741816	0.317592682560701
ENSG00000236449	0.28865966921637	0.0706306110476134	4.37190775006936e-05	61.3609668351043	0.430763094677904	0.128415622162825	3.35444463393806	0.000795244656306692	0.0477643821694207	1.75164048613795	1.72945838383853
WIPF1	0.0573059027967395	0.0343046207908912	0.0948202848499959	947.064136510094	0.0743062549859537	0.0624447239479231	1.18995249379151	0.234065064461585	0.64667904249425	0.408365191887038	0.329847413436877
CHN1	-0.397506595203646	0.325892179093734	0.222560115010945	49.2384398459822	-0.583039626069456	0.513965270922852	-1.13439498552612	0.256628901541615	0.667139604667285	-2.23234561881288	-2.25119018782946
ATF2	-9.79255141521572e-05	0.0363648417712004	0.997851409283952	292.250397758922	-0.0031595992906724	0.0697477353470342	-0.0453003853809964	0.963867880265717	0.99117761904095	0.0750697994723704	0.0256813899407374
ATP5MC3	0.152066808309914	0.0544514579982399	0.00522694863782177	37.782027717889	0.279235373979525	0.140059916000734	1.99368514527784	0.0461864737639773	0.352854250887118	0.95856147875368	1.13449193462496
LNPK	0.00323602399291499	0.0416010505543749	0.937997428842237	160.521319060225	0.00938664595727978	0.0728936080553716	0.128771866391213	0.897538167518287	0.975165832656952	0.0944272193857353	0.0749436302208191
HAGLR	0.191073899336111	0.0692936225196474	0.00582536075424493	54.5371929439122	0.268408912800511	0.119491919930042	2.24625157046313	0.0246878986945384	0.269093428870905	1.18504260541513	1.09198234538585
HOXD1	0.363149673845655	0.117692900622836	0.0020316245144592	20.4470043271779	0.545285551664642	0.214363933479462	2.54373738536051	0.0109673506191481	0.188488058628935	2.18414082722021	2.17912541027154
MTX2	0.0939392218943016	0.0436878797480357	0.0315366060131059	405.412958236338	0.137569691734328	0.0718847141308663	1.91375445249572	0.0556515378008668	0.381280956881567	0.621063836269212	0.578248314300091
ENSG00000229337	-0.194586561617856	0.112168171705582	0.0827806319059996	31.390479282067	-0.269226087098564	0.196106906703524	-1.37285367264286	0.169797841174493	0.570622522005342	-1.05416091906628	-1.01901612663372
HNRNPA3	0.00123833498082904	0.0324266611981999	0.969537158024054	443.135884293851	0.00688096990801924	0.0643495478780483	0.106931130597214	0.914843616128505	0.978786680791663	0.082828331945691	0.065105211382094
NFE2L2	0.0367487033473268	0.0465583396737681	0.429934103214807	481.169475792803	0.0606405908926421	0.0865959846414822	0.700270239361577	0.483758553802571	0.814313352818728	0.289006952915046	0.276189827852737
ENSG00000213963	0.0709741418431478	0.0428385934987169	0.0975638821393522	86.5655393840866	0.113445561092999	0.0903479341213174	1.25565196588409	0.209242181665842	0.619189335122013	0.48772507485369	0.483526053040676
AGPS	0.0508909597986791	0.0367694459472504	0.166341412177672	279.213536463415	0.0744429376839113	0.0672627594626373	1.10674819586108	0.268402811456801	0.678897231708859	0.371119053314594	0.330384091604396
PDE11A	0.157687279303121	0.0913226633386196	0.0842206967852655	39.045121619939	0.163145551861145	0.160435805180714	1.01688991230716	0.309205802736112	0.711586772531001	0.991194791554538	0.678670722920128
RBM45	0.0841332027839732	0.0463331467260705	0.0693961724350543	99.0764588000866	0.14628498757887	0.08880797795244	1.64720547580996	0.0995158186893179	0.474546105510306	0.564128591990696	0.612468512416807
PRKRA	-0.0745861086754478	0.0445714768259591	0.0942476979526514	137.939371608815	-0.0862363763152406	0.0792120752528959	-1.08867714978958	0.276296281754207	0.686954716126151	-0.357419965888612	-0.30051565711181
PJVK	-0.0721329037737724	0.094113270034758	0.443409931923288	31.7656012820311	-0.114376749049815	0.166572241613483	-0.686649515801177	0.492303617387852	0.819038565645991	-0.343176283638898	-0.41100750354275
PLEKHA3	0.11821000772217	0.0358639545874866	0.000980485265244088	99.8879832222793	0.184068729619337	0.0705427632560738	2.60932122762413	0.00907220353010278	0.171228561553429	0.761983724798263	0.760824593642138
TTN-AS1	-0.111570597356159	0.0853637318285265	0.191211916346911	188.007905644964	-0.163408844666825	0.140670652059636	-1.16164133935733	0.245381182703021	0.655486633989169	-0.57215755449217	-0.603529714609472
SESTD1	0.0868762538933185	0.0281978587117577	0.00206339793923022	934.343588569048	0.133154288487865	0.0566667882656491	2.34977651924878	0.0187846856033646	0.237833408136643	0.580055165580026	0.560911441685059
CWC22	-0.0374675113728124	0.0436081960848281	0.390238414418703	131.54011756653	-0.0561515994071404	0.077173637974485	-0.727600782869731	0.466858001242217	0.806486054210781	-0.141903722148531	-0.182389199392407
UBE2E3	-0.0352686631136766	0.0332206104304636	0.288394577914575	449.310275829942	-0.0471277842053284	0.0606352842626333	-0.777233664827907	0.437020923783298	0.790421156378448	-0.129136873404231	-0.146957614569268
ITPRID2	0.0802313052553291	0.0545284687617267	0.141192310434576	318.314733446151	0.117768799932414	0.0919206978592326	1.28120001996466	0.200123419122753	0.60732191297989	0.541473579141587	0.500501046457948
PDE1A	-0.275778888656753	0.267906464145441	0.303298807109047	1895.21505908772	-0.42400976937308	0.406861641928733	-1.04214731908139	0.297343382978245	0.702512577853949	-1.52557596746567	-1.62676695542352
DNAJC10	-0.0633027553048706	0.0576908678514192	0.27252113327601	115.146959794379	-0.0678706419176237	0.0989622304178051	-0.685823688806154	0.492824296319423	0.819306702987088	-0.291907093314461	-0.228403467135032
NCKAP1	-0.00911794317010037	0.0420307508597919	0.828258959587464	337.902778720783	0.000311753364303529	0.0727205391507747	0.00428700567878295	0.996579474834135	0.999178795321443	0.0226981996559853	0.0393114924301045
NUP35	0.0567435342839152	0.0524351644539245	0.279178924850714	59.3713064458009	0.0999428059942748	0.0969996353299526	1.03034207968216	0.30284945224682	0.706489305545803	0.405099994431072	0.430508121940931
ENSG00000272800	-0.0892131783283693	0.0699120505962058	0.201928207404492	46.2695741031078	-0.133157833958053	0.129936055648513	-1.02479510628101	0.305459875980588	0.707910628980737	-0.442346965764719	-0.484750547711383
ENSG00000287621	-0.0808802919384098	0.106608667160901	0.448052824758466	43.605764170792	-0.0826880722665036	0.170476724745045	-0.485040244585687	0.627647798227959	0.884741648393469	-0.393964954999743	-0.286583408603899
ENSG00000286797	0.287147658625884	0.285839877620671	0.315101433187829	16.2090697673989	0.335592327485628	0.44492586975568	0.754265710982169	0.450689687332408	0.798584062696232	1.74286152177409	1.35577485474995
FSIP2-AS1	-0.0599598998903116	0.0579761145351263	0.301034594295334	100.160310853028	-0.0926877102888861	0.10399630014445	-0.891259690586524	0.372789868362565	0.757451270921383	-0.272497964342317	-0.325846515711808
FSIP2	0.373691056244962	0.160129449184918	0.0196124306695126	20.0167781785979	0.502737837003115	0.31974928135134	1.57228762134639	0.115883862523546	0.501453171715397	2.24534570304038	2.01206381522049
ENSG00000287129	-0.18413809294273	0.0898760324535388	0.0404815912609838	16.1258706565998	-0.277976647499168	0.184326102412375	-1.50806990361722	0.13153663702652	0.526438107336334	-0.993495514516113	-1.05337478936673
LINC01473	-0.108474751983164	0.0170092125355271	1.80105762086082e-10	1011.55905303952	-0.158348192772521	0.0581163747927762	-2.72467429940594	0.00643649466726858	0.144522244391459	-0.554182603538387	-0.583659303608877
ZC3H15	-0.0689781823570301	0.0357190082224618	0.0534665140259336	151.169597296523	-0.0697648466433122	0.0697411484612295	-1.00033980200507	0.317146091527443	0.717440412735288	-0.324859489385081	-0.235840972658987
ITGAV	0.100347759660909	0.0824684027435651	0.223679363863518	298.812848074805	0.111717422257371	0.13395833341596	0.833971425357111	0.404297086149559	0.77503600845703	0.658272785089799	0.476740597402312
FAM171B	0.0582673004342036	0.19722800882917	0.767664528873486	204.465258991223	0.107776816145437	0.31883387338911	0.33803439703505	0.735337266835535	0.925451201696758	0.413947213370165	0.461267993344382
CALCRL-AS1	-0.319208704141272	0.27788369116523	0.250674201626257	70.3058954562441	-0.617447697447521	0.479171704231674	-1.28857295202263	0.197546591742244	0.60499322889636	-1.77773610765728	-2.38629185739686
GULP1	-0.493826002762693	0.281670275059291	0.0795666617172505	52.2646306431455	-0.749504285888714	0.462056881544912	-1.62210393530491	0.10478109570905	0.48279292937424	-2.79159080653235	-2.90480582406906
WDR75	-0.00252781896904586	0.0442130331852234	0.954406895378779	114.057207462304	-0.00799296972231494	0.0791661263278293	-0.100964517187766	0.919578627382169	0.980014480306778	0.0609614670421975	0.00670338888459825
ASNSD1	-0.262352543516961	0.0769851477145775	0.000654809047570426	29.8771200297971	-0.399768573988242	0.161944292547555	-2.4685561170416	0.013565937951587	0.208035101672475	-1.44762055745667	-1.53158504496954
ANKAR	-0.031784950138603	0.048795742066223	0.514796196392827	265.139919836397	-0.0343015946318942	0.0869672996834881	-0.394419451411424	0.693271385192727	0.913741596189243	-0.108909903927581	-0.0965961860974689
OSGEPL1	0.175095303957915	0.0517852579302287	0.000721751160869688	47.4020713973165	0.24597580544496	0.110297536961458	2.23011149859958	0.0257400416460545	0.274592192657078	1.0922684408077	1.0038998073087
ORMDL1	0.121510581412607	0.044511883337419	0.00633639403699671	105.328562144963	0.183667520440357	0.0854304134539378	2.14990789596713	0.0315625009402243	0.302307940899225	0.781147359623973	0.759249264722062
C2orf88	0.117966657617662	0.0520046623579446	0.0233056790877164	112.673241683821	0.19675549340974	0.0939862736634822	2.09344924253752	0.0363090705683746	0.321101381744245	0.760570796933298	0.810638573352245
HIBCH	-0.0184403080946293	0.0620571259055479	0.766351585250716	1181.50139818534	-0.0250768838510302	0.108040278419318	-0.23210680514635	0.81645505945926	0.949915228858422	-0.0314288745685062	-0.0603757942574991
INPP1	-0.0313061951448905	0.0559916970870164	0.576078394411979	361.95891007254	-0.0424109607564515	0.0920839103560718	-0.460568633461112	0.645108119842045	0.892168539791131	-0.106130179330892	-0.128437229744555
MFSD6	0.0465525778823282	0.0284328729373444	0.101571950856651	462.993748335899	0.0846117696399322	0.0526441067053661	1.6072410557459	0.108001499027535	0.486935621372247	0.345929745461749	0.370311530713482
NEMP2	0.101716907965182	0.0728422107268137	0.162593889566111	28.4944820652181	0.179323548767402	0.144524497257549	1.2407830656407	0.214685898690947	0.625883223295876	0.66622226920565	0.742192864811667
NEMP2-DT	0.104480750643495	0.0585507392096735	0.0743508940849131	195.417138372616	0.169505745915856	0.103632402443344	1.63564427649475	0.101914058067887	0.478151857607236	0.682269561819161	0.703643724926624
ENSG00000284052	0.079799047370634	0.0565356067998903	0.15810224749281	178.344982951317	0.129316214070588	0.0981844930444075	1.31707370543839	0.18781391989534	0.593551692034272	0.5389638238597	0.545841423490763
NAB1	0.0397232158553227	0.0517390584789657	0.442629365544658	114.082046913334	0.0786484928244812	0.0946814750721609	0.830664000159902	0.406163468752444	0.775992950340425	0.306277426727796	0.346897005528162
GLS	-0.0511750573640721	0.0743731353590976	0.491399099034802	289.288808378227	-0.0755501328315141	0.122468156822045	-0.616896136856978	0.537303235075465	0.842994300789229	-0.22149182723894	-0.258556626040524
STAT1	0.13520066065892	0.0598287051589108	0.0238339230293822	109.641704073272	0.207654495779135	0.107668934037378	1.92863891182433	0.053775704828602	0.376250755703513	0.860634050126151	0.85343299215431
CAVIN2-AS1	0.423459767074314	0.0897883432128096	2.40290466229211e-06	55.4281423603767	0.628923144297425	0.154419484045218	4.07282246917275	4.64468276700273e-05	0.0120390853405785	2.53431043751774	2.50752447336146
TMEFF2	0.122885956219442	0.0404155500633017	0.00236137641126649	3272.96718493582	0.182610762942624	0.0685241993155519	2.66490910899531	0.00770091333943627	0.157459100408473	0.789132995764455	0.755099956244325
SLC39A10	-0.152531503220572	0.0608473402837254	0.0121833075961557	151.895876731864	-0.198152918828766	0.102376196815143	-1.93553701927962	0.052924430460184	0.373059004930833	-0.809982828440832	-0.739950683261738
HECW2	-0.026906569870683	0.0231636605549032	0.245403916104023	1723.16665710545	-0.0335229050534301	0.0451655027156744	-0.742223667130716	0.457951831399354	0.801502583047101	-0.0805852831908161	-0.0935386981909451
CCDC150	-0.0916635920816479	0.0498063779777858	0.0657097277287414	77.8345745039076	-0.138235022135819	0.100098519902883	-1.38098967167483	0.167282136350248	0.568138630377439	-0.456574442180649	-0.504685887649134
GTF3C3	0.0718585826742454	0.0372374315248576	0.0536389893118742	143.017265418978	0.115567751814004	0.0766810121490632	1.50712345305703	0.131779016254539	0.526659526489311	0.492860273368182	0.49185873482333
PGAP1	-0.116015815630921	0.0810147675073853	0.152134394712143	240.626974637664	-0.130110311336607	0.136185288524761	-0.955391824961699	0.339379586601461	0.731620713841715	-0.597967170555259	-0.472784593860677
ANKRD44	0.0305667015354091	0.0415543573453365	0.461984178936316	844.619870388456	0.0510740253139507	0.07395553428195	0.690604507287241	0.489814114187419	0.81779880770368	0.253113306438155	0.238627159271109
SF3B1	-0.0413323116486782	0.0324102543538833	0.202208380355662	513.252796799974	-0.0457508450191057	0.0572337067169652	-0.79936889716675	0.424076539782662	0.784630485792098	-0.164343342683467	-0.141551127791574
COQ10B	-0.0256400637397014	0.0513276847476608	0.617401318621629	51.8671208535548	-0.0349174371615853	0.100501939704527	-0.34743048009065	0.728267937994409	0.924783334219029	-0.0732317552059764	-0.0990142627469179
HSPD1	-0.245820503294397	0.104878445114998	0.0190852796928129	232.112986249369	-0.348659083320505	0.175286027708824	-1.98908656826703	0.0466916486277753	0.354501689259421	-1.35163300757493	-1.33090604020693
HSPE1	-0.137815161189597	0.10281674462539	0.180116610322081	180.546540988922	-0.199454739991479	0.176136085580555	-1.13238998887744	0.25747051185656	0.66797524020919	-0.72453749950636	-0.745062222662718
MOB4	-0.0713452629874245	0.0713200308806586	0.31713932590832	138.814515787206	-0.093270088082401	0.120646933561491	-0.773082956433891	0.43947328709001	0.79122792654137	-0.338603120965045	-0.328133194652872
RFTN2	-0.049625912764677	0.0408360855914754	0.224272065117904	1691.83257898718	-0.0597981217489434	0.068530514985679	-0.872576570618791	0.382893915612736	0.762010295772701	-0.212497257149187	-0.196707097396027
ENSG00000222017	-0.126847600333404	0.0845992643238434	0.133771538091482	78.7134698505121	-0.174096053973376	0.147348830356301	-1.18152314852041	0.237394963089515	0.648883316982292	-0.66085816649046	-0.645492537938529
PLCL1	-0.0751837102452182	0.035314645490237	0.0332570015798996	7135.93896488768	-0.112190513758378	0.0583734395863244	-1.92194454452982	0.0546127360168666	0.377574383541071	-0.360889731853097	-0.402423353774663
ENSG00000286020	0.144619448337854	0.106301908800409	0.173684540981053	21.5156671478478	0.229253126040725	0.192990913947443	1.18789595505599	0.234874403520291	0.647132014497538	0.915320969585927	0.938238995276303
SATB2	0.0587926168027177	0.0884472721889395	0.506229989591868	120.07418229332	0.0782608813707981	0.143084461335001	0.546955837416668	0.584409072946408	0.866670163435477	0.416997280418612	0.345375067435188
LINC01877	0.254629908848547	0.101148163633011	0.0118226111431595	305.300819557219	0.325215351128464	0.15662628784662	2.07637782647916	0.0378590203843821	0.326789089126268	1.55405850128942	1.31503014646594
FTCDNL1	0.0862495681349359	0.044354892203427	0.0518311650430405	482.042334659314	0.116924588511118	0.0758610317901912	1.54129973916643	0.123243852355675	0.515393072808352	0.576416532375467	0.49718629012558
C2orf69	-0.0465192085321131	0.0601299269412088	0.439140839630759	83.4994275641195	-0.0873863210260618	0.115329470968681	-0.757710239126929	0.448624467962317	0.796868837926214	-0.194459257998663	-0.305030860786991
TYW5	-0.0198095290896421	0.0384085411256291	0.606023135628742	94.2517991086955	-0.0118549831318577	0.0750596271816142	-0.157940874168925	0.874503389334894	0.967713481137938	-0.0393787807378935	-0.00846062463385641
MAIP1	-0.101027006014316	0.0431549296515125	0.0192305966654801	106.415442787804	-0.135777406594154	0.082067490360107	-1.65446032281931	0.0980340186394739	0.472241240818325	-0.510939853214348	-0.495036176126928
SPATS2L	-0.0130152441278059	0.0568964426992414	0.819060732455861	555.425665099901	-0.0217367186179091	0.10159155873511	-0.213961857545521	0.830576801633696	0.955146756725148	6.98751996168415e-05	-0.047260792993193
ENSG00000287299	0.0883325518533363	0.050118845436647	0.0779913006409645	289.804403720046	0.119000619496369	0.0936441680622847	1.27077448557415	0.203808888100798	0.612972394140584	0.588510653904395	0.505337727882709
KCTD18	0.005721367625221	0.0554313527046345	0.917792040906175	61.2079228114772	0.00610186637195938	0.101647621713386	0.0600296029469801	0.95213205745566	0.988226350743442	0.108857504012894	0.062046098090593
SGO2	-0.153005970943482	0.0704982903994549	0.0299803346678062	31.7310632264191	-0.167421189430868	0.128121088130548	-1.30674186329323	0.191300395721729	0.597830223760316	-0.812737660488598	-0.619283997101685
AOX1	-0.0732579645219914	0.0858784187365875	0.393635584410165	23.929203573536	-0.0308854516490788	0.177190394715238	-0.174306579646796	0.861624528591266	0.964589218203795	-0.349708558133505	-0.0831828617821295
ENSG00000290905	0.426517221627439	0.0826520259572671	2.4642743109816e-07	20.9516723011071	0.572022657680701	0.204473458399717	2.79753989665728	0.00514934072216221	0.127610886286429	2.55206248550929	2.28410739611086
LINC01792	0.0105420866871244	0.0569023340103221	0.853020144274419	382.696407724117	0.0474895917292639	0.102653151388966	0.462621859014535	0.643635437558541	0.891501039624366	0.136847334982985	0.224553049844174
BZW1	0.119557341564174	0.070193523343889	0.0885206991611018	91.5911935550724	0.213287079872972	0.127474625862552	1.67317282502125	0.0942932783980564	0.467221717933531	0.76980655081524	0.875549067963817
CLK1	-0.12022552145578	0.0603897267525356	0.0464998681991915	519.571922430796	-0.173610658364816	0.108761439625997	-1.59625193415808	0.110432556762998	0.492444545435334	-0.622409365372785	-0.643586654972972
PPIL3	0.0376558013738391	0.0779563100830057	0.629069289967223	40.60572592057	0.0643217292641977	0.141711640808997	0.453891641484079	0.649906819910177	0.894145245431181	0.294273702565742	0.290643644064675
NIF3L1	0.0667511682515863	0.0730809800927564	0.361039392168425	24.4746133016834	0.110261598377447	0.129351670623751	0.852417273358363	0.393982536364077	0.766433041433912	0.463205845356775	0.471024373595032
ORC2	-0.0818579488645057	0.0383164405264264	0.0326495759287966	302.239669854519	-0.125900389764795	0.0690664890067667	-1.82288678019321	0.0683205405541243	0.411421657269014	-0.399641380395368	-0.456254535350562
ENSG00000183308	0.0585119436525147	0.0526094243423263	0.266054276836013	50.1668783654873	0.0823821979759262	0.0962965574141556	0.855505120724244	0.392271570781098	0.766322743046917	0.415367649251323	0.361557222722265
HYCC2	-0.143170204594723	0.0451743903115275	0.00152818113327604	221.113908930713	-0.194566980396449	0.0802447847565399	-2.42466823216935	0.0153223822266734	0.221622060853562	-0.75562969920152	-0.725870665121554
NDUFB3	-0.186667594064542	0.0933011512668147	0.0454247517125196	25.9517262251716	-0.275889304353399	0.182351056818402	-1.51295698071083	0.130290586604433	0.524745433713902	-1.00818218426995	-1.04517893494481
CFLAR	-8.15924305644329e-05	0.0319537749131227	0.997962642283796	293.292735709423	0.0250965377595512	0.0592640501072453	0.423469839036246	0.671952499547521	0.905744183354059	0.0751646318496507	0.136627779497584
TRAK2	-0.185920754067811	0.0595406445008105	0.00179270017579637	143.697776813722	-0.263558737514698	0.100702454338043	-2.61720272109724	0.00886536729339776	0.168427373356611	-1.00384591721066	-0.996763545767174
STRADB	0.101786414061025	0.0555995409638441	0.0671444348473745	83.7819393231156	0.149937824214877	0.105713509795287	1.41834117990434	0.156091179462336	0.556364606172134	0.666625832211304	0.626811203198837
C2CD6	-0.150767895519911	0.0993824806103113	0.129254814342263	72.5360379298342	-0.252004757769879	0.166257337020087	-1.51575119803243	0.129582276334258	0.524225073767895	-0.799743052837818	-0.951397389189501
TMEM237	0.0113438460972303	0.0962253517748903	0.906156139477038	24.929066526763	0.0070148470432608	0.167485435064857	0.0418833257981171	0.966591708819052	0.991239552795266	0.141502472542211	0.0656308736399201
ALS2	0.101053915594528	0.0401254161195414	0.011787210589549	150.442206867983	0.142512729018944	0.0716670458141377	1.98853918701404	0.0467520895201398	0.35466659406129	0.662372834266425	0.597656917082498
SUMO1	0.0714579614258669	0.0480003607553022	0.136567348957157	76.7218464817622	0.124362122603823	0.0907627523792538	1.37018897448343	0.17062791912007	0.571045513232355	0.490534205227485	0.526389416983472
NOP58	-0.202920389809102	0.0461566798165844	1.10092189563064e-05	147.999146299774	-0.281943382399877	0.0852484890553495	-3.30731237027344	0.000941957904564454	0.0532483262521435	-1.10254839807333	-1.06894998688154
BMPR2	-0.353612645802174	0.0822413782211046	1.71035176220916e-05	170.636819535348	-0.534070509603994	0.140061083946966	-3.81312563457112	0.000137220313733815	0.0210989954397115	-1.97749064622881	-2.05891526143117
FAM117B	-0.325481530957717	0.0644718976219296	4.45467603556017e-07	98.4082611102202	-0.471785003396858	0.103484425380321	-4.5589952465115	5.13989345550536e-06	0.00538847739353526	-1.81415709797892	-1.81435415871852
ICA1L	-0.075727523705958	0.149009660588594	0.611309259353689	99.3306587106304	-0.11142322758107	0.229385848873687	-0.485745865005065	0.627147360652821	0.884543794939494	-0.364047195843408	-0.399410640784992
WDR12	-0.0160025685528095	0.0622210108501654	0.797032763627783	60.8097154555566	-0.0298103841137454	0.109552391925015	-0.272110755319242	0.785536859925803	0.943482112799726	-0.0172749865595871	-0.0789616598052628
CARF	0.0395775608518307	0.0328655841860106	0.228502593571332	213.91268973948	0.0530817981649174	0.0604178485291558	0.878578093347725	0.37963007798267	0.761103853453716	0.305431731536822	0.24651058468305
NBEAL1	0.0254849134937681	0.0302725163484123	0.399872001813789	418.804560346214	0.0271627528608966	0.0546740273840241	0.496812731026902	0.619321116643094	0.880008333790234	0.223607669107943	0.144740675649476
CYP20A1	-0.0117764754884588	0.0261314335870917	0.652232308790992	257.019771693391	-0.0151513840945496	0.0561230391188628	-0.269967277831489	0.787185427707968	0.944097787537749	0.00726235507266835	-0.0214037875542627
ABI2	-0.0617183328839128	0.0291448202451295	0.034205289427544	365.885245877096	-0.0787704446983657	0.0578288216112129	-1.36213124362009	0.173156469726353	0.573220688374291	-0.28270769480599	-0.271201028714506
RAPH1	-0.625354753759061	0.206815823025733	0.00249680974577961	41.0919681486013	-0.937709268539076	0.322736548744165	-2.90549450376134	0.00366673288823526	0.106243124791781	-3.55526681851757	-3.64378381262257
PARD3B	0.120586456868216	0.10340059278259	0.243530912554595	508.347132528031	0.137615797050912	0.160952839324647	0.855006955008331	0.392547297433187	0.766322743046917	0.775781751410621	0.578429344651314
NRP2	0.0147562368574148	0.214696156860471	0.945203907838753	55.7369654026239	0.0443670351054463	0.323606772592867	0.137101689034379	0.890950417421192	0.972589948286746	0.161315334348713	0.212292478521789
INO80D	-0.0308170471969452	0.0307900302039603	0.316886055323712	263.061293258357	-0.0420466985906684	0.0567257874849307	-0.741227234647703	0.458555672865206	0.802194177712615	-0.103290111654982	-0.127006971529359
INO80D-AS1	0.115226406357038	0.084276187514502	0.171547742576156	16.8826248061327	0.19982443881685	0.16605057306665	1.20339505685803	0.228823479851413	0.640483584865654	0.744660479693164	0.822688642760555
EEF1B2	0.0977600924982885	0.0883742441961942	0.268637497098813	44.021115802429	0.203060361740881	0.167065939056587	1.21545039573927	0.224194356976677	0.636251837519654	0.643248394421405	0.835394341514326
ADAM23	-0.518654312788532	0.268135403866573	0.0530762527472024	49.5195633279906	-0.719967642024142	0.424752275360276	-1.69502951199841	0.0900698224537242	0.461023165795094	-2.93574776568563	-2.78883158489489
FASTKD2	-0.0892035399433067	0.0657771272360692	0.175051984500442	63.6595496505551	-0.103814044094027	0.114774478491397	-0.904504602927112	0.365727894754183	0.752928124689664	-0.442291003829319	-0.369533540675291
ENSG00000229321	-0.100916536875999	0.135171523035174	0.455316315227746	72.9591832300332	-0.196833474587457	0.222730839651936	-0.883727978106	0.376843073375743	0.759083724396343	-0.510298452529267	-0.734769947673763
KLF7	0.00157868759585114	0.0313175583972522	0.959796444324591	445.459515233999	-0.0143997943917757	0.0584261014256374	-0.246461667652141	0.805324874140218	0.947270801385183	0.0848044711984388	-0.0184527060315956
METTL21A	0.0857001037203895	0.0827158872503976	0.300165796106917	66.2016350788699	0.131746354620518	0.150600477180789	0.874807019783627	0.38167891703501	0.762010295772701	0.573226258084486	0.555383255753653
CCNYL1	0.092514792080153	0.0594415775057168	0.11961332164018	91.7521154931145	0.128678834867673	0.104819366703857	1.22762461665339	0.21958791652082	0.63165074914395	0.612793379265846	0.543338784109581
FZD5	-0.042773033344554	0.0786897475897067	0.586740494272446	44.0912598136327	-0.0253456493445976	0.139904270864472	-0.181164228854389	0.85623867120887	0.963291453204298	-0.172708392839819	-0.0614310892929022
PLEKHM3	-0.061891200455698	0.0375462274204372	0.0992706205347734	410.83428952981	-0.0860297664110223	0.0645077850042767	-1.33363386148383	0.182323879912338	0.584256267780759	-0.283711390323681	-0.299704413066703
IDH1	0.11042813195426	0.065951513497229	0.0940552357379493	67.4705342244562	0.170497486368288	0.117804777220216	1.44728839009281	0.147816169403861	0.545162711497386	0.716800965841133	0.707537747042219
PIKFYVE	-0.02053789155362	0.0211640197744121	0.331839455766192	322.327041071844	-0.00458651413287288	0.0456175191958264	-0.100542822444683	0.919913387658857	0.980014480306778	-0.0436077644205992	0.0200786761067185
RPE	0.100826457092202	0.046536650861964	0.0302651225086561	109.192339540648	0.149187260379142	0.0841637774282893	1.77258275397935	0.0762978715322399	0.432282586302157	0.661052175470287	0.623864149694718
KANSL1L	-0.127263117629281	0.033053161071072	0.000117994634421556	665.773864977308	-0.185700267552736	0.0594824714831349	-3.12193261178443	0.00179668059351804	0.072805798880936	-0.663270723357477	-0.691055935298479
KANSL1L-AS1	0.0263280117278254	0.049389464347469	0.593985545958892	111.068097212688	0.0476868663731284	0.0952931830257115	0.50042264156778	0.61677751401928	0.879193855583479	0.228502826191237	0.225327639429757
ENSG00000279317	-0.070668344592698	0.133213004893512	0.595771316291448	34.5296649255252	-0.107288966142494	0.241451763765264	-0.444349481939583	0.656789931436659	0.897541452318506	-0.334672829403633	-0.383177658219865
LANCL1	0.183267177852915	0.0377278221163377	1.18809038326655e-06	1847.38889065131	0.268919495067071	0.0637204744705085	4.2202996336999	2.43977821089352e-05	0.00950011384255043	1.13971558844124	1.09398712257624
CPS1	0.202485767857215	0.108488920022022	0.0619827846386481	47.7354887451534	0.26678958708677	0.175137272596668	1.5233170137414	0.127679412584777	0.523240577799449	1.25130165657677	1.0856241393389
ERBB4	0.0564560019302119	0.0631058343043558	0.370988049880017	4732.44962472891	0.0860760035244466	0.107821566992676	0.798318981306345	0.424685405726307	0.784630485792098	0.403430537680898	0.376060776007166
ENSG00000273118	-0.109693695178786	0.161640916909125	0.497374996630702	314.923331844075	-0.157807246812867	0.260509228401047	-0.605764516602564	0.544671135319621	0.846858235473355	-0.561259973857939	-0.581535304809528
IKZF2	-0.128044532206123	0.117446547705288	0.275608907264444	619.243998509949	-0.175409621450637	0.185212877859789	-0.947070330516796	0.343602942086146	0.735690517663839	-0.667807735708229	-0.650650198689622
SPAG16	-0.0788112011500734	0.0668749298805087	0.238602716568172	148.787082750108	-0.135311505249831	0.119647325385219	-1.13091959903139	0.258088933337074	0.668967510500569	-0.381951497944139	-0.49320683647054
BARD1	0.107695044251873	0.0665906302021242	0.10581996103438	129.14071482538	0.173747163152899	0.11192319669127	1.55237849069094	0.120571686988397	0.509753043396354	0.700932241313953	0.72029744968092
FN1	-0.0681518823090587	0.149224208990352	0.647880977166882	40.2640294939334	-0.0845005522666435	0.251927559963952	-0.335416070709909	0.737311246736308	0.926015880183556	-0.32006186513519	-0.293700025847158
MREG	-0.162900519812684	0.0657164704068285	0.0131810956888547	36.4307430152914	-0.235040839503304	0.130677642867947	-1.79863084721247	0.0720770944327938	0.421824128128283	-0.870186922065132	-0.884789364141047
PECR	0.090200199998076	0.0525403100922736	0.0860192150020861	56.8932379664968	0.13583714890979	0.10044675874138	1.35232983733731	0.176269823477131	0.576740953171668	0.599354504212118	0.571445566606967
TMEM169	0.0678133902380013	0.118447655624402	0.566971235889129	20.8509448203751	0.0827021381918333	0.202848502938468	0.407703961300223	0.683491028870081	0.910131171497692	0.469373268405222	0.362813452891514
XRCC5	-1.56285333533253e-06	0.0270230914448748	0.999953855148331	547.05326401385	0.00915220608913649	0.0487619790950352	0.187691440318679	0.851118540657796	0.961955137867953	0.075629295795109	0.0740231131348335
SMARCAL1	0.00924092881969962	0.0294178571038432	0.75342495486136	179.796301530706	0.0227108081024735	0.0580317351484502	0.391351525925897	0.695537417472308	0.913908037821985	0.12929261372523	0.127260324511044
RPL37A-DT	-0.0205496040434094	0.115316413156597	0.858564416821247	18.2576511845182	-0.000550436670816083	0.202893321691377	-0.0027129363659064	0.997835392614463	0.999655785564242	-0.0436757689247482	0.0359261439184383
RPL37A	-0.176202421389589	0.0522679212305782	0.000748581099764315	267.243281122463	-0.22648062892795	0.0913510402612423	-2.47923426247001	0.0131664799164782	0.204906675299362	-0.947419793746177	-0.851178101019911
TNS1	-0.0401191308882826	0.0815486243748587	0.622743549722113	257.628785695529	-0.101156477485851	0.122069732802862	-0.828677798854645	0.407286751719265	0.776720823685558	-0.157299429942734	-0.359098730720202
ARPC2	0.00322121105294372	0.0516060832620579	0.950228995806799	126.32689919168	0.0383299504802862	0.0964570981867201	0.397378225147181	0.691088570257094	0.91241112656304	0.0943412131944095	0.188588150452451
PNKD	-0.00104493303375861	0.0512196687195712	0.983723477220707	76.5810271722025	0.0181048027098254	0.101097036695139	0.179083416306463	0.857872203373591	0.963291453204298	0.0695713292108149	0.109175061557889
TMBIM1	0.145635125053067	0.0513607595387831	0.00457492982150673	98.3962811238681	0.257307384513318	0.106085771576073	2.42546555198316	0.0152887666372113	0.221622060853562	0.921218143682577	1.04839271811876
CTDSP1	0.0441845589174006	0.0581170834860183	0.44709440465893	66.0318919122765	0.0990134524451042	0.107762157833986	0.91881467887494	0.358192513286847	0.748446469147296	0.332180665768206	0.426859059058802
USP37	-0.056149041882531	0.0281210247499688	0.0458585870408064	274.026285421854	-0.0835636891885226	0.0613669854998872	-1.3617043188259	0.173291217744781	0.573220688374291	-0.250371540852565	-0.290021477153758
CNOT9	0.0395857675455134	0.0399780863151117	0.322082894286608	109.210522520139	0.0439667639621936	0.0770131808517196	0.570899208108892	0.56806796778168	0.857798932439755	0.305479380853459	0.210720832754756
ZNF142	-0.0820022732477429	0.0611201821584946	0.17970748472287	35.8676357345651	-0.0753645801317435	0.115734202307844	-0.651186759219887	0.514925936532087	0.831437398500144	-0.400479349801965	-0.257828062115616
BCS1L	-0.076662570818004	0.079702747563803	0.336121912738503	18.1430746111821	-0.141666805524611	0.152293152103531	-0.930224396618334	0.352254912775306	0.74426596814306	-0.369476222152381	-0.518160623280932
RNF25	0.124688070140573	0.0853635610652603	0.144105776867474	20.0018710163904	0.171875711110515	0.162368912969309	1.05855060533048	0.289804492428721	0.696110270087068	0.799596344363198	0.712949281494936
TTLL4	-0.0482288924840263	0.0434211592443806	0.266687477771189	84.1159810419524	-0.0852421568962116	0.0878055070468666	-0.970806499081125	0.331644645628771	0.726525183751161	-0.204385944082592	-0.296611901450782
NHEJ1	0.124432226665738	0.0574047177461176	0.0301867984495311	50.3673801655694	0.169417488167019	0.109884158673215	1.54178263921417	0.123126422200419	0.515387985776855	0.79811087808245	0.703297185038086
CNPPD1	0.117770707433738	0.071483142654098	0.099448909733197	41.6023154592837	0.203305849992978	0.134090380795378	1.51618519380016	0.129472530877556	0.524225073767895	0.759433080244947	0.836358239558862
RETREG2	0.0428126712298401	0.052886667211962	0.418217664796084	86.7413398601583	0.0966888119015283	0.0980081869930762	0.986538113477794	0.32386912191797	0.721572394505029	0.324215276374698	0.41773146759544
ZFAND2B	0.0578066633002246	0.0562211138926793	0.303854804850454	40.5913702607755	0.0860852159723785	0.105167186714591	0.818555850562035	0.413039864730831	0.780208963157403	0.411272683833584	0.376096948249508
ABCB6	-0.122634397495448	0.100341218083241	0.221641948291922	27.9406673568579	-0.154661357232959	0.181264230092447	-0.853237051535653	0.393527860243136	0.766322743046917	-0.636395667480918	-0.569183117735446
ATG9A	0.0151492317364969	0.0490972244999868	0.757659473176623	78.027818268702	0.0264930094598646	0.0930746049986186	0.284642727844591	0.775917872650422	0.939114704807374	0.163597122624771	0.142110959770694
ANKZF1	0.00247687464311197	0.0790207652423043	0.974994718527213	132.656611923246	0.00892756805819848	0.130082338763202	0.0686301318309626	0.945284033673779	0.986029443435317	0.0900194823429442	0.0731410825003759
STK16	0.135296660568909	0.0945405673653221	0.152402604193799	15.287486027033	0.232907777291813	0.187220304054928	1.24403054715412	0.213488320519656	0.623686571567788	0.861191440262193	0.952588811058866
DNAJB2	-0.0625641819403269	0.0519479659028567	0.228449500572144	638.689808443949	-0.0827776111879225	0.0933747630944536	-0.886509464063524	0.375343056581316	0.75794793908853	-0.287618823583923	-0.286934978956158
DNPEP	0.14687388569564	0.0723642801936229	0.0423925160595521	55.7369319713628	0.217519963427625	0.133291948009695	1.63190625297038	0.102699236577451	0.479623857270548	0.928410577125137	0.89216928561666
GMPPA	0.139964760359657	0.0794765619604523	0.0782244875103227	24.2832023231626	0.19703101134937	0.151790980571025	1.29804162676962	0.194273031201687	0.602737123818313	0.88829514043985	0.811720381548661
STK11IP	-0.164899961088893	0.0948271509288732	0.0820430258230186	23.896476552909	-0.222021846649374	0.172375324090706	-1.28801409262351	0.197741057574012	0.605349051219408	-0.881795983418236	-0.833670902681059
FARSB	0.0379227018639915	0.0484463079609537	0.433757515349462	154.515380479957	0.0626063069628161	0.0841662722176717	0.743840796476087	0.456972795807552	0.800696978960185	0.29582336756577	0.28390811929831
ACSL3	0.0274353130468617	0.0332772632765986	0.409686076657839	596.72401732096	0.0486656027316761	0.0645355114409491	0.754090293004121	0.450795005716278	0.798584062696232	0.234931986728244	0.229170601583991
MRPL44	-0.0686880052099856	0.0679597685536916	0.312152519373914	28.2322002687536	-0.0530890072198927	0.146403969913422	-0.362619997608586	0.716888769729961	0.921132177440212	-0.323174676560922	-0.170364075602265
SERPINE2	-0.0190556002239865	0.157167007251378	0.903497554490539	22.890975805524	-0.0123759468748912	0.266748758486022	-0.0463955181839757	0.962995008639252	0.991010033877196	-0.0350013546232009	-0.0105061642020163
CUL3	-0.000191784283718498	0.0246932969322779	0.993803169296684	480.755226433966	0.00863449780594551	0.0438295288100636	0.197001839635633	0.84382609817341	0.959097433878944	0.0745248411245621	0.0719903559762163
DOCK10	-0.022870766613461	0.0341102726982284	0.502542305448348	6948.42747833526	-0.04043594066174	0.0659832584088819	-0.612821216120739	0.539994560826056	0.844984973502274	-0.0571527932349331	-0.120682406485417
RHBDD1	-0.0672790745223751	0.024471124321174	0.0059718136970153	403.372358334308	-0.10405452997809	0.0465894724025613	-2.23343439219478	0.0255203123126879	0.273235724556189	-0.314994209852866	-0.370477797157652
MFF-DT	0.0283125021857066	0.0643528179032201	0.659967919427836	40.6199097593089	0.0970645013046525	0.111783778894912	0.868323671504278	0.385217166973295	0.762175988822304	0.240025080810224	0.419206594319143
MFF	0.101685190999694	0.0419677998398105	0.0153957418041647	404.274064575331	0.156345385045647	0.0687545690610211	2.2739635660706	0.0229681772049635	0.260969500857523	0.666038115661026	0.651970188617693
AGFG1	-0.0178730815461504	0.0227114542961307	0.431303336762972	390.912400118656	-0.0173721465903818	0.0466617685095007	-0.372299360810653	0.709669974473405	0.918508882786453	-0.0281354706157353	-0.0301235067620899
DNER	-0.063766051501375	0.060857739955156	0.294735975420955	694.195985764234	-0.0768532383995881	0.101266971263643	-0.758917122143457	0.447902135795463	0.796852917470102	-0.294597061774088	-0.263673208598581
TRIP12	-0.0115955432761453	0.0253600656495878	0.647501190086174	794.287088346597	-0.0187087958006176	0.0522493868420871	-0.358067279471835	0.720292965000982	0.922525374543683	0.00831287512469111	-0.0353717968491634
FBXO36	0.0373207474509851	0.0791830809080137	0.637410632594417	37.1844887289258	0.0866938507627783	0.134633537952952	0.643924627406534	0.519624311076711	0.833623085901902	0.292328328328803	0.37848672405055
SP110	-0.0934006804639825	0.0747010666959073	0.21118051105105	122.590471217401	-0.160836857231586	0.124998304030186	-1.28671231565466	0.198194578854425	0.606093843370253	-0.466660242572107	-0.593430927240973
CAB39	-0.0820425638493506	0.0248192596030908	0.000947730153605725	265.081208810618	-0.130148509637491	0.0545664944714621	-2.38513598680152	0.0170728091057125	0.23135562233499	-0.400713283187047	-0.472934577687649
ITM2C	-0.309062033424944	0.213978254026972	0.148637207506378	34.2332330479753	-0.408616108628549	0.357922244934299	-1.14163373305717	0.253606296218967	0.663472733211691	-1.71882298813874	-1.56632447248139
C2orf72	-0.089426333864734	0.0968294991649009	0.35572361556066	69.0316159245324	-0.111261129930405	0.159665222705173	-0.696840101089841	0.485902866984583	0.814807599544309	-0.443584579356504	-0.398774172004245
PSMD1	0.0138602033794323	0.026023521217478	0.594308480652826	375.820664933728	0.0183223411418912	0.0483395087406464	0.379034492058973	0.704662250568954	0.916657086696129	0.156112827156276	0.110029215952195
NCL	0.128394650735216	0.0600478361165906	0.0325000178180275	143.634136027781	0.220669411615975	0.103302492957882	2.1361479795647	0.0326673540288024	0.307627763898503	0.821117317269701	0.904535445398968
PTMA	0.159904337513898	0.0592889217672552	0.00699597736008278	1760.12251865505	0.286886470066295	0.106466858663496	2.69460819702629	0.00704714426612117	0.150774893649182	1.00406737005863	1.16453360258088
PDE6D	0.0329526000894039	0.044540528439957	0.459400687996385	145.457991057827	0.0848710763287748	0.0799980679880562	1.060914075343	0.28872895201808	0.69517133499732	0.266966197755935	0.371329686198215
COPS7B	0.0297567857363769	0.0477811950609094	0.533434425043701	68.0848569807866	0.0368534745378436	0.0978231960465119	0.376735539496388	0.706370148830316	0.917306884590207	0.248410811639389	0.182790837295653
DIS3L2	0.066954313495884	0.0449486195177582	0.136336174146128	805.881525560151	0.0920406471143792	0.0762229981871824	1.20751806283391	0.227232693089616	0.639320183099363	0.464385337664303	0.399480667768031
ENSG00000227033	0.408799875831962	0.111722310643769	0.000253131129924528	15.5815709006702	0.579789549796984	0.209340833928579	2.76959606454415	0.00561258504731599	0.133763935636058	2.44919287048173	2.31460373171567
EIF4E2	0.0324493907964733	0.0640845068590968	0.612608769658606	114.814444890873	0.0483084945819129	0.10731233669165	0.4501672041745	0.652589881885703	0.895682815180236	0.264044487763952	0.227768433275311
EFHD1	-0.21443983126585	0.0844098846775898	0.011070714769527	1064.44132236055	-0.282661251123444	0.131195162059302	-2.15450971428106	0.0312002209843594	0.301088659741952	-1.16943203412512	-1.07176866456965
GIGYF2	-0.00955303054659823	0.0182941184543783	0.601537102958015	768.508149309953	-0.0162616069781596	0.0359818100035522	-0.451939659971363	0.651312452220986	0.894904706185203	0.0201720159126442	-0.0257630253481969
SNORC	-0.180726675314919	0.110711052418933	0.102591534790502	55.6973409882558	-0.245702816066715	0.179979126002636	-1.36517395946859	0.172198380859195	0.572934716695972	-0.973688302864761	-0.92665311229415
ATG16L1	-0.0615381780077212	0.0398028459249282	0.122086498213832	95.8841531967111	-0.0802291164689589	0.0793417238543875	-1.01118443829378	0.311928162478295	0.714025659844436	-0.281661688086186	-0.27692843463019
DGKD	-0.140886013074617	0.0462222324174644	0.00230359169257121	348.411426588653	-0.210123081863678	0.0772979166149185	-2.71835375473915	0.0065607651716554	0.145005167035235	-0.742367334452589	-0.786950963900586
USP40	-0.0168418071227332	0.0385387711308344	0.662104495687886	520.53191993966	-0.0244193301052845	0.0662613733395792	-0.368530395229499	0.7124777853378	0.919778192784036	-0.0221477338435724	-0.0577939404853296
SH3BP4	-0.0368554568794841	0.0410629098925374	0.369432751858533	370.558209840322	-0.0533039302525879	0.0673895051196625	-0.790982663516181	0.428954108194344	0.785732644725877	-0.138350040302989	-0.171207960754286
AGAP1	-0.0264330984410347	0.0304984244819148	0.386104357903857	6605.65231953023	-0.0364913473877986	0.0610911602143063	-0.597326147674848	0.550289650328247	0.849864771338602	-0.0778362357738548	-0.105194147023901
COPS8-DT	-0.0307154802873662	0.0711513066287065	0.665964971747876	61.5109358079845	-0.012277359313623	0.13782019447741	-0.0890824407858118	0.929016392130851	0.983243119865361	-0.102700398669271	-0.0101190647921261
COPS8	0.0434669071699919	0.0494281825278177	0.379187026008337	51.7179676367296	0.0486201856897681	0.0940239391924649	0.517104325848799	0.605083334039538	0.875291145025584	0.328013870141367	0.228992273710826
RAMP1	-0.906809060505508	0.260130104964589	0.000490332609267549	42.6282051060898	-1.29918644591007	0.399741719971976	-3.25006468176788	0.00115378762753808	0.0608979570656091	-5.18943349997662	-5.06310690215981
UBE2F	-0.0586805818815965	0.0597222761743349	0.325825175320489	137.802536313636	-0.0890433086490973	0.0995752305239116	-0.894231508986713	0.371198036860991	0.756521971980414	-0.265070048639055	-0.311536944544633
SCLY	-0.0646129817029104	0.0457813224847959	0.158144578340665	169.766922342933	-0.0959416005909756	0.0769544012589745	-1.24673311755235	0.212495371364639	0.623601257386834	-0.29951446784568	-0.338622762528179
ILKAP	-0.0219738520985487	0.0317379016976866	0.488715265505474	456.668303541266	-0.0343383892871527	0.0552352988603212	-0.621674726047694	0.534155773771823	0.841774737000777	-0.051945170607552	-0.0967406585760904
HES6	0.121619385023744	0.125869598657008	0.333927503724389	72.5374550692568	0.216450321344779	0.206503942470623	1.04816556408152	0.29456233318014	0.700076445887623	0.781779090003935	0.887969386423121
PER2	-0.131759783137948	0.106679441812214	0.216793273520806	46.7256158100902	-0.198526363532093	0.185852535882652	-1.06819292289583	0.285433496473071	0.693441897484696	-0.689379049916321	-0.741416996277548
TRAF3IP1	-0.0401238255645344	0.0718741122257743	0.576672709559639	87.5866495754709	-0.0367246996450945	0.12252761800212	-0.299725892365418	0.764386246840292	0.934335220687442	-0.157326687949902	-0.106110393657187
ASB1	-0.0292608979118158	0.0661700879539523	0.65833918242652	29.9942846163216	0.00879581496734274	0.140126842960849	0.0627703784763084	0.949949353889558	0.987642500829216	-0.09425487129028	0.0726237602026599
HDAC4	-0.00615086270815567	0.0263800998055288	0.815634850588329	797.640538125908	-0.00406477280945112	0.0525147330025488	-0.0774025226264377	0.938303334039612	0.984746022758506	0.0399255218745301	0.0221272688076021
HDAC4-AS1	0.203022085524367	0.134402756578046	0.130903138211408	18.1348875026867	0.29558626930473	0.220678474245374	1.3394431437661	0.180426452072781	0.582798994227403	1.25441559884495	1.19869295400454
ENSG00000286525	-0.00729591092986302	0.0983993897009652	0.940894295894694	69.1523110720575	-0.0776524229324618	0.158542056010179	-0.489790689528311	0.624282019697682	0.883074471554012	0.0332771970568758	-0.266811168977044
NDUFA10	0.0183230362984504	0.0262174549094041	0.484622702715408	420.297519734282	0.0128611885851444	0.0516877021332225	0.24882492458255	0.803496210313632	0.947080949768678	0.182024716533574	0.0885862579882934
COPS9	-0.0333605192839368	0.0874265866280552	0.70277052543826	45.3372242446401	-0.0262629795424088	0.160011056745923	-0.164132279834331	0.869627010758413	0.967165463214005	-0.118057898965933	-0.0650329430529445
GPC1	-0.242950526260577	0.235392107315621	0.302020632789318	25.9330779843554	-0.30412049127592	0.383382942853354	-0.793255143310451	0.42762918559222	0.785661722625954	-1.33496948268722	-1.15602735900189
ANKMY1	0.0122397678820289	0.0403053230117401	0.761374581465619	172.825862797526	0.0483583425922497	0.0742530844542253	0.65126375486881	0.514876241230545	0.831437398500144	0.146704331226968	0.227964159137046
RNPEPL1	0.129422030507412	0.0488268105683593	0.00803407223038521	54.0323430396634	0.206598386739577	0.0978094714848022	2.11225337999785	0.0346647222164745	0.314266204696764	0.827082441102182	0.849286229817015
CAPN10-DT	0.0751022271532132	0.078548991673822	0.339011835033711	29.5990732111937	0.111127707113758	0.143436722844884	0.774750739627073	0.438486962448529	0.791211336403761	0.511693368499332	0.474425108702118
CAPN10	0.0025149293311596	0.077527829247035	0.974121919390489	25.8198270721772	0.0344659636570314	0.147469613500599	0.233715698026776	0.815205699971321	0.949915228858422	0.0902404336724855	0.173416388418123
KIF1A	-0.0148574096615319	0.0411607223082383	0.718128707557773	363.825921138063	0.00863182748651888	0.0704158800101574	0.122583534925272	0.902436893325201	0.975693400834099	-0.010626019177509	0.071979871092921
SNED1-AS1	-0.257696009216521	0.174472270339226	0.139674921436626	20.0085757011441	-0.385218304962205	0.392849979299677	-0.980573565636742	0.326803075341656	0.723574463980779	-1.42058400828173	-1.47445409983538
MTERF4	-0.105053549128192	0.0450181253827934	0.0196175477645534	213.282699253381	-0.127241427838716	0.0734881491793666	-1.73145506125281	0.0833706333703784	0.446186108219981	-0.534318577363991	-0.461520058103915
PPP1R7	0.135987952767886	0.0457528397765992	0.00295645331924564	96.8629129660705	0.228545221020701	0.0853100162315505	2.6789963373161	0.00738432015921429	0.153434198335242	0.865205188325884	0.935459439600265
ANO7	0.115183492340935	0.0992613674907702	0.245883520720488	17.0361942305146	0.210418993185691	0.192557639820942	1.09275847679354	0.274499857279442	0.684735529774285	0.744411314362941	0.864287660846338
HDLBP	-0.0246249811874713	0.0218475625124144	0.259688719646256	315.351441164929	-0.0227848818980667	0.0482084278239242	-0.472632751710674	0.636475211834589	0.889245474058212	-0.0673380309103332	-0.0513763566809277
SEPTIN2	-0.0138162230766871	0.0447916058090365	0.757735655917149	469.083734164535	-0.00571890782152412	0.0752365484285874	-0.0760123628870663	0.939409262493978	0.984746022758506	-0.00458073088256678	0.015632385692374
FARP2	0.0105037622982648	0.0335978486768351	0.754560270895251	476.125955967642	0.024886494143209	0.0709623334287457	0.350700053686903	0.725813385273333	0.923936324745087	0.136624817729348	0.135803053143758
STK25	0.0799539002717717	0.0343011910569541	0.0197567051390069	119.409400370662	0.142088859490316	0.0705496712280795	2.01402582063009	0.0440068226500493	0.344292183718025	0.539862923448872	0.5959926133682
BOK-AS1	-0.111408666730392	0.086325709384846	0.196855653854843	30.5403316470626	-0.168310713659472	0.158152378578657	-1.06423131395246	0.287223924724169	0.694376134479104	-0.57121736055307	-0.622776672034974
BOK	-0.122059299858177	0.0549864346249456	0.0264318377496563	430.358128054588	-0.122801983348947	0.0905054412578447	-1.35684641323488	0.174830016552614	0.574890148527157	-0.633056562784746	-0.444088788680835
THAP4	0.00171484650562699	0.044922177469218	0.969549176130535	70.2984352873218	0.0356376519653501	0.0829859258881408	0.429442120262502	0.667601506744915	0.90414334419053	0.0855950306192969	0.178016967303442
ATG4B	-0.0801990718610078	0.0494641076290917	0.104940686691599	291.815593285092	-0.112860667392558	0.0819000741575373	-1.37802887913712	0.168194371975245	0.568426546502578	-0.390009687211874	-0.405054680414555
DTYMK	-0.0127048005383307	0.0565339304229819	0.822190283290625	41.4072499076314	-0.0180934018805393	0.112091102527639	-0.161416932053799	0.871765031690928	0.967713481137938	0.0018723580830995	-0.032955481644202
ING5	-0.0185688177999371	0.0389440046275409	0.633498759976752	176.614946935475	-0.0277263764347607	0.0668063399250717	-0.415026125751806	0.678122777820843	0.908283576947468	-0.0321750215402324	-0.0707789019363746
D2HGDH	0.0813726851780655	0.0797633691825965	0.307644936803704	88.8975954748486	0.117591235989984	0.133022929025946	0.883992232399632	0.376700405957226	0.758988511484384	0.548100605255287	0.499803850011985
ENSG00000291147	-0.0572654490834375	0.080247309720406	0.475467089722538	133.88577265308	-0.0841179015463316	0.133766072500854	-0.628843323076519	0.529451634193525	0.839262714160788	-0.256853571530126	-0.292197565839816
LINC01266	0.0103083713600551	0.156388208768636	0.947445281517132	122.299278431831	0.0229661706763033	0.23639245099133	0.0971527245476447	0.922605110718479	0.980685658768594	0.135490348107005	0.128262993614185
TRNT1	0.0135938778434096	0.0349769449169846	0.697533208545811	111.150291136402	0.0404696633275947	0.0728321590599994	0.555656510117401	0.57844569227035	0.862507851469056	0.154566500427717	0.196989632037684
CRBN	-0.0221660156901863	0.027140325929729	0.414089118417284	258.60477100259	-0.00351397469105884	0.0578753131367269	-0.0607162968217086	0.951585152639304	0.988174694303147	-0.0530609017628992	0.0242899516436073
ENSG00000223727	0.113649451652274	0.0870656552164518	0.191780346810659	242.641638545561	0.161715900648609	0.145988435279246	1.10773089895292	0.267978050744532	0.678897231708859	0.735504439885194	0.673057264857034
SUMF1	0.0839360350432829	0.0552878973526286	0.128973335521059	844.219971291516	0.11077968077574	0.0942409430907784	1.17549418694835	0.239797061473458	0.650554363121872	0.562983805981843	0.473058599698955
LRRN1	-0.357343697764926	0.282310718951207	0.205591304403621	45.4989138108763	-0.539227228761157	0.480546196834443	-1.12211319601168	0.261814313830654	0.671678994082018	-1.99915370363519	-2.0791628760088
SETMAR	-0.012078441491175	0.0596732582357943	0.839596508804803	55.3574045560754	0.0211346316985208	0.114448873923463	0.184664391828394	0.853492276976969	0.962118566774038	0.00550909435238799	0.121071542194041
ITPR1	0.0939084613899535	0.288469520781196	0.744772168639685	52.582601175588	0.110114183875744	0.471575763816925	0.233502635895622	0.815371122973488	0.949915228858422	0.620885236084011	0.470445557506222
ARL8B	-0.0259906521655503	0.0292677663527113	0.374524658115367	287.948697560638	-0.0309644276264582	0.0618716270726225	-0.500462475152195	0.616749472179964	0.879193855583479	-0.0752673251393349	-0.0834929572327705
ENSG00000233912	-0.0761288648457734	0.0904809854844446	0.40013525153205	39.7891429612708	-0.135115085735184	0.179145796652576	-0.754218565324293	0.450717991525486	0.798584062696232	-0.366377443783711	-0.492435604509502
EDEM1	-0.118416620866967	0.0769937320485952	0.124047786011388	47.5469140167796	-0.151076306338844	0.13769412931428	-1.09718770939043	0.272559344780198	0.683247991418784	-0.611906612345194	-0.555106584472154
ENSG00000270207	0.0558149397615059	0.0899308444742168	0.534834609154371	344.59867760559	0.0717429557260729	0.142628895630464	0.503004355526607	0.614961209912709	0.878703731775015	0.399708432842805	0.319782739779186
LMCD1-AS1	0.122573296683438	0.052967843006441	0.0206618117070201	2156.6009743469	0.129073521184801	0.0894606440371274	1.44279669092516	0.149077751612184	0.545993501577982	0.787317646757063	0.544888501320216
ENSG00000231401	0.0557628920967162	0.0724171263158981	0.441285928030542	34.1002895346973	0.0483195145089326	0.146351859451826	0.33015989472165	0.741279148638587	0.927398347329117	0.39940623615365	0.22781170249905
LMCD1	0.0389598421322121	0.157845546304567	0.805045548686217	24.776122753547	0.0605253761771416	0.281047014617625	0.215356766053853	0.829489174819819	0.955146756725148	0.301845162328543	0.275737442705897
RAD18	-0.0487419227941399	0.0628277501911456	0.437865634632746	135.373353632349	-0.0584960540605121	0.102848136160434	-0.568761440355744	0.569518045854307	0.858632776152682	-0.207364676399954	-0.19159459002344
SRGAP3	-0.0346467560846879	0.0774865901059787	0.654779549731652	464.713690353202	-0.074101616971494	0.117412786813064	-0.631120502143207	0.52796173667598	0.839092440373126	-0.125525986232218	-0.25286909682875
THUMPD3-AS1	-0.130042569965359	0.0527089461747279	0.013618107233638	325.643044583087	-0.181474577302393	0.0895022124035258	-2.02759878699092	0.042601212919138	0.338112310656228	-0.679408648027479	-0.674463961815769
THUMPD3	0.0191769435956127	0.050071691284481	0.701727377837186	51.3690748682956	0.0580314961992372	0.0937580312770749	0.618949602597155	0.535949559998585	0.842712046990658	0.186982632687738	0.265945340585044
SETD5	-0.0695124457459053	0.0196670240394536	0.000408598588227929	771.432691983748	-0.0787925476496918	0.0424675705644834	-1.85535802030521	0.0635451179259332	0.400841967139654	-0.327961504199904	-0.271287814910504
MTMR14	-0.103913959023593	0.0469639570971001	0.0269230200783764	134.872396879432	-0.117807337766546	0.0824096990076462	-1.42953243592863	0.152851259084959	0.551342534568431	-0.527701943207694	-0.424477548351043
BRPF1	-0.143515239220068	0.0966025341257101	0.13737806610469	15.9576242219104	-0.195169575142811	0.1827372923483	-1.06803363798789	0.285505338535354	0.693441897484696	-0.757633022921118	-0.72823672497453
OGG1	-0.000730251145198356	0.0613793164966495	0.990507512916715	68.4427228119894	0.00376918168759916	0.108480675020762	0.0347451902090189	0.972282926087976	0.992669591582085	0.0713984203059497	0.0528869216878061
TADA3	0.129195981541205	0.0520456258540681	0.0130515330744736	47.7200792643426	0.176996190482601	0.103265265071721	1.71399541132898	0.0865295686088501	0.452954600634253	0.825769966287977	0.733054602265553
ARPC4	0.0845669868069671	0.0455727473882465	0.0635037182010878	58.8801643526293	0.166978474115643	0.0973639521188824	1.7149927717782	0.0863465521713517	0.452818753815383	0.566647208264578	0.693720511390248
TTLL3	-0.0830882267393232	0.0491727870871992	0.0910815937360588	124.084872378143	-0.113910843879559	0.091502414229983	-1.24489440894155	0.213170566353143	0.623686571567788	-0.406784561593069	-0.409178148864019
RPUSD3	0.0451789086762071	0.0652746015588113	0.48885185787658	27.7220227366209	0.109848074887016	0.133220207799675	0.824560152707431	0.40962135186967	0.777981004513822	0.337954012299451	0.469400693111789
JAGN1	0.109728809542929	0.0680481301104258	0.106849346496899	25.5589069635187	0.159313338290631	0.129834534760743	1.22704901730661	0.219804168146493	0.631668374168913	0.712740593138344	0.663623717064247
[truncated: 9,358 more rows]
