# Supplementary material for: Integrative analysis reveals generalizable human neurodegenerative disease-associated glial states
Source: bioRxiv. 2025 Sep 25:2025.09.25.678630. Preprint. [Version 1] doi: 10.1101/2025.09.25.678630 (PMC12485690; doi:10.1101/2025.09.25.678630)
Supplement: Supplement 8 [file media-8.zip › oligodendrocytes_diffexp/Mathys_2024_CR_MTG.csv]

gene	nebula_logFC	nebula_SE	nebula_pval	DESeq_basemean	DESeq_logFC	DESeq_lfcSE	DESeq_stat	DESeq_pval	DESeq_padj	nebula_zscore	DESeq_zscore
ENSG00000291215	0.0245417588860965	0.140956782262159	0.861780277039508	14.9291605477054	0.042088987894744	0.241381793621786	0.174366870273125	0.861577149138849	0.974658191830569	0.243782186222214	0.212942212677839
LINC01409	-0.309676276500761	0.1379514305055	0.0247796222039484	18.7165673242178	-0.422332456885848	0.239913648023485	-1.76035194481518	0.0783481518522292	0.530992139062603	-0.994077842220178	-0.969191805680265
ENSG00000290784	0.0206945139926394	0.154481265093091	0.893433161844269	6.43212463563476	0.0671964191146003	0.308912246402634	0.217525915197991	0.827798513062431	0.966879676380009	0.229532953179697	0.276850434169636
LINC00115	-0.0330105750943942	0.111089365855493	0.766349449926374	18.2260210003092	-0.00734108429770222	0.20011143402421	-0.0366849817128095	0.970736183440144	0.994589899827297	0.0306227327069246	0.0871233674774561
LINC01128	-0.271361212162266	0.154885918507864	0.0797726056708669	18.4084541582816	-0.397383803653713	0.272866073586959	-1.45633276585069	0.145300651905581	0.645834961085184	-0.852168424983246	-0.905687736199021
NOC2L	-0.201140144366421	0.0834891311279664	0.0159885154970927	47.3095398614366	-0.265162549385435	0.143286117156438	-1.85058088423133	0.0642298718672579	0.504584644176257	-0.59208714936206	-0.569132987538886
KLHL17	-0.597516229187036	0.363579456705717	0.100294655485149	3.28416649325819	-0.912143919427677	0.643996270232883	-1.41638074875469	0.156664057279074	0.664073859866987	-2.06016504965249	-2.21595333867963
HES4	-1.3605492469749	1.13434096467549	0.230365357452149	8.13563904800548	-2.14112518686168	2.3183704515823	-0.923547479394566	0.355721969410937	0.813689040135717	-4.8862485433457	-5.344190805933
AGRN	0.0692448974823047	0.0939716307309816	0.461201267290394	52.415390872702	0.121677324099496	0.16294995503891	0.746715910847852	0.455235063421365	0.865524524267067	0.409351433106557	0.415525622099443
C1orf159	-0.0696137301317421	0.0987613893955598	0.480892467200915	86.1292465991248	-0.0855299811280083	0.161598836878324	-0.529273494662638	0.596615739634148	0.916101201295244	-0.104946200558951	-0.111897921999527
ENSG00000285812	-0.455696473963396	0.26487139410944	0.0853517145633436	8.61467261305523	-0.638507639663704	0.426574756214664	-1.49682471914111	0.134438872522942	0.631783542175112	-1.53490013978123	-1.51944210173887
SDF4	-0.138555137858096	0.0717099832916783	0.0533398009348353	68.9643480869751	-0.17225635166182	0.123869618590924	-1.39062631839283	0.164338771285476	0.669357611342424	-0.360287935274797	-0.332650417494613
B3GALT6	-0.182537516920724	0.160755938648419	0.256168099764553	9.67941503771459	-0.219062891933426	0.296771420503241	-0.738153598355114	0.460421116378889	0.868502196851452	-0.523187669080038	-0.451791348988107
UBE2J2	0.0585171714574308	0.0471917982334484	0.214980554151327	90.0522161082996	0.106938877292534	0.0884394623464973	1.20917602227791	0.226595227507317	0.730838351611446	0.369618618487795	0.378010516920564
LINC01786	0.354067747474095	0.133840621941665	0.0081584010892041	6.27745304323435	0.518513171234456	0.289932409036495	1.78839327744554	0.0737125801462169	0.52483665837893	1.46426404661582	1.42562788993037
SCNN1D	0.116366404690933	0.186302684918392	0.532227461258464	13.8762895240955	0.201912249062923	0.313577062325896	0.643899931854959	0.519640325988334	0.892658029805336	0.583877712593551	0.61975485252287
ACAP3	0.0526283624996673	0.0712026147978725	0.459824873863109	222.656647147197	0.0971276856974298	0.119916170823937	0.809963202044153	0.417961325234358	0.846718060388443	0.347807942665016	0.353037201248886
PUSL1	-0.0246481929728895	0.155026687362169	0.873674211662164	6.85959562792513	0.0747857479103036	0.284116358390222	0.26322225279119	0.792379280152862	0.957692192043547	0.0615949049859883	0.296168240973635
INTS11	-0.000681297680028924	0.0552374657081202	0.990159158988861	116.17919167139	0.027437838833421	0.0900472812815775	0.304704799999713	0.760590993490355	0.951276152169252	0.150362291983988	0.175649314367324
CPTP	-0.0988177590115345	0.184105007932257	0.591442579860182	9.36432273870473	-0.0808930943243784	0.312429895447046	-0.258915985644175	0.795700063896773	0.957692192043547	-0.213110620764246	-0.100095233533157
DVL1	0.0958743070751782	0.0528975500902466	0.0699162773894871	49.6678106727041	0.150764341596533	0.115439462575323	1.30600349510603	0.191551369000346	0.691918434393266	0.507980107282932	0.489563445421897
AURKAIP1	-0.125624074338005	0.0915502626964208	0.170005251647283	53.2072188311378	-0.160951230983238	0.160694607175458	-1.0015969658988	0.316538286969483	0.795179363853678	-0.312394509540779	-0.303874468653341
CCNL2	-0.0204624122067453	0.0418149008069938	0.624589010566452	217.820006783208	-0.00888879611478635	0.0808576933339211	-0.109931359012159	0.912463812361686	0.982917815439421	0.0770979902465887	0.0831838362388537
MRPL20-AS1	0.172977434101758	0.103836904049258	0.0957418986979769	10.7690501155782	0.305664632637039	0.21714933943609	1.40762405002388	0.159242422108921	0.667041280516385	0.793550809365614	0.883845202973084
MRPL20	-0.0575057092981626	0.0736582696077311	0.434973384189857	65.4087781563684	-0.0519939604565984	0.125249059483999	-0.415124557987125	0.678050722568208	0.932172910488146	-0.060101119125547	-0.0265356474500316
MRPL20-DT	-0.0655115504569843	0.137755581820861	0.634385260889445	7.38024747926717	-0.0585864142371208	0.25652134640637	-0.228388066170176	0.819344566134074	0.964472451965366	-0.0897527528355392	-0.0433160178786426
ANKRD65	0.182645112140176	0.0746104927805823	0.0143658998979205	53.158907898532	0.286227874361306	0.131390124329543	2.17845805247441	0.0293719519509628	0.401115846615244	0.829357471318357	0.834371059557501
TMEM88B	0.0705805189589448	0.0546553324535982	0.196573744900667	361.390857721331	0.118955181425111	0.0921101567715648	1.29144478301261	0.196549490294912	0.700046406766683	0.414298241070251	0.408596705499272
VWA1	0.0349674017935085	0.067968907571519	0.606929210068731	297.827670706612	0.0672020849349567	0.116855196040646	0.575088547295592	0.56523141310495	0.904809937229599	0.282396160512863	0.276864855895981
ATAD3C	0.0574143344682146	0.122256245843747	0.638624450535897	65.1878813724619	0.0870807547348082	0.202728866003342	0.429542947936051	0.667528145955721	0.930456959267922	0.365533986055382	0.327463836787602
ATAD3B	-0.172418211383735	0.101820041906892	0.0903865430284882	39.8004138353541	-0.235965736787907	0.172400095485016	-1.36871001216131	0.171089939386526	0.677125821931595	-0.48570829180665	-0.494815692790644
ATAD3A	-0.0334118622020317	0.121592077504327	0.783480265402693	21.907218165675	-0.01204142834968	0.213489332164966	-0.0564029510400804	0.955020806109763	0.991742868485479	0.0291364656061715	0.0751591555223962
TMEM240	-0.50510008326998	0.446511031847656	0.257964509754966	6.30882533315085	-0.527340547370086	0.664291069613717	-0.79383958552496	0.427288824242954	0.851490786699551	-1.71787875477613	-1.23647842079962
SSU72	0.00719569143394232	0.07519514570435	0.923763953196715	54.6774879355084	0.0379366139431422	0.133605941140699	0.283944064307676	0.776453247169845	0.954679137240687	0.179536689940622	0.202372798710636
ENSG00000215014	-0.150628730505508	0.146605162913506	0.304211006820771	11.914167559614	-0.222986104978765	0.277572201794206	-0.803344511941034	0.421775637082927	0.849002932276073	-0.405005503315759	-0.461777458919684
ENSG00000272106	0.0357788004167277	0.148095669707655	0.809095948057217	15.7426740731358	0.0915051850459385	0.262440009086665	0.348670865255613	0.727336419370863	0.942181861900394	0.28540137811476	0.338725740477499
MIB2	-0.0844480793614742	0.127408172186179	0.507448886146227	36.2204246210578	-0.11187173973927	0.215408787586109	-0.519346220703968	0.603519326906292	0.918143135331873	-0.159888920625465	-0.178947988932722
CDK11B	0.00441404999258255	0.0842985244973939	0.958240151474567	65.2586698094873	0.0261520669100463	0.140381997602331	0.186292169627967	0.85221564771426	0.973291427345326	0.169234185619656	0.172376522493578
SLC35E2B	-0.065861323686137	0.0657695798409054	0.316635915094436	125.644898519645	-0.0638818419808846	0.113866369546189	-0.561024666330222	0.574780722032282	0.908438453668909	-0.0910482254119555	-0.0567949503181596
CDK11A	-0.0564224393033089	0.0992221128912972	0.569595157954712	82.0424920690532	-0.0677045501693514	0.163763099451712	-0.413429828795559	0.679291724063116	0.932410458762469	-0.056088957947326	-0.0665252361234966
ENSG00000290854	0.00582194891104286	0.0866126947431338	0.946408001228921	54.1325629186116	0.0123210633602124	0.150925532768388	0.081636706090814	0.934935611459965	0.986880216860979	0.17444869115414	0.137171214926408
NADK	-0.0713880561967204	0.0774575015078727	0.356715548027247	28.3330623564712	-0.0998851746059416	0.149986088301862	-0.665962928541163	0.50543479602494	0.887066190414958	-0.11151786061529	-0.14843749772561
GNB1	-0.00837055179144824	0.0353986185387726	0.813071480520803	431.703313402299	0.00496709386542337	0.0656700134510842	0.0756371683877181	0.939707765051414	0.987828874170789	0.121883217531752	0.118452489494027
PRKCZ	0.0527596111895136	0.075405786691641	0.484129734372885	174.793313858895	0.0962686347787908	0.124650500932028	0.772308446889325	0.439931763709493	0.860565901845711	0.348294054992132	0.350850581044678
FAAP20	-0.194352889283399	0.0845927529310985	0.0215895629336772	33.5342288452935	-0.256239238052881	0.160887243905016	-1.59266348178702	0.111235704017612	0.600526741852368	-0.566948853756947	-0.546419674014796
SKI	-0.165081344605767	0.0944400458887318	0.0804637626705467	84.3214710533696	-0.209676569300045	0.157787708185413	-1.32885236569669	0.183896681835167	0.686765166335583	-0.45853437191947	-0.427899490812938
MORN1	-0.40271255146732	0.455379040356518	0.3765095600605	3.86035766314035	-0.71280652377255	0.735406135407294	-0.969269209832975	0.33241088746876	0.804413220613252	-1.3386609400263	-1.70856178907933
RER1	-0.131938586010052	0.0434000298422902	0.00236532989542011	104.930167984648	-0.183579769981731	0.0872566271067537	-2.10390632859475	0.0353866188338942	0.425773544418215	-0.335781881765956	-0.361472940981636
PLCH2	0.128594191911018	0.271584404146061	0.635859188916976	35.52150294699	0.215635304887914	0.418731692988889	0.514972495510715	0.606572240024733	0.919241745134088	0.629166378773763	0.654685390957016
PANK4	0.123759856229095	0.164245222036661	0.451145556232527	11.886680030645	0.220981635718511	0.291670035399212	0.757642571737103	0.44866498717533	0.863619981652468	0.611261208282893	0.668293891639475
ENSG00000238260	-0.124645175904081	0.148582946908983	0.401529424917011	12.9306013636425	-0.0908413304845456	0.26437345552859	-0.34360987680445	0.731139695901296	0.942820575854289	-0.308768914525068	-0.12541738116385
TPRG1L	-0.103924129118783	0.233598141598475	0.65640342040973	17.200495656291	-0.133598431012009	0.383314329469134	-0.348534924841017	0.727438489826791	0.942181861900394	-0.232023338741538	-0.234250906462733
WRAP73	0.0158026226985912	0.0738708126848166	0.830607559647722	36.3105514406213	0.0522008337506707	0.137663054884521	0.379192760137856	0.70454472741457	0.936677742104193	0.211414611093883	0.238680810903706
LRRC47	0.0708304449168753	0.0702912667344574	0.31361260993527	41.6038637635543	0.127252977045377	0.131061799724184	0.970938727479532	0.331578791472067	0.804244440965901	0.415223904321889	0.429717837157467
CEP104	0.162321475129419	0.0471815688761148	0.000580945776758672	134.045138731981	0.25198274504055	0.0856442104247273	2.94220407650343	0.00325885087427207	0.173809330083449	0.754083801963356	0.747203826458988
DFFB	0.0290623270077038	0.0631241261677242	0.645229369795031	50.4737252336178	0.0506385039548526	0.114823114589884	0.441013154326281	0.659203473935677	0.929293389704777	0.260525240130455	0.234704071198236
C1orf174	-0.152202785554027	0.168065970161942	0.36514054241725	21.2587439286529	-0.239296957092821	0.273615086006946	-0.874575158062544	0.381805109414067	0.829251523734062	-0.410835409606945	-0.503294949916561
AJAP1	0.0238324724260069	0.214377990684809	0.911481277304234	82.3392660657059	0.0394945979587037	0.322475551664777	0.122473154181187	0.902524305777589	0.981891579688011	0.24115516653836	0.206338476707533
NPHP4	0.10357595244992	0.205489923812473	0.614230494344494	40.8141974378372	0.155756845124687	0.323706529255964	0.481166831829721	0.630397932182765	0.925769700435752	0.536505075875954	0.502271317385459
RPL22	-0.114445307814411	0.0991536618508939	0.248409289567522	96.511210956814	-0.14314937871028	0.168003058298498	-0.852064124070533	0.39417850260827	0.836629263769257	-0.27099115370204	-0.258561799744199
ICMT	0.070867067810067	0.105304885348706	0.500966140529156	18.8673562882133	0.169552713628408	0.207652605030044	0.816521004414447	0.414202215247985	0.844655244724042	0.415359546360343	0.53738719253362
ACOT7	0.111869427986052	0.162333856920697	0.490740310731773	38.4490530895272	0.184410311991093	0.271089121376709	0.680257145895701	0.496341654009841	0.882875833029512	0.567222035393589	0.575205584972258
NOL9	-0.0117444619144073	0.0627107167040327	0.851441117115765	78.6702140549973	0.00189868014985613	0.105962259946192	0.0179184565412278	0.985703905186876	0.997110832812281	0.109387098116969	0.110642177811967
ZBTB48	-0.23341975120878	0.078775598638104	0.00304560436578269	22.0464744352362	-0.335161288688265	0.169742309702035	-1.97453003483106	0.048321505737362	0.466217028370619	-0.711642741261047	-0.747307126356159
KLHL21	-0.096358969734104	0.064415133255566	0.134678211592677	96.1009056641739	-0.11622421450087	0.107553523370472	-1.08061745314034	0.27986731564779	0.769994481041417	-0.204003880125994	-0.190026737637281
PHF13	0.0762723339844586	0.0811569902787295	0.347313871950487	22.495141047379	0.10531591273308	0.162897653882064	0.646515835085801	0.517945345353105	0.892233564488023	0.43537930062832	0.37387943805269
THAP3	0.0491657435580451	0.0708937451515535	0.48798758478405	31.4213830889784	0.107972282326136	0.134831839809036	0.800792175491024	0.423251969522843	0.850070930967398	0.33498326796845	0.380640936464475
DNAJC11	0.0805212073681734	0.0538470928912007	0.134818486447873	103.647126974085	0.142214994072223	0.0954829330939428	1.4894284189228	0.136374589674524	0.635702664529075	0.451116065167449	0.467802015890952
CAMTA1-DT	0.353526185024026	0.205618978366364	0.085554913714645	6.31244864435253	0.481292385577522	0.374616847552802	1.284759051072	0.19887649590528	0.703720522422856	1.46225823472398	1.33088644891904
CAMTA1	0.00852260022968737	0.0461348799023266	0.853439048609145	809.488403593672	0.030640852461903	0.0854652455673528	0.358518275569171	0.71995549370125	0.941055921020308	0.184451228312976	0.183802235413599
ENSG00000269978	0.114470051445901	0.194964347245144	0.557114215925067	3.62384965761918	0.187313216267879	0.375042576980659	0.499445203730933	0.617465780679113	0.921591063864875	0.576854094376435	0.582594610470955
VAMP3	-0.0980051454084618	0.0588254691946716	0.0957069349682317	84.7145881413773	-0.128078236210523	0.108018457378982	-1.18570695525823	0.235738046864103	0.73753624858272	-0.210100903180789	-0.220199854048726
PER3	-0.120702214841848	0.0660954145390619	0.0678229462350663	359.366494977572	-0.142001082055752	0.111308562718783	-1.27574266154629	0.20204650248675	0.706158365141066	-0.294165172728211	-0.255638936138867
ENSG00000236266	-0.0557336180017859	0.209241176304165	0.789961459208525	3.32538414632179	-0.242660885854003	0.421194751245325	-0.576125141959959	0.564530598586674	0.904718750204971	-0.0535377360932809	-0.511857462842303
PARK7	-0.0824363201765836	0.103166828418998	0.424256553527032	68.211324197785	-0.102511445480442	0.174186117618884	-0.588516736475721	0.556185503413039	0.901688159451646	-0.152437867665545	-0.155122383139625
ERRFI1	0.0295710455698043	0.075017415327367	0.69344145083759	80.5971700537057	0.0568440445321918	0.136631729089913	0.41603838955141	0.67738191197002	0.932172910488146	0.262409406474207	0.250499596364477
ERRFI1-DT	0.0655334210016014	0.155431997316638	0.673301549486417	13.556798846922	0.0646940651328013	0.273826219345402	0.236259571079265	0.813231256559388	0.961639390710542	0.395605052314602	0.270480965659723
SLC45A1	-0.050309081186529	0.290920346041409	0.862705840355355	9.29543650416587	-0.065352335892249	0.46414469592265	-0.140801643251224	0.888026644873041	0.979656969130433	-0.0334466081903589	-0.0605379318190106
RERE	0.0375724955846227	0.0218816710502452	0.0859652584121599	2105.4523957496	0.0677774923180435	0.0462792062513997	1.46453445959855	0.143047974782216	0.644072325807393	0.292044776484862	0.278329492487607
RERE-AS1	-0.0421939078703583	0.148300101264743	0.776014166885757	6.94196937307238	-0.0806663857052573	0.26459697528383	-0.30486510897839	0.760468890510983	0.951276152169252	-0.00339003550916771	-0.0995181715263745
ENO1	-0.263408137227578	0.130142868214145	0.0429709645251017	60.6749328516465	-0.348912797500905	0.229153354622536	-1.52261701809095	0.127854549585667	0.622886674770326	-0.822712224172713	-0.78231008875996
MIR34AHG	0.0477839956410216	0.215473360831513	0.824498468099663	27.8811346409354	0.100566491159411	0.343699712174213	0.29259987016933	0.769828013016734	0.953959738671548	0.329865619203963	0.36179030463119
LNCTAM34A	0.268793708220951	0.212833140296526	0.206613745776333	3.69789213376979	0.53505378782833	0.420463304884328	1.2725338492393	0.203183505242814	0.707452536658752	1.14843032886593	1.46773022129337
H6PD	0.123428667573118	0.0516932598603167	0.016953576315097	90.5706700322072	0.185260536656769	0.101561325884791	1.82412483337333	0.0681332019885475	0.51299368272485	0.61003456831826	0.577369738914411
SPSB1	0.0247314546591233	0.078201629413034	0.75181092139298	218.015323609856	0.0510535580341017	0.131614251788119	0.387902961423135	0.698087846499175	0.935980896157652	0.244484771930142	0.235760545984344
LINC02606	0.236294315120971	0.130167852527426	0.0694770963702152	7.35360285227562	0.274465039955715	0.263696387557686	1.04083731482925	0.297951058581541	0.78144453920304	1.02806070362851	0.80443005046019
SLC25A33	-0.0626335501480351	0.080450268974534	0.436252216570397	47.0375544719633	-0.0721489443515125	0.146915860654052	-0.491090233759065	0.623362628636428	0.922403114831567	-0.0790933593645395	-0.0778379556647045
TMEM201	-0.13043686269292	0.105335144298971	0.215603599884501	17.5133331509237	-0.224455281287038	0.201446133840202	-1.11421985127343	0.265184881156206	0.759544017582383	-0.33021987412054	-0.465517086605905
CLSTN1	-0.123025782194659	0.142079468002027	0.386548203700458	91.8002957290288	-0.14943271975166	0.223639212159191	-0.668186577429409	0.504014502355198	0.886376583458476	-0.302771085171292	-0.274555357486712
CTNNBIP1	0.106452092938783	0.0556590580121379	0.0558025516058126	95.5278776361634	0.153562977604332	0.100925293114564	1.52155096968623	0.128121630824919	0.622886674770326	0.54715758103842	0.496687067440222
LZIC	0.0615088560010421	0.0382368809206607	0.107698058581139	96.4022251463079	0.117310511032798	0.081775789793616	1.43453840469	0.151418677709331	0.655313586887801	0.38069906993608	0.404410376806683
NMNAT1	0.0692641617937514	0.0696684689022192	0.320127114967877	36.3027756515909	0.101881277907678	0.13539617709812	0.752467906341597	0.451769723027203	0.863786537301523	0.409422783298917	0.365136950569876
RBP7	0.116001937356954	0.0844131270368387	0.169374386523206	50.8396898075854	0.162994640629648	0.153407481411949	1.06249473056634	0.28801114893108	0.774157899953767	0.582527816727271	0.520694334626569
UBE4B	0.080125223789034	0.0319540993796547	0.0121585140603014	998.044498280997	0.12575593349864	0.0610212678631313	2.06085415630345	0.0393169560101161	0.443319405354467	0.449649441010052	0.425907276462112
ENSG00000284735	0.559970170553206	0.161115428203201	0.000509742726022878	6.32644782011522	0.821927855721863	0.294285976167359	2.79295624761418	0.00522287556996809	0.212199213254077	2.22687513369867	2.19793680079775
ENSG00000284642	0.143725928214958	0.0918041805313629	0.117449171613804	17.0272715996354	0.198337009597246	0.175176016904162	1.13221554584014	0.257543825895945	0.753369623936143	0.685210546198473	0.610654471298766
PGD	-0.0722680145447212	0.0999276968463281	0.469555148924107	35.1969298449599	-0.0828638020917701	0.17986283311573	-0.460705531300358	0.645009886043718	0.92925266634598	-0.11477700629372	-0.105111454722463
DFFA	-0.0316187520544118	0.053854082752263	0.557123827156581	95.3699578319673	-0.0389522322402282	0.105134932637093	-0.370497524116787	0.711011820985298	0.937974744356636	0.0357776972074641	0.00666064603731041
PEX14	0.15831393881538	0.0632976198242634	0.0123806767368361	89.9118048054174	0.247876173289954	0.105949232173492	2.33957498515947	0.0193056956615483	0.34976341303308	0.739240889581511	0.736750996987469
CASZ1	-0.497062148544986	0.329083221673079	0.130929881118944	6.28159370880807	-0.708625823848496	0.56520385579656	-1.25375263558634	0.209931929746269	0.714067622996917	-1.68810825452236	-1.69792027444577
TARDBP	0.00431873437680242	0.0391547896036212	0.912172245483928	185.413770852816	0.0356655434949996	0.0762771914263174	0.467578090227036	0.640086336076577	0.928278251057041	0.168881160413448	0.196592037152338
SRM	-0.0848865621879185	0.150942974361227	0.573860517017856	25.6858835183278	-0.0821363798466622	0.250017350682062	-0.328522719013658	0.742516469352819	0.946251419030128	-0.161512951367509	-0.103259880917427
EXOSC10	0.088113983112734	0.0632249089793157	0.163420508684694	91.9490531576693	0.148693585663394	0.11142918909961	1.33442221795649	0.182065522582465	0.684725246974	0.479237807874241	0.484292562563686
ENSG00000226849	0.0408864668082831	0.103591302301899	0.693071571832516	12.690628176081	0.0779850464421835	0.183859993017696	0.424154516500377	0.671453129138809	0.930523431673131	0.304318897204975	0.304311705647634
MTOR	-0.0617983499817823	0.0317515847040486	0.0516178036330745	153.22565078705	-0.0769356975015491	0.0601680279888177	-1.27868072252339	0.201009510861331	0.705082403421136	-0.075999986799064	-0.0900221125328577
UBIAD1	0.0664403536190722	0.0592295860794529	0.261971871250615	54.5308785075844	0.108576997590483	0.10416237035359	1.04238216951004	0.297234529843433	0.78137807262407	0.398964103941957	0.382180173063989
FBXO2	0.125818760394202	0.846342251257488	0.881820507348713	10.24783705022	-0.796011246112776	1.05395258531806	-0.755262862107368	0.45009127717319	0.863775766308588	0.618886874460451	-1.92035031407496
FBXO44	-0.37090433336809	0.492245506940485	0.451152752591842	8.72512978380352	-0.429467895060538	0.65397737619201	-0.656701455884072	0.511372898136818	0.889534276707573	-1.2208512541563	-0.987354283526604
MAD2L2	0.0415111387793647	0.105752093954245	0.694664768056315	44.1542044265031	0.0830749045765773	0.181371629328509	0.458036931598095	0.646925908362011	0.92925266634598	0.30663252598026	0.317267383118829
FBXO6	-0.557316511857319	0.355374279754256	0.116822276118771	3.51869906856376	-0.767037330904622	0.573270928995234	-1.33800144418452	0.18089596601184	0.684057870950969	-1.91127534901279	-1.84660038026482
AGTRAP	-0.059573775544259	0.094056875198437	0.526485300697147	15.4460339396018	-0.0522689336998845	0.188043361269343	-0.277962132494629	0.781041427548332	0.955127492914422	-0.0677607193600179	-0.0272355617814645
MTHFR	-0.153291853725485	0.0704787954834198	0.0296296128832028	46.8600924264448	-0.217634794810542	0.13470040337714	-1.61569519729795	0.106160229881514	0.590441676504759	-0.414869045781412	-0.448156283877626
CLCN6	-0.150375122201449	0.0577415406554579	0.0092067587648627	101.503099876378	-0.19191985248181	0.10117982906439	-1.89681929942453	0.0578517912581656	0.494183006629887	-0.404066201574866	-0.382701709269704
ENSG00000285646	-0.216239438353862	0.323801830874437	0.50425224510077	4.24839644819149	-0.358748762708491	0.541898348918931	-0.662022247205925	0.507956964010243	0.887774641460705	-0.648011158558989	-0.807346462954021
KIAA2013	0.0286881294584128	0.0624398574271773	0.64590947487647	81.7022555504423	0.0422455748762436	0.116619197802189	0.36225231927852	0.717163485530534	0.939848892238843	0.259139305979797	0.213340787721569
PLOD1	-0.0211742054394128	0.104269627143092	0.839079028486385	58.9169616323488	-0.0163909868274117	0.173167735042243	-0.0946538154085878	0.92458980316476	0.985488017486204	0.0744616861039503	0.0640878298996234
MFN2	-0.00312829514348714	0.0783616703328249	0.968155916558305	49.3842978399699	0.000213429247522381	0.137275926197269	0.00155474636693164	0.998759492377628	0.999928670334657	0.141299225276026	0.106352555867273
MIIP	-0.49002518515517	0.0792763675320817	6.36054729792184e-10	25.8992447745892	-0.642771159415197	0.164799018845464	-3.90033365440082	9.60602097056597e-05	0.0380787863717003	-1.66204510179099	-1.53029442518953
VPS13D	0.0549896589686299	0.0193299229586653	0.00444400803041646	390.581084499665	0.109547283493729	0.0427634222458058	2.56170525511374	0.0104159673204258	0.288466096853072	0.356553594319774	0.384649929761598
PRDM2	0.00665594175428671	0.0305590199130001	0.827580170970721	339.452984917622	0.034420797981339	0.0576270396813049	0.597302901063399	0.550305167941289	0.901094113860491	0.177537592097094	0.193423673519621
ENSG00000289380	0.18610886069562	0.11000276397675	0.0906733907325508	14.1166471316298	0.299927000185688	0.207806239083078	1.44330122863049	0.148935633841667	0.651099535486061	0.842186329822048	0.869240686791059
KAZN	-0.102115986259417	0.143900599128626	0.477934455353945	1018.55680143546	-0.125818827826987	0.216822524006888	-0.58028485925655	0.561722536011641	0.903812106507817	-0.22532642973502	-0.214448777001018
ENSG00000287756	0.0287373751523597	0.316875588031389	0.927739097095505	3.06403760681937	0.0337357102510878	0.563225762629557	0.0598973138117553	0.952237419323341	0.991302876656643	0.259321699715788	0.191679857594255
CASP9	-0.239930890115923	0.0969528588498302	0.013334178034149	39.9361769106341	-0.334254490714317	0.16446235174009	-2.03240733929526	0.0421124357115287	0.44822245737574	-0.735758371596374	-0.744998971242244
DNAJC16	0.0997301242863001	0.0537302171933094	0.0634354118450542	99.9056508606827	0.171937569705922	0.094070013541947	1.82776171951174	0.0675853206941834	0.512694866563682	0.522261090046484	0.543457582972737
DDI2	0.00680621427687909	0.0390958740365905	0.861794459347756	142.395904224078	0.0293804438048461	0.0749166248467921	0.392175219651585	0.694928752418912	0.935608592962015	0.178094163943598	0.18059400296162
PLEKHM2	-0.0142583004584206	0.0756360331245333	0.850475303481727	61.9894405844621	-0.00181577001586322	0.135906996163259	-0.0133603866403023	0.989340270901108	0.997350269441256	0.100076468760926	0.101187450969052
UQCRHL	0.0885862982122719	0.188252161448523	0.637946019378285	7.0803504197797	0.0564486359070001	0.340105726458931	0.165973788488435	0.868177577803684	0.974658191830569	0.480987144895718	0.249493126934083
SPEN-AS1	-0.187843643207397	0.122792904707225	0.12607620787738	76.4089085339938	-0.268299899772097	0.195125020858515	-1.37501535472809	0.16912668441055	0.674360012073683	-0.542840233994846	-0.577118769981242
SPEN	-0.0847340110580408	0.0550388359829875	0.123674641128151	474.392151608976	-0.100913615788804	0.0917205640387051	-1.10022890555077	0.271232399303903	0.764194210364944	-0.160947940129409	-0.151055282330101
ZBTB17	0.0604617509636659	0.050392500022442	0.23021063029404	100.323266443977	0.106048392117298	0.0925601933777064	1.14572353673193	0.251909561891648	0.74821631323202	0.37682085471694	0.375743884252496
FAM131C	-0.286288022831438	0.48261892508529	0.553049425034654	3.13045026822155	-0.469198757538262	0.771783591592606	-0.607940830369368	0.543226718071205	0.901009987695602	-0.907453599100517	-1.08848485069026
FBXO42	-0.033908642745926	0.0508367911500828	0.504765812735853	213.548652416591	-0.0269112768022956	0.0869133441571335	-0.309633429288394	0.756839731879879	0.950178352912866	0.027296514696632	0.0373095818189876
SZRD1	-0.0571521686257842	0.0532346238226578	0.283006407078894	55.454506128601	-0.114882615282467	0.103115686404371	-1.11411385879692	0.26523034388634	0.759544017582383	-0.0587916928815105	-0.186611843486934
SPATA21	-0.131140798385632	0.142489523061308	0.357387813763991	8.6155700333805	-0.242694339652189	0.279616879570565	-0.867953107927244	0.385420003738249	0.831583802400761	-0.332827075900041	-0.511942615828506
NECAP2	-0.047638410943552	0.0749794330774543	0.525198186342577	37.131505038111	-0.0768084295302021	0.132415302709675	-0.580057047474394	0.561876147905168	0.903812106507817	-0.0235551134387213	-0.089698165824394
LINC01772	0.0149743446929138	0.152501106702447	0.921780063819424	7.74426855147871	0.0584278531163773	0.273224619974877	0.213845491382693	0.83066754841924	0.967967017003733	0.208346876480222	0.254531007977733
CROCCP3	-0.0137762380275968	0.0798544336800343	0.863031189281061	96.8708425527336	-0.0158145386506051	0.13751472646768	-0.115002509599014	0.908443132871352	0.982388515064818	0.101861907460067	0.065555115717886
ENSG00000261135	-0.358316344079708	0.154465115319906	0.0203558445912671	7.13198402709551	-0.558079980260328	0.319136713121545	-1.74871757875058	0.0803398498978301	0.53624814183124	-1.17422848958732	-1.31472228686777
NBPF1	0.162048457147284	0.133153738190648	0.223603193567677	68.6433853509626	0.261324238544017	0.213788822924156	1.22234752485972	0.221576234293246	0.726716907942459	0.753072611628463	0.770981576984561
CROCCP2	0.0247424809878485	0.0822586868960193	0.763575648955675	102.542144567001	0.0554370887440034	0.134226641269925	0.413011070079011	0.679598503170884	0.932429489804243	0.244525610694493	0.24691834421035
CROCC	0.095218065695838	0.0817049543995948	0.243861515424854	101.140654304033	0.15701417786507	0.134265298902105	1.16943230416931	0.242229500895908	0.742098994062294	0.505549553313709	0.505471720427794
ENSG00000290851	-0.268714330125546	0.281645268498208	0.3400391731363	4.68985055951004	-0.365255697837062	0.475349148213966	-0.768394556316007	0.442252813503316	0.861080846363088	-0.842365035799101	-0.823909155002764
ENSG00000290122	-0.0804776887392839	0.387562181009935	0.835501451159324	5.65604255549411	-0.145206419012813	0.614609123628889	-0.236258157307295	0.813232353539235	0.961639390710542	-0.145183586597566	-0.263797770964059
ENSG00000226526	0.289554111459901	0.243455102241762	0.234300698219628	6.28403918592982	0.460524254426731	0.41339795375342	1.11399742123886	0.265280292952526	0.759544017582383	1.22532167111231	1.27802344139218
ATP13A2	-0.0496373626104605	0.10444180972054	0.634599290418518	44.9873409856518	-0.0465048903831674	0.1776980620557	-0.261707358229885	0.793547067160493	0.957692192043547	-0.0309587305546862	-0.0125638196288168
SDHB	-0.0546941121189516	0.0387698909653945	0.158322234260545	100.044048934993	-0.067883144918063	0.0774337532207681	-0.876660914582356	0.38067084226247	0.829177507346136	-0.0496876662423172	-0.0669798295328338
PADI2	0.0979859223956489	0.0525805665576445	0.0623865083214292	340.294296433677	0.160979790511617	0.094160198255687	1.70963733609061	0.0873329570272381	0.549826127081333	0.515801002398994	0.515565753909235
RCC2	0.012649800425963	0.0815365781939308	0.876708863120357	55.9630631719736	0.0232927232153378	0.147765902239288	0.157632599012039	0.874746314411006	0.976860595791153	0.199737345791453	0.165098375694631
ARHGEF10L	-0.103290726051685	0.200271688882016	0.606026926673647	26.5615326109278	-0.131188265861186	0.325803926043449	-0.40266017495348	0.687198235142031	0.933344807370866	-0.229677372169908	-0.228116094544227
ALDH4A1	-0.199580244588306	0.199837760870975	0.31793452956211	4.85357014652344	-0.255464648593953	0.380063423355347	-0.672163204600463	0.50147980280935	0.885635673426218	-0.586309670652781	-0.544448041223178
IFFO2	-0.0823055207305915	0.152488422458077	0.589369929316976	34.4220660161249	-0.100195927052161	0.253296415485552	-0.395567883817435	0.692423833553621	0.934389996552965	-0.151953419225327	-0.149228484106822
UBR4	0.0942001093181452	0.0434198005070406	0.0300432560650748	167.258396666898	0.162695957630546	0.0815698503566524	1.99455996203476	0.0460908940303213	0.459561619811504	0.501779297441116	0.519934069703593
EMC1-AS1	-0.00777686237814916	0.0554012725841922	0.88836501081248	97.16802362757	-0.00606223214047299	0.0922993460841341	-0.0656801201489234	0.947632500054731	0.990234103612336	0.124082094660515	0.0903785458429287
EMC1	-0.254007247597095	0.112768560441989	0.0242928953378484	34.5538414800013	-0.387838138884219	0.207709403478244	-1.86721512069069	0.0618715528760349	0.501362417613403	-0.787893679769794	-0.881390290035241
MRTO4	0.0734063023047011	0.11946937822681	0.538927167445468	14.5649827248173	0.147816776338418	0.240971778568722	0.613419451922509	0.539599027376252	0.900170488458541	0.424764235966969	0.482060740277447
AKR7A2	-0.0711564551194388	0.0841828283714121	0.397965174384599	24.8216924372648	-0.0746753558415681	0.162957474765568	-0.458250570886649	0.646772431499505	0.92925266634598	-0.110660068139252	-0.0842686599319817
SLC66A1	0.0809741617475908	0.136441722479402	0.552866199739522	12.2562787036213	0.130677462189476	0.255299852529873	0.511858745293184	0.608749872808245	0.919839738818566	0.452793694922947	0.438434489736061
CAPZB	-0.0855802540586885	0.0457712418203724	0.061520137221063	306.132666136584	-0.103795352873129	0.0788847728283449	-1.31578439224247	0.188246419290166	0.689536589851894	-0.16408221259211	-0.158390429054331
MICOS10	-0.473031157420257	0.248565102637713	0.0570343683291494	26.5521031165313	-0.680914957292126	0.398339168952528	-1.70938489198202	0.087379677590756	0.549826127081333	-1.59910347259094	-1.62738529290559
OTUD3	-0.46277422962776	0.123547607506985	0.000179880117155911	35.5970133938328	-0.684046526588378	0.205377582892458	-3.33067765699904	0.000866348608595276	0.0977441157097455	-1.561114376897	-1.63535636021428
CAMK2N1	-0.00533573509249656	0.136624042681117	0.968847220515138	577.094162322605	-0.000969922150028511	0.214622046710362	-0.00451921023443341	0.996394204200612	0.999664552885237	0.133123419697782	0.10334046424567
MUL1	-0.0385826168395427	0.0769283698053553	0.61599147933196	24.6406984667683	-0.0323690867518814	0.15591630278228	-0.20760553049466	0.835536985742058	0.969431031971286	0.00998528342879699	0.0234173232257464
PINK1	-0.562573388160769	0.20195924880444	0.00534322623720973	25.1730941177987	-0.767638506121252	0.312870360450684	-2.45353540365883	0.0141459613743353	0.312164635880669	-1.9307455043052	-1.84813060605985
PINK1-AS	-0.0976588763391197	0.134160307841214	0.466658429635867	7.77620516710015	-0.104164907312064	0.267962521768108	-0.388729388814332	0.69747633976983	0.935980896157652	-0.20881840913606	-0.15933108947992
DDOST	-0.268617690492954	0.103889946691902	0.00972100923376056	27.3201530586241	-0.36661079147627	0.189136225588529	-1.93834253768943	0.0525814459404157	0.479155442867031	-0.842007106765706	-0.827358397726096
HP1BP3	0.0485603454763392	0.0433455516530099	0.262582758251028	787.310388032028	0.0903901471400113	0.0723107349850632	1.25002390251852	0.211290815917858	0.715394089599158	0.33274102485978	0.335887533380973
EIF4G3	0.0951190100732743	0.0350921886364059	0.00671724233937901	1187.65069860389	0.15587067738804	0.0687152299523524	2.26835706576434	0.0233074523703811	0.366792278880235	0.505182676057602	0.50256106496798
ECE1	-0.0155147826861228	0.05864418450387	0.791350050614509	196.999985440952	-0.00591584686506331	0.0947323653424377	-0.062448001205066	0.950206070090241	0.990594386950997	0.095422772785721	0.0907511535590307
NBPF3	-0.11447908325552	0.204013387336505	0.574705405816548	18.5673578463767	-0.117654723478812	0.324678876712149	-0.362372583859594	0.717073624205549	0.939848892238843	-0.271116249490011	-0.193667941861154
RAP1GAP	-0.493905736129033	0.343829057104557	0.150864006940253	23.0011274501487	-0.646363513329502	0.501922879915808	-1.2877745550032	0.197824452147181	0.702200203204914	-1.67641769222681	-1.53943836937171
USP48	0.0282063348644972	0.0273779504960178	0.302889212047325	427.794735800918	0.0610625122830953	0.051260357364242	1.19122291421423	0.233566086314613	0.735497590171733	0.257354859281589	0.261237244872603
HSPG2	-0.0525975364761723	0.0767424793570929	0.493106002871741	30.5584457272763	-0.0647349993552132	0.147878186445588	-0.437758948166654	0.661561032561071	0.929293389704777	-0.0419224743315983	-0.0589665691495926
LINC00339	0.0464978243853526	0.0815159107120347	0.56839687230816	20.3891735829605	0.148095071931667	0.159333080659329	0.929468452620395	0.352646367065905	0.811674992454826	0.325101962493213	0.48276911128752
CDC42-AS1	0.077682426390021	0.18076606611427	0.667384713860152	5.68291260306572	0.172262388049429	0.370721383482857	0.464668065356944	0.642169180846038	0.929142861876976	0.440601930290527	0.544284372557847
CDC42	0.0393374519802041	0.0415735171171743	0.344039348085196	187.326566016257	0.0756843619595294	0.0803028942794282	0.942486103877803	0.345943822334113	0.808437912729858	0.298581733628737	0.298455564801815
CDC42-IT1	0.117969863319699	0.158045882048177	0.45540894207338	5.91601666512888	0.252870596400048	0.32632211252416	0.774911005705524	0.438392248372181	0.858964012967519	0.589816522393307	0.749463755037014
ZBTB40	-0.168734511406811	0.056043623492013	0.00260585373725371	104.741846037737	-0.229350126052406	0.0991188698930279	-2.3138896387734	0.0206737766121484	0.358011952823463	-0.472064788238897	-0.477976378864592
EPHB2	0.384495014255895	0.184029740820322	0.0366799067400809	103.761732018716	0.556946222058872	0.281402058150302	1.97918318622033	0.0477953852611913	0.466217028370619	1.57695903412703	1.52345501940389
TEX46	-0.0247511144532227	0.106948245190064	0.816980164962363	14.26579212509	-0.0439105806401354	0.207768287539152	-0.211343998452414	0.832618852408207	0.968669842807263	0.0612137095594006	-0.00596028778104685
KDM1A	0.00314855190102538	0.0850788756216589	0.970479068705815	69.3019373328293	0.0221434485713569	0.152865538571467	0.144855726007889	0.884824783174799	0.979165895707543	0.16454709713924	0.162173022724058
ENSG00000240553	-0.123071096089973	0.158110994804814	0.436342565804093	6.81915718652918	-0.254524456856557	0.306757091810421	-0.829726398025235	0.406693492757049	0.840789576389829	-0.302938916508334	-0.542054885934924
LINC01355	0.0970560776541502	0.0677161769432964	0.151778528883916	49.4749451601855	0.1843240147052	0.129033956003502	1.42849231639613	0.153150204628848	0.659138310447808	0.51235708999365	0.574985924664808
ENSG00000284726	-0.0274641019438441	0.22840566402096	0.904290934326172	5.7360387255601	0.100494864847381	0.388068649929491	0.258961564830451	0.79566489594617	0.957692192043547	0.0511654823043475	0.36160798768392
HNRNPR	-0.0183135176478092	0.0379815818661181	0.629686339926974	280.925481384175	-0.00666332203271562	0.0738410822991878	-0.090238683199649	0.928097544957625	0.985497143711277	0.0850569583398734	0.0888485372317912
ZNF436	0.179169406266305	0.134754201036162	0.18364955854668	10.1732501011367	0.309880680133031	0.258787355080613	1.19743362281554	0.231137585004842	0.734504216576415	0.816484325897265	0.894576690986907
ZNF436-AS1	0.0654059592881803	0.164691594371091	0.691262704433383	15.1289084817258	0.119332541002139	0.275963201222951	0.432421933334981	0.665434779793833	0.930188818313711	0.395132966001193	0.409557233050642
TCEA3	0.389201447656581	0.272817352117086	0.153694998920139	8.02672542916907	0.603768222176775	0.43284129938757	1.39489513369231	0.163047464803963	0.66836701125761	1.59439048655147	1.6426353022461
ASAP3	0.329268415490418	0.0978040730323768	0.000760975339599198	34.1950489327383	0.485531022648913	0.169904092448054	2.85767703210186	0.00426754507317844	0.198868790740626	1.37241352227432	1.34167543622761
ID3	0.207048930637662	0.162613451862658	0.202926391446822	11.1819174130671	0.284064852245462	0.295850795496655	0.960162543313741	0.336973415106117	0.804901297918054	0.919743112609184	0.828865323217509
MDS2	0.778674403789965	0.123048516053324	2.48053398380088e-10	24.6714303630231	1.12653795562798	0.216607875121427	5.20081716787287	1.984142121816e-07	0.000727535312516882	3.03690092438217	2.97328851093379
RPL11	-0.0418624075017479	0.0517953848737302	0.418960151058245	227.158211492269	-0.0276948066782669	0.0988249303857233	-0.280241094733599	0.779292540219801	0.954994792753792	-0.00216224103888504	0.0353151921731282
ELOA-AS1	0.0448505340909376	0.0402071318711505	0.264641773635478	137.60605938608	0.072490810924127	0.0733018408549348	0.988935749479841	0.322694578171409	0.80070311973255	0.31900081116445	0.290326729751798
ELOA	0.0763639765580159	0.0601638586880887	0.204345993364219	44.9616301998974	0.163188804878551	0.123568909017786	1.32062997218065	0.186624774044106	0.68907389773793	0.435718721804616	0.521188558496625
PITHD1	-0.150717276161388	0.0863648453688622	0.0809634645764396	57.5690913938181	-0.196386362249822	0.155569266618439	-1.26237248859374	0.206814783937176	0.71086434521753	-0.405333454283391	-0.394070721617076
LYPLA2	-0.186198416678265	0.14928085880761	0.212286531679797	10.9250472580945	-0.25881257683787	0.285132343785547	-0.907692804687662	0.364040546548628	0.819049347481014	-0.536746726336626	-0.552969826581358
HMGCL	0.0932956088336767	0.0591472164920844	0.114715997552323	66.1600965298404	0.139465123616169	0.110282821878142	1.26461330278865	0.206009982019548	0.710117134261035	0.498429253826221	0.460802521253674
FUCA1	0.0869465398501878	0.148659803429996	0.558635671928905	9.52433878879676	0.0922263719268244	0.265322803582371	0.347600623397574	0.728140138040565	0.942181861900394	0.474913889960872	0.340561442844541
PNRC2	-0.244734116915367	0.0933372424503426	0.0087404804327596	38.7619460710302	-0.337521587421596	0.18028490152914	-1.87215670618452	0.0611849267112326	0.499665545698022	-0.753548322565634	-0.753315008760205
SRSF10	-0.0874750071202618	0.0577422464986265	0.129792125071085	225.807996046517	-0.107965511391614	0.0961811649113609	-1.12252239293539	0.26164039189559	0.756153621267511	-0.171099904129838	-0.169005111692373
NIPAL3	0.0552901443862896	0.0463281509580767	0.232694766131166	483.444468543591	0.0847540522625749	0.0850782372551871	0.996189566179658	0.319158047990051	0.797867920550551	0.35766651716734	0.321541469993527
ENSG00000288982	0.224678989228745	0.147165231003546	0.126832532124532	8.13168299602694	0.30836059410865	0.263763798737954	1.16907853004878	0.242371993224799	0.742098994062294	0.985040441054488	0.890707478183652
RCAN3AS	0.197426815122257	0.12831696726827	0.123905159181713	7.86263632675353	0.300418496025036	0.25050197167542	1.1992659938593	0.230424533513047	0.73406529822673	0.884105202848305	0.870491735721088
RCAN3	-0.0939482898897372	0.0538626398879124	0.0811207476425862	92.5091809491802	-0.132868481568912	0.0990906753890741	-1.34087774704543	0.179960148280972	0.683547740236767	-0.195075324797557	-0.232392899951481
NCMAP	-0.141550075441636	0.168227390716016	0.400112071342189	7.94798025572034	-0.0570700008620119	0.292502330819551	-0.195109559305424	0.845307179150316	0.97073959292092	-0.371380435169523	-0.0394561534026247
SRRM1	0.03673973251476	0.0504578408559462	0.466535650427031	514.189865725651	0.0728485814847546	0.0879386552732468	0.828402268131078	0.407442722470017	0.840789576389829	0.288960430314994	0.291237395603339
CLIC4	0.076787722373279	0.0411233580941918	0.0618662362503967	942.925038410108	0.12414952378897	0.074768520756954	1.66045178548518	0.0968235996864485	0.572585633199201	0.437288170342385	0.42181833615463
SYF2	-0.0502710854995037	0.064941598063052	0.438873529193206	49.9764612878504	-0.0890343278215414	0.130915284329195	-0.680091161836069	0.496446740314784	0.882875833029512	-0.0333058816668266	-0.120817853421951
ENSG00000284602	-0.109978727728431	0.111246535600641	0.322857114726125	19.0086493871048	-0.146224425605502	0.197147712412324	-0.741699834181598	0.458269220305943	0.867169997965071	-0.254448057977502	-0.266388995459947
RSRP1	0.0705347382027161	0.0835115649492629	0.398328387602867	471.724213195897	0.114224243947074	0.13548534114569	0.843074556857383	0.399186747396418	0.838168041212947	0.414128680597125	0.396554621322573
RHD	-0.264273450699287	0.302850491448772	0.382870136856617	13.5771772178089	-0.29249918355217	0.454466541507583	-0.643609940089043	0.519828402896599	0.892673362051799	-0.825917128891459	-0.63871540144136
TMEM50A	-0.11807249636327	0.0425864293243672	0.00556210138097573	102.065410356648	-0.129765088365836	0.0903632609567266	-1.43603813089457	0.150991491339628	0.654485225475203	-0.284425353071501	-0.224493551807833
RHCE	-0.124158975262874	0.1106716149763	0.261918445720353	19.9326280875799	-0.166398088857583	0.202479567391636	-0.82180187858529	0.411189664398578	0.843249274012017	-0.306968148929469	-0.317738849936309
MACO1	-0.0311801952348824	0.0312701253492968	0.318704281966864	213.154707015467	-0.0504063012022802	0.0693930846912281	-0.726387959644227	0.467600970282677	0.870568407522605	0.0374020020013929	-0.0224944343768988
LDLRAP1	0.0277381222552837	0.0775096294757153	0.720443005118807	182.522803143495	0.0619989236807942	0.124038666900172	0.499835456395963	0.61719094241304	0.921507274419294	0.255620716858403	0.263620777719414
ENSG00000225643	-0.0168095383768447	0.149975902869749	0.910758710676983	7.84104582630617	-0.0454260344389136	0.288534476816897	-0.157437110947891	0.874900367820187	0.976860595791153	0.0906273214741608	-0.00981770976041334
MAN1C1	-0.278343385640979	0.192449112276624	0.148086906980042	20.7912643281186	-0.426676195732537	0.325278615834874	-1.3117253178092	0.189612831133682	0.690536726294617	-0.878028649584666	-0.980248318068405
SELENON	0.370249796524118	0.121880540027957	0.00238304977420458	20.4606090102491	0.58865860686293	0.223696502708408	2.63150563256796	0.00850074580385379	0.265929916144455	1.5241983098106	1.60417542820811
ENSG00000228172	0.225910758460858	0.151956435419721	0.1370990604088	5.83943531997965	0.329294203717659	0.326641652147736	1.00812067766766	0.313396532027776	0.793812838293362	0.989602606273765	0.943991693036238
MTFR1L	-0.118034084860954	0.128389918297359	0.357917365283621	27.6844151609635	-0.15040774207183	0.2240284024997	-0.671378005617084	0.501979752726641	0.886091832138843	-0.284283086472111	-0.27703717021583
PAQR7	0.309550401539612	0.212546259604481	0.145284637538423	4.91688693468665	0.441009697929277	0.381773132314886	1.15516169316371	0.248024218337585	0.746362579063883	1.29938292929115	1.2283512711079
STMN1	-0.202772182506533	0.110324958588156	0.0660692058549842	230.886610216018	-0.289519468145221	0.182245598703343	-1.58862255223237	0.112145633511193	0.602726275818492	-0.598131810525244	-0.631130861607622
PAFAH2	0.0398800591976314	0.0607664529772678	0.511641321658367	40.0706883139923	0.0398798437682801	0.12864871309863	0.309990226934535	0.756568388321333	0.950178352912866	0.300591415077615	0.207319077801751
PDIK1L	0.122903230310991	0.0797954592588735	0.12350469636669	30.3218012920064	0.205366257485672	0.154346508882226	1.33055330485237	0.183336035803435	0.68589529938415	0.608088480090289	0.62854665337986
ZNF593	-0.90667366023204	0.257581797196224	0.000431636919420234	4.83341402741852	-1.3866149259371	0.459811048913236	-3.01561897917497	0.00256455301136691	0.157007322694289	-3.20520686627252	-3.42366741782683
CNKSR1	0.195452608557751	0.0798484300334153	0.0143733304870956	22.223807213838	0.296276386877155	0.155780885356806	1.90187895131391	0.0571869815530065	0.492347671294687	0.876793235403874	0.859948449689634
CEP85	0.0506603189875484	0.0914996735574628	0.579806993811004	120.423083215698	0.0801009654073583	0.149243063552015	0.536714829493171	0.591464610950039	0.914072335997394	0.340518801625492	0.309697546066791
SH3BGRL3	-0.364699072940385	0.0934068275367685	9.44533538137266e-05	33.0985270142854	-0.482297213430331	0.170674015285743	-2.82583855909681	0.00471570245120759	0.206731942942156	-1.19786852122077	-1.12182553827477
DHDDS	-0.0168462281608746	0.107364209346319	0.87531790688334	40.2121956445154	-0.021131877162919	0.188358137400695	-0.112189881756821	0.910672851708781	0.982698551796107	0.0904914316887692	0.0520204118122523
DHDDS-AS1	0.0440506863562687	0.100377843991777	0.660771170071521	18.0414757550284	0.104688848002399	0.188960880853263	0.554023920346217	0.579562475357552	0.909722049022818	0.316038375165325	0.372283313329809
HMGN2	-0.153404189682555	0.0748593668005306	0.0404394608300283	106.589497224916	-0.19940381430671	0.132797685661337	-1.50156091436136	0.133210543927588	0.630200410305518	-0.415285110075647	-0.401751315967962
ARID1A	0.00789920782963142	0.0329928528915573	0.810778536860188	456.18555903609	0.0205360751477341	0.0561046200661714	0.366031801365257	0.714341345714566	0.939591623131768	0.182142338748801	0.158081629388062
PIGV	-0.0166468616610245	0.0996641636945683	0.867346788135263	21.298781960738	-0.0194851187857659	0.182271712679722	-0.106901496119719	0.9148671262625	0.983615645466108	0.0912298353505859	0.0562120552420009
ZDHHC18	-0.0698847072069189	0.0825143755808722	0.397028687424051	26.3331730173115	-0.108101889098294	0.156027040737894	-0.692840731882442	0.488409507335687	0.880560815655761	-0.105949831884822	-0.169352246236275
GPN2	-0.0838939775434386	0.0766067590241761	0.273461874255219	32.7047545924564	-0.139921616681181	0.148766252269809	-0.94054676074929	0.34693717587577	0.808999841801404	-0.157836666050276	-0.250345884349581
GPATCH3	0.00962242606979673	0.116777960492743	0.934329166327079	14.0357913377455	0.0119086199214789	0.221416543928941	0.0537837855752128	0.957107428056517	0.991807991725327	0.188524708202066	0.136121385240344
NUDC	-0.23617404211996	0.099201544680555	0.0172774497314605	87.7337064220579	-0.349159676657907	0.178600468190725	-1.95497626739167	0.0505858715304924	0.471416115541069	-0.721843946057509	-0.782938492665928
SLC9A1	0.471543271283469	0.304993195627882	0.12208573018281	9.13010840734036	0.700708851959832	0.465837873008666	1.50419039017636	0.132532351413114	0.629388364246652	1.89936401085214	1.88938707806418
WDTC1	0.0364513722155806	0.0386377981999437	0.345470078687858	115.083181377881	0.0622389752648251	0.081624036725436	0.762507929792572	0.445756912180131	0.862515475773313	0.287892415874269	0.264231802784757
TMEM222	0.00285654247496694	0.0433442499985632	0.947454567804423	77.3101324740034	-0.00889663796866193	0.0960954413627396	-0.092581269647111	0.92623622448549	0.985488017486204	0.163465567245057	0.0831638756570643
WASF2	0.0362993399711336	0.0303882236615928	0.232274634360249	382.107846696345	0.0614017967114397	0.0638861521979862	0.961112770121961	0.336495469470839	0.804901297918054	0.287329326458052	0.262100856295272
AHDC1	-0.116721505646803	0.222757187914361	0.600288721402675	16.6507133116607	-0.227415979097969	0.361062151336916	-0.629852722740139	0.528790947198371	0.895140882112114	-0.279421621286723	-0.47305321922793
IFI6	-0.253967402203662	0.169201677892448	0.133362159741523	7.81630535075931	-0.310795087950262	0.317217295161791	-0.979754548981153	0.327207292509126	0.801310148035909	-0.787746102396265	-0.685285626026554
FAM76A	0.0692651213259688	0.055564680858194	0.212556150939575	53.3331221121754	0.0994423373720162	0.12261660512562	0.811002207002375	0.417364403332037	0.846718060388443	0.40942633716631	0.358928894054913
PPP1R8	0.00573122106650486	0.0608972117369642	0.925019370514774	63.5726228885735	0.0259968233236619	0.121874086499936	0.213308867128826	0.831086057741997	0.968115257636555	0.174112657905395	0.171981366915257
THEMIS2	-0.00202105303342371	0.10230848720866	0.984239214354235	28.0829956193499	0.00592772935313032	0.176825177351432	0.0335231070706025	0.973257439407852	0.995763151245805	0.145400173174512	0.12089768211384
RPA2	-0.122630026166755	0.0615146999462884	0.0462058844957132	64.7288973652656	-0.169559925391485	0.110928834221847	-1.52854689748547	0.126376808967714	0.62069888063659	-0.301305303806769	-0.325786959189702
XKR8	0.055371438799673	0.155689541472068	0.72210051292501	9.03213957330282	0.099714610423835	0.284772909365392	0.350154832656119	0.72622250187847	0.942181861900394	0.357967611346014	0.359621935344144
EYA3	-0.020862648142232	0.0281477103120257	0.458581546835192	208.607333753123	-0.0228594986760568	0.0565674578587395	-0.404110411557501	0.68613152908931	0.933327557573172	0.0756156164246263	0.0476229401096002
PTAFR	0.241574788276467	0.116853361401308	0.038702804421351	10.3254179777901	0.406456459344727	0.293153381161461	1.38649759976967	0.165595012686121	0.671490752299513	1.04761825576027	1.1403997795601
DNAJC8	-0.154934056500984	0.0724183777642109	0.032400852128989	75.5831416195432	-0.222095287191468	0.132230364229414	-1.67960882877205	0.0930334487883551	0.562643339414495	-0.420951354212297	-0.459509979623977
ATP5IF1	-0.552630579653696	0.132109467428798	2.87527624483146e-05	39.4131577714244	-0.784542672817576	0.219229755966961	-3.57863224066997	0.000345397090000567	0.0633242389879789	-1.89391982789574	-1.8911583144663
ENSG00000270605	0.117038314054197	0.248113589172657	0.637131919813613	4.73401785381802	0.250463395594974	0.442153033499994	0.566463139724172	0.571078983407356	0.907969154432052	0.586366296857289	0.743336488536558
SESN2	0.270311001654298	0.269872975145917	0.316525667687149	7.83322607362571	0.45485129701654	0.46568812579808	0.976729428599949	0.32870312188989	0.802569333998276	1.15405000432834	1.26358354845732
MED18	-0.0864904960995339	0.212764094563026	0.684368725640298	4.45068696230182	-0.115284606852272	0.399220124760001	-0.28877453740985	0.772753918569249	0.954438437808111	-0.16745352149609	-0.187635069083212
PHACTR4	0.0639484729281198	0.0331630629431826	0.0538173020805219	655.231702078271	0.116082910412453	0.0636983689677571	1.82238434505618	0.0683966882655807	0.51310645983506	0.389734800982867	0.401285653625664
RCC1	-0.00680008742617833	0.16450472054229	0.967027450762408	17.0387895821398	0.0176973463239866	0.289191784659609	0.0611958819812851	0.951203209291004	0.990999962400281	0.12769982483007	0.150855955489582
SNHG3	0.00856323019199048	0.0730940128265778	0.906738298059495	27.163965213791	-0.039089919830423	0.150455354875922	-0.259810758232299	0.795009751991973	0.957692192043547	0.18460171153341	0.00631017732811496
TRNAU1AP	0.0487567232484139	0.0538788856219122	0.365501456971608	99.5920241759848	0.0900344970701072	0.0976723104249902	0.921801651648769	0.356632045787796	0.814252042452049	0.333468359021279	0.334982265006762
SNHG12	0.0725252570271723	0.0840491110874422	0.388197167131122	23.286196953743	0.117340875261803	0.162933001740425	0.720178686996408	0.471414984601802	0.872129613919605	0.421501064573365	0.404487665632276
TAF12	-0.0584611234817287	0.0517936757511522	0.259011359957018	55.1508049320482	-0.0600086831282798	0.0991248229934025	-0.605385021794933	0.544923200865811	0.901009987695602	-0.0636397343504088	-0.0469362478623933
TAF12-DT	0.267543103519296	0.0874189612249223	0.00220989938598311	17.4962889895845	0.437112972629536	0.176917669441879	2.47071405591366	0.0134843591269935	0.310337564933795	1.14379840177747	1.21843258283717
GMEB1	0.0246289289459968	0.0583287980716237	0.672847629991497	52.2218256196614	0.0527397621166909	0.112056216750498	0.470654495092585	0.637887485067031	0.928209718462271	0.244105042326322	0.240052594145179
YTHDF2	-0.105486744926283	0.0663401755602942	0.111814875871859	83.754109089163	-0.131467205740324	0.113976524091661	-1.15345863359192	0.248722187115821	0.746755434564223	-0.237810876944489	-0.228826105513599
EPB41	-0.479070217726866	0.484086761341378	0.322351530326366	5.60188606395318	-0.474914769589922	0.79684670004471	-0.595992641449447	0.551180142574188	0.901094113860491	-1.62147064183796	-1.10303433450835
SRSF4	0.00696393900642745	0.053050855195252	0.895562420095753	241.758790467105	0.0276812282810822	0.0894182346055458	0.309570283994014	0.756887756813354	0.950178352912866	0.178678336901167	0.176268835599651
MECR	-0.0379731439464146	0.0748078746006004	0.61172763837261	49.3743620389912	-0.0305560394349008	0.127987176587289	-0.238742976051677	0.811304890092841	0.961507557160564	0.0122426186200265	0.0280322369735563
PTPRU	-0.614338301007964	0.684188620022497	0.36923470403499	3.07670689319093	-0.868868930096428	0.946208630213637	-0.918263586224375	0.35848088621192	0.815322924422636	-2.12246979714648	-2.10580158404496
MATN1	0.0573824919528756	0.292115803386868	0.844267763775829	4.95574331705518	0.0485318757422559	0.531064561429486	0.0913860183244405	0.927185871020609	0.985497143711277	0.365416049341112	0.229341879374126
MATN1-AS1	0.0359386160802076	0.122455488612225	0.76915291738054	38.8033016040883	0.0763859935703351	0.204873457920914	0.372844751806853	0.709263993364077	0.937772890424837	0.285993295368752	0.300241491366599
SDC3	0.499885595504296	0.476336879154183	0.293976988209976	6.35529043583685	0.638474677360227	0.698023376007266	0.914689535202014	0.360354639661822	0.817420017164131	2.00433689247867	1.73097678989718
PUM1	-0.02503022496452	0.0295566857606915	0.397075988148108	371.353489003028	-0.019947562271021	0.0526453777817878	-0.378904342821939	0.704758899148271	0.936677742104193	0.0601799540199872	0.0550349559033895
NKAIN1	-0.525134657136683	0.308552709704424	0.0887687683306545	178.616778675687	-0.711979723656426	0.508731800105215	-1.39951881032241	0.161657461630503	0.66772270688187	-1.79208180652875	-1.70645725976735
SNRNP40	-0.1530067892227	0.0637102013211313	0.0163232878724363	120.894826501788	-0.193407506974373	0.109006407643704	-1.77427649580509	0.0760174264150941	0.529503695633503	-0.413813238146386	-0.386488371154045
ZCCHC17	-0.255443002983976	0.0780105483786559	0.00105861326726795	75.7160932430642	-0.360343128190903	0.13927980301256	-2.58718866911671	0.00967625938640821	0.283276839162573	-0.793211358697513	-0.81140474599766
ENSG00000229044	-0.371068865706494	0.26814067375605	0.166401654670118	13.0045933569053	-0.523808447074125	0.418546773886844	-1.25149321355357	0.210754588102653	0.714776328566433	-1.22146064079475	-1.22748784561616
FABP3	-1.11983417155118	0.545639281022466	0.0401371919319905	6.72966351279498	-1.62760107203999	0.772171874716042	-2.10782226772831	0.0350463659622573	0.424463294441311	-3.9947000972374	-4.03707130876003
PEF1	-0.0895816062365592	0.0561673491265863	0.110733400618606	42.2458760253594	-0.13275809330182	0.117171254930572	-1.13302612812745	0.257203281147234	0.752588200923958	-0.178902220479996	-0.232111918684954
COL16A1	0.204033982293548	0.0922564077000513	0.0269945320497808	234.985510065109	0.308459230055105	0.147733526981685	2.08794331494803	0.0368029482975817	0.433299878192554	0.908576497861189	0.890958545202731
ADGRB2	-0.262020238023441	0.289018467488975	0.364625508626302	20.7636833257211	-0.425335675925354	0.439603123244299	-0.967544708932798	0.333271802294331	0.804413220613252	-0.817571792578947	-0.97683617144132
SPOCD1	-0.023906337472438	0.191385129020887	0.900593059987904	8.81184703907275	-0.0525984428543718	0.341530278709249	-0.154008139638916	0.877603317653764	0.977908556605343	0.0643425522511219	-0.0280742913131379
ENSG00000269967	-0.098744032947587	0.111117612083441	0.374194273172161	19.845627936999	-0.120388302518059	0.19914892223823	-0.604513954507096	0.545501994451792	0.901009987695602	-0.212837557859339	-0.200625968477885
PTP4A2	-0.126061299152823	0.0464318879428091	0.00662812729294909	392.240832626865	-0.169406040693556	0.0893747950887046	-1.89545654930364	0.0580319429842868	0.49493417951135	-0.314013880922338	-0.325395262513395
KHDRBS1	-0.0398146762598429	0.0483027774541338	0.40978444490955	221.807306560024	-0.0411607745407699	0.090125954464212	-0.456702786511009	0.647884687722773	0.92925266634598	0.00542204342503643	0.00103904304331727
ENSG00000203325	-0.105260704350755	0.162852700804342	0.518049289702408	11.6237757934745	-0.162543095808566	0.299470658632853	-0.542768017910702	0.587289536011218	0.912089752718819	-0.236973679176484	-0.307926386547738
TMEM39B	-0.0407592791976971	0.08913524992728	0.647473736921909	34.5670066208725	-0.0474679011985765	0.161825137860531	-0.293328353222147	0.769271183564022	0.953630728870162	0.00192347035082915	-0.0150150583856312
KPNA6	0.109540786467123	0.0426480235755702	0.0102144287270192	223.226384214302	0.176106931448594	0.0728338809532064	2.41792595896047	0.0156092526030791	0.322786943878075	0.558597329508055	0.554070237505049
TXLNA	-0.157297487397694	0.0614362602605639	0.0104570915313421	55.5556530799197	-0.188122143296389	0.117731829842282	-1.59788685479877	0.110068160088633	0.59880181899851	-0.429704911253698	-0.373035055693794
TMEM234	0.445258477293343	0.281834960659933	0.114139990909976	4.20461982045959	0.71316215688651	0.503585113773836	1.41617005225217	0.15672572183857	0.664073859866987	1.8020117066937	1.9210856043925
EIF3I	-0.165580892490285	0.0635776478314728	0.00920383727446517	34.9294758714739	-0.217375613973681	0.126173009973577	-1.72283766567195	0.0849178852940791	0.545782417217097	-0.460384572366676	-0.447496567390364
ENSG00000291132	0.133568820905255	0.111873705671879	0.232507283232989	31.0782810751514	0.204127924215406	0.190768552312132	1.07002921467589	0.284606158811283	0.772306851301589	0.64759116061167	0.625394611411737
HDAC1	0.00341758033574158	0.0571023608244871	0.952275046323047	69.9263476522791	0.00998258644444427	0.0986376354387173	0.101204640602383	0.919388012967221	0.984972768949802	0.165543511188124	0.131218877573467
MARCKSL1	0.000654850063508122	0.0888187324899118	0.994117344315152	602.026476366855	0.00545290235114358	0.146726350006562	0.0371637565502018	0.970354436720119	0.994577809235376	0.15531104910867	0.119689061887121
TSSK3	-0.0512766513002621	0.11933629168419	0.667427010452026	19.4170408832956	-0.0548943671554353	0.203266266089531	-0.270061374233422	0.787113037243237	0.957160324090031	-0.037030245940845	-0.0339183156370888
FAM229A	-0.0370557721957704	0.204298120810605	0.856068628350843	13.4634925147203	-0.0599019279437195	0.332090687550468	-0.180378222543853	0.856855649800327	0.973984057670761	0.0156403341862445	-0.0466645142102909
BSDC1	0.0226775998950831	0.043157631217445	0.599263597960389	205.432021752771	0.0454189865239312	0.0805631578756252	0.563768696778865	0.572911558119568	0.908098723755248	0.236877807471481	0.221418360161743
ZBTB8A	0.0898669604866114	0.0586530153182973	0.125478091993599	69.3273412310746	0.147750278637722	0.11017281404555	1.34107746922608	0.17989530161617	0.683547740236767	0.485730397717201	0.481891477649679
ZBTB8OS	-0.0896615056647727	0.062993760380286	0.154637769568123	193.637372083974	-0.10361790033696	0.102721937175186	-1.00872221831492	0.313107873088914	0.79356370737776	-0.179198147982431	-0.157938743022157
RBBP4	-0.00811499106941576	0.0416410583438205	0.845487237256306	206.360813148391	0.00433768382034042	0.0739671930790119	0.0586433476758661	0.953236183620439	0.991512354187718	0.122829750540593	0.116850395029719
SYNC	-0.116114600892029	0.0983076347638368	0.237549046551063	26.2980730174059	-0.135163450834367	0.181997380449073	-0.742667012573781	0.457683306042156	0.866620326584082	-0.277173797837766	-0.238234493336693
YARS1	-0.156895152015487	0.102112451653499	0.12441730968428	107.873733923022	-0.206862539420625	0.162404496666887	-1.27374884111077	0.202752441097203	0.706905974789383	-0.428214761606073	-0.420736685377221
S100PBP	0.111671671361387	0.0288754776912204	0.000110023014428428	250.090257149121	0.181621392959273	0.0591235764064524	3.07189456386558	0.00212704842726374	0.147377247962751	0.566489594306893	0.568106696454052
TMEM54	0.122699167006329	0.153771728091216	0.424910765673399	11.0767499979103	0.239191092718291	0.274945479129683	0.869958267637025	0.384323210892946	0.831396538962661	0.607332680637934	0.714644073822467
RNF19B	-0.108805058668697	0.17159036561071	0.52601705421408	15.2780928872385	-0.172689006655438	0.294134742347125	-0.587108497545787	0.557130840882035	0.902229554011527	-0.250101081268174	-0.33375169348416
ENSG00000236065	0.02117910837325	0.0935405379646701	0.820877602731306	15.7033568348071	0.0534560620455196	0.194283479854633	0.275144660191986	0.783205101299739	0.955918217588689	0.231327769587708	0.241875857309988
AK2	-0.14261895052769	0.0443484027067209	0.00130047147161168	87.7447756501367	-0.208511765896585	0.090322382635263	-2.30852818330303	0.0209697771562207	0.358465875932737	-0.375339281205146	-0.424934611082676
AZIN2	0.0176009791350716	0.10050864289316	0.860986081426376	149.461859907976	-0.000785877530679127	0.183485240568965	-0.00428305583730996	0.996582626322731	0.999664552885237	0.218075273637227	0.10380892970495
TRIM62	0.193753648907834	0.0653440395152304	0.00302553888291881	152.78862591958	0.295391973235047	0.113957858086925	2.59211587681587	0.00953876368019145	0.281499088324684	0.87050071370278	0.857697271445423
ENSG00000284721	0.00453483621329054	0.171893166706268	0.978952879880901	5.49113032098483	0.0212331585324092	0.369765995522615	0.0574232319616057	0.95420805710411	0.991641492466997	0.169681547577331	0.15985597894043
ZNF362	-0.00519153580390378	0.0732914592384997	0.943529778516366	53.0445436004234	0.00184618760305011	0.14081258881297	0.0131109556227409	0.989539270627042	0.997359296473807	0.133657497804226	0.11050856377242
ENSG00000225313	0.0195052982042308	0.0877064312308305	0.824007944222704	23.550982882557	0.050819649610046	0.174046899370466	0.291988250258192	0.770295607650599	0.954184056873801	0.225128395274975	0.235165157661164
PHC2	0.0459985150670431	0.0507551813974442	0.36478652941744	390.456868771494	0.0818030690085253	0.0854195031813031	0.957662664402274	0.338232889178261	0.805195960294232	0.323252645635586	0.314030064714072
PHC2-AS1	0.0483280334339764	0.129597873853642	0.70921720774828	9.17607897725293	0.133662237098213	0.248714266469908	0.537412827158367	0.590982484891146	0.914072335997394	0.331880599146866	0.446031907978508
ZSCAN20	0.0117276048443313	0.0860502269958586	0.891593687998673	18.8425551352529	0.0322486975779503	0.175131118636698	0.184140304869798	0.853903388344629	0.973411971030013	0.196321763961505	0.187894829391098
CSMD2	0.147170784092888	0.0904282175730366	0.1036336239427	477.719498687981	0.239667281610976	0.14681373433937	1.6324581803564	0.102583001372767	0.584986345697658	0.697969430948957	0.71585616059308
C1orf94	0.313859255832919	0.131966918635434	0.0173918351424057	8.08230101747491	0.435733350203854	0.28311714367269	1.53905674715199	0.123790443132121	0.618193540830376	1.31534184812057	1.21492090476929
SMIM12	0.0239082604367161	0.0890080150936191	0.788231394125969	57.8177055989736	0.0631627724750847	0.155208167059722	0.406955211646695	0.684040883876379	0.932852407607146	0.241435866378461	0.266583227596391
TMEM35B	0.0583224637355573	0.138654612536357	0.674024366797912	7.24149445489915	0.1291762239742	0.27651285448705	0.467161731825561	0.640384170514954	0.928278251057041	0.368897469774629	0.434613251970489
ZMYM6	-0.0147427512463696	0.0559538012040942	0.792180034837466	113.544179569332	-0.00518358276000416	0.0954568056362717	-0.0543029145533705	0.956693827503847	0.991807991725327	0.0982821841842267	0.0926150517892727
ZMYM1	-0.170832793971357	0.0662452430124537	0.00991460703028129	68.9349682909092	-0.222012597222473	0.114385451237364	-1.9409163912093	0.0522684195006515	0.478597331188165	-0.479836302161004	-0.45929950134735
SFPQ	-0.0575221027918222	0.038947478331397	0.139698507304466	525.697386737653	-0.0644111695193818	0.0677020641316699	-0.951391517311971	0.341405664831127	0.806377279367514	-0.0601618365267019	-0.0581422957027098
ZMYM4	-0.0585931616476932	0.0408027675260528	0.150999639056849	248.686460113623	-0.0528917280558445	0.0778983644213206	-0.6789838072822	0.497148121973869	0.882875833029512	-0.0641287706996506	-0.0288208167323198
ZMYM4-AS1	-0.161344714370549	0.145621683990835	0.267874009622752	7.1323476714668	-0.215372111752099	0.266291101813062	-0.808784485421113	0.418639121761827	0.846922798019517	-0.444694827910745	-0.44239687150292
KIAA0319L	0.0278609325037994	0.0275586570708398	0.312031535984055	345.838160490627	0.0610551743204073	0.05444373367877	1.12143620936518	0.262102230460548	0.756295539976921	0.256075575308949	0.261218566890747
NCDN	-0.479056041137057	0.595817777358869	0.421378996483181	7.47990858467079	-1.18129461719162	0.74093662020071	-1.5943261339568	0.110863007198279	0.600010231209283	-1.62141813529431	-2.90104701699135
TFAP2E-AS1	-0.449093993905217	0.247383385842144	0.0694660645164044	3.74941780584978	-0.533377146267097	0.442612368150568	-1.2050660682976	0.228177797639756	0.732234574658264	-1.51044620466325	-1.25184392338684
TFAP2E	0.161961437427248	0.0844454508938504	0.0551184252847293	56.9635447747106	0.246581581364302	0.145592123975276	1.69364643245521	0.0903324891882081	0.555528862674985	0.752750312345616	0.733455754762107
PSMB2	-0.00489997772935134	0.0546719762839834	0.928585190263163	65.4141605179016	-0.0226605293609643	0.108836746264815	-0.208206604282602	0.835067652117386	0.969401589561806	0.134737356005296	0.048129394750366
C1orf216	0.472238988754198	0.332905980207829	0.156034448860392	5.60794357328831	0.569793032057468	0.541158686824532	1.05291302889539	0.292380854173639	0.779274938790617	1.90194077439247	1.55615516987583
CLSPN	0.0387951925559028	0.354167140905529	0.912774815419762	3.43382018224669	0.157079547607714	0.58895349567258	0.266709593816622	0.789692766621572	0.957160324090031	0.296573340318628	0.505638111961647
AGO4	-0.0191263504425959	0.035121638022443	0.586046158048486	153.953361910667	-0.0170889583896048	0.0731800064316725	-0.233519498328558	0.815358030556817	0.962096237665071	0.0820464289251191	0.0623112195884763
AGO1	-0.049965525729826	0.0813415223468703	0.539037989068265	82.2961717986327	-0.0580182258894428	0.141312374669554	-0.410567199264136	0.681389919364793	0.932747969932076	-0.0321741646882789	-0.041869756552484
AGO3	-0.0149412418780403	0.0226887212224482	0.510196542264076	609.851914595779	-0.0111088325295126	0.0471437866056063	-0.235637256346132	0.813714160991877	0.961639390710542	0.0975470245191264	0.0775329762337101
ENSG00000271554	-0.0321476330640506	0.113479677404506	0.776954709453815	12.5879444195858	-0.0905812685050325	0.226468481938944	-0.399972957514915	0.689176434766629	0.933692108694083	0.0338188541998561	-0.124755421824291
ADPRS	0.0203867316318862	0.055183186490436	0.711801743054763	51.0734829734685	0.03379796423352	0.114172729161672	0.296024843074927	0.767211109172304	0.953294250951388	0.228393004279587	0.191838318301094
TRAPPC3	-0.0151885050488744	0.0854261731390429	0.85888251614875	31.2187838123988	0.0125321609579625	0.160648474172142	0.0780098349675812	0.937820229662979	0.987540216166706	0.0966312235650363	0.137708540784847
MAP7D1	-0.046703349803636	0.0559862999941541	0.404172534441839	224.600296664427	-0.0549212705155886	0.0975056271595528	-0.563262573817596	0.573256099207167	0.908098723755248	-0.0200918807980529	-0.0339867951993546
THRAP3	0.00414019958343898	0.0355721621077272	0.90734444874971	186.633817362984	0.0209503354458043	0.0699791375846672	0.29937973185875	0.764650325036959	0.952931129647983	0.168219912183277	0.159136083690953
STK40	-0.119890073926729	0.099677923261794	0.229063557856471	66.8250448825325	-0.135686763584853	0.164444440456806	-0.825122230997491	0.409302199609472	0.841968493923159	-0.291157205862734	-0.239566528735883
LSM10	-0.0374747066569604	0.0956064416014184	0.695081541505432	18.2420090146321	0.0195019261410971	0.1962799641973	0.0993577017442994	0.920854265645071	0.985276445449099	0.0140887057008342	0.155449316142117
OSCP1	-0.563141193175802	0.39851070613349	0.157622107731077	4.97751328909546	-0.756519928880331	0.633716255229841	-1.19378337329528	0.232562717192172	0.735497590171733	-1.93284851209544	-1.81982948314671
MRPS15	0.0990256093354784	0.106505294240959	0.352489297763248	24.2224970088299	0.154081608254979	0.190982581204209	0.806783567817769	0.419791187873891	0.84714878268387	0.519651742839793	0.498007185066105
ENSG00000223944	-0.832719297186148	0.507606344115026	0.100904895319511	3.52365458492681	-1.31280845366107	0.853502378520856	-1.53814270082785	0.12401372733059	0.618401853191293	-2.93129839859374	-3.23580111097761
ZC3H12A-DT	0.220072869960547	0.116369816839059	0.0586042194506684	53.6575118710843	0.333885311528499	0.18912575415191	1.76541430343915	0.0774941612167334	0.530992139062603	0.967980527092209	0.955677856080902
MEAF6	-0.0354442675476761	0.0611940019594924	0.562446495474864	92.3499357709008	-0.022309808383887	0.107303296149195	-0.207913542123322	0.835296475140772	0.969431031971286	0.0216089444296025	0.0490221166576215
SNIP1	-0.070326599125608	0.0801933890567184	0.380506978538102	25.7059424563388	-0.13726989091438	0.171022471106437	-0.802642424859766	0.42218143968056	0.849051854627008	-0.107586489052063	-0.243596206289876
GNL2	-0.0344351725311453	0.073858894192187	0.64105145641371	26.8389937728871	-0.0319258464018566	0.135313725361113	-0.235939453419495	0.813479652937349	0.961639390710542	0.0253463800363257	0.0245455430828653
C1orf109	-0.291548295262407	0.163232082878048	0.0740835917836588	13.9560302850367	-0.383318201200124	0.28018995527149	-1.36806546411954	0.171291585757048	0.6771309578993	-0.926936332800023	-0.869885282768077
CDCA8	0.0594531607330529	0.124999644061855	0.634340392721123	9.79059989900815	0.112470423367803	0.229286433538388	0.490523672212698	0.623763382976944	0.922734227308869	0.373085288711029	0.392090462761091
MANEAL	-0.933496709694145	0.392450586073591	0.0173768715164891	3.89196951239818	-0.975829451088115	0.602129308073864	-1.62063104719096	0.105096789579421	0.588080642064929	-3.30455273410291	-2.37805789758645
YRDC	-0.0401559153128062	0.106254411274735	0.705488289173022	11.8727476572466	-0.103799224269074	0.239849184043478	-0.43276871957279	0.665182800265913	0.930188818313711	0.00415817930316817	-0.158400283269499
C1orf122	0.0779307869647468	0.049839628265248	0.117904254246456	194.046285123572	0.134627000955541	0.0862093825435279	1.56162817762402	0.118375607457602	0.607997532787021	0.441521795754215	0.448487608911891
MTF1	-0.0237286678502359	0.0462821777370557	0.60816428364804	79.4126871081426	-0.0443671325901385	0.100288045693224	-0.442397020337353	0.658201934821715	0.929293389704777	0.0650005961036561	-0.00712239086072133
INPP5B	0.051703030462079	0.0553832280583157	0.350535900421826	109.735478701661	0.0946893076144687	0.103844762585939	0.911835178361608	0.361855488841604	0.818065646331792	0.344380744186508	0.346830576395788
SF3A3	-0.147107176426967	0.056668402383255	0.00943354240971002	44.1588110306798	-0.194248047560541	0.116362416709065	-1.66933665571942	0.0950506796082164	0.567171813593861	-0.391962547609376	-0.388627875330449
UTP11	-0.0570193803355877	0.115546554085646	0.621676727727299	14.8299742087546	-0.111494655340004	0.229568449209809	-0.485670638642969	0.627200704258982	0.924270058954758	-0.0582998782596898	-0.177988161816265
POU3F1	0.25594567169861	0.275136469151602	0.352241713316654	7.2233314096549	0.414278723926444	0.455257995227618	0.909986707030407	0.362829520220247	0.818340567226223	1.10084441436983	1.16031049894347
MIR3659HG	-0.329998647671846	0.324558883069925	0.309267383767993	3.9606412710889	-0.434457266725969	0.580634238746137	-0.748246034653704	0.454311768570422	0.865263045010048	-1.06934682322157	-1.00005418367597
RRAGC	-0.204632087987935	0.0621373602318469	0.000990464271201607	61.8486319960794	-0.291625415982875	0.116200252743452	-2.5096797046279	0.0120840712513436	0.298176822569685	-0.605020435340011	-0.636491321611691
RRAGC-DT	-0.246722760912236	0.101238207419941	0.0148075558762317	256.444352286589	-0.331363572188261	0.164486643194203	-2.01453179269415	0.0439537304204196	0.451244059308588	-0.760913762649312	-0.737640454161779
MYCBP	-0.0988719365914597	0.0942916568506823	0.29437346177007	23.4543158880931	-0.145857456294714	0.181322880728713	-0.80440734069816	0.421161763110985	0.848630248598545	-0.213311280972632	-0.265454915195455
GJA9	0.103603013826905	0.102126263707422	0.310363286500052	23.8231289769848	0.137303163165708	0.212011354341634	0.647621744562124	0.517229629711648	0.89186538666597	0.53660530444933	0.455299487266854
RHBDL2	0.227236230645121	0.074366072984645	0.00224577874028959	167.817215500743	0.33654994956007	0.136785978109994	2.46041264031785	0.013877735322341	0.311251338315307	0.99451182379643	0.962460400899045
AKIRIN1	0.0110496481826579	0.0606892246599934	0.855528295408733	182.646490829824	0.0275903258331829	0.106285755387412	0.259586298583626	0.795182906262614	0.957692192043547	0.193810782016649	0.17603745335574
NDUFS5	-0.56451474064517	0.232706860486466	0.0152720743523903	33.6361171133057	-0.791867280930167	0.363145820643234	-2.18057660563887	0.0292147470399635	0.400520350064036	-1.93793578845242	-1.90980230371001
MACF1	0.0619090889389791	0.0248002083015095	0.0125491722278788	1664.0507050088	0.106685436495157	0.0485926998737383	2.19550337339486	0.0281275091808793	0.39397897395538	0.382181432655868	0.377365411076321
ENSG00000287422	-0.073542889860936	0.0995128103457086	0.459889161304481	36.3668712506119	-0.0951229132443425	0.172580695677395	-0.551179335967887	0.581510743998774	0.910247905316832	-0.119498825669396	-0.136315682027547
ENSG00000226438	0.0706506025481981	0.143062029537991	0.621414985501309	8.06777377085884	0.167899376253394	0.280802701526458	0.597926499071	0.549888977513656	0.901094113860491	0.414557813159728	0.533178802984015
BMP8A	0.245959045033532	0.136369037009787	0.0712896072798588	19.6475470998916	0.364550804512714	0.244175071000343	1.49298944818246	0.135439948998122	0.633997176325154	1.0638564464603	1.03373351620118
PPIEL	0.00493175360798877	0.0806105735167044	0.951215870222551	67.0185989261865	0.0305227296200973	0.139499884537068	0.218801110276093	0.826804981955449	0.966731888865241	0.171151630354048	0.183501566632661
PABPC4	-0.109058650992885	0.0675584187511003	0.106465272446481	64.4378047939245	-0.148325831112207	0.119746583664714	-1.2386644075585	0.215469804963888	0.7202752549264	-0.251040323823618	-0.271737893457141
PPIE	-0.121417215299321	0.135869442364329	0.3715190799878	47.3697041217057	-0.159223644486737	0.220569664128034	-0.721874629116326	0.470371560951019	0.87161475732603	-0.29681335562953	-0.29947708608171
BMP8B	0.00188391745221419	0.0930350667559647	0.983844307512079	26.4100821654045	0.0300169307404894	0.164469958280931	0.182507073353892	0.855184803849067	0.973755861436051	0.159863207375594	0.182214110877222
OXCT2	-0.0545550515930743	0.216735474372029	0.80126321061659	4.50246791661217	-0.135675429596854	0.408173977553509	-0.332396078775178	0.739590199075704	0.945898975396176	-0.0491726208279713	-0.239537679308432
ENSG00000284719	-0.0475416571001372	0.164480483013227	0.772549752117783	5.2852200950891	-0.0909689023065049	0.338869186772529	-0.268448433370158	0.788354162683498	0.957160324090031	-0.0231967613969987	-0.125742101290831
TRIT1	0.151909313744947	0.0566646547996182	0.00734359132903705	106.62920651481	0.240449497969705	0.10628326213857	2.26234585890121	0.0236760431612444	0.369421835155289	0.715519759862486	0.717847206824388
MFSD2A	-0.624581004950705	0.529400368771696	0.238083940235831	4.52553065103651	-0.885658412086018	0.871024874023214	-1.01680036758906	0.309248407231452	0.791045047317138	-2.16040621125774	-2.14853737506744
CAP1	-0.140050350729169	0.048517373435311	0.00389426407111212	97.9440804643885	-0.212759142002715	0.113063113749093	-1.88177324104893	0.059866810490921	0.499516456184066	-0.365825829856018	-0.435745842648844
PPT1	0.0252086047723293	0.0977738756028574	0.796541532910312	38.6056596468748	0.065943357441838	0.172609099760322	0.382038707886226	0.702432653568757	0.936472408836562	0.246252016633201	0.273660902663026
RLF	-0.104896436166067	0.0399620431144757	0.0086673978206872	259.917627999633	-0.141008600081868	0.0786192082860603	-1.79356423393124	0.0728827495222044	0.523492305211641	-0.235624520909376	-0.253112681769864
ZMPSTE24-DT	0.0147140404852137	0.100647648058393	0.883768569631077	20.8377564716763	0.0446065099322755	0.185918102542152	0.239925587247009	0.810387944358351	0.961507557160564	0.207382774786625	0.219350289815488
ZMPSTE24	-0.0476894722568035	0.0564022256054069	0.397817973875515	69.6939037691367	-0.062130793648464	0.11604684622541	-0.535394072905531	0.592377387795809	0.914072335997394	-0.0237442317746024	-0.0523378482079812
COL9A2	0.177278229951095	0.0926500891031402	0.0556947251094558	249.554487823646	0.275404341013982	0.149377052580308	1.84368573523647	0.0652289531029657	0.506563737071731	0.809479881733665	0.806820938622087
SMAP2	0.0717281975126607	0.128900526386416	0.577895315153225	54.0680719917161	0.133474494168937	0.218834415672518	0.609933742637078	0.5419056992755	0.901009987695602	0.41854895544448	0.4455540288756
ZFP69	0.218647273425133	0.129196756979205	0.0905775757218992	9.21919960459553	0.306634140241531	0.239830272109376	1.27854643846498	0.201056821713354	0.705082403421136	0.962700474009999	0.886312978596296
EXO5-DT	0.0528055743334533	0.0665730807421484	0.427662999046642	78.4741932974648	0.0871612919700748	0.11435377518372	0.762207385196003	0.445936239044339	0.862515475773313	0.348464290983732	0.327668835515855
ZNF684	0.0553017421072403	0.0743616811877916	0.457066454021739	45.4251578681821	0.107852321660233	0.125104366187563	0.862098781576778	0.388633161822359	0.833292372712647	0.357709472225613	0.380335589703205
ENSG00000237899	0.0597252633311821	0.199909328826728	0.765121828560297	3.93482137548488	0.0889604044397421	0.365774836214988	0.243210838012527	0.807842071378581	0.960719009773847	0.374093088692468	0.332248279633149
NFYC-AS1	0.0424549980870099	0.120690012135843	0.72501155110871	12.9913062882532	0.0951891309457246	0.224275065726244	0.42443028892884	0.671252035107866	0.930523431673131	0.310128344834126	0.348102822046128
NFYC	-0.0391269712189482	0.0348152894363601	0.261079003508058	128.35337977798	-0.0275267464887408	0.0722560854277333	-0.380960943646353	0.703232229557912	0.936472408836562	0.0079691309288468	0.035742971013669
CITED4	-0.372543416739286	0.184661357107203	0.0436494988258356	13.3245226924282	-0.527065689680513	0.311638365883221	-1.69127343543451	0.09078459116725	0.556197827339205	-1.22692200909368	-1.23577880059753
CTPS1	-0.0521511796935761	0.132929544439787	0.694820338329256	32.9822250147174	-0.056285212907246	0.215025027454353	-0.261761217164335	0.793505540961377	0.957692192043547	-0.0402692804249304	-0.0374585614547234
SLFNL1-AS1	-0.62907801840618	0.159949927976684	8.39032579540384e-05	7.35579935231019	-0.790562974850228	0.33657504544934	-2.34884607619914	0.0188316898472818	0.345453464694448	-2.17706202457271	-1.90648233516683
SLFNL1	-0.0242431009051786	0.126409478280512	0.847912733558741	9.05619978903366	0.0603765732869767	0.255211494373226	0.236574663046645	0.812986778229913	0.961639390710542	0.0630952647073837	0.25949126214303
SCMH1	0.264914187772734	0.127943111981122	0.0383997157528854	134.02748084867	0.410816690140114	0.200278001568451	2.05123222182595	0.0402443374064854	0.444233944346439	1.13406155523942	1.15149827040079
FOXO6	0.262634980979355	0.123298764109508	0.0331658463713227	13.6241716490918	0.402965052033379	0.254607291785013	1.58269250345602	0.113491567794968	0.603733037124613	1.12561994321566	1.13151278392052
HIVEP3	0.0757040952571253	0.164522093148593	0.64541181115854	160.63347888014	0.181892359529943	0.257109865202418	0.707449943185736	0.47928690955484	0.876257052359487	0.43327468647617	0.56879641223834
FOXJ3	-0.0712325531297575	0.0332671420885993	0.0322556148885788	451.502423411053	-0.0851166835408838	0.0620643993984333	-1.37142523517326	0.170242435318096	0.675785978071847	-0.110941916140389	-0.110845918172107
PPCS	0.111616977419995	0.0888107407071278	0.208827540379547	19.268245878481	0.196750667363312	0.177849499987594	1.10627619069515	0.268606993908007	0.762408340794142	0.566287021624756	0.606616610557048
CCDC30	-0.186865507515579	0.0888993029765251	0.0355540910456772	110.257199899396	-0.250993803575859	0.157450916119908	-1.59410824504008	0.110911792535618	0.600052844382115	-0.539217463985165	-0.533067993970639
PPIH	0.0493423907823862	0.0651923269518929	0.449125229285763	31.2138475303874	0.132253693999759	0.134509597292666	0.983228681534168	0.325494901651543	0.801230576126232	0.335637525114969	0.442446615499622
ENSG00000285728	0.100193494739782	0.0956341733623539	0.294788551942768	16.5972461167193	0.105431890139032	0.196435655929881	0.536724810167188	0.591457715752298	0.914072335997394	0.523977298335669	0.374174645861196
YBX1	0.00832360239829468	0.0438519121241185	0.84945675145585	118.559782262025	0.0350500511789736	0.0904703504688083	0.387420309497506	0.698445070704327	0.936046587355662	0.183714190106936	0.195025368745895
P3H1	-0.0316492509637664	0.111486157614241	0.776498490687321	23.5820373182771	-0.0259113949065964	0.189486131222977	-0.136745601059876	0.891231883635343	0.979750354936732	0.0356647368737781	0.0398546718800309
C1orf50	0.107164963179579	0.0633249993482791	0.0905885868662275	33.8310779375768	0.186604472118368	0.122591802660628	1.52216109126763	0.127968721663312	0.622886674770326	0.549797874149848	0.58079057971642
TMEM269	-0.132231915813907	0.21458451708664	0.537747347584906	7.34663131884364	-0.113838575228362	0.369094806896868	-0.308426380163539	0.757757911257206	0.950430184556095	-0.336868302009326	-0.183954353660922
SVBP	0.129297233440076	0.141136144197552	0.359605486103407	15.8504252371692	0.186730063669853	0.25798804200546	0.723793483675887	0.469192530484735	0.871029532206225	0.631770268794687	0.581110259281388
ERMAP	0.465892367389839	0.121957331558137	0.000133383543308336	17.3646860948228	0.691630581126263	0.228856634386493	3.02211287420332	0.0025101692856135	0.157007322694289	1.87843447589632	1.86627933207002
ZNF691-DT	0.0258581220831682	0.170985691307829	0.879794488913517	4.9712616929482	-0.0633989816038079	0.334003557884076	-0.189815288212625	0.849453875431982	0.972198455792024	0.248657666334117	-0.0555658820133372
ZNF691	0.0855180063944596	0.121457139417659	0.481370323091815	14.9909995835399	0.135634336313271	0.211877865250932	0.640153402303897	0.522072873681162	0.892812318057091	0.469622959260223	0.451051670945738
SLC2A1	0.0391001812218655	0.0854087184600231	0.647095547680453	44.943234199623	0.0716525031687142	0.145754631092621	0.491596751551461	0.62300444031824	0.922245269090394	0.297702942071825	0.288192909001994
SLC2A1-DT	-1.20305383793617	0.456478163890281	0.00840103688493547	7.68850525945049	-1.75679115617811	0.6673821054858	-2.6323617935475	0.00847935139301655	0.265929916144455	-4.30292493160054	-4.36591054521339
EBNA1BP2	-0.0926378430451561	0.112129972501643	0.408710578868782	21.4940767157117	-0.118714710702606	0.203403074508502	-0.583642656284646	0.559460755044406	0.903055642871545	-0.190221757375835	-0.196366023464305
TMEM125	0.110657032866713	0.0860008552377089	0.198199957924047	135.550514943261	0.185109631303993	0.146656184519268	1.26220133102994	0.206876349894977	0.71086434521753	0.562731627043331	0.576985625835497
TIE1	0.163392604725269	0.164084052426122	0.319354126590386	9.12601270833891	0.177430120940193	0.300281346755682	0.590879596275938	0.554601098009718	0.901094113860491	0.7580509981395	0.557438271708318
MPL	0.233848225520558	0.168154604354632	0.164324324663411	5.35801078748015	0.380162812242146	0.326541079155014	1.16421129380073	0.244338394481583	0.743971607195637	1.01900099941825	1.07347217521282
CDC20-DT	0.0961978634560117	0.0859865314398482	0.263244666869495	37.4414870250474	0.148032936963549	0.153701609351661	0.963118978311139	0.335487818727755	0.804413220613252	0.509178479208963	0.482610953518608
CDC20	0.365947166704303	0.194441937247667	0.0598308200416241	3.41329408808346	0.402398542539413	0.407505538592173	0.98746766468401	0.323413427161982	0.800710087436552	1.5082624448745	1.13007079593296
ELOVL1	0.0349630388890054	0.0593754840678232	0.555964329510595	158.142100321542	0.0597498795380025	0.106836636739743	0.559263950657252	0.575981594194092	0.909061139090095	0.282380001405572	0.257896081713528
ENSG00000288772	-0.0368890780790942	0.133561636155854	0.782398170957168	31.7194610403545	-0.0452831137275328	0.222908752192342	-0.203146414316021	0.839020594615234	0.970531203866046	0.0162577275108479	-0.00945392071330971
MED8	-0.122284459728455	0.0627662275053595	0.0513847575701815	34.7095670453802	-0.178159941134475	0.137301714409017	-1.29757987291945	0.194431742090779	0.695990482094362	-0.300025412131723	-0.347677359132381
SZT2	0.00495895806458962	0.0480820560608817	0.917855576037527	132.676784624376	0.0275461959696857	0.085267678138365	0.323055541925113	0.74665317886097	0.947267549523093	0.171252388858545	0.175925125612368
HYI	-0.0149358242112001	0.0987599870130343	0.879791479373979	23.4552843986892	0.00721339508870178	0.175306996620419	0.0411472173259604	0.967178532472368	0.994199234999476	0.0975670902023596	0.12417020369814
PTPRF	0.115183272038728	0.065804179535841	0.0800502693904352	270.414387922295	0.186757084785416	0.111770907767747	1.67089172411023	0.0947430664761208	0.56602711038911	0.579495685104176	0.581179038577175
KDM4A	0.00790118047007926	0.0457535009544447	0.862894960391028	64.8847332005419	0.0277762906106831	0.0958280394566443	0.289855565951029	0.771926736172472	0.954383329633453	0.18214964491574	0.176510806367686
KDM4A-AS1	-0.136255712120824	0.118878354838997	0.251721658020388	11.099737671084	-0.269798054738522	0.254134696886139	-1.06163407848004	0.28840183665992	0.774501478716627	-0.351771437338816	-0.580932159673915
ST3GAL3	-0.0560246433439444	0.0385645267915638	0.146292984178603	239.207238330801	-0.0508098917481773	0.0654690396520378	-0.77609037826471	0.437695624373044	0.858652411294802	-0.0546156211867793	-0.0235217299920227
ST3GAL3-AS1	0.236262727202795	0.161482937443935	0.143445030473312	5.02650327609374	0.405823890875396	0.311837631089229	1.30139486199237	0.193123331440752	0.693909824164993	1.02794370987847	1.13878964567214
LINC02918	0.000177602130653865	0.119497915004267	0.998814155495179	9.39416691516892	0.0041726484103279	0.238228837326985	0.0175152951974519	0.986025530915269	0.997110832812281	0.153543442106094	0.116430315434769
ENSG00000288573	-0.00232287276891309	0.0859632227836289	0.978442422988068	17.7935124523712	-0.0198897375153476	0.175327786086195	-0.113443156725708	0.909679226404139	0.982397858941674	0.144282308347364	0.055182142497706
IPO13	0.0745672478266041	0.0446702969490914	0.0950618374914873	223.633539986221	0.117633264447574	0.0837764134268803	1.4041334504042	0.160279114389532	0.66772270688187	0.429064087873822	0.40523191034144
DPH2	-0.0636471108797078	0.147498594141064	0.666097619914488	11.5598555239417	-0.0982189162206029	0.265498670682862	-0.369941273031552	0.711426248141076	0.937974744356636	-0.0828473348634503	-0.144196219156715
ATP6V0B	-0.296697675446031	0.0891341110581529	0.000872630179880754	120.438489674285	-0.401756106917105	0.14049269763014	-2.85962269707971	0.00424145305780878	0.198868790740626	-0.946008349345103	-0.916816956187292
B4GALT2	0.0896725773593924	0.0808484296934291	0.267367923902071	35.6440172176974	0.156495995648721	0.143688748293937	1.08913187362858	0.276095736000537	0.767778507962325	0.485010451221466	0.504152744242396
SLC6A9	0.167789773759582	0.0877306259256744	0.055804860463794	94.3982371964378	0.254627069009509	0.145304742315948	1.75236585503763	0.0797109187889677	0.534586266908212	0.774337012685604	0.753934664051432
ENSG00000230615	0.245720333243664	0.0843638815452272	0.00358404956895363	42.7061866643507	0.395015051871614	0.173163262631874	2.28117122458805	0.0225383168011438	0.363148393097809	1.06297231768294	1.11127692758186
DMAP1	-0.24413935478092	0.12629142789657	0.0532186183623291	39.8879891309513	-0.324233178796351	0.209229433537557	-1.54965376197011	0.121224641665883	0.613315563750777	-0.751345472345983	-0.719490817258525
ERI3	0.0289205605253324	0.0412120081194731	0.482834573379985	324.466048058452	0.0605154641407146	0.0720239716803358	0.840212817050697	0.400789073300702	0.838661946571144	0.260000172529907	0.259844793628037
RNF220	0.116031885981599	0.0498126810137737	0.0198397691821658	7788.12645212959	0.1691088266557	0.087248984905217	1.93823259765614	0.0525948514309779	0.479155442867031	0.582638738943994	0.536257326769149
TMEM53	-0.0579020076436818	0.124066685431156	0.640714036332052	20.7089679753619	-0.077517833715159	0.222784763261402	-0.347949440439086	0.72787815429687	0.942181861900394	-0.0615689090989047	-0.0915038766270018
ARMH1	-0.802948753162791	0.311232542278305	0.0098829005070595	7.86943656230084	-0.919496644514071	0.493059955284859	-1.8648779619161	0.0621985121559354	0.501362417613403	-2.82103574795958	-2.23466889660648
ENSG00000225721	-0.237518541938594	0.122512292873948	0.0525339408697302	9.89982616079878	-0.3435576293866	0.234997600139691	-1.46196228890158	0.143751544174345	0.6450345165043	-0.726823637179827	-0.768679093737889
RPS8	-0.199586602077177	0.0892042195326792	0.0252594170226246	167.943526959979	-0.286899585067246	0.152955878341343	-1.87570159563916	0.0606962666941304	0.499665545698022	-0.586333217201804	-0.624462235631366
PLK3	0.519648710966977	0.27828545523864	0.0618565556604287	6.79814666621012	0.780190304584199	0.507715396028687	1.53666859560846	0.124374485253957	0.618792596750267	2.07753453018374	2.09169842701615
EIF2B3	-0.0369855218335783	0.0750093850564802	0.621957058004106	138.709676999061	-0.0301282160121007	0.119149252913179	-0.252861140758091	0.800375518973537	0.958265472541796	0.0159005239609842	0.0291212147277625
HECTD3	-0.19280310486459	0.124593249594072	0.121752295338541	16.863276683552	-0.281068416283536	0.226344107723194	-1.241774831741	0.214319651222293	0.719165829459096	-0.561208839809087	-0.609619632940467
UROD	0.123147303678004	0.167048088266857	0.461002724442696	17.4343589605574	0.202438640694643	0.285884085903843	0.708114409567847	0.478874211955741	0.876257052359487	0.608992466808668	0.621094724877665
ZSWIM5	0.0697634420089277	0.0616921943213372	0.258126255333241	297.564417521769	0.126609629099602	0.0979559950114237	1.29251536962936	0.196178726778353	0.699733613938496	0.411271992365817	0.428080265290603
MUTYH	-0.0400663516931914	0.0480714511243792	0.404576903721826	62.0239023425572	-0.0353195054175209	0.101908090082719	-0.346581958202259	0.72890540201925	0.942358134095429	0.00448990055392404	0.0159073550443698
TOE1	0.188766281443671	0.11458110254414	0.0994662234133554	9.96469162778023	0.254031444735215	0.245364490141398	1.03532277465587	0.300518197269877	0.78345190176987	0.852028751757651	0.752418567573295
TESK2	0.128564712032097	0.0609363080607642	0.0348737633153395	464.419958075699	0.18462236361202	0.102506721273906	1.80107568867308	0.0716909510071188	0.520977322421862	0.629057192673987	0.575745339192401
CCDC163	0.00172689348884227	0.28625006168902	0.995186539744413	4.62547719509822	0.0625309076747863	0.494396220575504	0.126479339995757	0.899352501999675	0.981045770831941	0.159281629880708	0.26497488482103
MMACHC	0.0414513450238855	0.0674358518483205	0.538767288828117	32.3948309693089	0.0716435276588955	0.142769111619007	0.50181392071755	0.615798419998298	0.920686546051056	0.306411064862004	0.28817006282293
PRDX1	-0.0736369432673891	0.0876259529175078	0.400709144348286	161.607256323438	-0.0852826181422771	0.153540651789636	-0.555439990310331	0.578593745778167	0.909299626091284	-0.119847175967885	-0.111268286560419
AKR1A1	0.0497268579506135	0.0667899840893824	0.456558514605219	49.9706794345332	0.0899308533199568	0.118097609189038	0.761495968779562	0.446360885768139	0.862515475773313	0.337061495366144	0.334718451170817
NASP	0.149823644900556	0.0472525121198599	0.00152070947043796	488.87159806008	0.232142369963477	0.0820668702355017	2.8286977351191	0.00467378185762322	0.206476983451084	0.707794964005641	0.69670232059792
CCDC17	-0.0889615836792536	0.17035574044634	0.601523664592202	5.80625110292348	-0.0985374986139704	0.328304166611038	-0.300140871287551	0.764069704707738	0.952443123074392	-0.176605811970704	-0.145007135812442
TMEM69	-0.126645205199268	0.0652159790487243	0.052144945661382	33.8896021325412	-0.187338982843505	0.126244116971988	-1.48394228053473	0.137824233833042	0.638309829397948	-0.316176522906705	-0.371041606374019
IPP	0.061450679502399	0.0601349475069404	0.306837862060172	48.3465379352007	0.087945384262068	0.121102040641683	0.726208937488351	0.467710693775832	0.870568407522605	0.380483598732734	0.329664656730216
MAST2	0.0600069519641719	0.0855206383277063	0.48288727884467	110.024591998897	0.119315045384774	0.142854201267303	0.835222515867889	0.403592434593097	0.839365147237219	0.375136392949945	0.409512699869214
POMGNT1	0.0894398386579697	0.060136736060089	0.136942306345174	85.6060823461551	0.150513030451053	0.107594669255244	1.39888928971002	0.161846184808251	0.66772270688187	0.484148445270084	0.488923760373752
LURAP1	0.196846072067998	0.0786029248415421	0.0122690564932013	52.9261497607379	0.32051473259382	0.138186967189441	2.31942808437518	0.0203718363315971	0.357773827814481	0.881954275796056	0.921644509039198
RAD54L	-0.123584975626688	0.331702262091224	0.709462526276788	4.17897100795674	-0.160471710285285	0.56523030302801	-0.283905001953395	0.776483183155014	0.954679137240687	-0.304842197811505	-0.302653901136644
LRRC41	-0.0694431667862281	0.0597916486300811	0.245471477765752	87.4437413530793	-0.0890029587670493	0.106761252676356	-0.833663492473809	0.404470635971552	0.839369516638604	-0.104314476578272	-0.120738006922925
UQCRH	-0.16948884685465	0.234364133042214	0.469565653070296	22.3277873112929	-0.217758814304619	0.370267121813593	-0.588112747461944	0.556456617362188	0.901828641641018	-0.474858658108413	-0.448471961942314
NSUN4	-0.175268331486281	0.0958488966973975	0.06746105583002	46.9927742861526	-0.236580223454838	0.161689806021511	-1.46317340144105	0.14341993700736	0.644072325807393	-0.496264423964863	-0.496379801427251
FAAH	0.132015731225766	0.0774227143924964	0.0881703303754287	105.326524732635	0.209222451216341	0.133173558522744	1.57105099193252	0.116170804860557	0.6045412534119	0.641838904804766	0.638362172972323
ENSG00000291138	0.00570046425860167	0.179196150840911	0.974622527333888	11.8250699084602	0.019331976487359	0.300446610984636	0.0643441323035844	0.948696213740404	0.990382146561176	0.173998742379975	0.155016727876976
MOB3C	-0.288262775206183	0.22192533044221	0.193972119859622	3.90633479741174	-0.438579432698089	0.43889082686092	-0.999290497445439	0.317653987363835	0.796252934589566	-0.914767588089591	-1.01054670653366
ATPAF1	-0.050178559765924	0.0437183378073333	0.251063872758446	99.5467919578923	-0.0446332619278446	0.0823805023115021	-0.541794000709957	0.587960424701107	0.91235881814337	-0.0329631894866512	-0.00779979399729293
EFCAB14	-0.0196944824594799	0.0364355142937541	0.588831692745381	165.690010242083	-0.00505322542966957	0.0753592449375584	-0.0670551494226966	0.946537799063776	0.990086080097163	0.0799422100017895	0.0929468621233189
STIL	-0.239403071839637	0.214204620913492	0.263721936065783	7.32837941215202	-0.327383496806502	0.373723576636591	-0.876004398097822	0.381027642827409	0.829177507346136	-0.733803464687357	-0.727509607368885
CMPK1	0.0960025894824378	0.0594853010741646	0.106551809884451	71.5705357554487	0.166980658868999	0.109342259997243	1.52713743865555	0.126726839019718	0.620799597870225	0.508455233241096	0.530840308313805
SLC5A9	0.291536033590699	0.167296130116592	0.0813974529804561	6.63375962329333	0.44984870561148	0.310389299246889	1.44930481399638	0.147252477300577	0.647037681751992	1.23266221508493	1.25084999890588
SPATA6	0.0449408310906451	0.0905622009547524	0.61972318821285	835.285617695516	0.0803043719780027	0.13932162752854	0.576395592002057	0.564347823194468	0.904718750204971	0.31933524867168	0.310215295256495
BEND5	0.281071359739685	0.370002154977614	0.447465079441224	4.00825133590622	0.477303890643916	0.603177028555711	0.79131642626843	0.428759365287468	0.852257952802595	1.19390367993926	1.32073417107732
FAF1	0.00717036466963189	0.0246114815657044	0.770789569467425	1309.9183857603	0.0327633583152617	0.049634173687005	0.660096781742931	0.50919172380997	0.888133548950033	0.179442885938832	0.189204842036566
FAF1-AS1	0.272255779035054	0.172223192117192	0.113916660472784	4.79547753863093	0.433363286060292	0.361889812454022	1.19750065115566	0.231111473907952	0.734504216576415	1.16125297343523	1.20888816558103
CDKN2C	-0.213113316590223	0.132729945437744	0.108358320169712	15.6298277820938	-0.247363616808641	0.232574888479854	-1.06358695225202	0.287515855744607	0.773760560771772	-0.63643278526512	-0.523827750397154
ENSG00000290102	0.20876940124862	0.203027940550509	0.303818528666771	3.11566644135302	0.241663314053568	0.404738768372627	0.597084670255946	0.550450852203124	0.901094113860491	0.92611530553094	0.720936842974679
LINC01562	-0.244072554976575	0.327615920172919	0.456274128945099	3.15740832121984	-0.372059884013307	0.615749234764953	-0.604239295815498	0.545684558725956	0.901009987695602	-0.751098062574663	-0.841228467098659
RNF11	-0.204282705741676	0.103897123259081	0.0492753102298101	67.5829262409852	-0.301886385169074	0.18273921547037	-1.65200657336752	0.0985332108372047	0.577267112469015	-0.603726410866464	-0.662609496972998
EPS15	-0.00767064878771703	0.0401969565404949	0.84866144314207	1006.99210336296	0.00845010530607049	0.0733504056769041	0.115201889179615	0.908285101299385	0.982362479224104	0.124475483239683	0.127318114362544
EPS15-AS1	-0.0682320182023057	0.120905445119826	0.5725214171991	27.7012217798175	-0.0891411849933211	0.19806197112167	-0.450067140544417	0.652662029354137	0.92925266634598	-0.0998286850834869	-0.121089846671372
OSBPL9	-0.0435074660702357	0.0317280769517153	0.170293691651931	842.134706160644	-0.0391761784689321	0.0666970390643547	-0.587375077192433	0.556951828451517	0.902229554011527	-0.00825512661288068	0.00609061539335755
NRDC	0.0519132799316454	0.0309456756229764	0.0934326966955141	573.791672598252	0.0953701341538114	0.0566534688453508	1.68339443457817	0.0922987599375001	0.560093467936829	0.345159455646756	0.348563545925518
TXNDC12	-0.0500181786867018	0.0675750943467489	0.459186783034848	41.7654574138838	-0.0624820215030963	0.128778618796363	-0.485189405563501	0.627541996530783	0.924270058954758	-0.0323691780741379	-0.0532318603166425
BTF3L4	0.0152939624173554	0.0483220681259584	0.751622587694489	98.5940316869033	0.0322473043011163	0.0858319408992077	0.375702843991193	0.707137823339603	0.937333073196743	0.20953066060788	0.187891282957226
ZFYVE9	-0.0220185962223059	0.07667479779209	0.773983208936951	82.0522419361686	-0.0238566501227641	0.14432380777528	-0.165299478239308	0.86870826947559	0.974779602815277	0.0713342737926465	0.0450848001079805
CC2D1B	0.129346478807694	0.0716926368258469	0.0712029683534704	32.207513913242	0.212209365285285	0.140438940317909	1.51104362369091	0.130777336761498	0.627960570700223	0.631952661322037	0.645965036213229
PRPF38A	-0.180928432793843	0.0500343370926948	0.000299091809833024	60.5898709566265	-0.237416658539495	0.0972670698412889	-2.44087396615205	0.0146517671848352	0.314074009268998	-0.517228023841976	-0.498508855498361
TUT4	0.0822725566130206	0.0398345693588696	0.0388893527977833	559.739665706841	0.143752029677333	0.0694986122353242	2.06841582952168	0.0386009379691951	0.439565184156976	0.457602624827612	0.471714371999072
GPX7	0.00490838297261069	0.156018001666348	0.9749024022009	6.20754059896415	0.107531415644922	0.325426725817951	0.330432036196918	0.74107353826388	0.946251419030128	0.171065071364673	0.379518758521832
COA7	-0.00236175960944583	0.12663319060712	0.98511999673571	13.213476817469	0.0149416175982413	0.246073769305638	0.0607200744736142	0.951582144060148	0.991113144931842	0.144138281214082	0.143841549267214
ZYG11B	-0.133570566579299	0.0404367128748456	0.000955880466554437	134.998154852906	-0.158445223317269	0.0800314615854757	-1.97978670110936	0.0477275013483702	0.466217028370619	-0.341826329701053	-0.297495700089785
SCP2	0.0416742004952111	0.0922655481995358	0.651501889138854	65.5617363449273	0.0844395450277139	0.156673667971612	0.538951734014512	0.589920158911657	0.913756359780047	0.307236465800509	0.320740926208292
CPT2	0.0759871469530072	0.0906286282976189	0.401780659687407	22.0137154822386	0.105265644157964	0.169155948235516	0.622299394470021	0.533745019289043	0.897469348807945	0.434323039177752	0.37375148488996
ENSG00000236723	0.0195993566216163	0.0976903222295738	0.840989921419276	20.6087696837664	0.0699887489794875	0.182910433994721	0.382639456104004	0.701987110928471	0.936325876624791	0.225476764132704	0.28395800459055
CZIB	-0.0384642760277639	0.05643866636814	0.4955403180124	74.6983524756832	-0.0197436902357324	0.106314308624448	-0.185710564186391	0.852671743416988	0.973291427345326	0.010423588203298	0.0555538898824621
MAGOH	-0.301436063987018	0.0551212950483084	4.53615733344431e-08	49.8948608859098	-0.439493698795354	0.106581415779485	-4.12354907824324	3.73078921862286e-05	0.022799785612309	-0.963558155618506	-1.01287387093908
NDC1	-0.0865424397897984	0.0664324050653978	0.192672340115441	75.9876425396927	-0.104897850579902	0.110257853227085	-0.951386658724951	0.341408130309139	0.806377279367514	-0.16764590793578	-0.161196716444773
YIPF1	0.0387670025509899	0.0558262558003026	0.487417349969887	47.8815824661599	0.0762013598008041	0.111114013842088	0.685794322119432	0.492842817270437	0.882412524179139	0.296468931589629	0.299771526289936
DIO1	0.277893879150808	0.187226375071045	0.137738173408061	3.83273534523134	0.375388101179191	0.38492983377604	0.9752117613144	0.329455229262242	0.802569333998276	1.18213508639951	1.06131867016093
IFT25	0.109215085464535	0.0845444003343257	0.196423837760967	54.1400680470283	0.190310473943101	0.150033547156161	1.26845280639149	0.204636293987119	0.708216462633125	0.557391014439325	0.590223802230907
LRRC42	0.0888695419993386	0.112460510567359	0.429394119566539	18.1043939918599	0.163337083674	0.205212504606857	0.795941182955293	0.426066222756048	0.851257946761662	0.482036209055014	0.521565985960993
TMEM59	0.0146289399377812	0.0405569405512515	0.718322775704446	361.064328211897	0.0417484700244216	0.0691001612848034	0.604173264550729	0.545728453899466	0.901009987695602	0.207067583639195	0.212075461663452
TCEANC2	0.0102003515422766	0.0627745874486074	0.870918637380954	46.6758178793913	0.0299889793160305	0.116419468060529	0.257594196362747	0.796720109227652	0.957692192043547	0.190665199635969	0.182142963581838
CYB5RL	0.242017032220627	0.098157317628921	0.0136782627199041	14.2975329684436	0.366541695375405	0.194038713343495	1.88901322349287	0.0588900568443337	0.496271164063741	1.04925621674183	1.03880111125321
MRPL37	-0.0218539854407877	0.124065173434922	0.860176701351092	22.6537263595681	-0.0116692998533255	0.221261862342345	-0.0527397705586981	0.957939250780133	0.991958132673836	0.0719439509647841	0.0761063679297581
SSBP3	-0.0352427756264886	0.0864362218533961	0.683470764153878	234.16641163127	-0.0263206347295402	0.1424328008385	-0.184793352195498	0.853391122239963	0.973291427345326	0.0223552201205702	0.0388129966477485
ACOT11	-0.421581757447281	0.352201112281388	0.231309845956181	10.4839305249775	-0.719163612487195	0.522641031855481	-1.37601827765803	0.168815974605326	0.674074455429345	-1.40854776053855	-1.72474306346224
TTC4	-0.163823459054643	0.11364604964686	0.149436823787707	48.4745574218933	-0.23559093538118	0.186138272992886	-1.26567702382295	0.205628737488407	0.709636868880579	-0.453875478385226	-0.493861676782123
PARS2	0.131486412571976	0.160084843845592	0.41144435230382	4.73636581186151	0.120845748794101	0.341069161194791	0.354314498475234	0.723103203414826	0.941520587299125	0.639878440872659	0.413408938065186
DHCR24	0.00779532928043563	0.141133149446722	0.955952149979986	126.897920986064	0.0228889175273813	0.222121442851611	0.103046861363458	0.917925778895713	0.984748140924594	0.181757598578471	0.164070532458913
ENSG00000287724	0.122481502695106	0.287028239776068	0.669581220168528	4.52863536075159	0.200745736638093	0.466327964403481	0.430481875336135	0.666845148291046	0.930335564537693	0.606526506458347	0.616785622665536
USP24	0.0472603985333881	0.031337510586494	0.131526495135134	321.519624973636	0.097613076708165	0.0634853817556476	1.53756776770869	0.124154333523528	0.618405890422775	0.327926346448089	0.354272711005044
ENSG00000234810	-0.689403482504523	0.212695335038455	0.0011899748684164	11.9396085665469	-1.10128477316551	0.373483689786854	-2.94868237430664	0.00319131781515812	0.173359475536756	-2.40049245859504	-2.6973907054886
ENSG00000260971	0.177480092218213	0.0723223953059904	0.0141271907051577	184.823347637548	0.267826372932959	0.128375628953987	2.08627116466907	0.0369540671142093	0.433538354564916	0.810227529093349	0.787532049275384
PLPP3	0.215994704703907	0.0500678125738742	1.6029562661769e-05	305.850693496162	0.321766079573674	0.0869325252973347	3.70133133108856	0.000214471202084003	0.0515680183764929	0.952876022768457	0.924829675982457
PRKAA2	-1.50645357800887	0.448035749037902	0.000772817400316057	4.94038234372054	-2.14589038883774	0.761329555423828	-2.81860906824133	0.00482322215043481	0.206731942942156	-5.42664170062854	-5.35632010664372
DAB1	-0.0163212415040984	0.410988580253992	0.968322612387861	40.7681145983849	-0.0633522067935801	0.631919232082718	-0.100253645683136	0.920142957401764	0.985018375024573	0.0924358509871969	-0.0554468218472017
OMA1	-0.0971318298604671	0.0654709315588706	0.137918492230001	64.255088453827	-0.109053407828093	0.120982320325275	-0.901399539493789	0.367375926173298	0.821555851031098	-0.206866360772482	-0.171774233145455
MYSM1	-0.152037659992295	0.0465517933277423	0.00109082362104142	191.491307926447	-0.207628429258183	0.0816123419905362	-2.54408125283624	0.0109565594546142	0.29138717826413	-0.410223825817621	-0.422686174233662
JUN	0.133514814176603	0.227245914940347	0.556844789384825	66.9074961064044	0.208269145196859	0.344558647825123	0.604451946022738	0.54554320853605	0.901009987695602	0.647391133193679	0.635935636712638
LINC01135	0.0331148863904899	0.0624250720801901	0.595783234433068	359.199447130626	0.0708503721905718	0.112662331625827	0.628873654291829	0.529431775248465	0.895412273326395	0.275534906700464	0.286151172283981
ENSG00000231740	-0.499921022363327	0.196526546820686	0.0109658972823327	4.19621081320662	-0.757372738348837	0.407282912111448	-1.85957405976706	0.0629458121967141	0.502331095629733	-1.69869680825492	-1.8220002164219
LINC02777	0.161269012065153	0.183520364456219	0.379535388559448	6.71502776028347	0.271861120150985	0.327694180981284	0.829618394006551	0.406754573640332	0.840789576389829	0.750185741952446	0.797802057250913
LINC01358	0.145541720486835	0.166637999966549	0.382444792431266	28.2813063508102	0.188802309425128	0.280001814648867	0.674289592236728	0.500127219607204	0.884311745627349	0.691935786716116	0.586384934318986
FGGY	0.108402329782902	0.0628549182503557	0.0845917287059482	190.40205557847	0.177207174323493	0.109408471739476	1.61968421189046	0.105300129384597	0.588080642064929	0.554380770632411	0.556870785467447
CYP2J2	0.0899710751439814	0.0517895617143912	0.0823442143827895	181.238742245643	0.149622845725745	0.0947372200254198	1.5793459601791	0.114256725280363	0.603733037124613	0.486116012373167	0.486657892468135
NFIA	0.0196528641154426	0.0348342161854309	0.572629761651825	2075.03666525112	0.0621967328876363	0.0671405145100845	0.926366640790255	0.35425547429161	0.812414576163764	0.225674942509742	0.264124279431448
TM2D1	-0.0377070686498504	0.0304993223945465	0.216337856374793	151.022709691769	-0.0429056232187768	0.0631811371501024	-0.679089126187201	0.497081391860674	0.882875833029512	0.0132280949836572	-0.00340227852428076
PATJ-DT	0.261877999088508	0.218475142593221	0.230659136551827	9.90366273988319	0.405770810248945	0.353375911515472	1.14826958212509	0.250857292130795	0.748134181309959	1.12281627158301	1.13865453474014
PATJ	-0.171467416875739	0.240430669503726	0.47574191546887	31.3539340049159	-0.229147308809356	0.365917057178679	-0.626227458692811	0.531165759169417	0.896376090140413	-0.482186786704903	-0.477460129743857
KANK4	0.199431017312101	0.327682528656728	0.542782663888105	9.17861849496721	0.355063449926579	0.552907942663248	0.642174623530109	0.520759807763984	0.892812318057091	0.891528266588275	1.00958449223482
USP1	-0.1613409474937	0.0769045632225357	0.035910689342753	52.9652164939217	-0.223769645892468	0.134229663539834	-1.66706553522771	0.0955013743128547	0.567552130083728	-0.444680876340844	-0.463771876660883
DOCK7	-0.0460646462688107	0.148221448654286	0.755965903029064	42.8082095990599	-0.00863360669984358	0.252719107750884	-0.0341628568440266	0.972747285185138	0.995623477446645	-0.017726282619397	0.0838333929979549
ATG4C	-0.0219751876772356	0.0335008830393153	0.511850851624615	1164.33742063463	-0.0166141045247253	0.0571220387404492	-0.290852793266297	0.7711639066484	0.954184056873801	0.0714950481888375	0.0635199081917517
ALG6	-0.192805888791353	0.07015248560979	0.00598900314305064	46.1236416659506	-0.259124774234994	0.132833317016002	-1.95075136310703	0.0510866300984045	0.473333925238976	-0.561219150777671	-0.55376449092714
ITGB3BP	-0.213612646487974	0.132980494301583	0.108197972330635	130.034741528746	-0.272957348130791	0.207718695548258	-1.31407212726009	0.188821932911409	0.690119932721564	-0.638282178343854	-0.588973795638292
EFCAB7	-0.425910381157492	0.217968627808759	0.0507013894974402	38.5765518021557	-0.611326190926627	0.34364944188609	-1.77892385790419	0.0752522460780501	0.527478115358822	-1.42457990034464	-1.45025469538312
DLEU2L	-0.174065017809564	0.331728258191258	0.599776665232828	4.88617869391762	-0.251017036090001	0.555558803623987	-0.451828023338991	0.651392879900291	0.92925266634598	-0.491807651007169	-0.53312712979567
PGM1	0.0796228491322792	0.233266474606299	0.732848701133112	12.3439594507741	0.130268785070768	0.409107180842238	0.31842214258518	0.750164744327088	0.948342208674832	0.447788770905342	0.437394246805898
ROR1	0.176893539072835	0.348983713587917	0.61223766366642	387.397097467891	0.260241166920571	0.557123317329355	0.46711591280737	0.640416949858822	0.928278251057041	0.808055082916469	0.768224736565622
ROR1-AS1	-0.0445146731384862	0.315308023898451	0.887729032463957	4.85346959644473	-0.0454524259376204	0.533829562226593	-0.0851440780987085	0.932146848257462	0.986705415431458	-0.0119855697312743	-0.00988488643532212
JAK1	0.0300448697445629	0.0572823775193119	0.599927630475277	799.396715877409	0.0570274005612238	0.101314565905222	0.562874647408269	0.573520244992499	0.908109838422216	0.264164332732943	0.25096630909238
LINC01359	-0.0844437918973557	0.195457506975977	0.665718548959455	9.88577986388497	-0.142527239239568	0.339514331346874	-0.419797416722158	0.674633452210609	0.931309813138836	-0.159873040930494	-0.256978211732152
DNAJC6	0.0906509672575436	0.0372558585243074	0.014966018045248	2786.18567236397	0.140353604511669	0.065694604731816	2.13645557477105	0.0326422983456707	0.41595533434922	0.48863416274784	0.463064052246774
ENSG00000229294	0.101395036928455	0.087415063989583	0.246078789629558	156.242271822274	0.165355625459803	0.14479009584766	1.14203685336172	0.253438701316813	0.749015062754254	0.528427510144627	0.526703963415075
ENSG00000290094	0.24881156043942	0.0815291048016732	0.00227463959146949	59.9757358422417	0.379278014646892	0.15056216454156	2.51907918434713	0.0117662192526574	0.295505372908777	1.07442145022312	1.07122001965785
LEPROT	0.00413701032239981	0.0580087968394785	0.94314550736801	59.9306377507993	0.0189976560409716	0.114122095128991	0.16646781694201	0.867788808128469	0.974658191830569	0.168208099957895	0.154165751727728
LEPR	-0.35304747989511	0.183834399853126	0.0547992249060248	45.6367088014311	-0.503199920741847	0.294970216911335	-1.70593467371353	0.088020243106804	0.550622186028745	-1.15471393418083	-1.17503109470725
PDE4B	0.0391161941323381	0.0641554639061441	0.542054277777613	10842.4878459764	0.0733791251670508	0.111567091646836	0.657712987619423	0.510722575250564	0.889534276707573	0.297762249888024	0.292587836548984
PDE4B-AS1	0.164264954348062	0.187110986013427	0.379997351881212	4.28930925897175	0.214639889414077	0.386608725693582	0.555186355478683	0.578767200717051	0.909299626091284	0.761281963002397	0.652151669684565
SGIP1	-0.0748077362789661	0.0756658148478377	0.322829702187493	797.702212818062	-0.0835912189219821	0.118917389459497	-0.702935199821665	0.482096133540388	0.877567892928937	-0.124183500514025	-0.106963014744473
ENSG00000248458	-0.134357217853065	0.173900942501833	0.439754549887341	9.88972757990757	-0.138032392392905	0.316728243157176	-0.435807021871448	0.662976748772552	0.93005268845873	-0.344739889308902	-0.245537070448805
DNAI4	-0.198710704291089	0.0830720176027811	0.0167555024129092	43.748915191146	-0.268445908545431	0.151174902010865	-1.77573066014713	0.0757773213340567	0.52925046286029	-0.583089110829314	-0.577490419352469
MIER1	-0.0574092791840967	0.0326239625811325	0.0784540464012383	209.1749819058	-0.0567118880873137	0.061739752233984	-0.918563583999891	0.358323886817241	0.815322924422636	-0.0597439660963809	-0.0385446164825771
SLC35D1	-0.0367919167947083	0.0663564471145547	0.579264886635856	122.502219397856	-0.0218039472225335	0.111254407982963	-0.195982771539914	0.844623650822136	0.97073959292092	0.0166175886120428	0.050309730944435
SERBP1	0.00909676229961413	0.0464728724643201	0.844810941817939	140.455023117374	0.0426030212158594	0.0923886915360215	0.461128093791099	0.644706706910248	0.92925266634598	0.1865777810449	0.214250628303968
GNG12	-0.0415450442466418	0.189853855665741	0.826785246185034	7.63378612512563	-0.121743950067639	0.493433757110981	-0.246728052779446	0.805118694621227	0.959898869615472	-0.000986806901892613	-0.204076621119516
WLS	-0.858243436086531	0.620200648191891	0.166414873726536	4.03492996268601	-1.24132947313674	0.91225244919353	-1.36073021698559	0.173598961758427	0.680647000427127	-3.02583342650935	-3.0538591799471
LRRC7	-0.084391337206568	0.142307876388792	0.553168142146055	1213.6248212772	-0.11460165072202	0.217119988817716	-0.527826347753886	0.597619868176995	0.916318145062468	-0.159678761872647	-0.185896678912623
LRRC40	-0.120452967075216	0.0580347804514315	0.0379373788962998	68.6295120941892	-0.157427389810207	0.111311131393653	-1.41430050920481	0.157273687522155	0.664745654835246	-0.293242021327552	-0.29490491616444
SRSF11	0.0890109395036422	0.033323212457308	0.00755942880498543	776.338511715375	0.148588851164507	0.0620207975504842	2.39579071913026	0.0165845565285541	0.330811601931473	0.482559910053065	0.484025972346067
ANKRD13C	-0.0320934888524715	0.0369052406579154	0.384508793517474	279.82554693415	-0.0263629783869212	0.0700005405266837	-0.376611068836987	0.706462660729718	0.937015522332529	0.0340193908202321	0.0387052154967826
HHLA3	-0.00989537946597539	0.0776801155886386	0.89863468991581	30.2237559818992	0.00651559369054916	0.150403750657694	0.0433206862332715	0.965445901470595	0.993787310433567	0.116235637124024	0.122394026520956
CTH	-0.308908951746342	0.147173335261471	0.0358216202452882	15.4083589689515	-0.431357164820367	0.264593617239025	-1.63026292667784	0.103045939422422	0.585350423512265	-0.991235863207197	-0.992163213170247
ZRANB2	-0.130182467022372	0.0406114592733485	0.00134799967258369	451.027000136201	-0.168733675394097	0.074343090379232	-2.26966184124669	0.0232281083368499	0.366439578619402	-0.329277656171065	-0.323683830144827
ZRANB2-DT	0.0195801079234461	0.109019748149639	0.857465444098096	122.842963929913	0.0366929695415095	0.174339560593901	0.210468406691586	0.833302107214711	0.969111366457998	0.225405471768015	0.199207237838215
NEGR1	0.440440658111106	0.221503141135764	0.0467655668742772	262.245595282754	0.677153734318085	0.355006989682607	1.90743775192565	0.0564639246240047	0.490033362402531	1.78416770918754	1.82943010109063
ENSG00000286863	0.488586575972757	0.518812187118851	0.346325388654915	8.83748452942516	1.02923828712178	0.730361332708936	1.40921793231345	0.158770736859842	0.666726603470004	1.962488149569	2.72562284129512
LRRIQ3	-0.292282598049863	0.359194050264632	0.415806625510194	6.70085635003112	-0.306238110883653	0.567071052712068	-0.540034814718617	0.589173023173699	0.913467307704931	-0.929656006704855	-0.673686339060249
FPGT	-0.0522707908120257	0.0694180459413196	0.451458551383249	145.900146832536	-0.0397637183447268	0.12131430390801	-0.327774360184919	0.743082274906828	0.946251419030128	-0.0407122900976872	0.00459509686783598
TNNI3K	0.127190414485332	0.0779106197393024	0.102570611341883	152.90633130339	0.198583723911185	0.131720010081828	1.5076200175495	0.131651806510065	0.628005298512794	0.623967138217895	0.611282455614737
CRYZ	-0.0364707340125788	0.116242342817165	0.753712889411912	20.8049609713825	-0.0867799730447988	0.218578252244496	-0.397020161675229	0.691352593016651	0.933962143190035	0.0178071693220178	-0.115079639777888
TYW3	-0.0492922482062673	0.0760980946242465	0.51714914650109	65.1897686580534	-0.0647334762547475	0.137686855548268	-0.47015000812517	0.638247847940891	0.928209718462271	-0.0296805131009335	-0.0589626922638586
ACADM	-0.130146992575608	0.0679222381676156	0.0553501349381711	99.0613733098983	-0.157894966606363	0.116203261769441	-1.35878256945698	0.174215498294636	0.680881412023329	-0.329146267690999	-0.296095081784789
RABGGTB	-0.120657153226407	0.10322525020356	0.242455016570852	34.0331063634425	-0.167188705012486	0.176083938081727	-0.949482995631821	0.342375016412681	0.806939924476234	-0.293998275772732	-0.319751276930537
MSH4	0.104887216022571	0.240236013884829	0.662400942241926	34.1941528078783	0.150509858861149	0.376994677994738	0.399236030762348	0.689719296826236	0.933871466846501	0.541361668254213	0.48891568743836
ST6GALNAC3	0.00629566839898691	0.0553932318206476	0.90951199254017	1581.40039366157	0.0143218128146276	0.091231983044153	0.156982368866151	0.875258743418135	0.976898256579697	0.176203229679092	0.142263903945954
PIGK	0.0337837799038005	0.0507007965980199	0.505196184771599	195.528822787848	0.0717478136655071	0.0854990789885069	0.839164754922701	0.401376862365831	0.838661946571144	0.278012321010117	0.288435511452488
ENSG00000289212	-0.00428941517432643	0.0753992775091867	0.95463334558277	25.4925788049731	-0.00966694829423592	0.147797160595881	-0.0654068606951664	0.947850061734096	0.990340964211346	0.136998727031711	0.0812031349316145
ENSG00000287870	-0.0774513166457472	0.148886546600913	0.602921680610165	18.1113133956159	-0.085956304300942	0.246905760813758	-0.348134057373328	0.727739508123944	0.942181861900394	-0.133974661138333	-0.112983081031702
AK5	0.122030182577838	0.0456227308775477	0.00747811657230515	2287.60991555056	0.194490461545303	0.078051073786397	2.49183582121582	0.0127084765748764	0.301738980907548	0.604854929601187	0.600863503727062
ZZZ3	0.0300890715268335	0.0274445132407549	0.272921182029518	760.279429131003	0.0572283487263435	0.0443181545607888	1.29130712443918	0.196597201163971	0.700046406766683	0.264328045081366	0.251477800679567
USP33	-0.10449832454186	0.031072893848593	0.000770987231936618	431.441930603128	-0.130460224725284	0.0610430607011039	-2.13718354268111	0.0325830660587465	0.415561591203161	-0.234150015005189	-0.22626294542033
MIGA1	0.0204428827497758	0.0246305246255827	0.406549175134989	458.227823092922	0.0526006524046793	0.0505527718159373	1.04050975871706	0.298103132592721	0.781520297947369	0.22860097397909	0.239698505580362
NEXN	-0.521464248198147	0.189313004210562	0.00587803925776356	18.6228292636993	-0.751344557359159	0.310228317668279	-2.421908364157	0.0154392432322001	0.321706933253812	-1.77848752964362	-1.80665614069757
FUBP1	-0.136722426790016	0.0408838250691818	0.000825293998757255	303.279720814091	-0.173424686445866	0.0732059918172377	-2.36899579038324	0.0178364564688186	0.339651975950533	-0.353500031766737	-0.335624285968116
DNAJB4	-0.516719979027359	0.124271712337895	3.21066385683084e-05	51.5803374612695	-0.754922350778406	0.215387487057001	-3.50494989794193	0.00045669321912405	0.077887435405726	-1.76091594298795	-1.8157630227313
GIPC2	-0.0988813411075912	0.149906144132547	0.509496644578102	54.8886156996598	-0.138872967012279	0.255666075164301	-0.543181049433461	0.587005153021058	0.912038832469294	-0.213346112948688	-0.247676661253015
IFI44	0.369153467330685	0.261602684075195	0.158208458633544	6.46854244533426	0.540584501774394	0.438140269373272	1.23381606202886	0.217271452825106	0.721897055368332	1.52013778062642	1.48180804903998
LINC01725	-0.137937555031745	0.180114641533725	0.443776274779326	65.9990287971357	-0.169543688901242	0.273521402787404	-0.619855291664399	0.535353062537733	0.898459819369089	-0.358000562918883	-0.325745630978719
TTLL7	0.000737782571358505	0.0297305372808505	0.980202008976799	6092.81591359247	0.00960357200697161	0.050751037361888	0.189229077988926	0.849913278410332	0.972414485107501	0.155618210379628	0.130254137755741
TTLL7-IT1	0.00419508105378053	0.0796362870361826	0.957988460882559	72.7936825681906	0.00553499571889703	0.136909328971184	0.0404281852850365	0.967751760004691	0.994199234999476	0.168423179425751	0.119898021580507
PRKACB-DT	-0.121928193949592	0.0877547827331973	0.164705266978362	54.9710309589652	-0.149168519842514	0.145925307058494	-1.02222515648173	0.306674346908027	0.789613985300789	-0.298705892774706	-0.273882865499621
PRKACB	-0.024676341217447	0.0459410411734475	0.591177371949152	1347.86450414292	-0.0244060415831075	0.0817726003649334	-0.298462339147693	0.765350315954209	0.952931129647983	0.0614906509269031	0.0436863842037056
SAMD13	-0.0199176883347258	0.089853779213576	0.824572509006965	56.1500736370442	0.0149443224097939	0.158965936007426	0.0940095896336921	0.925101539049573	0.985488017486204	0.0791155112547857	0.143848434069338
RPF1	-0.0481561418951781	0.105381059992333	0.64769152481879	31.8901282272935	-0.0581340051584916	0.176465306833536	-0.329435888570045	0.741826245132341	0.946251419030128	-0.0254726594196363	-0.0421644600251626
GNG5	-0.23014318906235	0.190966899484983	0.228146552288084	21.5590379616596	-0.300350522298535	0.314394518435603	-0.955330022269631	0.339410829694363	0.806034474886086	-0.699507174408474	-0.658700125932529
SPATA1	-0.121397777433996	0.122193231213069	0.320471125074969	22.7815165835093	-0.112591626542714	0.229990178602513	-0.489549715674181	0.624452566307439	0.923001274078733	-0.296741362637002	-0.180780382094758
CTBS	-0.167977742997446	0.125866197239472	0.182015841754429	49.1563476773283	-0.210598590494971	0.20958693732346	-1.00482689037986	0.3149802131609	0.794128873525125	-0.46926190728827	-0.43024639497169
ENSG00000289881	-0.0573966854929209	0.23318607368349	0.805572979105246	5.62186624501089	-0.0522003010638611	0.418661163062182	-0.124683886802531	0.900773814313855	0.981205165011409	-0.059697322213447	-0.0270608649092064
SSX2IP	-0.128058182013221	0.222319695309274	0.564608986931801	25.3594223172656	-0.192642980667759	0.35681484431619	-0.539896205935449	0.589268614561094	0.913518948289564	-0.321409835696315	-0.384542353016565
C1orf52	-0.0405645992114796	0.052119480437054	0.436392089705239	150.133761930153	-0.0388633606521167	0.0888222238036426	-0.437540955268482	0.661719081131048	0.929293389704777	0.00264451633806143	0.00688685894964
BCL10	-0.289910624794739	0.0970912942130054	0.0028269053206225	15.6889697702664	-0.427843393911342	0.197635228736915	-2.16481341229337	0.0304019772662487	0.407070325605882	-0.920870810903994	-0.983219293437518
BCL10-AS1	-0.0926669278916101	0.148808711447152	0.533465149410387	14.6003533006825	-0.217109199662201	0.266051527564697	-0.81604192108766	0.414476159732094	0.844811067048183	-0.190329480374138	-0.446818438884205
ZNHIT6	0.0769292284749461	0.0519043450444445	0.138304469670696	153.935630451258	0.129526672855381	0.0906113590850833	1.42947500361138	0.152867754382921	0.658653097996033	0.437812273557915	0.435505281287387
ODF2L	0.171259568177549	0.114602495053683	0.135076573025684	106.027195908282	0.284872412226196	0.187239808029072	1.52143080696795	0.128151762838976	0.622886674770326	0.787188263552247	0.830920878868133
CLCA2	0.218677130124796	0.202111261422361	0.279268477921054	4.13151124699586	0.361355836831285	0.397213681766312	0.909726561342057	0.362966732733195	0.818340567226223	0.962811055759578	1.02560107523357
CLCA4	0.147667764773728	0.0496394017751609	0.00293170531599725	132.528803382556	0.223946281421185	0.0847320789038718	2.64299288201404	0.00821767628360849	0.261450451305175	0.699810123115696	0.675840073188359
CLCA4-AS1	-0.249711649045313	0.230681103829026	0.27903165878544	12.0948046799697	-0.273054820153588	0.35829043430716	-0.762104689402618	0.44599752427573	0.862515475773313	-0.771983856892249	-0.589221900016936
SELENOF	-0.0922708917638396	0.0319005059060822	0.00382239588326813	166.510513337924	-0.113169893395116	0.0650079949110695	-1.74086115946095	0.0817079183760127	0.538853434721663	-0.188862661589752	-0.182252297152935
HS2ST1	-0.155552208270615	0.101664048830933	0.126001601230718	81.2638776038642	-0.170847412767805	0.164395130741342	-1.03924862006171	0.298689123677083	0.781570913561645	-0.423240833791852	-0.329064117561391
LMO4	-0.237794276588924	0.211746058551015	0.261430569032459	46.9330079672115	-0.310731882068417	0.32848014324923	-0.94596854164379	0.344164631754992	0.807567577168905	-0.727844889374386	-0.685124742363818
PKN2-AS1	-0.732584697520556	0.294900322114844	0.0129851124282322	23.1477464771425	-1.07259128651804	0.466802213598325	-2.29774250265442	0.0215764489694456	0.363148393097809	-2.56042488111094	-2.62435457192396
ENSG00000286758	-0.115818650674095	0.110956323499678	0.296567754528966	24.133189688748	-0.136886241361649	0.188712620753162	-0.725368768741216	0.468225827571787	0.870568407522605	-0.27607767223591	-0.24261966829296
PKN2	-0.0424659342413862	0.0314584723622146	0.177046609534506	505.251296906616	-0.0356622380277491	0.0588365788421079	-0.606123583824464	0.544432691394818	0.901009987695602	-0.00439755316448472	0.0150349666516617
GTF2B	0.0028959472714579	0.0430447320795894	0.946360690511269	82.0896322637998	0.00665739574179583	0.0754963647295904	0.088181672927445	0.929732283451474	0.985875554744004	0.163611512757688	0.122754968140977
KYAT3	0.170645752273155	0.0462722939758837	0.00022614781591266	142.939271261046	0.250199965619104	0.0915048053273955	2.73428225680512	0.00625164284361518	0.231547589866929	0.784914842933305	0.742665956330455
RBMXL1	-0.108587351705913	0.0639012997674605	0.0892630468354686	34.6901666589142	-0.155833524045438	0.115259882619619	-1.35201876406313	0.176369312714751	0.680918323134312	-0.249294749117868	-0.290847905097434
LRRC8B	-0.0694886013029174	0.0604462341804796	0.250311313489229	404.548966640997	-0.0707410622159344	0.0971892945581556	-0.727868872158597	0.466693859596444	0.870311359021111	-0.104482754666725	-0.0742543455945628
LRRC8C-DT	0.0529498207224987	0.0688799149177929	0.442055648384906	233.460573226399	0.0974057696507307	0.121570443495482	0.80122903931292	0.422999062689292	0.849884488416449	0.348998543538474	0.353745033552608
LRRC8C	-0.0683723313002238	0.059808243314575	0.252958702556845	153.462458213024	-0.0823834587724519	0.103586168527622	-0.795313312032423	0.426431271865641	0.851257946761662	-0.100348369711454	-0.103888793313007
LRRC8D	0.0680712179986751	0.027395709190029	0.0129646037509149	1021.62019146244	0.111441490900709	0.0553059681551865	2.01499936838658	0.0439047152550528	0.451244059308588	0.405004417789725	0.389471427646294
ZNF326	-0.0527372582423126	0.0277679484578491	0.0575364309783798	218.805708957199	-0.0411492188453444	0.0575409818075728	-0.715128896878309	0.474529399594122	0.873645679701138	-0.0424399688145284	0.00106845680278473
LINC02609	0.321581479002351	0.239963660141757	0.180204467155694	21.418313556456	0.486794811582995	0.385064279184867	1.26419104003487	0.206161466016065	0.710138614856183	1.34394303171944	1.34489227280523
LINC01763	0.332572684456249	0.244504384506297	0.173769462455797	2.88986363448264	0.392863124944068	0.485305027764911	0.809517937107335	0.418217289594898	0.846728154996535	1.38465170825759	1.10579943283078
ZNF644	-0.0328404904823154	0.028455734601258	0.248463103658053	832.617281430626	-0.0305716219824427	0.0534393773448319	-0.572080430226033	0.567267486478696	0.905477110691014	0.0312526835786713	0.0279925733022314
HFM1	-1.28294259218869	0.672643711508104	0.0564799721709702	21.3275508081089	-1.80591747663451	0.989673303173231	-1.82476123266548	0.0680370684087524	0.51299368272485	-4.59881290035359	-4.49095622357501
BTBD8	-0.162877440221868	0.0788975791276308	0.0389782721172853	300.137594607814	-0.230456973917911	0.135720174382491	-1.69803034048887	0.0895020355665003	0.553818587921684	-0.450371661190289	-0.480793739108537
GLMN	-0.00158653697640162	0.0955541532400104	0.986752902349375	52.7405421402489	0.0431895874631117	0.167131573141939	0.258416687231396	0.79608533931073	0.957692192043547	0.147009511994547	0.215743668564469
RPAP2	0.0447966421640132	0.035745265355787	0.210126053160618	330.833592355931	0.0874884771272235	0.0663223038353697	1.31914110439218	0.187121943554623	0.68907389773793	0.318801208943348	0.328501649566356
EVI5	-0.0343341915405809	0.0340396483143924	0.313141105777068	520.786925080407	-0.0273056889105299	0.0593038080472494	-0.460437361607108	0.645202322418841	0.92925266634598	0.025720388374049	0.0363056489135717
RPL5	-0.137401846388355	0.066146832032963	0.0377808069587373	145.170708875471	-0.19180616536102	0.116679279622962	-1.64387512487926	0.100201999358069	0.580065046253287	-0.356016432063179	-0.382412331131709
DIPK1A	-0.000495522051376825	0.0351875524897684	0.988764312973465	639.018975041584	0.0164520145974636	0.0640513490118593	0.256856644727615	0.797289440387003	0.957692192043547	0.151050358457423	0.147686099716106
MTF2	0.0254279417718857	0.0568518575425943	0.654682519309174	176.082566359173	0.0673471355933991	0.0965271273330616	0.69770164568372	0.485363798773693	0.878183936853805	0.247064386032103	0.277234066490489
TMED5	-0.156041871988993	0.0668119111480424	0.0195152436497914	88.6468076076537	-0.21980331386466	0.116333676506066	-1.88942119312458	0.0588354133276251	0.496271164063741	-0.425054425759315	-0.453676012073085
CCDC18	-0.0901803364588241	0.122541808115259	0.461782518753895	32.6017453472801	-0.0819679083297241	0.215145200742307	-0.380988783607134	0.703211571403036	0.936472408836562	-0.181119767504663	-0.102831055087925
CCDC18-AS1	0.000740671291977779	0.0716856540422558	0.991756235166339	442.65082823935	0.0240677374837971	0.118660373692184	0.202828768652212	0.83926887114366	0.970531203866046	0.155628909478447	0.167071089792472
DR1	-0.0243269957942876	0.0570521739712144	0.669817055052466	44.284325732873	0.0456222774673514	0.124931993969576	0.365176893586293	0.714979365282606	0.939591623131768	0.062784539016897	0.221935815034988
BCAR3	0.151893509854307	0.30096355001243	0.613776082087936	6.90666791348941	0.127251170695319	0.506737418618486	0.251118559671876	0.801722447026954	0.958265472541796	0.715461226203479	0.429713239290859
DNTTIP2	-0.258904677736098	0.0970300581058621	0.00762376169718246	23.3247918914117	-0.351903148860575	0.181431007738774	-1.93959760928655	0.0524286116515743	0.479155442867031	-0.806032536352275	-0.789921701248652
GCLM	-0.0637163245800193	0.284177803743909	0.822591659688904	11.8783383929146	-0.0834443245166324	0.476448886116064	-0.175138040927868	0.860971167853025	0.974658191830569	-0.083103685101812	-0.106589111093765
ABCD3	0.0204835294466197	0.045663357329165	0.653736866380747	226.409010801652	0.0618974157032523	0.0805456654636739	0.768476060715744	0.442204407722795	0.861080846363088	0.228751519180079	0.263362400259166
SLC44A3	-0.47519237229459	0.219977645384649	0.0307583641192151	6.22484774004639	-0.678787335019997	0.427616139593211	-1.5873753868732	0.112427650390489	0.602946092949291	-1.60710807205163	-1.62196966299795
CNN3	-0.250820124003006	0.111636069690459	0.0246549867401536	77.3942220963375	-0.353368197662443	0.185670186558406	-1.90320376260992	0.0570139623926921	0.492158945186118	-0.776089370950068	-0.793650822818527
CNN3-DT	0.0860168022033154	0.106383186336077	0.418770373634087	35.4342588682821	0.151597454650442	0.192612457747989	0.787059447882597	0.431247066738348	0.853520172423594	0.471470374207243	0.491684043626895
ALG14	0.0145062971877728	0.0538171939873429	0.787508293181089	139.918525191709	0.0463298031353492	0.097842433631062	0.473514419214537	0.635846216198534	0.928184130425312	0.206613345561235	0.223736744278031
TLCD4	0.0300098908997264	0.198315615706646	0.879720222862475	46.4977205112356	0.0873139331226936	0.313402368536121	0.278600106088956	0.780551731281491	0.955127492914422	0.264034779838486	0.328057366883516
RWDD3-DT	0.120050040779267	0.114098943041845	0.292727366696593	34.651057478337	0.165347195440334	0.194465292273063	0.850265841825172	0.395177302925726	0.83720719217181	0.597520979533945	0.526682505722064
RWDD3	0.120957934550701	0.0852715516850384	0.156044022732674	66.9044464806924	0.199020469825043	0.144126108229186	1.38087729052231	0.16731669356156	0.672692197754639	0.600883591035232	0.612394144594548
PTBP2	0.0482797730961843	0.0149187301555508	0.00121138779003844	1856.77180100819	0.0868735607106977	0.0368796729495244	2.35559466130835	0.0184930845663089	0.342040443044203	0.331701854923674	0.326936447049135
DPYD	-0.0117023180057007	0.0560970195309222	0.834753834068774	3303.40099282152	-0.0125387248940905	0.092841227370427	-0.135055570130092	0.892567938146942	0.979750354936732	0.109543188616304	0.0738933415317495
DPYD-AS1	0.0234869149568651	0.100710148704524	0.815596018952753	71.7406087432763	0.040178652137595	0.16830976552866	0.238718484405193	0.811323882600471	0.961507557160564	0.23987530808283	0.208079661840897
SNX7	-0.2927751933032	0.360104719980714	0.416202047765167	5.40661561959474	-0.248874028488988	0.574509131684487	-0.433194208348399	0.664873686082104	0.930188818313711	-0.931480456344744	-0.527672338215245
AGL	-0.0427658390581419	0.0911388999055067	0.638899495476599	64.7235117109601	-0.0467489035316556	0.150417186884411	-0.310794959671598	0.755956501666629	0.950178352912866	-0.00550832561148795	-0.013184928423418
SLC35A3	0.0322379982417421	0.0325556277721776	0.322055123493017	140.990187826339	0.06439758036289	0.0675538312412023	0.953277988526767	0.340449240980196	0.806110245208918	0.272287132272332	0.269726296088849
ENSG00000288826	0.0400998297949914	0.103234003055906	0.697693216901449	26.8843539799374	0.085891345027632	0.183075274104142	0.46915863132218	0.638956252762695	0.928209718462271	0.301405390414356	0.324436324401126
MFSD14A	-0.0530348758205924	0.0327063180192274	0.104900090737667	176.847499578846	-0.0651002318640729	0.0669513374013788	-0.972351477817263	0.330875722345691	0.80348019788221	-0.0435422699021641	-0.0598962285746377
ENSG00000241073	-0.139309010938434	0.123970378636096	0.261128347578874	10.2432245091939	-0.115580431283806	0.243823253594329	-0.474033668159101	0.635475898550124	0.928151501332543	-0.363080092650712	-0.188388057834934
SASS6	-0.105805861210775	0.0551394429943483	0.0549997820838181	56.4755161968943	-0.134409775331794	0.100784858836114	-1.33363063543461	0.182324937699769	0.684725246974	-0.238992803863964	-0.236316094734718
TRMT13	-0.0868833410349786	0.0331665160407252	0.00880303462006179	241.784679240705	-0.107199714429276	0.0591669683384865	-1.8118169214958	0.0700144895926335	0.517846277482454	-0.168908520902092	-0.167055859239651
LRRC39	-0.35952149048556	0.273774707408693	0.189114893731028	15.0396765767007	-0.536176491496137	0.421958282053289	-1.27068602347856	0.203840369759713	0.707795147553436	-1.17869205051543	-1.25896935065031
DBT	0.0205506440267375	0.0534801876324443	0.700780941482642	96.9789049165871	0.0399672335039457	0.0964842954593779	0.414235636106944	0.678701545874519	0.932410458762469	0.229000094802149	0.207541518820672
ENSG00000285530	-0.073448066053875	0.108330081532208	0.497770108395392	20.7686554960575	-0.0944961933056976	0.192115188590605	-0.491872579148689	0.622809424011921	0.922142723802023	-0.119147621999703	-0.134720434935101
RTCA-AS1	0.0984999075289035	0.09091363275004	0.278611015846865	54.2734576912916	0.15896434456833	0.163104200582457	0.974618336012537	0.32974961481623	0.802728232449735	0.517704674805341	0.510435656583848
RTCA	-0.0536461742202242	0.0608662291487413	0.378113093057667	84.6876909691885	-0.0515199369017905	0.109957635473978	-0.468543513869784	0.639395960907689	0.928209718462271	-0.0458063663129971	-0.0253290723102765
CDC14A	0.289908337185539	0.142206643303538	0.0414858394568921	22.7939538354742	0.445458828794252	0.233197384850123	1.91022223118218	0.0561046059426758	0.488943532923336	1.22663363462231	1.23967604735741
EXTL2	0.111699432292974	0.0702766676553077	0.111964667384248	45.168444753557	0.177733065714515	0.139145656723062	1.27731666154878	0.201490473651705	0.705649660231509	0.566592413855587	0.558209384514229
ENSG00000273204	0.260035870853866	0.127454030378389	0.0413271618256355	7.49000574656879	0.38668994565629	0.242856468158863	1.5922571409683	0.111326938780704	0.600526741852368	1.11599348924486	1.09008627978947
SLC30A7	-0.0177260316762851	0.0469294811271422	0.70564133069785	153.361362754935	0.00531408818922813	0.0838129258695473	0.0634041603260501	0.949444674458084	0.990436275421816	0.0872328594715363	0.119335725612765
DPH5	-0.0881215068661744	0.0621171966058268	0.156006030878178	79.6240335081343	-0.112839691156088	0.105863823270491	-1.06589472843591	0.28647123226033	0.773588748161542	-0.173494377524839	-0.181411803450329
DPH5-DT	0.171935331583622	0.128912536022705	0.182290286740492	23.0212474297209	0.259938880593225	0.21853967507493	1.18943565054767	0.234268279004873	0.736393666559037	0.789691122226805	0.767455299764509
RNPC3-DT	0.269703119554194	0.403787594542538	0.504176266287949	3.68887776601516	0.38717784752281	0.644378114285316	0.600855055346242	0.547936530764393	0.901094113860491	1.15179856103668	1.09132818065455
RNPC3	0.00466496842518671	0.0581383937343978	0.936047147315672	291.926923446814	0.0277495790694819	0.101064890388243	0.274571900913179	0.783645156695822	0.956062236028561	0.170163524749307	0.176442815059594
AMY2B	0.0815316049613742	0.0841859039710418	0.332809205190169	71.900797866617	0.152798244478512	0.146392404078136	1.04375801081152	0.296597362882426	0.781079207007678	0.454858325192436	0.494740522867061
PRMT6	0.192624222947454	0.116079390559752	0.097031604085001	14.8744996250777	0.242075757186185	0.215071482575545	1.12555953159041	0.26035200554225	0.75508397023622	0.86631760237002	0.721986671881557
SLC25A24	-0.0946570550604894	0.118297330604507	0.423616813858183	41.7921009190175	-0.112975644535357	0.1993088945797	-0.566836943095784	0.570824968635181	0.907969154432052	-0.197700413756059	-0.181757857915192
EEIG2	-0.461107334614388	0.362668689387253	0.20357622260191	5.02682403140839	-0.573445046093961	0.592908366823913	-0.967173138685472	0.333457487897981	0.804413220613252	-1.55494061459158	-1.3538323822787
ENSG00000285923	-0.174439737169428	0.209528312853453	0.405106806825547	6.23984440050805	-0.198511789772045	0.392382810670334	-0.505913573107125	0.612917323431019	0.920203810617223	-0.493195517813703	-0.399480765028749
ENSG00000290126	0.00427734780770175	0.157925449022477	0.978392256710198	6.09957961323963	0.0965821598851717	0.321317116295544	0.300582057372681	0.763733215228429	0.952118577794761	0.168727874910633	0.35164862492923
PRPF38B	-0.0366649711976987	0.0381887525324215	0.337005548799386	190.532496245532	-0.0369133658843692	0.0707366535999549	-0.521842128596153	0.601780254522247	0.917688263763602	0.0170877633593243	0.011850357462642
FNDC7	0.187146673891728	0.162452241437119	0.249316794030485	7.79181786335808	0.252662347215887	0.30490576425606	0.828657168329887	0.407298428887608	0.840789576389829	0.846030130384652	0.748933679503985
STXBP3	0.0164241664715978	0.0314390698862082	0.60138307989422	512.081929875632	0.0391129102096665	0.0627973378939761	0.62284344402788	0.533387406289266	0.897346729565489	0.213716653805736	0.20536693226746
AKNAD1	-0.0296362476855086	0.134276760325285	0.825318105915309	14.6416605908747	-0.056766190814278	0.242163563369148	-0.234412601237392	0.814664676777212	0.961799741484365	0.0431203976444324	-0.0386828381378336
GPSM2	0.132303596847973	0.0542219704497005	0.0146857706226535	463.572017299471	0.202144337747975	0.0951090560348088	2.12539526913182	0.0335536447102162	0.418260643033047	0.642905087085687	0.620345608899347
CLCC1	-0.0635627502174683	0.0395458797292281	0.107984927621543	150.039376311044	-0.0664276854039683	0.0767254207905643	-0.865784569436178	0.386608312682412	0.832558238847003	-0.08253488406576	-0.0632751164467119
WDR47	-0.0515005128677002	0.0758450299970124	0.497123346832636	62.7798258187476	-0.0774912548647625	0.147031594525152	-0.527038117997873	0.598167118247061	0.916349947946623	-0.0378593732077662	-0.0914362230688477
TAF13	-0.0910476964437991	0.0791664981903679	0.250111494155515	30.5064370050249	-0.140791840163082	0.14597510590402	-0.964492125497442	0.33479925445108	0.804413220613252	-0.184332251996795	-0.252560943092219
TMEM167B-DT	-0.238984467030801	0.166253546258831	0.150584522120887	11.7731774332728	-0.381254276007491	0.287696749076881	-1.32519493957024	0.185106503349681	0.686931791243055	-0.732253057151833	-0.864631786813104
TMEM167B	-0.235481962917358	0.068601264371101	0.000597782790083524	44.65895356532	-0.348939789718379	0.131409944957434	-2.65535298589012	0.0079225458302664	0.256479586219635	-0.719280657752537	-0.78237879449882
ELAPOR1	-0.203797274903671	0.285361004428235	0.475119884681044	26.3942173390663	-0.284545442479541	0.433597511522589	-0.656243255364525	0.511667621619358	0.889534276707573	-0.601928496429427	-0.618470023023038
SARS1	-0.144079943141975	0.0511630873579747	0.0048611796747678	109.05830381981	-0.189531521995222	0.0960446399527461	-1.97336907180319	0.0484535286550836	0.466217028370619	-0.380750432512343	-0.376622475102101
CELSR2	-0.0415960790632748	0.0845498330701538	0.622739734814156	143.509707093011	-0.055861757189602	0.143478650482124	-0.389338462564936	0.697025787409202	0.935980896157652	-0.00117582710092458	-0.036380701216526
PSRC1	0.0538458413077424	0.066997276745243	0.421569133347003	159.41498861751	0.105073445771104	0.115165873945984	0.912366156491684	0.361575999078629	0.81798193554836	0.352317179727125	0.37326226490683
MYBPHL	-0.132391457794558	0.149402402744178	0.375542045182774	16.730675047146	-0.177983359845214	0.260140776300682	-0.684180936092437	0.493860918809325	0.882875833029512	-0.337459205610556	-0.347227890763969
SORT1	-0.0947156294028279	0.0278745067539703	0.000678977315299606	2092.26461508976	-0.123861473409575	0.0531206807931109	-2.33169966122947	0.0197164966583233	0.351375281272938	-0.197917358472968	-0.209466545304333
PSMA5	-0.0206709542305168	0.0604457670909345	0.732369544139438	52.7811257851484	0.0203751646972395	0.116312421114222	0.175176172089399	0.860941206734943	0.974658191830569	0.0763256027386004	0.157672049426635
ATXN7L2	-0.0759177867907946	0.300337100908747	0.800441891728276	6.24671999695581	-0.109067582818914	0.502380529578235	-0.217101532399115	0.828129219765262	0.966897887780377	-0.128294850030379	-0.171810314035015
CYB561D1	0.24338224123317	0.0951152985260904	0.0105030289351116	36.909598633147	0.369906944821429	0.1628998602563	2.27076281243846	0.0231613402767788	0.366439578619402	1.05431260953984	1.04736698583784
ENSG00000290117	0.0554993387718677	0.194719135424507	0.775626888343192	3.34435885581315	0.0292966772330019	0.37161029367429	0.0788370982497055	0.937162195729003	0.987475643328164	0.35844132086033	0.180380784310132
GNAI3	-0.142351637227561	0.0553594006195735	0.0101285755605128	81.6488429326903	-0.187104344403433	0.098990810280925	-1.89011832383685	0.0587421369621631	0.496072537911348	-0.374349219585885	-0.370444359874873
AMPD2	-0.200582314538073	0.287206516255229	0.484932989634109	10.7794424270069	-0.24014354206269	0.449099307573844	-0.534722583653069	0.59284170267322	0.914130493388154	-0.590021087168901	-0.505449839410919
GSTM4	0.198212179541031	0.142779527111251	0.16506412750881	8.8292493408153	0.363321789277622	0.268791327877777	1.35168716991803	0.176475411139171	0.68095170384461	0.887013996267057	1.03060519227296
GSTM2	-0.437133779567803	0.433067263624273	0.312787616538423	4.98679651456394	-0.602100956426495	0.659988305884583	-0.912290340689443	0.361615897787908	0.81798193554836	-1.46614856153112	-1.42677286944141
CSF1	0.0477794275505891	0.128492332865885	0.710007121005074	54.4630869698618	0.0850629751011727	0.20819238253202	0.408578710069231	0.682848857198068	0.932747969932076	0.329848700139299	0.322327799308546
AHCYL1	-0.0552929442418576	0.0738388870217851	0.45395828374212	153.637205852816	-0.0661277283967148	0.120729776094677	-0.547733380577608	0.583874988094956	0.910450186092783	-0.0519055906814775	-0.0625116086752591
STRIP1	0.181492941476068	0.0969498524286163	0.0612025827058108	54.5628251473107	0.282497786053795	0.160919014317674	1.75552769355217	0.0791690879678705	0.532632337642055	0.825090119290535	0.824876527534177
ENSG00000258634	0.119234067100344	0.123688986275784	0.335054501508906	9.08841584118141	0.140513025809498	0.243247303368933	0.577655019658663	0.56349705290889	0.904331418187948	0.594498817069758	0.46346984173288
RBM15-AS1	-0.294399862870956	0.143590322602116	0.040337457277689	16.1055161029918	-0.458179648188786	0.248445640919257	-1.84418469365575	0.065156228270633	0.506563737071731	-0.93749782615851	-1.06043691242122
RBM15	-0.0689414532641916	0.0728408579074618	0.343910551133095	27.3516964383936	-0.0496378491506225	0.14988693384143	-0.33116862076274	0.740517121132597	0.946215783346295	-0.102456255151235	-0.0205384236845613
LAMTOR5-AS1	-0.0565170169801317	0.0448407219820922	0.20752694309756	72.5837721952588	-0.0942109882268176	0.106480718227174	-0.884770405340624	0.376280474176205	0.827042394666595	-0.0564392500121645	-0.133994476584681
SLC16A4	-0.174165792792612	0.140512619154219	0.215159331626366	17.2700884310012	-0.238412108877588	0.27094272820795	-0.879935440432288	0.378894284268746	0.828084325756187	-0.492180896344563	-0.501042665513965
SLC16A4-AS1	-0.0847606626671528	0.163166337567926	0.60343027085332	13.124536226064	-0.13564817159663	0.298201549763044	-0.454887547380012	0.64919014206237	0.92925266634598	-0.161046651025053	-0.239468297048634
LAMTOR5	-0.123494469523292	0.0817494600670326	0.130878746370189	39.6777311865731	-0.153764188342114	0.155695009802436	-0.987598693993003	0.323349226161902	0.80070311973255	-0.304506985836502	-0.285580637278958
KCNA2	0.325342821832104	0.563732783135671	0.563856767341123	4.51027413889481	0.701025040573831	0.823858122647689	0.850905054283982	0.39482209698857	0.837070785853043	1.35787410499869	1.89019190161621
LRIF1	-0.304403034209046	0.118219419484536	0.0100269437104321	43.1858110470648	-0.437737875321043	0.209102570590612	-2.09341221432453	0.036312373011962	0.430900950620103	-0.974547071399716	-1.00840461422723
DRAM2	0.00769761694584362	0.0618440494189907	0.900944584524057	69.8835584809639	0.0379181901763314	0.110476374690372	0.343224424974148	0.731429631029906	0.942820575854289	0.181395696525108	0.202325903026257
CEPT1	-0.110845434642684	0.0385626074077602	0.00404760172823106	140.669566367877	-0.141193162867884	0.0761114370453942	-1.85508470670018	0.0635841313336028	0.502504607633748	-0.257658123658988	-0.25358246616575
OVGP1	-0.29185101843022	0.489198542697567	0.550781067637217	3.61100731315216	-0.674989460651021	0.69191846471899	-0.975533238479415	0.329295822465476	0.802569333998276	-0.928057543714586	-1.61230258896536
ENSG00000243960	0.223400220857944	0.189707115634954	0.238953751994708	4.10691177610534	0.363002417832786	0.36289998782912	1.00028225408405	0.317173932689653	0.79575608463208	0.980304202778122	1.02979226717298
WDR77	0.0684974381232419	0.1428755795031	0.631639729772987	7.76560852885615	0.155671210404545	0.269790823065057	0.577007062864426	0.563934684346131	0.904718750204971	0.406583030550428	0.502053343566698
ATP5PB	-0.00921966642022411	0.0916746342755598	0.919892258852318	59.1346331552525	0.0130652890729129	0.15632990641988	0.0835751096646947	0.933394257294753	0.986705415431458	0.118738309276544	0.13906556012129
C1orf162	-0.212540262566512	0.225549453898242	0.346027694332076	7.81267089882518	-0.283971842792786	0.388000622950756	-0.731885017691911	0.464238751537706	0.868963758941234	-0.6343103364593	-0.617009987724814
TMIGD3	-0.0733297066909913	0.177863152498312	0.680133026920891	32.3844574040956	-0.112223796882139	0.292446404953018	-0.38374141374782	0.701170114516846	0.936111306084536	-0.118709248516549	-0.179844111903934
RAP1A	0.0449400889114787	0.0317905797672172	0.157470830189033	669.538466182127	0.064649340367735	0.0585494756214421	1.1041830807458	0.269513727485826	0.762846518847054	0.319332499825637	0.27036712365944
INKA2	-0.318303363374872	0.212615526771402	0.134371328901347	20.5299454939305	-0.455047872294077	0.347864783391546	-1.30811710187372	0.190833593674802	0.691918434393266	-1.02603041471077	-1.05246531923874
DDX20	-0.163733361989739	0.164252356391028	0.318842051835522	9.3108271096964	-0.218102082450936	0.30249223706613	-0.721017122840264	0.470898979822149	0.87161475732603	-0.453541781386511	-0.449345713483593
KCND3	-0.895203099090505	0.707301316579442	0.205634776789697	13.5783757199187	-1.61243896993953	1.19314773521569	-1.35141602531562	0.176562203191649	0.68095170384461	-3.16272277613515	-3.99847783534444
CTTNBP2NL	-0.0992867624654971	0.0903472742623737	0.271791684229158	60.92989839435	-0.103400206298053	0.159032585942746	-0.650182512502682	0.515574335617794	0.890686546584945	-0.214847692278623	-0.157384626643861
WNT2B	-0.0219196698892861	0.132347781417196	0.868454637259947	34.5647897327338	-0.0473428356329569	0.226632345525098	-0.208897081849749	0.834528582255061	0.969401589561806	0.0717006721926129	-0.0146967176601853
ST7L	-0.00735353479287532	0.045484009027343	0.871563391879626	217.765762496746	0.0129605032223244	0.0779852532271189	0.166191718126235	0.86800607679412	0.974658191830569	0.125649994178986	0.13879883919353
CAPZA1	-0.0204167146740231	0.0353129426532725	0.563152588885378	204.980027030135	-0.0107289143462322	0.064800974405459	-0.165567176183209	0.868497580326224	0.974658191830569	0.0772672424806575	0.0785000164375937
MOV10	0.257435510712321	0.147113845753823	0.0801344069228222	13.2112185610721	0.370276027507839	0.274023346216944	1.35125722906359	0.176613047859414	0.68095170384461	1.10636240552717	1.04830644546895
RHOC	-0.126869577016699	0.106825717003553	0.234978656989897	12.8538820849683	-0.157574295406491	0.200119183451163	-0.787402250444144	0.431046429779579	0.85342305420857	-0.317007540012007	-0.295278848300447
SLC16A1	0.0678194855007755	0.0873285762612098	0.437394036698252	103.329588358521	0.116682374316526	0.147099975923306	0.793218174130508	0.427650720624986	0.851874659704831	0.404072063565785	0.402811523461667
SLC16A1-AS1	0.0505675000956182	0.0548706076000837	0.35674916352677	339.736798956411	0.098950460694674	0.0933578404063534	1.05990520200529	0.289187728824698	0.775272604399899	0.340175023660094	0.357676875743403
ENSG00000287807	0.0390070343437893	0.131866422674838	0.767377341063558	10.3193939588899	0.0761350752650625	0.234653469957897	0.324457487369452	0.745591702949729	0.946968609903332	0.297357949327758	0.299602806250256
LRIG2-DT	0.051922579841451	0.0681912485973464	0.44640274871061	42.5039413268092	0.0874098441354023	0.126012983453931	0.693657444967633	0.487897059287807	0.880376501527215	0.345193900187139	0.328301497881627
LRIG2	0.0142897411227847	0.0390404233278378	0.714346990867611	178.711940562358	0.0310332246809434	0.0729497123682463	0.425405716807893	0.670540939290231	0.930523431673131	0.205811276048573	0.184800976004067
RSBN1	0.0692706618809419	0.0598613781581115	0.247196969047221	101.534196562317	0.114541442728588	0.107491242735067	1.06558859879309	0.286609655325159	0.773588748161542	0.409446857996458	0.397362016145579
AP4B1-AS1	0.274104298989575	0.215908822672877	0.20424950378335	3.87001980618676	0.532385526101593	0.394418899276868	1.34979720058464	0.177081043070052	0.68095170384461	1.1680994291055	1.46093845275532
BCL2L15	-0.262059405938912	0.24050216674932	0.275874275232857	4.03961232150845	-0.398273564583103	0.458305728479257	-0.869012844121866	0.384840105533451	0.831583802400761	-0.817716860743515	-0.907952525378457
AP4B1	-0.186424610673808	0.0930393357849817	0.0451002552679311	32.4075032318163	-0.251706841866986	0.170525771621469	-1.47606335085656	0.139926886297805	0.639600089810674	-0.537584492334	-0.534882954993232
DCLRE1B	0.34895254971452	0.171274917156416	0.0416117081590149	4.65856246652295	0.494308420916179	0.323241866497987	1.52922152774185	0.126209535504509	0.62069888063659	1.44531863322176	1.36401734399484
HIPK1-AS1	0.0846321366333303	0.101971829981941	0.406563636224371	16.9591410059455	0.115796587156328	0.191427510553546	0.60491089719279	0.545238202168976	0.901009987695602	0.466341919185775	0.400556849077303
HIPK1	-0.0789910262103967	0.0509799438036936	0.121272864608554	76.8601452597814	-0.0826609353503502	0.10393852822528	-0.795286759989407	0.426446713451775	0.851257946761662	-0.139677360345705	-0.104595079609037
TRIM33	0.0412078209722816	0.0300247337055144	0.169919506251823	295.340134305618	0.0822302711512144	0.0614984584868958	1.33711109472339	0.181186376188243	0.684151257980542	0.305509112670538	0.315117461067672
BCAS2	-0.185222559482114	0.0724392175459952	0.0105598156468869	52.5943022262877	-0.256928981849439	0.135750232295733	-1.89265961099585	0.0584031508243863	0.495717021493792	-0.533132395305131	-0.548175341447959
DENND2C	0.0984721453163708	0.117699238917227	0.402793740726925	12.0614128475347	0.154159757365436	0.220277467589319	0.699843515782781	0.484025035422997	0.877567892928937	0.517601850512345	0.498206105083719
NRAS	0.0133484964776735	0.0968764148083221	0.890407242141233	23.2721524986351	0.0200718939915466	0.178202964303895	0.112635017436171	0.910319921794925	0.982562364374912	0.20232514125091	0.15690010699805
CSDE1	-0.02136050440209	0.035404835449797	0.546294720638678	250.784187387092	-0.00765706197447074	0.068963370337785	-0.111030855031681	0.911591879218927	0.982740488334226	0.0737716813321508	0.0863190808430904
SIKE1	-0.162389936875662	0.0787740610977285	0.0392587391442117	32.7798268779451	-0.254954694060144	0.15083782560874	-1.69025702293982	0.0909787933395544	0.556425572485379	-0.448566070701128	-0.543150007704255
NHLH2	0.00911038063205792	0.110615587557756	0.934359862180147	18.4950993363767	0.0628822211967756	0.218192279687883	0.288196361881945	0.773196433502494	0.954438437808111	0.186628219942869	0.265869114986583
SLC22A15	0.120492998173787	0.0457054203872003	0.0083816682771039	817.480791167219	0.182633676044649	0.0813023794566396	2.24635093419438	0.0246815384860295	0.375386230512515	0.599161582957228	0.570683352387752
MAB21L3	0.140199727346741	0.168293233335341	0.404806312552353	5.77316768146691	0.0854634793652513	0.350942337788774	0.243525702551997	0.807598176550753	0.960719009773847	0.672150379945107	0.323347239130685
ATP1A1	-0.173331398635467	0.155874020693125	0.266139563667424	144.090674631101	-0.237447342299552	0.24873673567231	-0.954613083820356	0.339773398151601	0.806055269311212	-0.489090509035274	-0.498586957655319
ATP1A1-AS1	0.0639667249528516	0.032170225014013	0.0467693597567002	154.053426192895	0.0938512440124908	0.0778461251934171	1.20559942809366	0.227971979827343	0.732234574658264	0.389802401918368	0.344697377111862
CD58	0.174352773891062	0.16558999167268	0.292378323635472	7.83622636075968	0.355084996323278	0.37259458275824	0.953006331156662	0.340586862906666	0.806110245208918	0.798644724027446	1.00963933623222
TTF2	0.199866528718512	0.0747651775011745	0.00751186931520466	95.3706700004323	0.314520292342631	0.122804218983876	2.56115217331358	0.0104325648871301	0.288466096853072	0.893141291933553	0.906386316676239
TRIM45	0.171885201617001	0.14173147652162	0.225224463278909	6.19209923393735	0.245058086969411	0.28949847841442	0.846491796128227	0.397278448538803	0.837554854227205	0.789505453365954	0.729577866324312
ENSG00000271427	0.2105001691708	0.158713605474823	0.184743863677675	4.94834406115964	0.315557801148696	0.321566746010714	0.981313537744297	0.326438148823321	0.801251762442413	0.932525637118511	0.909027181924344
MAN1A2	-0.00888049250451088	0.0437928077226705	0.839303653951375	288.009794145899	0.00509605214692626	0.0790145912954632	0.0644950769645867	0.948576026965548	0.990382146561176	0.119994524646447	0.118780738702212
GDAP2	0.0322989929556165	0.049377058791638	0.513028348781295	82.1948716997962	0.0629503266433796	0.088547195601889	0.71092400177648	0.477131331665733	0.875417218106243	0.272513041440173	0.266042469955806
WDR3	-0.106516225838528	0.110972732663265	0.337135030088848	24.9926139938209	-0.119266016931945	0.205627584901609	-0.58000981234601	0.561908000763405	0.903812106507817	-0.241623816811235	-0.197769313203742
WARS2	0.14413560295655	0.064976320642952	0.0265358199664592	61.5043498147851	0.232564570415626	0.120490000785518	1.93015660137316	0.0535874370166477	0.483077405484433	0.686727878997977	0.697776985695022
WARS2-AS1	0.0194003697847207	0.0846560067455847	0.818739058884872	170.038604793636	0.037718085110216	0.135948700820127	0.277443512756481	0.781439574093316	0.955256456492697	0.224739766647532	0.20181655745542
PHGDH	-0.0840454442730586	0.0708308930566667	0.235399328269128	155.005107995685	-0.0972409331766418	0.115783724750828	-0.839849757691843	0.400992630838872	0.838661946571144	-0.158397660940987	-0.141706870228846
SEC22B	-0.174760071386333	0.0724728299639187	0.0158919567267515	84.7514760908037	-0.240790029994722	0.12252093444641	-1.96529704154388	0.0493798678124024	0.467797873184732	-0.494381955650281	-0.507095403769546
ENSG00000290569	-0.692202703965702	0.293422775734198	0.0183211635726572	23.2039804828384	-1.00977588285763	0.428019666835746	-2.35918104026078	0.0183153181049006	0.341335159650034	-2.41086007491335	-2.46446482872111
ENSG00000290999	0.137433086883256	0.112141439799764	0.220374290609354	19.9383575310764	0.212174094441476	0.20111754318212	1.05497556843832	0.291436498691801	0.778030419787521	0.661903435495042	0.645875258136029
H2BP1	-0.326398331715334	0.20798870713562	0.116576200663795	4.42529749703113	-0.386106469520108	0.385871021404303	-1.00061017309605	0.317015309899056	0.795647225628205	-1.0560121532144	-0.876982514970435
SRGAP2C	-0.0403815307912596	0.0653770498419353	0.536791999689822	106.748114915856	-0.0397174809284281	0.11486256981731	-0.345782625198088	0.729506083714787	0.942358134095429	0.00332255598842939	0.00471278915647171
SRGAP2-AS1	-0.236827871450446	0.241347206866689	0.32645737024568	3.52993017585584	-0.362588923073202	0.428554343434139	-0.846074549537087	0.397511157466128	0.837554854227205	-0.72426556640093	-0.817121171366161
LINC02798	-0.63690580183582	0.271270539334432	0.0188815134222214	17.8323447338042	-0.865659455057574	0.427216961595476	-2.02627595080658	0.0427365142890836	0.448366563002853	-2.20605417697897	-2.09763221618492
ENSG00000290735	-0.507947960442746	0.20439617996978	0.0129509682882249	5.10654554517797	-0.809891911284773	0.38159971936448	-2.12235981890547	0.0338075336995161	0.418516739188079	-1.72842657968331	-1.95568202987247
H3-7	-0.556795138858594	0.160703802459575	0.000530765864363767	7.1509449243471	-0.841160782155605	0.3218767951421	-2.61330047661328	0.00896724254742188	0.270773857637898	-1.90934431380015	-2.03527352244345
NBPF15	-0.128460968743153	0.333510395940567	0.700105316360657	11.5697598948297	-0.147068900259722	0.506609398405579	-0.290300378797912	0.771586449080429	0.954284378839923	-0.322901657023051	-0.268538513376515
SRGAP2B	-0.108963502204709	0.295186028463804	0.712027082900731	12.3843687984076	-0.135645225265026	0.454571197287318	-0.298402595840866	0.765395908071871	0.952931129647983	-0.25068791650514	-0.239460797483623
NBPF20	-0.173127613793581	0.267069038151267	0.516823001555845	7.92468009689434	-0.252665401313194	0.442928823154052	-0.570442446066141	0.568377647502927	0.906129886513634	-0.488335740939408	-0.537322863276357
NBPF25P	0.164734815290045	0.338859571197397	0.626864511935355	3.64834044575918	0.352400985366243	0.534469734722082	0.659346942347424	0.509673004767453	0.888444730321397	0.763022210437978	1.00280747975011
GPR89A	-0.135705618775095	0.096015528496183	0.157546498719281	47.2985923697434	-0.194073352371791	0.169335734352832	-1.14608622399461	0.251759477074905	0.74821631323202	-0.349734029142689	-0.388183207824707
RNF115	-0.00213456762332771	0.0284018362492418	0.940090614110864	271.965860046594	0.0151162703948649	0.0597167821209398	0.253132701696	0.800165669288976	0.958265472541796	0.144979743518989	0.144286108868435
POLR3C	-0.17507765026197	0.0833312029133663	0.0356422378065937	52.0442091835697	-0.237629687158305	0.14154227157375	-1.67886020562055	0.093179291705039	0.562643339414495	-0.4955581883918	-0.499051096559814
NUDT17	-0.344527969173469	0.241838582848361	0.154267210340617	5.71345660134403	-0.487425106050141	0.408875846068244	-1.19211029640716	0.233218000242028	0.735497590171733	-1.12315979685847	-1.13487802837076
PEX11B	0.112345705809217	0.0892959748524679	0.208345713287006	27.4695145315345	0.183559074272429	0.167932068856636	1.09305551656803	0.274369425301757	0.765701038261298	0.568986049352462	0.573038852414466
RBM8A	-0.140478455637619	0.0711465957184876	0.0483257119436057	61.2273646535427	-0.208615774591977	0.140072187892072	-1.48934472811061	0.136396615191984	0.635702664529075	-0.367411423384913	-0.42519935384684
LIX1L-AS1	-0.149240040624189	0.104035209063793	0.151425426502996	20.4967618408174	-0.236928767088489	0.198795131863523	-1.19182378797458	0.233330346299077	0.735497590171733	-0.399862143251427	-0.497266981144836
LIX1L	-0.0456624781678133	0.06495112835639	0.48203814377908	34.2246655570368	-0.0583176439075306	0.11840874267412	-0.492511301028086	0.622357934881745	0.921981947521763	-0.0162367525395405	-0.0426318923859362
POLR3GL	0.0191155293888947	0.0944940059219941	0.83968722987482	23.4976760984846	0.0595319315350365	0.187531429472674	0.317450422590157	0.750901852432208	0.948819879778327	0.223684789048641	0.257341318897481
TXNIP	-0.14869766700973	0.142692906535739	0.297373800910169	461.776645999866	-0.215788257291895	0.223400967244944	-0.965923558671516	0.334082432852391	0.804413220613252	-0.39785332700953	-0.443456124482536
LINC01719	-0.186757401536225	0.175670512289905	0.287731235762244	9.55223464843988	-0.303064293863835	0.303440194724944	-0.998761202808183	0.317910384503638	0.79633920158906	-0.538817066470642	-0.66560773478963
NBPF10	0.100241791422301	0.462182262802149	0.82829562153071	3.37842129199001	0.224808873756248	0.758997735213034	0.296191758323427	0.767083642520869	0.95325307936533	0.524156177170641	0.678035707680937
NOTCH2NLA	0.0347930629090114	0.346216839500807	0.919951348443796	4.80985892830752	0.0661886747636007	0.589589893652967	0.112262227484108	0.910615490532753	0.982698551796107	0.281750452879903	0.274285331088129
ENSG00000290578	-0.34453571575476	0.111324420343931	0.00196892576710373	12.7978719834051	-0.517749063556281	0.225755138490868	-2.29340987326951	0.021824418742145	0.363148393097809	-1.12318848825846	-1.21206434726736
ENSG00000287978	-0.270148339443871	0.239721104167613	0.259773073812361	5.64929346702991	-0.379572473051836	0.42416925898779	-0.894860872184898	0.370861465325911	0.82323831716738	-0.847676247725512	-0.860350941239758
ENSG00000291242	-0.31923481512189	0.103984827557886	0.00214049159359739	96.9647370545396	-0.442119963002178	0.165455824818774	-2.67213296048319	0.00753707778028381	0.250104795935345	-1.02948027906271	-1.01955873938126
ENSG00000289321	0.0107960593290733	0.0935484966181025	0.908123310479055	53.9771754227124	0.0126514305784589	0.159017826545338	0.0795598257963347	0.936587348255942	0.98722916843236	0.192871552315453	0.138012128565579
ENSG00000290557	-0.395190309631221	0.192938538477968	0.0405335054374675	12.8386963689323	-0.53303904274756	0.326860503028268	-1.63078450228494	0.102935798669659	0.585350423512265	-1.31080043727873	-1.25098331783845
ENSG00000291243	-0.922324089100305	0.296533541121331	0.0018686366732977	3.29522057327158	-1.40182765048822	0.532958089678267	-2.6302774601554	0.00853152060945062	0.265929916144455	-3.26317214125112	-3.46238974515666
NBPF12	0.0549603649693891	0.0855171306065681	0.520430125848656	125.754023923635	0.0889728169925183	0.139099717473655	0.639633340803654	0.522411001488254	0.892812318057091	0.356445096671849	0.332279874429333
PRKAB2	-0.0466065445807864	0.0726613260452265	0.521248797875597	65.4236059256773	-0.0509187478576582	0.124639402109799	-0.408528498979817	0.682885712022481	0.932747969932076	-0.0197333384597518	-0.0237988113188427
ENSG00000237188	0.213320589057237	0.0981339703977359	0.0297224828811472	109.730375059952	0.318318209312951	0.167541707727453	1.89993413359957	0.0574417639279478	0.492977385331311	0.9429717671031	0.916053499145894
FMO5	0.190031056093421	0.181269001105631	0.294483227871721	41.9163078746113	0.289274366461421	0.28086690397478	1.02993397359269	0.303041001243772	0.785560686681231	0.856713160790518	0.842125572163839
CHD1L	0.0103299160640312	0.173015380895118	0.952390438665937	7.54540395548824	0.0230983858791186	0.309376032414539	0.0746612001545375	0.940484279264031	0.987828874170789	0.191145074225617	0.164603711249731
LINC00624	-0.192262349510535	0.187625214811126	0.305497739813728	18.4521134303854	-0.267139627412804	0.315744679677413	-0.846062165436112	0.397518065646601	0.837554854227205	-0.559206017199064	-0.574165423528585
BCL9	0.0124280661589304	0.096735831275163	0.897773652053153	59.7498776183538	0.0293701462078284	0.173104189236285	0.169667449051383	0.865271674750545	0.974658191830569	0.198916097513281	0.180567791554118
ENSG00000289419	-0.0748903462258392	0.156677533234762	0.632657085775261	6.09190352432048	-0.167406936461031	0.321010288074767	-0.521500221893323	0.602018351042173	0.917858955793717	-0.124489467099783	-0.320306761226319
ACP6	-0.114147278539977	0.160999554280224	0.478329894039056	27.8176672966662	-0.149883844452044	0.269066181574566	-0.557051962364533	0.577491927178232	0.909299626091284	-0.269887327794796	-0.275703646095774
GPR89B	-0.0960352500782994	0.0713392264764108	0.178245331357529	60.1895513424131	-0.130972100571679	0.125100359193137	-1.04693624715719	0.295128982796184	0.779871257260579	-0.202804903470298	-0.227565869430408
ENSG00000290705	-0.387223175517981	0.180489492937118	0.0319204288181011	5.11789037258523	-0.479237939572603	0.348954662161135	-1.37335302129108	0.169642626865373	0.674843614926613	-1.28129216478647	-1.1140384911017
NBPF11	0.166817056666167	0.0709871754995671	0.0187754046552297	69.1888204062202	0.251145886826962	0.125217268006906	2.00568093222662	0.044890300863744	0.454073132943817	0.77073431180943	0.745073695359438
ENSG00000227733	-0.0384137466422248	0.100205608485765	0.701460813764733	45.5453403286888	-0.0417780646071773	0.170652420557038	-0.244813782721667	0.80660062153688	0.960332415471316	0.0106107364119463	-0.000532201340196176
LINC01138	0.239681646930469	0.14822887781886	0.105884759180789	67.1819020904695	0.386738821080702	0.23728205859082	1.62986963016707	0.103129053528004	0.585369128519825	1.04060653361401	1.09021068683938
ENSG00000291232	-0.0614480985217908	0.128472357256946	0.632437970157189	9.86968973902746	-0.182922795692636	0.253967705777884	-0.720260062720798	0.47136488927754	0.872129613919605	-0.0747027429752074	-0.359800684747445
PDE4DIP	-0.642272031744485	0.176488246757297	0.000273510382571346	100.703503578658	-0.927200974570559	0.275925397481706	-3.36033211524877	0.000778488282730939	0.0943643606844188	-2.22592935068011	-2.25427942654817
NBPF9	-0.0209789285268332	0.149958162542588	0.888740152084977	10.4629302146351	0.0126341479209183	0.28765933332003	0.0439205214553647	0.964967757327556	0.993787310433567	0.0751849429571603	0.137968137450104
ENSG00000274265	-0.0528442735658644	0.105650373810797	0.616947875860752	187.078343462636	-0.0524201236358406	0.168423158942055	-0.311240591644973	0.755617726706991	0.950178352912866	-0.0428363268126904	-0.0276203992357547
ENSG00000291233	-0.592234896985043	0.272449157052526	0.0297243175654083	9.43193962189363	-0.865278351270425	0.453008905534782	-1.91006918561337	0.0561243058917109	0.488943532923336	-2.04060431582732	-2.096662158156
ENSG00000272755	0.107809154999615	0.115765250651456	0.351711905884058	10.7647220310605	0.185861708096489	0.235903639797107	0.787871303114873	0.430771988350717	0.853340458284707	0.552183799564524	0.578899955095737
LINC00869	0.0723818807219946	0.115116337737649	0.529498613275564	33.5827935163102	0.136046632569995	0.193839038151179	0.70185363004066	0.482770449262277	0.877567892928937	0.420970034591695	0.452101125996088
H2BC18	0.0742275102222996	0.155105189681755	0.632249979939778	20.4584456277114	0.135504431421071	0.266255456860513	0.508926401054231	0.610803813584508	0.920203810617223	0.427805784742333	0.450721012243505
ENSG00000290791	-0.454810210354826	0.166978612858592	0.00645427538675976	28.5980044456083	-0.629960206629624	0.27541908547614	-2.28727869581209	0.0221795611713804	0.363148393097809	-1.53161764099435	-1.49768554533352
ENSG00000290792	-0.255772259877527	0.170942769490051	0.134589828326855	23.3348918668529	-0.335443867458807	0.275872644928746	-1.2159374030921	0.22400876844188	0.728845904879431	-0.794430843897179	-0.748026399725807
ENSG00000264207	-0.136594966330032	0.184221127576999	0.458406781646414	4.04003377174898	-0.237233145554713	0.395802961782165	-0.599371830080638	0.548924957720122	0.901094113860491	-0.353027950095744	-0.498041743256755
H2BC21	-0.191122186267171	0.107835251890005	0.0763358952895681	36.6098767406508	-0.263272153681724	0.19860416456618	-1.32561245257269	0.184968099361172	0.686931791243055	-0.554983137655097	-0.564321191928178
BOLA1	-0.058382942262613	0.0940828713160446	0.534897030207513	18.1348486636521	-0.0663247636402926	0.182107799872044	-0.364206056450601	0.715704144733653	0.939848892238843	-0.0633501706648163	-0.0630131403484117
SV2A	-0.414120147105096	0.815764871281761	0.611701303840331	6.65653775947938	-1.2572601814711	0.927936293376523	-1.35489924302481	0.175449660875112	0.680881412023329	-1.38091182168291	-3.09440905650907
SF3B4	-0.153873107148216	0.0841332674809609	0.0674114305273402	19.3717189409653	-0.211051745363168	0.169160067930699	-1.24764519159233	0.21216102099838	0.716171621400056	-0.417021863110858	-0.431399851150989
MTMR11	0.148264728344056	0.131400268581436	0.259174591879708	9.23594053221028	0.342635849878416	0.252629692261451	1.35627703462432	0.175011039610095	0.680881412023329	0.70202112690336	0.977951394864776
OTUD7B	0.0720151818326886	0.0259802953052978	0.00557275100139652	737.175310981995	0.107372976890115	0.0471084750001282	2.27927091441237	0.0226509658944989	0.363148393097809	0.419611873602505	0.379115469991578
ENSG00000285184	-0.00973103163783256	0.0526798754076223	0.85344858316626	94.9925906113018	0.0172150036234264	0.0935190081173144	0.184080263146409	0.853950489619089	0.973411971030013	0.116844340382614	0.149628204873741
VPS45	-0.0219635122561465	0.0645239795877486	0.733560574650728	153.860570534942	-0.0101902059470074	0.105427326356605	-0.0966562114317427	0.922999415157611	0.985488017486204	0.0715382910289932	0.0798712397776352
ANP32E	0.105332981691511	0.242702370700744	0.664287983849342	11.4460006962173	0.21736628893946	0.399346850776198	0.544304502506961	0.586231949091345	0.911782964401574	0.543012672823712	0.659091421633602
APH1A	0.0163953106254171	0.0826631744178665	0.84278003629941	42.1974843424524	0.0415251873320283	0.153225479498145	0.271007064021169	0.786385599203767	0.956695220929135	0.213609778967182	0.211507119978641
MRPS21	-0.0234982075537256	0.133385570636903	0.860162323004691	25.3064622662296	-0.0244437272332888	0.234373462439478	-0.104293920390415	0.916936102429403	0.984171373167365	0.0658541634129814	0.0435904595008654
PRPF3	-0.135086336013992	0.0908049526751259	0.136842208348325	127.059787348684	-0.171880017087346	0.146374366307958	-1.17424943603668	0.240295129916358	0.742098994062294	-0.34744036065354	-0.331692498975194
RPRD2	0.0443661354032977	0.0346619061781847	0.20055634292601	361.547061369217	0.0867600742685243	0.0607400880537532	1.42838242499326	0.153181814979473	0.659138310447808	0.317206719554266	0.326647579716622
TARS2	0.171586330276278	0.0997894407789605	0.0855263086805066	40.4351266886635	0.251729114909069	0.178951546395104	1.40668868182497	0.159519723345343	0.667525187533852	0.788398508655743	0.746558238685481
FALEC	-0.150008887664387	0.117892778686848	0.203224660043543	12.5353113111996	-0.210452711479365	0.218605659041889	-0.962704773525733	0.335695700498603	0.804413220613252	-0.402709760430272	-0.429875075884577
MCL1	0.139990753822542	0.0879027154828922	0.111257897981265	45.4005986155157	0.224901966954101	0.161119589625368	1.39586978515175	0.162753710854482	0.66772270688187	0.67137639426744	0.678272666239368
ENSA	0.0339021465469629	0.142613438744403	0.812097836018588	71.4691774475523	0.0600168898214348	0.234454604287917	0.255985119182101	0.797962327756718	0.957692192043547	0.278450721457603	0.258575727201143
ENSG00000288880	0.0704082907662319	0.0644862060737041	0.274905673237268	31.4688075409806	0.0883071361720936	0.134402670787985	0.657034087599305	0.511158998497974	0.889534276707573	0.41366035091186	0.330585456671419
GOLPH3L	-0.193312584660104	0.21682534113356	0.372629353505066	21.6654419339957	-0.239649455905919	0.33160943324955	-0.722685882477814	0.469872890897388	0.871364988088506	-0.563095825571052	-0.504192197111057
CTSK	-0.166336990110359	0.26844388323258	0.535498696061475	4.027282797032	-0.217195642084345	0.486831022001411	-0.446141745839104	0.655494859451282	0.929293389704777	-0.463184968881503	-0.447038468620113
ARNT	0.0525656526689935	0.0387084339157028	0.174466967988417	143.433838261623	0.101462950653086	0.0723352776379585	1.40267589986884	0.16071350709763	0.66772270688187	0.347575681133433	0.364072144273747
SETDB1	0.038455614347184	0.0357652240321775	0.28227461420506	110.452449285641	0.0583745005868218	0.0695762578500132	0.839000291057055	0.401469146274698	0.838661946571144	0.29531562754853	0.254395204946108
CERS2	0.0198436269658611	0.0687396694303524	0.772827836756344	143.621372192433	0.0444450019582237	0.121311664655997	0.366370390549467	0.714088711020485	0.939591623131768	0.226381480405494	0.218939188923166
MINDY1	0.138221144690984	0.0531060631641138	0.00924827208030646	77.579767629864	0.208108427376466	0.0961887818849008	2.16354156169155	0.030499550682675	0.407070325605882	0.66482220455297	0.635526547070077
PRUNE1	0.0359013279788762	0.0667163103153472	0.59049475335007	30.6439716551841	0.0476433520553828	0.133109452599148	0.357926136161481	0.720398590898718	0.941055921020308	0.285855189565691	0.227080239460263
BNIPL	-0.356179065917278	0.189411958995779	0.0600472436572203	4.33797353560762	-0.640002857300886	0.370340113030221	-1.72814889552259	0.0839615332057503	0.543932777177005	-1.16631254572189	-1.52324801478105
C1orf56	-0.119009364788892	0.0734054209398187	0.104961620939223	29.7664990969977	-0.19408232045605	0.144115528821747	-1.34671344609994	0.178072540033205	0.68095170384461	-0.287895279446491	-0.388206035102821
CDC42SE1	-0.0246937426481413	0.0635144773673543	0.697432092977863	90.3115031204188	-0.0142238093099243	0.107691186998911	-0.132079603784739	0.894921328384952	0.980305403126786	0.0614262003790165	0.0696041433602412
GABPB2	-0.0696534286059986	0.0542923478506554	0.199515654120881	175.058723977418	-0.0837617861930924	0.093088305043285	-0.899809983156789	0.368221380698467	0.821555851031098	-0.105093233780588	-0.107397175087118
SCNM1	-0.175923796825273	0.0655893210520124	0.00731393193055741	33.0022682093172	-0.221438983864464	0.13507515720446	-1.63937609585216	0.101134956846339	0.582329246946015	-0.498692103674693	-0.457839431250442
LYSMD1	-0.0135715826133831	0.102758817238576	0.894927187904201	13.0176705694956	-0.0206308133641367	0.189294547321609	-0.108987890333076	0.913212095230785	0.983075520579917	0.10261989993814	0.053295814937076
VPS72	0.0177698878675076	0.066928596186009	0.790620332723693	31.7935289833542	0.0306648111812517	0.135232459125653	0.226756293418868	0.820613251215274	0.964649719930627	0.218700869344818	0.183863219714597
PIP5K1A	0.0262265973529918	0.033372946266101	0.431947161750352	205.313068860469	0.0590467507365683	0.0651265962009244	0.906645735858835	0.364594167663501	0.819213059898349	0.250022406592541	0.256106344213669
PSMD4	0.0403465814694001	0.0541591596227525	0.456293960114394	78.3359475465027	0.0741696742269362	0.1024645580251	0.723856869697006	0.469153611173737	0.871029532206225	0.302319296913592	0.294600092760178
ZNF687	0.170180013223419	0.105648218627093	0.107219477160287	12.0630649281884	0.338296237423615	0.229156541260715	1.47626699007788	0.139872232060365	0.639600089810674	0.783189861955883	0.9669053857561
PI4KB	0.0982768556623757	0.0422449825023342	0.0199995830716553	136.391897849328	0.157475163026194	0.0768029778535628	2.05037835025676	0.0403275241813492	0.444233944346439	0.516878546468118	0.506645107761752
RFX5	-0.0625384492668426	0.377339293079371	0.868365247463817	3.74313985578879	-0.0958594630454487	0.64780131899185	-0.147976640730882	0.882361203264612	0.97883221643177	-0.0787411294815482	-0.138190489028575
SELENBP1	0.0694688584286772	0.199219110826881	0.727310193224975	4.31328300248666	0.0885373467830246	0.394888990684459	0.224208192356954	0.822595309157699	0.965156426767116	0.4101809284482	0.331171432615525
PSMB4	-0.040257676940271	0.0975955917468532	0.679976769973993	50.3405334285444	-0.0338358299250638	0.169348798563569	-0.199799645536681	0.841637278558401	0.970572124970502	0.00378127968157187	0.0196838888189167
POGZ	0.0156242243235981	0.0348318553383828	0.653748114710777	1077.21657681783	0.0368019707118312	0.060521697958068	0.60807895273079	0.543135110804259	0.901009987695602	0.210753868123243	0.199484688401548
CGN	0.101461510098041	0.0918082940507267	0.269096608755619	46.4870495579165	0.166782214670911	0.156099104286624	1.06843799926405	0.285322983871646	0.773250592100044	0.528673710142482	0.53033519030097
TUFT1	0.120100524579479	0.17395236456164	0.489928899397684	5.89072517141639	0.191848892092087	0.316517141143347	0.606124810173236	0.544431877108593	0.901009987695602	0.59770795890594	0.594139677453324
SNX27	0.00687108458249588	0.0449586380482557	0.878531357998548	209.316855153661	0.0365314543350903	0.0795289678787857	0.459347773641043	0.645984446119051	0.92925266634598	0.178334427334121	0.198796118536693
MRPL9	0.116763751656325	0.099350505816701	0.239886379888251	17.4080719737758	0.202179575034895	0.196258848290341	1.03016794807537	0.302931172945928	0.785553662234427	0.585349386392699	0.620435301561154
TDRKH	-0.0260064823903976	0.0683195740528582	0.703456060435093	30.5894547851816	-2.25477962922119e-05	0.128033004288323	-0.000176109249466923	0.999859485149562	0.999928670334657	0.0565641406376686	0.105751902098633
TDRKH-AS1	-0.0458593314977829	0.106037934327733	0.665392272248288	11.5284062471121	-0.0507970284796136	0.224837650244963	-0.22592759008231	0.821257738773085	0.96491661241517	-0.016965848048564	-0.0234889879480726
ENSG00000269489	0.0705398393159259	0.152777417784162	0.644284708860597	5.25873113448422	0.155044391799562	0.332079009224192	0.466890069811336	0.640578530250288	0.928278251057041	0.414147573844869	0.500457845329877
C2CD4D	0.0107289070002173	0.194626279443618	0.956038333471681	3.54948865408154	0.0900184442779604	0.403331074421308	0.22318747546818	0.823389599239788	0.965280642511162	0.192622836881495	0.334941404379202
C2CD4D-AS1	-0.203744886679885	0.14471257746634	0.15915239733076	7.03567630389488	-0.341391522697302	0.312568045190049	-1.09221504869357	0.274738589472707	0.766227589236774	-0.601734463548735	-0.763165505953367
THEM4	-0.0125716695263676	0.0614719156839304	0.83795436749887	129.695212034212	-0.00573053696714531	0.0988268875315952	-0.0579856060458572	0.953760093945836	0.99156695089859	0.106323327973974	0.0912228396465903
ENSG00000285651	-0.129235106554412	0.13269252762186	0.330084287413366	12.0624043262144	-0.164078161150812	0.256546661387715	-0.639564593291837	0.522455707401134	0.892812318057091	-0.325768869894894	-0.31183372756712
S100A6	0.00408934059953525	0.254866832512488	0.987198484387259	49.790030420383	0.0366114171208252	0.389204301875378	0.0940673495755657	0.925055656607484	0.985488017486204	0.168031543224706	0.19899965506646
S100A16	-0.0896555519546908	0.146027486441914	0.539239423124412	7.34297740367283	0.00498971227727116	0.325225557043014	0.0153423129554705	0.987759085592178	0.997110832812281	-0.179176096929074	0.1185100621888
S100A13	0.091898821911147	0.199656492984086	0.645311907148541	15.9830221195712	0.152630938768702	0.3313837215423	0.460586712160571	0.645095146752581	0.92925266634598	0.493255904345996	0.49431466447216
S100A1	-0.0291208070904931	0.200168688716402	0.884330855300037	18.5760709739129	-0.0633135739189733	0.319666665008069	-0.198061233308062	0.842997155281554	0.970572124970502	0.0450294607171885	-0.0553484860881343
CHTOP	-0.0949884856241983	0.0499273221027011	0.057101227099166	128.147969734564	-0.120592718284549	0.0879701968516144	-1.37083606267201	0.170426066269396	0.675931905761393	-0.198927949686442	-0.201146286465292
SNAPIN	0.0784497874311381	0.0941236774822153	0.404576560140112	30.3007377998305	0.124614126766084	0.163203489203756	0.7635506285684	0.445135080530877	0.862342653037429	0.443444043700366	0.423000932243699
ILF2	-0.0513114787212191	0.0763816695359272	0.501725423783744	50.7134847390702	-0.0458301162919686	0.142691962119557	-0.321182185816248	0.748072331226914	0.947628861869971	-0.0371592379991178	-0.0108462559441994
INTS3	-0.0380403227761289	0.0533326963772167	0.4756820567823	106.080678840922	-0.0413067018733889	0.0957268083778593	-0.431506101303831	0.66610041723425	0.930188818313711	0.011993805033517	0.000667600970527759
GATAD2B	0.0432767804187511	0.0399918714580985	0.279190583839485	531.706220693602	0.08242149276628	0.0776883376520927	1.06092491173364	0.288724026923217	0.774501478716627	0.313172021095837	0.315604194784978
ENSG00000284738	0.0449934986394402	0.119704055257295	0.707011461343153	16.8521483083455	0.0654565984118616	0.224806874410123	0.291168135243261	0.770922731653596	0.954184056873801	0.319530316102359	0.272421910763438
DENND4B	0.0697672965731279	0.0537397208385077	0.194203333860781	99.5669234483425	0.117388583820621	0.0970918032463684	1.20904731291014	0.226644669001504	0.730838351611446	0.411286268707742	0.404609102553375
CRTC2	0.00816383320413841	0.0695169892037541	0.906514146519036	42.2524357330374	0.0462232840046188	0.132309739391763	0.349356624970395	0.72682159252146	0.942181861900394	0.183122444963699	0.223465611475148
SLC39A1	0.0349670128892679	0.0817142230513263	0.66871059009918	28.5207057458648	0.0875243910166657	0.154940038131282	0.564892019340445	0.572147212261496	0.908098723755248	0.282394720108805	0.328593064445919
CREB3L4	-0.0434071127453446	0.167929200804642	0.796032930561697	7.71856004226879	-0.0659884011634349	0.311309453581953	-0.211970437788402	0.832130097485948	0.968408485267508	-0.00788344299185707	-0.0621569664338319
JTB	-0.0678057020428229	0.0814731858010997	0.405270318362104	67.2440097299954	-0.0715448493851795	0.141976503454569	-0.50392035051119	0.61431734925021	0.920347351693471	-0.0982497166334689	-0.0763002979659769
RPS27	-0.157122402228779	0.0831088540862851	0.0586828998506874	259.412740987131	-0.207067595899962	0.134279903749844	-1.54205946025786	0.123059145118959	0.616738902948237	-0.429056439569869	-0.421258634229138
NUP210L	-0.0857107418028701	0.104801191655646	0.413447817580139	88.0651367580668	-0.0917443643097044	0.1755625311532	-0.522573716083223	0.601270935345199	0.917504859938605	-0.164565506566766	-0.127715955048509
TPM3	-0.104204405282463	0.113690738546195	0.359373151771931	48.2765636131422	-0.122910279845743	0.195522558562012	-0.628624547211829	0.529594885893452	0.895412273326395	-0.233061411565894	-0.207045386069576
C1orf43	-0.0802638752160147	0.0395170771673354	0.0422429528493032	141.557047023242	-0.0959645080216072	0.076228534601373	-1.25890532362246	0.208064530730619	0.712831274720205	-0.144391674773631	-0.138457869532146
UBAP2L	-0.0716941652504757	0.0427622642967075	0.0936255182152075	115.062382194481	-0.0990174793572808	0.0855352650363337	-1.15762170509696	0.247018447698899	0.746068381390483	-0.112651612004707	-0.146228874324307
HAX1	-0.0881454880575915	0.083258988865304	0.289740824144865	40.1772956196666	-0.111722827125548	0.14974275577405	-0.746098377501008	0.455607989380108	0.865524524267067	-0.173583197861106	-0.178568948153228
ATP8B2	0.0169521082292353	0.165118385432286	0.91822775110707	26.0804710616071	0.0713070988645222	0.270882726204107	0.263239741654081	0.792365801224008	0.957692192043547	0.215672018058801	0.287313720104363
IL6R	-0.245709224825636	0.411277073569525	0.550220389732707	25.845203020675	-0.374808565068555	0.741629163031193	-0.505385418686388	0.61328815821485	0.920203810617223	-0.757159878429588	-0.848224934246209
UBE2Q1	0.204544176196368	0.0802622937988091	0.0108203826148112	36.3887964374688	0.298313213082754	0.171935715678929	1.73502760554893	0.0827359157154194	0.542138522029305	0.910466128498043	0.865132968135502
ADAR	-0.0610091155184189	0.039367493101916	0.121205538860202	176.18994726883	-0.0660097291045902	0.0727096426591615	-0.907853851160041	0.363955442431749	0.819049347481014	-0.0730768597028978	-0.0622112543765283
KCNN3	-0.43017527877442	0.410930282446943	0.295176721494668	9.54295073626199	-1.05914034403708	0.679111385850653	-1.55959738874118	0.118855053986252	0.608888255961003	-1.44037601463657	-2.59011666826034
PMVK	-0.0756628639074774	0.0784734230549944	0.334953397323093	42.0524725777756	-0.0754209679639088	0.143475901140101	-0.525669937352488	0.599117554839419	0.91652721356332	-0.127350679416641	-0.0861665340810436
PBXIP1	0.449483687245213	0.225763403190906	0.0464863651436206	5.10040522476077	0.730890530325256	0.402566839696381	1.81557559702756	0.0694354997949845	0.516567651976352	1.81766082779855	1.96621124096167
PYGO2	-0.0397574711078924	0.0981358991748811	0.685384395352046	24.3309324146219	-0.0360829813565992	0.19732582087871	-0.182859907517011	0.854907941577719	0.973755861436051	0.00563391700312922	0.0139640105026277
ENSG00000271380	-0.0634051365749864	0.150363897443687	0.673260117860676	9.9428065276771	-0.123888109981741	0.279273025964461	-0.443609294359514	0.657325084829361	0.929293389704777	-0.0819511225469067	-0.209534345786941
SHC1	0.0913399737939634	0.27597338459679	0.740664237545996	4.15895836025737	0.267819640588288	0.489948420958076	0.546628234997832	0.584634167063797	0.911052839813505	0.491186070665623	0.787514912827985
CKS1B	0.0774370279634164	0.108667125906567	0.4760885610179	11.4513958665189	0.13154098476969	0.221945116574432	0.59267348072322	0.553399692444894	0.901094113860491	0.439693035882765	0.440632492065978
FLAD1	0.015314827309751	0.083846454234494	0.855070100179001	32.6403642035697	0.0406380133296025	0.149531798373285	0.271768371488152	0.785800126076584	0.956379590836051	0.209607938951834	0.209248915538995
ZBTB7B	0.0374410787810187	0.0928366212430436	0.686726991601434	23.0062344843364	0.0504306418815122	0.167014557211544	0.301953570535984	0.762687457148953	0.951577298666692	0.291558041506426	0.234174981013483
ADAM15	0.128395470391315	0.0797738972355096	0.107508745431725	75.4971068245387	0.207635604880032	0.140295569638869	1.4799868977652	0.13887674330193	0.638311043785676	0.628430363957127	0.634323029093115
EFNA1	0.0346643822835543	0.0757968059886659	0.647431698517209	120.462967469459	0.0715337847660398	0.128727582865572	0.555698966559027	0.578416663180651	0.909299626091284	0.281273852021113	0.28789072428597
SLC50A1	0.0516238450233696	0.224432477595651	0.818076621487062	6.83565177003758	0.0666349780044505	0.413226532359515	0.161255323137084	0.871892309643199	0.976426796763891	0.344087461122655	0.275421347199015
DPM3	-0.108339304808806	0.146914835135328	0.460861319666709	20.8420418230414	-0.167277053416454	0.253688373962855	-0.659380052792435	0.509651747957164	0.888444730321397	-0.248376045437643	-0.319976158134822
KRTCAP2	0.0418876770445959	0.0911429557876777	0.645816162384309	53.5823139774009	0.0781066530661963	0.161637131351667	0.48322221764913	0.628937961566882	0.925331836924612	0.308027129557441	0.304621242015343
TRIM46	-0.366159061168112	0.270129263965539	0.175259671282778	13.5296671872484	-0.539146336035244	0.447422926611801	-1.20500382069832	0.228201826941884	0.732234574658264	-1.20327595253132	-1.26652876526901
THBS3	-0.177307865466548	0.286807420017956	0.536435424560645	4.63743457256037	-0.19929822801175	0.50284881145319	-0.396338270017572	0.691855498484809	0.934271343554923	-0.503818347821486	-0.401482557596557
MTX1	-0.252437751714844	0.140742770038911	0.0728753122533718	7.07091560001728	-0.293672573690607	0.277213282832019	-1.05937410606894	0.289429437511288	0.775495352571805	-0.782080659490397	-0.641702137766827
GBAP1	-0.720546267190845	0.231945647320166	0.00189296670916075	6.03930081768488	-1.10109778103768	0.446838676159601	-2.46419533443517	0.0137321251545669	0.310337564933795	-2.51583754550205	-2.69691473746869
GBA1	-0.0961311556156615	0.124477388925543	0.439949760934782	11.6810819209017	-0.161636515322543	0.231812592162207	-0.697272369093051	0.485632356537315	0.878183936853805	-0.203160113598529	-0.305618785025562
ENTREP3	0.416220084171706	0.136206443595036	0.00224458541759883	18.3896423262364	0.625353537833479	0.244107008867141	2.56180082962648	0.0104131015835802	0.288466096853072	1.6944607599177	1.6975783636003
SCAMP3	-0.118382721323537	0.0774314730290711	0.126296466065203	72.4559940908775	-0.149053341015606	0.128533234034018	-1.15964825856756	0.246192044303218	0.745941370594686	-0.285574348749411	-0.273589690386773
CLK2	-0.0208803020135989	0.05839510140823	0.720665573273561	38.5170108061609	-0.0284328562626508	0.12493217438756	-0.227586339564118	0.81996784073846	0.964586807836942	0.0755502308996138	0.0334365676377184
FDPS	-0.0852772315656505	0.0722068543278194	0.237597570471336	112.421159921524	-0.114670816015386	0.123239191844332	-0.930473612324811	0.352125920460883	0.811243556265584	-0.162959893051764	-0.186072731605918
RUSC1	-0.467038604143372	0.596505286107006	0.433651758124664	5.0040176103367	-0.83342978936707	0.866197468261851	-0.962170659583509	0.335963884859689	0.804413220613252	-1.57690855375246	-2.01559512543203
ASH1L	-0.0535942151939067	0.0253189504514183	0.0342799747871091	969.722356091491	-0.0585479151768972	0.0459443277823731	-1.2743230340473	0.202548956495036	0.706759281004847	-0.0456139230724018	-0.0432180227294593
ASH1L-AS1	0.0870017743159754	0.119801349997369	0.467705765605461	8.80843722232972	0.100761715493177	0.253430165276655	0.397591641796789	0.69093122257916	0.933962143190035	0.475118464610207	0.362287226831381
MSTO1	-0.0539477886366587	0.0695327004295923	0.437830398421816	90.1964022642487	-0.0600083840154552	0.113365645708721	-0.529334823087756	0.596573202789152	0.916101201295244	-0.0469234706897076	-0.0469354865033963
ENSG00000287839	-0.0959557996978315	0.199983305034995	0.631356064916905	3.56360597841028	-0.055753158996433	0.411769312643869	-0.135399014167558	0.8922964035359	0.979750354936732	-0.202510639128423	-0.036104276387483
YY1AP1	-0.145093696483409	0.0526541120334229	0.00585845068794964	197.856309603624	-0.186330551995464	0.085280770104421	-2.18490700502954	0.0288956657974696	0.399651103464492	-0.384505121389645	-0.368474755889337
DAP3	-0.0977374328641453	0.0628946939148063	0.120187911444702	158.500597465905	-0.120793363346808	0.0998456487685538	-1.20980097617285	0.22635527156833	0.730838351611446	-0.209109362860894	-0.201657006537282
GON4L	-0.135673638024014	0.0689815504312722	0.0492050610696219	142.700717793117	-0.174178068550972	0.113522274839749	-1.53430741937515	0.124954041333263	0.619783876981727	-0.3496155804378	-0.337541937758911
SYT11	0.00541481820488944	0.0450083211953225	0.904239922112439	597.949348752857	0.0225147506579013	0.0888775447422345	0.253323274435622	0.800018412136368	0.958265472541796	0.172940780825736	0.16311813159559
RIT1	-0.175031450047393	0.0801885587299624	0.0290543418660266	21.0935546411796	-0.255314900536239	0.178378553494787	-1.43130940090116	0.152341560827058	0.657495707071598	-0.495387074349844	-0.544066873912331
KHDC4	-0.162205172448893	0.0495433682134837	0.00106035210715173	105.632169438279	-0.213692585818604	0.0840481917454313	-2.5425006937192	0.0110062382735616	0.29138717826413	-0.447881749466607	-0.438121821840567
ARHGEF2	0.107328562383342	0.0441596045971418	0.0150792843154005	445.578020104948	0.169354129073128	0.0780576176024441	2.16960412416975	0.0300368486895206	0.406037290072994	0.550403804690935	0.536881717256896
ARHGEF2-AS2	0.0365546803871812	0.13328866051668	0.783890976887105	7.96256842367007	0.0328862931660973	0.244697919131615	0.13439547537962	0.893089859301896	0.979750354936732	0.288275043508615	0.189517759260453
SSR2	-0.0443001930315714	0.0694534413556475	0.523577744641991	42.467359177928	-0.0240297521045381	0.132855753276727	-0.180870993629355	0.856468837041107	0.973984057670761	-0.0111911890482014	0.044644187936428
UBQLN4	-0.00638043566055647	0.0729723312965257	0.930324662060213	36.3672106920098	0.00923765622843534	0.134316017408112	0.0687755370259914	0.945168290594558	0.989654028502212	0.129254110031727	0.129322739142428
LAMTOR2	0.00312745774869268	0.144041514351572	0.982677534196455	18.4478781891278	0.0231194436110349	0.250162411268615	0.0924177357173379	0.926366148666538	0.985488017486204	0.164468969673808	0.164657311404348
MEX3A	0.136602048086048	0.217564420521523	0.530089480387608	3.16450612755672	0.0180871967682563	0.449206581596806	0.0402647634946961	0.967882045642835	0.994199234999476	0.658825475599917	0.151848277178045
LMNA	0.0428028602851696	0.060765792029065	0.481189480641179	169.81771161436	0.0712013442471884	0.10722901964837	0.664011892309327	0.506682699674698	0.887710624489159	0.311416739429617	0.287044533286757
SLC25A44	-0.0358731448646709	0.0682069206102187	0.598925851085019	36.5801623114829	-0.0571638938447318	0.141171639922793	-0.404924770130849	0.685532810216511	0.933300931579124	0.0200204900926037	-0.0396951477260044
PMF1	0.0665901975958336	0.0875355769643714	0.446823415345177	77.5111405493144	0.0896288658324605	0.15149880318304	0.591614349086121	0.55410886299662	0.901094113860491	0.399519088561866	0.333949775033873
PAQR6	0.182339537057959	0.0493819206120609	0.000222117032534421	89.6805030625576	0.268191658004197	0.106380346147484	2.52106397202712	0.0117000579082392	0.294631120572058	0.828225697625996	0.788461842492216
SMG5	0.0366838397026831	0.0570558841444616	0.520259285116192	133.261059857737	0.0662205732672749	0.096164084870589	0.688620635826671	0.491062031523543	0.881803415528477	0.28875341731563	0.274366525242171
TMEM79	-0.196025045320795	0.122003251396897	0.108115838029054	16.5055371186698	-0.274330198895314	0.211547606189579	-1.29677760876893	0.194707717079541	0.696191634911172	-0.573142101579779	-0.59246823718295
GLMP	0.0488476088814423	0.0952355618526784	0.608011803701839	13.6630704496797	0.0668054493588243	0.1999533847289	0.334105118797564	0.738300237565557	0.945638024048627	0.333804976679136	0.275855263396094
CCT3	-0.202017786566021	0.0822963703154013	0.0140978919953427	149.009551389371	-0.274684658832148	0.134084813279159	-2.04858889022924	0.0405023319162525	0.444979552221479	-0.595337716605992	-0.593370476203533
MIR9-1HG	-0.452904256291014	0.143966835666591	0.0016558058749727	59.319442659564	-0.635578851090437	0.246645210881126	-2.57689516378554	0.00996921815030322	0.287831737422239	-1.52455846374525	-1.51198719059308
MEF2D	-0.143684205930802	0.0783630388554264	0.0667176805494577	119.004493294964	-0.196412810990713	0.133748444509813	-1.46852407675143	0.141961921114639	0.642244138491183	-0.379284720840286	-0.394138043995709
NAXE	0.151481865461224	0.0729523844978932	0.0378524944967129	65.6094845244002	0.242697761163758	0.12699331311398	1.91110661823532	0.055990880826893	0.488943532923336	0.713936598307383	0.723569915010632
GPATCH4	-0.281552651705386	0.182028524969279	0.12192350050937	13.3143419957871	-0.430886652813728	0.325358037039717	-1.32434611646348	0.185388121197935	0.687074317351141	-0.889914968577498	-0.990965576292482
HAPLN2	-0.0759626696545517	0.103459779442578	0.462812131049897	734.099999345695	-0.103178158448975	0.16638987860587	-0.620098766304019	0.535192764362629	0.898459819369089	-0.128461084934317	-0.156819428117719
BCAN	-1.15064297878245	0.50710244455375	0.0232650244216327	30.3229671618114	-1.7163006530054	0.785359122696674	-2.18537049281629	0.028861692561417	0.399651103464492	-4.10880821516539	-4.26284639570257
NES	0.0662498609138417	0.165534791285937	0.688996590591334	28.0415420707344	0.119396386483567	0.279870736007787	0.426612614761712	0.669661508063515	0.930456959267922	0.398258566596428	0.409719744744195
ISG20L2	-0.0517494166838202	0.109743616033702	0.637249229249398	23.6264896350839	-0.0742330877239052	0.200752593683061	-0.369773990771452	0.711550896155212	0.937974744356636	-0.0387812507017354	-0.083142914786058
METTL25B	-0.0557205874045249	0.0571278723312644	0.329378715911191	60.6109896391831	-0.0638644123177246	0.103906119731414	-0.614635716190801	0.53879532177319	0.899946946593369	-0.0534894740194602	-0.0567505850159507
MRPL24	-0.00427231453458241	0.0646640234440505	0.947322556810311	31.8473612320568	0.00234857604076521	0.126737492156853	0.0185310281969171	0.985215224890233	0.997110832812281	0.137062063525133	0.111787338620841
HDGF	0.0614452793040283	0.0504775921223497	0.223498334316393	54.8875956665263	0.105137774297422	0.109071566146936	0.963933846478242	0.335079093378123	0.804413220613252	0.380463597748343	0.373426006138347
PRCC	0.123126856133821	0.0492553659920238	0.0124275598614498	105.393211662618	0.204408900638231	0.0903399035092081	2.26266458893656	0.0236563732881437	0.369421835155289	0.608916734218133	0.626109806180432
ARHGEF11	-0.0428724950748242	0.0661896167957453	0.517164536757848	176.372937778549	-0.0387512921652277	0.110748056943776	-0.349904939505176	0.72641003990158	0.942181861900394	-0.00590335282685386	0.00717211703198385
ETV3	-0.130927827797048	0.100148236936041	0.191097157419447	19.0256143779395	-0.210416178659823	0.182921382378606	-1.15030936199853	0.250016476227787	0.747456387194609	-0.332038286095397	-0.429782085586103
IFI16	0.0237693026391489	0.0802191601170514	0.766997506740826	147.733007639178	0.0718381616887329	0.137933970646544	0.520815585544319	0.602495244769764	0.917954399514367	0.240921201444088	0.288665482469
DUSP23	-0.173064240816678	0.149502142899996	0.247025779432486	7.37306703846298	-0.171938973643396	0.303820606871014	-0.56592268514687	0.571446339635911	0.908098723755248	-0.488101023280018	-0.331842566443644
SNHG28	-0.361282294511341	0.168914949770161	0.0324485119874017	12.3958997018008	-0.360333221363465	0.293311132077591	-1.22850168969429	0.21925869547946	0.724947539810019	-1.18521362831991	-0.811379529251406
VSIG8	-0.164896174693232	0.255538899693251	0.518740595125637	3.37369706120509	0.0143186485322646	0.474368808076436	0.0301846333242833	0.975919803778885	0.995763151245805	-0.457848548867064	0.14225584961111
ENSG00000272668	0.00140960311455059	0.250463009799296	0.995509538013036	6.55929493688445	0.0427029292560621	0.42810112072379	0.0997496320118583	0.920543096353548	0.985230997826728	0.158106465676028	0.21450493329862
TAGLN2	0.137643461091087	0.152387762917984	0.366395962650141	13.0796797662395	0.22467761829071	0.273348472742428	0.821945760430203	0.41110776736249	0.84319922023572	0.662682608954632	0.677701611241911
KCNJ10	0.0675627158249227	0.0859217400993616	0.431675040657368	283.672044996961	0.107686646950616	0.148170344554108	0.726775977167901	0.467363201555021	0.870568407522605	0.403121052894304	0.379913882840999
PIGM	-0.0236969800181753	0.0752667663601029	0.75288322718846	74.3366500544919	-0.017717374512803	0.12803291661692	-0.138381402071892	0.889938994596247	0.979750354936732	0.0651179599097429	0.0607116550436731
ENSG00000225279	-0.0592429301403843	0.132117850107617	0.6538575173812	17.9997766800691	-0.05970410906239	0.23136524486268	-0.25805132961014	0.796367293017983	0.957692192043547	-0.0665353507153357	-0.0461609878729067
KCNJ9	-0.37752342549322	0.353427384537968	0.285440138901208	14.5204675988155	-0.477794395172323	0.494001549172257	-0.96719209883635	0.333448011284802	0.804413220613252	-1.24536671621624	-1.11036410663526
IGSF8	-0.0137183946700506	0.0514399361305861	0.789709678678272	230.584235980207	-0.00358738784946947	0.0903411855885721	-0.0397093288747283	0.968324864177981	0.994273607875436	0.102076144792097	0.0966779914422092
PEA15	-0.149429961382609	0.0926283346131358	0.106696533597201	95.3183395493587	-0.205170365179173	0.169994822469338	-1.20692125912352	0.22746246962819	0.731942089082199	-0.400565562248992	-0.416429440829642
DCAF8	0.0832945348633956	0.0285428535500762	0.00352027621278749	278.225463458209	0.133562972913306	0.0584041737744135	2.28687376743303	0.0222031921863125	0.363148393097809	0.46138777671091	0.445779241847128
PEX19	-0.0616046232493615	0.085679591718438	0.472133751420579	31.2022803978623	-0.0707740497620717	0.160806789540689	-0.440118542035587	0.659851253148183	0.929293389704777	-0.0752824714255238	-0.0743383117871435
COPA	-0.0162335025004777	0.0431855374001346	0.706990224944009	509.78969962119	-0.00725001580555211	0.0758077481769569	-0.095636870635288	0.923808980869038	0.985488017486204	0.0927608143165748	0.0873551723688561
NCSTN	0.0544033877683041	0.0613008473934573	0.374819548457742	69.1038201893292	0.0948211752411449	0.112457572685225	0.843172878242309	0.399131764542111	0.838168041212947	0.354382192396863	0.34716623102407
VANGL2	0.0523224140897861	0.0997500216973708	0.599906228675538	12.8999262357467	0.0651515625317605	0.198388164655338	0.328404482419348	0.742605854285696	0.946251419030128	0.346674786260338	0.271645475276361
USF1	0.0333899155808015	0.119636453856514	0.780172051711271	18.3187881079546	0.0790523404998644	0.211539948839323	0.373699345838025	0.708628012071461	0.937772890424837	0.276553546047522	0.307028385997682
ENSG00000289121	0.0941920043382152	0.103602987473835	0.363264084339861	16.7478331087413	0.154781339147217	0.200793094324231	0.770849912284751	0.440795898627285	0.860956890116237	0.501749278622188	0.499788273559558
ARHGAP30	0.234577506434775	0.173635853025872	0.17670379190519	6.64633096204314	0.405922140822286	0.324040037918131	1.25269131379636	0.210318068355843	0.714720831458561	1.02170207356038	1.13903973017152
PFDN2	0.0281362090553313	0.0619922124421461	0.64992467771877	76.8890651963852	0.0368559987884754	0.130087203675001	0.283317634227524	0.776933360685645	0.954719089731061	0.257095130820113	0.199622210964439
NIT1	-0.0315951789663119	0.0824108214899498	0.701433368464398	24.8718814145346	-0.0342807220336777	0.152578964718219	-0.224675282710084	0.82223189456668	0.965048017244283	0.0358650060310949	0.0185514645908754
DEDD	0.0809922820633713	0.063136607971662	0.199558594355149	34.4938226443438	0.129571930951389	0.130374918564563	0.993840934882143	0.320300313640245	0.799225025546356	0.452860808041428	0.435620480823277
UFC1	0.0136871032300352	0.0940676610713914	0.884313945862154	30.2273682909943	0.0215936191780886	0.189694157597281	0.113833865268174	0.909369492470048	0.982397858941674	0.203579255989584	0.160773492109397
USP21	-0.122064889800169	0.1216244711314	0.315561263250169	17.6177772940444	-0.153741905699371	0.208850138395752	-0.736135043435041	0.461648518162604	0.868674737066887	-0.299212180023052	-0.285523919247738
PPOX	0.0345133648414598	0.107960256813838	0.749206498805912	28.3934895786213	0.0606755755925375	0.184948177000735	0.328067984105064	0.742860260502998	0.946251419030128	0.280714521179048	0.260252339825689
B4GALT3	-0.562188087839796	0.151512072591314	0.000206836584777638	13.2888860939158	-0.808036144815998	0.28534056207626	-2.83183063401985	0.00462823562742777	0.20567354640436	-1.92931844826459	-1.95095837919371
ADAMTS4	0.0394198536158979	0.0825117098448215	0.632829151002338	160.513041858471	0.0641551053207165	0.143146798955821	0.44817701680159	0.654025448342512	0.92925266634598	0.298886928681977	0.26910910237573
NDUFS2	0.0985421964747595	0.039308895742853	0.0121806333622462	199.920170447147	0.16300857821726	0.0741893220859956	2.19719730055371	0.0280063583169917	0.392757676534267	0.517861302486009	0.520729811232213
TOMM40L	0.362833999336044	0.144775554125659	0.012204251621996	8.86699293079736	0.563687665192563	0.279751609999295	2.01495771621826	0.043909079707816	0.451244059308588	1.49673205142174	1.54061462594386
MPZ	0.671985034238269	0.411215622731952	0.102228877345645	9.01761996666931	1.02262470064175	0.631146614491199	1.62026489117136	0.105175387274292	0.588080642064929	2.64175017832834	2.70878867989009
SDHC	0.0418464455406784	0.072258700786716	0.562508329695514	65.5391107486584	0.0807866192160816	0.123283683446689	0.655290440368907	0.51228077450031	0.889534276707573	0.307874418377289	0.311442802883025
ENSG00000289106	0.338237456699479	0.240004877153464	0.158748223487346	3.11272088617952	0.510365042071614	0.449039116191343	1.13657145595783	0.255717478274194	0.75012165076952	1.4056326081124	1.40488771787841
ENSG00000283696	-0.361797126562263	0.135802088588973	0.00771831508572367	9.11844473246833	-0.498854100531532	0.230970751682205	-2.15981502808594	0.030786991791262	0.4079067828387	-1.18712043749752	-1.16396928443553
ENSG00000288093	-0.557469875239925	0.18886691485992	0.00316076397599729	5.41730643137039	-0.838505512992027	0.370999534406976	-2.26012551291294	0.0238134621254239	0.370383933185145	-1.91184336863188	-2.0285148250546
ENSG00000283360	0.0607217425569568	0.138165495229093	0.660309729635697	9.19648166157966	0.0498392473744359	0.280151791105683	0.177900870016693	0.858800827571416	0.974321761911352	0.377783798564938	0.232669650945412
HSPA6	-0.482914160722504	0.569156961334733	0.396174753318457	8.2564275868396	-0.772293914317479	0.807573798532745	-0.956313733457716	0.338913753531926	0.805517423926877	-1.63570764547663	-1.85998043870637
ATF6-DT	-0.0313391446078836	0.177473108454883	0.859834130415844	4.63380174739519	-0.18159095126665	0.350067679267446	-0.518730982667832	0.603948352829587	0.918253133243583	0.0368132932707093	-0.356410620354828
DUSP12	0.0589831640266446	0.0809830404345764	0.466405660857104	37.4290172197282	0.105370161401998	0.143899813418518	0.732246685376439	0.464018014033675	0.868856403910624	0.371344538437966	0.374017522109099
ATF6	-0.104467724877298	0.0446493864070831	0.0192974352823825	290.535784994445	-0.127900205312527	0.0772768642340467	-1.65509051875033	0.097906137836646	0.57577759568969	-0.234036681499411	-0.219746695859748
OLFML2B	0.00810190321582623	0.266930337227042	0.975786225202314	13.0607139946896	0.0103906773720127	0.424983683674257	0.0244495912929613	0.980493992000516	0.996421477832014	0.182893071773216	0.132257628418165
NOS1AP	-0.0793755491071025	0.190698672465377	0.677237716419393	87.4137258571464	-0.0970425172062436	0.297643452613348	-0.326036122596341	0.744397025173449	0.946599360560685	-0.141101537001229	-0.141201824066509
C1orf226	-0.099207488017807	0.218198927743803	0.649350025176522	4.40522295813146	-0.112165225996147	0.430652635026401	-0.260454057106306	0.794513549732602	0.957692192043547	-0.214554079547764	-0.179695026116458
UHMK1	-0.0969879934985125	0.0582838298264806	0.0960997414568072	80.9048836688589	-0.142535801455801	0.119077480538107	-1.19700048079357	0.231306367349886	0.734504216576415	-0.206333626855552	-0.257000005917574
UAP1	-0.33850397791637	0.300590866175949	0.260111080575315	6.7396708088404	-0.546121312515125	0.513890077698071	-1.06272009563102	0.287908904841719	0.774157899953767	-1.10084843960266	-1.28428280541246
DDR2	-0.520009146416742	0.261638207605771	0.0468656581839399	14.9900099478996	-0.760486819282179	0.406892216725552	-1.86901294254819	0.0616210137507517	0.501273105203702	-1.77309819650835	-1.82992676901459
HSD17B7	-0.0347266490496469	0.0999217421193773	0.72818682497591	72.4004394896467	-0.0303395490612248	0.171639492010936	-0.176763218684495	0.859694381285622	0.974656990826019	0.0242668238984738	0.0285832895535903
RGS5	0.0495895073834184	0.148339221803579	0.73815468822925	26.5462119850452	0.125132396727363	0.260414842808385	0.48051176875289	0.630863536863161	0.926113453054847	0.336552783211164	0.424320131774224
RGS5-AS1	0.154338814243075	0.211843438995328	0.466276173611335	3.53993232195072	0.328324371903339	0.391236991140934	0.83919562653284	0.401359541117987	0.838661946571144	0.724518022186158	0.941523092172351
ENSG00000232995	-0.173013519213538	0.15064211852479	0.250759347969744	7.39093499347635	-0.243911605132737	0.31851483601623	-0.765777846280004	0.443808498136138	0.861593546282294	-0.487913163145442	-0.515041032040979
NUF2	0.129612202743064	0.0845096751605223	0.125104306877959	21.5231412260696	0.27577438760605	0.176354205104076	1.56375283165661	0.117875625320571	0.607699819156691	0.632936836331664	0.807762851769676
PBX1	0.102163823230095	0.0495171250498677	0.0390934559502489	930.444426886113	0.171953470754397	0.0889412428985602	1.93333784362013	0.0531945927848241	0.482086032068332	0.531274902363043	0.543498057353369
ENSG00000271917	0.147077836402444	0.19643989381985	0.454027953375785	5.4489579637214	0.290450085513543	0.378176741917293	0.7680273621297	0.442470929154523	0.861101823784234	0.697625175946071	0.845118236484502
MGST3	-0.175496749815643	0.116547858611043	0.132120761182299	109.352394197348	-0.245195318018462	0.185542348078651	-1.32150595568902	0.186332718018255	0.688474266199175	-0.497110428338485	-0.518308582859476
ALDH9A1	-0.220392209175915	0.115671622040915	0.0567376401252966	28.2227203873009	-0.331678687333861	0.209179057306496	-1.58562091064343	0.112825329849209	0.603733037124613	-0.663391983241149	-0.738442545317346
TMCO1	-0.15604511973999	0.0895790615073924	0.081511580275056	64.292406060148	-0.208267096796319	0.157177875436294	-1.32504079354815	0.185157621535283	0.686931791243055	-0.425066454616875	-0.424311832634532
TMCO1-AS1	-0.273298169629543	0.0926993093218769	0.00319607160338092	18.7501934067866	-0.360739127265457	0.17866202768411	-2.01911470468295	0.0434752988442624	0.451244059308588	-0.859342431086057	-0.812412718352361
UCK2	0.0999922788108017	0.105833347033771	0.344756492588929	33.6973671301114	0.162355883580675	0.172059349692694	0.943603959160894	0.345372068305767	0.80833616658323	0.523232044850823	0.519068448385648
POGK	-0.000137138033847959	0.0615151188223788	0.998221246559134	114.632981092335	0.0137577677379002	0.103654820407173	0.132726752927239	0.894409484272281	0.980294717218768	0.152377723240769	0.140828188863068
TADA1	-0.0377877027114781	0.0603777193257204	0.531409996507325	58.522461373739	-0.0592377991786302	0.11755128611031	-0.50393152758058	0.614309494627215	0.920347351693471	0.012929446582758	-0.0449740470395661
ILDR2	-0.147634758413107	0.182362607452269	0.41818905125607	30.8405722031022	-0.20114315036737	0.292270990779366	-0.688207713776191	0.491321987017942	0.882030425599178	-0.393916579358782	-0.406178605770728
MAEL	-0.177599604405487	0.454495123806558	0.695972871578599	5.53136385061963	-0.30845424611737	0.695588975126469	-0.443443264840833	0.657445147812192	0.929293389704777	-0.504898875899018	-0.6793272690356
POU2F1-DT	-0.366662175346899	0.181339446623942	0.0431798759785432	4.81727554609909	-0.481631393466647	0.348545615618791	-1.38183173703557	0.167023371808252	0.672692197754639	-1.20513936164071	-1.1201307663429
POU2F1	0.0354402604919574	0.0317072152700303	0.263680240561322	569.656434369295	0.0763327800199105	0.0600475825743997	1.27120488031859	0.203655770836229	0.707577901547594	0.284147510888774	0.300106042091158
CD247	0.347507899608686	0.192340965345384	0.070804625117544	19.6412263433998	0.518817597265386	0.32885718969759	1.57763799460331	0.114648798492016	0.603733037124613	1.43996801047925	1.42640277311305
CREG1	-0.174964385178707	0.122707842638825	0.153908332442684	53.3143545048186	-0.235046337647305	0.199472535106806	-1.17833935143728	0.238661345666342	0.740497478425885	-0.495138682846485	-0.492475462784536
ADCY10	-0.212188609889942	0.154516943292769	0.169678225665819	11.3319323203303	-0.135022707097746	0.303497002060477	-0.444889755684772	0.656399426238193	0.929293389704777	-0.633007902879626	-0.23787624554086
MPC2	-0.195812059782829	0.145923494762182	0.179634372746908	28.7094130631941	-0.245210601501765	0.245817351276393	-0.997531704855344	0.318506492392398	0.796918240177295	-0.57235325640636	-0.518347485295473
DCAF6	-0.104216608798867	0.0903486112844927	0.248707552763909	114.487059376844	-0.14415815462705	0.15649840963933	-0.921147728972327	0.356973304185535	0.814645628207443	-0.233106610339041	-0.261129528563605
TIPRL	-0.111028427185668	0.0537291418076936	0.0387862861711553	51.4073280080635	-0.0998525497202399	0.107629580111919	-0.927742630013121	0.353541089547861	0.812300471182862	-0.258335882279047	-0.148354454645523
SFT2D2	0.079443234012542	0.0479008736268225	0.0972181238424839	126.272717552939	0.125002951523585	0.0875630984615496	1.42757569935098	0.153414022211071	0.65914132768719	0.447123521416429	0.423990643158619
TBX19	0.0780608497325284	0.138302960194367	0.572468857517214	21.2429993221406	0.103059394547459	0.234823156451948	0.438880884256185	0.660747848441075	0.929293389704777	0.442003515722556	0.368135717687826
ATP1B1	0.0476629207513641	0.0428945041948427	0.266496841942103	1129.39467727748	0.0834801988708066	0.074276679438512	1.12390860094807	0.261051802163033	0.75590435319559	0.329417188088683	0.318299015439083
NME7	0.0286536708788496	0.0763604188774029	0.707480160211816	112.780300644549	0.0675266325541139	0.126098268554267	0.535508007590553	0.592298621901919	0.914072335997394	0.259011680017815	0.277690956381853
BLZF1	-0.0870629697830472	0.0513091201148223	0.0897283795070786	165.050380137981	-0.0999796832524494	0.0846521331526148	-1.1810651371561	0.237576848108128	0.740038892794447	-0.169573820866936	-0.148678059153859
SLC19A2	-0.239189574799211	0.198867854638056	0.229070621111792	8.92413750817867	-0.346477282529398	0.353618394898597	-0.979805597015825	0.32718208879934	0.801310148035909	-0.733012725036732	-0.776110751644078
SELL	-0.280271675064839	0.223801840339886	0.210453032773124	13.7362253039199	-0.30880488474892	0.366084285500834	-0.843534937115503	0.398929334861355	0.838168041212947	-0.885170551422192	-0.680219781341317
METTL18	0.237373389621627	0.166307697182037	0.153489259532123	6.03927485784499	0.298228440417151	0.328232619632602	0.908588673334674	0.363567287626177	0.81898961873954	1.03205732574535	0.864917188582335
SCYL3	0.0655961946356396	0.0753748185169449	0.384154672089376	51.0364398727438	0.116444214377458	0.130871047261879	0.889762990468381	0.373593162902973	0.824603599743853	0.395837550157892	0.402205313371787
KIFAP3	-0.161069801535472	0.135125526880407	0.23326074182696	87.8436788450908	-0.195526480135321	0.218018060062858	-0.89683616154986	0.369806348776509	0.822531021372395	-0.44367661951438	-0.391881985694666
GORAB	0.0445215943640311	0.19131671331945	0.815985458812869	11.0787092406462	0.0585581005822861	0.327211372390477	0.178961079972507	0.857968261957214	0.974068719809343	0.317782500670723	0.254862538663893
FMO4	-0.124737521463148	0.0949537646555937	0.188958665582212	47.09931619603	-0.19509852528803	0.164365691805923	-1.18697839643077	0.235236142034054	0.73753624858272	-0.309110939383902	-0.390792673413785
PRRC2C	-0.0356589224918679	0.042805843326159	0.404822924473022	556.990350394337	-0.0294908945192223	0.0695657597012893	-0.423928303893384	0.671618101571078	0.930523431673131	0.0208139161929757	0.0307434469175751
VAMP4	-0.102350986741465	0.0816814028979666	0.210187043722374	46.0269136289618	-0.124300377377412	0.147524474364994	-0.842574616262498	0.399466392492057	0.838168041212947	-0.226196812756257	-0.210583727374634
METTL13	-0.0228893033527786	0.0903934774238581	0.800099349203399	21.566848817581	-0.0275612153582222	0.184481684524194	-0.149398111955161	0.881239501454064	0.97883221643177	0.0681093923105795	0.03565523427445
DNM3	-0.00329657580654914	0.0279805588254307	0.906212933790501	5262.4383161537	0.0131482014809174	0.057372244468489	0.229173559492497	0.818734022203503	0.964372944399195	0.140675955780342	0.139276604592099
DNM3-IT1	-0.0682258846397196	0.126798345697815	0.590531451863855	9.66065243177103	-0.0607913670632213	0.250154075292418	-0.243015697394332	0.807993237146133	0.960719009773847	-0.0998059679014278	-0.0489284842578376
PIGC	0.0190758085668857	0.04240992585999	0.652857651919363	174.072129726593	0.0626673663218539	0.0818996451052789	0.765172623657861	0.444168759159709	0.861917378134461	0.223537673056516	0.26532222538984
C1orf105	0.0690657518731087	0.15697077566103	0.659943518165616	13.4674896406731	0.0941793292033228	0.278607291544091	0.338036124903137	0.735335964755442	0.944328219513884	0.408687922567282	0.345532482099715
SUCO	-0.00935801735020697	0.0310805062531685	0.76334616748857	213.544397616488	0.0199179305398363	0.0657035787560314	0.303148335554064	0.761776819687677	0.951276152169252	0.11822589202795	0.156508209862601
TNFSF4	-0.0970959217227031	0.205330913385464	0.636302132382043	4.92045640518787	-0.0822155363469375	0.379313823331842	-0.216748062658954	0.828404689657762	0.967002472047394	-0.2067333660094	-0.103461365135698
PRDX6-AS1	0.0391556489082951	0.052615590607406	0.456765531617609	154.815979453387	0.0836056697869564	0.0955291635292679	0.875184778115863	0.381473374212798	0.829227255722791	0.297908380512099	0.318618387939992
PRDX6	-0.0137238238102689	0.0850998787194468	0.871882912673603	38.1393476114421	-0.000365950958596687	0.159371313744946	-0.0022962159876673	0.998167886325175	0.999928670334657	0.10205603661434	0.104877806888918
KLHL20	0.000975490623234933	0.0477983545737657	0.983717538226054	120.699931205397	0.0196386617702373	0.0785067055657435	0.250152666943735	0.802469288008356	0.958458260616717	0.156498621562454	0.155797361738514
CENPL	0.0416291784331594	0.136182755288187	0.759843640392776	7.19438164414768	0.0527395864849714	0.255995182877965	0.206017886321372	0.836776939728146	0.969431031971286	0.307069715340896	0.240052147093837
DARS2	0.156390386338343	0.0880109653591004	0.0755777727835415	17.4739351113955	0.214560828604695	0.173978756853743	1.23325877529443	0.217479233123446	0.722180320768272	0.732116532210491	0.651950429037002
GAS5	-0.160560514286772	0.0787397031711844	0.0414370252141304	42.5709290201924	-0.207951777457888	0.146807459175038	-1.41649326693917	0.156631134111298	0.664073859866987	-0.441790346897668	-0.423509221728435
ZBTB37	0.0256499288206948	0.0324324184987499	0.429018020892682	227.88118569555	0.0636209611771057	0.0695665691183449	0.914533546549857	0.360436558974726	0.817420017164131	0.247886570550765	0.267749496849402
RC3H1	-0.0255514570102686	0.0276966678425812	0.356243718312344	345.798867955599	-0.0296744598538396	0.0551352943772936	-0.538211687975688	0.5904309118059	0.914052693657105	0.0582494408619266	0.0302762014251862
RABGAP1L	0.105290146759217	0.0423074600219627	0.0128214758087217	934.401152687464	0.171332065676136	0.0803237719053151	2.1330181789533	0.0329232349582343	0.416251006720542	0.542854022945808	0.541916338657024
RABGAP1L-AS1	0.0786687596106558	0.152171880277551	0.605174978642835	11.0455950731096	0.0870772522886367	0.267774729791384	0.325188461048868	0.745038441265489	0.946839859461132	0.444255061897071	0.327454921693751
ENSG00000289425	0.259757868513966	0.124435994134459	0.0368446078114598	8.39979154743491	0.414045756596233	0.234638844784077	1.76460874147779	0.0776295453256846	0.530992139062603	1.11496383809519	1.15971750607179
ENSG00000287697	0.0660457632825477	0.146933538339237	0.653075240162346	5.57831595418983	0.115972754854091	0.310710513802201	0.373250178872026	0.708962252848165	0.937772890424837	0.397502640006811	0.40100526469377
CACYBP	-0.262568135961391	0.115511515182059	0.023020722545654	99.776733843257	-0.397785752417759	0.212089299831544	-1.87555785574146	0.0607160180198849	0.499665545698022	-0.819601069533644	-0.906710852837918
MRPS14	0.0250910692200519	0.064007111216163	0.695054962836756	42.2974412869193	0.0338275382593386	0.12293686877218	0.275161866388724	0.783191882717532	0.955918217588689	0.24581669433853	0.191913595750861
COP1	-0.0730145809267234	0.0293942686041358	0.0129925517659	374.591736826106	-0.0884073330987752	0.0615038023603346	-1.43742873945939	0.150596207535665	0.653489519504614	-0.117542101486113	-0.119221906896564
COP1-DT	0.0652284623718076	0.0656679835272009	0.320560406909948	134.960138404585	0.0823036497027515	0.112668341798271	0.730494905570845	0.465087725838091	0.869305680497934	0.394475561807863	0.31530423814906
PAPPA2	0.047327649519354	0.121387671284957	0.696619044027494	43.7343485871761	0.0367588001252837	0.212382900694619	0.173077964398548	0.862590145406007	0.974658191830569	0.328175427283311	0.199374802392786
ASTN1	-0.0937697750341196	0.429860082034237	0.827319856930692	11.0201308837751	-0.0767478885742344	0.630203167270759	-0.121782771906097	0.903071058409981	0.981891579688011	-0.194414150411811	-0.0895440654391562
BRINP2	0.22355988665494	0.310680739842589	0.471783154180908	6.9783150889073	0.345910745305923	0.561007885367492	0.616588027241955	0.537506493634743	0.89909463117956	0.98089556496413	0.986287283172541
RASAL2	-0.213078094503664	0.187265698651143	0.255187985947342	35.1455243415602	-0.309188418720139	0.312820302387634	-0.988389872269241	0.322961745625772	0.80070311973255	-0.636302331464148	-0.68119602513813
FAM20B	-0.139059490707371	0.0770954962067451	0.0712735804060216	73.3496788608008	-0.175395934847225	0.127392673579539	-1.37681335918988	0.168569959464159	0.673893707234956	-0.362155932109936	-0.340641883282084
TOR3A	0.277713257281338	0.167463258586765	0.097246164935469	11.5010152948241	0.460318781675804	0.291832728903339	1.57733775579459	0.114717829296157	0.603733037124613	1.18146610816134	1.27750043296644
ABL2	-0.00500120271998677	0.0506301734323266	0.921313666941955	164.99453269298	0.0120653832974378	0.0858198240346708	0.140589699794344	0.888194085786873	0.979656969130433	0.134362443952325	0.136520409276887
SOAT1	-0.210460652733763	0.111684120670172	0.0595071433938527	32.4114814959888	-0.28445831179613	0.193458523103549	-1.47038397291947	0.141457789592623	0.641696272058192	-0.626607981666462	-0.618248241393313
TOR1AIP2	-0.120504076596837	0.0446068227238853	0.00690333206273169	109.519015354909	-0.166298050265809	0.0801763419693926	-2.07415362413632	0.0380650456987188	0.43788237275538	-0.293431318215179	-0.317484212636904
ENSG00000272906	0.0363117493713724	0.120602849907408	0.763349424057903	15.4141386317496	0.0620659809155342	0.22186931338499	0.279741168206694	0.779676091091204	0.954994792753792	0.28737528777344	0.263791464579924
TOR1AIP1	-0.0965786173659462	0.0587396455616198	0.100138791610952	92.2073049510123	-0.126785161455425	0.109170622898731	-1.16134870433994	0.245500120359867	0.745276768234476	-0.204817400029206	-0.216908473615157
ENSG00000260360	-0.0406349638414149	0.180048439105445	0.821443263696579	4.02620726098667	-0.10041365530548	0.354195400537057	-0.283497908649365	0.776795184591069	0.954719089731061	0.00238390334417495	-0.149782687574164
CEP350	-0.0873830262638436	0.0293273346345942	0.00288647492570346	597.104391463373	-0.10497954709383	0.053811014802449	-1.9508932786202	0.0510697423791106	0.473333925238976	-0.170759230038416	-0.161404665990128
QSOX1	-0.128894080557952	0.0768971632991117	0.0937014294478027	59.1251818354489	-0.163487532374326	0.138202034970751	-1.18296038411393	0.236824848311565	0.739044691528877	-0.324505794881036	-0.310330346582557
ACBD6	-0.04175770888422	0.0303524988427225	0.168896407526967	430.688580348128	-0.0322161154601006	0.0617127549062199	-0.522033338311617	0.601647118682314	0.917688263763602	-0.00177446354051952	0.0238066949265552
XPR1	-0.00785537993354642	0.0743876337894492	0.915899236173801	126.579705878302	0.0140235858464708	0.132506065886601	0.105833538658315	0.915714426212822	0.983723979291252	0.12379128526944	0.141504799799899
KIAA1614	0.185131234265879	0.139054196336397	0.183070491161698	45.05327283898	0.291564117126804	0.235470977398562	1.23821678725738	0.215635688578565	0.7202752549264	0.838565445991752	0.84795388217305
ENSG00000243155	-0.0513737812067695	0.108826438599966	0.636876271822093	22.8161380176653	-0.0684120265273654	0.20146187952175	-0.33957802185589	0.734174331621501	0.943731003154043	-0.0373899908262241	-0.0683260398533663
STX6	-0.104671311478251	0.0763281061635853	0.170270925354489	145.765664038108	-0.121451871978805	0.127929855055235	-0.949363007769894	0.342436017837176	0.806939924476234	-0.234790715360433	-0.203333168273598
MR1	-0.147693444065554	0.244047445553747	0.545057195497864	4.47019204512895	-0.21900951341157	0.475702265831676	-0.460391991256701	0.645234882161162	0.92925266634598	-0.394133936340498	-0.451655479795921
IER5	-0.191751109292974	0.316255027131492	0.544303621211698	9.84765233437301	-0.242031934183126	0.532774073094014	-0.454286247034428	0.649622813469369	0.92925266634598	-0.557312511274052	-0.510256535119427
CACNA1E	0.886710982397484	1.30837652570341	0.497950191381089	7.81209701463959	0.107630780702729	1.6974758793389	0.0634063682511037	0.949442916326372	0.990436275421816	3.4370413958954	0.379771681414152
LINC01344	-0.212294555025556	0.162068964616297	0.190228793962911	49.8124951746947	-0.373213074712899	0.251598291095285	-1.48336887777809	0.137976431495356	0.638309829397948	-0.633400297169279	-0.844163787960695
GLUL	0.0304014525032702	0.0848337962725613	0.720070276729471	793.213265615109	0.055991012931131	0.141994846578621	0.394317218407847	0.693346852535159	0.935023748265279	0.265485026104037	0.248328297675148
RNASEL	0.109633376566589	0.24732139400963	0.657561029835041	6.2767896776591	0.244966610855909	0.437461828895135	0.559972538574629	0.575498169049026	0.908650658447643	0.558940260083374	0.72934502387732
NPL	-0.0707081541938089	0.118572565002601	0.550956052398063	34.3729502593076	-0.0844437008829223	0.202235993526132	-0.417550305514784	0.676275936746441	0.932172910488146	-0.108999673612941	-0.10913291438496
DHX9-AS1	0.195301526278578	0.0714241993045245	0.00624962123769185	35.1959134123615	0.289681235658665	0.135541216010605	2.13721880461807	0.0325801992532906	0.415561591203161	0.876233664421483	0.843161213227555
DHX9	-0.0106685091664155	0.0481436305865516	0.824627212855802	221.771516731181	0.0117081659084885	0.0817702635938037	0.143183663521609	0.886145131498239	0.979427176231471	0.113372158042566	0.135611151463382
SMG7	0.0135629736658662	0.0468075577256945	0.771999593721417	210.060486052198	0.0392058010994041	0.0791929280944472	0.49506694654157	0.620552864775439	0.921603258303265	0.203119511123767	0.205603375872699
ARPC5	-0.0325923303985222	0.058924637925789	0.580182001583853	182.162026204751	-0.0331707898633013	0.103560720365632	-0.320302811202821	0.748738792299068	0.947927670246897	0.0321718064740797	0.0213766755957027
RGL1	-0.046629930832767	0.0425457661751509	0.273081128877877	657.679519840138	-0.0443421662323121	0.0783760936302513	-0.565761371592486	0.571556009000162	0.908098723755248	-0.019819955289117	-0.00705884172613074
ENSG00000289581	-0.0377228691984332	0.0672381626424675	0.574774624323542	31.6409187973755	-0.0164655783617533	0.127375160469454	-0.129268362065788	0.897145304768405	0.98040609013059	0.0131695737027948	0.0638979653031072
COLGALT2	0.0373670328970483	0.0422977040040338	0.377004342158604	1345.6149205028	0.0708337125896678	0.0758530616918932	0.933827995992918	0.350392625717718	0.810734937412461	0.291283794068128	0.286108767091064
TSEN15	0.0967485932402997	0.0441205117076882	0.0283199374687838	262.14035235304	0.158812375629107	0.0830139133294665	1.91308142526435	0.0557376292750831	0.488943532923336	0.511218244614363	0.510048836261902
ENSG00000285847	-1.06445982317461	1.24579945276305	0.39286171257902	3.0616110842761	-1.62740795022159	1.61228105727593	-1.00938229279405	0.312791327239081	0.793056590797403	-3.7896073577715	-4.03657973828288
EDEM3	-0.0911382606424533	0.048123734503832	0.0582473340040177	156.899309166589	-0.0971287009691444	0.0880681994239237	-1.10288051310788	0.270079057779502	0.762846518847054	-0.184667679142107	-0.141421195413591
RNF2	0.107916039798592	0.119489454810609	0.36645011551779	31.6230078436784	0.188921076119292	0.218970666079505	0.862768879054772	0.388264553074331	0.833292372712647	0.552579674132301	0.586687241955716
TRMT1L	-0.00112348414309044	0.0540394942475459	0.98341312972398	119.934924607303	0.013953435096713	0.095141372114329	0.146660015371078	0.883400380363891	0.979165895707543	0.148724543898045	0.141326238735085
IVNS1ABP	-0.0785535089953743	0.0338094600293337	0.0201567064862077	260.692288042899	-0.106443576369221	0.0629354776100817	-1.69131276048614	0.0907770841798687	0.556197827339205	-0.138056905986907	-0.165131192466806
TPR	-0.0735540032629	0.0483053780127964	0.127836865400313	265.925416871999	-0.0851291424642273	0.0823412774329269	-1.03385744207784	0.301202813079389	0.783624347704062	-0.119539986931252	-0.110877630999501
ODR4	-0.0241453704233357	0.0424754178475826	0.569725945141492	181.064363760547	-0.0161973159082093	0.0785576195384094	-0.206183894107049	0.836647268199957	0.969431031971286	0.0634572339736253	0.0645807980528577
PDC-AS1	-0.105928481901196	0.128843964016597	0.410994107013151	161.718446986658	-0.122485768492613	0.201827460954841	-0.606883562391042	0.54392818749438	0.901009987695602	-0.239446960238728	-0.205964838826649
PDC	0.173019972969368	0.243697615581423	0.477717709586338	3.97162875551607	0.255268127643983	0.450513071516638	0.566616473046234	0.570974780597193	0.907969154432052	0.793708362693963	0.755566408726641
LINC01036	-0.356687172280232	0.228887700564395	0.119150277390716	4.58878920033744	-0.435654566177669	0.438953568537121	-0.992484393348375	0.320961288864926	0.800181620278227	-1.16819444463309	-1.00310177854464
ENSG00000285280	-0.171338333752173	0.277173477266197	0.53646802666165	15.7235130429655	-0.263201479463149	0.43720439787578	-0.602010137002168	0.547167389734761	0.901094113860491	-0.481708695093765	-0.564141298430714
RGS2	-0.142319935275894	0.351497843561231	0.685554242303466	3.94279811919521	-0.420745764993628	0.758855829432052	-0.554447562600296	0.57927258308723	0.909374614802234	-0.374231803484308	-0.965153054921602
UCHL5	-0.29057950915639	0.0725160281164097	6.14669301800623e-05	76.4460246501399	-0.385510086197236	0.129371108239786	-2.97987774428509	0.00288363446015569	0.165120992641998	-0.92334819131819	-0.875464486417121
RO60	-0.106374832944226	0.0306443072565543	0.000517992263602222	174.499767032353	-0.12559226808416	0.0733904884591079	-1.71128807998243	0.0870279457236003	0.549207261864608	-0.241100132887476	-0.213872093942566
GLRX2	-0.00158313902686798	0.127592916877199	0.990100314282526	22.3738916349016	0.0128402800023079	0.22720800017374	0.0565133269624716	0.954932879111774	0.991742868485479	0.147022097149928	0.138492824129464
CDC73	-0.0327896720203549	0.0421827729040057	0.436967775067313	280.289748611201	-0.027694791349958	0.0721714337083008	-0.383736194875849	0.70117398299889	0.936111306084536	0.0314409024540979	0.0353152311896629
B3GALT2	-0.818662688415851	0.593515871176927	0.167788647567194	4.90695947060592	-0.802434639868263	0.789109362350378	-1.01688647753233	0.309207436896612	0.791045047317138	-2.87923623470704	-1.93670036069104
ZBTB41	-0.135068248512009	0.0655827541616245	0.0394455386617474	93.4489923861581	-0.171042842278828	0.113680349058928	-1.50459462602604	0.132428328755125	0.629195431762687	-0.347373369069158	-0.329561562017861
ENSG00000290127	-0.124625206832116	0.136055089988554	0.3596717352787	18.549393483682	-0.162076878224396	0.23419693563446	-0.692053795602902	0.488903546259019	0.881031504165312	-0.30869495407598	-0.306739680652914
NEK7	-0.10664418250291	0.0343760684792539	0.00192036362787103	506.844686642608	-0.132738646423686	0.0645885802993457	-2.05514110711968	0.0398653774756315	0.443907866770564	-0.242097736299236	-0.232062418782545
MIR181A1HG	0.0255324758913276	0.0384380379627992	0.506530163987865	1587.9547334994	0.0477361203097387	0.0678833716069707	0.703207857531296	0.481926223171495	0.877567892928937	0.247451554270693	0.227316370910545
LINC01222	-0.13015825325539	0.121294436475159	0.283236631530363	25.3632552928974	-0.166062769548741	0.209238440926757	-0.793653254216662	0.42739732078196	0.851490786699551	-0.329187974433062	-0.316885331291878
LINC01221	-0.171388628506865	0.15695171675594	0.27484051187305	8.71643319891941	-0.144339339440003	0.312522605332126	-0.461852477156362	0.644187115501329	0.929142861876976	-0.48189497428843	-0.261590714698329
ENSG00000286541	-0.0113729987469929	0.0955683583667806	0.905272337407573	67.3144280732497	0.0225484145622409	0.155275503791289	0.145215529891624	0.884540704821788	0.979165895707543	0.110762904800916	0.163203819384037
LINC00862	-0.195260276242468	0.100969056763034	0.0531300313427868	494.4761763397	-0.243158700242964	0.155645113997561	-1.56226362651367	0.118225897046856	0.607910106082588	-0.570309588151968	-0.513124594949645
ENSG00000230623	-0.219037525972509	0.116818087544898	0.0607884701336157	66.1846107402189	-0.306210707281947	0.185367725134249	-1.65190950614612	0.0985529999060757	0.577267112469015	-0.658374575408092	-0.673616586187795
ZNF281	-0.0959033546173982	0.0654870300189726	0.14306739301757	196.642459668895	-0.114988707405662	0.107782337890843	-1.06686039341731	0.286034882089384	0.773588748161542	-0.202316395664926	-0.186881889388816
DDX59	-0.0591226877808869	0.077448309654254	0.445235286263145	41.7975327532123	-0.0607072821314308	0.142190281100995	-0.42694396312721	0.669420143361662	0.930456959267922	-0.0660900030835866	-0.0487144552559084
DDX59-AS1	-0.838882796670989	0.364888070969336	0.0215041423059282	3.8689854516227	-1.03357158352373	0.579020263351627	-1.78503525514108	0.0742555985556399	0.526291117669502	-2.95412645943965	-2.52503418348325
CAMSAP2	-0.045226703394469	0.0309981170140146	0.144561106192636	356.314018594989	-0.0414363037651545	0.0574242012297538	-0.721582588486833	0.47055114718199	0.87161475732603	-0.0146227517490025	0.000337713522776499
TMEM9	-0.0604228392859789	0.198090777875446	0.760346343770077	17.7123634765611	-0.0645950402733944	0.330767407388544	-0.195288407595481	0.84516717175717	0.97073959292092	-0.0709054391422952	-0.0586103186067818
PHLDA3	-0.033684557906096	0.0653219914566336	0.606085268442936	160.152418486185	-0.0429452400315419	0.120127542287471	-0.35749703368418	0.720719746458899	0.941055921020308	0.0281264689086611	-0.00350311879036867
CSRP1	-0.0772155331658906	0.0626795024666041	0.217982542874775	610.314063346703	-0.100769995409053	0.112567399615523	-0.895196973131085	0.370681802517023	0.823132475021526	-0.13310137808901	-0.150689712353648
CSRP1-AS1	0.0873344621264997	0.061235200954857	0.153806762390372	174.279488822993	0.128880549394122	0.102453768795968	1.25793858936299	0.208413966374919	0.713207569953554	0.476350657068407	0.433860644649269
IPO9-AS1	0.0866467655087366	0.0732024354546008	0.23654783717681	130.399921539	0.151611406809472	0.124448681797919	1.21826446547389	0.22312348896822	0.728287831947418	0.47380360076177	0.491719557322492
IPO9	-0.0251052026868997	0.0418971830312317	0.549032988116767	204.716578267912	-0.0176015596532345	0.079161458327486	-0.222350118670351	0.824041339372182	0.965537315393196	0.0599022552852373	0.0610064491081289
SHISA4	-0.0673335671295505	0.0689612196725377	0.328867486547752	73.0723421393561	-0.0831491830331481	0.119340224330275	-0.696740629572071	0.485965127135572	0.878438565405156	-0.0965010469768613	-0.105837860711646
ENSG00000223774	-0.106247632695457	0.107029309922127	0.320857829466987	24.2346041665012	-0.124640512350373	0.194336223607442	-0.641365310268382	0.521285365655628	0.892812318057091	-0.240629014973755	-0.211449503765645
LMOD1	-1.11890578250196	0.263728601795927	2.20904648275165e-05	3.39293928190443	-1.48143382261185	0.487184291711823	-3.04080785816498	0.00235944346029269	0.154490880500504	-3.99126157635225	-3.66501855395999
TIMM17A	-0.0345736770222027	0.0698768877708743	0.620755519592219	32.7265952054707	-0.0341034326762951	0.1430766269254	-0.238357818528085	0.81160358058629	0.961507557160564	0.0248333940359107	0.0190027352692865
RNPEP	-0.00324333334290005	0.0986911758731212	0.973783473097586	26.4476795577572	0.0423433918859152	0.178003652858285	0.237879342395441	0.811974678052141	0.961507557160564	0.140873152551877	0.21358977022659
GPR37L1	0.0248614917833314	0.101094752354506	0.805742091748239	65.9408515190972	0.0532604622163958	0.168924568615258	0.315291391021408	0.752540420892516	0.949240465652125	0.244966396921098	0.241377979327413
ARL8A	-0.000817257500383721	0.0505167108909329	0.987092415815241	273.731602551455	0.0132605382954122	0.0939648989877843	0.141122253503791	0.887773363826852	0.979656969130433	0.149858730807534	0.13956254567303
PTPN7	0.0528829903440641	0.140956517089407	0.707532278735746	9.49270926209762	0.121298949995028	0.277345911876586	0.437356185185107	0.661853054398043	0.929293389704777	0.348751020528371	0.414562512179382
PPP1R12B	0.0688415681076895	0.0365672757583837	0.0597545416292578	1183.13409242362	0.113283311912664	0.0625588361572421	1.81082831573026	0.0701674317141021	0.517846277482454	0.407857601959608	0.394159581689197
SYT2	-0.0612550934905009	0.220196827317808	0.780871607004677	8.88663315026939	-0.0315875398997773	0.364047836441175	-0.0867675528814229	0.930856279372818	0.9864077053364	-0.0739879006021875	0.0254066653011312
ENSG00000226862	0.352086453244265	0.241945333374938	0.145605202710887	4.14656117269378	0.526173859645069	0.422033991469107	1.24675706289308	0.212486588560357	0.716185802041661	1.45692582823137	1.44512733483328
KDM5B	0.11340060887165	0.123904495079409	0.360073025663221	73.4126200241506	0.191503868427979	0.201805069866562	0.948954694520832	0.342643654976017	0.806939924476234	0.572893146506438	0.593261457433416
RABIF	-0.124379325499533	0.142633800108527	0.383198235159487	14.562477010173	-0.190884656430344	0.278209671111816	-0.686117975940616	0.492638716219833	0.882286694406686	-0.30778427110523	-0.380066730885605
KLHL12	-0.0480696611966099	0.0565385840702524	0.395208425263373	43.0470861884707	-0.0422244664417562	0.118474906288368	-0.356400083060473	0.721540967178667	0.941275059354198	-0.0251523565375208	-0.00166846841064219
ADIPOR1	-0.197602180093011	0.0614687584369575	0.00130591552754818	51.2041413309666	-0.257445574780444	0.121212765447337	-2.12391470345833	0.0336772766678465	0.418260643033047	-0.578983414397423	-0.54949027228125
CYB5R1	-0.172092761467756	0.0785915693027416	0.0285452603803293	25.0756417370561	-0.272789487097937	0.159129213682416	-1.71426402974855	0.086480246118945	0.547907459968279	-0.484502906699935	-0.588546523729289
TMEM183A	-0.139136682110262	0.15528170011999	0.370238046633157	28.194853564366	-0.203026941894857	0.264619328138114	-0.767241544007287	0.442937916742567	0.861408134733649	-0.362441829763745	-0.410973591172812
ADORA1	0.0354228319197711	0.0810703101511167	0.662155124985936	200.078119353354	0.0667541446021865	0.140302271722695	0.475788052342624	0.634225382522527	0.927528535791994	0.284082959815589	0.275724672746573
ENSG00000234775	0.250790966226551	0.163384063260053	0.124789196685428	5.15766435174546	0.289536295033087	0.318297097156347	0.909641644927937	0.363011528492337	0.818340567226223	1.08175267428803	0.842792282709673
BTG2	-0.0620576332118949	0.11200768074122	0.579545985710505	63.0943881279649	-0.0753654965085009	0.187525331285353	-0.401895018619212	0.687761288932382	0.933344807370866	-0.0769603070469832	-0.0860253375552963
ATP2B4	0.0454771986654888	0.182688782093575	0.803412895921672	195.417103228382	0.100102184745696	0.268829193757764	0.37236351955099	0.709622211361373	0.937772890424837	0.321321820044715	0.360608463411835
ZBED6	0.102583887700632	0.204419919688515	0.615787661084094	3.03485303468317	0.099249136921064	0.401165122909235	0.247402207353702	0.804596966055504	0.959811121113647	0.532830716120504	0.358437123427179
ZC3H11A	-0.0840662691184328	0.171479946890907	0.623964326636719	6.5745273825632	-0.123815071087697	0.318339684767488	-0.388940107100157	0.697320452281514	0.935980896157652	-0.158474790960788	-0.209348433266572
SNRPE	-0.118245326446962	0.14499473014125	0.414777782882935	26.1325881778026	-0.16400689184951	0.244433117592245	-0.670968375582808	0.502240675979709	0.886202906469134	-0.28506547248357	-0.311652319351628
SOX13	0.0354363452127074	0.0877226065267506	0.686242795265234	40.3505966800368	0.0683038205117335	0.146194568153483	0.467211753312368	0.640348385487788	0.928278251057041	0.284133009673488	0.279669203367831
PLEKHA6	-0.834688713480779	0.529786657825909	0.115136797282038	11.586071823579	-1.28009935340533	0.773414852687724	-1.6551264162523	0.097898857447333	0.57577759568969	-2.93859262407641	-3.15254367194945
PPP1R15B-AS1	0.19615955944378	0.113734468313185	0.0845788212117201	10.4167271724051	0.263945292572678	0.223436661826046	1.18129804847411	0.237484342299144	0.740038892794447	0.879411604705442	0.777653183487785
PPP1R15B	-0.208997933253976	0.0542238766271429	0.000116036323689237	74.2543568735172	-0.300991082140682	0.113414220750639	-2.65390953752144	0.00795651542441765	0.256479586219635	-0.621190434481262	-0.660330600986398
PIK3C2B	0.130112245911471	0.0598431014530765	0.0296883939511289	652.222549901306	0.192966874562697	0.101116149178611	1.90836850621993	0.0563436043792714	0.489278653304188	0.634788871186548	0.596985379617359
MDM4	0.0190811216129092	0.0321669260197772	0.55305353061808	436.312877487361	0.0511338987889614	0.0619015208038715	0.826052383284311	0.408774377265661	0.841472812821818	0.223557351250406	0.235965044593199
ENSG00000287197	0.0992323697473609	0.167831449941272	0.554344842647026	5.03186545824377	0.130209911558868	0.29302398115099	0.444366058530114	0.656777948625441	0.929293389704777	0.520417531702855	0.437244390717254
NFASC	-0.00347440563910562	0.0484685004586991	0.942853559459095	2684.96267794007	0.00713352420534283	0.0851003365313328	0.0838248648137409	0.933195678328686	0.986705415431458	0.140017318548717	0.123966901095825
CNTN2	0.0611914487145189	0.0371178624061447	0.0992354591277536	1640.00277672875	0.101862861320686	0.067397012779337	1.51138540300284	0.13069028618899	0.627960570700223	0.37952347271773	0.36509007316094
TMEM81	-0.0757520429180004	0.255993294605118	0.767295630482336	3.83113694902534	-0.00926835717570698	0.475564774221226	-0.0194891583189369	0.984450885810164	0.997110832812281	-0.127680976171496	0.0822177050508972
RBBP5	-0.138061405101104	0.0692611454400952	0.0462236075233324	73.4526278425787	-0.186598618213541	0.113947442803621	-1.63758495690973	0.101508303230304	0.583234713988444	-0.358459272605814	-0.36915708914316
DSTYK	0.0373843447390488	0.0377564825606365	0.322103868142346	167.922727164622	0.0661799843792336	0.0774854774120357	0.854095329726315	0.393052171406944	0.836190013441754	0.291347912801895	0.274263210664732
TMCC2	0.00798723047849882	0.0444174418945302	0.857292360389904	296.415035546725	0.0243555106895287	0.0795442993749831	0.306188009460154	0.759461501342109	0.951077684442001	0.182468352629244	0.167803585029052
NUAK2	0.0655631741130911	0.160310809870978	0.682557730210662	13.3522356029317	0.123527250866414	0.275738313244709	0.447987257965083	0.654162392581684	0.92925266634598	0.395715250399491	0.420234408455505
CDK18	0.150035199538829	0.0645548554041038	0.0201174291800635	1518.60262684281	0.230537523014914	0.103662461595312	2.2239248370824	0.0261535016927035	0.379419791619072	0.708578509484406	0.692617358128001
MFSD4A	-0.668073340462083	0.366051302706967	0.0679887810138422	18.5184102998687	-1.04467234241812	0.546268545621697	-1.91237872066969	0.0558276353469097	0.488943532923336	-2.32149094628954	-2.55328995174315
ELK4	0.0659826222459718	0.0598727431240443	0.270440910134069	83.6823501849341	0.130334146182235	0.111807690720331	1.1656992944094	0.243736045557136	0.743217584238359	0.397268781396395	0.437560616370032
SLC45A3	-0.0015225441057294	0.0959488851164884	0.987339472956343	120.112644483013	0.0107666263885291	0.159320522510316	0.0675784024486357	0.946121248437411	0.989853794909159	0.147246525585447	0.13321456554195
NUCKS1	0.0209897357294801	0.0615521811315556	0.733098176279773	617.85800835986	0.0407904209537593	0.11897821464261	0.342839410360012	0.731719275581194	0.942820575854289	0.230626380669747	0.209636852485485
RAB29	0.0459113454500506	0.0893396325203553	0.607324190416546	31.8757023172788	0.10392675781549	0.155646607942824	0.667709750884304	0.504318884526641	0.886515983081452	0.322929791171898	0.370343496068727
SLC41A1	-0.0329512398353767	0.103031677190402	0.749107369327407	40.0984854892844	-0.0412508482336952	0.173029587219893	-0.238403436640416	0.811568202208969	0.961507557160564	0.030842495668938	0.000809770304595279
ENSG00000286619	0.0526169859215297	0.609974983829017	0.93125902658429	46.4100467439934	0.0917812732341655	0.932562748395396	0.0984183352724392	0.921600115917445	0.985488017486204	0.347765806664424	0.339428492779396
SLC26A9	0.0613806782534712	0.12284568676812	0.617316781568368	13.8910942517293	0.080539593489433	0.224873603078017	0.358154947432807	0.720227360561438	0.941055921020308	0.380224331611232	0.310814025900043
RAB7B	0.366543547333578	0.224991141830581	0.103281994295521	7.09960265684199	0.536455431187662	0.405640539896744	1.32248968834381	0.186005140827374	0.688054829890314	1.51047128959427	1.47129795124059
SRGAP2	-0.0503073774394409	0.0874967211093406	0.565316319334181	171.568485637609	-0.0494730644920192	0.147782849470266	-0.334768646492862	0.737799613620312	0.945257419022459	-0.0334402979371841	-0.020118982349912
EIF2D	0.0348239122252153	0.0427286691989708	0.415071682758655	76.2614866972919	0.0590066696217742	0.0846583659079208	0.696997502715244	0.485804356656028	0.878256193648953	0.281864711032936	0.256004322117522
MAPKAPK2	0.0167890139800711	0.0636127818466939	0.791837583661403	74.2287503905625	0.0297794878231458	0.111216004872538	0.267762610761603	0.788882052377951	0.957160324090031	0.215067957743279	0.181609725887759
PFKFB2	-0.209429885149829	0.131024747310011	0.109954105074124	32.9360128810567	-0.287537699087819	0.218097380458859	-1.31839134648414	0.187372676109121	0.689116108448466	-0.622790276289524	-0.626086485113788
YOD1	-0.201883905564298	0.0810090651194461	0.0126984918450268	37.7390874566902	-0.322363142933815	0.162960778059236	-1.97816398996718	0.0479102096374346	0.466217028370619	-0.594841854853921	-0.714730845397843
LINC02942	-0.0913010768186302	0.129076905417489	0.479356086996324	20.5722936005237	-0.0904968038150515	0.225827137950014	-0.400734848063665	0.688615351167842	0.933692108694083	-0.18527070954482	-0.124540426189402
CD55	0.155622860978948	0.0959596707167477	0.104856296676895	445.671104487416	0.241204561588242	0.152847331082599	1.57807506274281	0.114548366364099	0.603733037124613	0.72927381020684	0.719769138723806
CR1	-0.0270137681527083	0.191605794245952	0.887880863528952	66.9726274238608	-0.0361776712455996	0.287246639085897	-0.125946369157626	0.899774377607902	0.981205165011409	0.0528334060561545	0.013722987741427
CR1L	-0.141261321997941	0.162639366862038	0.38509028518337	9.67080571459088	-0.053646178938728	0.321078214926492	-0.167081341694297	0.867306046812672	0.974658191830569	-0.370310964619824	-0.0307411889801135
CD46	0.115113927729175	0.0707747314904274	0.103846856395219	322.569913681331	0.186093186845453	0.119789164701851	1.55350600622878	0.120302295475254	0.611219402332668	0.579238851121847	0.579489158946579
MIR29B2CHG	-0.151495298947303	0.0823130089413368	0.0656980611848041	163.537974662456	-0.197445647756701	0.139788659137212	-1.41245827075925	0.157815069341677	0.665362458416879	-0.408215056129885	-0.396767017076532
HSD11B1-AS1	0.11378491673081	0.106644682095578	0.285992834607066	20.7890569596471	0.209823932943386	0.196348850856698	1.06862827069216	0.285237204484118	0.773160982843939	0.574316526716666	0.639893178956117
HSD11B1	0.230238743367367	0.155155849740865	0.13783035937796	109.544959681006	0.372475205318965	0.238858374162626	1.55939772522008	0.118902274380927	0.608917478472438	1.00563238011068	1.05390421217884
UTP25	-0.109808947161248	0.091614250143106	0.230683064099506	37.4392998449119	-0.141662810715217	0.156379099789061	-0.905893504351319	0.364992222773603	0.8196816615251	-0.25381923321202	-0.254777903420468
SYT14	-0.480034000276865	0.361085820907636	0.18371009304032	167.386094645866	-0.647612507119484	0.556723879664065	-1.16325620433286	0.244725569006902	0.744377835052723	-1.6250402513995	-1.54261754652739
SERTAD4-AS1	-0.299974902189331	0.163189442226856	0.0660328770839714	17.3549489283214	-0.442700219434734	0.273987572920857	-1.61576751352373	0.106144587824201	0.590441676504759	-0.958146377698293	-1.02103571869822
SERTAD4	-0.229872536608539	0.208299261821527	0.269780293687052	10.7458574153479	-0.357533216071172	0.354768002836845	-1.00779442681475	0.313553161976196	0.793812838293362	-0.698504745398966	-0.804252421869088
HHAT	-0.227465646959584	0.274811973292794	0.407832634375539	28.5731714538555	-0.271486428439847	0.422940801570086	-0.641901721073035	0.520936996694868	0.892812318057091	-0.689590228006557	-0.585229730362066
KCNH1	-0.191569702338791	0.264839857140232	0.469470003018112	138.246296681934	-0.238534708114096	0.417333952486032	-0.57156794143673	0.567614719479435	0.905504142985085	-0.556640625278418	-0.501354728468268
RCOR3	-0.00726593804336438	0.0322947321221496	0.821988348145577	349.408287674681	0.00766158862417315	0.0638609906224783	0.119972905986779	0.904504610798711	0.982006755762246	0.125974430634714	0.125311031347344
LINC00467	-0.0811822364635519	0.139051062268211	0.559334427248294	45.2243685101055	-0.0977457777014422	0.228408398096708	-0.427943011360101	0.668692611565156	0.930456959267922	-0.147793055188906	-0.14299189677845
SLC30A1	-0.725252778524125	0.320647313978694	0.0237073178967944	4.97876161549421	-1.07923218506302	0.555028956780802	-1.94446104455996	0.0518398786699191	0.477294522900563	-2.53326928656932	-2.64125825320466
LPGAT1	0.129254220312201	0.0474889714737513	0.0064932645487415	1900.19575728443	0.189268625068312	0.083201114925693	2.27483279806224	0.0229159619189787	0.365732767644897	0.631610958924909	0.58757188981231
INTS7	0.0310341389144181	0.0464111483290382	0.503700559595315	135.54276711565	0.0534824642323255	0.0815726872118656	0.655641809291112	0.512054617950912	0.889534276707573	0.267828338361235	0.241943061190285
LINC02608	0.383062749118844	0.281424923494474	0.173464927875236	17.2410509965262	0.661020675083045	0.442791579412864	1.49284834178543	0.135476889901492	0.633997176325154	1.57165428221191	1.78836516243143
PPP2R5A	0.00250835933362746	0.0223455461017562	0.910622638318351	355.058583863421	0.0276726335289607	0.0437364216208098	0.632713708699801	0.526920616050603	0.894017366339969	0.162175983956283	0.176246958597681
ENSG00000234915	-0.0815434898490496	0.0814656750457091	0.316848474944425	58.9467131668531	-0.1074068469905	0.144192679214647	-0.744884189512931	0.456341733826969	0.865524524267067	-0.149131047393694	-0.167583092531062
PACC1	0.0940583188034804	0.056182020174229	0.0940969625243102	188.783160016193	0.152059429253572	0.096797275455031	1.57090608737447	0.116204464422279	0.6045412534119	0.501254140830963	0.492859949477314
NENF	0.0382202679609497	0.0435440935868042	0.380086386933688	219.819291536624	0.0741369643864222	0.0805737179087623	0.920113485024624	0.357513458159963	0.815037060454083	0.294443963384684	0.294516833436904
ENSG00000286213	0.285367354103877	0.259711594231925	0.271861604425561	8.73254749775445	0.395721532586071	0.440152492171589	0.899055531035826	0.368623082818411	0.821725642063217	1.209814968807	1.1130751970099
ENSG00000260805	-0.212636394319275	0.147618943915483	0.149742642018443	18.5561086144347	-0.297575223301908	0.247251660325056	-1.20353174943575	0.228770612762237	0.733255807994696	-0.634666384432808	-0.651635905725004
ATF3	-0.31229894327787	0.116015542972499	0.00710522981117818	66.1872335296787	-0.430894008469427	0.192285687576714	-2.24090525873132	0.0250322125480407	0.376378783442556	-1.003791544138	-0.990984299309962
NSL1	-0.0167708389349686	0.0405794308815624	0.679398380882849	232.21990935429	-0.00273946513254081	0.0766886544313323	-0.0357219089688652	0.971504100868235	0.994763536215738	0.0907706545296795	0.0988362860254698
TATDN3	0.0241630569906787	0.0673454568731218	0.719750188714002	214.548564945364	0.0617879453398942	0.11548355407205	0.535036749053851	0.592624445861709	0.914072335997394	0.24237956909986	0.26308375541625
SPATA45	-0.0510211711848657	0.143671808038692	0.722497406528426	7.35802960903196	-0.0886368587362935	0.267268802475268	-0.331639375472921	0.740161583355839	0.946118000400137	-0.0360840114788269	-0.119806139315728
FLVCR1-DT	-0.0196465668225803	0.117841107076612	0.867589717343782	12.8371379512658	-0.059927423010337	0.231554149675595	-0.258805221561759	0.795785528884915	0.957692192043547	0.0801196775390717	-0.0467294091153123
FLVCR1	-0.0581110266623006	0.0794746291006273	0.464663317866406	77.3572465469349	-0.0517812933561889	0.135340307156456	-0.382600678571897	0.70201586704803	0.936325876624791	-0.0623430632765298	-0.0259943265941473
ANGEL2	-0.0885898080494305	0.049951897452836	0.0761455010758949	166.988268586796	-0.106722354231361	0.0852948635342609	-1.2512166595881	0.210855441710277	0.714776328566433	-0.175228848004129	-0.165840791039619
RPS6KC1	-0.208345717713115	0.0424813050995544	9.3708797363072e-07	413.300672654206	-0.282871407169628	0.080933410747981	-3.49511289040398	0.000473861283895792	0.0780912747292088	-0.618774791211065	-0.614208949142793
PROX1-AS1	0.180588108025002	0.0496558193198605	0.000276049888991604	148.819704982835	0.284652235464821	0.0934293688234381	3.04671046213267	0.00231360448971488	0.152809101177117	0.821738842450625	0.830360442991197
PROX1	0.0411152371234223	0.0441756445878834	0.351997470336481	347.420986172333	0.0712873352158953	0.0807087707832989	0.883266273591257	0.377092421539464	0.827042394666595	0.305166205245899	0.287263413897294
ENSG00000274895	0.522444853805778	0.169939922204293	0.00211003171783797	3.97698485968221	0.852160650298458	0.341235184295038	2.49728248878833	0.0125149215844434	0.300419566086795	2.0878907440546	2.27489107442289
LINC02775	-0.290826999741354	0.243737592355712	0.232792171876555	6.77368027953874	-0.337345604057176	0.447591752453626	-0.753690393551494	0.45103515157099	0.863779088310672	-0.924264834557352	-0.752867062344113
KCTD3	-0.0758082467052862	0.0531472536348534	0.153758319512516	248.296719618613	-0.0872640301990796	0.0911834086268948	-0.957016539666195	0.338558906874925	0.805195960294232	-0.127889140945272	-0.116311754348255
ESRRG	0.199026514527604	0.11590279808016	0.0859454254620563	666.670277715712	0.304079089609475	0.174100266967535	1.7465745165467	0.0807111708200404	0.536968877798474	0.89003008942455	0.879809376523814
GPATCH2	-0.124012278451763	0.126416894044239	0.32660325295321	63.238669619202	-0.157322504820731	0.21606948631849	-0.728110699485049	0.466545824700926	0.870256595560025	-0.30642482062415	-0.29463794288948
RRP15	-0.0570862843949866	0.163173689208455	0.726451414255732	36.9562341996433	-0.0386346001449078	0.261505979648755	-0.14773887846389	0.88254884772099	0.97883221643177	-0.0585476741656605	0.00746914381324326
LYPLAL1-DT	0.0577318825648923	0.0848871088928539	0.496439952536696	33.2714285081101	0.106912260175685	0.152714185954178	0.700080739111975	0.483876883660458	0.877567892928937	0.366710104799334	0.377942765959337
LYPLAL1	-0.0650511768533299	0.0368821845940395	0.0777730570057081	303.372278719127	-0.074487514925456	0.0711477906172653	-1.04694066083031	0.295126947022708	0.779871257260579	-0.0880476441287212	-0.0837905314142932
ENSG00000277007	0.418609401332405	0.217095561414023	0.0538269669664546	7.19671437799822	0.68562817050544	0.369449857148324	1.85580846017266	0.0634808642666597	0.502504607633748	1.70331019320779	1.85100085200246
EPRS1	-0.177928620364038	0.052682105558456	0.000731741653926489	147.805760014175	-0.235560533306124	0.0911353974457259	-2.58473150837366	0.00974548542559314	0.284557372054727	-0.506117468735692	-0.493784291623545
BPNT1	0.0462631864509328	0.102357126377076	0.65128471045007	29.0248457724525	0.0900769791850451	0.180589203828819	0.498794929460064	0.617923860038448	0.921603258303265	0.324232922257733	0.335090398586304
IARS2	0.0690032002953866	0.0580621012643903	0.23466094164643	109.169122490977	0.110684621890166	0.104588337801644	1.05828837341391	0.289923991909924	0.776034218914628	0.40845624716506	0.387544900318887
RAB3GAP2	0.0219402009265764	0.0496241984897071	0.658397264748021	205.73911466369	0.0580769584636206	0.0866426044371679	0.670304855687219	0.502663472380549	0.886232137204654	0.234146666086269	0.253637843998021
MARK1	0.208327541207085	0.238838021717023	0.383069549058823	33.7047227060096	0.337556843707686	0.37452287476302	0.901298335705864	0.367429718448855	0.821555851031098	0.924478766428707	0.96502333988078
DUSP10	0.0553015856987667	0.0592718003988742	0.350811292909966	272.98909084507	0.0925988509681554	0.108015503891585	0.857273702681576	0.391293638377379	0.835386287348038	0.357708892927738	0.34150954752582
TAF1A	-0.136999647071756	0.0812857013063186	0.0919097014253378	21.8273038184736	-0.156043327714727	0.167592565292951	-0.931087410959816	0.351808350106253	0.81112913040511	-0.354526786368542	-0.291381937402425
MIA3	-0.193838537951743	0.052811129553772	0.000242161009153009	107.121330361705	-0.287211026163568	0.0966165598423544	-2.97268942955741	0.00295202986236865	0.165943033915335	-0.565043825043294	-0.625254974896131
AIDA	-0.164727197861924	0.0612252289524935	0.00713425227542762	123.871813829306	-0.211125228112761	0.11058131387329	-1.90923059889376	0.0562323506281499	0.488943532923336	-0.457222700938282	-0.431586893457137
BROX	-0.0959164806166784	0.0476706204265167	0.0442128783190805	99.7032587245147	-0.130587161563431	0.0961153097673236	-1.35865099825987	0.174257206635376	0.680881412023329	-0.20236501108397	-0.226586049265433
DISP1	-0.307407110935224	0.162071958381837	0.0578632845015804	56.6430513166712	-0.389603089240853	0.261110760277362	-1.49209894233007	0.135673209129678	0.63449885636371	-0.985673420393438	-0.885882778228321
CAPN2	0.00937635825295469	0.0596131532697305	0.875018873914322	120.05366649756	0.0405917295771128	0.112753477296008	0.360004237124754	0.718843964954671	0.940371455757245	0.187613334540252	0.20913110530665
TP53BP2	0.0637157787561804	0.0457426071726243	0.163644073851384	112.420026481357	0.119287032290272	0.0851665969449109	1.4006316627566	0.161324247565409	0.66772270688187	0.388872959957555	0.409441395599476
ENSG00000288999	0.121086942008028	0.159631506322456	0.448127554416794	5.34985711099616	0.185922908412439	0.291319879617562	0.638208791849406	0.523337774851965	0.892812318057091	0.601361402397541	0.57905573380973
ENSG00000291068	-0.0564574737780113	0.0701408275612765	0.420868159483388	42.9376691304418	-0.0799786509616647	0.132252270354317	-0.60474312272594	0.545349690664776	0.901009987695602	-0.0562187168808959	-0.0977676179179128
ENSG00000290989	-0.000111254693276956	0.0778338738308216	0.998859514919588	61.7066569195989	0.0148309227161488	0.134655440964309	0.110139795391408	0.912298507966997	0.982861922752456	0.152473588661851	0.143559787545721
FBXO28	0.0390756015709615	0.0467794775801355	0.403540346826895	208.842524105993	0.0662766459365167	0.0778999590780736	0.850791793999433	0.394885020865921	0.837083191362981	0.297611905191269	0.274509252092009
DEGS1	-0.0396926541364952	0.053062959850738	0.454442422980447	74.4803183703649	-0.0408961586975469	0.098703321299847	-0.414334169904071	0.67862939262923	0.932408178144535	0.00587398285703902	0.00171259374513344
ENSG00000237101	-0.45485524583239	0.247165209772161	0.0657259209157086	5.29388979900248	-0.630672199875953	0.451129180887655	-1.39798582444839	0.162117324061889	0.66772270688187	-1.53178444114166	-1.49949784630882
NVL	0.0895545183001583	0.0497773666526384	0.0720026795232053	163.34222276842	0.150531963836872	0.0845312958030055	1.78078381984912	0.0749477736841106	0.527023168600579	0.484573189987936	0.488971953237607
CNIH4	0.172356838548407	0.0816548978647841	0.0347898429854958	58.4938057394125	0.267809005325077	0.151222930023412	1.77095500850046	0.0765681837340085	0.529974493382246	0.791252278622254	0.7874878419281
WDR26	-0.00991933557187544	0.032869285403359	0.762818789577673	178.369215626675	0.00166196432016519	0.0666686896986111	0.0249287083288787	0.980111828410841	0.996421477832014	0.116146909698239	0.110039643544641
CNIH3	-0.124389862695626	0.0786576346607179	0.113784634263193	80.025984340889	-0.177932664350583	0.138935101251085	-1.28068906092365	0.200302903582489	0.70473560133383	-0.307823298244626	-0.347098850924285
LBR	-0.0517531367479495	0.0465149261194517	0.265874441482196	148.794799117708	-0.0421683697465375	0.0893085511580575	-0.472164974123343	0.636809038282081	0.928184130425312	-0.0387950288890305	-0.00152568040530626
ENAH	0.0402176731394809	0.0341542339209855	0.238983586115318	612.762124727103	0.0781083266503987	0.0687103171121468	1.13677726916778	0.255631408064563	0.75012165076952	0.301841852694414	0.304625501940978
SRP9	-0.154498442386241	0.0560690082546965	0.0058601577543054	98.2163926953616	-0.196928374965194	0.102972779376654	-1.91243138387932	0.0558208857741514	0.488943532923336	-0.419337948461044	-0.395450355732652
EPHX1	-0.145941526922602	0.0619591181689511	0.0185003492433098	108.448330045336	-0.191848911142313	0.108093443320307	-1.77484318427916	0.0759237836578395	0.529375846252556	-0.387645273327764	-0.382521135845134
ENSG00000242861	0.120238780846264	0.0654074769251783	0.0660177247325129	187.867844473597	0.180561005328268	0.117881570758862	1.53171529837877	0.125592705559805	0.619883209553814	0.598220025545723	0.565407595658117
TMEM63A	0.126633753742547	0.0774659214252266	0.102111378564595	1122.8882514747	0.19195994841313	0.128539790308596	1.49338930732869	0.135335310268485	0.633970934432409	0.621905406025318	0.594422359178154
PYCR2	-0.048680506971828	0.0561911433979695	0.386304987563935	66.7428415147792	-0.0463896922460447	0.113257733349709	-0.409594037193081	0.682103771747834	0.932747969932076	-0.0274147765407088	-0.0122705953639285
SDE2	0.0910211945858975	0.069981018141545	0.193376408271448	27.7628426258985	0.118319967205924	0.138705514041253	0.85303001848026	0.39364265762769	0.836190013441754	0.490005392192941	0.406979837144279
H3-3A-DT	0.123987516106818	0.0644399971850451	0.0543449332544355	34.3229945605378	0.183538755073766	0.132114601973671	1.38923898139846	0.164760091729411	0.670177798592634	0.612104403541305	0.572987132115511
H3-3A	-0.100411464622528	0.0846537297368321	0.235565665349129	194.948101481241	-0.141652742709523	0.145965722241828	-0.970452107069634	0.331821186374301	0.80440873919138	-0.219013307825012	-0.254752276412582
ACBD3	-0.0787324698273012	0.0490124539035782	0.108191140850106	104.15733561082	-0.0827984052981177	0.0883940627388328	-0.936696455991078	0.34891471976586	0.810351106737413	-0.138719732157382	-0.104944994333226
LIN9	-0.0204554561549653	0.130584389397482	0.87552424627071	19.1857230567014	-0.0423793630575789	0.227718594548528	-0.186104095458694	0.852363130310332	0.973291427345326	0.0771237537229501	-0.00206274081332825
PARP1	-0.00524835669257776	0.0625857532077747	0.933168817253752	130.750546879298	0.0174326773227119	0.114519525917168	0.152224497814642	0.879009872660637	0.978181927337903	0.133447047441221	0.150182269479756
ITPKB	0.0384193975257917	0.071193986720977	0.589442665695562	559.268771256747	0.0683941254663334	0.118212481751817	0.578569406993114	0.562879752359285	0.904331418187948	0.295181489498478	0.279899064757864
ITPKB-AS1	0.159445225672664	0.11276452850654	0.157371843002081	11.7749700019497	0.263932020383022	0.250963291845019	1.05167579865031	0.292948318209533	0.779445732938989	0.743430893211066	0.777619400579898
COQ8A	-0.16551769801254	0.0912832965124916	0.0697962088784271	83.6893825837651	-0.226693746877501	0.147329418818587	-1.53868622231272	0.123880917485003	0.618224367727981	-0.460150515823532	-0.471214856063256
CDC42BPA	-0.0694981004352462	0.0361851238852074	0.0547788376333948	2418.31522004514	-0.0806872673910194	0.0637129015191073	-1.26641960210871	0.205362896645089	0.709296251586791	-0.104517937077515	-0.0995713235747509
ENSG00000287532	-0.00813812906975368	0.101696515796273	0.936218425320974	14.2426860821234	-0.0399986256958184	0.201896315281039	-0.198114688919114	0.842955332515378	0.970572124970502	0.122744053173235	0.00399716588508601
ENSG00000228625	0.277041992797973	0.200699185681373	0.167468370163366	3.09243347943202	0.280793748180096	0.460351984895026	0.609954463961147	0.541891972394035	0.901009987695602	1.17897991237149	0.820539085407612
ZNF678	0.0600765159634818	0.0521099828835336	0.248959965972029	144.262589813323	0.0909585649194748	0.0949540782268627	0.957921625042351	0.338102281000437	0.805195960294232	0.375394040608201	0.337334378700661
SNAP47	-0.347250516065921	0.160069616397466	0.0300544661399062	19.0148792695977	-0.515549679843728	0.274223566175232	-1.88003418901746	0.060103418549001	0.499516456184066	-1.13324342974747	-1.2064660564579
JMJD4	0.0388826381613071	0.148927110377096	0.794026940513548	14.2371990026806	0.0888755924427368	0.252347287761905	0.352195552529943	0.724691612113322	0.942181860734132	0.296897216974379	0.332032399966197
ARF1	-0.0711921133339919	0.0569688017721878	0.21142069265384	129.550879043846	-0.0812455726287779	0.105517495283048	-0.769972528355026	0.441316188749274	0.860956890116237	-0.110792137249257	-0.100992428525005
C1orf35	0.0757736429249337	0.0636694780936089	0.234003405093572	61.3785303585026	0.13482470364632	0.116697019148047	1.15533973901489	0.247951328615155	0.746362579063883	0.433532273646629	0.44899083949893
MRPL55	-0.081379006810335	0.14205942389021	0.566744994221328	15.6385271397184	-0.0850261903249614	0.247965861154096	-0.342894743370026	0.731677646483457	0.942820575854289	-0.148521843348957	-0.110615577583457
GUK1	0.0260860538290451	0.0491676566133547	0.595728486358839	133.385931433923	0.0620497212926943	0.0866499398156882	0.716096530761352	0.473931745800441	0.873586361743285	0.249501868524185	0.263750077487444
GJC2	0.200393169315806	0.0840299011508817	0.0170891488136671	93.0955625103671	0.307792779080496	0.140488060742761	2.19088211092954	0.0284603246012802	0.396657755390844	0.895091837014074	0.889262167101532
IBA57	0.0240995218217909	0.0872572719225013	0.782402701773736	21.9637627851568	0.0250479247078606	0.17412691738539	0.143848665582374	0.885619972891988	0.979210978861178	0.242144250721917	0.169566049219836
TRIM11	-0.0137304221541066	0.182371407667899	0.939985378725315	10.8794316381865	-0.000929776348902096	0.311105591827333	-0.00298861985553166	0.997615429908933	0.999664552885237	0.102031597998748	0.103442650993804
ENSG00000231563	0.244690792038724	0.102650393742236	0.0171381853366659	13.326090701684	0.364890174241707	0.205601216646806	1.77474715467534	0.0759396454977417	0.529375846252556	1.05915915450713	1.03459734474733
H2AC25	-0.63980398625725	0.203839785352697	0.00169664851771709	9.86470038885597	-0.898394019187752	0.374351491952164	-2.39986760705244	0.0164010025470939	0.329571443030292	-2.21678832735535	-2.18095447072184
RNF187	-0.310193125114234	0.117897802303745	0.00851255219960297	41.229087293678	-0.453355439197303	0.204741968402267	-2.21427703726367	0.0268097272406891	0.383401187651345	-0.99599212024121	-1.04815741580324
RHOU	0.142050901353028	0.0419206296260337	0.000702586223648366	800.68603511535	0.204657317964729	0.0784170733594322	2.60985661919136	0.00905801789382806	0.272800715500567	0.679006665559442	0.626742125328704
LINC02814	-0.42857806378995	0.641636134009842	0.504168287036602	46.0946781766565	-0.490416119297133	0.857540968123805	-0.571886519159666	0.567398857524711	0.905477110691014	-1.434460329734	-1.14249132562128
ENSG00000233920	-0.343396763998603	0.122020177464996	0.00488893453475107	12.3655442943588	-0.48522207764193	0.231775693642813	-2.09349854601105	0.0363046737256959	0.430900950620103	-1.11897009576016	-1.12927046038693
RAB4A-AS1	-0.311904294120561	0.103919373732982	0.00268735466589416	13.8159005780848	-0.490751081811729	0.194363077182869	-2.5249192846952	0.0115724865370875	0.293655890707364	-1.00232986234537	-1.14334393608496
RAB4A	-0.0648943513466095	0.0552261212755313	0.239968211027001	133.481994871605	-0.0743910009406728	0.0985404359435269	-0.754928677028646	0.450291778086552	0.863775766308588	-0.0874668016676473	-0.0835448656166826
CCSAP	-0.0830737664487717	0.047913582822613	0.0829491432063663	190.182580749228	-0.102118183042738	0.0891393250073973	-1.14560193308917	0.25195989706089	0.74821631323202	-0.154798809257784	-0.154121376594866
NUP133	0.0560021208280555	0.0313861314358931	0.0743757245004501	195.346058335331	0.121105186379133	0.063273612820735	1.91399196253018	0.0556211827416521	0.488943532923336	0.360303499870666	0.41406930807685
ABCB10	0.0820116121310192	0.0469902980253169	0.0809347168596908	115.621621779921	0.144795002104068	0.0822545934006611	1.76032724882334	0.0783523366226978	0.530992139062603	0.45663615171811	0.474369144296323
TAF5L	0.0656735326968535	0.0580752987692668	0.258124891984491	79.9746415397367	0.0970550186980908	0.100808964068832	0.962761790031112	0.335667080041215	0.804413220613252	0.396123990997457	0.352852235345834
URB2	0.0244328231821155	0.0889466911555861	0.783553925756975	30.2970982415879	0.0587426073568645	0.164228501358768	0.357688262821917	0.720576617679819	0.941055921020308	0.243378715615153	0.255332180488787
GALNT2	-0.0180791176140749	0.0786709210478761	0.818241851156544	231.389180983403	0.00399762943361797	0.12728380537856	0.031407211795157	0.974944789809125	0.995763151245805	0.0859251174507049	0.115984823762168
PGBD5	-0.18130034531379	0.123648605656388	0.142578920140115	205.120847233737	-0.250787898551365	0.191935159227383	-1.30662823612353	0.191339002134079	0.691918434393266	-0.51860549481534	-0.532543885239785
COG2	-0.0435714359791043	0.0468482499171203	0.352342753103942	96.1806119986631	-0.046513790954819	0.0896731157080839	-0.518703856641237	0.603967271862061	0.918253133243583	-0.00849205515900141	-0.0125864750609689
AGT	-0.117919139093184	0.245397962799497	0.630856207929406	26.1885279152152	-0.173235212664581	0.385328490645424	-0.449578001290309	0.653014753286233	0.92925266634598	-0.28385735609165	-0.33514200117063
ENSG00000244137	-0.106501473287366	0.173936513089543	0.540338733195742	14.4786845725143	-0.182685287858795	0.307440156495946	-0.594214138910653	0.552368897263522	0.901094113860491	-0.241569177050757	-0.359196134520135
CAPN9	0.165704681966159	0.134899213850152	0.219312180233615	21.0513399972843	0.243275067793046	0.234100413447289	1.03919110697266	0.298715865593631	0.781570913561645	0.766614354081248	0.725039385925841
C1orf198	-0.127155169816493	0.0681136220846374	0.0619281686566253	279.601133224587	-0.172512060508972	0.117596690326302	-1.46698057598639	0.142381339374574	0.643070550588518	-0.318065304327051	-0.333301296411619
ENSG00000223393	-0.085123946142166	0.15497418271776	0.582814518944741	6.4317814013886	-0.190036347184278	0.298441195205944	-0.636763121971619	0.524279150724601	0.892812318057091	-0.162392162173762	-0.377907452434681
TTC13	0.0294923469808402	0.0375955165263952	0.432767621511466	149.774745448193	0.0763298809040008	0.070773627976871	1.07850739160843	0.280807384908574	0.770514674229033	0.26211792658007	0.300098662708534
ARV1	-0.0179709909447889	0.0699618996771973	0.797280478908847	33.2471557246122	0.0541745787604951	0.151661933169489	0.357206173153238	0.720937464848572	0.941055921020308	0.086325591595563	0.243704763061601
C1orf131	-0.00394598091128134	0.0785839166108968	0.959952178494266	51.3068224713108	0.00254386986944732	0.134917888436217	0.0188549487316498	0.984956818848846	0.997110832812281	0.138270721662787	0.112284437712744
GNPAT	0.113003329033402	0.0567795535449186	0.0465676253427002	112.755795797739	0.17958522148259	0.0994514861252512	1.80575704274964	0.0709562981461794	0.51880160763211	0.571421721329445	0.562923844549067
EXOC8	-0.133704023705843	0.119648759197321	0.263792974132138	14.971908180609	-0.171819098595922	0.231059928758615	-0.743612704803604	0.457110814831039	0.865871667457943	-0.342320621525454	-0.331537437614724
SPRTN	0.0801971916552158	0.0833636245337194	0.33604125932036	35.3075539724448	0.154688993059584	0.151988091700452	1.01777048010087	0.308787043891674	0.791045047317138	0.44991599199009	0.499553216688519
EGLN1	-0.0630116396289108	0.0800237913893665	0.431041119177614	194.293333484081	-0.0816800461725887	0.132344885533241	-0.617175690949334	0.537118847894297	0.89909463117956	-0.0804937082565696	-0.10209833343527
ENSG00000233461	-0.0986890254006669	0.13130190772391	0.452280136877012	16.2331216220413	-0.151174676640726	0.231439103007283	-0.653194186619229	0.513631097554411	0.890055211227616	-0.212633823660745	-0.278989318321685
TSNAX	0.0626099815066729	0.0310410303735287	0.0436947627952957	151.106281439013	0.103060936447496	0.067990983461657	1.51580299622547	0.12956917421741	0.625482527106303	0.384777363461267	0.368139642425813
DISC1	0.220625844364911	0.0721397250348558	0.00222587102097111	383.828568386714	0.338378319671673	0.120281305094793	2.81322454395552	0.00490473882000937	0.206731942942156	0.970028606009082	0.967114317145516
ENSG00000286071	0.0540680502441439	0.144868585323182	0.708983700871411	6.35260911432538	0.0647211240508033	0.274650319270491	0.235649185563343	0.813704903479208	0.961639390710542	0.353140186061944	0.270549841177487
SIPA1L2	-0.400002945941127	0.237696269126576	0.0924075711615194	91.2204714617587	-0.563644748846124	0.368209428273993	-1.53077217899674	0.125825707755312	0.620331312822575	-1.32862523872179	-1.32888679697705
MAP10	0.427884568304039	0.204896581191259	0.0367712048107191	3.66824138000041	0.480573453324117	0.412207988791577	1.16585186699792	0.243674342543783	0.743193938142681	1.73766309232056	1.32905648545978
NTPCR	0.0258958604434567	0.0614191786243355	0.673298764383144	72.2591169014464	0.0569339520667139	0.111372640015906	0.511202320952279	0.609209393665469	0.919839738818566	0.248797439783763	0.250728446165148
PCNX2	-0.488944199129174	0.271222279304309	0.0714285082496525	27.2126395951726	-0.671735394943722	0.400960873797164	-1.6753140738703	0.0938726255351275	0.564096616614956	-1.65804139986229	-1.60401972043334
ENSG00000289305	0.256698014885698	0.325256567216658	0.429985182848628	4.34279648668531	0.343094739720362	0.57557833539836	0.596086959184981	0.551117135552664	0.901094113860491	1.10363090540371	0.979119448792819
KCNK1	0.0208135990815863	0.132076476832983	0.874781870222227	153.232422853777	0.0467764774476735	0.207714887274653	0.225195594121392	0.821827116812593	0.96491661241517	0.229974014570714	0.224873704910792
COA6-AS1	-0.110477087085772	0.111549731108595	0.321986383228722	29.7869839222814	-0.154868421380876	0.197949330276324	-0.782363957305085	0.434000709464554	0.85592152826632	-0.256293856417249	-0.288391341767276
COA6	-0.263082546069534	0.280604667558688	0.348472712174232	6.6208526272208	-0.49094278295039	0.463393371408275	-1.05945145796624	0.289394225190929	0.775495352571805	-0.821506315940709	-1.14383189037716
TARBP1	-0.115584356169217	0.138109976815152	0.402648305888236	86.0209290082632	-0.149780763836036	0.215953182662284	-0.693579793497508	0.487945769355371	0.880376501527215	-0.275209903977573	-0.275441265656229
ENSG00000287633	0.101422408584432	0.137250198277389	0.459931277678235	7.78268173898318	0.207441090243616	0.285655586894205	0.726193009207425	0.467720456982752	0.870568407522605	0.528528887913806	0.633827913349947
IRF2BP2	-0.134453991374066	0.0606097434027634	0.026530564823861	267.587239606356	-0.177293928781354	0.112155545181828	-1.58078611711906	0.113926949883833	0.603733037124613	-0.345098314231485	-0.345473019357704
ENSG00000286263	0.13631850598613	0.212611035658854	0.521416246654913	10.6807100656112	0.18962668684038	0.368870715323279	0.514073573648131	0.607200552591741	0.919241745134088	0.657775306564416	0.588483296910738
TOMM20	-0.162327452553192	0.0791814067571815	0.0403575683777511	117.703815329833	-0.234651177321795	0.140615882898494	-1.66873878316564	0.0951691594494528	0.567218739918084	-0.448334644395543	-0.491469625373838
RBM34	-0.193502409716076	0.158788854504022	0.222990521013633	5.43756012313939	-0.351275852835255	0.338816931088111	-1.03677183931491	0.299842202589218	0.782942066116442	-0.563798890110678	-0.788324987790552
ARID4B	-0.0310427690726643	0.0238607242390175	0.193258930453861	1114.42497915297	-0.0208392774078625	0.0518660393848644	-0.401790413438505	0.687838277962207	0.933344807370866	0.0379109941414344	0.0527651925025131
GGPS1	-0.279944652663266	0.0699159592759692	6.22760253220133e-05	86.9073179696828	-0.38775825347894	0.122295614196404	-3.17066360904987	0.00152091157535603	0.125158192226807	-0.883959342222055	-0.881186950468965
TBCE	-0.110137626805802	0.0666094755916325	0.0982326297537751	56.0488677525539	-0.140855692988471	0.119524729421821	-1.17846485551429	0.238611335258878	0.740497478425885	-0.255036580425749	-0.252723473479024
B3GALNT2	0.397965882167932	0.15255469895321	0.00908930825023583	56.3874686136853	0.601234978766275	0.247324002428317	2.43096089689287	0.015058839673528	0.31684595136412	1.62685176034522	1.63618720807218
LYST	-0.0492459308905681	0.0711909067712986	0.489097683964966	211.4880694729	-0.0436067557372158	0.115174722740721	-0.378613941492895	0.704974567810762	0.936677742104193	-0.0295089653457008	-0.00518693470400433
GPR137B	-0.161647231336152	0.127620877180092	0.205290984901943	48.8580788917689	-0.215247944851647	0.222583603970722	-0.967043129016636	0.333522473672955	0.804413220613252	-0.445815275103883	-0.44208081823142
ERO1B	-0.175411669362368	0.0882666458118855	0.046889959516816	110.647372939562	-0.236365627523379	0.146375420898977	-1.61479042090345	0.106356088266269	0.590441676504759	-0.49679531161479	-0.495833570942785
LGALS8	-0.5621149472732	0.277268846068315	0.0426288606249296	15.8785686900228	-0.779149733330975	0.435843297181463	-1.78768318423073	0.0738271362378076	0.524877657392111	-1.92904755389546	-1.87743117654512
ENSG00000230325	-0.0635983736915101	0.0820504068323334	0.438272626218778	21.8957599862906	-0.0984235633591443	0.162332116606899	-0.606309862868882	0.544309010468197	0.901009987695602	-0.0826668245055974	-0.144717126076385
HEATR1	-0.095001620477358	0.0531509570959075	0.0738740778373447	94.5348395662569	-0.110532877507278	0.0902184551046857	-1.2251692558803	0.220511455526163	0.726416707381211	-0.198976597898041	-0.175540061482084
ACTN2	0.138402240799877	0.293038117258763	0.636711847142231	76.9469957813844	0.176151950679346	0.461684741992401	0.381541633624629	0.702801384135521	0.936472408836562	0.66549293925538	0.554184829035544
MTR	0.00594868506733499	0.0365143097145916	0.870586302631703	196.238059852638	0.0311699239209244	0.0716245106727952	0.43518515698235	0.663428035574276	0.930080194778045	0.174918090185377	0.185148928975837
RYR2	0.538357877736871	0.323050837940715	0.0956177761763051	119.148069155063	0.787966104067292	0.488684126590793	1.61242418403147	0.1068696657507	0.592387523645318	2.14682860548134	2.11149087457041
RGS7	0.499089763690005	0.832737764120503	0.548948811400803	26.3161761759034	0.517333132259371	1.14374791231448	0.452313946709199	0.651042830079744	0.92925266634598	2.00138933044441	1.42262422971805
ENSG00000287738	-0.191405060148585	0.198462190424376	0.334824908433585	6.2435591346505	-0.348404702380776	0.38458906848934	-0.905914210586652	0.364981262112201	0.8196816615251	-0.556030831776354	-0.781016788175293
FH	-0.0634586690492814	0.0931809735675942	0.495855016234832	30.6824787375246	-0.0788152949868441	0.176320704739749	-0.446999659530492	0.654875305721497	0.92925266634598	-0.0821493934453539	-0.0948064224590226
OPN3	-0.337206647289572	0.369093357572304	0.360922856877594	5.31903457893549	-0.274295725365703	0.592695316734424	-0.462793812640517	0.643512166679841	0.929142861876976	-1.09604345137176	-0.592380488581882
ENSG00000288723	0.0235464421489798	0.134125367373149	0.860643187291609	11.0464929681763	0.106400614125732	0.244730882768618	0.434765784040133	0.663732443119344	0.930188818313711	0.240095781917041	0.376640426870983
PLD5	0.330142193462382	0.0719293831263935	4.43649909354566e-06	734.719396757186	0.489966504007132	0.110640853768766	4.42844109853978	9.49166316903447e-06	0.00911202555438545	1.37564977738538	1.3529654691498
ENSG00000272865	0.107344896584566	0.117074654768012	0.359198868427165	29.2473231608227	0.181224564182162	0.203041797139394	0.892548070079117	0.372099239299604	0.823574393911863	0.550464302487736	0.567096612182195
CEP170	-0.0366275674162978	0.0324484199798438	0.258984931144216	616.25472881126	-0.0369416320442446	0.059355224591834	-0.622382145771999	0.533690617644819	0.897469348807945	0.0172262976124358	0.0117784090426613
SDCCAG8	0.0556321110720432	0.0241950270561302	0.0214867715266184	957.358886595489	0.100919822648894	0.0453356641757155	2.22605810422764	0.0260102897243759	0.378450126024088	0.358933076259111	0.362689671312401
AKT3	-0.0460225257962163	0.0459095978417725	0.316121577744714	1223.12522609974	-0.0430704832645938	0.085234654396659	-0.505316570700872	0.613336505970355	0.920203810617223	-0.0175702789215613	-0.0038219117488413
ZBTB18	-0.368823219941894	0.210716064863696	0.0800609205314197	31.1234426605848	-0.542605273312271	0.338016577484304	-1.60526231390964	0.108436089068911	0.594776409264664	-1.21314333042932	-1.27533311198576
ENSG00000240963	-0.112092672439352	0.0897230195142129	0.211548423632429	91.5438888808275	-0.145101186794023	0.147599288176826	-0.983075112260632	0.325570472195704	0.801230576126232	-0.262277580573306	-0.263529913854838
ADSS2	0.0586264891267216	0.0522969424820392	0.262274704593807	426.390517308354	0.0990810630649084	0.0857316105886197	1.15571213913554	0.247798921181289	0.746362579063883	0.37002350379885	0.358009309799727
CATSPERE	0.0125116902170159	0.0816193808817143	0.878167119532239	108.911301637807	0.0180846363882137	0.14010449633229	0.129079628860175	0.897294640961332	0.98040609013059	0.19922582011338	0.151841760010541
DESI2	-0.039495801029254	0.0571154055292581	0.489245902071306	83.3796066126058	-0.0355707423091447	0.0954941393657991	-0.372491364866777	0.709527040043874	0.937772890424837	0.00660307754113217	0.0152678590012977
COX20	-0.0650424490407569	0.0398223541865476	0.10240276038513	102.574133298066	-0.0867529996346238	0.0848276140219932	-1.02269762782826	0.306450833343997	0.789238695813241	-0.0880153184934293	-0.11501098191095
HNRNPU	-0.0728377792531903	0.0354905689144477	0.0401391896707652	676.958307752205	-0.0829863968866482	0.0675369271779689	-1.22875588739724	0.219163345261204	0.724795667406105	-0.11688727229841	-0.105423506371084
EFCAB2	-0.0240112688671758	0.0720174402332287	0.738825506111568	380.007925530785	-0.00270795281625609	0.119803846889038	-0.0226032209029497	0.981966774576155	0.996644293315927	0.063953912604179	0.098916497181729
KIF26B	-0.97746725491931	0.400644230723099	0.014697886836103	11.5948962872079	-1.32192884939635	0.579934872173857	-2.27944362862879	0.0226407073376969	0.363148393097809	-3.46740863833335	-3.2590160813041
SMYD3	-0.340872488685149	0.157494113439945	0.0304374473121815	215.410921568493	-0.481244946871797	0.241522948333712	-1.99254335951076	0.0463114727187428	0.461133992101697	-1.10962081121993	-1.11914710878103
TFB2M	-0.293226935314544	0.0977125234751949	0.00269170070877498	21.5086389619399	-0.429491157113874	0.175170529258147	-2.45184597507802	0.0142125483546627	0.312526906623445	-0.933153595792064	-0.987413494540423
CNST	-0.0590123153387535	0.0522391516413419	0.258620847227817	84.334761553844	-0.0649241374305942	0.095199287994301	-0.681981334088137	0.495250753841387	0.882875833029512	-0.0656812111576801	-0.0594479994443981
ENSG00000225300	0.349659584629957	0.181994312561904	0.0546981121939588	3.49949517326083	0.517417090472422	0.374897558127374	1.38015593661623	0.167538637645979	0.672692197754639	1.44793731374724	1.42283793617128
SCCPDH	-0.0552649780786026	0.134088458920832	0.680227188311654	72.6321588788565	-0.0530104315947944	0.210958187019237	-0.251284068866028	0.801594491297148	0.958265472541796	-0.0518020110060055	-0.029122963614358
LINC01341	-0.918242848816089	0.354091406938462	0.00950772960796452	5.01604382318371	-0.794336418496512	0.589501165275373	-1.34747217696415	0.177828208445835	0.68095170384461	-3.24805624779417	-1.91608722346552
AHCTF1	-0.0325648887254073	0.0794913487912414	0.682051105235138	170.76959247479	-0.0209901221984396	0.126610228426546	-0.165785359202769	0.868325868338651	0.974658191830569	0.032273443569227	0.0523812335780549
ZNF670	-0.209654586625706	0.143887469013622	0.145096152834381	28.7672295426519	-0.302712933864349	0.24885074402556	-1.2164437564762	0.223815924031031	0.728681056107243	-0.623622514367274	-0.664713386320691
ZNF669	0.0446794185115777	0.105298762167961	0.671339049639395	16.49680574699	0.0813085627651182	0.202685674358207	0.401155942681086	0.688305315425405	0.933545995003692	0.318367041847697	0.312771353129601
ZNF124	0.0296449328274671	0.100787862408949	0.768657059973385	37.5945652657573	0.079915773182052	0.172843118613006	0.46236016697305	0.643823059328577	0.929142861876976	0.262683066400327	0.309226159502
ENSG00000259865	-0.560173151153612	0.244762423373736	0.0221002591404169	7.38965242442532	-0.786619407304607	0.421981296407053	-1.8641096513098	0.0623063074730989	0.501362417613403	-1.92185562663445	-1.89644441507989
ENSG00000290683	0.271840601960132	0.137531167293709	0.0480897438442466	12.5872891101138	0.435013517991078	0.256436466802661	1.69637931537186	0.0898140683956726	0.554570604731688	1.15971526136898	1.21308865056184
ZNF496	0.0231844408601826	0.0494501965558236	0.639180960171041	63.4567933577671	0.0610878227137637	0.101362089446004	0.602669331775223	0.546728687410007	0.901094113860491	0.238755019665453	0.261301669806999
ZNF496-DT	-0.708871042581222	0.218327006417031	0.0011669738052401	8.11356581280617	-0.890243228576478	0.470970422883024	-1.89023171163678	0.058726977246094	0.496072537911348	-2.47259543305706	-2.16020752424383
ENSG00000289367	0.597656623648753	0.217442977322731	0.00598563736093332	11.745054055524	0.868552656667076	0.36081918746034	2.40716870624444	0.0160767412437414	0.327579238372231	2.36645633208238	2.31661513470318
ENSG00000290612	0.1978675612983	0.255585469450805	0.438828049341569	11.3701288857325	0.30260759423048	0.400617750585389	0.755352437050793	0.450037543522042	0.863775766308588	0.885737616471289	0.876063845896586
OR2L5	0.247579418520994	0.21365415645673	0.246543476687769	24.7908194056361	0.378472737096004	0.330984206475854	1.14347672695862	0.252840712087961	0.74883862718529	1.06985790466693	1.06917027368289
OR2L2	0.183574181977789	0.222928950599659	0.410243628843692	20.833363238936	0.263899279813724	0.344496089965521	0.766044339836012	0.443649919783731	0.861550860194278	0.832798513673483	0.777536063039863
OR2L3	0.333407363041623	0.237686437960888	0.160700548247918	29.9623741152901	0.489925318211552	0.362943382989533	1.34986706239436	0.177058628652335	0.68095170384461	1.38774314901791	1.35286063520948
OR2L13	0.326921322673195	0.265157469515521	0.217600863106441	8.99418521883324	0.489561838724374	0.417970277579626	1.17128385673574	0.241484698104996	0.742098994062294	1.36372047739384	1.35193543790949
OR2M4	0.569062255086761	0.330374039903965	0.0849828334687723	3.96248558263936	0.651832722459386	0.546982596346925	1.19168823069091	0.233383514567675	0.735497590171733	2.26054994124243	1.76497823343073
SH3BP5L	-0.0658972615770397	0.0942373536250253	0.484383926231359	25.7683720802291	-0.0916306705615238	0.175537303145493	-0.522001129785936	0.601669543961132	0.917688263763602	-0.0911813303732226	-0.127426560041217
ZNF672	-0.0284744523617028	0.0697071796963226	0.682916429164528	26.8716983056155	-0.047710281935209	0.13467329178529	-0.35426684313378	0.723138913831473	0.941520587299125	0.0474233970050319	-0.0156320120543047
ZNF692	0.00717615445382278	0.0470885826843696	0.878873894805496	66.9471682774599	0.0104690216640613	0.0937017315148258	0.111727088654758	0.911039800159802	0.982740488334226	0.179464329851681	0.132457045249183
PGBD2	0.120770452663554	0.097237757727763	0.21423216982914	16.1988778117666	0.144065983560628	0.181848607965477	0.792230334740741	0.428226383892092	0.852257952802595	0.600189205006998	0.472513507288385
SH3YL1	-0.00131184828653958	0.0705177333451517	0.985157731617258	218.208681673185	0.0199387113850556	0.11562591380315	0.172441546442614	0.863090412015529	0.974658191830569	0.148026890213086	0.156561105232399
ACP1	-0.117507419638065	0.0656907260081366	0.0736474013866904	72.3595635692559	-0.136300113795905	0.112724030455271	-1.20914869034947	0.226605725954975	0.730838351611446	-0.282332450184542	-0.241127744648282
ENSG00000228643	0.00532474071709255	0.266180735171677	0.984039997982354	9.77525182655146	0.0308128474236165	0.43227583291606	0.0712805229377693	0.943174496237875	0.988887006671021	0.172607156335731	0.184240029786604
TMEM18	-0.0742173617259888	0.122824442891728	0.545673697341341	30.1308295932961	-0.0885208533174661	0.20524598664578	-0.431291518845814	0.666256416338194	0.930306140209647	-0.121996900798979	-0.11951086020351
TMEM18-DT	0.0723885072679993	0.197342681745618	0.713756067483715	3.86021872410371	0.0746763455165081	0.376712645127597	0.198231587079362	0.842863874915002	0.970572124970502	0.420994577661061	0.295889769139811
ENSG00000290112	-0.146031449626539	0.280029175423787	0.602027870164219	3.39985545400316	-0.171730821331652	0.500034305896851	-0.343438078760695	0.731268916874225	0.942820575854289	-0.387978324537058	-0.331312737488763
EIPR1	-0.111434670850204	0.0839532390016643	0.184395534288708	54.9342888952255	-0.139565061684651	0.152984290250902	-0.912283617198585	0.361619436215247	0.81798193554836	-0.259840507227113	-0.24943831258357
TRAPPC12	0.00774546096355627	0.0458521989968732	0.865857723244475	276.985938191692	0.0326176541326223	0.0802581564074643	0.406409212379924	0.684441951904473	0.933037626951687	0.181572898802831	0.188833967967655
ADI1	-0.0428067912911034	0.0604445980710449	0.47882181670121	47.9087445559612	-0.0532089433918183	0.115174293838041	-0.461986278523583	0.64409116041253	0.929142861876976	-0.00566000244185342	-0.0296282536928949
ENSG00000235078	-0.0139691777075443	0.144942078815815	0.923220638004257	16.0958450736235	0.00198359676399894	0.246653830059765	0.00804202701218268	0.993583459973592	0.998485002222177	0.101147307132078	0.110858323770407
ENSG00000242282	0.566214936700475	0.207545196037335	0.00636901642514729	3.94152691422425	0.802154415935787	0.381570470314551	2.1022444825841	0.0355318650404188	0.425988989288995	2.25000418594065	2.14760567140273
RNASEH1	0.0711815395156196	0.0513708284603913	0.165856472539201	51.150288009025	0.118315211522359	0.102242607049012	1.15720065183434	0.247190391497666	0.746068381390483	0.416524270920851	0.406967732071645
RNASEH1-DT	0.0286746266106972	0.0659946392963612	0.663925880661671	47.1778346570775	0.0393855513883624	0.121890665664059	0.323121964867368	0.746602876199451	0.947267549523093	0.259089294808384	0.206060910583413
ENSG00000287126	-0.0792140510071587	0.208398050549473	0.703864233119874	3.66703463687815	-0.0988479878162286	0.474605098516743	-0.208274180208246	0.835014890794204	0.969401589561806	-0.140503388423285	-0.145797452134928
RPS7	-0.18199425058652	0.0953753658083443	0.0563667566938087	143.973414861314	-0.26705832199363	0.167460726645185	-1.59475195972051	0.110767713705176	0.600010231209283	-0.521175546427437	-0.573958469472172
SILC1	-0.0292183243865275	0.0722242589202287	0.685808313363326	938.591940738858	-0.0265279101791084	0.118903005432093	-0.223105463841777	0.823453425997113	0.965280642511162	0.0446682810378724	0.0382853996496798
RNF144A	0.0303578334504311	0.0344584656379901	0.378318994534358	1125.47448436751	0.0663808274675649	0.0588148130088252	1.12864130771961	0.259049177690653	0.754355381332603	0.26532347203971	0.274774434790441
ENSG00000223884	0.550885000650477	0.21822130000005	0.011588516874224	3.74206510744664	0.727848584543142	0.405681870461354	1.79413633573374	0.0727914106731185	0.52309241565048	2.19322593621841	1.95846830051081
KIDINS220	-0.0353894553008583	0.0409783641656336	0.387800422585611	838.241148262578	-0.0297283533098601	0.0714477147332007	-0.416085432835346	0.677347489036889	0.932172910488146	0.0218119552854543	0.0301390215243771
MBOAT2	-0.0959930118379593	0.035885953781193	0.00747411429767957	736.940693420309	-0.112772372137025	0.0640330815780082	-1.7611579726901	0.0782116691315752	0.530992139062603	-0.202648463590181	-0.181240450246442
ASAP2	0.0796711396164981	0.126765188298295	0.529680482579329	223.97443105167	0.136256229088402	0.196536120363669	0.693288484764404	0.488128528079609	0.880454676512912	0.447967626783361	0.452634631021154
ITGB1BP1	-0.0306197090106183	0.0720723649500107	0.670948405283875	151.284218562856	-0.0247033140004279	0.124462457396081	-0.198480043840158	0.842669496867808	0.970572124970502	0.0394779028207668	0.0429297097624555
CPSF3	0.0190518007614212	0.068767664306138	0.781744847218502	60.169508599768	0.0358910796870907	0.121943383194161	0.294325766162679	0.768508985608367	0.953630728870162	0.223448754148472	0.197166114874282
IAH1	-0.0654178243461995	0.0549326254614509	0.233703131941377	68.1640124487178	-0.0931865620919078	0.105856864106549	-0.880307223139654	0.378692900692233	0.828084325756187	-0.0894056147583628	-0.131386911845839
ADAM17	-0.123533750940798	0.0646096547327018	0.0558760132162172	190.096836565048	-0.168626010293364	0.111158830856383	-1.51698258243853	0.129271081620541	0.625336066665064	-0.304652474384221	-0.323409780400579
ENSG00000239300	0.00936285072979375	0.095786349542764	0.922133007746537	41.2975206807527	0.00302775523811207	0.166325196986126	0.0182038277601717	0.985476249032255	0.997110832812281	0.187563306052158	0.113516115021604
ENSG00000271855	-0.21554680451831	0.139644811472341	0.122700761032815	10.8248739179439	-0.299366995340829	0.276063526237915	-1.084413429838	0.278181531791801	0.769965955756199	-0.645445816032266	-0.65619666557827
YWHAQ	-0.0829549104101173	0.0560419291091766	0.138812040225714	601.051863288469	-0.105927539754475	0.0946210795844527	-1.11949198021917	0.262930310358849	0.757050024613514	-0.154358596211774	-0.163817677675735
ENSG00000240687	-0.219012828736218	0.121805169941508	0.0721677279364287	211.63541459558	-0.302847468526788	0.189405094512352	-1.5989404577871	0.109833833317819	0.598414871200762	-0.658283103020666	-0.665055829596954
TAF1B	-0.106321491561057	0.0983531409184812	0.279689215965753	51.8223385060544	-0.129972074758493	0.167558586232565	-0.775681376173085	0.437937138862097	0.858719788193901	-0.240902569742774	-0.225020413043134
KLF11	-0.300406285416007	0.334246298638764	0.368781973445601	5.75797808165983	-0.473226738225277	0.55298753842939	-0.855763837950758	0.392128421337995	0.83580383271826	-0.959744113298122	-1.0987376352008
HPCAL1	-0.000339310772980125	0.224539832634712	0.998794286426329	26.6689558887614	0.0275721551797873	0.356317440767826	0.0773808745380868	0.938320555065326	0.987610160110738	0.15162892597038	0.175991201943889
ODC1	-0.679789477963746	0.294585109567959	0.0210204724791297	20.8330197339422	-0.986251540898159	0.45503679061481	-2.16741055061858	0.0302035634956711	0.40624285991679	-2.36488458985595	-2.40458618788247
NOL10	0.0109342765220046	0.0458174519455228	0.811377978901665	178.656625076394	0.0285457389484038	0.0741496601208028	0.384974643199953	0.700256202207937	0.936079211324692	0.19338347423545	0.178469352997286
RN7SL832P	-0.329409251505844	0.151151725462891	0.0293072791935843	9.3631539801064	-0.571344702928349	0.299159653201995	-1.90983208067357	0.0561548372950057	0.488943532923336	-1.06716384720723	-1.34848618835462
ATP6V1C2	-0.247233718253151	0.213000606663133	0.245756446359335	4.16889584323961	-0.37108199666413	0.402922216327196	-0.920976758359709	0.357062561422562	0.814722555753689	-0.762806220869964	-0.838739361751402
PDIA6	-0.599363524814547	0.188873798124175	0.00150688388602018	81.0021912345008	-0.854689323797714	0.284125974259417	-3.00813512747466	0.00262856232912071	0.157462811096465	-2.06700697072167	-2.06970894628885
SLC66A3	0.128434398857717	0.12909928677043	0.319809324138527	30.1556744907275	0.228423379241346	0.218072080188353	1.04746732843586	0.294884093089345	0.779871257260579	0.628574545262221	0.68723603626502
ROCK2	-0.182720120572321	0.115680870460917	0.114217086240681	89.8077991025538	-0.257329671903538	0.191528665099959	-1.34355696453707	0.179091693757521	0.682624187198951	-0.523863987343647	-0.549195254178283
E2F6	0.037193028292025	0.0633195300193383	0.556944252093801	57.3342439034142	0.0736592953184373	0.112029555925383	0.657498770837741	0.510860261067525	0.889534276707573	0.290639324522749	0.293300979041874
GREB1	0.078160400403973	0.178200954089812	0.660945451558997	71.153052874652	0.130349250791685	0.271475300716463	0.480151418739291	0.631119728371005	0.926219037023967	0.442372226515925	0.437599063502192
LPIN1	0.10293586179199	0.0803587403466776	0.200209771771579	128.228454856894	0.182441736103308	0.144929012624849	1.25883515521879	0.20808987948589	0.712831274720205	0.534134340140182	0.570194790249439
ENSG00000287291	-0.038925538041909	0.226927001622678	0.8638044467772	7.87283326484377	-0.132084792886998	0.403253354261023	-0.327547908755894	0.743253513560063	0.946251419030128	0.00871518904617823	-0.230398106082454
NBAS	0.0452103571243073	0.0390363343362836	0.246798370605179	426.757766308455	0.0943302400774458	0.0701063309401389	1.34553097862147	0.178453824148628	0.681179268077751	0.320333505702629	0.345916609232615
DDX1	-0.119032422790717	0.0394862857102977	0.0025738141020767	126.101848250185	-0.158138101799339	0.0813473556209913	-1.94398577055322	0.0518971670514923	0.477294522900563	-0.287980680519365	-0.296713955839611
MYCN	0.065181133566021	0.180741048526953	0.718374035887878	10.4204628949745	0.0499641688827899	0.33580045526246	0.148791248194521	0.881718356694333	0.97883221643177	0.394300267746281	0.232987624988837
ENSG00000226764	0.184046244694341	0.112295580346219	0.101224780049571	22.3003776786409	0.314511674904414	0.206326592832359	1.52433901314871	0.127424046283899	0.621842662054834	0.83454691593149	0.906364381929294
GACAT3	0.0302800928066342	0.0935096013097569	0.746075821908738	23.9737904793505	0.0414484315390506	0.185204811904143	0.22379781126045	0.822914633138095	0.965215850904751	0.265035540134928	0.211311746498358
CYRIA	-0.0598599496365855	0.450523135765149	0.894298052780414	7.62749353472995	-0.482678176050824	0.658678921665467	-0.732797361771307	0.463682030646614	0.868674737066887	-0.068820636637243	-1.1227952369794
SMC6	0.0346491326294712	0.0547512238642668	0.526833741636552	223.12969887303	0.063484271886775	0.0904433616643623	0.70192295729085	0.482727211116558	0.877567892928937	0.281217371115721	0.267401569203379
GEN1	-0.00943097605699679	0.144860120377602	0.948091180372809	24.0511027778703	0.0146498484730524	0.249901904107635	0.0586223963573428	0.953252871644191	0.991512354187718	0.117955671222069	0.143098882854479
KCNS3	0.269036357466299	0.256731332203613	0.294671052071651	26.5218537550226	0.326573041958369	0.405292123977343	0.805771991702028	0.420374330388842	0.847625832253662	1.14932904099378	0.937065273248213
RDH14	-0.0185212230147405	0.0637566625950134	0.771434800186012	34.8704142700981	0.0221170392630903	0.130533132903549	0.169436209574718	0.865453544106124	0.974658191830569	0.0842876695996068	0.162105800716862
LINC01376	0.263101223346293	0.10504618270554	0.0122581519519201	122.06506939162	0.354663025816523	0.174549409005469	2.03187755167599	0.0421660536364561	0.44822245737574	1.12734678835413	1.00856525643599
TTC32	-0.0415635204033735	0.0582144841962805	0.475244401286056	55.8657504241221	-0.0462437859095535	0.107943676448536	-0.428406623074406	0.668355103575776	0.930456959267922	-0.00105523796627544	-0.0118992067344871
WDR35	-0.106619315437004	0.0494551304460877	0.0310930542198852	74.9195179790197	-0.0773415387193205	0.0948719866799611	-0.815219976158216	0.414946405332727	0.844811067048183	-0.242005634905383	-0.0910551369872004
WDR35-DT	0.200413539342913	0.187117671958371	0.284144168753795	4.18198815737568	0.307135193075014	0.39943553126539	0.768923065261687	0.441938983894793	0.860956890116237	0.895167282500744	0.88758835381015
LAPTM4A	-0.121207478773881	0.0834539017861599	0.146393640268308	38.3272220302133	-0.149353926852756	0.147384187752329	-1.01336465689072	0.310886014530192	0.791900864035138	-0.296036543986057	-0.274354798775986
PUM2	-0.108595224084622	0.0264173461236139	3.94368358595947e-05	610.557605925048	-0.134385650059202	0.0469602355029725	-2.86169029221958	0.00421388456434815	0.198868790740626	-0.249323906440038	-0.236254686490645
RHOB	0.0284504588120402	0.088625260818329	0.748195426262826	180.218101974555	0.0486326188364268	0.154413378273684	0.314950811776359	0.752799001072187	0.949299539912798	0.258259033337604	0.229598309907368
HS1BP3	0.0141888890913768	0.0935042055262122	0.879387275184725	53.6778254151033	0.0481821865829312	0.16168007462593	0.298009428152527	0.765695967766646	0.952931129647983	0.205437745343318	0.228451783846164
LDAH	0.162973007845767	0.123082887047065	0.185472649261087	60.9909290631369	0.240000887567161	0.202262865638693	1.18657909255513	0.235393686773199	0.73753624858272	0.756496916222304	0.716705318085622
ENSG00000233005	-0.305064648924895	0.258403017883507	0.237770821477318	6.05811917192701	-0.469193198995719	0.456042106314834	-1.02883745272373	0.303556064013976	0.785784820136425	-0.976997526863709	-1.08847070202786
ATAD2B	0.025614991116583	0.0371515109737847	0.490525194747666	324.895204510159	0.0543224241469369	0.0720146010963041	0.754325141290338	0.45065400940609	0.863779088310672	0.247757170031264	0.24408108733072
UBXN2A	-0.00340198981641277	0.0450685692867538	0.939829028342957	263.584844247616	0.01552511636989	0.0791184082913693	0.196226348648417	0.844433005699056	0.97073959292092	0.140285528647656	0.145326781603894
MFSD2B	-0.0533586569132422	0.183867855710441	0.771662382532732	9.70751980433543	-0.0429878572607954	0.31949959490192	-0.134547454665762	0.892969688798598	0.979750354936732	-0.0447414741045723	-0.00361159628863003
WDCP	-0.0154894668302536	0.117670520913403	0.895273620123204	14.3603078083444	-0.0149244395248783	0.208789306621096	-0.0714808615747869	0.94301505584119	0.988790522163478	0.0955165363853723	0.0678207657391282
SF3B6	-0.132806802616316	0.0797844614517655	0.0959986207282982	41.5373481069034	-0.222492128101144	0.158683173827798	-1.40211544005662	0.160880777117566	0.66772270688187	-0.338997538969135	-0.460520094777954
FAM228B	0.0940143682521803	0.0450885455263007	0.0370597372353196	254.573912911207	0.150312908828193	0.0791979165565711	1.89794019039408	0.0577039612541845	0.494151392303224	0.501091358979231	0.488414372659532
PFN4	0.0740178196759538	0.170048765290391	0.663363497546135	5.63421875500307	0.14719688461014	0.339632399104233	0.433400597229139	0.664723766731622	0.930188818313711	0.427029143393929	0.48048287364805
FAM228A	0.239425120266196	0.177478794705923	0.177325698212137	10.4243896649272	0.363263893224371	0.314677074853549	1.15440215463244	0.248335332231233	0.746686002016296	1.03965642299665	1.03045782419846
ITSN2	-0.0379020340391812	0.0318565558979676	0.234136069194578	595.077397060295	-0.0200817110377802	0.064260267310827	-0.312505874596583	0.754656099185702	0.949885028918933	0.0125059919346609	0.0546934948823944
ENSG00000242628	0.207098207839402	0.149525050399161	0.166040171174281	10.0871277155721	0.280363297871784	0.285128783090673	0.98328655154617	0.325466427115945	0.801230576126232	0.919925623042162	0.819443421203499
NCOA1	-0.0284113168828484	0.0281191660506849	0.312308601369576	996.832257880344	-0.017573788154208	0.0527401854863145	-0.333214378981815	0.738972464897595	0.945638024048627	0.0476572350310377	0.0610771384229937
PTRHD1	-0.108327872289542	0.260681588236942	0.677734720892342	3.57045621808901	-0.0264848757031298	0.467710146533432	-0.0566266862060403	0.954842576129467	0.991742868485479	-0.248333702245109	0.0383949392038676
CENPO	-0.0402144732984082	0.146372226420018	0.783515116809805	6.56252826397925	-0.0306408044351069	0.301734908564983	-0.101548755431816	0.919114856319121	0.984972768949802	0.00394129516752022	0.0278164769318186
ADCY3	-0.00029119729270308	0.15738878174768	0.998523772222783	70.8579340411055	0.0204128323795546	0.245972140528961	0.0829883918384293	0.933860769744519	0.986810944513174	0.15180712627006	0.157767928394236
DNAJC27	-0.1396376994933	0.0609788862408562	0.0220250719765428	85.6324933355988	-0.220051040163828	0.112417866729987	-1.95743831976781	0.0502959569139485	0.470766305077781	-0.364297472866012	-0.454306572286829
DNAJC27-AS1	0.0789856326889353	0.0637737368564009	0.215519916953904	111.035520535236	0.138864453853582	0.103451090217333	1.34231986885639	0.17949230385205	0.683440711474046	0.445428680541671	0.459273582036646
ENSG00000286645	-0.0345258968231535	0.191252047462284	0.856739933177226	4.25109060967072	0.0513780388037157	0.376482403550975	0.136468632581812	0.891450820104847	0.979750354936732	0.0250103599452625	0.236586476312012
EFR3B	-0.0337866289906507	0.19204801727764	0.860350485479271	80.1102512150471	-0.0233283259611058	0.297440371683782	-0.0784302609260686	0.937485802924929	0.987511079538921	0.027748423135387	0.0464295915064736
DNMT3A	0.0615282178120956	0.0678972710396195	0.364832257125291	370.179447313246	0.102243866556097	0.110158192319332	0.92815490526303	0.353327222318854	0.812264948236777	0.380770781242604	0.366059880337187
ARNILA	0.200658689964316	0.265252423311003	0.449360246304422	5.15519800443795	0.268504229393954	0.470240254957352	0.570993713454637	0.568003904259948	0.905829429572758	0.896075259100005	0.78925745879536
DTNB	0.0997897484094405	0.0460574912032565	0.0302627362731276	705.426569592527	0.168792910813047	0.0808447194345552	2.08786562676722	0.0368099576074127	0.433299878192554	0.522481922888975	0.535453197526764
DTNB-AS1	-0.124249469303586	0.159488728492209	0.435951091500167	6.36030512597554	-0.134857515588358	0.317741832090619	-0.424424806457013	0.671256032712492	0.930523431673131	-0.307303316227308	-0.237455768612013
ASXL2	0.089346988770064	0.0414444795614544	0.0310974388467087	166.199044559206	0.142378017915166	0.0809632189374633	1.7585518434629	0.0786536585479216	0.530992139062603	0.483804552503343	0.468216975261828
KIF3C	-0.0270725094658346	0.190533958435621	0.887010826690245	27.7683571011172	-0.0070446604029048	0.307369562415955	-0.0229191867520423	0.981714735600146	0.996526405083213	0.0526158429211992	0.0878778820973823
RAB10	0.00390128539255543	0.0322713118668077	0.903778003360105	458.30427030055	0.0273441424013369	0.059347313922116	0.460747767577515	0.64497957980394	0.92925266634598	0.167335033763176	0.175410820342101
HADHA	-0.0688499585174117	0.050967127007133	0.176737107037561	132.404322585612	-0.0750407374812905	0.0952973182464699	-0.78743808180636	0.431025461371291	0.85342305420857	-0.102117381488357	-0.0851986989533351
HADHB	-0.00531921518903875	0.0375011999148567	0.887205440331262	135.311510030795	0.00179439426032677	0.0715392239044983	0.0250826632215385	0.979989028577456	0.996421477832014	0.133184605289219	0.11037672948043
ADGRF3	-0.261450764419879	0.110572971095453	0.0180539978910834	32.2419986273919	-0.346065456604933	0.198507162783851	-1.74333989641348	0.0812742602655783	0.538442593750694	-0.815462604754039	-0.775062493773079
SELENOI	-0.00508386355472109	0.0578636935446922	0.929988506116613	114.557037084899	0.0122788352584698	0.0996481465008161	0.123221913198046	0.901931373577932	0.981743044588555	0.134056288890654	0.137063727909687
SLC35F6	-0.128142693874484	0.105365250097081	0.223917864363032	29.4636118013797	-0.191215524334897	0.190161709345469	-1.00554167814885	0.31463609104001	0.794128873525125	-0.321722846497381	-0.380908918967038
CENPA	-0.0176620011086455	0.151843983055396	0.907401498127991	13.4602248935501	-0.0215911907984894	0.264011540789662	-0.0817812385546096	0.934820675556285	0.986880216860979	0.0874700126825764	0.0508512791638666
DPYSL5	0.202879821012958	0.21963144067596	0.35562769026459	458.872784427113	0.323288531054437	0.361800011541326	0.893555889280313	0.371559556376193	0.82323831716738	0.904301773087689	0.928704909796349
MAPRE3	-0.0748425696886595	0.132507733248343	0.572198502982384	55.1715544199669	-0.107865159480319	0.221666041323229	-0.486611114794224	0.626533945410456	0.924137703106587	-0.12431251475308	-0.168749676872379
TMEM214	-0.128850907706036	0.122849481009197	0.294246300781431	17.848757356025	-0.186785018549619	0.219396589812771	-0.85135789352523	0.394570574239569	0.836779440770931	-0.324345893433352	-0.369631550821853
AGBL5	-0.030823641701388	0.0637645874048793	0.628813527835368	40.6786109844984	-0.0379423138227355	0.126210717038622	-0.30062671944986	0.76369915426693	0.952118577794761	0.0387225871296061	0.00923128296741291
OST4	-0.138834762185495	0.104596596755377	0.184397769418463	29.1302685670563	-0.19485616615621	0.189467510543812	-1.02844105354492	0.303742405515885	0.785956132134905	-0.361323593860567	-0.390175774737801
KHK	0.148885479176038	0.141061922624017	0.291214144184028	11.173045257442	0.239495685905819	0.265673223487428	0.901467158647065	0.367339987682748	0.821555851031098	0.704320232759941	0.715419382483992
ABHD1	0.168393949976939	0.143558158815082	0.24079516408715	11.6811459305972	0.238764890031553	0.262934564586893	0.908077226007491	0.363837421826744	0.819049347481014	0.776574730314265	0.713559221474732
PREB	-0.11283413144051	0.0843698639043763	0.181100319848548	19.1651063256148	-0.129245353476374	0.157466100390637	-0.820782080433476	0.411770407429686	0.843563731259161	-0.265023759304205	-0.22317062346276
SLC5A6	0.0601284047871884	0.154984413673575	0.698042523436596	12.9799071402005	0.111174048128843	0.284841281447317	0.39030174125026	0.696313435872112	0.935980896157652	0.37558622383588	0.388790681306651
ATRAID	-0.0819241740073619	0.0718916065332402	0.254473282474065	35.8705126815284	-0.0884121595018029	0.138308319693913	-0.639239632854091	0.522667052969498	0.892812318057091	-0.150541006322124	-0.119234191977862
CAD	-0.0548087165457596	0.0706582645628563	0.437933656325413	29.0981800235609	-0.0624172536342454	0.140385324065019	-0.44461380881478	0.656598866533133	0.929293389704777	-0.0501121323812074	-0.0530670007867355
UCN	0.0413595728379268	0.163478812254904	0.800270891772878	17.0808106365084	0.104080028456159	0.27284490907898	0.381462233645821	0.702860289660314	0.936472408836562	0.306071163633785	0.370733629729406
MPV17	-0.0358316601549593	0.0699608772016386	0.608534060952843	59.183242480637	-0.0331439095457703	0.117710260039704	-0.281571967767216	0.778271737311272	0.954994792753792	0.0201741390837005	0.0214450965054924
GTF3C2	0.00352907912245199	0.0386602398015256	0.927266565375964	95.5453737595333	0.0034169286611053	0.0803383612096495	0.0425317197121876	0.966074825946806	0.993787310433567	0.165956474812689	0.114506713426418
GTF3C2-AS2	0.0769951162209755	0.10764162210461	0.47442906093044	13.5284096438486	0.118090285418648	0.202070114994504	0.58440252494467	0.55894952839084	0.902677024103551	0.438056305293305	0.406395207262978
EIF2B4	0.0660073588385607	0.07686769419894	0.390498369942814	37.2062342972815	0.119839138440802	0.138514178035256	0.865175970724812	0.386942212070598	0.832558238847003	0.397360399549707	0.410846721450858
SNX17	-0.0487122101954005	0.107483656109081	0.65040059764698	36.1665403991076	-0.0515354234577705	0.188697733644132	-0.273110982641488	0.784767904625156	0.956062236028561	-0.0275321973531066	-0.0253684916455739
ZNF513	-0.0604725412707978	0.148297567038009	0.683436389450786	6.81511636163608	-0.13648550100395	0.325423694326914	-0.419408615240044	0.674917528884796	0.931309813138836	-0.0710895228655757	-0.24159962752032
PPM1G	-0.051822774974884	0.0784571782060146	0.508918228949119	61.9741366625634	-0.0509119534114265	0.137364780280362	-0.370633238793198	0.710910721603618	0.937974744356636	-0.0390529514678463	-0.0237815167987111
NRBP1	-0.0374244315275365	0.0540838174229213	0.488955560744717	85.6084313157859	-0.0421724402875725	0.0958617345196317	-0.439929868772986	0.659987902032143	0.929293389704777	0.0142749122084111	-0.00153604152252988
KRTCAP3	0.0923945766616735	0.143285722369502	0.519038967316139	6.60228272161665	0.162493866620462	0.275006421610923	0.590872990050963	0.554605524706387	0.901094113860491	0.495092055973411	0.519419669129482
IFT172	0.0183083566511974	0.0605134998773505	0.762232858142295	161.761980746039	0.0504587634766879	0.101270771604733	0.498255939765443	0.618303658704094	0.921603258303265	0.22069522306999	0.234246561459824
ZNF512	-0.0903057241944405	0.0478002488313763	0.0588608481350129	84.0123161271932	-0.101803705604026	0.102123491012311	-0.996868640063955	0.318828275347328	0.797382040095542	-0.181584172322903	-0.153320908652472
CCDC121	-0.0880711279292299	0.13947418411311	0.52774560862653	10.7154804517415	-0.182872034450344	0.26626713653931	-0.686799117709916	0.492209325861456	0.882286016361646	-0.173307786540164	-0.359671477554276
GPN1	0.266513965324263	0.100936555021256	0.00828055987796617	13.015783960801	0.394165910755999	0.20814311244044	1.89372545713608	0.0582614604741081	0.49493417951135	1.13998673124958	1.10911553169794
SLC4A1AP	0.0783035145989044	0.0855425718386182	0.359994903016927	53.9611707563949	0.144504551375453	0.145242176674078	0.994921411152631	0.319774488406502	0.798592273362535	0.442902285706786	0.473629833717942
MRPL33	-0.216787202074438	0.0735544911305511	0.00320561331206838	86.3717957399018	-0.281900299916366	0.12198998548103	-2.31084788480611	0.020841258509328	0.35825243570662	-0.650039938406094	-0.611737101788504
RBKS	-0.0877134104655547	0.114809045512984	0.444870877604346	21.196998587969	-0.109864433157757	0.200337059925434	-0.548397950926545	0.583418683121449	0.910247905316832	-0.171982890505613	-0.173838609462956
BABAM2	-0.0724142556775383	0.0650567246101398	0.265668021664923	248.278417794435	-0.0654473269450286	0.119054932824641	-0.549723773658565	0.582508848219617	0.910247905316832	-0.115318646880587	-0.0607797211596891
ENSG00000223522	0.0835042127692638	0.148225847440527	0.573191149975489	5.63262674475722	0.210650252172097	0.317810568082808	0.66281701531464	0.507447754708644	0.88771624477858	0.462164371242145	0.641996484221754
PLB1	-0.213810980329379	0.529035870540371	0.686100843871866	6.44559663779519	-0.399142533153421	0.828269580178758	-0.481899302721316	0.629877481473679	0.925769700435752	-0.639016757297016	-0.910164389880842
PPP1CB-DT	0.0451929398771302	0.065569241012955	0.490672285209225	52.5840987354932	0.0482323342197697	0.124885972981098	0.386210981653399	0.699340421334589	0.936079211324692	0.320268996574445	0.228579429173729
PPP1CB	-0.179800673578537	0.0539763371176228	0.000865029627437589	159.94249474286	-0.241415226691623	0.10410163588747	-2.3190339386461	0.0203931961848734	0.357773827814481	-0.513051085716186	-0.508686773616648
SPDYA	-0.0896650244673328	0.111407985593906	0.420915013494541	16.0413431193748	-0.17403486519709	0.215595542259369	-0.807228495419072	0.41953485142062	0.846952832590143	-0.179211180747201	-0.337177429276219
TRMT61B	-0.0990215394700125	0.0514338778184399	0.0542018186166785	79.0523111191471	-0.11858406725347	0.0926261078838457	-1.28024452244259	0.200459152080068	0.70473560133383	-0.213865372625065	-0.196033484846129
WDR43	0.000838500807463983	0.0478764047180857	0.986026673229984	95.8861272493266	0.00891997338069834	0.0920661192786828	0.0968866011795034	0.922816449454078	0.985488017486204	0.15599124554054	0.128514112181767
CLIP4	-0.0142496880895861	0.0574885826193318	0.804235084868467	703.564124650458	-0.0058186134974325	0.0978155926253909	-0.0594855415303399	0.952565381271054	0.991440499126427	0.100108366821478	0.0909986504670389
ALK	-0.023411198307652	0.208599272561993	0.910640655367975	18.7083914670889	-0.00481625769137686	0.332080439881983	-0.0145032862913832	0.98842845745858	0.997110832812281	0.0661764239028879	0.0935500375964531
ENSG00000288553	-0.129350201096355	0.192660083117855	0.50197162482127	4.29906424374012	-0.158692001709273	0.360323776403053	-0.440415015887717	0.659636551313069	0.929293389704777	-0.326195151297687	-0.298123847509465
ENSG00000233862	0.231327265028472	0.144483738253552	0.109363429680084	23.5077329712102	0.348136546297872	0.241133276445769	1.44375156937814	0.148808869607483	0.650933400099299	1.00966399214746	0.991952816278837
LCLAT1	-0.343796481329304	0.180826584597298	0.057269320129854	23.4523684336707	-0.482695042331043	0.300477823605402	-1.60642484872672	0.108180594789498	0.594686837588495	-1.12045054879968	-1.12283816825192
CAPN13	0.187386786333754	0.0593103337186345	0.00158078630150296	59.3868206488455	0.257130561835166	0.106890906008922	2.40554198140769	0.0161484964293283	0.328243479310267	0.846919446827349	0.76030703136389
EHD3	-0.0198013188072254	0.397940422985001	0.960314036331039	6.16411023446376	0.0426691604909518	0.600515094801388	0.0710542680114711	0.943354564966225	0.988906549223027	0.0795465148852592	0.214418978598544
MEMO1	0.151329366413864	0.0760869623269858	0.0467122315652238	24.8468675260592	0.227149745472129	0.139418909259218	1.62926066972591	0.103257848360504	0.585521441652109	0.713371779969902	0.683994140735774
DPY30	0.0469787527191362	0.0411237032060437	0.253297549199829	81.0047747178975	0.0819823185902507	0.0853864347211713	0.960132822713155	0.33698837102732	0.804901297918054	0.32688320078051	0.314486324929261
ENSG00000288937	-0.0538823806203945	0.205309336129238	0.792978488641901	3.78636222898735	-0.0867984715672613	0.393955655857037	-0.220325486579027	0.825617672389069	0.965964773526681	-0.0466812157534068	-0.115126725744607
SLC30A6-DT	-0.165426236487673	0.145000641473823	0.253925877684883	6.51035554427033	-0.265936337943728	0.273263505684767	-0.973186438772065	0.330460649562629	0.803332924574712	-0.459811765206315	-0.571102581725493
SLC30A6	-0.106198596717692	0.0507566521834766	0.0364108892267587	110.775019426826	-0.142056696172988	0.0921263359234723	-1.5419770551929	0.123079169396155	0.616738902948237	-0.240447397974061	-0.255780495794701
ENSG00000289727	0.234071605767594	0.239015263568261	0.327423590458438	5.92413684829933	0.323376606363667	0.40871344404011	0.791206188783778	0.428823680642695	0.852257952802595	1.01982834399476	0.928929095867833
YIPF4	0.00352634407599445	0.0341770330168294	0.917821092608947	280.844231171816	0.0240402004083589	0.064980860515823	0.369958172568445	0.711413656118716	0.937974744356636	0.165946344884537	0.167000997177225
ENSG00000272754	0.150513477266357	0.215924408936788	0.485761742264148	4.8487993030365	0.177779673595473	0.388677226012362	0.457396682124665	0.647385948710087	0.92925266634598	0.710349930588943	0.558328019780157
BIRC6	-0.0352332076832183	0.0275766901191737	0.20137478683645	1006.2463518966	-0.031284242110032	0.0514720087584397	-0.607791358150606	0.543325861601423	0.901009987695602	0.0223906573898815	0.0261786766692112
ENSG00000276334	-0.276411264465638	0.0880752955485461	0.00169900812307778	24.3347817983629	-0.36894081903755	0.164367165992797	-2.24461386073736	0.0247929321680847	0.3754093714703	-0.870872555897819	-0.833289228170849
ENSG00000276517	-0.10541025043432	0.0923848867960467	0.253874001323697	16.6796295926377	-0.0997438335794787	0.179038148420601	-0.557109389587508	0.577452692630975	0.909299626091284	-0.237527560474484	-0.148077729593778
BIRC6-AS2	-0.0895648880203019	0.109355538245031	0.412772315568256	41.5053246052359	-0.0911286636356705	0.193135221744679	-0.471838656939235	0.637041956093981	0.928184130425312	-0.17884030038754	-0.126148756289534
TTC27	0.00720137788653345	0.0294042451403943	0.806526534395782	207.724989091748	0.0309410117489947	0.0626937784700634	0.493526032471773	0.621640950411535	0.921981947521763	0.179557751139064	0.184566258066267
LINC00486	-0.110194119353388	0.0666170403731298	0.0980984355760679	406.353062009033	-0.152426038713235	0.115140444214286	-1.3238270857246	0.185560478403656	0.687276650693541	-0.255245814695471	-0.282174523681645
ENSG00000236854	-0.112283203359675	0.134568991701461	0.404060487058033	41.5712849363972	-0.175647552961817	0.228713387088732	-0.767981075343317	0.442498428162663	0.861101823784234	-0.262983259457981	-0.341282349686547
LTBP1	0.0794832490488666	0.11227935055208	0.479003505606546	391.653491027074	0.115589562333393	0.174928556060939	0.660781549543724	0.508752416805956	0.888078801540199	0.447271727104807	0.400029890021934
RASGRP3	0.0734631465132751	0.0568786061430168	0.196503386918853	601.107438379336	0.12144022512602	0.0991980531906302	1.22421984323268	0.220869305497468	0.726716907942459	0.424974772701052	0.414922112581497
FAM98A	0.108162965552531	0.0584964765664762	0.0644504560951993	161.434566000026	0.179192925864438	0.0989444639137542	1.81104549740785	0.0701338091753182	0.517846277482454	0.553494225378587	0.561925298937786
ENSG00000286415	0.102576184862549	0.0951879917363954	0.281204774493334	74.6131924295744	0.182916094635942	0.159597815518475	1.14610650554153	0.251751086142368	0.74821631323202	0.532802186734417	0.571402218038632
LINC01320	-0.512804213706709	0.301214564329551	0.0886701243364729	8.35877932165507	-0.80017519098848	0.461765983051074	-1.73285867811527	0.0831207903609515	0.543285486730871	-1.74641292741734	-1.93094918056457
ENSG00000226994	0.15531509339355	0.11957525206486	0.193981698522103	1003.2366229003	0.231242328660032	0.181817136231384	1.27184012163599	0.203429930363627	0.707577901547594	0.728133916030955	0.694411363850149
ENSG00000288535	0.0391925373610915	0.166305252517978	0.813691650883361	7.46662654103861	0.0277461251938388	0.324818671049084	0.0854203519281255	0.931927213796024	0.986705415431458	0.298045006116923	0.176434023596713
CRIM1	-0.235507016947219	0.137548588449319	0.0868647412240367	100.443005622056	-0.311487622301045	0.215362916348276	-1.44633824421898	0.148082353943248	0.648623695310864	-0.719373451614126	-0.687048396510438
FEZ2	0.0776672624664239	0.0776746076401425	0.31735627316756	181.27067209338	0.123285204368672	0.1350635084413	0.91279432758296	0.361350722213219	0.81798193554836	0.440545766909417	0.419618305555387
STRN	0.0758567989865812	0.0300553650501893	0.0116060244837816	616.742741753326	0.123886092627322	0.0595960070248519	2.07876498463497	0.037638956729809	0.435165826669983	0.433840262904949	0.421147800930257
HEATR5B	0.0533378724004226	0.0486805935745385	0.273223158006992	197.763921962058	0.101764186234023	0.083448951546695	1.21947830796987	0.222662704145529	0.728037468783013	0.350435789917222	0.36483890651474
GPATCH11	-0.147416545858948	0.0746401088609808	0.0482646042816171	56.4621842888314	-0.183612478358505	0.136002239967711	-1.3500695165175	0.176993685340356	0.68095170384461	-0.393108374624451	-0.361556196579121
EIF2AK2	-0.0592910716807162	0.102054947125007	0.561259292199297	60.8003040899032	-0.0381395799663027	0.183192760851793	-0.208193706939972	0.835077722072883	0.969401589561806	-0.0667136549424419	0.00872916356357855
CEBPZOS	-0.0181107403632607	0.0544791548179782	0.739561332919105	119.572316664464	0.00259965510993542	0.0935656229328986	0.0277842975704847	0.977834189852144	0.996158336437424	0.085807994695312	0.11242643294411
CEBPZ	-0.276772528634133	0.0977354468783332	0.00462789560339538	87.1732788787712	-0.379715115232183	0.15825978579336	-2.39931523557082	0.0164257670181457	0.329571443030292	-0.872210588040131	-0.860714021316564
ENSG00000272054	0.178118848668558	0.118520196087487	0.132876048995325	9.26855893384747	0.245746561171823	0.222831413396416	1.10283625376751	0.270098281150368	0.762846518847054	0.812593323257858	0.731330302144363
NDUFAF7	-0.374694797362912	0.127219180352972	0.00322673260498139	37.7160126026005	-0.529311115670999	0.212623687824666	-2.48942684178952	0.0127949248407817	0.301738980907548	-1.23489018494891	-1.24149428699225
PRKD3	0.0584725963698594	0.102073084203577	0.566746061783517	84.6219347960002	0.109376305959004	0.170358803826106	0.642034949192587	0.520850491037159	0.892812318057091	0.369453523509886	0.384214725137771
RMDN2	-1.06830024572287	0.41869934848242	0.0107268515389818	5.58691531158805	-1.51946738107938	0.664705295129365	-2.2859263980794	0.0222585648024683	0.363148393097809	-3.80383132255341	-3.76182881931049
ATL2	-0.183405282212895	0.129011160344056	0.155135612908435	44.4201124463194	-0.254178958434413	0.210794277986943	-1.20581526624815	0.227888727807844	0.732234574658264	-0.526401654728671	-0.541175457470336
GALM	-0.244338161030649	0.123717304910843	0.0482713733939366	22.7998843394264	-0.31318390892481	0.211689339814464	-1.47945054389277	0.13901993998169	0.638311043785676	-0.752081800981449	-0.69136610867764
SRSF7	-0.204418691929847	0.0704735438757149	0.00372396188183468	205.874814784011	-0.275978887084797	0.112998591601156	-2.44232147652692	0.0145931452031141	0.314074009268998	-0.604230069702713	-0.596664792739022
GEMIN6	-0.257280869179723	0.121115519055625	0.0336483970203017	10.2100700942809	-0.429264803010241	0.239603540473399	-1.79156285488152	0.0732030177104838	0.524252275761555	-0.800018355509361	-0.98683733491406
DHX57	0.0310638168198959	0.102631290292439	0.762138360971844	48.3247632342133	0.0751807126774965	0.17416441320806	0.431665179428384	0.665984778497286	0.930188818313711	0.267938257901862	0.297173580612015
SOS1	-0.16035903659659	0.0454136866089074	0.000413877713881599	353.973901605823	-0.199466671719692	0.0758610736207176	-2.62936789844242	0.00855437602373815	0.265929916144455	-0.441044123914785	-0.401911312641302
MAP4K3	-0.0838123306006955	0.0493204135635184	0.0892544564674765	431.214002773575	-0.0938717615208333	0.0844726325030282	-1.11126833317842	0.266452865708097	0.76029744707891	-0.157534266191006	-0.13313101208797
MAP4K3-DT	-0.704319412588909	0.297831636929307	0.018038639533891	11.6947310532071	-0.966290968748164	0.48593799181741	-1.98850673340899	0.0467556750576587	0.463042191810047	-2.45573733374707	-2.35377873351191
THUMPD2	-0.219066725737768	0.156712517050838	0.162146360260785	57.908785808701	-0.289768321327008	0.246163818979194	-1.17713611418866	0.239141182683063	0.740736511883047	-0.658482724036913	-0.631764290177886
PKDCC	0.380326855596739	0.549595914276168	0.488929921325999	5.361511653611	0.32100846495076	0.769112714051635	0.417375059709661	0.676404094337875	0.932172910488146	1.56152121674412	0.922901250780269
EML4	-0.148016986705023	0.100850873521755	0.142190689861378	59.3325731946006	-0.182479330993258	0.16751296662642	-1.08934451265624	0.276001990398769	0.767778507962325	-0.395332257371952	-0.358671893833575
COX7A2L	-0.164136213867275	0.13159492152386	0.212293455086427	44.6129946185233	-0.21919488287489	0.222888014170774	-0.983430552290468	0.325395579586536	0.801230576126232	-0.455033844003682	-0.452127317500701
MTA3	0.0120736531446274	0.0896853749917924	0.892910494386609	139.005168013138	0.0445476515674043	0.145733817964381	0.305678202833416	0.759849671034439	0.951157730226348	0.197603440332893	0.21920047228195
LINC01819	0.230246048636838	0.0935631242050566	0.0138603206060786	142.42733870693	0.352376268409025	0.157959670791838	2.23079895420517	0.0256944492604192	0.378450126024088	1.00565943700204	1.00274456543751
LINC02580	0.146356582160208	0.112622356488813	0.193760730818712	36.9848145757818	0.247695746944016	0.193494666278476	1.28011666527042	0.200504108396387	0.70473560133383	0.694953830589813	0.736291741447618
ZFP36L2	0.0256109626188749	0.0498980293050544	0.60776525390679	121.579573407717	0.0424619905376099	0.0922098105145161	0.460493198073814	0.645162252668606	0.92925266634598	0.24774224948312	0.213891650129586
THADA	0.00313128082021002	0.0359275494203231	0.930547970584247	392.064133250737	0.0156503544124061	0.0686945203079297	0.227825368635692	0.819782003942023	0.964586807836942	0.16448312937471	0.145645561350426
PLEKHH2	0.19213975952273	0.17728710647633	0.278463507467264	233.641135445961	0.2929433181084	0.27313826084018	1.07250927499977	0.283491350277321	0.771460196605692	0.864523270989865	0.851464487501081
DYNC2LI1	-0.0668397835467595	0.103484055642713	0.518347674454652	71.2195614794588	-0.0570310016124099	0.17094309486387	-0.333625652781275	0.738662058201972	0.945638024048627	-0.0946721960618274	-0.0393568850760583
LRPPRC	-0.0976378888550022	0.0454571389417946	0.031720826203779	316.720921870722	-0.118384813394911	0.0734363381521449	-1.61207402729752	0.1069458318088	0.592585763180833	-0.208740676743024	-0.195526305931074
PPM1B	-0.0176661320111737	0.0454457544488491	0.697475824368813	1025.04877622859	-0.00860592741621806	0.0801138014931552	-0.107421283921389	0.914454770074824	0.983595490810167	0.0874547128525862	0.0839038475885972
ENSG00000289272	0.311121096633073	0.0623556218674304	6.0547226351216e-07	32.8544325072718	0.419295672300163	0.126080573182223	3.3256167997758	0.000882231278529046	0.0980302675692258	1.305200391149	1.17308059258917
SLC3A1	-0.179311126375357	0.111967121363632	0.109274558359003	17.5724247410978	-0.222244070246388	0.209880948527155	-1.05890540235306	0.289642863682793	0.775925457832974	-0.511237925291882	-0.459888690625704
PREPL	-0.203063625219572	0.0817669345214447	0.0130118691937336	253.184847073884	-0.273797315006465	0.138744417407291	-1.97339338131869	0.0484507611124998	0.466217028370619	-0.599211241456114	-0.59111183949735
CAMKMT	0.0332819557480164	0.0448796792113585	0.458340720758466	707.035606161061	0.0793980027927348	0.0817231709298914	0.971548238881341	0.331275343748554	0.804040289055112	0.276153689823344	0.307908231577291
SRBD1	-0.0498873458704002	0.0446845961638334	0.264236948227631	145.172034203067	-0.0553022855036414	0.0920212906172269	-0.600972721994061	0.547858154941033	0.901094113860491	-0.0318846060386375	-0.0349566271998866
PRKCE	-0.165655725302298	0.105238613262851	0.115465158081743	327.827732909855	-0.218672263404444	0.165649564137622	-1.32008957912361	0.186805111607354	0.68907389773793	-0.460661734389666	-0.450797046770065
ATP6V1E2	-0.0693001570034027	0.107911691405969	0.520747732108721	28.4952375917137	-0.0851490897334003	0.181375804058492	-0.469462231610235	0.638739275081169	0.928209718462271	-0.103784804103742	-0.110928404592598
RHOQ	-0.012922791121968	0.0429815818439879	0.76367468335822	255.444096364907	0.00617990834843717	0.0818973957634981	0.0754591558232621	0.939849393776049	0.987828874170789	0.105022861385408	0.121539576178849
RHOQ-AS1	-0.00667929839128985	0.1018354419855	0.947704940758836	31.6381926229448	-0.0155611483052221	0.189687143927047	-0.0820358616987076	0.934618196040434	0.986880216860979	0.128147197210766	0.0662000931420924
PIGF	0.0516100031967316	0.0531291144388376	0.331345554847905	112.958431938399	0.11200081713263	0.0961503726383274	1.16485057789557	0.24407948164893	0.743751922595447	0.344036194458078	0.390895131425578
CRIPT	-0.107387707338206	0.0418268543246225	0.0102454153897988	91.8389351989244	-0.140543548928123	0.0826487525040129	-1.70049207846542	0.0890384051730544	0.553124222224985	-0.244851566363199	-0.251928944896176
SOCS5	0.0136186458288742	0.14553666259037	0.925446482306243	26.1328967985346	0.0504995093975272	0.251924873290094	0.200454638472226	0.841125031193027	0.970572124970502	0.203325706894156	0.234350275747083
MCFD2	-0.188460147259802	0.101677017600037	0.063808197973267	35.6455451000636	-0.269883473542653	0.182172947009703	-1.4814684505723	0.138481786046629	0.638311043785676	-0.545123610841823	-0.581149583902072
TTC7A	0.0844736800126987	0.0423723390403462	0.046195308112755	390.513964026725	0.136128416883721	0.0790161166849341	1.72279305279598	0.0849259555466781	0.545782417217097	0.46575503548665	0.452309299026231
STPG4	-0.203685828343522	0.0990888529993068	0.0398222735000619	31.8656007174575	-0.301359598359163	0.182499079138572	-1.65129380258593	0.0986785971457341	0.577311122591337	-0.601515726238988	-0.661268618735318
EPCAM-DT	-0.085534226307565	0.0956408196930792	0.371146628170561	495.163758860064	-0.0992221791016577	0.149238895864419	-0.664854685013212	0.506143441816198	0.887710624489159	-0.163911737311657	-0.14674991514638
EPCAM	0.0411021861735296	0.0911422811547335	0.652013134988964	21.4716505898776	0.047929386841966	0.187622613037228	0.255456344339772	0.798370657402089	0.957692192043547	0.30511786779102	0.22780830974094
MSH2	-0.0642429631433756	0.0570524778008535	0.260151622617636	161.432305062175	-0.081347444233928	0.103289974488529	-0.787563794421908	0.430951899395699	0.85342305420857	-0.0850542226491368	-0.101251731559579
KCNK12	-0.738819026293863	0.38181398956712	0.05298741717339	12.9165188363074	-0.733560593774758	0.568814010733284	-1.28963172483936	0.197178555265384	0.701095241230883	-2.58351527592973	-1.7613890054896
MSH6	-0.0550004203947332	0.0599828120338798	0.359175997541834	113.053987775579	-0.0709407158371576	0.103344782237625	-0.686447001011049	0.492431274430337	0.882286016361646	-0.0508221555003021	-0.0747625420617776
ENSG00000233230	-0.139926226403397	0.103003761706939	0.174318578665267	13.1527121829014	-0.165824566954913	0.198150102709108	-0.836863391377344	0.40266936010904	0.839365147237219	-0.365366104391911	-0.31627901262897
ENSG00000230773	-0.0791946180552602	0.123573947117323	0.521608291839958	73.7153197762463	-0.0996340970454826	0.200332660582511	-0.497343252746581	0.61894701547168	0.921603258303265	-0.140431413628861	-0.1477984072426
FOXN2	0.033832540728574	0.0478771241992592	0.479781789727287	786.683184913807	0.0655099334880267	0.081584892382615	0.802966475469498	0.421994111723908	0.849002932276073	0.278192918911936	0.272557669369366
PPP1R21-DT	0.00679935382011912	0.163716957958051	0.966872458789488	4.79692054527142	-0.11244783263429	0.361300463875348	-0.31123080061443	0.755625169465399	0.950178352912866	0.178068754527286	-0.180414370420034
PPP1R21	0.0656270993472446	0.0474734504182534	0.16685019933261	957.830468863514	0.105726246305604	0.0836923263292875	1.2632728822667	0.206491128274182	0.71086434521753	0.395952013481638	0.374923897304964
STON1	0.162791805903537	0.108251052008841	0.132623654318234	46.7550939237234	0.246716909461931	0.184548079721756	1.33687064007335	0.181264865924346	0.684151257980542	0.75582578953968	0.733800217640908
ASB3	-0.106089273026866	0.0711098672687193	0.135723659052029	376.355196965753	-0.137083536639656	0.117581298460583	-1.16586173510926	0.243670352085473	0.743193938142681	-0.240042490360748	-0.243121861855326
CHAC2	0.0756654876331997	0.195680398621065	0.69899391473467	4.62940103639682	0.0877187165228009	0.359683340828063	0.243877618354119	0.807325603857893	0.96057796964255	0.433131693491381	0.329087698778633
ERLEC1	-0.147899579566917	0.0627506434337285	0.0184261621065523	100.449021750883	-0.202985328463437	0.110915116656815	-1.83009615444483	0.0672355618873137	0.512521147706391	-0.394897410691259	-0.410867668732202
PSME4	-0.0312192277287751	0.0347266420606734	0.368653020855551	820.192641313631	-0.0293382743340836	0.0569344047077408	-0.515299571229113	0.606343698533105	0.919078332550158	0.0372574354044876	0.0311319249148085
ACYP2	0.0781639710380402	0.0391634970707119	0.0459516275593691	1183.91164071761	0.119833430090682	0.073352235851493	1.63367113080635	0.102327923285256	0.584668348587786	0.442385451251637	0.410832191469651
ENSG00000272156	-0.0507231867800029	0.125645200878026	0.686432056634608	8.50459638906649	-0.109512543729823	0.238816654888128	-0.458563259673505	0.646547825310218	0.92925266634598	-0.0349803517572567	-0.172942913391777
ENSG00000289065	-0.216514879564799	0.0888986651079865	0.0148702163158834	19.1368927249549	-0.275728894540002	0.18030513622703	-1.52923483107448	0.126206238699527	0.62069888063659	-0.649031323927415	-0.596028464044776
C2orf73	-0.369202829411248	0.218102299867229	0.0904941920640963	10.7676900519918	-0.344449424093553	0.368395511022634	-0.934998971994505	0.349788829212056	0.810734937412461	-1.21454930897858	-0.770949059675785
SPTBN1	0.0729577241170746	0.0428894053346587	0.0889305290847811	1158.7706340668	0.129841726338227	0.0775956689166458	1.67331151533348	0.0942659867029674	0.564326215090785	0.423102814531554	0.436307215487153
SPTBN1-AS1	0.134682776689995	0.120053926533766	0.26192523385346	21.4441332117529	0.253216553361739	0.218362756377072	1.15961420144597	0.246205916346143	0.745941370594686	0.651716974282337	0.750344350663893
ENSG00000289627	0.145636772255032	0.0981782322039145	0.137970378151056	13.2354085847293	0.247966940842799	0.198481607755852	1.2493194893293	0.211548242377495	0.715564483944304	0.692287834696855	0.736982035870765
SPTBN1-AS2	0.148265869868747	0.20811378736129	0.476200434673376	3.97644013590852	0.300149095677073	0.426748943750934	0.703338813305303	0.481844627875104	0.877567892928937	0.702025354825365	0.869806006585486
RTN4	0.012858374422886	0.0478238724571507	0.788030209060243	3001.68748612676	0.0342183061397125	0.0850798502700542	0.402190483776114	0.687543845143553	0.933344807370866	0.200509851719999	0.192908252672636
CLHC1	0.207745955905466	0.136329821211765	0.127546629851054	55.8580235352517	0.33073556949036	0.216508575504373	1.52758646496974	0.126615244394812	0.62069888063659	0.922324719902848	0.947660532044335
MTIF2	-0.125483455383903	0.0999591049304916	0.20935248308587	51.2928201458594	-0.16061686497456	0.168212581224598	-0.954844541384832	0.339656318832718	0.806055269311212	-0.311873692097992	-0.303023376530264
ENSG00000240401	0.0207009293977629	0.094623002027741	0.826827115940615	45.8610474960111	0.040207008742496	0.160288338007432	0.250841759558526	0.801936454033926	0.958285968006811	0.229556714236037	0.208151840478803
CCDC88A	-0.0449465871458981	0.0582474009420176	0.440321953228079	2932.27556454555	-0.0398960795383096	0.097999193448209	-0.407106202964763	0.683929987747522	0.932835808823553	-0.0135852712102226	0.00425818591894853
CFAP36	-0.189996940005603	0.264402365323871	0.472393473360727	15.1196110716334	-0.238463848365399	0.434572410597045	-0.548732138880564	0.583189286973857	0.910247905316832	-0.550815506881561	-0.501174362724162
PPP4R3B	-0.0774300610885846	0.0289342222133535	0.00744906468274261	308.438087610546	-0.0827554764782969	0.0548574198621199	-1.50855575574456	0.131412348066584	0.628005298512794	-0.133895935869772	-0.104835723715238
PPP4R3B-DT	-0.199923914476824	0.148760650717904	0.178970995235419	6.55228023205972	-0.307005393994301	0.262895591927782	-1.1677844871535	0.242893707045619	0.742098994062294	-0.587582537981692	-0.675639374341031
PNPT1	0.0310158164604451	0.0362501909548336	0.392216733364593	391.726503007353	0.0626773884364963	0.0572085421740988	1.09559492436907	0.273256083904872	0.765254076757637	0.267760476573435	0.265347735587071
EFEMP1	-0.402569723516148	0.406828798630225	0.322403391663751	4.71503593577853	-0.489414056017382	0.669019647230974	-0.731539137965578	0.464449907805599	0.868963758941234	-1.33813194101074	-1.1399406830856
ENSG00000285755	0.135248370646428	0.0820958442581051	0.0994666561073396	99.2801503635295	0.201974933300508	0.139037105320168	1.45266929166433	0.146315597062344	0.646129924138527	0.653811792864424	0.619914408397168
VRK2	0.0580838920886595	0.0607898842843739	0.339331909423641	1174.19572062985	0.107479830616774	0.100908127256456	1.06512561018615	0.286819091327638	0.773588748161542	0.368013860051794	0.379387454471822
ENSG00000287875	0.0852842896887375	0.0709245409258896	0.22918335542019	28.5105009480317	0.110051445912241	0.132779444883978	0.828828935144312	0.407201212533353	0.840789576389829	0.468757331025476	0.385933220084211
FANCL	-0.0318441705355741	0.0443191250409308	0.472436820614715	477.176614248709	-0.0173712069198661	0.0761448955882495	-0.228133570683454	0.819542402498382	0.964586807836942	0.0349428035214308	0.0615927868093632
LINC01122	-0.275097742978943	0.152501377312094	0.0712464622347022	140.85537583722	-0.3973878813038	0.240833016709209	-1.65005565571444	0.098931553335082	0.578099240145676	-0.866007600770554	-0.905698115411558
ENSG00000289529	-0.259348381502991	0.204550001927375	0.204834652288975	5.15222336440961	-0.379513253872894	0.425674907348895	-0.891556554828436	0.37263066548278	0.823842925932458	-0.807675904152193	-0.860200205293448
ENSG00000271955	0.435881969828079	0.178462053807027	0.0145885556520939	14.7493854082409	0.671342992400629	0.272226239536037	2.46612153753003	0.0136584981100567	0.310337564933795	1.76728346773374	1.81463949275477
PAPOLG	0.0264555504546322	0.0584058580572205	0.650577138172928	76.2002272468114	0.0527251821490059	0.111387833434571	0.473347766297803	0.635965088931913	0.928184130425312	0.250870391628958	0.240015482431281
REL-DT	-0.30592313237069	0.182492803030725	0.0936682384078491	5.72063791305594	-0.415382271182934	0.378574744265172	-1.0972265780413	0.272542357498566	0.765048566015593	-0.980177134874386	-0.95150086774952
REL	-0.0554386520853708	0.0901851566531175	0.538739410730051	31.5096510255178	-0.0593374542531252	0.167140227573512	-0.355015995338568	0.722577608212617	0.941485292810786	-0.0524452560981169	-0.0452277081376625
PUS10	-0.124794663054911	0.111603305458987	0.263482170105473	42.2411860124458	-0.142219999665461	0.191887621283189	-0.741162971922884	0.458594631612029	0.867263725031488	-0.309322577550954	-0.256196166982883
PEX13	-0.10647582103005	0.074080254027459	0.15063172635171	45.2716615407345	-0.123347325228469	0.131842480517449	-0.935565871821899	0.349496753032197	0.810734937412461	-0.241474167504266	-0.208157837314654
SANBR	-0.0910049925157205	0.0534451949932519	0.0886107063666308	146.580669108322	-0.104039674090241	0.0955638670721564	-1.088692591434	0.276289469934356	0.768006128606205	-0.184174087325744	-0.159012322003936
C2orf74-DT	0.0760189311949894	0.134506930474378	0.571959913092277	8.93158206965026	0.119461165737914	0.264607835552926	0.451464959411677	0.651654474321438	0.92925266634598	0.43444076006208	0.409884633254638
C2orf74	-0.0409552768684253	0.116955486773751	0.726204869722549	40.2158327088804	-0.0262410499301002	0.192749633673345	-0.13614059560067	0.89171013561817	0.979750354936732	0.00119754398966965	0.0390155710547222
USP34	0.000274980579295785	0.0279501214555331	0.992150330374813	1063.6967206659	0.0211464898758882	0.0546871282973021	0.386681300230778	0.698992161581284	0.936079211324692	0.153904107529388	0.159635373349645
USP34-DT	-0.0984802548260515	0.094733153740419	0.298547030457154	27.9962298085364	-0.141348462728108	0.173275363486254	-0.815744719181165	0.414646156499036	0.844811067048183	-0.211860589657583	-0.253977764982979
XPO1	-0.416511507098435	0.0719749404891143	7.16988671404528e-09	498.334064359923	-0.573296123597087	0.121639792684756	-4.71306396487252	2.44019555960846e-06	0.00378695352336359	-1.38976882111427	-1.35345331634272
ENSG00000289410	0.0527631036562852	0.0845841813676125	0.53276288967216	63.6978434859487	0.071219852961995	0.141639849555065	0.502823556970153	0.615088329831877	0.920373447627437	0.348306990215727	0.287091645196973
FAM161A	0.0724332829708135	0.131078846389291	0.580541979544856	56.439793879264	0.105001270036428	0.212534734546931	0.494042869088029	0.621275904219583	0.921910585023197	0.421160415667663	0.373078549464275
CCT4	-0.157804666263108	0.0732669840876955	0.0312534655087513	132.685294317393	-0.205595630083643	0.119766782036491	-1.71663316478689	0.0860462188509724	0.54664301966112	-0.431583374945938	-0.417511906155129
ENSG00000236498	-0.133948631947258	0.163240447223784	0.411896763220898	5.29267381505769	-0.250947566636118	0.344236070561182	-0.728998463836219	0.466002602155515	0.869797624871821	-0.343226589284868	-0.532950302895029
COMMD1	0.0271212659804412	0.0458941879708675	0.554552527247421	365.117272102581	0.0575208059799596	0.0805126831681886	0.714431611474187	0.474960330615282	0.873954498756623	0.253336035467593	0.252222218647989
ENSG00000229839	0.0450165860604139	0.178228589881329	0.800594482880093	20.5970776979527	0.0392537959952673	0.300995183130983	0.13041336936673	0.896239389697632	0.98040609013059	0.3196158261364	0.205725541633443
B3GNT2	-0.144062730711915	0.170428943549018	0.397946162254517	13.4837765091326	-0.214038769622253	0.296610587024292	-0.721615407492936	0.470530963713207	0.87161475732603	-0.380686681975546	-0.439002994868853
ENSG00000228541	-0.0445360229628037	0.13261264675822	0.736994984008515	101.473030734477	-0.0693313617901139	0.21134085397423	-0.328054706349242	0.742870299594926	0.946251419030128	-0.0120646441418049	-0.0706661072653796
TMEM17	0.178666074028087	0.262512216197694	0.496124000823973	3.81711439921804	0.362681121619922	0.468946333583854	0.773395793177834	0.439288178884274	0.859744762775472	0.814620109150267	1.02897444278639
ENSG00000226622	0.144769612494346	0.197136654141814	0.462728310442321	4.17834108268821	0.269079009790313	0.36243789861239	0.742414109618485	0.457836473411834	0.86679760489387	0.689076091785421	0.79072049946081
EHBP1	-0.0316853877354383	0.0622656428831282	0.610840309306344	287.917935894395	-0.02405292035385	0.105805548405697	-0.22733137076727	0.8201660812606	0.964596179649989	0.0355308953078743	0.0445852156904968
ENSG00000226605	-0.310438700337093	0.167435536407415	0.0637278684931877	6.54374394766468	-0.32736858578256	0.34712145626922	-0.943095218892663	0.345632201043478	0.808437912729858	-0.99690166945809	-0.727471652987474
EHBP1-AS1	-0.107048969537613	0.176586597670788	0.54437377851915	7.4753251981504	-0.0765695998346314	0.327104289638317	-0.234083141860645	0.814920433238655	0.961824295147408	-0.243596966254648	-0.089090250942553
ENSG00000286480	0.00475394849101276	0.11250403040666	0.966294775442059	17.8004536237619	0.0382096708252607	0.210508073891921	0.18151166422661	0.855965978491036	0.973984057670761	0.170493084662753	0.203067835154209
WDPCP	-0.115614269140588	0.0513707196311152	0.0244117132856699	990.882897148798	-0.148197215645593	0.0867237998917152	-1.70884135416846	0.0874803401691181	0.549826127081333	-0.275320694143488	-0.271410516846779
MDH1	-0.616237401519072	0.244352094936531	0.0116714936918885	28.3334821412476	-0.868167010671689	0.384247568923251	-2.25939493411628	0.0238588292492037	0.370536450063219	-2.12950359055016	-2.10401492488127
UGP2	-0.0467833356643911	0.061798610583712	0.449032534191387	156.629053123267	-0.0442768206585806	0.104995242710164	-0.421703112595351	0.67324173225569	0.930672618943846	-0.0203881284250089	-0.00689251171160368
VPS54	0.0176869818278282	0.0399354699671832	0.657845997595037	349.024260631494	0.0497476677740139	0.0653496275680332	0.761254036562386	0.446505348316287	0.862515475773313	0.218393806105347	0.232436545083779
PELI1	-0.0207577769428517	0.0316061223325102	0.511332398389857	185.911203428948	-0.0226230392215119	0.064313004155125	-0.35176461617225	0.725014796839663	0.942181861900394	0.0760040331230173	0.0482248218020185
ENSG00000225889	-0.0823937785064691	0.0841027775741257	0.327244281312593	31.2030058662958	-0.117864012615261	0.171621351608104	-0.686767768176086	0.492229084134574	0.882286016361646	-0.15228030395742	-0.194200664479047
LGALSL-DT	-0.103455427074512	0.204596237116219	0.61309777665968	12.2987136105436	-0.259034612067699	0.37426122940865	-0.692122484813577	0.488860412421282	0.881031504165312	-0.230287383573286	-0.553534992986581
LGALSL	-0.357766660328404	0.205777062271665	0.082102871335677	11.4428319315411	-0.479295885984761	0.346912889755852	-1.38160299065877	0.167093635211072	0.672692197754639	-1.17219259842652	-1.11418598735929
AFTPH	-0.103830040601249	0.0320985229866963	0.0012175800522594	202.353822381589	-0.107560511010568	0.0653005135957692	-1.64716179227015	0.0995247948572104	0.579040162882641	-0.231674858400384	-0.167974227495998
SERTAD2	0.0709802989328768	0.0580665105678657	0.221557724483436	174.898725754026	0.136803897485811	0.109263901765516	1.25205026797778	0.210551547625526	0.714732555175361	0.415778926124633	0.45402866105709
LINC02245	-0.37492773836546	0.270755047364109	0.166129278634978	19.9953749391951	-0.563011374410522	0.427702522673691	-1.31636206139486	0.188052549724222	0.689536589851894	-1.23575294017307	-1.32727461159005
SLC1A4	0.0846144537589237	0.457302157617175	0.853205787313262	7.09731440846426	0.0904483548147144	0.691884822515697	0.130727473520584	0.895990898118811	0.98040609013059	0.466276426240756	0.33603569465382
CEP68	-0.04643741814424	0.0754979215637138	0.538500520110512	87.49107220833	-0.0506606357524739	0.13386567982541	-0.378443793947384	0.705100940143335	0.936677742104193	-0.0191069364305756	-0.0231418151712325
RAB1A	-0.0469295984855873	0.0327032704106759	0.151283564763266	288.345446528923	-0.0533533930938056	0.0648417590598755	-0.822824578903521	0.410607757254271	0.843060997464487	-0.0209298493402088	-0.0299959346184421
ACTR2	-0.0330948787609652	0.0772662001366637	0.668416087906703	134.085141100626	-0.026765163676659	0.135421104398016	-0.197643962480128	0.843323636131218	0.970572124970502	0.0303104930069376	0.0376814968075932
SPRED2	-0.0834252720401401	0.256213155093695	0.744720311773325	57.7042799244376	-0.0663771642315635	0.390399784859326	-0.17002356764997	0.864991602190857	0.974658191830569	-0.156100698070652	-0.063146520325197
LINC02934	0.339475733798507	0.396579581292947	0.391992741312492	13.4554494382193	0.515346973882623	0.615117586111595	0.83780237391738	0.402141705276851	0.839089695072239	1.41021887684338	1.41756868069165
MEIS1	0.113096883356572	0.0479388059730603	0.0183147402884431	451.176558345563	0.166320643301609	0.0833769638150057	1.99480330886882	0.0460643363504202	0.459561619811504	0.571768223148256	0.529160310838181
MEIS1-AS2	-0.0404079182560679	0.184272560166401	0.826429272097903	4.54115977670413	-0.0395545694851895	0.356225680081121	-0.111037950650223	0.911586252526298	0.982740488334226	0.00322482341723437	0.00512746242618486
ETAA1	0.0301068890083633	0.0840686630161237	0.720251559437049	48.8518180576755	0.0632277129096227	0.147906310961293	0.427484888904905	0.669026189173327	0.930456959267922	0.264394036577509	0.26674852637339
C1D	-0.0544244222465442	0.0652387194298519	0.404148579263453	70.4418220144328	-0.0560995630835205	0.117451851776799	-0.477638813137915	0.63290730074104	0.927096496829314	-0.0486888023936249	-0.0369860101231807
DNAAF10	-0.0386153213932295	0.0668576785381667	0.563551112615156	53.5027523015391	-0.0224625671567623	0.121093202989687	-0.185498166719361	0.852838318060631	0.973291427345326	0.00986415394004855	0.0486332859004545
PNO1	-0.134776883635245	0.119247334847833	0.258379433457919	27.3536537712516	-0.172029141028468	0.208076162913499	-0.826760444924118	0.408372853785862	0.841334141824855	-0.346294226424386	-0.332072077665483
PPP3R1	-0.0929705907236781	0.0752460403822881	0.216624172174683	115.762461575842	-0.120324585664867	0.129761416311152	-0.927275526774019	0.353783497583218	0.812300471182862	-0.191454171570128	-0.200463784193444
ENSG00000289156	-0.0530765383089562	0.111115285964484	0.632884461447419	16.9093316301292	-0.0920010260443077	0.204777841223465	-0.449272369972448	0.653235186921879	0.92925266634598	-0.0436965773409331	-0.128369259436356
ENSG00000273064	0.0160275774708914	0.110434266862262	0.884606428547273	19.8228735041255	0.0133208129867436	0.195159013812286	0.0682562015790684	0.945581688851798	0.989853794909159	0.212247787318246	0.139715968310743
CNRIP1	-0.312034053575145	0.184546122981238	0.0908714160742677	20.5335878951587	-0.439548696958991	0.29843614296285	-1.47284002733444	0.140794176395141	0.641113997264057	-1.00281045891748	-1.01301386275236
FBXO48	0.0644356951965644	0.126020381900345	0.609132816470857	8.6531193602663	0.058406436072983	0.229879216198825	0.254074452831206	0.799438039579787	0.958265472541796	0.391539350430285	0.254476493235027
APLF	0.153455463580437	0.0543027449624323	0.0047144357865211	147.594884639409	0.243860613244313	0.0939395979488676	2.59592992272597	0.00943353030118861	0.280033897305472	0.721246312222595	0.726529827861752
GFPT1	-0.217417730011242	0.0786850567798159	0.00572484234631684	112.249247280371	-0.316412218330953	0.142900094229394	-2.21421980186399	0.0268136623285065	0.383401187651345	-0.65237525621407	-0.699583417360683
NFU1	0.0128296315310878	0.0682833773021571	0.85096440003777	70.187690126515	0.0340706042626932	0.11853200291504	0.287438020321938	0.773776952861048	0.954438437808111	0.200403395236232	0.192532293691064
AAK1	-0.083258000620398	0.0586614988174851	0.155812886870341	310.549994771544	-0.103889692204058	0.0988913029503953	-1.05054427542703	0.293467945854219	0.779622235436302	-0.155481166559853	-0.158630559508283
ANXA4	0.0282822181971347	0.0373368798494918	0.448757877229732	379.520018602292	0.0507872436911535	0.0652914415971183	0.77785453114264	0.436654776006584	0.857810822353144	0.257635912170276	0.235082671937153
ENSG00000289250	-0.0797851376104249	0.140545864183242	0.570251977528607	7.9869799942041	-0.181107094733455	0.273342418182296	-0.662564910114578	0.507609249913479	0.88771624477858	-0.14261855039575	-0.355179016443504
ENSG00000231024	0.128399309213872	0.166417578548503	0.440381615523084	4.90099310050254	0.14778447723038	0.3065212476365	0.482134528584575	0.629710382772156	0.925725386801565	0.628444581995941	0.48197852642879
GMCL1	-0.0897719717225563	0.0733679141768839	0.221108345391497	127.975332952146	-0.11353561122577	0.121864672244591	-0.93165319476588	0.351515782620024	0.810941653971191	-0.179607286637297	-0.183183191911553
SNRNP27	-0.282230733120156	0.152469666722283	0.0641607030605042	34.1516233177467	-0.403761584819631	0.25340725647062	-1.59333079266593	0.111086002300917	0.600526741852368	-0.892426412576628	-0.921921680954601
MXD1	-0.11834648307804	0.0595864538032182	0.0470188171822449	105.167671260715	-0.183443661778454	0.121677292999482	-1.50762444870659	0.131650671766157	0.628005298512794	-0.285440131349835	-0.361126492429185
PCBP1-AS1	0.0518578045523189	0.0588751195092028	0.378420569429234	614.646360345235	0.0953410592640447	0.0961254084144599	0.991840355600537	0.321275408179818	0.800222996824329	0.344953988713916	0.348489538972008
PCBP1	-0.187771423221362	0.0762043115482673	0.0137375993650112	122.540955572258	-0.276124125291292	0.146092494724971	-1.89006372853796	0.0587494374004236	0.496072537911348	-0.542572749225916	-0.597034480716596
ENSG00000233060	0.0532846472598675	0.22324477568754	0.81135169696838	3.34879216638388	0.195297290663126	0.413859906827797	0.47189226943983	0.637003686243192	0.928184130425312	0.350238657306095	0.602917199046041
LINC01816	-0.0773829969731125	0.0927736497564193	0.404221624438902	33.2764868522183	-0.129771718532368	0.161491894500308	-0.803580383609413	0.421639355859084	0.849002932276073	-0.133721622154926	-0.224510428171951
C2orf42	-0.175136558662817	0.0661115798696867	0.00807051017985736	55.9333129827814	-0.237281525846289	0.118603897828757	-2.00062165063817	0.0454331785753779	0.457511106218593	-0.495776370377889	-0.498164890000155
TIA1	-0.0147346006707608	0.0722500636824494	0.838401222684125	217.181891124972	-0.00311599026717621	0.119897260489576	-0.0259888362290572	0.979266242843561	0.996421477832014	0.0983123718781471	0.0978778824559928
PCYOX1	-0.0749861795492424	0.110023648419711	0.495526058535375	50.0462879563306	-0.0968212983335625	0.192310725961754	-0.503462809208147	0.614638921806116	0.920373447627437	-0.124844409765568	-0.140638735609165
SNRPG	-0.208953330227374	0.0684678957814727	0.00227440344661581	47.4440751358381	-0.2790197693405	0.120077849952098	-2.32365727277602	0.0201438701935311	0.355955348343747	-0.621025236024171	-0.604405026099664
FAM136A	0.14224809252867	0.310422190869243	0.646779498065904	5.33696278775484	0.387521161101259	0.499422947424142	0.775937836056523	0.437785691120374	0.858652411294802	0.679737012364356	1.09220204783835
TGFA	0.0577384572766571	0.0626056860894481	0.356395161930751	140.033536381568	0.0990279637209162	0.116251336343725	0.851843659053658	0.394300870860447	0.836691387863162	0.366734455887637	0.357874151224275
TEX261	-0.06909317871135	0.0677163066091205	0.307570582611577	57.3796956944837	-0.0685589744435663	0.126096168963048	-0.543703865132153	0.586645272245878	0.91195826264232	-0.103018208267013	-0.068700079710096
NAGK	-0.0384698593909462	0.0634654482488027	0.544412243610048	83.2184997547111	-0.0431954998319536	0.109957545407843	-0.392837978255493	0.694439152412655	0.935307565904099	0.0104029088222477	-0.00414012775457328
MCEE	-0.0545670531214694	0.0661526622293866	0.409447917995196	63.5603592233732	-0.0637608422274542	0.111513836011709	-0.571775167170822	0.567474302957101	0.905477110691014	-0.0492170714880422	-0.0564869586731774
MPHOSPH10	-0.0181599694555921	0.0608419928868731	0.765338702132807	90.5037300720623	-0.0075316896138593	0.106710621546124	-0.0705805055273139	0.943731626047925	0.988906549223027	0.0856256624475533	0.0866382024816501
PAIP2B	-0.114514249943465	0.0635015522206368	0.0713364142787657	153.337077361082	-0.142031777649327	0.117872700710083	-1.20495905153361	0.22821911019719	0.732234574658264	-0.271246498108374	-0.25571706841675
ZNF638	0.00284639657041068	0.0331644222662369	0.931604093768906	2648.50396741029	0.0252789103777353	0.062677432968473	0.403317576685865	0.686714612996054	0.933344807370866	0.163427989351667	0.170153997991756
ENSG00000281195	-0.0310174597155744	0.0778821838397666	0.690437584783434	29.4304031116939	-0.00851920393638045	0.153222174640385	-0.0556003330221305	0.955660199203689	0.991768778158955	0.0380047336712322	0.084124592726141
ENSG00000289463	-0.0164050575194638	0.0548063569678507	0.764690066698671	55.8846788394391	0.0146890076555389	0.107058994943292	0.137204796881565	0.890868919408044	0.979750354936732	0.0921254174253335	0.143198558272719
DYSF	-0.0332369826263847	0.0616443979940132	0.589767627193742	804.69062027187	-0.0414218541749847	0.102790007461441	-0.402975495361482	0.686966251507157	0.933344807370866	0.0297841758239455	0.000374493374962447
EXOC6B	0.0429715931130498	0.0283387471491295	0.129429681004139	3373.66233954356	0.0757947321572963	0.0575101991644226	1.31793548376694	0.187525246026359	0.689290232726198	0.31204168363072	0.298736500074851
SPR	0.12111660085134	0.178162139189217	0.496624073725488	6.26032263506861	-0.0398854989133816	0.45006720438647	-0.0886212070656278	0.929382953595732	0.985772330083064	0.601471251336674	0.0042851177430567
SFXN5	-0.301055406734178	0.124005142894561	0.0151921629852167	68.4099494481406	-0.427934050697192	0.211428996078937	-2.02400833676296	0.042969293971249	0.449202162990955	-0.962148296341216	-0.983450050375537
SMYD5	0.147918482490541	0.14509998147111	0.308001458704917	16.423320796004	0.246969132696165	0.24364900253681	1.01362669300833	0.310760915676589	0.791719706484026	0.700738718844249	0.73444222431127
PRADC1	-0.291439273064522	0.148297969460608	0.0493878927185717	16.8685811115695	-0.38613502462741	0.276358632306014	-1.39722440151549	0.162346101033833	0.66772270688187	-0.92653254184117	-0.877055198874505
CCT7	-0.0178466158417525	0.0830937058924884	0.829941195428663	55.6849265689733	-0.0202621273515922	0.157018798067125	-0.129042685340963	0.897323873151198	0.98040609013059	0.0867862458759461	0.0542342648782229
ALMS1	0.167079812188225	0.0385609522369769	1.47174224784833e-05	309.711465364251	0.258501839670853	0.07972989134323	3.2422198916342	0.00118602473334931	0.115969498426895	0.771707492558432	0.763797469190146
ALMS1-IT1	-0.211906023167311	0.137660724511927	0.123722441748871	7.77509097227608	-0.28712563617493	0.291727950680658	-0.984223950790487	0.325005412047721	0.801230576126232	-0.631961272322696	-0.625037624014662
ALMS1P1	0.294036038607016	0.170506771082159	0.0846206742057694	6.57326360342254	0.478132416413142	0.354532135574285	1.34862927344695	0.177456073171713	0.68095170384461	1.2419216085136	1.32284309285063
TPRKB	-0.0706246950490071	0.106261621671675	0.506286974870817	20.7747849628351	-0.0749597971194649	0.193310340229533	-0.387769205881378	0.698186836025659	0.935980896157652	-0.108690561810405	-0.0849926741104956
STAMBP	0.0445574518684016	0.0443627677666278	0.315191411581918	179.178866857913	0.0794855212345729	0.0817042419898263	0.972844485167249	0.330630599544915	0.803332924574712	0.317915307900377	0.308131000203704
ENSG00000286244	0.0493129165270201	0.129643805508115	0.703669050369319	8.1575980078746	0.0849818132904893	0.248122181361336	0.342499863672937	0.731974746570332	0.942971365544137	0.335528359843431	0.322121210791847
DGUOK	-0.0830884025969321	0.0607751996924945	0.171580416485179	87.3792617025283	-0.113459097608793	0.106336850723839	-1.06697816266395	0.285981697033764	0.773588748161542	-0.154853017890652	-0.182988434863806
DGUOK-AS1	0.0577357161142515	0.117699621957917	0.623755777608274	9.38765405540821	0.107359179744438	0.239467262267512	0.448325080964535	0.653918602202219	0.92925266634598	0.366724303307542	0.379080350865525
TET3	0.00677605184167145	0.0903364373262882	0.940207498132699	255.522957829062	0.0314422920540657	0.144387810455477	0.217762787280171	0.827613940187587	0.966806579633651	0.177982449826014	0.185842212284181
ENSG00000217702	-0.0586632489508444	0.0903242515049424	0.516032075016662	27.7955826494195	-0.0655155497082839	0.166289084632581	-0.393985870167255	0.693591471274441	0.935095698978051	-0.0643883565444773	-0.0609533747456224
BOLA3	-0.640493807636538	0.207084607422443	0.00198205026617311	10.1611010598671	-0.9481966180934	0.369876410063986	-2.56354985690861	0.0103607819359055	0.288466096853072	-2.21934325324736	-2.30772154194703
BOLA3-DT	-0.0524723730034146	0.248415554172452	0.832709198434594	6.6334470180485	-0.0724957140434103	0.420328132748013	-0.172474094392515	0.86306482584016	0.974658191830569	-0.0414589001269074	-0.0787206200074797
MOB1A	-0.0242594049940165	0.0539579780177123	0.653000250362373	48.9823306859186	-0.04850306128376	0.102807247512413	-0.471786400836223	0.637079258648278	0.928184130425312	0.0630348784393321	-0.0176499452214878
MTHFD2	-0.598538412086203	0.197204604983184	0.0024044496742061	8.52578206270691	-0.848677690698675	0.392337532085229	-2.16313154183351	0.0305310637327396	0.407070325605882	-2.06395095950374	-2.05440699141116
SLC4A5	0.0955568999885473	0.0686447540196301	0.163907389228819	222.196343073719	0.163867782392616	0.12875226535625	1.27273708108516	0.203111354645784	0.707441044547544	0.506804510804932	0.522916821534642
DCTN1	-0.0454299236077127	0.0690110482139543	0.510345838169071	90.0647022181321	-0.0432576520085408	0.121981582680587	-0.35462445278983	0.722870954604888	0.941520587299125	-0.0153754286015688	-0.0042983293257636
DCTN1-AS1	0.0316703339615105	0.156995965568389	0.840130109661681	11.2566977879605	0.0283128721465152	0.305011543911692	0.0928255756598919	0.926042132291516	0.985488017486204	0.270184645728601	0.177876616009465
C2orf81	-0.273418082673628	0.300704913416049	0.36321442087249	3.7179917479729	-0.41980178394092	0.56682559034127	-0.74061896832881	0.458924503638467	0.867738261552842	-0.859786559015868	-0.962750254345461
ENSG00000286623	-0.0801326631434137	0.164363547259722	0.625880620368198	8.28764659888755	-0.138612496719207	0.299883812336037	-0.462220670197043	0.64392308170459	0.929142861876976	-0.143905698067634	-0.247013662595929
WDR54	0.298241687727929	0.321641409757338	0.353797247433411	7.21582376177435	0.431092243478337	0.509683024215981	0.845804594221014	0.397661762119856	0.837554854227205	1.25749828119198	1.20310747495307
RTKN	-0.0389335110604634	0.0517586459018468	0.451923154189236	299.797707118491	-0.0465158549787759	0.0908996680296242	-0.511727446173031	0.60884177461054	0.919839738818566	0.00868565897918741	-0.0125917288083177
INO80B	0.220211824493022	0.112049092368551	0.0493777259950071	12.9009366236306	0.315614701770815	0.210997258258957	1.49582371057856	0.134699600845216	0.632204494590973	0.968495179933497	0.909172016237723
WBP1	-0.000379258600984653	0.0687808577290457	0.995600475788474	55.7413666361727	0.0208601076366001	0.125346624620867	0.166419380655004	0.867826923062544	0.974658191830569	0.151480969204813	0.158906418666091
MOGS	0.118807279118593	0.119576025504943	0.320431736410575	24.8629890147322	0.177630066531893	0.208129266010228	0.853460303478726	0.39340409239884	0.836190013441754	0.592918101108044	0.557947211354466
ENSG00000286883	-0.225845730118573	0.125097342063549	0.0710183754124239	12.4534784328016	-0.33213086930297	0.241058802205181	-1.377800214158	0.168264979898063	0.673893707234956	-0.683590461104188	-0.739593525088368
CCDC142	0.0544387600917069	0.0947702979916504	0.565677871804633	32.1241088942128	0.104250761029863	0.167799177260264	0.62128290932062	0.534413496647023	0.89785140381694	0.354513202637537	0.371168210831735
TTC31	0.0836055212424458	0.0753983846597467	0.267494768314862	23.6865321419873	0.12216377330685	0.146632819565313	0.833127083479669	0.404773060486675	0.839369516638604	0.462539592493594	0.416763825379413
PCGF1	-0.30593434110079	0.254837356219851	0.229942021854758	4.68356496609112	-0.290744148704846	0.431765523945565	-0.673384354656121	0.500702799432528	0.885020691671691	-0.980218649207819	-0.63424815209329
AUP1	-0.174430718683171	0.0627039476673157	0.00540560127655986	72.9125340404809	-0.226941736736952	0.106352243271095	-2.13386882830926	0.0328535197723599	0.416251006720542	-0.493162115595771	-0.471846087140889
HTRA2	-0.0870969969763625	0.0843595555024877	0.301861504079383	18.1525411930721	-0.158600170043376	0.173182481882912	-0.915797997112692	0.359772854215619	0.816845825780272	-0.169699849082129	-0.297890100042722
LOXL3	0.26588024522716	0.28281153395789	0.347149725549974	3.42583820110961	0.417827483509946	0.532137332132744	0.785187315904604	0.432343751178083	0.854376960189833	1.13763959047808	1.1693434785222
DOK1	-0.0146067650158932	0.192022310753431	0.939364949427923	3.97030446783536	0.103526428847576	0.363903527638966	0.284488665221972	0.776035919194586	0.954679137240687	0.0987858431771666	0.369324502443813
SEMA4F	-0.333077511844055	0.444641143768211	0.453801230355204	5.1734780429926	-0.373856112007557	0.702933536794797	-0.531851295233754	0.594828992426168	0.914790482532725	-1.08075016621403	-0.8458005690991
ENSG00000236209	-0.0155688890701146	0.534863161670088	0.976778318003178	10.7253326666352	-0.0552436464231548	0.844935836581173	-0.0653820610174196	0.94786980674977	0.990340964211346	0.0952223762692689	-0.0348073678307778
POLE4	-0.0384505031558376	0.0608182369050847	0.527243157963658	37.9221409612614	0.0148403772141688	0.129801999672671	0.114330882818389	0.908975502055304	0.982397858941674	0.0104745994768658	0.143583852936889
TACR1	0.14332658052289	0.362271779534643	0.692375973024353	5.17978334443666	0.22291002552091	0.605337414544567	0.368240951517293	0.712693577447515	0.938669168660605	0.683731462208019	0.673202397074978
EVA1A-AS	0.713422625065498	0.167198565743245	1.98191671697646e-05	5.030655431061	0.988981161856946	0.320859988619837	3.08228260591481	0.00205419713546933	0.144157461176692	2.79522465285993	2.62315272973654
MRPL19	0.0442095496763977	0.0501729656114596	0.378240509666747	171.533010935828	0.080064221015805	0.091518915613496	0.874837955400755	0.381662082042076	0.829227255722791	0.316626765177688	0.309604017234892
GCFC2	-0.00490880052386835	0.0577595216678544	0.93227183515638	200.379560954588	0.0112043591141857	0.0981373064491981	0.114170232703358	0.909102848445172	0.982397858941674	0.134704678580635	0.134328766343318
ENSG00000286045	-0.233191677499977	0.1272865163334	0.0669481672443965	10.4943069471562	-0.384952168187971	0.246061514347153	-1.56445500715267	0.11771075132666	0.607699819156691	-0.7107980132758	-0.874044367114667
ENSG00000270996	-0.106582568686144	0.176102993280858	0.545027112889574	4.21941677075425	-0.179816029484977	0.319174011018841	-0.563379295547853	0.57317663266043	0.908098723755248	-0.241869534129099	-0.351892750989362
LRRTM4	0.556742113404613	0.350168794018217	0.111851715814173	217.71656236067	0.823834126246796	0.550485537603424	1.49655907371048	0.134508025961755	0.631783542175112	2.21491921722891	2.20278900403049
ENSG00000227088	0.62918020636378	0.112494742917486	2.2321233764132e-08	1761.76183777891	0.905361716449264	0.176404008137369	5.13231941841278	2.86193265559349e-07	0.000839519325191793	2.48321179966528	2.41030857250913
ENSG00000229494	0.516132999771397	0.164436976666603	0.0016964746375851	13.7975095282291	0.786835322022972	0.283603392539737	2.77442140228533	0.00552999948025326	0.215582572645947	2.06451321505477	2.10861259249072
CTNNA2	-0.0702799264008554	0.265995714713777	0.791614633838263	660.014356793758	-0.00130460280847876	0.420012720430983	-0.00310610308930664	0.997521692285849	0.999664552885237	-0.107413624950571	0.102488571215994
TMSB10	-1.21640226485914	0.509937946508524	0.0170608976566826	10.4460935683309	-1.62559481332302	0.678486641425885	-2.39591277715759	0.0165790350127971	0.330811601931473	-4.35236416701286	-4.03196459651491
ENSG00000290085	0.0121180939326398	0.226733911879104	0.957376297361284	4.019088839643	0.0332089523048413	0.420376514252461	0.0789981152108259	0.937034122223612	0.987460804041796	0.197768037898819	0.190339052825878
KCMF1	0.193289547982323	0.0465826121610711	3.33358591201323e-05	142.122184542568	0.297523124267485	0.0826164272458207	3.60125866230236	0.000316680309488974	0.062835015663617	0.868781799927858	0.863121883426666
TGOLN2	-0.0252117233321828	0.0391178762589846	0.519247080196443	225.243760377962	-0.0171578123515545	0.0753379350642704	-0.227744659273144	0.819844751535485	0.964586807836942	0.059507729451683	0.0621359593552676
ENSG00000290110	0.336342458264944	0.160972697717492	0.036668321000668	4.82588963903887	0.4938970765601	0.322443320733704	1.53173300484644	0.125588334309029	0.619883209553814	1.39861400777458	1.36297031190353
RETSAT	0.00793336527566809	0.0568065920547502	0.888932017082241	39.9038460267441	0.0596233941249986	0.114630605763447	0.520135034861791	0.602969461121919	0.918005784001927	0.182268849387502	0.25757412692178
SH2D6	-0.00528675805692986	0.155151939641725	0.97281757162979	33.7170664430005	0.00432048203640106	0.246422900943792	0.0175327943135713	0.986011570784378	0.997110832812281	0.133304818390314	0.116806609769155
PARTICL	-0.0389416054176412	0.100469219843721	0.69831401520988	16.5661642503055	-0.02680552899497	0.200456488127718	-0.133722431462988	0.893622066726842	0.979871026665863	0.00865567950427766	0.0375787513024628
MAT2A	-0.188149784784206	0.0489893359041426	0.000122720273185506	482.050327082715	-0.257664863249592	0.0875518748296493	-2.94299652350031	0.00325052068475076	0.173809330083449	-0.543974105841521	-0.550048447107429
GGCX	0.0708144845716761	0.0558200899829804	0.204576614704077	67.6641765831991	0.115504802485411	0.0987504603298504	1.16966343346246	0.242136439001412	0.742098994062294	0.415164791194318	0.399814143094618
VAMP8	0.0937246821823974	0.159773188986108	0.557465110900118	18.5372680165531	0.130350818712269	0.271321013810224	0.480430236057731	0.630921498801666	0.926113453054847	0.500018434215713	0.437603054472636
RNF181	0.179786960648497	0.11651806975642	0.122831652557216	17.5503918899674	0.26579186064241	0.222944667068844	1.19218756894658	0.233187706603093	0.735497590171733	0.818771592903127	0.782353420647323
TMEM150A	0.195460948306051	0.200971411815428	0.330761659690379	6.70189556681461	0.288814206482105	0.365005637401697	0.791259577627449	0.42879253153144	0.852257952802595	0.876824123746139	0.840954285239969
USP39	0.0358230972894427	0.0879944699747824	0.68392996491102	40.1624916466987	0.0889261564794595	0.158225048411304	0.562023253412424	0.574100176042445	0.908173607981238	0.285565442654412	0.332161105194147
C2orf68	0.0231788123812479	0.0544047257599629	0.670075712352464	84.7675422118272	0.0512138620487782	0.0955455027534332	0.536015412268454	0.591947898739479	0.914072335997394	0.238734173186938	0.23616858232969
ATOH8	-0.109559621907343	0.146530286925975	0.454645551655079	34.5032498489303	-0.145600239143044	0.243175244893276	-0.598746139669538	0.549342183911885	0.901094113860491	-0.252895794817879	-0.264800197054181
ST3GAL5	0.172940372514603	0.0645812987622526	0.00740917977333367	453.50732014423	0.259717295133044	0.105708976618677	2.45690861306811	0.0140138330779122	0.311347052334996	0.793413542514421	0.766891278198756
ST3GAL5-AS1	0.206706330649479	0.0910987077876644	0.0232660812497448	34.9457036584264	0.316864053301616	0.154995199038852	2.04434753635297	0.0409192262405024	0.44627958172363	0.918474207923579	0.912352103983552
ENSG00000272564	0.114937389362023	0.172426466043862	0.505035424367872	10.9173153930994	0.163063400847302	0.298265138988359	0.546706200397314	0.584580593739905	0.911052839813505	0.578584997155135	0.520869356243921
ENSG00000287628	-0.0426602428382116	0.225511719518702	0.8499589163575	4.23336690485586	0.0488710258720191	0.434232494385614	0.112545759481141	0.910390689368676	0.982562364374912	-0.00511722361827852	0.230205148954438
POLR1A	-0.0639252556150992	0.0539381575328263	0.235954859994965	89.4355510355158	-0.0745573664587239	0.0945037848179112	-0.788935243200896	0.43014985582921	0.853029737080452	-0.0838775134104104	-0.0839683308562407
PTCD3	-0.0410654899236253	0.0392961371565511	0.296010895465957	231.492585115059	-0.0369833363391539	0.0669060888543261	-0.552764882426131	0.580424418296703	0.910247905316832	0.000789342393107966	0.0116722553189736
IMMT	0.09146922015938	0.0320885566599552	0.00436471738193428	146.606656384034	0.146692178389363	0.0677424222636262	2.16544040628628	0.0303539745114457	0.407070325605882	0.491664766883753	0.479198199136219
ENSG00000273080	0.174144795090367	0.0995238437764899	0.0801563459704292	14.2799992794195	0.314637263515081	0.211982717053794	1.48425903718952	0.137740212973314	0.638309829397948	0.797874422556894	0.906684054008732
MRPL35	-0.00465670649089373	0.151400531456386	0.975462909991072	23.985525761402	0.0245554580063116	0.259256921371231	0.0947147635497476	0.924541391080976	0.985488017486204	0.135638371840087	0.168312529066208
KDM3A	-0.378214121343298	0.0993246949007406	0.000140176936413371	97.1154806599641	-0.542677227516747	0.172684742389775	-3.14258932205976	0.00167460610646574	0.131358554004274	-1.24792488092939	-1.2755162635474
CHMP3	0.0902651346339679	0.059138489174725	0.126926503695038	88.0917200644517	0.162189908613847	0.101092213307704	1.60437587927939	0.108631224515668	0.595164430855847	0.4872051351915	0.518645977251535
CHMP3-AS1	-0.00324924404813591	0.117211210196515	0.977884456198484	14.9996433743016	-0.028913322193807	0.214405501600881	-0.134853452816848	0.892727742547851	0.979750354936732	0.140851260777715	0.0322135941332322
RNF103	-0.246469918838309	0.0790455734743638	0.00182037315002318	127.936298778917	-0.368941220961186	0.137481414704663	-2.68357160677858	0.00728403747388845	0.247093853568222	-0.759977298833226	-0.833290251223527
RMND5A	-0.208441414234973	0.053871934175409	0.00010919199414699	174.49642812966	-0.334207199639345	0.110394299680344	-3.02739544167651	0.00246671033680566	0.157007322694289	-0.619129227198138	-0.744878596980641
RGPD1	0.0305836943960614	0.245462199174156	0.900843117138604	3.48459470642485	-0.00743647029412172	0.471019223985336	-0.0157880398833854	0.987403490039519	0.997110832812281	0.26616000450349	0.0868805728509165
PLGLB1	-0.211255768373595	0.138345361561427	0.126756695365312	23.7315349394538	-0.311173335098933	0.233095145214953	-1.33496274584346	0.181888539725115	0.684725246974	-0.629552891169617	-0.686248412794512
RGPD2	0.104149930431145	0.29321147714179	0.722436663799722	6.55518583018812	0.172353812416894	0.481002998834861	0.358321700351949	0.720102580274188	0.941055921020308	0.538630946789359	0.544517083290958
ENSG00000287670	0.134560275085583	0.181609116041108	0.458733771880057	3.82678290820865	0.189522784689511	0.331423937495363	0.571843983635499	0.56742767647895	0.905477110691014	0.651263258972371	0.58821882534401
KRCC1	0.03870024137737	0.0394652952067546	0.3267828729904	213.985001833392	0.0689057931880772	0.0765577360933738	0.900050036798844	0.368093623184846	0.821555851031098	0.296221664896853	0.281201459009394
THNSL2	-0.10100024292341	0.236692650670549	0.669587113048585	43.4755427837083	-0.124437779480956	0.362567059835162	-0.343213141142858	0.731438119255022	0.942820575854289	-0.221193995421458	-0.21093346940877
EIF2AK3	-0.255319735964734	0.0891229133737941	0.00417266577185452	135.680653469424	-0.389230685882287	0.159490351198807	-2.44046541346633	0.0146683504703936	0.314074009268998	-0.792754808482417	-0.884934866189247
RPIA	0.0505324228422188	0.11331286563032	0.655629854831777	38.4228417840692	0.0893784410866952	0.186487429627024	0.479273274694454	0.631744232096542	0.926467570788125	0.340045106284928	0.333312346219302
ENSG00000290846	-0.198724492149623	0.52178707941719	0.703311877651609	6.44303072127391	-0.269467878068149	0.7683740038703	-0.350698848101106	0.72581428982051	0.942181861900394	-0.58314017760953	-0.580091731053526
LSP1P5.1	-0.0644003176978442	0.513687184988222	0.900231630748784	5.67968549396007	-0.106458206716005	0.772094849344725	-0.137882291024679	0.890333446432264	0.979750354936732	-0.0856370245707763	-0.165168432415194
ENSG00000291142	-0.208836759375193	0.171444406313395	0.223185246861857	14.5631485270607	-0.288105472043002	0.290214933897328	-0.992731380752887	0.320840877878265	0.800029438259183	-0.620593486737424	-0.627531689103759
MAL	-0.0688962178194942	0.0493788911940006	0.162938511223592	1028.8975485359	-0.0938120805695062	0.0845376723087745	-1.10970740035113	0.267125132926324	0.760847578818228	-0.102288714375661	-0.132979100750531
MRPS5	0.0743966898050171	0.0634263598898939	0.240811171980022	277.386429306258	0.127919722618686	0.104621531081457	1.2226902177439	0.221446723124951	0.726716907942459	0.428432383611637	0.431414965127453
ZNF514	0.071043071827998	0.0795274871076049	0.371688677826809	112.150743891567	0.128056024099141	0.130160243233589	0.983833626288848	0.325197322864363	0.801230576126232	0.416011421231159	0.431761905645831
ZNF2	0.149634835261961	0.105743433203954	0.157046655546822	21.9718601923292	0.247854746701467	0.182599104648984	1.35737109542747	0.174663327635535	0.680881412023329	0.70709566031806	0.736696457948774
ENSG00000289370	-0.133728944572917	0.132875695846756	0.314212901033942	7.90323989849563	-0.286431047172767	0.258344762600441	-1.10871629170886	0.267552591489037	0.761042161653029	-0.342412922185379	-0.623269623640298
ZNF892	0.0258787015364893	0.0566334448144879	0.647706363347335	128.594354669432	0.0619499987623902	0.0932333791378108	0.664461583772698	0.506394928644119	0.887710624489159	0.248733887483115	0.26349624468796
PROM2	0.0936442810265544	0.113760246574407	0.410410032585776	10.1216210380517	0.178021017723406	0.233263162880599	0.763176729342942	0.445358004975836	0.862427454590267	0.4997206484396	0.558942334874704
KCNIP3	0.5872468440539	0.551445622379494	0.28691100771867	21.4743239425132	0.788470078126863	0.752123181371455	1.04832572330656	0.294488562035613	0.779871257260579	2.32790111153467	2.11277368544593
FAHD2A	0.0212335466868365	0.0613170638694079	0.729124039961287	54.1641159410835	0.0536929943155658	0.120420847639639	0.445877897124947	0.655685448999033	0.929293389704777	0.231529395488377	0.242478942502578
LINC03052	-0.543393509703419	0.227412342315484	0.0168729966692799	3.08572886984448	-0.731902983893951	0.423152952124406	-1.72964168209034	0.0836943140301003	0.543401728144967	-1.85970803062352	-1.75716974074356
ENSG00000291126	-0.0258987258352109	0.144791444088246	0.858040428909131	38.2818283398935	-0.00152719972427152	0.241227639360628	-0.00633094834538593	0.994948667803661	0.999460566965765	0.0569632439724541	0.101921975100553
LINC00342	-0.169941030133812	0.0998685116879842	0.0888214169999933	281.396504092239	-0.232530880656209	0.161332052767502	-1.44131855181508	0.149494708517345	0.651988965157272	-0.476533431901386	-0.486072641996845
ANKRD36C	-0.0838121810211809	0.0479434899380596	0.0804388907157798	526.910603462917	-0.0990789815318571	0.0855771034775527	-1.15777442219514	0.246956103949137	0.746068381390483	-0.157533712185888	-0.146385421386435
ENSG00000291176	-0.0621996699306908	0.0681446614371548	0.361369175570426	147.553843834775	-0.0833619394837705	0.114599878363501	-0.727417346983158	0.466970331037072	0.870494896456627	-0.0774863755356723	-0.10637940899873
GPAT2	0.230930336445205	0.337103369395334	0.493316725431052	6.68907568699944	0.341940269095458	0.546407431796262	0.625797251643086	0.531447934752447	0.896463123520891	1.00819386793109	0.976180870020818
STARD7	-0.167060172880719	0.0550355969082525	0.00240142744046371	145.210016139327	-0.221122820342579	0.0954151504180796	-2.31748123200233	0.020477531852551	0.357773827814481	-0.465863457023685	-0.457034671567648
STARD7-AS1	0.0600081475949283	0.0679338955870916	0.377057207438608	32.6320875277332	0.0884726473355663	0.126298168564452	0.700506177889803	0.483611248382009	0.877567892928937	0.375140821267287	0.331006747244794
TMEM127	-0.131100743050774	0.180906941756793	0.46864463472368	20.108970119404	-0.178265951681472	0.305144371975448	-0.584201997655771	0.559084417688093	0.902795459014782	-0.332678720955974	-0.347947197390969
CIAO1	-0.0769981507542396	0.0522743088272861	0.140760868403477	109.334731556567	-0.102016417635022	0.100744417688748	-1.01262600921675	0.311238831676041	0.792193087517876	-0.132296247994945	-0.153862343874251
SNRNP200	-0.0649820498027373	0.0573199748359017	0.256932164112449	101.075961310888	-0.0719059978720405	0.0981255600428517	-0.732795795923498	0.463682985822905	0.868674737066887	-0.0877916148192507	-0.0772195619594788
NCAPH	0.214834347320714	0.174317697236515	0.217788526465459	5.29263548325414	0.306722512394623	0.353332753900392	0.868084005823846	0.385348346215363	0.831583802400761	0.948578349180315	0.886537920251382
ARID5A	-0.209288184425417	0.24187301480229	0.386884439822894	7.06486960075198	-0.323194283909803	0.444872201560631	-0.726487927939806	0.467539705467809	0.870568407522605	-0.622265452240012	-0.716846423894073
KANSL3	0.00743621287358509	0.044455087541586	0.867153884611111	140.303767780088	0.0255960356069834	0.0785274202949298	0.325950292405518	0.74446196386906	0.946599360560685	0.180427521208219	0.170961205595511
LMAN2L	-0.141595379014684	0.0571712440806385	0.013260747471454	44.6782290460013	-0.188727528373427	0.110091677503222	-1.71427607112175	0.086478035668689	0.547907459968279	-0.371548228275474	-0.374575997228289
CNNM4	0.0267062845026514	0.0712925550298302	0.707956998677725	69.9790844074162	0.034190811410338	0.131308235236846	0.260385887820871	0.794566127505889	0.957692192043547	0.251799047844213	0.192838267844664
ENSG00000289135	0.0352088158490136	0.0647413952158301	0.58655311674415	33.5931485623023	0.0665505307250687	0.127155015426133	0.523381091198319	0.600709080051525	0.917145300127755	0.283290297806405	0.275206395880904
CNNM3	0.0647694630702339	0.0504505399355201	0.199204590949531	75.0332430344515	0.069142530976576	0.101761607202077	0.679455964559143	0.496849000140583	0.882875833029512	0.392775543172294	0.281804049170465
ANKRD23	0.00939821877294491	0.0516062150727275	0.855493193290614	161.330380826576	0.0318603900496286	0.0909565427349801	0.350281454105617	0.726127482182561	0.942181861900394	0.187694300439849	0.186906435026513
ANKRD39	0.0259620894649048	0.0586279141866157	0.657890056646953	48.3339632225514	0.0411573841697774	0.108969528513458	0.377696267307373	0.705656241025465	0.936893282078437	0.249042735517964	0.210570917236406
SEMA4C	0.216084045236118	0.0568013698063393	0.000142260432715886	119.351751974791	0.328599403582149	0.106661976569311	3.0807548683351	0.00206476559261563	0.14420912831854	0.953206917759255	0.942223155245022
FAM178B	0.172585263441455	0.0895639185111051	0.0539857630861976	137.514668651466	0.259933618691055	0.148452202093116	1.75095832211376	0.0799530894124152	0.534734136986728	0.792098307306125	0.767441906167752
FAHD2B	0.0224031405991271	0.113455803811223	0.843466493740734	31.6617312627583	0.0676032831580448	0.201714417579942	0.335143535941117	0.737516813027996	0.945142778215956	0.235861278870607	0.277886062114917
ANKRD36	0.117479707428497	0.0901784453096504	0.192661118829922	593.959882441372	0.189226300503136	0.142065974824789	1.33196073680915	0.182873090876427	0.685458631199733	0.588001107540777	0.587464157258465
APPAT	0.185144592483674	0.791032249133575	0.814942732460838	5.03620126934147	-0.172699051945355	1.37806378791902	-0.125320071145722	0.900270162969048	0.981205165011409	0.838614921490106	-0.33377726267152
ANKRD36B	0.0636816551155954	0.0647332667206486	0.325236139535863	242.008029603899	0.112583974884995	0.107391530728177	1.04835059265484	0.294477108044332	0.779871257260579	0.388746574525793	0.39237949573495
COX5B	-0.146151203887166	0.119844372622444	0.222651337784685	85.4728053762382	-0.20542326019325	0.201118029955038	-1.02140648572967	0.307061893800127	0.789817189162495	-0.388421864372645	-0.417073157442158
ACTR1B	0.15657679280218	0.074172417241031	0.0347736792975084	112.609836579615	0.251216913354106	0.118703517483001	2.11633925161554	0.0343159646738251	0.419493841563841	0.732806935139706	0.74525448561985
C2orf92	0.0411932718675109	0.0625454664683357	0.510144163240902	81.1658028345277	0.06421024445824	0.115811408055008	0.554437991356962	0.579279131799092	0.909374614802234	0.305455226424619	0.269249453022631
TMEM131	0.0647302482223317	0.0262615942772328	0.0137079978415931	449.740788893668	0.118444131347708	0.0495259984302652	2.39155464002373	0.0167771865027517	0.332079614623291	0.392630301181737	0.407295883393896
INPP4A	-0.38640513668662	0.272091006003242	0.155569264122702	11.1649269394432	-0.545064911376007	0.447273045026205	-1.21864019626775	0.22298078554372	0.728287831947418	-1.27826235351407	-1.28159385179583
COA5	-0.0812594087411701	0.0839564304360807	0.333106333447376	51.5689539352415	-0.106120258415578	0.151545585246707	-0.700253050874566	0.483769286181726	0.877567892928937	-0.148078882007489	-0.164308221960077
UNC50	-0.128042616982961	0.0509463985877201	0.0119614008390108	70.5303612595101	-0.134317375205417	0.10158880751982	-1.32216706234308	0.186112526443427	0.688278473359997	-0.321352186716428	-0.236080900313963
MGAT4A	-0.0405170963315218	0.047391987549356	0.392586812331096	171.545076161876	-0.0226714928649024	0.0860483866737812	-0.26347377029685	0.792185437812632	0.957692192043547	0.00282045512684513	0.048101488349593
TSGA10	-0.0473357164354035	0.05197500646955	0.362432392587921	334.40342204514	-0.0578148540384608	0.0925568887765391	-0.624641286053204	0.532206516318213	0.896711427322139	-0.0224340086723901	-0.0413520957378851
C2orf15	0.0669675468091377	0.146366584634594	0.647287967704805	6.2229146063754	0.0939087697026045	0.27961265368268	0.335853075552072	0.736981663929635	0.945017886010602	0.400916695687922	0.344843802467489
LIPT1	-0.00546998162814172	0.0616439629796056	0.929292457301498	42.2969050428877	0.00048413372747175	0.118536096524185	0.00408427256901421	0.99674123103515	0.999664552885237	0.132626204099469	0.107041604528283
MITD1	-0.0194598028144998	0.0470480318952881	0.679155601913376	117.811360906196	-0.0167119592847748	0.0879902916765851	-0.189929581620219	0.849364311582868	0.972198455792024	0.0808114047227558	0.0632708295972705
MRPL30	0.0996815142054223	0.0697618681366702	0.153038001252489	41.3101748055891	0.154877182630243	0.12895056829796	1.20105855037704	0.229728490075466	0.73371348286105	0.522081050462359	0.500032232668242
LYG2	-0.108713377550589	0.167370053187362	0.515990044522881	7.95452393870348	-0.182900679839274	0.312890303069206	-0.584552087569232	0.558848931939259	0.902613950528919	-0.249761517332501	-0.359744391260359
LYG1	0.061890295156087	0.0907086258246281	0.495050668672554	20.3132680595457	0.135342749359618	0.170860264819377	0.792125363393843	0.428287582424021	0.852257952802595	0.382111825183613	0.450309468230733
TXNDC9	-0.00621510859698588	0.0634173367910416	0.921929669028757	37.9145723909672	-0.000216708292819167	0.116907820723004	-0.00185366805641365	0.998520987723936	0.999928670334657	0.129866440133473	0.105257687779838
EIF5B	-0.0193841791540106	0.0535797538384781	0.717515102530902	174.9052689631	-0.0058793879143019	0.0917787434634728	-0.0640604533515089	0.948922090790496	0.990382146561176	0.0810914958507394	0.0908439558325973
REV1	-0.0944337546294425	0.0495412737547855	0.0566290305986559	268.729073321727	-0.113699299231901	0.0824011888324517	-1.37982595691779	0.167640238534211	0.672692197754639	-0.196873364798013	-0.183599841837218
LONRF2	-1.02121161542047	0.518720790016565	0.0489862231352661	18.0967346992015	-1.50284100464807	0.794331404481424	-1.89195718080565	0.0584966861510957	0.496072537911348	-3.62942681090588	-3.71950819565634
CHST10	0.0384173994431817	0.146380549340674	0.792975454207105	20.4769373187257	0.0897741210919311	0.258554249790076	0.347215801576729	0.7284292005132	0.942286148167256	0.295174089100132	0.334319506417932
PDCL3	0.223934443359026	0.0981429768400718	0.0225060870548679	17.8034285687912	0.320313548295674	0.181515393057802	1.76466327675953	0.0776203739583122	0.530992139062603	0.982282829334341	0.921132416401208
RPL31	-0.202082145115158	0.108232578565433	0.0618862084329325	58.4486828402133	-0.283461231038023	0.183594948812792	-1.54394896412462	0.122600696866527	0.616736451253431	-0.595576084578483	-0.615710281321797
TBC1D8	-0.497466852997512	0.130500328891568	0.000137848589648257	79.6729924233517	-0.693292058721932	0.211482938464168	-3.27824109006976	0.00104456139301909	0.104935492817883	-1.68960717861404	-1.65888985156298
CNOT11	0.102707230877803	0.0481538459590048	0.0329331129636469	66.4620655534481	0.153115805426595	0.094185882894534	1.62567680761722	0.104018426292557	0.586558346187212	0.533287548405525	0.495548839545479
RNF149	0.0172326888397131	0.0448759613517112	0.700973167638507	203.028136850331	0.0512014948471483	0.0801270589779898	0.639003795973754	0.522820462458374	0.892812318057091	0.216711218477966	0.236137102969891
CREG2	-0.193878779182068	0.271064205865837	0.474454336808212	38.4195452165846	-0.243886548591388	0.403961042221989	-0.603737794243447	0.546017982508631	0.901094113860491	-0.565192868497688	-0.514977253354089
MAP4K4	0.0812511125932196	0.0313386636752508	0.00952314559835171	3301.92592742325	0.129029383409936	0.0589632188051364	2.18830291196206	0.0286475449330354	0.397706303227832	0.45381945160077	0.43423948536638
ENSG00000288948	0.204780066806401	0.07392101931625	0.00560124368897286	43.2454277208273	0.334532774924144	0.135553202235272	2.46790757730322	0.0135905404448549	0.310337564933795	0.911339808330748	0.95732590337552
LINC01102	0.169229795852809	0.0862766790635827	0.0498233051748665	106.110426222371	0.266755618963209	0.143161980003334	1.86331328301687	0.0624182023973597	0.501362417613403	0.779670494426694	0.784806562097392
PANTR1	-0.15329737647857	0.0448955522745626	0.000638912878441381	407.140904018415	-0.202709623344484	0.0730355518593372	-2.77549245790451	0.00551181777310663	0.215582572645947	-0.414889500677818	-0.410165891491267
ENSG00000269707	0.199758350248103	0.0709863836853268	0.00489235110592107	134.535606693241	0.283882037249571	0.124164670973299	2.28633503414685	0.0222346657980849	0.363148393097809	0.892740625930288	0.828399987630322
POU3F3	0.0210274780485279	0.062048209275265	0.734693078727538	263.228325771064	0.0433120438227224	0.107883674566902	0.401469860908965	0.688074223598046	0.933545995003692	0.230766168781648	0.216055367841251
ENSG00000289498	-0.0458821713767248	0.132716840165718	0.729557085909737	10.5512505798415	-0.0933140572161547	0.243171412693641	-0.383737776503014	0.701172810618998	0.936111306084536	-0.0170504412488198	-0.131711436747178
LINC01159	0.180854227200353	0.111931026906207	0.10614514787391	11.8290839888334	0.33850908665516	0.223867305940089	1.51209702208928	0.130509182324269	0.627960570700223	0.822724481330309	0.96744717020688
MRPS9-AS2	-0.453986879110811	0.282196704953843	0.107668746687958	46.7462409465011	-0.627664517014919	0.408582126072943	-1.5362016029621	0.124488943004448	0.619092362966683	-1.5285682279489	-1.49184211837804
MRPS9	0.0327253130450189	0.0441863770285713	0.458923898654086	155.961278027503	0.0740831474698368	0.0738106099368467	1.00369238966083	0.315526906418835	0.79458872126096	0.27409202444563	0.294379848358859
MRPS9-AS1	0.179575209402067	0.199517439357861	0.368094874712056	3.53767084193118	0.42226703179009	0.393010145144598	1.07444308246732	0.282624141946187	0.770874493520733	0.817987319236911	1.18064386334957
TGFBRAP1	-0.0164442100876102	0.0704143583849071	0.815346072978723	41.0260745499269	-0.0036664882677018	0.144073695288383	-0.0254487001278258	0.979697066585399	0.996421477832014	0.0919804061034186	0.0964766499746485
C2orf49-DT	-0.172689781345537	0.0824487988590698	0.0362146297025716	33.7410855102763	-0.275377794913296	0.150390224612207	-1.83108839436459	0.0670873504864376	0.512521147706391	-0.486714119036324	-0.595134778326283
C2orf49	0.0738398570009199	0.0793777414412079	0.352250051989785	52.7331539057843	0.119113991889878	0.136836353355261	0.870484991518505	0.384035417663368	0.831019101633022	0.426370014146987	0.409000940176595
ENSG00000238273	0.238795259138884	0.203118133011574	0.239735896104766	4.39808155150973	0.375352361410186	0.372443976916908	1.00780891804817	0.313546203779004	0.793812838293362	1.03732357488429	1.0612276984859
NCK2	-0.615125749723124	0.42027607718996	0.143296973764753	7.75696946243902	-0.777075190226805	0.659520421424876	-1.17824280338121	0.238699822817578	0.740497478425885	-2.12538631027784	-1.87215065385705
UXS1	0.057608833464305	0.135211474854564	0.670060717676084	23.1007017992602	0.10235490783348	0.254187227960709	0.402675258920961	0.687187137080839	0.933344807370866	0.366254361700442	0.366342523770025
ENSG00000291125	-0.154026861385821	0.311118787204456	0.620547797701195	3.64097509419602	-0.22552983304836	0.548560411517282	-0.41113034829575	0.680976957776608	0.932719657997603	-0.417591330359132	-0.468252240647177
GCC2	-0.0736887037234252	0.053747320125429	0.170368414762254	171.361014649273	-0.0799365043175663	0.0929869698711257	-0.85965274950193	0.389980488231788	0.834323188607186	-0.120038883753812	-0.0976603382427208
GCC2-AS1	-0.222878318864068	0.155824524573704	0.152626329639058	12.2125615636951	-0.332287772322079	0.284363799287248	-1.16853049915267	0.242592844236809	0.742098994062294	-0.672599911848971	-0.739992904571284
LIMS1	0.0549089482401706	0.0463634879209678	0.236288614785638	245.414873964466	0.100827191699895	0.0840586174368722	1.19948667696819	0.230338762197979	0.73406529822673	0.356254661964102	0.362453889357894
RANBP2	-0.269653968426858	0.0566973627570326	1.97443861825896e-06	193.479886754267	-0.369001905700266	0.0952876758669525	-3.87250399742662	0.000107722908610636	0.0389827785825508	-0.845845221101012	-0.833444717592958
CCDC138	-0.0217504410331758	0.0578120392797177	0.706748261001672	184.078349148071	-0.00183019033030527	0.0986139223120628	-0.0185591475057006	0.985192792785654	0.997110832812281	0.0723274535582427	0.10115074563503
[truncated: 12,442 more rows]
