# Supplementary material for: Integrative analysis reveals generalizable human neurodegenerative disease-associated glial states
Source: bioRxiv. 2025 Sep 25:2025.09.25.678630. Preprint. [Version 1] doi: 10.1101/2025.09.25.678630 (PMC12485690; doi:10.1101/2025.09.25.678630)
Supplement: Supplement 8 [file media-8.zip › oligodendrocytes_diffexp/Mathys_2024_CR_PFC.csv]

gene	nebula_logFC	nebula_SE	nebula_pval	DESeq_basemean	DESeq_logFC	DESeq_lfcSE	DESeq_stat	DESeq_pval	DESeq_padj	nebula_zscore	DESeq_zscore
ENSG00000291215	-0.261113761421118	0.15673059215122	0.0957126584336943	16.7300113124272	-0.293024312791454	0.262711979291001	-1.1153823802868	0.264686596759353	0.562741090533889	-0.722504260638538	-0.626756236690042
LINC01409	0.24913814982838	0.249299372560179	0.317623575602725	16.1870122155493	0.434142296951051	0.394771305435606	1.09973113793567	0.271449283587754	0.570651739215584	1.19839192445559	1.29818462306859
ENSG00000290784	0.0510275441730559	0.132172333216252	0.699446107623215	7.9577917141266	0.0697937910756143	0.273194160338563	0.255473217250034	0.798357626978323	0.920699402674302	0.452584024004784	0.333688568443655
LINC00115	0.00705320589943715	0.139039391432503	0.95954217489619	19.1090561230891	0.0715002080022428	0.239514727393422	0.298521133879162	0.765305448519853	0.903453071262137	0.287038071565363	0.338205761095025
LINC01128	-0.0621418238989463	0.191168376486285	0.745133161928768	15.3604094853008	-0.048075959219111	0.317184917367981	-0.15157076073493	0.879525496464294	0.953445782389722	0.0265462128642268	0.0216661303503986
NOC2L	-0.323979261040895	0.100161977678822	0.00121833154316722	53.2807915535181	-0.461130970507163	0.167928160971098	-2.74600143204408	0.00603265002983081	0.0663790272639868	-0.959167947204561	-1.07176480817686
AGRN	0.107303480727026	0.0950333828280713	0.258849933884163	58.7602315618489	0.199870704037269	0.162134025640842	1.23274990087535	0.217669088018351	0.514524948308269	0.664440617690842	0.678025562629652
C1orf159	-0.0638331988286809	0.0728440291637343	0.38086714358078	90.5018823690248	-0.0402262639386139	0.124587141940702	-0.322876528925912	0.746788752308354	0.893162288926909	0.0201788567045311	0.0424456862040892
ENSG00000285812	-0.618513904669262	0.262429349835323	0.0184293111205926	12.1724620924992	-0.840974481336839	0.406454483934688	-2.06904958507475	0.0385414339111756	0.199394451659754	-2.06797412872054	-2.07727892903168
SDF4	-0.285358746271778	0.0715504642230413	6.65718797041383e-05	79.5976288183136	-0.392719453214408	0.12239281794167	-3.20868054040206	0.00133345561589732	0.0264277449809441	-0.813777018036453	-0.890667212178141
B3GALT6	-0.435266370995072	0.163870021094334	0.00790341374226068	11.3818645275752	-0.571538953283389	0.296245239096079	-1.92927641648285	0.0536965558847296	0.23989250619004	-1.3781198026472	-1.36403460500478
UBE2J2	-0.0408036045796118	0.047892287172692	0.394221324699086	98.9148956123023	-0.0284373108715662	0.087779276027728	-0.323963834727725	0.745965414587253	0.892747340618409	0.106876150260913	0.0736531662347974
LINC01786	-0.0147874315054333	0.147769240778231	0.920287873436002	7.55787048903675	0.0213955508197675	0.287355906760447	0.0744566244034225	0.940647054032694	0.975887769250668	0.204816729232114	0.205569717879429
SCNN1D	0.198806552666551	0.26500553832	0.453135627180911	11.9952802019402	0.344035478233146	0.423252168954347	0.812838074954448	0.416310902430603	0.698628270686935	1.00891341228089	1.05965566042222
ACAP3	-0.0407881924021326	0.0885512229005288	0.645073463290228	255.175657261783	-0.017089796989021	0.144232488944872	-0.118487846351684	0.905681124465067	0.961936431428605	0.106934170999828	0.103692077313133
PUSL1	-0.165016276819472	0.170615813560984	0.333453840930403	7.49365889890721	-0.138879010724893	0.341091453916492	-0.40716062841872	0.68389001644394	0.860531541037881	-0.360735323572896	-0.218705885763134
INTS11	-0.0244378036062195	0.0598594564549173	0.683087929686486	125.495656121219	-0.0030265013826066	0.105450445882626	-0.0287006978232725	0.977103299815708	0.991503029393667	0.168486903621574	0.140920151282642
CPTP	-0.00718219981944733	0.187213729559371	0.969397752001335	9.11382442342324	0.000243631606688838	0.327142640016067	0.000744725929572715	0.99940579473369	0.999897951012816	0.233447411862177	0.149576781721391
DVL1	-0.0018347039227522	0.112666688989622	0.987007541886737	55.7455100696666	0.0200418295969772	0.187633625267848	0.10681363518062	0.914936830053354	0.965790492370728	0.253578614198322	0.201986174218927
AURKAIP1	-0.261612176603121	0.080111714341806	0.00109235499614527	57.5856547202383	-0.372644638200382	0.147499011057116	-2.52642126567265	0.0115231214146692	0.0988032049703454	-0.724380596230026	-0.83752556464529
CCNL2	-0.0404199358894538	0.0457579172744299	0.377050977972583	246.854858212292	-0.0179037989520414	0.0888003891693307	-0.201618473967509	0.840215001675382	0.938644890356183	0.108320510795417	0.101537267648403
MRPL20-AS1	-0.187543806123549	0.157148033834874	0.23270442890526	12.1846735321158	-0.232714697459646	0.286266316480753	-0.812930771320044	0.416257750875121	0.698626842089441	-0.445542541626879	-0.467105833009334
MRPL20	-0.0417657467470483	0.076645974033334	0.585810132386361	71.3081718436427	-0.0322824523954686	0.138048693198486	-0.233848301258838	0.815102750006994	0.927598765260609	0.103254066387829	0.063474384739955
MRPL20-DT	-0.248645078181197	0.130441723603209	0.0566271807991204	8.47780278071617	-0.310006899244655	0.271040447565616	-1.143766187036	0.252720616136893	0.552510964051818	-0.675564610750582	-0.671712198817793
ANKRD65	-0.0913551246874272	0.0949082543982882	0.33576713434293	71.4624079248062	-0.116819324993953	0.16218602999651	-0.720279823092451	0.471352725131782	0.739613497275971	-0.083430284629305	-0.160309928292042
TMEM88B	0.152383275922588	0.0461084217054175	0.000950135788881585	444.915954319888	0.252969722963569	0.0821916589808204	3.07780285859177	0.00208532819595125	0.0348633467353151	0.834148177244968	0.818588220175941
VWA1	-0.0191328640367841	0.0545582527586991	0.725823261237426	340.578196909578	0.00351063047040686	0.0972488466000901	0.0360994561184194	0.971203056001297	0.989490631042924	0.188457898254656	0.158225115565794
ATAD3C	0.0464357414970583	0.142624496953808	0.744741839536375	76.0023576715782	0.127343226954673	0.221787854848839	0.574166818293383	0.565854920978625	0.799946029678535	0.43529770709236	0.486032280456073
ATAD3B	-0.0192669387462115	0.100890050446506	0.848549362590084	47.6823721203322	0.0211970863839646	0.167372928267253	0.126645847709124	0.899220707849627	0.959366523283758	0.187953160120062	0.205044346806875
ATAD3A	-0.137902799502954	0.120713396230274	0.253288425782289	22.5452631273354	-0.202347217228418	0.235428380426177	-0.859485236495812	0.390072861738802	0.675749853876374	-0.258663829094024	-0.386717648621024
SSU72	-0.148486129463559	0.13035162531576	0.254653151429487	46.3272895319172	-0.213753069012686	0.21706012032972	-0.984764353249181	0.324739834086948	0.623078814095583	-0.29850587122795	-0.416910990622332
ENSG00000215014	-0.36550889144606	0.105304802941945	0.000518598812984007	13.180858377299	-0.48223934704089	0.220718455896095	-2.18486190963527	0.0288989730861385	0.170362697211009	-1.11551054358661	-1.12764247902774
ENSG00000272106	-0.121930648360612	0.157721332067886	0.439477134190557	15.7848405674656	-0.154507537942771	0.272515535383479	-0.566967816074599	0.570736047778945	0.802739052382881	-0.198535011306863	-0.260077409450389
MIB2	-0.104806986134883	0.130658095842631	0.42246798990654	36.2578250148543	-0.148811052454282	0.22151834589896	-0.671777553458971	0.50172532067844	0.757036804882255	-0.134071210742755	-0.244997787357044
CDK11B	-0.0549888302375602	0.0749688731642144	0.463260344836259	74.786271585522	-0.03050543325175	0.123597367053305	-0.246812970041617	0.805052972327068	0.923702090734514	0.0534743985960791	0.0681784741638747
SLC35E2B	-0.212615640022061	0.0750960001684717	0.00463662916166219	141.911080868733	-0.272995495658522	0.124064216540958	-2.20043702583973	0.0277759033015194	0.166680375697078	-0.539928057932011	-0.573736353825141
CDK11A	-0.158445559533646	0.0970912694178948	0.102695526133215	96.9632881281491	-0.169941184500247	0.157041794398261	-1.08213985424334	0.279190389074636	0.579013385694611	-0.335999177584206	-0.300933048963427
ENSG00000290854	0.0356980954816464	0.0798018731160298	0.654633882070028	58.7863870632735	0.102027023750984	0.138062221551373	0.738993061277231	0.459911210753076	0.730900835031814	0.394874726182034	0.41901573526846
NADK	0.0738321774582874	0.0793232569352075	0.351969488211844	35.1320222306576	0.132158488393877	0.150700044632409	0.876963830476897	0.38050628413449	0.6695204552188	0.538434428705477	0.498779143926643
GNB1	0.0913964768690105	0.0354323017143627	0.00989527195597718	483.245783350786	0.173506577568163	0.0683183257979771	2.5396784177826	0.0110954436490832	0.0968082988703816	0.604557053605184	0.608234975998898
PRKCZ	0.192022472879498	0.0750196723447226	0.0104784183846514	191.035171716923	0.328788929676775	0.129562825237194	2.53767953172412	0.0111590115994967	0.097108844916011	0.98337404105068	1.01929530298385
FAAP20	-0.14264476858769	0.0913596565116153	0.118440240103962	34.5266826685344	-0.174960446796332	0.165023095814791	-1.06021794060084	0.289045461043622	0.588936740180095	-0.276515463010296	-0.314219939409347
SKI	0.0195203607260555	0.150241443434871	0.896624494687087	82.6579278707101	0.0581050044554212	0.237281544511279	0.244877892105339	0.80655098016237	0.924164350060812	0.333971967583088	0.302746247021365
RER1	-0.182774504536998	0.0494188556510349	0.000216896938295413	117.412837494943	-0.256853817604841	0.0964340285173274	-2.6635184856836	0.00773281630312394	0.0773745020053405	-0.427588011675711	-0.531006427540981
PEX10	-0.240553741037337	0.0952899948987384	0.0115883247323634	32.2986868479628	-0.309839039158156	0.167432558778934	-1.85053039515	0.0642371413683342	0.264512865104256	-0.645103933760874	-0.671267842964686
PLCH2	0.304842787688311	0.188632636201116	0.106080046782685	49.9516336603114	0.509087308248709	0.303798790019529	1.67573843271721	0.0937894382941429	0.327979767141003	1.40809780501793	1.49657755331194
PANK4	-0.103419282128537	0.109832986969755	0.346394944185559	11.2534971522991	-0.0276774995591842	0.283956949943576	-0.0974707594397104	0.922352554226108	0.968615205923927	-0.128847055236306	0.0756645234964145
ENSG00000238260	-0.327143741124177	0.13477299231043	0.0152087914716862	17.1301879533827	-0.43787926344078	0.247329007860086	-1.77043229675869	0.0766551535238449	0.294156719555162	-0.971080960337422	-1.01021335574278
TPRG1L	-0.468687758712052	0.270853163632353	0.0835565634136202	12.3832914652554	-0.656419250258864	0.414070930879494	-1.58528213720441	0.112902245697872	0.365257495285098	-1.50393807936641	-1.58872802415723
WRAP73	-0.156234293308265	0.0742321996746021	0.0353200323560307	39.1986417361158	-0.188991558114925	0.135192811888208	-1.39794087773841	0.162130821979833	0.441898290146218	-0.327674636778156	-0.351362815777868
LRRC47	-0.102604864077003	0.0762029030895135	0.178151237986016	44.2104482048506	-0.133969746139046	0.151680150481169	-0.883238483836274	0.377107432921144	0.668062071036477	-0.125781094102652	-0.205710179048808
CEP104	0.0727016224878636	0.0500522715385159	0.146358754028382	152.615575412328	0.144947089223737	0.0885122431611685	1.637593671192	0.101506484165389	0.343098080840402	0.534178337386959	0.532632871458573
DFFB	-0.00321719470715359	0.0891134078138301	0.971200826648709	59.5076406641651	0.04559261483715	0.152251823892894	0.299455294993533	0.764592677256104	0.903266728555815	0.248374084406005	0.269623700266971
C1orf174	-0.375653290161244	0.14716286866831	0.0106911049666156	28.7498308563367	-0.533204672073065	0.240831090355341	-2.21401925842022	0.0268274541656727	0.164267274039881	-1.15370018357121	-1.262556864907
AJAP1	-0.160113721813757	0.219297282911312	0.465315751346098	68.2860567452305	-0.217842959952548	0.326120723393849	-0.66798257309599	0.504144716632755	0.758346193829111	-0.342279147319423	-0.42773766786056
NPHP4	0.413686109880462	0.183240183975408	0.0239695630292794	36.6762102121625	0.657641950897463	0.29671466841797	2.21641199743812	0.0266632987785617	0.163751391224107	1.81784976823917	1.88982842279656
RPL22	-0.29962443300123	0.117238507281971	0.0105979688014933	110.591099863646	-0.459351159970374	0.203103631133787	-2.26165902306194	0.0237184782895678	0.152030438095991	-0.867481673741216	-1.06705332943321
ICMT	-0.0441423512075977	0.119844634646679	0.71262732924635	20.5510471516832	-0.0412085825254209	0.208176122750606	-0.197950571760761	0.843083736411949	0.939275442117666	0.0943070926654417	0.0398453121499029
ACOT7	0.28533313867819	0.201365019198107	0.156484515211945	38.900451861656	0.468974154067409	0.31694002122998	1.47969370434007	0.138955006504534	0.408037145941431	1.33465171000126	1.39039081637592
NOL9	0.00166792365035094	0.0664124991074225	0.979963551133476	88.9848217986149	0.0332303304158433	0.11617207438456	0.286044047951163	0.774844384958076	0.909363143056578	0.266764618590747	0.236898508978337
ZBTB48	-0.137784149112601	0.114970002379737	0.23074746213588	23.8137925642879	-0.163584032168713	0.212286133943433	-0.770582746644687	0.440954291052356	0.717057231937482	-0.258217157406641	-0.284104522858505
KLHL21	-0.300306062352594	0.064951251330032	3.77208031759277e-06	102.045447658209	-0.396921239844057	0.109786190223329	-3.61540225630049	0.000299881608524824	0.0102188728867168	-0.870047738055365	-0.901790097441344
PHF13	0.0318210150737175	0.0685558495020268	0.642531737969719	24.8014258412192	0.0741843422655569	0.134544373870295	0.551374540098369	0.581376949992697	0.808807973178816	0.38027905529732	0.345311147463579
THAP3	-0.0505569049862957	0.0827365149621683	0.54116041840352	33.1149069862741	-0.0305214580606703	0.147291123010968	-0.207218584777831	0.835839153749028	0.937537947416199	0.0701588403788235	0.0681360536112157
DNAJC11	-0.025955182995359	0.0654297534939479	0.69159772004947	118.135117109924	0.00620548272812103	0.11022582526201	0.0562979021782819	0.955104490005465	0.982994512481162	0.162774571701443	0.165358874394082
CAMTA1	0.104391489595306	0.044293235093369	0.0184318346690496	839.728338590858	0.200859250858306	0.0765994808804083	2.62220120227577	0.00873638373425977	0.0838209061284652	0.653478125375526	0.680642423940533
VAMP3	-0.2155443869286	0.0620067040808071	0.000508674347924835	91.29773394253	-0.300156517121998	0.124342782786182	-2.41394402148891	0.015780886668883	0.118962237089695	-0.550953629097634	-0.64563646489644
PER3	-0.0148328855620272	0.095815492972315	0.876973665560815	368.162037084673	0.0361047297589318	0.150333395172923	0.240164400713506	0.810202810223085	0.925649088176529	0.20464561272675	0.244507561248674
PARK7	-0.263307626311931	0.126282317404274	0.0370628357267081	73.5837715072301	-0.385436528566244	0.20510293254967	-1.87923460564321	0.0602124664005413	0.255646866833514	-0.73076329231772	-0.871388000170926
ERRFI1	-0.0288545974427803	0.0710014856960854	0.68445292408258	82.6714141368512	-0.015752326015504	0.145023389962197	-0.108619209767543	0.913504523712135	0.965242321448086	0.151859425617188	0.107232603639796
ERRFI1-DT	-0.226220431976188	0.183799316554615	0.218397200986013	13.3616555593526	-0.319325398852038	0.33169821608339	-0.962698571679259	0.335698813721398	0.632209890552719	-0.591144706782354	-0.696379944016172
SLC45A1	-0.0275712191414902	0.202598627505886	0.891751803154959	9.91048595600309	-0.0569945578173594	0.360918893711322	-0.157915140521699	0.87452366735175	0.951448700805072	0.156690836198177	-0.00194300492003656
RERE	0.0694057548772394	0.0246543930727722	0.00487548394794242	2457.095174716	0.155940138799709	0.0521078536191602	2.99264176067251	0.00276574186360082	0.0412330131852452	0.521770702294873	0.561733451736365
RERE-AS1	-0.499922314218653	0.172309094874224	0.00371604581562426	7.58798453425767	-0.755781331334527	0.318949611937802	-2.36959476684333	0.0178075908578025	0.12734143398208	-1.62152379966057	-1.85175733162353
ENO1	-0.279464685814915	0.120300878200138	0.0201765867946562	61.1172322285469	-0.40652566630719	0.207785018113193	-1.95647246369674	0.050409523165767	0.231081129186107	-0.791588216786148	-0.927214742475553
MIR34AHG	0.744186365895738	0.466227757574478	0.110447202250308	19.1656254271413	1.11555370806266	0.72066107148476	1.54795888414551	0.121632195991806	0.37935159328941	3.06205222384144	3.10200323902374
H6PD	0.179354742079273	0.0606383016895108	0.00309863417699616	97.7158215348439	0.283694814158755	0.110604632443148	2.56494513739809	0.0103192119993082	0.0926994175432142	0.935685055999426	0.899923065133093
SPSB1	0.0615998549158313	0.0682698734727197	0.366897929452576	239.950027441736	0.146798421763424	0.120236492819144	1.22091403634197	0.222118569396898	0.518240380417868	0.492384583151532	0.53753368181331
LINC02606	-0.221929037293639	0.161311412398626	0.168889712325592	8.96481269386631	-0.31519263576908	0.288415776130362	-1.09284117532674	0.274463539595518	0.573753358672446	-0.57498930688536	-0.685439776500911
SLC25A33	0.124948562718135	0.116876826708129	0.285041776971415	47.4177979242298	0.240761707635398	0.205516283928015	1.17149698814002	0.241399067754333	0.540121329270823	0.730867356983978	0.786271406935469
TMEM201	-0.13141019938573	0.0880615271390748	0.135632471856526	21.1965048806363	-0.199970044734055	0.175486923045838	-1.13951536253115	0.254488264423793	0.554480383756822	-0.23422176327995	-0.380424845288492
CLSTN1	0.00466352490547475	0.107506763644011	0.965399499035843	70.0918832330459	0.00961296904314631	0.180000713903087	0.0534051717612741	0.957409084625755	0.983623331212955	0.278041869878135	0.174379103800907
CTNNBIP1	0.155412763597352	0.0532241994256098	0.00350071456854653	109.29968559997	0.273225255800206	0.0945485280069327	2.88978857270175	0.00385501004558203	0.0503374625502295	0.845552997469931	0.872208260302965
LZIC	-0.10097055847663	0.037848096000534	0.00763532468470658	113.130660241194	-0.128168636059852	0.0853451356163501	-1.50176849722291	0.133156906838035	0.398903332931705	-0.119628581346069	-0.190353596838092
NMNAT1	0.0589140932652254	0.0811565657894445	0.467880872479569	40.338636355946	0.150623608344735	0.152069470065012	0.990492097331181	0.321933649932656	0.620519879534206	0.482273755156616	0.54765963898449
RBP7	-0.0150710131766512	0.0913636281873536	0.868978317009488	64.9674568955006	0.00578577556940876	0.162110892352766	0.0356902333053504	0.971529358285335	0.989490631042924	0.203749156650032	0.164247834024359
UBE4B	0.067851897420899	0.025884812015801	0.00875947480159076	1161.18169079851	0.153683272632429	0.0522569048909668	2.94091800792808	0.00327241140905651	0.0454770667840664	0.515921044911415	0.555759120899114
KIF1B	0.0640117611143325	0.026945343447116	0.0175197337880984	2423.24953736885	0.140079361139151	0.0529486811837048	2.6455684637951	0.00815537818614413	0.0799396228776752	0.501464453923913	0.519747119337017
ENSG00000284735	-0.000636737432454007	0.13851059635108	0.996332113277654	8.29286374486258	0.0415682851989959	0.284195616436173	0.146266454494493	0.883711046451708	0.95450689814897	0.25808848316765	0.258970575591233
ENSG00000284642	0.16128479096338	0.12146862194273	0.18424757457566	21.0883599239435	0.280915196798624	0.22480236193076	1.24960963214945	0.211442182789181	0.507446043423981	0.867658852867023	0.892564917826377
PGD	-0.341028680839321	0.0796983057174933	1.87738771124396e-05	37.241538857316	-0.492448845920738	0.174467697779763	-2.8225789196942	0.00476390954042952	0.0569197706986203	-1.02335225445912	-1.15466885962357
DFFA	-0.0349657628439955	0.0605889732463644	0.563873394005336	105.265898942089	-0.0155352036194286	0.107399728526194	-0.144648444019481	0.884988446625855	0.954971458496701	0.128853310310481	0.107807365690439
CASZ1	0.107637820330005	0.32570057906039	0.741036622663845	7.57450322819987	0.192174319871009	0.573072527191218	0.335340311658119	0.737368388045834	0.887602316642229	0.66569927376587	0.657651848881604
TARDBP	-0.0263785538934981	0.0423585218545675	0.533452165185329	218.588708848463	0.00235453267519603	0.0803140044935985	0.0293165891807038	0.976612096335935	0.991285822091841	0.161180748091603	0.155164716677751
SRM	-0.3273718106874	0.126391030116605	0.00959339345953011	25.6930127724638	-0.447436326111883	0.224229290113959	-1.99544103218846	0.0459947994897595	0.219881814131124	-0.971939551837564	-1.03551262029701
EXOSC10	0.0580427585492828	0.0606794012642964	0.338795457323176	94.1566668719321	0.139837200740479	0.110931534737234	1.26057212740916	0.207463046054846	0.502746950714338	0.478993525342884	0.519106077188253
ENSG00000226849	-0.283557535124875	0.0973344823444834	0.0035771336686875	13.9955214855797	-0.275070728354098	0.189857850126941	-1.44882462416057	0.147386565246145	0.420232601613235	-0.806996172057525	-0.579229868180311
MTOR	0.0429621815237934	0.0412213847797007	0.297304858713652	167.623716013703	0.104831386431848	0.0747827693150626	1.40181204028684	0.160971382062809	0.440265299261875	0.422221130691106	0.42643938789174
UBIAD1	-0.0343509577401223	0.0440119715557738	0.435101788641906	64.197937292007	0.0263491078560682	0.0936578524480081	0.281333675365824	0.778454483692498	0.911997980245024	0.131167807821553	0.21868267467993
FBXO2	-1.67736314610855	0.736389981284551	0.022737359344898	10.301213293867	-2.1052805567743	1.10340340972885	-1.90798808324478	0.0563927565095105	0.246496872203547	-6.05412180132768	-5.4241246054475
FBXO44	-0.404405575498889	0.37612731334716	0.282292945001157	6.8178997840293	-0.636467585297782	0.573225609944594	-1.11032650017033	0.266858357726749	0.565555123356165	-1.26194114063607	-1.5359123769737
MAD2L2	-0.116386085144325	0.0872014065040723	0.181980681910948	55.4442486179624	-0.114831897116467	0.156380932698276	-0.734308813325892	0.462760547673343	0.732656027033927	-0.177661928628747	-0.155048849089642
MTHFR	0.0841264456738153	0.0947462135269991	0.374587261851531	51.8181949365797	0.150886407151332	0.163620244046875	0.922174441373557	0.356437592457403	0.650005919460204	0.577188267951509	0.548355314712635
CLCN6	-0.121287871587676	0.0563366033959875	0.0313254248551378	111.103833645794	-0.135078998786634	0.10203586229767	-1.32383845978159	0.18555670009259	0.474421515497651	-0.196115211549571	-0.208646570401946
KIAA2013	-0.084975307446242	0.0496660696877338	0.08709351966388	101.50672048932	-0.108901760208774	0.0955251349666691	-1.14003251863263	0.254272753607715	0.554409565859061	-0.0594128016370695	-0.13935070964726
PLOD1	0.0123291143444629	0.103705900278842	0.905366172460044	62.2281537026681	0.0682431433993654	0.168868906895871	0.404119056928852	0.686125171950764	0.861288345270108	0.306899775522804	0.329583725026603
MFN2	-0.161232279086505	0.0928880964880909	0.0826046861091338	52.430557470693	-0.23997760252429	0.169783194693651	-1.41343554618167	0.157527700164002	0.436024661995593	-0.346490072062004	-0.486332049576719
MIIP	-0.118852977619134	0.0879860438612198	0.176754302061756	26.2292769482786	-0.143994346343604	0.168146942737836	-0.856360181154828	0.391798582584793	0.676881203591266	-0.186948800935198	-0.232247099581135
VPS13D	0.0877876877111244	0.0304340946297818	0.00392013595581674	424.999004087937	0.178999937723898	0.0580398150008391	3.08408870223501	0.00204176709724466	0.0345799526032106	0.590971392927859	0.622776888786791
PRDM2	0.00631600308439223	0.0301065172033301	0.833832697161423	350.552592015599	0.0595529726389383	0.0613776438846363	0.970271402904817	0.331911227716721	0.629466788339294	0.28426279518944	0.306579279345373
ENSG00000289380	-0.017896980568093	0.0812894748474531	0.825743771452685	17.6491682454476	0.0698158097943893	0.167518231708418	0.416765441482875	0.676849982311878	0.857278010408447	0.193110509617573	0.333746855954222
KAZN	0.029030100208388	0.156825987193919	0.853142549641687	1158.37006327535	0.0940248388450593	0.234333315027427	0.401244009346491	0.688240481952587	0.862628475878981	0.369772367131066	0.397832511937821
CASP9	-0.196309764352909	0.0732977294270828	0.00740075934366561	45.0514248592779	-0.249654728353261	0.142618793368628	-1.75050372013719	0.0800314327844045	0.300843993835081	-0.478542899587787	-0.511949142913565
DNAJC16	0.118545571591929	0.0649569670146165	0.0680031044308794	110.674920672378	0.202501162538858	0.115473741315657	1.75365550844416	0.0794895534730453	0.299442034769582	0.706762633500629	0.684988859598694
DDI2	0.105875093818529	0.0429527179354109	0.013704313038442	170.566586411598	0.206829460996181	0.0800823641876503	2.58270922810838	0.00980279026868258	0.0905324461586331	0.659063307184252	0.696446644433838
PLEKHM2	0.0113480516909314	0.0883627948657571	0.897812112646302	65.7773422835389	0.0471488337012144	0.163327432043198	0.288676758774631	0.772828749663447	0.908194460983929	0.303206463519539	0.27374329162063
UQCRHL	-0.0579590049257327	0.207791918566148	0.780300003748666	7.49022016832385	-0.0462911523704014	0.35745312039675	-0.129502722815851	0.896959870600149	0.958482717578794	0.042292868254326	0.0263908352307212
SPEN-AS1	-0.226383458508111	0.111144604522531	0.0416663650050562	80.0812798611322	-0.277461257493801	0.177079034769685	-1.56687807709522	0.117143192883082	0.372393805457452	-0.591758437052315	-0.585558028956407
SPEN	-0.122977419298327	0.0481886657268134	0.0107106873691978	510.658714769509	-0.132668869344927	0.0832913932859603	-1.59282807155646	0.111198765855259	0.361937893346625	-0.202475688953715	-0.202266524099637
ZBTB17	0.0174535836500614	0.0421890680525804	0.679094413957165	116.932699189667	0.084550759880303	0.0755535267362319	1.11908422455886	0.263104209215097	0.561429077746847	0.326191371149857	0.372752920186081
FBXO42	0.0833844454072923	0.0556552175379404	0.134072902545194	228.351658072612	0.163661230014316	0.0949114675566056	1.72435675295725	0.0846434597093925	0.310181899247254	0.574394931072451	0.582172569487087
SZRD1	0.00763088588379787	0.0570611432405363	0.89361470692397	60.1613162324528	-0.0426894523697949	0.116976559415978	-0.364940228905074	0.715156023883387	0.875963240968605	0.289212807717642	0.0359251832093987
SPATA21	-0.205552863982293	0.122933864001341	0.0945123832114473	9.79444421613608	-0.203449513333424	0.255303405238458	-0.796893065893102	0.425513138374678	0.704913946248283	-0.513339505783833	-0.38963562475421
NECAP2	-0.22184348566936	0.0683691513274347	0.00117537587394501	42.998244900823	-0.227857165087048	0.144816922712814	-1.57341532204017	0.115622681458162	0.370203206835601	-0.574667238932094	-0.45424707077199
LINC01772	-0.0766942113767573	0.130575385834843	0.55696476643613	8.83268808663066	-0.0541166330860004	0.272417079054855	-0.198653598642775	0.842533723420287	0.93904537206141	-0.0282377575116728	0.00567537968739836
CROCCP3	-0.0863693076523275	0.0741077021278232	0.243834233869402	100.850655641929	-0.0807470796471271	0.126092034461359	-0.640382082754578	0.521924228389911	0.771253935870872	-0.0646606598397618	-0.0648202041476237
ENSG00000261135	-0.0156371285446443	0.174257914848878	0.928497370941368	8.07426233474452	-0.00909573596738613	0.325269136283497	-0.0279637228152459	0.977691084823996	0.991504205498878	0.201617956694233	0.124853795260272
NBPF1	-0.112322004500246	0.145206956802481	0.439208507479685	78.0488948011252	-0.0994847807528202	0.233450929332681	-0.426148574508558	0.669999587110589	0.853645668101729	-0.162362275980686	-0.114422270569603
CROCCP2	-0.118440004914647	0.081579582748445	0.146547791560728	111.767489290078	-0.129013952798429	0.135095550474036	-0.954982990525838	0.33958629878883	0.635582565195369	-0.18539412240268	-0.19259130234839
CROCC	0.0345572534226231	0.077390384255656	0.655213279401297	109.33468118382	0.10772980516325	0.133856996030134	0.804812660960943	0.420927794364329	0.702133896027584	0.390579908052678	0.434112023804908
ENSG00000226526	-0.44675812614637	0.25899816734782	0.0845370143528402	6.72354732804114	-0.563710181990032	0.418838640715444	-1.34588867213188	0.178338422609862	0.46510047817699	-1.42138170552985	-1.34331043871003
ATP13A2	-0.194494572262291	0.193821652124334	0.315633251307574	38.9189912880512	-0.289720024795101	0.32006357241966	-0.905195247946637	0.365361958949197	0.658247787717934	-0.471709420897738	-0.61800919180188
SDHB	-0.0161032265665354	0.0381735951173826	0.673140330802621	111.010758719164	0.0147074930365596	0.0835996819049238	0.175927619596522	0.860350806455594	0.946516150937544	0.19986328240024	0.187865225501977
PADI2	0.161247728339754	0.0523033988011798	0.00204973217730431	404.095772695022	0.297182052036017	0.0901394412501712	3.29691473470779	0.000977531725959606	0.0220572108029872	0.867519326780469	0.935626210639758
RCC2	0.0152443796167804	0.0751053097384169	0.839155827942916	63.5672320931846	0.0409738239337617	0.138161296768023	0.296565137214642	0.766798530474512	0.904800780089214	0.317874593679622	0.257396929656915
ARHGEF10L	0.148544093517488	0.184632391611621	0.421085336832108	26.0969072040319	0.243600005642079	0.305946463531779	0.796217752707497	0.425905480780321	0.704987039933523	0.819695177318367	0.79378489247239
IFFO2	0.0709810057755509	0.155703311479993	0.648480982560398	34.0431442421368	0.132084874904219	0.263124954325528	0.501985359932106	0.615677819213507	0.824650247282148	0.527700897507122	0.498584275773769
UBR4	0.0849059747933758	0.0554177651127543	0.125495903812089	169.143278974543	0.180425287067735	0.0961553342476417	1.87639394610248	0.0606012052601877	0.25642219390986	0.580122886086043	0.626550044972214
EMC1-AS1	0.00268783753599128	0.0535080531805227	0.959937198546204	104.624254012035	0.0547164952315188	0.0898915063377244	0.608694830698996	0.542726734047091	0.786509876963443	0.27060419008251	0.293776253389412
EMC1	-0.0760183149418767	0.0696774218084742	0.275271318029102	38.2362304029579	-0.0887798465585167	0.138613260476556	-0.640485955335654	0.521856717038908	0.771253935870872	-0.0256932753555911	-0.0860843835495442
MRTO4	-0.387867580191785	0.157465781600863	0.0137708282300593	18.4766452050766	-0.558795302619395	0.27465440526652	-2.0345397412328	0.0418972059285569	0.209351440254481	-1.19968214386577	-1.33029986865007
AKR7A2	-0.207655606817432	0.101538502623389	0.0408457622363532	26.6178842316931	-0.272047631308205	0.179362430880172	-1.51674812820726	0.129330287969986	0.393732330660737	-0.521255499043637	-0.571227186334518
SLC66A1	-0.0916873352429942	0.0944870337901319	0.33186234849519	13.2390115895651	-0.0982032554422416	0.204299903335634	-0.480681849765285	0.630742632860178	0.832957755856846	-0.0846809256847669	-0.111029842479401
CAPZB	0.0568873802052015	0.0455221465216054	0.211422373550554	326.394825186391	0.128274818969594	0.0791732542712051	1.62017868471331	0.105193898816136	0.350331613160295	0.47464398386238	0.488498372146919
MICOS10	-0.470612908313566	0.165811445868648	0.00453628623742842	25.8205809163985	-0.688737081008625	0.297763440304167	-2.31303440175555	0.0207207477894534	0.140248637947644	-1.5111855044985	-1.67427913730722
OTUD3	-0.183176087907978	0.0945714269401332	0.0527566750536162	34.805815324238	-0.261356285934004	0.179492167522504	-1.45608741340335	0.145368456535125	0.417962150767079	-0.429099813882238	-0.542925271366393
CAMK2N1	-0.0830372825913854	0.130627124249203	0.524983855618672	599.612438524339	-0.0923681637508287	0.200828726522915	-0.459935017017048	0.645562864721136	0.840326324980016	-0.0521169062798225	-0.0955833048266114
MUL1	-0.251057658555003	0.0733833607361788	0.000623501370551328	24.1703603290761	-0.3234895021117	0.166477672823106	-1.94314046217735	0.0519991893537562	0.235619121908913	-0.684647019525746	-0.707403074618409
PINK1	-0.553435597642683	0.273194603287763	0.0427860455983754	20.1947713438368	-0.772604911486772	0.420606373544756	-1.83688350933789	0.0662270942325656	0.268252101640501	-1.82298009941133	-1.89629237546163
PINK1-AS	0.0643896337488648	0.157692202111212	0.683035248975795	9.00316128241144	0.182344555177901	0.286636729510026	0.636152092195576	0.524677295297005	0.772652738940764	0.502886994606509	0.631630693006091
DDOST	-0.197289253801074	0.124519223978528	0.113100904079787	35.0716449227557	-0.277623697799581	0.218328957710408	-1.27158440506926	0.203520820572169	0.497735467082211	-0.482230289096457	-0.585988037674735
HP1BP3	-0.0338891960189505	0.048239604290954	0.482356106782893	838.133269704431	-0.00182868415691897	0.0797808352069647	-0.0229213463631343	0.98171301293235	0.992890003304221	0.132906157662222	0.144090989010003
EIF4G3	0.134868243442963	0.0444307060545207	0.00240158100523045	1332.94998270573	0.246816743641188	0.083729013880228	2.94780425808254	0.00320039640182718	0.0450009422480079	0.768211022811733	0.802300176764412
ECE1	0.0716720045214896	0.0589780411493936	0.224277608341101	256.115809787333	0.1408343151687	0.101125222181734	1.39267249188935	0.163718850615517	0.444413006812044	0.530302233877873	0.521745618496974
NBPF3	0.103260914876209	0.253096074419418	0.683280298695519	21.2369847714115	0.212512951376572	0.404035043869722	0.525976532483887	0.598904512335585	0.818012932083716	0.649221959711082	0.711491866137752
RAP1GAP	0.253373635403523	0.454673187169522	0.577346112095815	23.0504935967473	0.354470559805799	0.711962478097109	0.497878147670376	0.61856993042222	0.825935965190589	1.21433684872523	1.08727919899645
USP48	-0.0172282753158897	0.0375504594142642	0.646375412924791	473.66027099536	0.0296727824662448	0.0673776071047299	0.440395314427274	0.659650817940443	0.848086200774633	0.195627919821416	0.227481039423241
HSPG2	-0.00424002202884346	0.0822049328175415	0.958864406604412	32.891044043013	0.0450213800815504	0.152089416312731	0.296019152239864	0.767215455151665	0.904800780089214	0.244523544982384	0.268111539082951
LINC00339	-0.139238722946802	0.0859300149073716	0.105152059006269	23.8623851724773	-0.0969037739954197	0.161995512112075	-0.598188016025885	0.549714486800182	0.791622047722816	-0.263693051308167	-0.107589881265599
CDC42	0.00587970862359451	0.0630398169239237	0.925689254998369	205.661978987395	0.0362625299320835	0.112161225763138	0.323307182899933	0.746462614704536	0.89316083905618	0.282620319489013	0.244925286701008
ZBTB40	-0.231597859200772	0.0616862138519168	0.000173721914898413	111.08837488255	-0.270382531083976	0.105090770293116	-2.57284755197658	0.0100865625907202	0.0915691954669534	-0.611388588703405	-0.566819366428776
EPHB2	0.533213217899723	0.185227074563703	0.0039931773066905	111.764372174273	0.84507830107241	0.286621628949514	2.94841078173226	0.00319412322114308	0.0450009422480079	2.26782195011163	2.38600616833901
TEX46	0.0910613791169911	0.117664737344685	0.438986718441151	17.3263797909257	0.199568052635538	0.208100979959142	0.958996217484035	0.337560650716227	0.63412989146017	0.603295543399546	0.677224389911255
KDM1A	0.0493481326208601	0.0792993604188049	0.533743455291572	61.2786809129021	0.119502242273415	0.146113369653057	0.817873426348116	0.413429465490902	0.695886918113253	0.446261705219312	0.465275783125923
ENSG00000240553	-0.0193024814996316	0.141806063080356	0.891727307846349	6.68683181825265	0.0673382236390167	0.311628526227147	0.216084915120812	0.828921557944811	0.933777548577061	0.187819355742367	0.327188239592921
LINC01355	0.0129162363700892	0.0845948582827054	0.878647898213939	52.5512373300264	0.0726392524139435	0.149050632116585	0.48734615467532	0.626013044781301	0.830497790464655	0.30911005721768	0.341221016608392
ENSG00000284726	-0.101442174422598	0.130104651257954	0.435569389218186	8.05108215387481	-0.0731300188397038	0.27011945082428	-0.270732146894808	0.786597050176969	0.915514803194559	-0.121404028436938	-0.044656473603578
HNRNPR	-0.0174588560858936	0.0453694382341162	0.70037422836495	303.764530976249	0.0105653680798209	0.0833452802627589	0.126766243349496	0.899125414048901	0.959366523283758	0.194759874623168	0.176900275422276
ZNF436	-0.29963238801427	0.18586420537791	0.106939358381595	10.3943867051848	-0.470793301585482	0.34711160774802	-1.35631678997968	0.174998395613206	0.460876739642737	-0.867511621211994	-1.09734273714662
ZNF436-AS1	-0.267615563058948	0.183324389658384	0.144347119479196	15.620087928755	-0.377799077354532	0.318026947703895	-1.18794674502328	0.234854391583774	0.532318686752036	-0.746980966530266	-0.85117029255775
TCEA3	-0.442048183565677	0.380725064362634	0.245613718743206	6.15227492774515	-0.605850057480155	0.606035500410953	-0.99969400648861	0.317458613462422	0.616036980859203	-1.40365063870619	-1.45486227163152
ASAP3	0.252395926446464	0.0935042097174383	0.00694854777118622	30.8109259753928	0.402608855092635	0.172990718524113	2.32734367790093	0.019946980832043	0.136931518131918	1.2106561620598	1.21470992845413
ID3	-0.266274314844372	0.139891174041579	0.0569832876494947	11.0554078147556	-0.438149419972605	0.262177223900168	-1.67119558844457	0.094683051355739	0.32923800836777	-0.741931698665035	-1.01092850869353
MDS2	0.537902107093256	0.123142103867003	1.25308427318767e-05	23.2192913521043	0.840350273228279	0.219346252047233	3.83115856954475	0.000127541271144432	0.00610643835106569	2.28547375927807	2.3734902278911
RPL11	-0.402778502007786	0.0662951394017332	1.23574298963872e-09	267.593828263991	-0.580078876878354	0.115565230567514	-5.01949309519587	5.1808007551402e-07	0.000173012841217907	-1.25581585390412	-1.38664131940409
ELOA-AS1	0.0242999787321605	0.0461750224897537	0.59870890402949	162.110598568253	0.0940372145939937	0.0798192190224973	1.17812747037138	0.238745792045788	0.537167978802028	0.351965334764509	0.397865272772099
ELOA	-0.0397416669843087	0.0601475038139011	0.508781143036838	51.7623730635204	-0.0126353435314713	0.123848548195325	-0.102022540559327	0.918738783654963	0.967253520812027	0.110873924361612	0.115483817133759
PITHD1	-0.52595975378243	0.103836508355408	4.07825964537571e-07	60.0373747000798	-0.775226234295602	0.181290022441101	-4.2761660231327	1.90139448542077e-05	0.0018260492384444	-1.7195444385352	-1.90323148860809
LYPLA2	-0.0856596926986773	0.175690435010028	0.625861275157106	12.5346108858783	-0.106366717108458	0.345100412665537	-0.308219617261212	0.757915226207287	0.899292200362137	-0.061989240826329	-0.132639994414096
HMGCL	0.107379119046001	0.0733544145838168	0.143237697173175	71.308186945836	0.210559734590644	0.128221067569347	1.64216176469413	0.100556484273076	0.341442175119408	0.664725365979213	0.706321349850529
FUCA1	0.0605268871620014	0.152458238677067	0.691362786222409	9.10020740617857	0.105911845880629	0.287340228611718	0.368593866554439	0.712430467949125	0.874852563969885	0.488345284876267	0.42929955846669
PNRC2	-0.424345398255493	0.108366048193649	9.00855299879945e-05	39.6574569038624	-0.619466881958149	0.193743947814049	-3.19734829886248	0.00138697343580088	0.0268510016745335	-1.33700666928998	-1.49090845618768
SRSF10	-0.0792071781306449	0.042927457584667	0.0650171451823789	258.530815466325	-0.0751308855036058	0.0767432957884373	-0.978989561651398	0.327585137149287	0.62526822913528	-0.037698081215293	-0.0499531276917488
STPG1	0.0936043280490058	0.0524818094753895	0.0744955870229733	82.9202187506044	0.172446184233088	0.0993138311315305	1.7363763160511	0.0824973171772581	0.305516818090882	0.612868738119061	0.605427924037553
NIPAL3	0.0174403015082972	0.0389580341283236	0.654392147089687	559.608955656624	0.0557954201133428	0.0726734127929569	0.767755606473324	0.442632393334245	0.717732885428363	0.326141369151075	0.296632361689501
ENSG00000288982	-0.125794987597557	0.149685405575119	0.400686497894904	11.0682651153084	-0.215868757181198	0.268565846163071	-0.803783356168541	0.421522103659614	0.70260400963118	-0.213082716733346	-0.422511597893778
RCAN3AS	-0.326168170866903	0.139773192896	0.0196191335847312	10.2730784608287	-0.408538663801539	0.258690057875665	-1.57925923847408	0.114276607274331	0.367525763867147	-0.967408325028914	-0.932543509054697
RCAN3	0.0151245041586581	0.0735076957265053	0.836983056578006	100.333760124273	0.099364950700596	0.125379681515565	0.792512387170646	0.42806197189835	0.706455623995325	0.317423310097696	0.411968748900138
NCMAP	0.078311866768388	0.162964943768064	0.630840446050891	6.46081903687803	0.0396480858022507	0.328483758099275	0.120700292859741	0.903928427024119	0.961265601214383	0.555298683236357	0.253887462274207
SRRM1	0.0488437659186598	0.0422056430177097	0.247157794586695	631.52336055171	0.124679141007971	0.0744259852581817	1.67520981516688	0.0938930724641275	0.328073152491712	0.444362964513427	0.478979965589017
CLIC4	0.167463141013954	0.0321897455760507	1.96757257011767e-07	1153.0372996714	0.272618984534733	0.0654129811774082	4.16765876784236	3.07744157835791e-05	0.00243245352684645	0.890917891746976	0.870603351172965
SYF2	-0.312327098860923	0.0678700528738458	4.18775606057581e-06	51.5298234038319	-0.468292776517304	0.136757604254507	-3.42425402280232	0.000616489657762388	0.0160365352018582	-0.915302175443322	-1.09072339735558
ENSG00000284602	0.0173695086399364	0.0788570248430275	0.82566412431781	19.9195009102485	0.0898403668020655	0.167124301494192	0.537566146866962	0.590876606994447	0.813634251827051	0.32587486206356	0.386755461501019
RSRP1	0.00881245660567476	0.073656658816927	0.904766461048156	533.991436802515	0.0615532256330817	0.123557065625124	0.498176492956185	0.618359649464246	0.825839651823975	0.293660953118047	0.311874308939271
RHD	-0.806360599622301	0.283729025501854	0.00448301489024304	15.8690158293674	-1.020471462963	0.411372282802275	-2.48065196811882	0.0131142348609823	0.106557146759733	-2.77514247392914	-2.55243973744378
TMEM50A	-0.308456245146945	0.064383794420583	1.66035837671733e-06	119.162600845047	-0.432337817811622	0.117740839655452	-3.67194440838696	0.000240712050993379	0.00903211117182458	-0.90072994559311	-0.995544152054407
RHCE	-0.100366834358559	0.113179582075208	0.375190484383417	19.0551173028942	-0.0921228716962245	0.226534303571542	-0.406661906138781	0.684256322658928	0.86091136461128	-0.117355799354107	-0.0949339726210951
MACO1	-0.0547122456994185	0.0444272707223547	0.218135396680231	223.926428002096	-0.0375302586760287	0.080762446674663	-0.464699377263947	0.642146754383889	0.838169083548019	0.0545156297457505	0.0495824972437386
LDLRAP1	0.0362923779149675	0.0857796972615701	0.672230909611175	216.438120382577	0.107289663173192	0.137858431790927	0.77825971019245	0.436415922296972	0.713542703799628	0.397111963973539	0.432946888759642
ENSG00000225643	-0.0651372478293448	0.121088419294961	0.590624495536372	9.6944687004944	-0.0560116017018683	0.26629792501522	-0.210334352769242	0.833406725296308	0.935909797100301	0.0152696291341392	0.00065905678729139
MAN1C1	-0.114127833165709	0.243882089693861	0.639810935567292	18.092284429695	-0.106634874986256	0.395042466042135	-0.269932688641333	0.787212038407171	0.915523985705524	-0.169160505086632	-0.133349856568002
SELENON	-0.14953364601739	0.128077071170074	0.242996957782519	19.1895431618129	-0.233453214699411	0.225291273602714	-1.03622839431895	0.30009560300286	0.598755889233602	-0.30244935582392	-0.469060821029154
MTFR1L	-0.204610383441414	0.161786029470427	0.205979794393899	29.0399674313934	-0.295682889328564	0.272140520851417	-1.08650813338452	0.277254244491062	0.576789004502663	-0.509791440140988	-0.633793967158566
PAQR7	-0.00372606452281577	0.249575079292985	0.988088318254356	7.18804280432122	0.0240440449592973	0.464597873923794	0.0517523783659009	0.958726001223636	0.984521980653854	0.246458391262943	0.212580758427368
STMN1	-0.434050076428359	0.104360489257131	3.19445505817323e-05	266.229719890667	-0.621092332060359	0.168113117401934	-3.69449060048907	0.000220328043334255	0.00857996526190312	-1.37354093573531	-1.49521131508593
PAFAH2	0.204286064992213	0.048495244898179	2.52563269973568e-05	53.4300703881567	0.350518881216164	0.101406777536046	3.45656266507006	0.000547111981925933	0.0147345198680778	1.02954160414158	1.07681839471871
PDIK1L	-0.0650644553776309	0.0869813285225598	0.454443364676354	35.0057752890893	-0.0747318582089681	0.161743224140656	-0.462040117018933	0.644052552034974	0.839423747690817	0.0155436638603562	-0.0488968306432922
CNKSR1	0.0115422312525192	0.093076993199478	0.901309455698765	24.0335676559307	0.023150518275456	0.18047539678288	0.128275203646219	0.897931187597212	0.95902812856189	0.303937472597317	0.210215432517231
CEP85	0.0305131350618874	0.0916053139836095	0.739063702386629	153.300111198897	0.100639285511526	0.145944948580458	0.689570187186331	0.490464520935271	0.751900121782376	0.375355405488478	0.415342142443937
SH3BGRL3	-0.303012067957424	0.11752734974798	0.00993090255636513	41.1747316598234	-0.402403385579364	0.201131095991811	-2.00070199784398	0.0454245140071115	0.218712958936513	-0.880234776513352	-0.916302323640484
DHDDS	-0.168336293654904	0.0848118470542831	0.0471644445751198	43.8417036483835	-0.243756851975388	0.155136102708877	-1.5712451693647	0.116125711823577	0.371056209592027	-0.373233870923775	-0.496336402898463
DHDDS-AS1	-0.0158438054202429	0.10920345546191	0.884643601572174	18.7351493252818	0.0615611500930527	0.198487429884724	0.310151379000704	0.756445842486178	0.898426563877511	0.200839900183063	0.311895286410713
HMGN2	-0.309770344057911	0.0950310814813849	0.00111540344921981	121.99088602638	-0.440813064477249	0.159897054861419	-2.7568554333868	0.00583601472527329	0.0650730256262109	-0.905677007092067	-1.01797965498403
RPS6KA1	0.211456817804004	0.0576153877820571	0.00024241307719069	87.2348979481806	0.35861292415556	0.108465999808609	3.30622429875114	0.00094562358102346	0.0215556993094051	1.05653664603509	1.09824478279256
PIGV	-0.230478829753576	0.102409752992356	0.024413706503854	21.8530640474264	-0.300735836844969	0.18780038551826	-1.60135899622915	0.109297429032512	0.358985752893113	-0.607175886411192	-0.647170028443872
ZDHHC18	-0.216097577369392	0.169085882850803	0.201237291965085	28.5930060694705	-0.279620577282008	0.276953705634752	-1.00962930480076	0.312672924173469	0.611694141710519	-0.553036171825884	-0.591274136976103
GPN2	-0.0889319474997345	0.0548741832855523	0.105092322237608	40.1603176841637	-0.112113871414604	0.120433073281239	-0.930922614195783	0.351893595702853	0.646129848989513	-0.0743079830503696	-0.147853745984944
GPATCH3	-0.351561017409217	0.131223603773233	0.00738205782371608	15.3776735553905	-0.431054665737755	0.247825495471228	-1.73934753935678	0.0819736499683791	0.304421466855048	-1.0630023266905	-0.992147417629067
NUDC	-0.553950859531373	0.129937899833069	2.01522738945896e-05	91.597780530864	-0.77459344364038	0.203329664031533	-3.80954469840788	0.000139222936174567	0.0063295526136029	-1.82491985617557	-1.90155637788162
SLC9A1	0.0495728787907506	0.206914145067282	0.810654417435546	9.03486252544002	0.118616259341913	0.368016227495287	0.322312578847987	0.74721590466027	0.893341990016279	0.447107785460932	0.462930426885625
WDTC1	-0.123995950397587	0.0526549597373693	0.0185288407763136	127.64461439673	-0.142427448033737	0.0953791451957475	-1.49327662500468	0.135364791668065	0.40253848777872	-0.206310054802884	-0.228099237812817
TMEM222	-0.0775725459944435	0.0518152093325994	0.134367259341096	79.7353012535337	-0.0866767417415163	0.100476740378343	-0.86265479368794	0.388327294366047	0.67424340005092	-0.0315443391807506	-0.0805170866737529
WASF2	0.0100405226355559	0.0376681590506564	0.789814127321434	440.804028747794	0.0521351498946187	0.0686593533252059	0.759330628234728	0.447654800135638	0.721555485035106	0.29828413492263	0.28694296780455
AHDC1	0.135069657697501	0.339149423458449	0.690438524252306	13.5671827426008	0.218326524648451	0.539865302424341	0.404409254804902	0.685911795727919	0.861254774835551	0.768969267640679	0.726881440662087
IFI6	-0.237566075657765	0.246286531637749	0.334749090911721	7.25523075060108	-0.299308480614346	0.429946510930754	-0.696152830654211	0.486333124041005	0.748868918840316	-0.633856557899206	-0.643391559668016
FAM76A	-0.0197018705888143	0.0648875190986252	0.761408934126125	57.58649149004	-0.00131570394307139	0.122300210138723	-0.0107579859558624	0.99141653466764	0.996278022043264	0.186315814137005	0.14544893993989
STX12	0.0307378210683582	0.0423185465594118	0.467627931054114	197.287560293561	0.083666844847957	0.0834965968161395	1.00203898168679	0.316324766090447	0.614975927768078	0.376201259238671	0.370413038046938
PPP1R8	0.00484787087125708	0.0529690122660885	0.927077212151242	66.7989671711988	0.0419480246967653	0.108135555342495	0.387920740443829	0.698074689024746	0.86808186286421	0.278735859365684	0.259975814370802
THEMIS2	0.159091923250642	0.09022015816912	0.0778373533848469	35.9781005345461	0.274315130309886	0.155938116088522	1.75912815410803	0.0785557438729921	0.297518465170238	0.859403575168012	0.875093354238225
RPA2	0.0315099445293636	0.047027705946554	0.502839063126971	78.1168052791743	0.0768555808991056	0.0984096121559655	0.780976362118979	0.434816397475823	0.712060492519559	0.379107998004304	0.352382396779749
XKR8	-0.0449221888810061	0.109109881417761	0.680548234843394	9.82257944344521	-0.024221029613329	0.224480686204862	-0.107898055831961	0.914076559340927	0.96543319322512	0.091371312947979	0.0848144213879861
EYA3	0.0249671867012398	0.034669949159307	0.471439342901701	247.532790496605	0.0952307122322659	0.0638177070956125	1.49223023775502	0.135638797967187	0.402904839503154	0.354477108290904	0.40102467577432
PTAFR	0.0835134804741942	0.136268357003623	0.539968645953613	11.5203674511564	0.177449615096791	0.26687870900054	0.664907349714556	0.506109754523631	0.759961117460282	0.57488069695062	0.618672905833308
DNAJC8	-0.219175165995511	0.0512754727545103	1.91597597555108e-05	81.6365934528405	-0.284612425773939	0.0942695989160997	-3.01913266892379	0.00253499495447605	0.0388330993140953	-0.564622073065774	-0.604488458149686
ATP5IF1	-0.555460133690301	0.201175901831258	0.0057612864740445	41.9845724858305	-0.821802375292726	0.310955092145471	-2.64283298794885	0.0082215577994811	0.080221745131825	-1.83060167511681	-2.02652691457243
ENSG00000270605	-0.177253029225317	0.259217584981922	0.494101357903814	6.5579615439534	-0.258498245718132	0.437413887480878	-0.590969452768993	0.554540888721701	0.794206611289438	-0.406801845806527	-0.535359524649403
SESN2	-0.174630781184045	0.297243864642951	0.556867926279781	5.95983732906465	-0.31824768053205	0.530656937125021	-0.599723961503724	0.54869021636974	0.790667867478383	-0.396930121374345	-0.693527029702367
MED18	-0.238541915888323	0.190978307104712	0.211645903077418	7.58895789830982	-0.320836501500909	0.346169272916036	-0.926819699502123	0.354020155084983	0.648368371204268	-0.637530209550115	-0.700380104630162
PHACTR4	0.0500461092165508	0.053041589705342	0.345412016838256	750.252753694819	0.118298689487482	0.0927727276104647	1.27514510497304	0.2022578870543	0.496437198189026	0.448889310428402	0.462089762338555
RCC1	0.0581967249248939	0.150496517837551	0.698979686414718	17.855077867921	0.119550439187023	0.262366557227817	0.455661881796983	0.648633136660391	0.842762517217148	0.479573147715723	0.465403369028625
SNHG3	-0.157680877408296	0.15471026934069	0.308107502360829	25.985974914778	-0.23634090320507	0.261286290295859	-0.904528526687938	0.365715215011176	0.658563472919829	-0.333120452497615	-0.47670505210402
TRNAU1AP	0.200442677810115	0.0863114656640545	0.0202158143577444	111.450429438354	0.347956247347236	0.142090569091979	2.4488342158866	0.0143319397201974	0.11211195873723	1.01507277489634	1.07003464175645
SNHG12	-0.0978581708444666	0.082774933622667	0.237118472458078	27.4435155291815	-0.0886331314144689	0.165996755284491	-0.533944963337184	0.593379612381609	0.815302965300183	-0.107911675642537	-0.0856960021638493
TAF12	0.0364441289219963	0.060369346119812	0.546052425471416	56.7169720973512	0.0943490363828695	0.11214939918093	0.841279909405995	0.400191142987888	0.685704629044665	0.397683246361824	0.398690721155355
TAF12-DT	-0.110894545441843	0.0864041735292962	0.19933807717197	18.3472621594804	-0.121655951892914	0.163525385041771	-0.743957593261976	0.456902130751573	0.728317262837651	-0.156988458461903	-0.173113349979011
GMEB1	-0.00300483457406593	0.0563702203324887	0.957488614051863	56.6758686512887	0.0484092025515061	0.111988882024529	0.432267932998053	0.66554669062078	0.851305795237713	0.249173536128813	0.277079714753635
YTHDF2	-0.0126655372556899	0.069319010060241	0.855022615334128	82.339440483543	0.00272884272907181	0.129424796684876	0.0210843887645117	0.983178338089095	0.993216081085543	0.212804819976398	0.156155582742378
SRSF4	0.0445188144002622	0.054686257852237	0.415600949284928	248.302924082785	0.11681304006287	0.0939981240767929	1.24271671599998	0.213972241865998	0.510376890329428	0.428081236431188	0.458156980989142
MECR	0.0369001447063327	0.102127549778101	0.717864500904943	50.7350168361706	0.0993802104688544	0.172996913488541	0.574462332678769	0.565654982933081	0.799920055445366	0.399399965027962	0.412009144252506
MATN1-AS1	0.0627233352298146	0.133466403229009	0.638386463172846	37.6212526382532	0.147510569061148	0.222986609191818	0.661522095859383	0.508277549244874	0.761931489486369	0.496614041192903	0.539418863851635
SDC3	1.32010038394636	0.484414747762848	0.00642732709569492	8.20466950010304	1.77083632604349	0.702720881914468	2.51997111743582	0.0117364464162242	0.0997934126212113	5.23014021298126	4.83665423803972
NKAIN1	-0.419873539150743	0.339831494954584	0.216631641562709	205.602705881379	-0.541624770793412	0.540732882375459	-1.00164940666089	0.316512949904691	0.615068371374288	-1.3201718923784	-1.28484638130234
SNRNP40	0.031178997144535	0.0413715852612285	0.451069547314231	140.634550253695	0.0920171946332185	0.0767798596054112	1.19845484357637	0.230739992553784	0.526156507431453	0.377862112285958	0.392517916460729
ZCCHC17	-0.0647228025257457	0.0619384795486546	0.29604467375104	87.76654487494	-0.0609964228334293	0.110160257756361	-0.553706246478958	0.57977989963951	0.807764920916465	0.0168298514185874	-0.0125366616989134
ENSG00000229044	-0.154597866685569	0.248100048359856	0.533200994402823	16.155498813927	-0.176742832909183	0.401764310285636	-0.43991670833959	0.659997434057845	0.848370906804907	-0.321514139213282	-0.318938236166273
FABP3	-0.581829264373803	0.56760240729307	0.305332599580615	6.83412342022065	-0.807255342159319	0.859798194218298	-0.938889320293643	0.347787572989791	0.642387499999672	-1.92987099957686	-1.98801830032696
PEF1	-0.154767487036814	0.0676850541724538	0.0222201806472882	44.2225648371293	-0.215797424350797	0.132823855475651	-1.62468875472718	0.104228894668071	0.348508028779999	-0.322152692599244	-0.422322767056333
COL16A1	0.170940825013422	0.116050384941384	0.14075427013263	301.504226949384	0.305325021208398	0.181601905870954	1.68128753794776	0.0927070773081946	0.326147258014976	0.904009993472148	0.957182115255925
ADGRB2	0.112485263208052	0.306897485167329	0.713974181803064	24.1410762856179	0.179338861162146	0.464658694289929	0.385958260043329	0.699527581828562	0.868751342326695	0.683947974704785	0.623674080112511
SPOCD1	-0.0281827363094865	0.129513274323758	0.827736886903632	7.60327534068691	0.0539408237516951	0.261947782770522	0.205922047444661	0.836851803137702	0.937645232894065	0.154388716462365	0.291722911410755
ENSG00000269967	-0.111703698116613	0.0928831242629386	0.229120923623042	21.6487485004105	-0.113252005304944	0.170317386586773	-0.664946824129696	0.506084505250311	0.759961117460282	-0.160034597539204	-0.150866591184434
PTP4A2	-0.133164789314038	0.0438257993270844	0.00237757339223421	475.564082845252	-0.164823052238821	0.0780044503601535	-2.11299549548543	0.0346011534285453	0.187474883022649	-0.240827098851235	-0.287384431928941
KHDRBS1	0.0154832349073739	0.0422037748471437	0.713717120712327	259.962447781764	0.0657084467904534	0.0836743299792566	0.785287994618457	0.432284733091147	0.710598300904447	0.31877378916792	0.322873927018532
ENSG00000203325	-0.0537975251296203	0.0962112437717812	0.576052202623816	15.894322618741	-0.0085913901947092	0.202771887902989	-0.0423697302597465	0.966203958424848	0.987041333484178	0.0579591901013597	0.126188889270731
TMEM39B	0.0422063328017528	0.0624082540125283	0.49885394994205	44.3468713283338	0.104951757168349	0.119115385092714	0.881093211314891	0.378267371329447	0.668702590659096	0.419375659866468	0.42675803089034
KPNA6	0.0263799103942887	0.0399398859792	0.508939191067368	250.973448099851	0.0791581989011764	0.0748474986888704	1.05759310982756	0.290240985127492	0.590066183531004	0.359795453000137	0.358477840956114
TXLNA	-0.0846042910007845	0.0496462302323697	0.0883543174964046	64.5252274317306	-0.087846231822635	0.106132886359047	-0.827700393688078	0.407840196130712	0.691694578049469	-0.0580160717885887	-0.0836129373523547
EIF3I	-0.352964497904422	0.111385480088784	0.00153040429858492	41.1477820836755	-0.532446101230347	0.198909176655783	-2.67683025078203	0.00743222791590748	0.0756128716684632	-1.0682858744238	-1.26054879139179
ENSG00000291132	0.178471036261226	0.112797899532229	0.1135994701491	33.7125231245426	0.301590924664511	0.193342988541842	1.55987515729976	0.118789386214072	0.374595991748719	0.932358253890103	0.947297289804224
HDAC1	0.0959491556088769	0.0418566310357907	0.0218866842908532	84.3944540352285	0.176125931510365	0.0890557946215262	1.97770321694252	0.0479621971512447	0.224666677586619	0.621696084406565	0.615168877201127
MARCKSL1	-0.134770750022282	0.0839765544620355	0.108524259454387	886.260845236522	-0.166869401659545	0.135775964043957	-1.22900546377651	0.219069757484057	0.515471872551001	-0.246872904324695	-0.292801487058425
TSSK3	-0.1065915987012	0.0888450986221156	0.230237796435552	23.1116906975928	-0.0798622726351033	0.160095957794616	-0.498840031536318	0.617892083523606	0.825515243570761	-0.14078956964535	-0.062477960777774
FAM229A	-0.178868185534003	0.122169565114301	0.143167241677615	17.2605845966682	-0.242587600018533	0.230260882333714	-1.05353370298891	0.292096456062921	0.591633731628279	-0.412882269070574	-0.493241182577634
BSDC1	-0.0139743814218444	0.0451787372073873	0.757083263156043	248.951477882021	0.0202708171029541	0.0811282575225171	0.249861364239555	0.802694562548584	0.922621434526409	0.207877540508709	0.202592345350444
ZBTB8A	0.0944163202219241	0.0621648855743807	0.128811663178528	79.5237114549015	0.183077984574707	0.11763677463888	1.55629891364089	0.119637029652932	0.376114719252498	0.61592556678133	0.633572212590112
ZBTB8OS	0.0434912637270002	0.0532958004737421	0.414479847772424	233.283060687203	0.118721182950383	0.0897730006799616	1.32245978246422	0.186015093031406	0.475012351885589	0.424212915461206	0.463208178556824
RBBP4	-0.066287672616918	0.0349330940683377	0.0577539522476482	221.378814466679	-0.0608626809239827	0.0675091236673539	-0.901547488956885	0.367297296264301	0.659512881649203	0.0109387358303287	-0.0121826227995652
SYNC	-0.453941041258873	0.0974196762038229	3.16756238654174e-06	28.8590033444575	-0.661929386880665	0.189568661713713	-3.49176589050521	0.000479838614975741	0.0135511294267356	-1.44842253366448	-1.6033143472695
YARS1	-0.0183306268214404	0.112102227016145	0.870111340299167	96.1285761493022	0.0127573632358698	0.186641568987228	0.0683522074160383	0.945505265759464	0.979150270564766	0.191478003368462	0.18270288102014
S100PBP	0.171649508971198	0.0295553620155926	6.33262140319229e-09	307.433144569273	0.306883939651134	0.058757988368095	5.2228462575783	1.76193671984013e-07	7.35498459488263e-05	0.906677907655155	0.961308852880081
TMEM54	-0.72130209566606	0.268390556050089	0.00719871135044002	9.19070778088424	-1.03298880475561	0.435899828256286	-2.36978483998912	0.0177984394955523	0.12734143398208	-2.45493092320853	-2.58557539349473
RNF19B	-0.107629193895443	0.141385808026668	0.446510937075453	17.8110018534363	-0.124974605573309	0.258840430810515	-0.48282490174341	0.629220068010471	0.831974267530514	-0.144695704255239	-0.181898423417742
ENSG00000236065	-0.279547960566713	0.10808963637139	0.0097023562526429	19.2775327784047	-0.329218524574119	0.20158325357706	-1.63316405868143	0.10243449683956	0.345012609375403	-0.791901713217063	-0.722568827936333
AK2	-0.0650386885428781	0.0371550824727496	0.080038029100951	93.6662817235314	-0.0334958152812365	0.0753086591547366	-0.444780396533322	0.656478462515828	0.845880129476843	0.0156406657793835	0.0602623948531307
AZIN2	-0.0898509980244833	0.121357774555169	0.459068806591213	170.06340608178	-0.105213564440354	0.202030580919617	-0.520780388599766	0.602519766327838	0.819348370009901	-0.0777678439699998	-0.129587391807442
TRIM62	0.193317403778441	0.0562535685398345	0.000589204417728133	172.079813122082	0.338120926118602	0.102956031083667	3.28412937600351	0.00102297949927176	0.0225494391935185	0.988248942582453	1.04399877673158
ENSG00000284721	-0.148700590668909	0.214431842675968	0.4880189156535	6.11254492425982	-0.31036848575377	0.460385398801262	-0.674149281367086	0.50021641087863	0.756329076105829	-0.299313232654972	-0.67266938337001
ENSG00000225313	-0.0714107384510767	0.101819109134133	0.483085191726576	29.2540419126478	-0.0370218544655599	0.175061562537139	-0.2114790587323	0.832513471400654	0.935614584466594	-0.0083475762830809	0.0509283346692925
PHC2	0.135396179976284	0.0441152619323076	0.00214671647589813	445.606277740995	0.240993488635373	0.0742559421536923	3.24544382100187	0.00117267700231645	0.0242486368373733	0.77019849458885	0.786884972948251
PHC2-AS1	-0.111286843232477	0.120939541235481	0.357475696309185	9.40357150457113	-0.0404935722840084	0.245207907499207	-0.165139748946063	0.868833987355861	0.949142001019246	-0.158465304139177	0.0417380729153183
ZSCAN20	-0.159956899900207	0.0799436200522534	0.0454062545449769	19.4672758438425	-0.158895057513812	0.166517464385688	-0.954224579986271	0.339969975116236	0.635646575200368	-0.341688774978161	-0.271691963229581
CSMD2	0.329449819938687	0.110303853716192	0.00281961993104019	439.261199578412	0.517368410501733	0.173719049853677	2.97819042262498	0.00289955778937825	0.0424900815820809	1.50073352736238	1.51849912104774
C1orf94	0.278778235032593	0.199044324735577	0.161338600692896	7.57857078452419	0.444500088624223	0.402510611782404	1.10431893125968	0.269454813493453	0.56879565402253	1.3099750960996	1.32560356137163
SMIM12	-0.0115173322651198	0.0846317023336689	0.891751964611157	53.7362446921225	-0.000168634609653014	0.156369419684227	-0.00107843726729661	0.999139531721421	0.999897951012816	0.217127356624406	0.14848543886502
TMEM35B	0.0569511419997512	0.128344563206879	0.657233245398326	7.32965852637673	0.0837987682615328	0.296641047768725	0.282492153030912	0.777566162647506	0.91131058168651	0.474884021744071	0.370762263060502
ZMYM6	-0.177499218633542	0.053550826616026	0.000917765004151952	117.608400225376	-0.201756535337524	0.097308530764111	-2.07336945438637	0.03813790941425	0.198228091033288	-0.407728651340508	-0.385154007370632
ZMYM1	-0.139408758955742	0.0666966648095209	0.0366006585539382	75.6340524962435	-0.148882798996495	0.116633283093126	-1.27650354211172	0.201777575483791	0.495923616064854	-0.264333169480585	-0.245187713364101
SFPQ	-0.0267617779596754	0.026813473742282	0.318244435670465	593.866901478878	0.0168769963823179	0.0514380926321937	0.328103075341387	0.742833728809172	0.890831323461415	0.159738061390139	0.193608291230906
ZMYM4	0.062822416714374	0.0579389973270758	0.27823821681675	263.382645353754	0.15039228929003	0.101036688917355	1.48849186272371	0.136621226539149	0.404231701113994	0.49698704370697	0.547047295823961
ZMYM4-AS1	-0.374494560669707	0.143307996180774	0.00896949388780818	8.36339216360229	-0.387171203584407	0.294090998989164	-1.31650137173587	0.188005818314233	0.477267525853578	-1.14933802634891	-0.87597999707525
TFAP2E	0.314089661021043	0.0800516858399033	8.7240660879891e-05	74.0486703791557	0.507561064396543	0.132203451007766	3.83924217202716	0.000123414654183134	0.00599481072937565	1.4429086177112	1.49253731120837
PSMB2	-0.040667154556935	0.0465959057453296	0.382792597533607	69.7113707312982	-0.0264873379603024	0.101032691824937	-0.262166012622905	0.79319345518566	0.918034240715488	0.10738983050833	0.0788150954020943
AGO4	0.0393315323477313	0.0585603085868876	0.501811964376266	170.559150582433	0.109333878492625	0.107117686617569	1.02068931793652	0.30740165705766	0.606413583818328	0.408553175710526	0.438358294539003
AGO1	-0.0195607854812148	0.0544267870127121	0.719298647651194	91.4191621164791	0.0186854817147207	0.0999376399535823	0.186971412606897	0.851683047099404	0.94311383098349	0.186846943641837	0.198395677318186
AGO3	0.0626625488117629	0.0276655812645413	0.0235126634396718	698.70067993763	0.134409725594109	0.0555658017712577	2.41892893307686	0.0155662810570588	0.118144535431927	0.496385204424305	0.50473857387526
ENSG00000271554	-0.220264305988167	0.0892086057727474	0.0135456171124715	17.7338649692157	-0.260340318062438	0.186133345388011	-1.39867640330504	0.161910043368196	0.441674899942332	-0.568722253409639	-0.540235821600717
ADPRS	-0.15601486184812	0.0628035793555083	0.0129853254145171	59.378529664153	-0.174556631292936	0.120680766983071	-1.44643289611693	0.148055820685148	0.42124167256916	-0.326848564312007	-0.313150967110736
TRAPPC3	0.0490197546052193	0.0768507496837722	0.523567059354522	33.9935237230691	0.102198574193709	0.152559386991776	0.669893712926485	0.502925547878394	0.757991590720929	0.445025492157476	0.419469860158529
MAP7D1	-0.0107468989465389	0.0512089912300768	0.833774198164401	269.080184618422	0.0120728307401938	0.0900549110976027	0.134060770179531	0.893354520416016	0.957392286303413	0.220027732673773	0.180890800331746
THRAP3	-0.00542187466452278	0.031216622687351	0.862112635032643	197.567338079869	0.0320153363017718	0.0666235205382484	0.480541046812317	0.630842723520741	0.832957755856846	0.240074338288262	0.233682200936676
STK40	0.195011412863456	0.0889894554888452	0.0284229240255274	62.7531836027018	0.343764004620742	0.162650384803225	2.1135148560308	0.0345567248331856	0.187348922331266	0.994626215292617	1.05893702092219
LSM10	-0.108014138326254	0.122162153411903	0.37659549401789	16.654063412615	-0.119120429465703	0.235782258619285	-0.505213709306456	0.613408742409283	0.823826188801863	-0.146144867447606	-0.166401365881308
MRPS15	-0.26374872929764	0.130326360357707	0.0429952827955513	25.2511083206746	-0.375652964185499	0.247318363920176	-1.51890445267034	0.12878654807964	0.393196484534264	-0.732423870208372	-0.845489144835359
ENSG00000223944	0.216273572024238	0.557747725813142	0.698191905863067	5.97715103055222	0.321530165387514	0.756080391348079	0.425259230455946	0.6706477103649	0.854065214916697	1.07466981634214	1.00008004779398
ZC3H12A-DT	0.207048242399485	0.0900035722037178	0.0214230377611519	63.0259014634385	0.400193215867966	0.150669974609142	2.65609134737111	0.00790521976226989	0.0785188011871227	1.03994010716961	1.20831529676491
MEAF6	-0.0921718691182426	0.043628490701133	0.0346304643913969	98.2164571117569	-0.106883175205486	0.0843650117884812	-1.2669135336988	0.20518620897778	0.49997763216439	-0.0865050036587904	-0.13400715192656
SNIP1	-0.0933723818992671	0.0878124486863007	0.287638670581629	28.4183875640214	-0.116735747906951	0.173276369221029	-0.673696871833942	0.500504051052444	0.756444547536034	-0.0910244584033685	-0.160088684704183
GNL2	0.0284402874110697	0.100436648501815	0.777049258973389	28.5367646418302	0.0874976015192601	0.182745171043144	0.478795696870168	0.632083978256422	0.833502248918982	0.367551955747375	0.380553740248591
C1orf109	0.164637573593318	0.177749707208838	0.354325113768437	12.8113896213572	0.300753978859472	0.31073852964839	0.967868320673926	0.333110137476671	0.629918153119455	0.880280750446057	0.945081743661238
CDCA8	-0.505856881613485	0.157123375226393	0.00128419562897467	10.1683113106113	-0.690468793776559	0.288201329458616	-2.39578628965244	0.0165847569343619	0.121657980850745	-1.64386509347562	-1.67886329260217
YRDC	-0.0356732109698494	0.11327021683034	0.752807955079075	13.8866579890026	-0.0215492139545555	0.234231459637751	-0.0919996570395893	0.926698312080113	0.969886371993815	0.126190048544784	0.0918871981937547
C1orf122	-0.0922315045760313	0.0621776101244573	0.137979964154487	260.457974428666	-0.0920241871283443	0.105457630477397	-0.872617625787332	0.382871530132704	0.670887370031903	-0.0867295075182312	-0.0946727368129665
MTF1	-0.0854218635112358	0.0502466325734886	0.0891212372588994	90.39506769699	-0.107548023896998	0.0976133817599223	-1.10177541191544	0.270559322463282	0.569692848276249	-0.0610939082096579	-0.135767126043498
INPP5B	0.16386141086192	0.0559008414529039	0.00337560743897782	118.979183990899	0.285762534388124	0.102890553786678	2.77734470144453	0.00548050229607451	0.0625179758078252	0.877358805428538	0.905396692638448
SF3A3	-0.218197785574297	0.116168775020805	0.0603425193690762	44.9239811150695	-0.29931539730252	0.20754683784929	-1.44215831184992	0.149257718029572	0.423218976319045	-0.560942623207569	-0.643409869386178
UTP11	-0.1713932965307	0.130529950354086	0.189163660546277	16.4207086712714	-0.218223606475079	0.243570701281276	-0.895935370416634	0.370287281952932	0.662598461128903	-0.384742274973763	-0.428745307697878
POU3F1	0.330561308728218	0.307986596458847	0.283137562291052	7.27513155883675	0.47284604383697	0.501208807333034	0.9434112827207	0.345470574323315	0.64165683145312	1.50491784206755	1.40064040529
RRAGC	-0.291940927774285	0.0587924213196899	6.84813038472679e-07	63.2791240678901	-0.443959755766488	0.125364921861123	-3.54133954838098	0.000398100905008527	0.0121968621309722	-0.838556322256599	-1.02630951303107
RRAGC-DT	-0.17748543389668	0.0712277492110291	0.0127096937452872	278.112537384352	-0.182788951273588	0.115129318720271	-1.58768377425831	0.112357863909749	0.364113621083558	-0.407676757270409	-0.334943399393863
MYCBP	-0.18326995894269	0.0874368559498422	0.0360798485580007	26.9465871406447	-0.213208527730024	0.167975849731921	-1.26928084049161	0.204340917286133	0.499192752945897	-0.429453201118023	-0.415469491864308
GJA9	0.0351280822613853	0.0783952754429473	0.654088766825952	30.2479902196407	0.0877076640707536	0.155786602688256	0.562998759567694	0.573435728605113	0.804532555688173	0.392728852357532	0.381109813620302
RHBDL2	0.142805104794447	0.0528165666752357	0.00685528177777229	217.640146753664	0.265090016718007	0.10079308656058	2.63004166023508	0.00853744052779241	0.0825801090298704	0.798090159676409	0.850672818626435
AKIRIN1	0.0516672819913918	0.0742103329667584	0.486286305857068	209.064966653543	0.112683618901797	0.12505854270251	0.901046953424446	0.367563355478839	0.659668319560168	0.454992383302631	0.447225660142444
NDUFS5	-0.555539763321007	0.175370594353277	0.00153594752648273	32.5061502347919	-0.78639575472946	0.279004384294025	-2.81857848477653	0.00482368167297067	0.0574284668338165	-1.83090144911172	-1.93279921900025
MACF1	0.097043802384318	0.0341505562763704	0.00448812521151514	1828.70899675319	0.196213764500207	0.0628766627882281	3.12061352812355	0.00180474716924384	0.0318886411200518	0.625816995604764	0.668344985658372
ENSG00000287422	0.086479927153712	0.0862863129392216	0.316225830374848	46.9725668440048	0.215288419777165	0.154366514425505	1.39465751739222	0.163119141475935	0.443325634147619	0.586048192817548	0.718839030402023
ENSG00000226438	-0.215962405090696	0.130773198599608	0.0986513934884677	8.98314779872172	-0.318747861207439	0.288399081067271	-1.10523188918584	0.269059122297849	0.568146025237855	-0.552527301778066	-0.694851097950852
BMP8A	0.470075380496045	0.194688882591287	0.0157570288107093	25.8018393837268	0.732553452616998	0.319216830401818	2.29484595688419	0.0217419538590129	0.143804278346198	2.03013301974227	2.08813264715702
PPIEL	-0.0245090629351894	0.0808371997965189	0.761744764663869	74.5577239530876	0.000678725476862836	0.14029682428955	0.00483778218288148	0.996140023344328	0.998607011769871	0.168218640494768	0.150728553484984
PABPC4	0.00779207699953959	0.0610032735900152	0.89836097621295	64.7322610486831	0.0398105883095685	0.108130603016689	0.368171333543973	0.712745483922271	0.874998086042983	0.28981962837323	0.2543176356512
PPIE	-0.236042190860289	0.165172395285868	0.152985374912751	50.8141562601293	-0.297622101030146	0.261949627215708	-1.13618066264726	0.255880961792188	0.555240072712809	-0.628119735695393	-0.638927409467503
BMP8B	-0.133227828028791	0.0977908547131263	0.173079529520984	28.3941306096313	-0.157735863047792	0.173292484590477	-0.910229104398563	0.362701698198197	0.655700268579174	-0.241064414624116	-0.2686233668967
ENSG00000284719	-0.0478482474084961	0.158877374089163	0.763288950850336	5.65533170622989	-0.0317449473697816	0.322222179303634	-0.0985188153043553	0.921520332184399	0.968165321978876	0.0803558624638173	0.0648972572596889
TRIT1	0.0242151061660673	0.067841097829985	0.721137775355766	121.293033416575	0.0781646330956395	0.114834398615825	0.680672638493429	0.49607865317472	0.753912845906074	0.351645823196138	0.355847693490165
CAP1	-0.246532236381801	0.0559897636776348	1.06682362337266e-05	103.731991540954	-0.342149760208729	0.114258892356345	-2.9945131897625	0.00274883170746318	0.0410266971489309	-0.667610598893521	-0.756800135461635
PPT1	-0.316997910977628	0.137387420266388	0.021036513600579	39.7417300944427	-0.434237381144744	0.22821638979783	-1.9027440646547	0.0570739491284562	0.247673250551616	-0.932885931581146	-1.00057263799784
RLF	0.0480348126283158	0.0319156091797652	0.132309409793445	293.50797430659	0.116163080888941	0.0625300596193123	1.85771581853832	0.0632093809451983	0.26254692495832	0.441317576039455	0.456436422104411
ZMPSTE24	-0.0412836092396935	0.0516427526345803	0.424054101689628	78.078454149174	-0.00384294712041972	0.10347326900058	-0.0371395159110918	0.970373764608602	0.989152358359851	0.105069122986638	0.138758872506312
COL9A2	0.0760904835102404	0.101119473013131	0.451761843738038	293.958078280939	0.161254371216949	0.161581496797607	0.997975476232484	0.318291250592459	0.616819168056589	0.54693605581227	0.575801181168855
SMAP2	0.269270412872171	0.118404879416572	0.0229569914690913	51.6203562668739	0.4216095779165	0.206860709085153	2.03813271152883	0.0415366625615252	0.208568010599323	1.2741819145086	1.2650082606913
ZFP69	-0.196555307539946	0.14078277041974	0.162666244661801	13.0981091584277	-0.277617461351764	0.255159624498594	-1.08801485304464	0.27658855053236	0.576084793595657	-0.479467272355151	-0.585971528675201
EXO5-DT	8.69746406414241e-05	0.0654882844633209	0.998940334090022	90.379317127454	0.0594261914487512	0.107545732216444	0.552566710217302	0.580560142552859	0.808118922898661	0.260812972247781	0.306243666722392
ZNF684	-0.0959035696265134	0.0704935636588383	0.173684869135975	50.9341960408778	-0.0857254408247007	0.12119791220963	-0.707317801617125	0.479369005326505	0.744196827529416	-0.100553376849001	-0.0779988219732429
NFYC-AS1	-0.0493056557720483	0.150466062342073	0.743148920640734	11.5540479628301	-0.0114915663946967	0.263719590699784	-0.0435749439933668	0.965243224518125	0.986512547292511	0.0748692976828717	0.118511601021986
NFYC	0.0506019319480652	0.0304572827776819	0.0966318044395333	144.145119820745	0.126067062357688	0.0737332158511329	1.70977300938857	0.0873078559055269	0.316194737237508	0.450981762687797	0.482654043139342
CITED4	-0.595806290544707	0.302580651954412	0.0489436090007329	17.0111056577766	-0.851940700836227	0.460518774350961	-1.84995867331777	0.0643195062232518	0.264607318795872	-1.98248896270199	-2.10630848526905
CTPS1	-0.101182978263357	0.130613739065482	0.438532722914936	38.1459937231618	-0.114963695637685	0.215422116970529	-0.533667096277827	0.593571877837881	0.815314462124259	-0.120428257641179	-0.155397743490662
SLFNL1-AS1	0.250377480337633	0.111233179523208	0.0243903246318255	10.3475058072567	0.321890371564093	0.241455480557451	1.33312514100297	0.182490740209898	0.471078774968938	1.20305751255984	1.0010335783576
SLFNL1	-0.00841968677744139	0.194651322854765	0.965498083020596	9.12656175835646	0.021262336738768	0.339870715542144	0.0625600728937515	0.950116824321222	0.981168495897109	0.228788763997648	0.205217076236956
SCMH1	0.356870089077533	0.175030947817726	0.0414603000303794	134.076964464528	0.577139427663539	0.270946484195369	2.13008642417883	0.0331644789248662	0.183745794059877	1.6039599714419	1.67672375845902
FOXO6	0.00133028747369111	0.131924715923682	0.991954518590846	10.8401575645887	0.0981745641013831	0.267800736904737	0.366595571155229	0.713920712271913	0.875760525017656	0.265493552222554	0.408817581378096
HIVEP3	0.19833306455226	0.145903199604198	0.174036683550658	184.834032720816	0.365811370012939	0.231377002337179	1.58101871109841	0.113873759544687	0.36697845114546	1.0071309172184	1.11730036423975
FOXJ3	-0.0349075517674759	0.0301662527643744	0.247201976849289	495.551565529142	0.00805348538038274	0.0555196361038688	0.145056523160849	0.884666244635183	0.954803918374461	0.12907245193906	0.170250869937635
PPCS	-0.0345463443488182	0.171870238349091	0.840696633963967	22.9075995655354	-0.0150156482972263	0.294757138151484	-0.0509424416025823	0.959371385887089	0.984654857678044	0.130432254689879	0.109182722115243
CCDC30	-0.331519622407079	0.127639845382813	0.00939584230494392	108.438450813751	-0.439944598981679	0.21859343014412	-2.01261583521344	0.0441550597713694	0.215578687290187	-0.987554418794769	-1.01568067054866
PPIH	0.0727541764849197	0.0925994624912412	0.432050991257143	36.6556263080125	0.156570700483271	0.173222590002243	0.903869988788666	0.366064344390774	0.658748149315904	0.53437618235379	0.563402661973777
ENSG00000285728	0.149340851611862	0.0928285072713508	0.107663970933349	18.9586098292943	0.22821748434144	0.19421214713729	1.17509377093757	0.239957202479524	0.538261681061541	0.822694655713612	0.753064590713493
YBX1	-0.0931166868881144	0.0492215708766356	0.058519477144326	132.385542590715	-0.0908302681915198	0.0914199743295512	-0.993549482568157	0.320442248748271	0.618832956307561	-0.0900618680423289	-0.0915122185576704
P3H1	0.077784341392858	0.0819229925797723	0.342375928692259	25.4376496205214	0.17011279018609	0.169918787563493	1.00114173732863	0.316758289269964	0.615276607251444	0.553312759305343	0.599251010132535
C1orf50	0.00286135170373639	0.0574676128295629	0.960289191217824	36.9126557185125	0.0613501957416298	0.12104038320172	0.506857249777429	0.612254983361308	0.823698510852988	0.271257402144107	0.311336852284122
TMEM269	-0.174756314443542	0.164265952720438	0.287391193555032	9.20997060656236	-0.241723431192433	0.290639000898959	-0.83169647034559	0.405580293473906	0.690040439360885	-0.397402704335729	-0.490953572199488
SVBP	-0.0834316066100118	0.160232993544294	0.602583223512285	18.50764342047	-0.140285088260844	0.275396763676468	-0.509392653668395	0.61047702464871	0.82300836106581	-0.0536013799023036	-0.222428026005379
ERMAP	0.355900467320247	0.141157329092037	0.0116920959236122	20.333746841691	0.604687551889133	0.251129696275643	2.4078695624488	0.0160459128145147	0.119896932286134	1.6003097298779	1.74964860019553
ZNF691-DT	-0.131332250441033	0.147843288597321	0.374368279576091	5.7077170748877	-0.216558436147249	0.304083048683354	-0.712168721949227	0.476360303020877	0.742932974635478	-0.233928316401654	-0.424337302215293
ZNF691	-0.0659275049378141	0.0937983961789052	0.482140581094362	16.2813938076599	-0.0340280570610313	0.190898372399752	-0.178252211547276	0.858524907345562	0.945716740257073	0.012294624373873	0.0588534550923234
SLC2A1	-0.081130916252266	0.0541565990796767	0.134112474807722	51.9803639027972	-0.13036174312323	0.107643313373715	-1.21105286559363	0.225875144287079	0.521980873038654	-0.0449401926850826	-0.196159145854729
SLC2A1-DT	-0.114708481782892	0.437029565830465	0.792956762486612	9.25281853771956	-0.0773781675370944	0.595965884476758	-0.12983657211357	0.896695727442295	0.958482717578794	-0.171346416964741	-0.0559020876023191
EBNA1BP2	-0.0600559561017403	0.114853044775675	0.60104809227403	25.4529675375909	-0.0660796641963946	0.21586536475752	-0.306115176330494	0.759516953197712	0.899993565227981	0.0343986782953746	-0.0259929162470311
TMEM125	-0.037069602657069	0.0876512776907376	0.672352595554684	188.885418993596	-0.027414624306181	0.148326385714234	-0.184826348826419	0.853365240524057	0.943804673165805	0.120933187363591	0.0763604015919508
TIE1	0.0384034163507099	0.159213285925782	0.809394406953017	11.0985369057398	0.11467767096413	0.291496607247856	0.393409968118842	0.694016708504388	0.86666123139213	0.405059186881288	0.452504274754065
CDC20-DT	0.0121673712893934	0.0812615340568285	0.880976844238586	43.5586177222996	0.087383065683307	0.140352667083015	0.6225964030425	0.533549775504727	0.780028644220797	0.306290877034433	0.380250543281652
ELOVL1	-0.0334270399673331	0.0601877760908056	0.578635304897546	205.569137425871	-0.0143876386840969	0.106659896505468	-0.134892674336688	0.892696731645006	0.957340815005587	0.134645992000708	0.110845176563009
ENSG00000288772	-0.23186821986748	0.121327297529152	0.0559921319334442	29.9619352224027	-0.254948900294805	0.208928472364485	-1.22026881932127	0.222362985879331	0.51824474896641	-0.612406389444231	-0.52596376865728
MED8	-0.260607125611215	0.0792001675073088	0.00100014104916912	39.6519484259193	-0.370184968056975	0.148241184888871	-2.49718031014446	0.0125185284856431	0.103362052408554	-0.720596977641612	-0.831014375191405
SZT2	0.088478447319331	0.040486179494102	0.0288596201669442	139.453362705391	0.187568322881817	0.0761811754707263	2.46213479541141	0.0138112748837562	0.10987889625459	0.593571829039841	0.645458946064516
HYI	-0.19514963206409	0.119703369644091	0.103042998616212	27.8174021939256	-0.233564727314691	0.205908895581652	-1.13431100999749	0.256664112442406	0.556216614861399	-0.47417546138978	-0.469356014986984
PTPRF	0.149298477951796	0.0724582685282057	0.0393531177057309	321.025455427591	0.261840108277695	0.12008333248208	2.18048669091333	0.0292214043216184	0.170976574212956	0.822535135680125	0.842069726207979
KDM4A	0.114777600573367	0.0451090053550703	0.010945003635669	74.8197848216389	0.227853306875586	0.0955505503826181	2.38463625759539	0.0170960156460996	0.124045940793373	0.692577716216582	0.752100547432583
KDM4A-AS1	-0.150352849191786	0.118703791321599	0.205290435059574	14.3740737649647	-0.160120472018536	0.232304342060346	-0.689270250389643	0.490653215623202	0.751900121782376	-0.305533331048356	-0.274935855920308
ST3GAL3	0.139783529332333	0.0346615546738974	5.51133990838014e-05	255.881582258861	0.253952423828372	0.0686667445832735	3.69833207281873	0.000217020852825266	0.00850136232269764	0.786715125795721	0.82118960618877
ST3GAL3-AS1	-0.124837505744829	0.174357111630101	0.473999091158737	7.89915739241948	-0.205748446585983	0.322417621497395	-0.63814268472806	0.523380802848574	0.772436279356011	-0.20947817709782	-0.395721314735596
LINC02918	-0.105209829535069	0.13255093763482	0.427351867975623	11.6488516428019	-0.111902183993354	0.258324164937945	-0.43318511847405	0.664880289207556	0.851078889422806	-0.135587756459776	-0.147293371290614
ENSG00000288573	-0.0741135263533428	0.10516689682619	0.480982662807386	20.6208202280788	-0.0531439108497777	0.191566624961937	-0.277417378211559	0.781459639210034	0.913265646494338	-0.0185225013663948	0.00825035047485504
IPO13	-0.0140553083270309	0.0578208044318228	0.807940380582257	286.571550168493	0.0204314498856057	0.101831598444869	0.200639587295363	0.840980401269424	0.938811315406733	0.207572882789615	0.203017569229814
DPH2	-0.0911220822153107	0.146234187123736	0.533202812079065	14.0290503130283	-0.124494991701511	0.250888564971669	-0.496216285168551	0.619741822444202	0.826116282228285	-0.0825529720984076	-0.18062879919908
ATP6V0B	-0.385724306666095	0.117523866899344	0.00103039472842226	138.303752589066	-0.544108738499496	0.184370639810276	-2.95116803336694	0.00316574641885707	0.0448441576490909	-1.19161356862217	-1.29142189077665
B4GALT2	0.0403851830653811	0.0666774566968618	0.54472745569716	44.2688061969563	0.0936067299576879	0.129854757226496	0.720857148070566	0.470997410210749	0.739229632898036	0.412519753001729	0.396725702479925
SLC6A9	0.0458055189641556	0.0924637323037544	0.620325534411905	107.078262158311	0.103174798060413	0.151959328716853	0.678963239253704	0.497161154444447	0.754582286225307	0.432925169072368	0.422054100391939
ENSG00000230615	0.197894378142105	0.0968338114112614	0.0409881774004073	50.6302783028417	0.287621772357891	0.170507700981157	1.68685502591861	0.091631231729769	0.325085529875581	1.0054794367768	0.910318430089079
DMAP1	-0.273055738847793	0.101302316541054	0.00702927733408944	42.483432452357	-0.392135898729616	0.175388610508743	-2.2358116504382	0.0253641114644157	0.158660437596235	-0.767461071922608	-0.889122438454181
ERI3	0.0636350758526713	0.0377471937989734	0.0918299557733605	347.113758133808	0.147548307055012	0.0651804784515217	2.26368861598266	0.0235932731551033	0.151591603081227	0.50004638322951	0.539518763111833
RNF220	0.130509344644491	0.0495024112179954	0.0083784968201546	9114.85579226221	0.233620721655476	0.090491462985908	2.58168797306169	0.00983184326655814	0.0906375171529908	0.751801496676508	0.767367932123028
TMEM53	0.123283855249857	0.10031538067384	0.2190858130939	25.7066333606384	0.229497067132472	0.17824250223705	1.28755523655776	0.197900830015243	0.490820513803122	0.724600393245846	0.756451876604927
ARMH1	-0.125254816119958	0.406330866005008	0.757885879692645	6.56467174263103	-0.0107598260140776	0.609855605661974	-0.0176432354055322	0.985923465170542	0.994009489190987	-0.21104918524088	0.120448649476243
ENSG00000225721	-0.232129943249507	0.108988905383989	0.0331840574620074	11.69937389094	-0.268399491745305	0.201899998214057	-1.32936847013116	0.183726434798049	0.472606752227393	-0.613391674232004	-0.561569904478278
RPS8	-0.295726054606189	0.0894424875344598	0.000945279165458732	159.822979243041	-0.450896825891795	0.154593370708294	-2.91666339782839	0.00353797355278608	0.0480775693978804	-0.852805824377418	-1.04467318588445
PLK3	0.221075998120667	0.200305853322852	0.26972670156473	6.27464324777286	0.442134035244603	0.483238355296687	0.914939864351521	0.360223200732308	0.653909115895394	1.09274904694264	1.31934019233655
EIF2B3	0.0569388899351228	0.0725485166090373	0.432548094329824	156.772237546751	0.128218546428647	0.119708008162877	1.07109414312692	0.284127101425353	0.584030195274923	0.474837897577389	0.488349408605551
HECTD3	-0.0599559816501335	0.0894672944924974	0.502765919598829	16.486779532016	0.0339700925627556	0.198294850257577	0.171311017500605	0.863979217811997	0.947486051620495	0.0347750424764082	0.23885679249138
UROD	-0.265007543052357	0.116192618729712	0.0225626189335102	17.2593653043335	-0.38477025239789	0.237340202061735	-1.6211760546905	0.104979886634265	0.349793296498007	-0.737162805008749	-0.869624247265932
ZSWIM5	0.107219347499926	0.0649400397757644	0.098728067544924	340.146699654673	0.205188272588671	0.107723877627775	1.90476129440559	0.0568111073104989	0.247296299292878	0.664123889440711	0.692102123409562
MUTYH	-0.0665110762444013	0.0718316199099245	0.354482182796717	69.5230108718757	-0.0490074117575882	0.128729802758459	-0.380699812377891	0.703426008101999	0.869797660154768	0.010097709728696	0.0192004078787966
TOE1	-0.190144467441995	0.11337085442192	0.0935053267911353	11.3343192477366	-0.237988411184571	0.251303689746918	-0.947015188771177	0.34363103930831	0.63937566787392	-0.455333000604465	-0.481066302172477
TESK2	0.223713114516456	0.0540612898643183	3.50134731178531e-05	606.391967487076	0.381176503751409	0.095463294379245	3.99291168642387	6.52668814298593e-05	0.00394243694918374	1.10267674483586	1.15797463799293
CCDC163	0.0654494857660302	0.249073585415597	0.792726560770382	6.56709098913446	0.133932544615741	0.423619175533677	0.316162611022064	0.751879085324489	0.895659271139875	0.506876917332231	0.503475389963277
MMACHC	-0.0499146178364565	0.0599080483159346	0.404739171658488	35.8059654842906	-0.00599410823564762	0.126113364598548	-0.0475295243666556	0.962091199877697	0.985549819454345	0.0725767968992408	0.133064361962033
PRDX1	-0.32062990332552	0.0694398801743161	3.88626335207903e-06	220.064762360649	-0.452391279491615	0.1245327663474	-3.6327088264434	0.00028046143747788	0.00975626010893104	-0.946558943071241	-1.04862927346983
AKR1A1	-0.186585226262889	0.0701140968290594	0.00778706357711467	57.4091177515375	-0.245976274690985	0.12663197752215	-1.94244992066052	0.0520826569277784	0.235716947976269	-0.441933868426731	-0.50221161418167
NASP	0.0913936789197648	0.0430232538016426	0.0336462683218225	632.089478828822	0.197148264120887	0.0808625221715841	2.4380672136661	0.0147660281828692	0.114411023472603	0.604546520435364	0.670818774304847
CCDC17	0.110340376728027	0.152744242420594	0.470056892404696	8.21449237998064	0.261626086789266	0.296618545006985	0.882028757787565	0.377761255995611	0.668513520647036	0.675873327327474	0.841503172817841
GPBP1L1	0.0318660164907335	0.035564198902903	0.370245340519125	354.932079134405	0.0964168223196163	0.0635095730305594	1.51814628439121	0.128977525345934	0.393621609223437	0.380448467794097	0.404164522599962
TMEM69	-0.0718833526682513	0.0712044825601687	0.312718559969485	34.001188501256	-0.0891401995423999	0.143194419259228	-0.622511687281804	0.533605461213479	0.780028644220797	-0.0101267814693362	-0.087038302738516
IPP	0.0174500344960452	0.0644453479209118	0.786565933935148	63.61787750483	0.0690076728380339	0.118409863817585	0.582786523125663	0.560037018487133	0.796510475089972	0.326178009991849	0.331607572017463
MAST2	0.178051778546745	0.0768023382489563	0.0204323734305927	121.948180190849	0.335293221954474	0.14614681644496	2.29422186613794	0.0217777579287055	0.143942251564398	0.930779914786295	1.03651333500211
POMGNT1	-0.00330291849151464	0.0631698917146838	0.958300587282984	97.6053265240239	0.0272629615816996	0.109675757151991	0.248577828771384	0.803687360343895	0.923259009242669	0.248051368338274	0.221101809927261
LURAP1	0.17275451217713	0.0690677291193399	0.0123761578175052	60.9011449799176	0.311343008747898	0.124864366420242	2.4934496339816	0.0126508530924797	0.104314873832928	0.910837806708926	0.973112811128229
LRRC41	-0.00161414113547547	0.057126099071744	0.977458167830603	89.6279582899395	0.021867552700295	0.107483270040373	0.203450757425608	0.83878273058686	0.938396961070291	0.254408945662669	0.206819191787523
UQCRH	-0.422789396812422	0.234687999725538	0.0716248015764264	20.9251852751036	-0.617163171387724	0.364721118247451	-1.69215090794112	0.090617204033712	0.323480655126223	-1.33114894064635	-1.48481011978628
NSUN4	0.0847728116390191	0.0727707903214869	0.244047691124792	52.552573341915	0.162380735832174	0.13283708667615	1.22240512717694	0.221554461318666	0.51748985736925	0.579621579594956	0.578782870979393
FAAH	0.151823173621754	0.0653151709058915	0.0201003026315646	136.20478877644	0.265567661930052	0.117381785878621	2.26242649097759	0.0236710657516871	0.151878565350484	0.832039614103479	0.851937231448495
ENSG00000291138	-0.00974172273297722	0.160301344498981	0.951541339215598	13.7217277654017	0.00758294743368029	0.281304586279247	0.0269563590625317	0.978494541793417	0.991629025465953	0.223811822672083	0.169005271325792
ATPAF1	0.0161328682797033	0.0662725138526549	0.807670550087857	103.397981933686	0.0616076607098297	0.119803711543033	0.514238331319981	0.607085371429382	0.822172807691239	0.321219401304014	0.312018408382277
STIL	-0.10970787602494	0.210186604886469	0.60170190552644	7.58022922612023	-0.0719217924228409	0.382204375574835	-0.188176266466522	0.850738476741293	0.942740117279595	-0.152521118495819	-0.0414580808741831
CMPK1	0.00226251273018411	0.0586887731539306	0.969248344612743	74.0524730739574	0.0496717591261745	0.111488400123108	0.445532979855534	0.655934631749256	0.845587223596465	0.269003010784817	0.280421929186716
SLC5A9	-0.120817962930542	0.196575017327248	0.538808976888349	9.8442671257448	-0.105508126769034	0.335182297512363	-0.314778338689389	0.752929959509783	0.896402709370025	-0.1943461917244	-0.130367151293953
SPATA6	0.0529342433388869	0.0725170933448749	0.465417451566719	947.533903115816	0.139338165771172	0.112359513568505	1.24011008365765	0.214934679783501	0.511185973023732	0.459761990560163	0.517785041829923
FAF1	0.0636537621766324	0.0217361540859104	0.00340630316132259	1435.09054144316	0.145313764180608	0.0481211849756815	3.01974617320925	0.00252986606676461	0.0388330993140953	0.500116729832078	0.533603526047598
FAF1-AS1	-0.348703056351173	0.17085201284645	0.0412542607672092	5.99282099822507	-0.363668719759295	0.322389417301795	-1.12804174157757	0.259302291100962	0.558941423999781	-1.05224323618538	-0.813764693436934
CDKN2C	-0.259718940262841	0.132335872900022	0.0496956970567315	15.6091933536536	-0.366512445476221	0.232038442209282	-1.57953329623568	0.114213785530034	0.367525763867147	-0.717253311876265	-0.821292547099514
RNF11	-0.0129415694304568	0.120391263214812	0.914395563049518	55.3287403819307	0.0058502132388853	0.194596266743547	0.0300633374770501	0.976016539960822	0.991241915714404	0.211765668255879	0.164418412130149
EPS15-AS1	0.0642427317011329	0.0893079951808402	0.471932018260697	29.9815398759166	0.159325048036847	0.183090862109385	0.870196612770663	0.384192966707862	0.671747280880808	0.502333966627878	0.570693915555584
OSBPL9	-0.00581911338845714	0.0418255691776778	0.889348896795779	944.47700819503	0.0559198048102216	0.0749461162637149	0.746133456915301	0.455586800455153	0.727262007705537	0.238578891955668	0.296961630363479
NRDC	-0.0234002631488896	0.0363427509858114	0.519655167539035	642.754649596018	0.0193769291134457	0.0619501757149051	0.312782472201829	0.754445932865908	0.897327822208423	0.172392832168682	0.200226062999194
TXNDC12	0.0632625899236682	0.109323925562832	0.562811158964845	43.7316022953939	0.130006256770936	0.194865393326415	0.667159286478151	0.504670393949606	0.758823404139895	0.498644121357974	0.493081799555823
BTF3L4	-0.0446373941526918	0.0588812108205469	0.448395712587092	115.528921962138	-0.034154106392356	0.110203281507898	-0.309919141472282	0.756622446213038	0.898517359172485	0.0924434522091809	0.0585197798314392
ZFYVE9	-0.0353179013632475	0.104880949402359	0.736310819052125	75.6398210206674	0.00709368467998402	0.183370184395663	0.0386850496080528	0.9691414931717	0.988794483358797	0.127527648371069	0.16771010478056
CC2D1B	0.0364532505863987	0.101187704228419	0.718657377544613	35.6186960935464	0.109223188708348	0.173021896002989	0.631268014231342	0.52786529719448	0.774689589092932	0.397717585812527	0.438065278762899
PRPF38A	-0.244676867753803	0.107851836472663	0.0232902962021525	56.4690569447441	-0.331733068808998	0.181782713985955	-1.82488786494093	0.0680179528279846	0.27236701179008	-0.660625871465969	-0.729225278984191
TUT4	-0.0177761484160902	0.0386867097418462	0.645882477078955	609.887867618462	0.030730941570286	0.0717738615092632	0.428163413867873	0.66853215082151	0.853100159598179	0.193565394772732	0.230282176973019
GPX7	0.0204389433973397	0.138867074860235	0.88298717654747	5.8797274467027	0.145301412551814	0.297084906358351	0.489090524095988	0.624777609819125	0.829682802660689	0.337430067219878	0.53357082906367
COA7	-0.283915839779879	0.123627223857833	0.0216445743814284	11.3089678669647	-0.372756718585605	0.239493073607513	-1.55644049730009	0.119603381569721	0.376114719252498	-0.808345047053827	-0.837822261592321
ZYG11B	-0.0106795105516929	0.0453709557691151	0.813912183026492	136.574188958608	0.011762755605687	0.0855452667633097	0.137503289787297	0.890632992571277	0.956871078834418	0.220281423268017	0.180069975656891
SCP2	0.204993515841088	0.0764335718754954	0.00731872491192843	68.8029455471042	0.327095613369713	0.136493749003949	2.39641460328158	0.0165563509596047	0.121595705240995	1.03220487615838	1.01481279002975
CPT2	0.0488898821907986	0.0680107693463879	0.472230260096688	26.7367253219329	0.111243964138492	0.140937470012671	0.789314325909859	0.429928315622528	0.707874083580146	0.444536573997819	0.443414634937624
ENSG00000236723	0.0207871477744479	0.077399383679282	0.788260647586076	25.1993842829527	0.0678245331918418	0.148730828077876	0.456022023600437	0.648374141195226	0.842762517217148	0.338740918673589	0.328475588484058
CZIB	-0.0667303989243142	0.0652944562203439	0.306784780864734	85.7368628275882	-0.0553095153251247	0.117591440002295	-0.470353244454231	0.638102662789433	0.836909231822738	0.0092720467770027	0.00251760575745416
MAGOH	-0.230557540866209	0.0464835699902691	7.05007235867755e-07	61.3812504899224	-0.297794110453259	0.0962884048029075	-3.0927307505282	0.0019832398270485	0.0340078531575274	-0.607472202549647	-0.639382749361245
NDC1	-0.0543538020251789	0.0514999958079439	0.29123615188861	86.5191848994494	-0.0398862028762921	0.0904453685549743	-0.4409977372368	0.659214635123047	0.847800488570899	0.0558650280943659	0.0433458890254317
YIPF1	0.0135943401777556	0.0987553683588387	0.89051172540611	50.1614638426577	0.0749487142528975	0.161156941302501	0.465066621686586	0.641883748035706	0.838169083548019	0.311662849257311	0.347334577652443
IFT25	0.0560220930759646	0.0868994430110982	0.519136368675692	62.7206647637487	0.11234453916841	0.161768635892294	0.69447664282222	0.487383343722436	0.749487189110933	0.471386520815368	0.446328055075369
LRRC42	-0.143326768524622	0.118828120520532	0.227752421095676	17.4863760096063	-0.164976973588647	0.217232677169073	-0.759448236511143	0.447584467782887	0.721555485035106	-0.279082922432209	-0.287791889437988
TMEM59	-0.102536212606519	0.0303229015336063	0.000720971081492585	420.632034071965	-0.104776871252375	0.0580633262112212	-1.80452754069274	0.0711486457126488	0.280769160835912	-0.125522648529309	-0.128431386361843
TCEANC2	0.0357146547013253	0.0582120084531836	0.539527756272651	53.8979556196287	0.114270443370817	0.110300444167706	1.03599259488996	0.300205597213681	0.598755889233602	0.394937065080151	0.451426270039484
CYB5RL	-0.155043473746116	0.121663473272047	0.202534667858485	13.377859339329	-0.162911175617696	0.236478246442958	-0.688905546569978	0.490882708765897	0.751900121782376	-0.323191673160308	-0.282323350496552
MRPL37	0.31062862349293	0.105017958273177	0.00309780818253906	21.6697966654565	0.522862928710775	0.211002599032396	2.47799283567354	0.0132123798217954	0.107094034987586	1.42987918335212	1.53304409941111
TTC4	-0.290414104964109	0.13221217594576	0.0280507351444291	47.66057145406	-0.409149075019683	0.222678932866168	-1.83739462801173	0.0661516592976071	0.268251052195936	-0.832808439599579	-0.934159377384343
DHCR24	-0.022958635417926	0.127547121967105	0.857151623615772	166.644928460091	-0.00417638316823436	0.19393386726216	-0.0215350893951324	0.982818812657833	0.993090603415219	0.174055385517208	0.137876207290451
ENSG00000287724	-0.0868384642198122	0.225346792747679	0.699974579159622	6.22634608315922	-0.0314773155510027	0.399615326616356	-0.0787690397601341	0.937216330200366	0.974419033220461	-0.0664268483455261	0.0656057268407128
USP24	0.0053082765287955	0.0252869808756553	0.833729078159518	337.67770939758	0.0709872574411614	0.0525540062852017	1.35074873371072	0.17677593542888	0.4631051079543	0.280469104164308	0.336847888661346
ENSG00000234810	-0.0536614900706941	0.183745543604612	0.770254203615112	10.8281363812648	-0.054414554429375	0.339873190054086	-0.160102520651057	0.872800315597914	0.95071768143607	0.0584713081747453	0.00488672828458021
ENSG00000260971	0.117078260925253	0.0834406936289857	0.160577646205728	203.153064786953	0.228316644793726	0.13373889451543	1.70718208506938	0.0877882137763896	0.317196364518532	0.701238790473633	0.753327086273274
PLPP3	0.215835006169207	0.0500218391828694	1.59736266859482e-05	336.799633321199	0.356242733516463	0.0892090114704513	3.99334918798491	6.5146520018825e-05	0.00394243694918374	1.07301878974279	1.0919704616872
DAB1	0.59911124537386	0.280020837692073	0.0323932709070145	38.4104727654146	0.962799845796962	0.415049168911612	2.31972478904541	0.020355769957728	0.138882077195166	2.51590190197369	2.69763627962044
OMA1	-0.257552206476577	0.0593313755258726	1.41893346403741e-05	74.7751533935718	-0.312111774416271	0.112892045266854	-2.76469235435057	0.00569765034412177	0.0641730297611961	-0.709096418051099	-0.677284182140805
MYSM1	-0.049015324292178	0.0625977503924533	0.433615050620758	202.858138637148	-0.0286181666182808	0.108977363386613	-0.26260652422608	0.792853870910675	0.918034240715488	0.0759622806189471	0.0731744085307049
JUN	0.317822686835662	0.20208663788425	0.115787117483101	48.6159003453613	0.47889051496417	0.315617783893383	1.51731156925537	0.12918803860709	0.393732330660737	1.45696198015447	1.41664120798431
LINC01135	0.124347105250681	0.0570249129251622	0.0292148584463991	389.996974394758	0.239013532703994	0.100124841598889	2.38715516436479	0.0169793232965267	0.123467501684814	0.728603108033103	0.781643673331671
LINC02777	-0.544358372686846	0.161800104495803	0.000767135397473233	9.42373177167073	-0.74381790184261	0.293373510552998	-2.53539557965046	0.0112320409213544	0.0974903200958107	-1.78880794560948	-1.82008798110153
LINC01358	0.45469847366127	0.172071829334873	0.00822983512759834	35.0803985130391	0.720736637814741	0.269817872152234	2.67119680422094	0.00755813186646338	0.0763702915826156	1.97224506082187	2.05685141209987
FGGY	0.101731801948755	0.0617022097734493	0.0991979201847351	190.521770713672	0.182789459696847	0.108966490408497	1.67748322453628	0.0934480271446872	0.327460321773015	0.643465455670298	0.632808435322276
CYP2J2	0.0621070780931229	0.0454781893511594	0.172050303205902	214.820807077014	0.149518989807671	0.0865537057350479	1.72747069045626	0.0840831645917701	0.309148055515677	0.494294077353847	0.544735514955758
NFIA	-0.0330176311556604	0.0342404164439138	0.334901431566085	2414.57755239701	0.00618519924446943	0.0628422529966396	0.0984242122063984	0.921595449458798	0.968165321978876	0.136187253889488	0.165305180363119
TM2D1	-0.0260839032298771	0.0368488881201701	0.479031371195936	175.134015892099	0.00610723444559329	0.0773134504386398	0.0789931688592831	0.93703805654627	0.974419033220461	0.162289991042402	0.165098793511785
PATJ-DT	-0.448376845130237	0.346739436293907	0.195968416705746	9.65990063672897	-0.457816683143894	0.500571611033819	-0.914587789344218	0.360408071394794	0.654032199115835	-1.42747554085373	-1.06299129316522
PATJ	-0.0814661093100267	0.22142107804705	0.712929969497009	26.3464426976352	-0.078585974048255	0.354307721599835	-0.22180147159483	0.824468433825596	0.931274254950306	-0.0462020616790581	-0.0590993687657638
KANK4	0.679722015387996	0.205163181114062	0.000922746087482231	14.987341076199	1.26821565174292	0.352337377959053	3.59943545896032	0.000318908770319613	0.0106425978325292	2.81936949745701	3.50612687339189
USP1	-0.124938430240036	0.0734812110062959	0.0890787904999145	59.031130577455	-0.179891515561626	0.136081608463216	-1.32193848671514	0.18618863525221	0.475364638703941	-0.209858117816418	-0.327273365710035
DOCK7	-0.0498948988595817	0.178373005740688	0.779690604942276	35.5427643979389	-0.0231289055061177	0.311055512212216	-0.0743561988071702	0.940726960565157	0.975887769250668	0.0726510310306916	0.0877054704126972
ATG4C	-0.0633991683524587	0.0413079552675265	0.124834636622198	1372.37852469657	-0.032982062513918	0.0739225189583526	-0.446170706554249	0.655473941217264	0.845490454920856	0.0218128094004614	0.0616223908710662
ALG6	0.0702579786304999	0.0791551006201077	0.374756556518822	48.9567248404451	0.14431242903139	0.148409211217895	0.972395364459623	0.330853897181784	0.628162753117688	0.524978986909576	0.530952811730935
ITGB3BP	-0.384980381390419	0.110791737319779	0.000511212813178753	147.082218203444	-0.490670556578657	0.179845281066462	-2.72829263947898	0.00636631021851469	0.0685815902410639	-1.18881298484671	-1.14996140775603
EFCAB7	-0.102663523963735	0.170071167709782	0.546076114394625	34.3618245358119	-0.14750057200384	0.306992629213887	-0.480469424889917	0.630893639011391	0.832957755856846	-0.126001925323776	-0.241528709801539
PGM1	-0.0653994308479867	0.214038911220956	0.759947858745847	11.5717037865864	-0.0330703837744648	0.371719635491227	-0.0889659318931653	0.929108985135563	0.971299170906274	0.0142826139967095	0.0613885886021857
ROR1	0.365117450748226	0.297681611497461	0.219996736285409	494.5195591341	0.5619181339075	0.468554331427752	1.19925928802164	0.230427140178097	0.525924943607934	1.63500801892795	1.63643025502139
ROR1-AS1	0.16729091253882	0.330513236559472	0.61274787381631	6.52435624693798	0.316633365150409	0.526340038818628	0.601575676935188	0.547456623525536	0.789776422760101	0.890269519808418	0.987117336453568
JAK1	-0.0701168717412792	0.0583098337049967	0.229174536355068	901.219726975529	-0.0511553580547046	0.101736939894775	-0.502819901086211	0.615090900412278	0.824468608895521	-0.00347668100160269	0.0135144075365218
LINC01359	0.213970471389609	0.158706966002026	0.177590539697044	11.7472079213089	0.288679999824737	0.310917735882708	0.928477106669915	0.353160137733967	0.647605678575853	1.06599955538787	0.913119748607503
DNAJC6	0.10582793194169	0.0298529887712822	0.000392658655384792	3283.40683089156	0.199243724135427	0.0596639640682842	3.33943155214086	0.000839500365103368	0.019665418840114	0.658885761412636	0.676365834012946
ENSG00000229294	-0.197034318586238	0.129800350167688	0.129019473563658	198.826959028291	-0.225418823913375	0.201227561579221	-1.1202184340172	0.262620690372138	0.561395057800876	-0.481270559067373	-0.447792342938851
ENSG00000290094	0.113036874607692	0.0689044287676119	0.100903783523105	75.1674369498276	0.238689164444423	0.121401645587445	1.96611144181316	0.0492857390064803	0.228104423772967	0.686024572969022	0.780785012182916
LEPROT	-0.176836904373157	0.0643086717509358	0.00596290491418079	65.4535846482457	-0.217674048542576	0.118279436973087	-1.8403372057994	0.0657187462685934	0.267236229118986	-0.405235300687512	-0.427290528965046
LEPR	-0.131940825193918	0.18480626560633	0.475263478844709	38.9625358776685	-0.217476042205541	0.329204882359837	-0.66061001479264	0.508862444826402	0.762295002578343	-0.23621935911093	-0.426766370562359
PDE4B	0.0214334820127358	0.0542176344654681	0.692604471528833	12440.1889967669	0.0884336441321503	0.0987690665673574	0.895357698575001	0.370595905810702	0.662706842010623	0.341174110877774	0.383031613473086
PDE4B-AS1	-0.0880946525459789	0.170711820550213	0.605824325754939	6.29507762447202	-0.0432184544261144	0.328496492028378	-0.131564432116922	0.89532881997517	0.95823672802518	-0.0711558994481167	0.0345248195795747
SGIP1	-0.0117460192355014	0.0846090053097546	0.889586812314416	893.650938750674	0.0429581690569464	0.133053396911753	0.322864128643316	0.746798143810798	0.893162288926909	0.216266440831046	0.26264984825398
ENSG00000248458	-0.310553492486754	0.223234936478702	0.164179659526712	10.914427836366	-0.432353262673064	0.370675970207545	-1.16639139686067	0.2434562352844	0.542014731821503	-0.908625250491377	-0.995585037381736
DNAI4	-0.0827027757915966	0.0605289305526772	0.171833946692254	45.4438647560107	-0.0450540056739199	0.134384509920119	-0.335261896633034	0.737427534153713	0.887602316642229	-0.0508576207750824	0.0296657851440787
MIER1	-0.0144480328506549	0.0329039298215491	0.660590900936504	235.530610088922	0.0179918810627082	0.0666619095590088	0.269897474910795	0.787239129842822	0.915523985705524	0.206094430631788	0.196559591588278
SLC35D1	0.0932926174979316	0.0397251221939136	0.0188515334768083	137.509081834081	0.179424503224724	0.0818124421284497	2.19312000175986	0.0282987342828661	0.168155913056283	0.611695271454437	0.623900790062284
SERBP1	-0.19024000730949	0.0394123550368017	1.38665688490166e-06	148.805829332159	-0.250820363897509	0.0855709029908046	-2.93114078654121	0.00337719689814209	0.0463644359356445	-0.45569267033416	-0.5150347899395
GNG12	0.517124445955845	0.402390346351246	0.198746390734375	6.82409110131549	0.59122468829183	0.672849926109977	0.878687305072535	0.37957084376567	0.669347502445125	2.20725410123447	1.71400997779374
LRRC7	-0.0172600115374428	0.126109804474034	0.891137547343233	1441.31786631212	0.0147722909542862	0.195200790021726	0.0756774137678544	0.939675745655148	0.975457616604093	0.195508445527314	0.188036757249706
LRRC40	-0.133825683359292	0.10224763225353	0.190588910974056	70.0452061693567	-0.170714858117214	0.176513589594582	-0.96714852669029	0.333469789660451	0.630307492417585	-0.243315102957227	-0.302981102239615
SRSF11	-0.0247827173995984	0.030821827217178	0.421360094397661	926.392462034933	0.00873872723329192	0.060644095120182	0.144098567485818	0.885422635897674	0.955138138603014	0.167188439911237	0.172064828422265
ANKRD13C	-0.0262509901395293	0.0394142221509892	0.505392966950551	311.190818891468	0.00625721899094734	0.0731735373592553	0.0855120473433816	0.931854318158729	0.972400914398899	0.161660975059798	0.165495829591022
HHLA3	-0.0459854200857908	0.0763177451719387	0.546806672385551	31.9465281449785	-0.00273131945982169	0.148029888896707	-0.0184511349713136	0.985278959564423	0.993927429348378	0.08736866892036	0.141701550946237
CTH	-0.227000462318801	0.1272405730443	0.0744194765066076	13.0221741097297	-0.341589845796503	0.251271175707087	-1.35944699918427	0.174004986583955	0.459359409246734	-0.594081211822999	-0.755317941263468
ZRANB2	-0.0814986382962797	0.0630403617254678	0.196079918515289	500.868229136651	-0.071868495353169	0.106072579407964	-0.677540753268163	0.498062922218827	0.755264447156214	-0.0463245204180082	-0.0413169939406767
ZRANB2-DT	0.00867110833781891	0.0846837501442284	0.91844394195994	127.754467785808	0.0933699108657233	0.139769632341796	0.668027162276523	0.504116254212308	0.758346193829111	0.293128832919165	0.396098799731111
NEGR1	0.342454038195501	0.193953043266555	0.0774538526370725	329.537279262571	0.555970437213259	0.311382203318933	1.78549201363254	0.0741815456091577	0.288122602271619	1.54968925430611	1.62068563166437
LRRIQ3	-0.392625039479028	0.27425256863518	0.152253044148122	6.44059707943025	-0.353246373993015	0.451056371712224	-0.783153495098808	0.433536980279666	0.711048218414021	-1.21759209225426	-0.786174868833809
FPGT	-0.0453103204226792	0.0746489216089137	0.543864914154367	171.243054078802	-0.0177161768323456	0.125240652727091	-0.141457078405288	0.887508865487984	0.955953456863929	0.0899101515465668	0.102033937159294
TNNI3K	0.323614183101748	0.1050592314224	0.00206790649611908	172.523793927491	0.538612033674924	0.16806618636988	3.20476144136183	0.00135174465457921	0.02671095428383	1.47876466788232	1.57473481408908
CRYZ	-0.195244322106304	0.137330057058806	0.155108749947902	19.6492791390474	-0.231195541626443	0.254957973286839	-0.906798632911701	0.36451329297306	0.657325324469223	-0.474531931864157	-0.463084354167356
TYW3	-0.235905444144518	0.0870930774198217	0.00675557425544263	59.3293588234666	-0.31746070047224	0.147312973481296	-2.15500843523837	0.0311611741391109	0.177203475585459	-0.627604938516082	-0.691443751877661
ACADM	-0.183161872097172	0.059981739271437	0.00226092830296329	90.9824827160686	-0.222886286955398	0.108886652475106	-2.04695692161493	0.0406623144057375	0.206057358054568	-0.429046296989617	-0.441088261915403
RABGGTB	-0.151420144806527	0.0810367519773461	0.0616873001257294	34.5731043410798	-0.220851558775978	0.150488160654026	-1.46756766656028	0.142221696210827	0.413615406456176	-0.309551275968352	-0.435701970302737
MSH4	-0.18147470519976	0.203004526336861	0.371351783357032	35.2133112931705	-0.21237265139386	0.325385960275086	-0.652679209681687	0.513963108385886	0.766754433975728	-0.422694782403574	-0.41325677679787
ST6GALNAC3	-0.0295929377224994	0.0528396618015586	0.575444234702996	1755.78149618648	0.0196598001834932	0.0847183904407822	0.232060596066628	0.816490949273696	0.928307609192104	0.149079867137651	0.200974873620423
PIGK	-0.0850107743804299	0.0490198378458256	0.0828805347979597	227.264715165028	-0.0709896267663144	0.0886495374498319	-0.800789590205008	0.423253466446003	0.703649011174326	-0.0595463205854094	-0.0389904706507887
ENSG00000289212	-0.149028455918396	0.0852455074139914	0.0804248128742414	26.0489289685537	-0.151337430124036	0.159674795414993	-0.947785339137034	0.343238745609517	0.63920021801923	-0.300547515355496	-0.251685563636284
ENSG00000287870	-0.262378508479794	0.124801517396331	0.0355211979992188	19.5694063444862	-0.384667317267516	0.234599490826754	-1.6396766928688	0.101072407498702	0.342320623275037	-0.727265531976396	-0.869351759454051
AK5	0.133983774601037	0.0422149908134703	0.00150434774631657	2473.5214715305	0.242951228159487	0.0810901737987615	2.99606249164554	0.00273490380038699	0.0409561042214903	0.76488134821996	0.792067461737258
ZZZ3	0.020534203536468	0.0276705364042097	0.458028972782087	888.353227207847	0.0777212620184854	0.0531287874027028	1.46288416916761	0.143499076507331	0.415517787445609	0.337788683883155	0.354674010470325
USP33	-0.107121690936115	0.0293159248087086	0.000258141596118816	495.287835731506	-0.113816041452996	0.0582636787431655	-1.95346472979698	0.0507645526431396	0.23191923214018	-0.142785156784463	-0.152359696358982
MIGA1	-0.0641305316493933	0.0273787258442648	0.0191627854294687	506.829591964946	-0.0600482203588945	0.0549095049046252	-1.09358517187862	0.274136955484189	0.573726125172747	0.019059516495474	-0.0100265991326432
NEXN	-0.352048510122478	0.218472463068938	0.107090590065325	14.5717808397054	-0.456384290115299	0.357838616878041	-1.27539138759539	0.202170745500923	0.496437198189026	-1.06483754351677	-1.05919949107883
DNAJB4	-0.400131379137526	0.138019347153155	0.00374239927513532	53.5914845518434	-0.577457619707808	0.232319236115286	-2.48562120538848	0.0129325539433226	0.105530272189923	-1.24585048560103	-1.37970238001397
GIPC2	0.0537217811139054	0.138492571456871	0.698087298715898	53.0303740933064	0.149562252832271	0.260149050989797	0.574909853652076	0.565352265443405	0.799920055445366	0.462726758107914	0.544850039966467
IFI44	0.130055421518979	0.153833734415959	0.397871644251519	6.2880577213275	0.312778545147235	0.328300585354363	0.952720034932701	0.340731939458554	0.636217115919397	0.750092656041326	0.976912934282583
TTLL7	-0.0522231470994766	0.0308791190983859	0.090796256058828	7084.99027301706	-0.0299062893619183	0.0588902679207971	-0.507830757403583	0.611572037693162	0.823282118451136	0.0638860993109562	0.0697645158480771
TTLL7-IT1	0.0543441762597946	0.0603850154390344	0.368140852530376	87.4023230055707	0.140555362548254	0.106405335910852	1.3209428018348	0.186520436723607	0.475697416744368	0.465069829118529	0.521007180716912
PRKACB-DT	-0.222536662652004	0.125053108107186	0.0751517254025523	67.3359239693116	-0.266935940383495	0.198310739861722	-1.34604883512423	0.17828676772826	0.46510047817699	-0.577276775500599	-0.557695620677348
PRKACB	-0.0247105888997825	0.0413546602581522	0.550154572188108	1441.69349585325	0.0072159847665078	0.0747319372334565	0.0965582458268899	0.923077216494509	0.968979790968562	0.167459975121744	0.16803385511583
SAMD13	-0.0492400075371899	0.0868714841009903	0.570840290769563	63.6486532530211	-0.0249836368640852	0.143944284684797	-0.173564632446458	0.862207629297646	0.946893767175322	0.075116437264552	0.0827956627744016
RPF1	-0.163088449639664	0.1206952545505	0.176618050650301	31.9609091507954	-0.174310401986342	0.219263961625755	-0.794979716200968	0.426625301292221	0.705795493896463	-0.353477818419908	-0.312499153830557
GNG5	-0.202817062340079	0.1123378765314	0.071008965312578	23.9740289972035	-0.279896967857578	0.200317614833711	-1.39726587744132	0.162333632915958	0.442255765575436	-0.50304029705606	-0.592005792562374
SPATA1	-0.225627625739762	0.146077007916345	0.122447885504519	25.1409793094473	-0.252197185869347	0.241025414002976	-1.04635101203989	0.295399001405882	0.594557648709378	-0.588913026287002	-0.518679485439398
CTBS	-0.00382245746451178	0.14129793865461	0.978417888730423	49.9455979883818	0.0343234430690044	0.225403894372223	0.152275288608475	0.878969814446616	0.953445782389722	0.246095510047035	0.239792174862053
ENSG00000289881	-0.16534511268699	0.311547635574251	0.595611597602143	6.01534153242233	-0.116080784935013	0.500451414543736	-0.231952156716041	0.816575173803232	0.928324355035197	-0.361973260265556	-0.158354879865759
SSX2IP	0.0190754930883165	0.398417396739747	0.961813342779458	14.7144628767719	0.16577523708511	0.601913257164159	0.275413832661105	0.78299831794782	0.914059599417785	0.332297217269832	0.587768726590383
C1orf52	-0.113570640823129	0.0621243610212261	0.0675318967043363	164.30941965186	-0.120817353448609	0.104571259562529	-1.15535907240713	0.247943414670962	0.547533167990529	-0.16706289678448	-0.170893429002518
BCL10	-0.482374581487698	0.128569788059805	0.000175534361335393	16.8402345316828	-0.781587600200089	0.247071373713474	-3.16340816199326	0.00155933541487068	0.0289044585614173	-1.55546354174326	-1.9200711687988
BCL10-AS1	0.205518677226203	0.21647363397357	0.342420476959969	10.7390907681275	0.47117378492754	0.373032480384611	1.26309050740499	0.206556655053241	0.502126259909224	1.03418190060255	1.39621363505643
ZNHIT6	0.0237145158455477	0.0577877704113862	0.681532664897765	163.998816107174	0.0852087427084554	0.0992046021963239	0.858919251949915	0.390385067096606	0.676012927959095	0.349761299070346	0.374494719127287
ODF2L	0.159765328772315	0.104100882176236	0.124853511184493	107.232708065867	0.279524061814463	0.170786921440731	1.63668306364705	0.10169670956769	0.343249698847586	0.861938680023253	0.888882333207427
CLCA4	-0.0703461683381079	0.0752040870177668	0.349580379285365	153.652995929042	-0.0411164226994081	0.129622172114663	-0.317202080698331	0.751090271216767	0.895329630815061	-0.00433989179688372	0.0400892757922696
CLCA4-AS1	-0.27136418228158	0.191646202866482	0.156785955913474	13.8865651743105	-0.319902507202692	0.331148075968977	-0.96604066403412	0.334023833596861	0.630655882570582	-0.76109303197357	-0.697907653663174
SH3GLB1	-0.06045290902559	0.0440616537296474	0.170061176192081	225.537274115641	-0.0419508258501757	0.0779144225128285	-0.538421828683496	0.590285859628269	0.813263684391827	0.0329043078868096	0.0378804605126564
SELENOF	-0.0803659614557774	0.0362995180523785	0.0268309991236892	187.861386715094	-0.0954403386128104	0.0743341925337131	-1.28393590297661	0.19916438363452	0.492035849193622	-0.0420604410997408	-0.103715904482481
HS2ST1	0.321719445163111	0.0947060534628841	0.000681211292937773	80.9304746082598	0.530266040450986	0.168800368526261	3.1413796372636	0.00168153909564153	0.0301099185517153	1.47163173060597	1.55264146827702
LMO4	-0.560286558984504	0.358069862354323	0.117643674052673	22.8627284964812	-0.659477500173046	0.483153246008966	-1.36494477812286	0.172270406969905	0.456675549971023	-1.8487712531838	-1.59682376197067
PKN2-AS1	-0.471908367214112	0.419961722670161	0.261142964510897	14.1380558135409	-0.596960277812858	0.616431670123921	-0.968412732092191	0.332838283287927	0.629918153119455	-1.51606239374701	-1.43132942525689
ENSG00000286758	-0.302082341269488	0.110546205115717	0.00628300688066271	25.399504228618	-0.405310155766314	0.203547768630721	-1.99122868549659	0.0464557515728208	0.2211542643786	-0.876734724071291	-0.923997067359216
PKN2	-0.107171875357559	0.0330539676381192	0.00118556599430915	546.480404085148	-0.109351363910506	0.0602655748957692	-1.81449134268829	0.0696021143841947	0.276709834507165	-0.142974081238398	-0.140540891545835
GTF2B	0.049752318859918	0.0621768772145339	0.423610007253495	88.5274201195609	0.0704404551588774	0.125838328339067	0.559769476348081	0.575636686087629	0.805848184181081	0.447783306192393	0.335400404630485
KYAT3	0.106272717764078	0.0524870510715844	0.0428939006760676	158.905181549898	0.197870430944753	0.094882704294218	2.08542149400785	0.0370310574658284	0.19423969915883	0.660560203723526	0.672730479831746
RBMXL1	-0.145632895511664	0.0580855944510116	0.0121687725423696	37.1583749725443	-0.133662504855894	0.132180363054719	-1.01121302564861	0.31191448279596	0.611200478390558	-0.287764576403684	-0.204896856088403
LRRC8B	0.115646984276974	0.0812860427997547	0.15481839126753	470.58268201177	0.222556079537875	0.130147782486317	1.71002590506121	0.0872610828351419	0.316146879444488	0.69585060124224	0.738077833505437
LRRC8C-DT	0.0180429222175275	0.0767651719288059	0.814177321111256	260.041009581857	0.0759208735104208	0.13045018424313	0.581991309179918	0.560572534824321	0.796531530844059	0.328409997246136	0.349908058133982
LRRC8C	-0.067005620327208	0.0561809543568392	0.232996676151949	185.461359865298	-0.0546781647827384	0.103193572338314	-0.529860179696844	0.596208876753255	0.816708685709092	0.00823594729120115	0.00418890424611895
LRRC8D	0.0671276619178227	0.0201693175683808	0.000874069252423618	1198.58747380315	0.139714547314267	0.0441791439737308	3.16245483156809	0.00156445003293193	0.0289044585614173	0.51319458532489	0.518781391499249
ZNF326	0.00441985169391154	0.0337684720825265	0.895864752857008	269.620059680291	0.0475694393820184	0.0655097258740434	0.726143160383253	0.4677510124464	0.73716588299422	0.277124536827181	0.274856710540007
LINC02609	0.14563436885899	0.197444568408667	0.460759848375924	23.1625839730875	0.242905526670411	0.336343488380875	0.722194824819517	0.470174704664361	0.738632683159653	0.808741217376313	0.791946481672312
ZNF644	-0.0417537258754801	0.0262864514668043	0.112193111777745	985.317750864889	-0.00933904572363563	0.050724471607431	-0.184113218485799	0.85392463689088	0.944277328460986	0.103299320204283	0.124209710555189
HFM1	-2.91982110920285	1.09399393345758	0.00760875337487441	14.0817906649776	-3.57049056060021	1.40260732335935	-2.54560952387489	0.0109087136952579	0.0958674983824048	-10.7314835295833	-9.30279913024496
BTBD8	-0.233580851150534	0.108840000120613	0.0318654945916428	307.04398937237	-0.30268828460506	0.176021207204962	-1.71961259334283	0.0855028854895095	0.312232789603299	-0.618853767348285	-0.65233850898133
GLMN	0.178002094330915	0.161344667974012	0.269922409084508	55.7966458923825	0.329306162108993	0.270684351349115	1.21656889460991	0.22376828354129	0.520023787673025	0.930592873408214	1.02066451030089
RPAP2	0.0448252956179711	0.0332349430937729	0.177420507485822	334.96858999606	0.104348830440575	0.0636399325648104	1.63967537731607	0.10107268117666	0.342320623275037	0.429235016728567	0.425161975353433
EVI5	0.0662051627361046	0.0290728985893228	0.0227735500152902	619.271514524346	0.153027442697169	0.0552480604254	2.76982470549891	0.00560864688678722	0.0634380229582588	0.509721741578797	0.554023021052778
RPL5	-0.266427258373836	0.0734157929633739	0.00028450104149366	152.290251208286	-0.396991155254208	0.130040472661437	-3.05282768609879	0.00226696071089331	0.0366610910122431	-0.742507470427581	-0.901975176112345
DIPK1A	-0.0448333310167835	0.0411945845496438	0.276449142556342	703.225101340379	-0.00843753209951465	0.0738606483451922	-0.114235825010381	0.909050853531523	0.963383847620514	0.0917058275840591	0.126596179333388
MTF2	-0.0133724073600674	0.0459303960040667	0.770940387952588	199.770677092561	0.00717122661643674	0.0811573753658568	0.088361982926492	0.929588976294911	0.971424804145236	0.210143734232435	0.16791537223897
TMED5	-0.0836152243122495	0.0432116054063211	0.0529881151581292	103.07195964499	-0.0790631339638608	0.0866662401437584	-0.912271420021385	0.36162585538033	0.654873249530776	-0.0542926277662861	-0.0603624969208285
CCDC18	-0.238663954374655	0.111151473209514	0.0317777127432032	37.9130297032942	-0.256829250169736	0.208742070007531	-1.23036650043985	0.218559892058007	0.515002810369236	-0.637989636075839	-0.530941393119681
CCDC18-AS1	0.099321984086822	0.0510310199093415	0.0516179842345176	520.951239789709	0.19790682362484	0.0873405099041123	2.26592246647191	0.0234561307981205	0.151000961542792	0.634393446657293	0.672826817804306
DR1	0.0137437137666744	0.0793878039668678	0.862556142760404	44.1301761308439	0.053006974267494	0.16671354036059	0.317952423977342	0.750521025729261	0.894878260759449	0.312225181608807	0.289250843792524
BCAR3	0.25285907456471	0.368617239884782	0.492734239301649	8.02970401825786	0.385404852794716	0.58460796550186	0.659253509253612	0.509732991046842	0.763008294574944	1.21239973113589	1.16916783874463
DNTTIP2	-0.173255305919182	0.0986179535853428	0.0789462254325174	20.8279924462379	-0.255638502921077	0.204341563187339	-1.2510352712077	0.210921609318273	0.506994093863374	-0.391752002232181	-0.527789270893661
GCLM	0.282483414549857	0.139690167866065	0.0431542475176865	9.1392678068856	0.494255608092923	0.299520982509965	1.65015353499142	0.0989115375560912	0.338264290495204	1.32392362827143	1.45731537423626
ABCD3	-0.0387693665779534	0.0295806231663493	0.189981490947488	261.021550517471	-0.0236424779577184	0.0609931632821245	-0.387625049849601	0.698293528474105	0.868187356045895	0.114534249977561	0.0863459517229122
CNN3	-0.23784819046703	0.101253165402598	0.0188216576410279	83.3528662617996	-0.31464727007127	0.171040451792554	-1.83960733717476	0.0658259064001214	0.267338362404904	-0.634918608327492	-0.683996095367645
CNN3-DT	0.0106983394098203	0.0666677144207509	0.872508828261593	36.7014219099073	0.0846933406566245	0.14458156475334	0.585782432228573	0.558021730813391	0.795592705627654	0.30076055432316	0.373130357156481
ALG14	0.0584700374620624	0.0611645512183353	0.339099274407556	156.917481612363	0.129820327851442	0.108979902048043	1.19123182726124	0.233562588237284	0.530509956414494	0.480602061078732	0.492589612250536
TLCD4	-0.226553790782004	0.196424677528651	0.248751321712188	36.8615431974143	-0.301794901682168	0.30932688998599	-0.975650392682761	0.329237743126083	0.626633160596019	-0.592399670544842	-0.649973563632294
RWDD3-DT	0.0531711087496086	0.0806908518258787	0.509928895902083	36.7685089405689	0.133553371273362	0.149123573864299	0.895588590137291	0.370472531767346	0.662706842010623	0.460653694939519	0.502471649898897
RWDD3	0.112065435770872	0.0875079639844101	0.200323208296555	73.0027187933824	0.198263316956304	0.15614279687962	1.26975640835457	0.204171412786122	0.498961165751375	0.68236749082085	0.673770519798829
PTBP2	0.0363078446464675	0.0246295582121376	0.140439226039475	2158.27602960142	0.106887187889669	0.0516764997175681	2.06839063159944	0.0386033054447609	0.199482767555557	0.397170190086718	0.431881464264187
DPYD	0.139009925187498	0.05631257718384	0.0135664977824013	4187.14522074888	0.260260881702306	0.0964212179770286	2.69920757238631	0.00695048095806408	0.0726712967124277	0.783802812842405	0.837889229302517
DPYD-AS1	-0.0724527842129568	0.110561234084497	0.512262932628592	91.4328757265217	-0.0324709244569205	0.18005785488425	-0.180336061860752	0.85688874646144	0.944805602577955	-0.0122704655159449	0.0629754652803003
AGL	-0.127496226037164	0.103671002967482	0.218766131431895	68.4528369731738	-0.135592260002035	0.176271582622501	-0.769223592281554	0.441760587248779	0.717451419388351	-0.219487205097877	-0.210005265193506
SLC35A3	-0.0186998315950554	0.0371856986192193	0.615050771031209	157.459725455269	0.039024960973858	0.0813687373455189	0.47960632359508	0.631507349010585	0.833237937637167	0.190088093746333	0.252237938730589
ENSG00000288826	-0.0310086162350849	0.106368707936649	0.770653574541889	32.3445782718841	0.00256284237808353	0.187646988538122	0.0136577858139348	0.989103002344144	0.995240828634458	0.143750398704135	0.1557161499438
MFSD14A	-0.00197931071327141	0.0356618406893635	0.955738375096481	203.702682331864	0.0334272327092955	0.0713212873218767	0.468685212571061	0.639294658323889	0.837086609634138	0.253034226953271	0.237419744779003
ENSG00000241073	-0.421302844420234	0.162835679649364	0.00967346248921344	10.8227914395072	-0.5245568352399	0.291676841241471	-1.79841784149615	0.0721108175221049	0.28275534867967	-1.32555266015011	-1.23966448474865
SASS6	-0.0542074042590499	0.0522485698210057	0.299507236774104	62.0505341423092	-0.0318369609531261	0.0991551584832388	-0.321082245645423	0.748148064485574	0.893675470337866	0.0564161576526557	0.0646536807479793
TRMT13	-0.0640660816131191	0.0334285686327424	0.0553006089320858	270.16294755577	-0.0403775527401913	0.0637841783486138	-0.633033987198312	0.526711448644763	0.773508861751868	0.0193021453344433	0.0420451975239458
LRRC39	-0.131651419693304	0.141046218196432	0.350617580133178	15.5540228551926	-0.199046652937176	0.290948396938392	-0.684130433546688	0.493892805793045	0.753071195490107	-0.235129862119703	-0.377980461050322
DBT	-0.0749593742364788	0.050802250112832	0.140074708812994	105.558118050871	-0.0830288743657541	0.103475841862305	-0.80239863596607	0.422322401871722	0.703063639606489	-0.0217067833574356	-0.0708605253458453
ENSG00000285530	-0.125965250699744	0.0804822741500522	0.11755234623378	23.6145255468205	-0.0570544017193777	0.167030856215804	-0.341580011094857	0.732666982179142	0.885297652460333	-0.21372368982182	-0.00210142249677758
RTCA-AS1	0.0270146124518112	0.0666800002180968	0.685375959570781	56.3166373106614	0.110164879060672	0.126910142295394	0.868054176507453	0.385364674981651	0.672783047433387	0.362184854654666	0.440558102569909
RTCA	0.0119073289009811	0.0827701898212871	0.885610932809825	101.345452216314	0.0512615753646957	0.145807908107646	0.351569239487688	0.725161337545118	0.881339633393792	0.305311920521285	0.284630458835954
CDC14A	-0.0382269428094673	0.198560316774051	0.847334466828974	21.1458367118079	0.0272523452590413	0.322750715934538	0.0844377530817586	0.932708391830634	0.97276067286646	0.116576260452422	0.221073706610922
EXTL2	-0.054087820849058	0.132054009008935	0.682107737746828	32.5793253116103	-0.0522904864432698	0.214393698142479	-0.24389936316374	0.807308762410744	0.924682810917549	0.0568663417891377	0.01050951844103
ENSG00000273204	-0.562691381021106	0.148069223628117	0.000144584407511958	8.59667908484571	-0.833757763839299	0.276935926314563	-3.01065222896454	0.00260687238095574	0.0396612770669781	-1.85782445489475	-2.05817497926525
DPH5	-0.0146301792621278	0.0491875799025038	0.766133317324954	87.9528460227469	0.0167385053708266	0.0917494951642044	0.182437029662884	0.855239767926098	0.944727266928078	0.205408721594325	0.193241680603909
DPH5-DT	0.13609502113816	0.144664989577155	0.346827914785616	24.6048521541949	0.253659014450128	0.258665840461892	0.980643652046115	0.326768499994234	0.624659105782601	0.772829354546917	0.820412898769518
RNPC3	-0.0506803843431748	0.051530295909829	0.325358185634887	298.743055402466	-0.0215965394158318	0.0888596809620641	-0.243040929046907	0.807973691031479	0.924682810917549	0.0696939895466412	0.0917619191821811
AMY2B	-0.0207605651226029	0.0812767858086551	0.798390662991051	82.9728171091606	0.0251757313230773	0.148478176816261	0.169558462145126	0.865357391831645	0.948279524019892	0.182330248877378	0.215576535863908
PRMT6	-0.281401074511945	0.150132838050527	0.0608825768023143	14.2710199277274	-0.360178451447908	0.266291974571504	-1.3525696823101	0.17619314345239	0.462212884964065	-0.798877952657743	-0.804525325190242
SLC25A24	-0.277545255942031	0.102184026800263	0.00660496739961091	41.5513985803727	-0.328263217475643	0.190671098474727	-1.72162021460822	0.0851383388777287	0.311241907698057	-0.784362324165089	-0.72003995815211
PRPF38B	-0.0446843616376427	0.0285437043846712	0.117472346273092	211.23145730402	-0.0149292793253026	0.0595804280871177	-0.25057354914391	0.802143834121662	0.922551733332132	0.0922666382459668	0.10941135632485
FNDC7	-0.247401602880512	0.163930773042957	0.131251918880955	8.37877775772567	-0.2082857485981	0.288611888354516	-0.721681112256374	0.4704905571605	0.738868194515632	-0.670883419149562	-0.402438009714757
STXBP3	0.0225271045812615	0.0352697069348513	0.523011789372933	624.440920302994	0.0847350008320788	0.0685471683111928	1.23615610855573	0.216400542040263	0.513533210263606	0.345291166342926	0.373240639137092
AKNAD1	-0.132747563726369	0.134931912103671	0.325208215267376	17.0269841245443	-0.13071175492183	0.240570360075596	-0.54334106196938	0.586894997353948	0.81139964548272	-0.239256409899352	-0.197085690065502
GPSM2	0.0576789510225165	0.0412366495714616	0.161893875906614	524.810337163823	0.143043119709949	0.0781613398296853	1.83010066129422	0.0672348880881012	0.270377725692875	0.477623934215704	0.527592721562084
CLCC1	-0.0961736435633133	0.0455214691267933	0.0346256335005573	164.682982953452	-0.105997680605065	0.0881034252698278	-1.20310510380765	0.228935650603852	0.52460878828693	-0.101570098165383	-0.131663088386502
TAF13	-0.398882638416696	0.153111171744468	0.00918251714923072	31.946871772559	-0.605950633992644	0.267916429109835	-2.2617151027503	0.0237150110174615	0.152030438095991	-1.24114947178035	-1.45512851575746
TMEM167B-DT	-0.638186790690588	0.132363658722013	1.42507495966051e-06	10.969092601786	-0.875733605321181	0.251500481819524	-3.48203549744929	0.00049761772213876	0.0137622723236637	-2.14203474637824	-2.16929258465122
TMEM167B	-0.404113270740994	0.0834586522153632	1.28488560835926e-06	41.337964376118	-0.59407101016206	0.156958635936843	-3.78488897164666	0.000153777216547216	0.00676044451909515	-1.26084072909043	-1.42368101390069
ELAPOR1	-0.0836280969198741	0.296096002231551	0.777609404602356	22.2366701243531	-0.102700165983689	0.44842391420435	-0.229024730239716	0.818849694959076	0.929331111756124	-0.0543410880313692	-0.122933973840681
SARS1	-0.187082997694773	0.0559788396625235	0.000831678776970693	106.75467300121	-0.23417378535579	0.105977733268945	-2.20965082128634	0.0271294053035811	0.165250613791718	-0.443807780554201	-0.470968301213506
CELSR2	-0.117085721806426	0.0772757333156236	0.129729853124461	164.387661748908	-0.142848696208338	0.12635066212402	-1.13057338843325	0.258234693432361	0.557990785323435	-0.180295783329828	-0.229214357528882
PSRC1	-0.164338409409875	0.0473693380390802	0.000521817857246293	198.672441225671	-0.199213818108479	0.0891665921284655	-2.23417552867182	0.02547152593023	0.159069024486214	-0.358183421478287	-0.378422977337866
MYBPHL	-0.729942847737385	0.169622311156231	1.68240697072287e-05	16.8176218738229	-1.08346741204595	0.296193398723889	-3.65797285393237	0.000254217964031945	0.00927826110256483	-2.4874599296154	-2.71920134993311
SORT1	-0.0922347316251393	0.0247351756703347	0.000192325619916695	2392.59831142632	-0.0752453773240839	0.0491109050906254	-1.53215211947799	0.12548490078603	0.38658378798427	-0.0867416560789402	-0.0502562081418046
PSMA5	-0.175655481154653	0.0436557643754712	5.73032544037063e-05	67.4146436672153	-0.225637758841276	0.10336399054328	-2.1829435730502	0.0290399656797026	0.170362697211009	-0.400787710578835	-0.448371903087376
CYB561D1	-0.216702202675093	0.0896219532660823	0.0156078381143827	35.3710629638498	-0.250615628958039	0.157245920591262	-1.59378143493769	0.110984997105811	0.36159453447303	-0.555312346432047	-0.514492819715448
GNAI3	-0.0640644264420768	0.0642840775693547	0.318966903861031	94.4848856280796	-0.0389864662439945	0.117185912621438	-0.332689018431234	0.739369039830927	0.888573246429286	0.0193083763973179	0.045727653786529
AMPD2	-0.256255557532753	0.2760027635015	0.353172705142464	14.0249899512948	-0.239052412745838	0.416198620599415	-0.574370987586531	0.565716781239136	0.799920055445366	-0.704215048761372	-0.483882905757802
GSTM4	-0.159088150436975	0.138526872096399	0.250791885175937	8.43001620666204	-0.147601382625777	0.307044612781898	-0.480716405633932	0.630718069639815	0.832957755856846	-0.338418277616104	-0.24179557365731
CSF1	0.159731914638233	0.100772850003079	0.112950671398977	58.2982908697021	0.297535132652644	0.168587190884977	1.76487389754092	0.0775849614946131	0.295881258732818	0.861812889053593	0.936560878564039
AHCYL1	-0.156465437616039	0.0518432417155303	0.00254407865796786	156.65246646127	-0.201279986125095	0.0955035052640564	-2.10756647694321	0.0350685058473625	0.189194305779107	-0.328544803472722	-0.383892495856762
STRIP1	0.100701974416682	0.0663268286326859	0.12894657402141	61.2786021623927	0.197898806885717	0.128108528235156	1.54477465015018	0.122400781006543	0.380770757495435	0.639588563229428	0.672805596053344
ENSG00000258634	0.150939599868611	0.158597113161433	0.341240425850989	10.9820702047304	0.219220750204277	0.306360035181415	0.715565756070183	0.474259524652504	0.741207716650995	0.828713309166169	0.729248616612121
RBM15-AS1	0.201184847425721	0.134366311021084	0.134318757285086	15.8301342835515	0.360233431601762	0.234988674002575	1.53298210277919	0.125280264683415	0.3862745369901	1.01786674930756	1.10253455759099
RBM15	-0.30506490903412	0.0876860336531907	0.000503177268028584	30.7627881604991	-0.410590975976975	0.170982772622751	-2.40135874321611	0.0163343141544385	0.120882974224371	-0.887962909433373	-0.937976348668819
LAMTOR5-AS1	0.00898765492255107	0.0677254824961956	0.894424997834069	79.9171983034466	0.0724009460551465	0.124803766008742	0.58011827984482	0.561834857350358	0.797300544405193	0.294320505333537	0.340590176796659
SLC16A4	-0.505785263202806	0.127561206522761	7.33836960275991e-05	17.1033138997385	-0.73335976746465	0.240669300718213	-3.04716789917175	0.00231008636255896	0.0370001602290918	-1.64359547854851	-1.79240341760361
SLC16A4-AS1	-0.418691513800751	0.137504282443863	0.00232731100066654	18.8261226401587	-0.618447107697684	0.244940353683422	-2.5248886040926	0.011573496859299	0.0990752378917047	-1.31572203548336	-1.48820893022567
LAMTOR5	-0.446806936018908	0.124729167081276	0.000340690674940344	43.6941995689933	-0.632406941421247	0.208729172566288	-3.0297966194467	0.0024471847004696	0.0380184065266314	-1.42156545535202	-1.52516312197471
DRAM2	0.0882917641739624	0.0509518108233961	0.0831226165654769	81.5052610683659	0.156063000922875	0.0993127113744704	1.57143027073765	0.116082739289416	0.371053656718836	0.592869040997594	0.562058689883757
CEPT1	-0.085148169352638	0.0537220795355541	0.112971945386659	139.381354901024	-0.0844355560276647	0.0981470765853234	-0.860296189813268	0.389625792664335	0.675310930116802	-0.0600635581932399	-0.0745842648182115
WDR77	0.062639416025009	0.141531107773617	0.658066597370336	8.56580777720786	0.182382220182017	0.264396754688735	0.689805063593645	0.490316783947184	0.751900121782376	0.496298118651873	0.631730399049293
ATP5PB	-0.255149538476316	0.0742565395345389	0.000590251586754043	65.1708361965814	-0.376760221570864	0.144676923028831	-2.60414870376933	0.00921027860226221	0.0865196213565532	-0.700051325433126	-0.848420254370372
C1orf162	0.31840436802284	0.222853500671292	0.153072967433163	6.78268354004434	0.445654411529202	0.422277451232083	1.05535924361794	0.291261055406696	0.590576812628725	1.45915177924931	1.32865926180586
TMIGD3	-0.0472961281367768	0.193132424972537	0.806541891146784	43.5745275254111	-0.0246206402630103	0.308168084620604	-0.0798935434645078	0.936321924984819	0.974419033220461	0.082434372665113	0.0837565800937624
RAP1A	0.0837273670717986	0.0256338042414353	0.00108967666713976	788.244548584514	0.161179594487385	0.0532282841215878	3.02808172660999	0.0024611151807291	0.0380945267487594	0.575685895207251	0.575603233710641
INKA2	-0.349575494655457	0.257519782534705	0.174631777072939	23.1581519146605	-0.489569681274535	0.397269500319306	-1.23233643881809	0.217823433436945	0.514533231450171	-1.05552762057176	-1.14704719273844
DDX20	0.124408236372744	0.211094406630962	0.555627311411043	10.8109770948784	0.147828099254756	0.369011487699568	0.400605683514955	0.688710460536527	0.862799331533322	0.728833242475664	0.540259423409366
KCND3	1.13580599585223	0.92981959718491	0.221884004690774	15.5564406628915	0.477524453028973	1.31131798364697	0.364156107812163	0.715741440878396	0.875963240968605	4.53634489498357	1.41302499623752
CTTNBP2NL	0.0633770835681664	0.132046780104781	0.631256315236256	62.5579495834473	0.166002058260195	0.226564679772211	0.732691690633751	0.46374649311522	0.73319039590876	0.499075144544924	0.588369163054228
WNT2B	-0.175510698563813	0.113576938436719	0.12227317139186	35.7202394357808	-0.248118494818018	0.204969351384051	-1.21051509966052	0.226081300278799	0.522128978064349	-0.400242661515262	-0.507882456321386
ST7L	0.0475263069990352	0.0242999762724892	0.0504867140450034	224.07593581498	0.113190935929729	0.0556973461911485	2.03225007420044	0.0421283459295857	0.209590482282088	0.439403253913758	0.448568619600198
CAPZA1	0.014756024028008	0.0431762382755184	0.732529547414536	231.794319365582	0.0609472680361739	0.0801809029663243	0.760121996403203	0.44718166553883	0.721522691559541	0.316036128469085	0.310270230146404
MOV10	0.0532054496672831	0.101337033149726	0.599559131518162	11.2908345466714	0.0466618176648531	0.250189006729661	0.186506266901139	0.852047764804532	0.94328311306638	0.460782974882032	0.27245407254045
RHOC	-0.605560615407372	0.144222295251788	2.68332838582266e-05	13.2251419405096	-0.902559699385249	0.274461306481077	-3.2884770205212	0.00100731007214228	0.0223887652972989	-2.01921012925476	-2.24030608263065
SLC16A1	0.0820891601841377	0.0816241703153183	0.314561482502472	112.56643394543	0.17443360124584	0.145594535848509	1.198077937673	0.230886676910006	0.526311302075745	0.569518695650474	0.610688974479049
SLC16A1-AS1	0.0744792894927067	0.0475419632479555	0.117207972524802	391.071615057912	0.175033588429083	0.085997397394869	2.03533587912425	0.0418170883581456	0.209223957358985	0.540870549003784	0.61227724851265
ENSG00000287807	-0.0948920339253728	0.148588643199164	0.523068614372542	13.5213813294389	-0.0710148012766388	0.255268618955672	-0.278196362589209	0.78086162693132	0.913094501072014	-0.0967453459008182	-0.0390571121094293
LRIG2-DT	0.0243913319909086	0.07515064922346	0.745509700499352	52.9431738144258	0.0956954505717623	0.140462089760241	0.681290238064289	0.495687858973022	0.753829423473736	0.352309243571818	0.402254921782329
LRIG2	-0.0016554733115388	0.0415212840378868	0.968196390024265	211.887366873865	0.0359398414248467	0.0772572661547351	0.465196909153689	0.641790451949194	0.838169083548019	0.254253346403614	0.244071072158931
RSBN1	-0.0897232293062498	0.0598076490040871	0.133563494048758	119.279137097541	-0.0948000021258932	0.11069367009244	-0.85641755347642	0.391766858705539	0.676881203591266	-0.0772868453925949	-0.102020818581744
AP4B1	-0.0620672092091109	0.0977097997424425	0.525285006290879	30.142944182622	-0.0725537514674008	0.173906933535985	-0.417198728033394	0.67653305549045	0.857100828800517	0.0268271075946472	-0.043130990177593
HIPK1-AS1	0.111383041271631	0.0859023354209625	0.194760544396211	17.9519173115111	0.193527166417508	0.170097708893019	1.13774117051292	0.255228576571778	0.554792495093906	0.679798546028245	0.661233077116577
HIPK1	-0.0171626331463483	0.0690586363485307	0.803730071757172	81.9115139738632	-0.013506784284362	0.122096765247403	-0.110623604622066	0.911914828587207	0.964774701664322	0.195875036569581	0.113176956656912
TRIM33	0.0666169384974228	0.0268446491129522	0.0130804159869155	329.216040526323	0.144567546289685	0.0589187709969936	2.45367552383369	0.0141404510735433	0.111336335555194	0.511271914094748	0.531628153018535
BCAS2	0.0953967445937562	0.0809601117837776	0.238669915498079	47.0638278060566	0.173126876070589	0.155850094542609	1.11085512382064	0.266630714543618	0.565393020458663	0.619616475907009	0.607229837812684
DENND2C	0.176411419150037	0.112246307503344	0.116032756921134	13.0273670263578	0.272860768772678	0.222256382047163	1.22768474074584	0.219565336820736	0.515729518067767	0.924604611886195	0.871243397556602
NRAS	-0.167527374817487	0.0931134014138499	0.0719908824552981	24.1350922435113	-0.206454887162513	0.18115421668077	-1.13966371274883	0.254426430489984	0.554480383756822	-0.370188612151416	-0.397591390056072
SIKE1	-0.221726818945233	0.0673337983255017	0.000991421680203273	34.3838113910431	-0.346095039379941	0.142865826418934	-2.42251802306498	0.0154133611744257	0.117271486717059	-0.574228034961737	-0.767243999327319
NHLH2	0.218797557896471	0.113004654406868	0.0528454357851413	22.0874775689799	0.357956764387193	0.207426721526694	1.7257022709156	0.0844009892939132	0.309765844460958	1.08417162265842	1.09650780981863
SLC22A15	0.115569811518982	0.0395740135579963	0.00349642975184062	915.418421405599	0.216997747430878	0.0701330064802291	3.0940887653526	0.00197418410738605	0.0338960813707749	0.695560076399211	0.723363928271732
ATP1A1	-0.298441763178365	0.147206130335998	0.0426242608278709	123.805074141304	-0.408882614010437	0.234976339343193	-1.74010121680058	0.0818412466478667	0.304352832049611	-0.863029390661268	-0.933454007146824
ATP1A1-AS1	0.0581269188268425	0.0562467977641222	0.301404454523699	164.247722879223	0.139727234057342	0.0968157835904203	1.44322783822583	0.148956299960567	0.422813058834096	0.479310355427273	0.518814975590977
TTF2	0.093627924659107	0.0513978674357709	0.068511064811712	111.812891491198	0.198061411361322	0.0898856151585106	2.20348284886349	0.0275607345130583	0.166031205749018	0.612957570002539	0.67323603935874
TRIM45	-0.268042069818307	0.143927531617541	0.0625551115567105	7.40159608247044	-0.419659044793624	0.322013472504897	-1.30323443155703	0.192494738485739	0.483426342675785	-0.748586595414561	-0.961981158502498
MAN1A2	-0.0849518669927273	0.0537730987129056	0.114147880280289	297.437769648098	-0.0884193195095622	0.0931762386214385	-0.948947079402905	0.342647528211604	0.638773860457502	-0.0593245576212403	-0.0851300035790085
GDAP2	0.00555289312156891	0.0417712777166044	0.89424425038576	86.4760777802847	0.0456908183399992	0.0925954204007803	0.493445768076174	0.621697650207408	0.827402332516744	0.281389988671567	0.269883662609401
WDR3	-0.233986539991114	0.0998060939034838	0.0190571399530994	23.6629426946048	-0.298340388664243	0.20089139032635	-1.4850830002201	0.137521838724702	0.405701572810196	-0.620381025020475	-0.640828846081075
WARS2	0.221360942001898	0.0642341776327831	0.000568623795393896	64.7014878671473	0.348041971617781	0.126343739491257	2.75472273512899	0.00587418917373429	0.0652434333465038	1.09382174770545	1.0702615693255
WARS2-AS1	0.0638503932391234	0.0857979572057427	0.456758636045681	186.04431498043	0.144639520769668	0.140239632207789	1.03137407373801	0.30236543397913	0.601041289746015	0.500856967838997	0.531818682417881
PHGDH	-0.343161431405305	0.083556175378785	4.00909730302631e-05	164.675161118398	-0.454470526331205	0.138167219026734	-3.28927895873238	0.00100444417552519	0.0223887652972989	-1.03138121493067	-1.0541334139865
SEC22B	-0.154621501520659	0.0650180163245501	0.017400540302865	83.818559463922	-0.176546787552838	0.11841443100624	-1.49092290570172	0.135981736812898	0.403295746080527	-0.321603114998693	-0.318419268832327
ENSG00000290569	-0.269600675497679	0.334152807066848	0.419771043644036	27.6069107773742	-0.33730035418313	0.44962915979427	-0.750174553486396	0.453149582458135	0.725298461486609	-0.754454127975567	-0.743962885127023
ENSG00000290999	0.253530345116765	0.169129729040118	0.133866144938125	22.3634966377747	0.423644814155	0.286596242143661	1.47819389042317	0.139355888739074	0.408964577899758	1.21492679867681	1.27039589722777
SRGAP2C	-0.010941631466174	0.0856459811981847	0.898343517740835	117.267570544817	0.0229982311661625	0.142821190225633	0.16102814386177	0.872071234295615	0.950586950649733	0.219294641928135	0.209812301136931
LINC02798	-0.321746762399468	0.230445673766892	0.162656219731058	16.1969518262822	-0.406560373590836	0.407536674901592	-0.997604384167408	0.31847123432294	0.61689947043008	-0.950763474768498	-0.927306618900469
H3-7	-0.567195203282985	0.196429595267156	0.00388286777310079	5.83592391579887	-0.817929621261333	0.381694395039336	-2.14289135992432	0.0321218229196392	0.180265737910867	-1.87477956042292	-2.01627503780176
NBPF15	0.100380080881066	0.311950041048149	0.747617431948581	13.0326488617911	0.171547019066066	0.48259252265612	0.355469699617176	0.722237740821086	0.880260195427744	0.638376761664476	0.603047672047868
SRGAP2B	0.345211298465254	0.265532210483501	0.193575897646928	11.5519630616247	0.50352076409492	0.440394662058579	1.14333984372396	0.25289751829819	0.552716794736129	1.56006924626049	1.48184190931272
NBPF20	0.600313663953952	0.245540869152248	0.0144907374426512	7.0679043884899	0.98701683328639	0.433715733180416	2.27572291659481	0.0228625988583676	0.14839581902336	2.52042853129631	2.76174300302344
GPR89A	-0.123234648101428	0.0532847554706981	0.0207360476732216	49.9716942118861	-0.161921368826318	0.113573548263956	-1.42569613524795	0.153956072590629	0.430690097940444	-0.203444053433454	-0.279703153817466
RNF115	0.0586796303810288	0.0329792983251353	0.0751927529623359	294.784440743692	0.133174366056592	0.0672478685320427	1.98035073770607	0.0476641312727612	0.22435897064428	0.48139109533728	0.501468354893258
POLR3C	-0.0229623453873662	0.0743034228256376	0.757295034796932	52.9410680473844	0.02368929083179	0.131559769486905	0.180064855116275	0.857101653145465	0.944962354136442	0.174041418952875	0.211641660418662
PIAS3	0.0491821564347747	0.104669878240817	0.638441613833537	24.4649760914162	0.139335735605515	0.191442337710299	0.727820905615799	0.466723225471828	0.736154073190776	0.445636870670653	0.517778608744154
PEX11B	-0.0246973641255211	0.071242962313033	0.728843823752537	33.0083592941912	-0.00233184737229467	0.15935709698953	-0.0146328429442203	0.988325097174186	0.995203391779736	0.167509761154618	0.142759025441506
RBM8A	-0.208741116231774	0.0691501139592755	0.00253890044625408	67.8882058085756	-0.288248076414468	0.137271627368611	-2.09983724925505	0.0357431602984321	0.190883025593885	-0.525342011699293	-0.614112679581196
LIX1L-AS1	-0.408778138783134	0.138519016398151	0.00316683836341732	22.9997058854798	-0.578645550851494	0.23571002903336	-2.4549042449509	0.0140922120307125	0.1112551822141	-1.27840210814371	-1.38284704750341
LIX1L	-0.0740976173088192	0.074831755637291	0.322081512843078	37.4582068952336	-0.114227885248646	0.14077807884376	-0.811403921596488	0.417133747819235	0.699394075984604	-0.0184626101200122	-0.153449920991776
POLR3GL	0.0529375186850632	0.122661539513781	0.666051133120031	21.6637665813553	0.126357755630004	0.222339257553295	0.568310594451436	0.569824086415353	0.80224601036428	0.459774320940189	0.483423560537475
TXNIP	-0.200173691515632	0.136297649804821	0.141927450741767	638.026570555416	-0.26670535639302	0.211251617734147	-1.26250089468503	0.206768604561816	0.502174439839284	-0.493089053718168	-0.557085223364097
LINC01719	0.0497115935855578	0.160086893213526	0.756158848925426	10.8667112843968	0.0909676207927416	0.289570246693656	0.314146987929249	0.753409403384061	0.896573969746484	0.447629991677679	0.389739505648407
ENSG00000290578	-0.0824915766224061	0.110339820781581	0.454693117016702	13.4029443868317	-0.134273894831923	0.245537194481267	-0.546857656802654	0.584476528164	0.810825367454016	-0.0500625396211491	-0.206515315366288
ENSG00000287978	-0.319431518677742	0.249842716087782	0.201062457485388	6.34984783919419	-0.513905148028667	0.440913648647634	-1.16554601928271	0.243798043740177	0.542504459150639	-0.942047499904758	-1.21146755207385
ENSG00000291242	-0.159490367484336	0.13371298940599	0.232954994114125	101.922773199755	-0.175027487163332	0.212848018069691	-0.822312036309518	0.410899328139799	0.693990245062707	-0.339932465363024	-0.314397407323803
ENSG00000289321	-0.17278125133446	0.0935970665744729	0.0648905510613696	59.5281807500165	-0.191222315451044	0.153720879538359	-1.24395798427192	0.213515026868125	0.510311993004905	-0.389967374633064	-0.357268031841104
ENSG00000290557	-0.464929899192739	0.268831316077514	0.0837288675353215	15.1817508654137	-0.596817767599609	0.419821192196715	-1.42159990656203	0.155142431930252	0.432335664051297	-1.4897912278689	-1.43095217507964
NBPF12	0.0351765657572139	0.0604097258922782	0.560364822038344	138.689216457604	0.111211880569782	0.108231862018143	1.02753365317821	0.304169247302461	0.603485732029855	0.392911373500763	0.443329703958246
PRKAB2	-0.0133603231748899	0.0594331888803058	0.82213823916428	70.8554666453002	0.0193791407117145	0.116861891207277	0.165829429179285	0.86829118562673	0.949142001019246	0.210189226399531	0.200231917497759
ENSG00000237188	0.308379772248691	0.108035846382292	0.00431153740281805	122.801472606615	0.506112737125404	0.177344301722593	2.85384267895497	0.00431939154482321	0.053639719420796	1.42141314984855	1.48870332831481
CHD1L	0.00903537265383879	0.123050084414677	0.941465206788591	10.4273210411198	0.0855051792674911	0.233489297608063	0.366205989496876	0.714211373193098	0.875824386944464	0.294500143676817	0.375279440038794
LINC00624	0.101605626096351	0.0897487602492797	0.257587455230791	20.4455794249587	0.211387886333954	0.179603551784674	1.17696940975525	0.239207716106542	0.537562721323406	0.642990453601338	0.708513616529745
BCL9	0.182470034791978	0.0716452169798613	0.0108698346338596	63.8716059747412	0.293953539676425	0.131340458198605	2.23810350373474	0.0252143062331925	0.157979691680575	0.947412898179641	0.927079757496902
ENSG00000289419	0.216431925794987	0.137915508952752	0.11657616502768	6.15459573916729	0.441995279125257	0.284844769228887	1.55170579513114	0.120732635439089	0.378082389962919	1.07526595551854	1.31897287992136
ACP6	-0.00366477104402373	0.170307083295768	0.982831961365678	27.6136412754792	0.0489887347776311	0.28082840947375	0.174443657140786	0.861516806818917	0.946598145342796	0.246689136914232	0.278613840835153
GPR89B	0.00695130646880107	0.0673941987162033	0.917848693266691	64.6898485326678	0.0497257200352325	0.121085313333568	0.410666815538953	0.681316863016585	0.8591439921188	0.286654460601334	0.280564773422526
ENSG00000290705	-0.276454122330395	0.173420668073975	0.11090816983554	5.6960639123251	-0.377192052900563	0.359269663348938	-1.04988561902099	0.293770704198347	0.593075075107015	-0.780254638636021	-0.849563389602277
NBPF11	0.000738969218107053	0.0625893642355782	0.990579894216528	74.7007356815299	0.0480588338976485	0.114872302157563	0.418367465394134	0.675678470030987	0.856898604640076	0.263267473385247	0.276152225882786
ENSG00000227733	0.22022411398863	0.104555794076158	0.0351797585286165	45.7324619854496	0.369394878670305	0.180420248713128	2.04741364289798	0.0406174879629513	0.205908312792829	1.08954204086722	1.12678655645958
LINC01138	0.24541550299248	0.130558585323313	0.0601442441490941	73.578009964636	0.397979697894629	0.211821666962924	1.87884319673628	0.0602659068467387	0.255646866833514	1.18437763475304	1.20245571639695
ENSG00000291232	0.0092911556825037	0.152561674139209	0.951438067836685	12.0980595619406	0.0467693023784994	0.281820716706541	0.165954096366876	0.868193074940219	0.949142001019246	0.2954630653889	0.272738603917889
PDE4DIP	0.15849926305429	0.165135956799653	0.337150481618324	108.548207048643	0.267083837939241	0.26638746414011	1.0026141387748	0.316047071314917	0.614975927768078	0.857172444455653	0.855950822160131
NBPF9	0.178014954778643	0.206591153167248	0.388864993365843	11.8313876111191	0.262683008982312	0.377030359909975	0.69671580040672	0.485980668614802	0.748585075110301	0.930641287896109	0.84430103604165
ENSG00000274265	0.0298583967722362	0.0790491687249539	0.705639127923989	228.153527027787	0.0996314825210376	0.131901769866537	0.755346062618024	0.450041367256349	0.722757905811324	0.372890575362225	0.412674306587633
ENSG00000291233	-0.114137317428125	0.212930754357574	0.591937670356406	11.9014247693387	-0.0618133263963291	0.383938109414704	-0.160998152776656	0.872094855533199	0.950586950649733	-0.169196209575126	-0.014699152420627
ENSG00000272755	0.0294657914615702	0.131961772608073	0.823309530964545	15.3515741107533	0.0498871031957918	0.241951226628249	0.206186609966817	0.836645146832209	0.937645232894065	0.371412571993929	0.280991983687238
LINC00869	-0.0442582092315591	0.167354255117524	0.791426850933345	30.316382746039	-0.0445687089928668	0.282142031619024	-0.157965506724102	0.874483979051618	0.951448700805072	0.0938709331306445	0.0309504527813828
H2BC18	-0.196322031429002	0.149284566432822	0.188481027960524	21.8886196794909	-0.25496387996537	0.256058009858397	-0.995727023366181	0.319382796334508	0.617679946928675	-0.478589080266684	-0.526003422540654
ENSG00000290791	-0.351657282966021	0.147922924699732	0.017439861199169	31.4754688729503	-0.47150268183085	0.24107798484784	-1.95580978548683	0.0504875657139272	0.231359486383067	-1.06336472835278	-1.09922059429946
ENSG00000290792	-0.28040327300514	0.144363150652551	0.0520951567348753	25.7863887654229	-0.344432535264024	0.235457204833237	-1.46282436125906	0.143515445277298	0.415517787445609	-0.795121625507082	-0.762843051787416
ENSG00000264207	0.302048749074709	0.194784729255065	0.12097843270104	5.6727534474306	0.481264884849741	0.382254073118661	1.25901833019931	0.208023711136012	0.503170545012631	1.39757935717766	1.42292659230708
H2BC21	-0.259247214529675	0.105343696666457	0.0138563647889914	49.8386338486905	-0.355428764908498	0.1795169255283	-1.97991784820572	0.0477127605256457	0.224417977148442	-0.71547745148011	-0.79195205027874
BOLA1	-0.617077895819831	0.111562717533095	3.18011801555822e-08	20.6809198084099	-0.960957801844344	0.212111407923345	-4.53043903320667	5.8861239272892e-06	0.00085463960239923	-2.06256812462763	-2.39489636778646
SF3B4	-0.119349122034168	0.0783749966283806	0.127809780830193	25.3642401775073	-0.121900641953279	0.159235899064943	-0.765534924405226	0.443953078236944	0.719140313777445	-0.188816587989167	-0.173761088597456
MTMR11	0.4389127349999	0.155286503747923	0.00470640664472057	11.1578727743664	0.707180458425847	0.287788464738922	2.45729257796136	0.0139988624800552	0.110780097753896	1.91281801213279	2.02096576600683
OTUD7B	0.135403183862241	0.0306828768247213	1.01953394232994e-05	870.512144841676	0.244672932847956	0.0519463773895263	4.7101057887684	2.47588246431198e-06	0.000516763093098116	0.77022486144318	0.796625123845046
ENSG00000285184	-0.041766573632086	0.0674266120529401	0.535628167551455	102.769248427597	-0.0100521391007973	0.116139613065828	-0.0865522007129449	0.931027461551073	0.972298087045519	0.103250953493434	0.122322024074359
VPS45	0.0562900224516363	0.0485596180105047	0.246377077898416	157.201388632028	0.129070639180368	0.0912301935681277	1.41477984570955	0.157133055097938	0.435435551880197	0.472395168709195	0.490605051441893
ANP32E	0.22152407930745	0.178049749328002	0.21343716225547	10.1835276082268	0.371766298200659	0.348362959864403	1.0671809033468	0.285890154197304	0.58642661442253	1.09443589499422	1.13306413066122
CA14	-0.0474380919508296	0.0997576309212951	0.634406786003658	32.436509286364	0.007895328378704	0.180637672101709	0.0437080941469314	0.965137087188181	0.986479547835314	0.081899935178798	0.169832199895984
APH1A	-0.0420190698384029	0.0641663175806703	0.512566775707264	52.5789291879391	-0.0782847439070385	0.120874634282247	-0.647652374477844	0.517209814122944	0.768935859438429	0.102300405364615	-0.058301958379685
MRPS21	0.191039485253829	0.0956551985437034	0.0458069545146672	24.3268461590416	0.247225992020462	0.205202602906743	1.20478974690597	0.228284479129971	0.524414415998217	0.979673482290364	0.803383530863044
PRPF3	-0.0914807937632174	0.0825683996907237	0.267887933101381	140.507511018762	-0.087323737735447	0.134148937794996	-0.650946173490346	0.515081233835143	0.767536322174939	-0.0839033788851962	-0.0822298014878427
RPRD2	0.0241633939059776	0.0342362981512371	0.480323155754523	397.444700522007	0.0852664350762106	0.0648379502577832	1.31506987400446	0.188486420247974	0.477670575160774	0.351451147035327	0.374647441205695
TARS2	-0.084910292562175	0.0833236536375823	0.308183085027231	39.3638727018347	-0.0864504846581708	0.150872973302688	-0.573001795919605	0.566643477985373	0.800551659140826	-0.0591680463700627	-0.0799181434622436
FALEC	-0.182258146575364	0.107668602585018	0.0904993149526773	12.0983056001976	-0.200796863931682	0.227138482088237	-0.884028378131353	0.376680893942654	0.667688877559179	-0.425644128631321	-0.38261358447951
MCL1	0.282970081167312	0.133248137236766	0.0337008817117766	43.1925941642411	0.455079672683201	0.236053516910659	1.92786652213039	0.0538717307963458	0.240273315518393	1.32575573517446	1.35360962402842
ENSA	0.484972510075665	0.144875895782272	0.000815430761074441	68.4984388796517	0.748229568798911	0.23020378662435	3.25029218576619	0.00115286492967882	0.0240249137763646	2.0862148074778	2.12963014739507
ENSG00000288880	0.24548528292162	0.056095455568988	1.20762754374723e-05	38.8146008949037	0.418097500265341	0.114384394712967	3.65519703377811	0.000256984531655309	0.00929565403603491	1.18464032852591	1.25571115919794
GOLPH3L	0.146383398405183	0.137723152759043	0.287835669857037	24.2440215600087	0.304668549303349	0.241519097824189	1.26146773504897	0.207140377565089	0.502174439839284	0.811561016706966	0.955444316000045
ARNT	0.151697382028366	0.0679655633465616	0.0256166699615928	161.279855534443	0.259372053682215	0.117937339047166	2.19923610094751	0.0278611386049618	0.167116789171567	0.831566058617397	0.835536341600787
SETDB1	0.0327027173503365	0.0391676548668666	0.403750404900449	128.921752449731	0.0951445817364238	0.077351211405627	1.23003350571317	0.218684558197492	0.515200763386613	0.383598314867361	0.400796672853812
CERS2	-0.104665883219534	0.0489733297288298	0.0325815903870551	177.763246680261	-0.120955095635074	0.0885108498576065	-1.36655670835454	0.171764294540936	0.455967298584623	-0.133540014198805	-0.17125805735493
MINDY1	0.0894679086184707	0.0651210918467244	0.169482072481397	85.9026760728192	0.176421069119169	0.109392106616592	1.61274039394365	0.106800920743818	0.35339279150258	0.597296758614649	0.615950159557641
PRUNE1	-0.0259724179632749	0.0629980018828974	0.68013883911762	33.9254017563606	-0.0219519906622786	0.133359773083682	-0.164607288649959	0.869253093967563	0.949348608390051	0.162709688879076	0.0908209757742051
BNIPL	-0.501663710003416	0.161910892735933	0.00194572676762499	5.64332831129697	-0.733379272691385	0.331772432212455	-2.210488881794	0.0270712513021163	0.165093584216561	-1.62807946451148	-1.79245505144848
C1orf56	-0.158342159579288	0.0874928349614962	0.0703310158024453	36.0550610587713	-0.216283205097204	0.153939064645042	-1.40499232989311	0.160023559085362	0.438890651297579	-0.335609917743162	-0.423608716101729
CDC42SE1	-0.0162299863773924	0.0509894035829584	0.750256503454637	101.222929189949	0.0122937921487199	0.0882368002586237	0.139327266091773	0.889191544782455	0.956331773519903	0.199386081959183	0.181475724939123
GABPB2	0.059480708205133	0.0509709656519191	0.243229454156068	202.797903481962	0.140584209167202	0.0905926235733162	1.55182843395001	0.120703280475094	0.378082389962919	0.484406835802645	0.521083542907825
SCNM1	-0.193460156607885	0.0598381321916791	0.00122472661547913	35.9845395937159	-0.224921529281	0.119188752032726	-1.88710365235843	0.059146385559242	0.25314880432565	-0.467815255994982	-0.446475914565527
LYSMD1	-0.283640210347719	0.103788311200523	0.00627846519119586	12.2783172804339	-0.424516911299298	0.214329451449466	-1.98067465030297	0.0476277713512266	0.22435897064428	-0.807307411499575	-0.974840805250218
VPS72	-0.0632637365034451	0.0875538356473977	0.469944375295486	35.7092392501671	-0.0723135164082071	0.159467093930938	-0.45346983271373	0.650210461369842	0.8432535284445	0.022322656627635	-0.0424950447488663
PIP5K1A	0.179549894670591	0.0547104880045632	0.00103139950133358	243.391214048856	0.307700525874043	0.0953990100350029	3.22540585862625	0.00125794199460219	0.0253066101865904	0.936419728148435	0.963470503545739
PSMD4	-0.181362800228066	0.0434482956984597	2.99007037146696e-05	93.661067696071	-0.241720471147456	0.0841579664244376	-2.87222328933635	0.00407594859447949	0.0516570411053673	-0.422273504543598	-0.490945736427815
ZNF687	-0.1170516506581	0.122033782275855	0.337471015399899	15.0923401516875	-0.144953663368976	0.223359204528614	-0.648971076320279	0.516357071613142	0.768352207041144	-0.180167518961981	-0.234786584363384
PI4KB	0.0488330528284948	0.0293657064078543	0.096326866479553	159.100134553302	0.138852055569883	0.0680773331200619	2.03962242946565	0.0413879463093698	0.208155190813464	0.444322633975559	0.516498220658172
SELENBP1	-0.207677119846691	0.147321699175628	0.15863285549461	5.89177082574031	-0.252422532947146	0.311737480479104	-0.80972789206868	0.418096583689549	0.70004188580158	-0.521336487071161	-0.519276019702483
PSMB4	-0.348024223482437	0.130186894336926	0.00751166181667633	57.9512640906627	-0.512403388351128	0.21528512149459	-2.38011519232648	0.0173072268303333	0.125102779220559	-1.04968769951981	-1.20749212398612
POGZ	0.0406881757984118	0.0358608793228822	0.256538018993889	1303.33829709118	0.113259440188695	0.0625003338178532	1.81214136421689	0.0699643563929723	0.277654151128142	0.41366040053711	0.448749962700095
CGN	0.100810216120901	0.0810686474888742	0.213677494888731	48.6862121501731	0.204517983789096	0.143277568462839	1.42742500436934	0.153457427783324	0.4299254027537	0.639996050339456	0.690327748347708
SNX27	-0.0034503515102323	0.0414516763336664	0.933662357866719	224.693806513173	0.0409181251399317	0.0751521481560371	0.544470466166504	0.586117766525071	0.811332759092425	0.247496341464355	0.257249484927405
MRPL9	-0.183761521851347	0.127969564327668	0.151008506317519	18.8100491976811	-0.22810588207688	0.246972693300808	-0.923607703459959	0.355690601579432	0.649748618921994	-0.431303740616562	-0.454905469397325
TDRKH	-0.252278590315233	0.0834874152032322	0.0025131310938817	28.8070115566134	-0.331544994609948	0.158724982080103	-2.08880158791027	0.0367255874204589	0.193220314867619	-0.689243343633074	-0.728727412737905
TDRKH-AS1	-0.115856435309032	0.106019757761858	0.27448972379824	13.47642665468	-0.115286085874195	0.218970692709602	-0.526490940169275	0.598547145151499	0.81783145445906	-0.175668006948848	-0.156251168456456
ENSG00000269489	-0.107140284131124	0.161582338746965	0.507286187846741	7.61712140790416	-0.163240394330124	0.31541186255716	-0.517546781553092	0.604774520972353	0.820709520587931	-0.142855152793439	-0.283194851666792
THEM4	-0.153892615822997	0.0602891944159953	0.0106930264957236	141.219753466097	-0.163992776932924	0.099391397767496	-1.64996952066766	0.0989491701572984	0.33830637700568	-0.318859149272861	-0.285186543797449
ENSG00000285651	-0.483433099321974	0.204184397402684	0.0179024307081121	13.0968413077931	-0.636260823993179	0.335432022367199	-1.89683984105925	0.0578490792721149	0.249595607531302	-1.55944844179926	-1.53536504259652
S100A6	-0.0346768544536194	0.466589150790267	0.940755850709075	48.7381337008835	0.0366968975276614	0.708050993191446	0.051828043291423	0.95866571025902	0.984521980653854	0.129940935878715	0.246075135885061
S100A16	-0.450157832231348	0.150526202061802	0.00278465245554767	10.0159472150577	-0.488896324970978	0.298604644200089	-1.63726966230096	0.101574136940812	0.343153090858717	-1.43418025131694	-1.14526469744159
S100A13	0.00504865935145979	0.283942143536169	0.985813887806546	18.3340272979634	0.011837114335387	0.445263411548903	0.0265845205969432	0.978791119671248	0.991629564488412	0.279491748402312	0.180266816594252
S100A1	-0.263630493407567	0.206176605642052	0.201015589819369	27.2056427360487	-0.35881034813716	0.325017609450395	-1.10397202398943	0.269605273534671	0.568939532997811	-0.731978758950233	-0.800903709555053
CHTOP	-0.0487673126939726	0.0454029666933038	0.282778001089	134.811836234223	-0.0323797516553223	0.0827408238101876	-0.391339488347413	0.695546314046599	0.867303058874194	0.0768959459758986	0.0632168160914401
SNAPIN	-0.253142399675488	0.0641858930739031	8.01688907226753e-05	33.1664735963616	-0.340276565743603	0.132784625924223	-2.56262020828971	0.0103885618457326	0.0929572605578436	-0.692495243465647	-0.751841452656505
ILF2	-0.365654130334095	0.0861188352890534	2.17693280907916e-05	56.6728169591727	-0.533455631899987	0.160640019024412	-3.32081404832826	0.000897553163152915	0.0206497550394087	-1.11605731042825	-1.26322120072568
INTS3	0.0789912940384292	0.0552475967262381	0.152783365946481	112.849453451856	0.157140490965828	0.100523972764577	1.56321409355601	0.118002246267048	0.373701755721959	0.557856457587217	0.564910999907176
GATAD2B	0.0263691341003999	0.0440067632350937	0.549035256584817	638.97290875276	0.0845254913086714	0.0806636639573411	1.04787567489338	0.294695890904739	0.593933484346453	0.359754884525303	0.372686029730235
ENSG00000284738	-0.366168727691523	0.134382187631703	0.00643344414205934	17.9123192805231	-0.473334032242912	0.239340863737274	-1.97765657252116	0.0479674625300971	0.224666677586619	-1.1179945654957	-1.10406850836686
DENND4B	0.0266668494558713	0.0750547532305578	0.72236589709052	120.65772976398	0.0854964152506252	0.127421985139719	0.67097067399223	0.502239211754955	0.757636059193487	0.360875664826093	0.375256240109184
CRTC2	-0.0212467453959034	0.0991549172586742	0.830330052586226	50.961052560781	0.0061257809034424	0.173204065429268	0.0353674198596915	0.971786763636182	0.989490631042924	0.18049997286731	0.165147889322896
SLC39A1	-0.202359633017667	0.0970950068575735	0.0371473919739002	32.3088257986182	-0.263390835065304	0.167948850609519	-1.56828006925566	0.116815785188332	0.37204632455583	-0.501318256979385	-0.548311089006471
CREB3L4	-0.109603345915711	0.13478074721115	0.416104920864328	9.27670002636865	-0.132008313689658	0.255283860592424	-0.517104032285132	0.605083538956497	0.820912646087842	-0.152127604069672	-0.200517914422109
JTB	-0.249846461591837	0.0989830350179457	0.0115983650393307	74.0453925832033	-0.347192499472311	0.163829971496252	-2.11922456130229	0.034071493532271	0.18622418770113	-0.68008734307055	-0.770149173664882
RPS27	-0.388498224655737	0.0813612752589325	1.79727721731371e-06	287.338307550246	-0.556649293241162	0.132731080450494	-4.19381271780412	2.74304479434709e-05	0.00225933970904579	-1.20205627028891	-1.3246189956806
NUP210L	-0.191447566256774	0.144336208629799	0.184707194924692	102.596479728167	-0.221132756253717	0.223636125763292	-0.988806059392101	0.322758039040325	0.621237821883111	-0.460238651101649	-0.436446350623984
TPM3	0.0329623088470836	0.0954930972210568	0.729959041303574	44.8474457068213	0.0762231254611278	0.185526464008797	0.410847723899452	0.68118419651313	0.8591439921188	0.38457557395212	0.350708173433643
C1orf43	-0.089402642135473	0.0458587211072391	0.0512329712999283	164.899167407921	-0.0967013478603998	0.0805421459777327	-1.20063038656972	0.229894608474571	0.525215012827659	-0.0760799617734286	-0.107054022862364
UBAP2L	0.00157884329219382	0.0467236957345347	0.973043763491235	124.729187907866	0.0338284006372319	0.0881174879364977	0.383901101011987	0.70105175028615	0.869189649185298	0.266429266353199	0.238481708468979
HAX1	-0.475263908662029	0.0995216798138934	1.79278060593818e-06	47.240951812655	-0.677093158181026	0.169793765074015	-3.9877386421455	6.67060915817058e-05	0.00397794630066262	-1.52869467718216	-1.64345557841656
ATP8B2	-0.0147198403990619	0.201845102152637	0.941864670960048	22.2992791334588	0.02835530047316	0.327377308851343	0.0866135181227106	0.93097872037569	0.972298087045519	0.205071182954898	0.223993427524527
IL6R	0.506012115815237	0.371088767259611	0.172697333899065	34.8308178236888	0.760292736198799	0.67412417411853	1.12782298186078	0.259394685548517	0.55896018866867	2.16542058311529	2.16156352210595
UBE2Q1	-0.282293374158101	0.0879974169523333	0.00133673854513786	41.0517632839062	-0.424165568141895	0.172798063685371	-2.4546893587547	0.0141006378739252	0.111255948446482	-0.802237107123354	-0.973910736693137
ADAR	-0.0386616343637648	0.049471164300375	0.434509433828371	181.723733214103	-0.0208371921997865	0.0842567768082832	-0.247305830926801	0.804671546495851	0.923603906396581	0.114939819059585	0.0937720478972871
KCNN3	0.812312190482615	0.315155350585722	0.00995185445418161	12.1410801098686	1.20672204465879	0.499660601601222	2.41508344022262	0.0157316053954809	0.118844440616221	3.31851894874771	3.34334223049951
PMVK	-0.181356234688374	0.0738740055670063	0.0140908192557134	45.2171325269208	-0.231545571141463	0.13405781329887	-1.72720683295985	0.0841305241292924	0.309148055515677	-0.422248787889201	-0.464010945276677
PYGO2	-0.212212851068855	0.0880406322528784	0.0159351824050084	21.4936086592621	-0.314597516479189	0.196601161509234	-1.60018137260299	0.109558353235915	0.359224467973823	-0.538411717186286	-0.683864388656923
ENSG00000271380	-0.176133035982511	0.138695407710441	0.204110652610661	10.2116830702996	-0.270146443955914	0.265644212562838	-1.01694835114095	0.309178000206267	0.608459112058398	-0.402585515205884	-0.566194401320121
CKS1B	-0.0175816514642071	0.112825816923291	0.876166992069912	14.5213160093592	0.0609908632941962	0.232593714651627	0.262220599492754	0.793151372795919	0.918034240715488	0.194297598699161	0.310385634638765
FLAD1	-0.0868202759377092	0.0941345267439318	0.356372103386851	35.9649003918448	-0.0925562749763238	0.174551910754541	-0.530250712101793	0.595938114753863	0.816629809334059	-0.0663583766731332	-0.0960812690885608
ADAM15	0.0844733275156765	0.0946050709353347	0.371908124847848	96.7589522092651	0.154364179473615	0.162678182058766	0.948892946307038	0.342675062437375	0.638773860457502	0.57849414058426	0.557561603827684
EFNA1	-0.0157212676056236	0.0715937988591588	0.826190639947494	148.002887302417	0.0225865446379357	0.117509113511346	0.192211003581052	0.847576926997913	0.941219768130195	0.201301206481859	0.208722492819307
SLC50A1	-0.422244307618874	0.179921658557293	0.0189342410540932	6.90565338276512	-0.599709228418178	0.339973566851932	-1.76398781226238	0.0777340311664339	0.295991176080098	-1.32909689590269	-1.43860639214555
DPM3	-0.457953642313417	0.115138384027171	6.96672257365916e-05	26.5922942377102	-0.727336330769806	0.206276515716956	-3.52602586989508	0.000421845759798944	0.0126062990143049	-1.46352838606413	-1.77645829683661
KRTCAP2	-0.315267760099461	0.0568630500000367	2.95074564254185e-08	76.2747167424188	-0.431041196983585	0.101805590319437	-4.23396392704073	2.2960779079368e-05	0.00206113148967487	-0.926372599346152	-0.992111763413257
TRIM46	0.0278179870192387	0.294509396458613	0.924747452320089	15.2959552841535	0.0991582327817614	0.459576895781849	0.21575982973006	0.829174962006442	0.933792266673117	0.365209241448229	0.411421529372896
MTX1	-0.465742760008218	0.158848657837405	0.00336797020000406	10.6184459849572	-0.626473318114384	0.290234128462947	-2.15851017050314	0.0308881885293404	0.176373465283229	-1.49285132662609	-1.5094557534064
GBAP1	0.270600630512906	0.163846726564025	0.0986268562981009	7.07758658955974	0.503634114783581	0.311839289394946	1.61504381234568	0.106301207359811	0.352262844929881	1.27918965663577	1.48214196898153
GBA1	-0.0833973480579678	0.116833651056795	0.475342983513186	14.0787303859314	-0.0889725650053113	0.227359897821649	-0.391329191549449	0.695553924101104	0.867303058874194	-0.05347241003374	-0.0865945439552807
ENTREP3	-0.164931532686502	0.164305760177877	0.315470885412094	17.7074616373732	-0.200911819897452	0.297526889179556	-0.675272814673912	0.49950245236512	0.756329076105829	-0.360416295504323	-0.382917893605672
SCAMP3	-0.131199052168095	0.0637213435444776	0.0394990407586274	81.3530580834084	-0.154007207412305	0.114334646134198	-1.34698634770376	0.177984629675562	0.464994852964239	-0.233426877703031	-0.258752944508552
CLK2	-0.210031960565562	0.114062748898587	0.0655670522108362	43.8330947060702	-0.260268278914425	0.191538707006842	-1.35882863041948	0.174200898636558	0.459694903987976	-0.530201528933146	-0.54004512101346
FDPS	-0.126794772914895	0.0855135937515287	0.138142424478821	130.869849140815	-0.151336791434548	0.140711035216604	-1.07551473273995	0.28214433977332	0.582338472223338	-0.216846512144294	-0.251683872910286
ASH1L	0.0469942408884827	0.0192704817956631	0.0147416453037481	1073.15323265309	0.11899158099945	0.0412409684169383	2.88527611176508	0.00391070509731566	0.0507176686310122	0.437400235915304	0.463923970847168
ASH1L-AS1	-0.329956919807333	0.130766997645318	0.0116277998349291	8.34093690391124	-0.448218246195524	0.272224436859285	-1.6465026114728	0.0996603228727544	0.339521191771041	-0.981671462952549	-1.03758250345433
MSTO1	0.00440363336025528	0.0840247891194824	0.958203009856553	96.2634912887013	0.0589425829827698	0.137608127224491	0.428336495609829	0.668406151866389	0.853082330774446	0.277063481229815	0.304963468094154
YY1AP1	-0.0650863125929494	0.0301273354559766	0.0307437275441667	241.162968824834	-0.046557416509311	0.0640534627092407	-0.726852453249094	0.467316346578601	0.73656775900849	0.0154613801087495	0.0256859861444067
DAP3	0.0341956629178182	0.0477148378334268	0.473579421387328	176.241554475426	0.0994206579572565	0.0808783341977372	1.22926193947301	0.21897361245891	0.515427227352621	0.389218663134369	0.412116216032283
GON4L	-0.123589273503591	0.0653428954676905	0.0585715380971989	156.122107256096	-0.12892449156769	0.108565947518447	-1.18752237248041	0.235021637230096	0.532465914199392	-0.204779077501241	-0.192354482373289
SYT11	-0.0738458586685924	0.0531099355499341	0.164397136298614	691.593902913941	-0.0863654738915825	0.0921846478573332	-0.936874803983017	0.348822961126767	0.643202909452701	-0.0175148386351551	-0.0796931046665498
RIT1	-0.224641728846955	0.088776875302057	0.0113929909879698	20.1374682977493	-0.27962551157385	0.183404347088913	-1.52463949743945	0.127349040113427	0.390167082072284	-0.585201515289127	-0.591287198934467
KHDC4	-0.0807629614436959	0.0490233164652119	0.0994676855301916	112.449030830303	-0.0861690032800398	0.0892729555523962	-0.965230766102118	0.334429240275571	0.631150011665728	-0.0435549886858687	-0.079173011605574
ARHGEF2	0.0839869607455923	0.043559135681452	0.05384100105251	534.531169737723	0.169756152668236	0.0784433407616734	2.16406072229878	0.0304596894480587	0.175002379203083	0.576663162487728	0.598306926450691
ARHGEF2-AS2	0.0707895560326915	0.119342447053573	0.553071891717114	8.93898907069042	0.168874488614628	0.270241857019033	0.624901303141705	0.532035837008458	0.778671492358824	0.526980165114772	0.595973003057299
SSR2	-0.135336443754335	0.0717839020891881	0.0593851109935654	50.731629828909	-0.160091744168273	0.125139819536286	-1.27930298094966	0.200790383293448	0.494531405887905	-0.249002516988316	-0.274859808131475
UBQLN4	-0.197291467143593	0.10390343585498	0.0575912542759783	38.285477979783	-0.251975645992274	0.182793571066845	-1.3784710508234	0.168057899846486	0.45014597911176	-0.482238621453686	-0.518093029521689
LAMTOR2	-0.185416207154023	0.163857486929638	0.257815282555013	18.3580187216395	-0.305086393465583	0.292291216167581	-1.04377544240216	0.296589295990478	0.595571791238326	-0.437532974873929	-0.658686734642303
LMNA	0.0273622445894093	0.0512074145030789	0.593105313077322	192.080947435582	0.0819689033488701	0.0912915512665797	0.89788049618648	0.369249263736378	0.661449867908077	0.363493551853454	0.365918281377308
SLC25A44	0.030442758523614	0.0708545073642055	0.667449033507382	40.3395022076416	0.0928949969907343	0.14057011801859	0.660844554305982	0.508712006614481	0.762155112646504	0.375090465718711	0.394841617249704
PMF1	0.135422687577586	0.0654904530322112	0.0386566377447528	89.7394004977354	0.257299513276149	0.126259521635665	2.03786225341969	0.0415637104518191	0.208568010599323	0.770298285200298	0.83004995422039
BGLAP	-0.176136131021613	0.154536714199842	0.254382619911288	8.53540969430965	-0.246477285962802	0.341225569674093	-0.722329473134776	0.470091936487652	0.738632683159653	-0.402597166801249	-0.503537881168352
PAQR6	0.0786909303355957	0.0708674588386664	0.266828497031552	117.02452182549	0.158142701679024	0.126943099596256	1.2457762744253	0.21284654217393	0.509350635764663	0.556725707308397	0.567564031999231
SMG5	-0.0537020382995521	0.0461306798009789	0.244371947290162	154.594144400001	-0.0259540684955214	0.0807611335250591	-0.321368303819909	0.747931300095606	0.893675470337866	0.0583186601661664	0.080226755629978
TMEM79	-0.25227552121193	0.109724697307042	0.0214953970357774	18.724747996016	-0.321629188568394	0.190911412109443	-1.68470383731704	0.0920457257975663	0.325277813429624	-0.689231789675711	-0.702478489931083
GLMP	-0.13988540681966	0.109685173083574	0.202190479725027	15.8895029515912	-0.236370008477849	0.207332353624573	-1.14005365947784	0.254263946434863	0.554409565859061	-0.266127559747919	-0.476782098998165
CCT3	-0.297766725835616	0.0974231672371459	0.00223992575493818	148.186310027037	-0.411684212264361	0.154465564553252	-2.66521676501193	0.00769387120879667	0.0772066015934522	-0.86048814264652	-0.940870341834575
MIR9-1HG	-0.283068632492946	0.263083143428234	0.281942267056082	57.0174870804049	-0.374336054276692	0.400853659998163	-0.933847165767196	0.350382735787242	0.644773740824629	-0.805155647446349	-0.842003047346668
MEF2D	-0.0439447343319892	0.0650477704058614	0.499309670732281	124.148486571346	-0.0372570124148483	0.111457324293576	-0.33427154878323	0.738174657636649	0.887882385907855	0.0950510418679777	0.050305829264042
NAXE	0.178199425288808	0.0679018538731348	0.0086810036336905	80.3184430196716	0.302497228654793	0.122775013623501	2.46383380239259	0.0137459833315431	0.109623191249405	0.931335746243888	0.949696439543611
GPATCH4	-0.0480642806877216	0.164871874292438	0.770649791609321	12.1543534063057	-0.0295413745344423	0.295839005680129	-0.0998562527835948	0.920458447913276	0.968124479371794	0.0795425828018139	0.0707305110578806
HAPLN2	-0.220972477152449	0.111610913408312	0.0477207786434865	938.997680711977	-0.284695872545635	0.177868078419797	-1.60060127188031	0.109465260390468	0.359102055140483	-0.571388237128411	-0.60470935676948
BCAN	-1.411404165069	0.536046491083269	0.00846372508982996	20.4042743282315	-2.04893540961133	0.790234585133088	-2.59281920604153	0.00951927975286401	0.0883659061422915	-5.05289166223943	-5.27496886236198
NES	-0.00923412674128872	0.245892066979438	0.970043621748895	21.3967379213377	0.00594713252794304	0.387787563432507	0.015336057905782	0.987764075812641	0.994914230485994	0.22572272037282	0.164674974927596
ISG20L2	-0.24901587905767	0.120148262583701	0.0382121646343775	23.4695008915235	-0.311325855279806	0.219548139134472	-1.4180300343567	0.156181996258187	0.43410098500107	-0.676960529067286	-0.675203712771091
METTL25B	-0.001876311208588	0.0668641064595633	0.977613051792422	72.2329689813723	0.0433020617067874	0.11895540476027	0.364019287682251	0.715843606563959	0.875983775786128	0.253421979260026	0.263560193976928
MRPL24	-0.242243569352675	0.0824088924308737	0.0032870841632142	35.874751321445	-0.337879879012513	0.151844934016797	-2.22516398851435	0.0260702313818774	0.161418228790017	-0.651465467530436	-0.745496991628036
HDGF	-0.0605075555021478	0.0634245694260811	0.340079522085834	59.9195357084196	-0.10850177704481	0.124845809922574	-0.869086252170578	0.384799955684679	0.672355501378148	0.0326985855641012	-0.138291882240701
PRCC	0.161561319843922	0.0314627652072053	2.8214304637092e-07	118.616923275094	0.26489928535945	0.0728774274911196	3.63486053883734	0.000278131049638886	0.00971617589894641	0.868699874487892	0.850167918400813
ARHGEF11	-0.0881488040392696	0.0865505738603694	0.308456620553055	172.622882535831	-0.0822516922681887	0.145557133620996	-0.565081835716529	0.572018102785527	0.803894562546983	-0.071359758355033	-0.0688031844902106
ETV3	-0.240278181133368	0.0973354088028178	0.0135658357946357	17.8673338347173	-0.384682708251289	0.193730764605688	-1.98565627423325	0.0470715033125701	0.222972035904011	-0.644066559952705	-0.869392502157498
IFI16	0.0475619119174602	0.0620821564349855	0.443609405740981	173.917707778193	0.117129149661736	0.109603979552691	1.06865781826313	0.285223885222774	0.585616455395913	0.439537292318055	0.458993779976976
DUSP23	-0.754493583415404	0.186951925895044	5.44252360951293e-05	7.80562395945914	-1.10652984748571	0.338555190156488	-3.26838837406169	0.00108161833515147	0.023341288725288	-2.57988371768055	-2.78025176631465
SNHG28	0.233330276010776	0.157448613877329	0.138354778061973	11.7845297378973	0.345117985883576	0.277371509246922	1.24424453982526	0.213409575793794	0.510151237196402	1.13888154567753	1.06252125295548
ENSG00000272668	-0.933305899860631	0.284310533482628	0.00102818391701439	8.8823929310718	-1.23435320774595	0.440578872416201	-2.80166227893899	0.00508400644200777	0.0596951026651708	-3.25304120898004	-3.11862320100375
TAGLN2	0.327228305293717	0.158714432289923	0.0392322490737656	15.9757895682893	0.522416186865175	0.275207498166083	1.89826291197163	0.0576614570126478	0.249107937508069	1.49237040531899	1.53186149336067
KCNJ10	-0.00634161873136405	0.0696859853327022	0.927490378237908	339.651863954932	0.0188971811222749	0.119084661259143	0.158686945257814	0.87391552401914	0.951352489383671	0.23661186645757	0.19895608374242
PIGM	0.0613236964594769	0.0693476015624472	0.376537304687579	84.6609920215096	0.129747035031925	0.119356064384064	1.08705858978748	0.27701091721073	0.576408543371882	0.491344956030894	0.492395592969225
ENSG00000225279	-0.0329389467795014	0.11106693550682	0.766796015616762	18.2764858231191	-0.00529286835292812	0.205402093527158	-0.0257683271968614	0.979442124691526	0.991887202001723	0.136483469375717	0.134920670110199
KCNJ9	-0.0502085796974078	0.377817780751748	0.894279591021382	9.29892650886475	-0.104360728879321	0.580329215582781	-0.179830217188909	0.857285860431605	0.945087441086522	0.0714701470174561	-0.127329782621192
IGSF8	-0.0993675896181367	0.0629051293850639	0.11418885606573	292.556427664498	-0.117448687642919	0.102176405249738	-1.14946975630873	0.250362330677996	0.550012791446453	-0.113594039000966	-0.161975964469127
PEA15	-0.234067573842335	0.177377502248218	0.186968185027968	101.133219808963	-0.331361625670191	0.264689725650629	-1.2518869965794	0.210611043665592	0.50673540087236	-0.620686085348994	-0.728242002159613
DCAF8	0.0365988989966211	0.0395750800378401	0.355071725667905	328.052217186182	0.101492252826483	0.0764241242384289	1.32801329210978	0.18417371582062	0.472750287458079	0.398265894342869	0.417600100406529
PEX19	-0.14253153972492	0.103837763447317	0.169865272475271	31.8605638968475	-0.193113466766769	0.177334784990621	-1.08897680044545	0.27616411639328	0.575686683330436	-0.276089201225201	-0.362274249660862
COPA	-0.00581221425855182	0.0567983840394661	0.918494245971102	595.461107349637	0.0414956235719414	0.0976460613611048	0.424959522110026	0.670866182717738	0.854065214916697	0.238604864444989	0.258778227189946
NCSTN	-0.063901046927796	0.0601585323578392	0.288139966721444	90.1115367072412	-0.0489390716438579	0.110876733024516	-0.441382698686089	0.658935965360012	0.847738286167682	0.0199234355059375	0.0193813164567174
VANGL2	0.0202324308674689	0.114000110522328	0.859133500693135	13.5315379709554	0.0511797034237906	0.213750490185996	0.239436659907804	0.810767006064664	0.925869766645801	0.336652629405228	0.284413729076633
USF1	0.0681354829675456	0.135389986809034	0.61478606388281	21.9561608937018	0.154750280406222	0.229312204707649	0.674845373378683	0.499774009677072	0.756329076105829	0.51698863208295	0.558583682469924
ENSG00000289121	-0.340392962569607	0.100204700059049	0.000681349390356875	19.3147469922022	-0.424285392968268	0.191443552183563	-2.21624279391477	0.0266748785225076	0.163751391224107	-1.02095902716851	-0.974227934569398
ARHGAP30	-0.453429521362682	0.168786500209468	0.00722246854289554	8.24331844536852	-0.603665596603194	0.316562666134508	-1.90693869234313	0.0565285269689679	0.246928732260129	-1.4464968640187	-1.44907961062609
PFDN2	-0.0940364583457195	0.0582245514252892	0.106296533166827	92.2192991675751	-0.111295459177118	0.106465929413741	-1.04536220920599	0.295855595855844	0.595007384739892	-0.0935244429883896	-0.145687261530135
NIT1	-0.0259195070628899	0.0676837598109909	0.701756714196153	29.2500934068971	0.0249865024016227	0.132093535439422	0.189157647408731	0.849969260827071	0.942309684299777	0.162908877445466	0.21507561285964
DEDD	0.0580453889579011	0.0795778595705922	0.465747041837928	36.7040575830387	0.1336367204133	0.145278871922395	0.919863422980638	0.357644135121098	0.6508368363509	0.479003427788654	0.502692290069861
UFC1	-0.422926370959415	0.0767667055374523	3.60381838589388e-08	33.702179226117	-0.57865469189178	0.145580181800657	-3.97481775839608	7.04331678009769e-05	0.00410849893225087	-1.33166459401406	-1.38287124548185
USP21	0.142854963147248	0.0977971295346002	0.144090220460908	17.5175231059825	0.317516309084454	0.206005925703603	1.54129696997789	0.123244526010564	0.382593627341185	0.798277856611156	0.989454647920772
PPOX	-0.208856148612352	0.092968059429914	0.0246696576164208	32.05764282087	-0.264942836475539	0.169028372354304	-1.56744594286329	0.117010492297902	0.372237712816236	-0.525775063014032	-0.55241951600097
B4GALT3	-0.379633242756882	0.0932597906965033	4.68707577599263e-05	15.7609158766775	-0.501050258108641	0.213316044426657	-2.34886344088812	0.0188308116745008	0.131766360580399	-1.16868312746473	-1.17743834539243
ADAMTS4	0.162902764799341	0.0620125220911216	0.00861581982008439	201.490244728258	0.272025598535164	0.113529496240975	2.39607861870337	0.0165715354573165	0.121627786065293	0.873749883004408	0.869032551660344
NDUFS2	0.00816181458132247	0.0614315371281298	0.894303837089233	234.178541011786	0.0500891523314161	0.107789706925767	0.464693278792491	0.642151122253852	0.838169083548019	0.29121154380691	0.281526844105237
TOMM40L	0.536365829596193	0.278337504161228	0.0539753948346263	6.83708207937771	0.853289845842342	0.462523391514362	1.84485771205768	0.0650582395740325	0.266245768294071	2.27969028347271	2.40774360490115
MPZ	0.625024322485612	0.45962398672611	0.173874198070556	5.67563498939373	0.928072924403099	0.707613549580722	1.31155335416203	0.189670880446782	0.478674404120181	2.61345436551297	2.60570787005231
SDHC	0.0955825244891998	0.0560056744327112	0.0878856639696672	74.9317495832219	0.18362146610169	0.109429692895095	1.67798575728179	0.0933498794965542	0.327288107694218	0.620315863571331	0.635010905984166
ENSG00000288670	-0.126347102636346	0.183077972719828	0.490114151561284	10.0031029307619	-0.158068617487341	0.331467064723926	-0.476875787399855	0.633450574377048	0.833996185967944	-0.215161210999338	-0.269504227772837
ENSG00000283696	-0.0160712922781281	0.147131284917221	0.913019300483962	9.49234315713304	-0.0396572085250397	0.277935575368529	-0.14268489549226	0.886539046301167	0.955512908734267	0.199983502337535	0.0439520782776249
ENSG00000283360	0.22188579047539	0.126916571899464	0.0804154371927366	10.1253785504102	0.301471130809278	0.267138059287276	1.12852182730384	0.25909960399464	0.558855926810197	1.0957975941614	0.946980173914141
ATF6	-0.0376264518288769	0.0394897922752017	0.340684000199539	305.584859530476	-0.00797773591727334	0.0712458194952799	-0.111974793381412	0.910843392823949	0.96419355014916	0.118836870963366	0.127813342561869
OLFML2B	-0.200658098928906	0.210434809282797	0.340316320720359	14.8805939957352	-0.31089775502959	0.363015883870961	-0.856430169706025	0.391759882802544	0.676881203591266	-0.494912655612986	-0.674070454377935
NOS1AP	0.532302555630257	0.115408631240393	3.98182436301531e-06	91.2576110497762	0.849751673150332	0.2036302772951	4.17301240482463	3.00598568551681e-05	0.00239011647542461	2.26439366764809	2.3983774251392
C1orf226	-0.307782262688742	0.218133541353407	0.158250242977705	5.97075079676284	-0.371788832267185	0.401803941104088	-0.925299117887129	0.354810337482318	0.649132078696746	-0.898192668800531	-0.835260092349445
UHMK1	-0.372145437213871	0.090542937030669	3.95394908423686e-05	87.174274325339	-0.538787399556904	0.157538743387983	-3.42003108549616	0.000626139803183158	0.0161466708318931	-1.14049450771596	-1.27733534909283
DDR2	0.349411781884374	0.248619870200606	0.159900673737379	8.49816682167254	0.563975230057266	0.409963966947109	1.37567024306316	0.168923748646373	0.451838893555916	1.57588240128735	1.64187575867637
HSD17B7	-0.128740207749952	0.0889156550116768	0.147647439242357	87.072508784545	-0.135288570458165	0.149052190089996	-0.907659058055301	0.364058381346394	0.656901043871515	-0.224170303139725	-0.209201344326069
RGS5	0.306458300789587	0.162641887207813	0.0595308971631833	25.8817865464717	0.520905389793698	0.286833753086323	1.81605332074336	0.0693621932306223	0.276166967861298	1.41417957146464	1.52786214166503
ENSG00000232995	0.00590546371991546	0.127005351126223	0.962913523280556	7.45735116443233	0.0526076624191847	0.260226584827471	0.202160983875123	0.839790873694071	0.938644890356183	0.282717277217497	0.288193793479297
NUF2	-0.12337489320597	0.0807733582173297	0.126656451256675	25.2546518960472	-0.14216250051646	0.157999044397935	-0.899768103396951	0.368243672102563	0.660623015302987	-0.203972020659746	-0.227397874060871
PBX1	0.00412542082344474	0.049863643579961	0.934063015392846	910.827295528128	0.0500297003018707	0.0868507493109793	0.576042241417326	0.56458663008737	0.799252671121989	0.276016121310484	0.281369463885444
MGST3	-0.0997268576465614	0.0869801737419933	0.251568889965408	110.731711816495	-0.0920330651634212	0.150344776537993	-0.612146742192697	0.540440674299444	0.785110997831614	-0.114946540716319	-0.0946962385692973
ALDH9A1	-0.265836455365237	0.119175553617805	0.0257057089856978	33.8274289998447	-0.362560250939347	0.20236565642208	-1.79160959102242	0.0731955257102855	0.285974212470896	-0.740283331290934	-0.810830377016597
TMCO1	-0.0319902054527413	0.0932636350103965	0.731592179297106	66.1085511291638	-0.005023210430396	0.157537713129637	-0.0318857645614191	0.974563151102514	0.990817661969009	0.140055104395666	0.135634503152428
TMCO1-AS1	0.110122217111812	0.0967345804473788	0.25495534621551	18.1651817842469	0.250498617478827	0.181114126795254	1.38309817081254	0.166634766493433	0.448418478913218	0.67505204284957	0.812046759315909
UCK2	0.259811407580461	0.140071467206381	0.063617806093558	38.0932878280734	0.431274965029724	0.238038977312897	1.81178296889934	0.0700197376839752	0.277708923985315	1.23857250907759	1.29059427953534
POGK	0.0401512848036571	0.0415236291204419	0.333568889582686	118.621236726554	0.0909182960890078	0.0829328998068618	1.09628743599636	0.272953005921153	0.572011467226978	0.411639218762189	0.389608934282312
TADA1	0.0789225539367116	0.0434847618640904	0.0695319987413999	64.9410239665848	0.142136869049325	0.0855857466204505	1.6607539767067	0.096762867871771	0.333563455233837	0.557597678352409	0.525193712995895
ILDR2	0.269760506813944	0.23172130876335	0.244359477793053	29.2357733356845	0.431141872235781	0.374319888174051	1.15180060118876	0.249403020795365	0.549482847224878	1.27602692392911	1.29024195896153
MAEL	0.0482796894109322	0.543288317968661	0.929188653734216	5.90901025054344	-0.352381876507232	0.832747573024891	-0.423155693179905	0.672181670715714	0.854667294723014	0.442239440058336	-0.783886388434341
POU2F1-DT	-0.453224073486832	0.161961387841344	0.00513649865127278	6.22268761844859	-0.601454125773815	0.319695163457575	-1.88133633073755	0.0599261818772292	0.255004684278316	-1.44572343420442	-1.44322544941654
POU2F1	0.0731767682217525	0.0275927323251577	0.00800093097050173	640.69522661425	0.151451985891142	0.0562187170822482	2.69397798013725	0.00706048290704875	0.0734532170345461	0.535967072730166	0.549852503405137
CD247	-0.128605504458478	0.184838835242144	0.486572242403675	20.1769944974354	-0.13957627671839	0.314885841123845	-0.443259932616324	0.657577733384749	0.846888098973532	-0.22366319864289	-0.22055167431148
CREG1	-0.0980226465775624	0.145601643199716	0.500804244614004	56.0357239051267	-0.106762696544986	0.237856404040932	-0.448853571866046	0.653537290164851	0.844680788779114	-0.108530861580461	-0.133688223233716
ADCY10	0.0439909921141876	0.340671288987943	0.897254531998685	8.37713058933644	0.202075633293685	0.519629531854046	0.38888404316182	0.697361926630591	0.8679176945804	0.426094194749667	0.683862407118504
MPC2	-0.190648506281593	0.119372272444091	0.110245191966417	26.9266428891108	-0.317064212518471	0.21200301295189	-1.49556465308548	0.134767140042247	0.401563054348925	-0.457230507037617	-0.690394176921405
DCAF6	0.0672121461025768	0.110202900014413	0.541931675073954	110.573493825219	0.152764095809619	0.18233416077419	0.837824876923687	0.402129064956586	0.686724258304326	0.513512634791471	0.553325894455732
TIPRL	-0.171619328921171	0.0992543430720783	0.0837936433390094	49.3624968990841	-0.232130484582736	0.174640117656579	-1.32919335887765	0.183784185544783	0.472606752227393	-0.385593197326021	-0.465559316402969
SFT2D2	0.108550699527668	0.0599167949210237	0.0700340029831829	152.536670113242	0.207452365441448	0.101020037553816	2.05357640389841	0.0400167078683374	0.204414219390153	0.669135902085298	0.698095584583667
TBX19	0.308309851947031	0.116795053349195	0.00829669747640111	24.157316648041	0.531563931887842	0.204751097725419	2.59614692078816	0.00942757435941617	0.0878810455639087	1.42114992762878	1.55607722044833
ATP1B1	-0.0783476593116688	0.0441341210154244	0.0758619987103205	1311.07545912887	-0.0826959307100098	0.075421876572749	-1.09644488400185	0.272884130832884	0.571973359432868	-0.0344623335698902	-0.0699791635803944
NME7	-0.0238250251644982	0.0974169535386669	0.806791296356459	105.657183401744	0.0200295146067761	0.166721614567281	0.120137479826847	0.904374242779644	0.961604006610721	0.170793771553	0.201953574223949
BLZF1	-0.0668752207333202	0.0465432652948322	0.150763489658605	173.04892182388	-0.0565184728289896	0.083407122726832	-0.677621658453489	0.498011610025047	0.755264447156214	0.00872685007258112	-0.000682722290784304
SLC19A2	-0.23185412964648	0.309502989238657	0.453786341248141	7.57609774430644	-0.444806453133801	0.552392713036516	-0.805235917557074	0.420683553424363	0.701909930882168	-0.612353345347443	-1.02855087331405
C1orf112	-0.0324836356509433	0.110124365985734	0.768015053102409	83.088126492971	0.0244995891533933	0.184826055944248	0.132554844760544	0.894545445842659	0.95778599435446	0.138197535292171	0.213786665878141
SELL	-0.16627442697899	0.182946380435693	0.363418894863936	16.3033880545017	-0.22356602509406	0.299442277611054	-0.746608083793864	0.455300167367875	0.726978201733214	-0.365471760200395	-0.442887651078101
METTL18	-0.219483746629059	0.18525476960568	0.23610956431342	7.70599568209291	-0.316977701692932	0.352658542558489	-0.89882326227887	0.368746807373374	0.660954272700243	-0.56578375683159	-0.690165167199753
SCYL3	0.111698606470069	0.0878886640757997	0.203760569628635	56.0970571439525	0.210368945482527	0.157297027596807	1.33739936918425	0.181092310261214	0.469212995955666	0.680986523912237	0.70581629675143
KIFAP3	-0.170688106363462	0.155910861244382	0.273612992020611	68.2120719232794	-0.220648516840033	0.249988442544635	-0.882634871412651	0.377433581279519	0.668244865062033	-0.382087513527214	-0.435164481763646
GORAB	-0.0100018607991516	0.198198627220706	0.959752776286941	10.8952456225041	0.138118918203011	0.357427100695934	0.386425421950616	0.699181625529178	0.868644731567965	0.222832505970087	0.514557474129936
FMO4	0.104014689923854	0.0745806668117378	0.163118323108675	51.8643380021139	0.210368766032593	0.128732791954778	1.63415057529781	0.102227237518194	0.344575180108009	0.652059623973611	0.705815821715167
PRRC2C	-0.0408942283432845	0.0390800231856618	0.295365858144413	640.353114599909	-0.0112531351469657	0.066649273850729	-0.168841076530987	0.865921647723561	0.948501957383463	0.106534987713395	0.1191427714372
VAMP4	-0.0490209071545933	0.10415475801436	0.637887470598917	44.7280071053283	-0.0213255582291715	0.186022775749982	-0.114639501228782	0.908730868643958	0.963285738726955	0.0759412633549665	0.0924792551426609
METTL13	-0.116900065994654	0.0985654967035696	0.235616742790682	23.491039738523	-0.130200016304662	0.189466567364435	-0.687192564449778	0.491961389350287	0.752308346115954	-0.179596862791346	-0.195731025865433
DNM3	0.0529506488253402	0.0252142008317715	0.0357259557167952	5905.62115340678	0.133357061523863	0.0531866847603617	2.50733923583916	0.0121643902749505	0.102270081317756	0.459823750713624	0.501951982668698
DNM3-IT1	-0.0984854175452399	0.0970801396859958	0.310355942238393	12.8594102875676	-0.0349842109139624	0.196723972567535	-0.177833999879971	0.858853344875434	0.945800740383022	-0.110273010834164	0.0563223437966955
PIGC	-0.287668231697978	0.0548860207295538	1.59541673458693e-07	211.779095845088	-0.368635552577519	0.0917521722219836	-4.01773106456432	5.87612053247857e-05	0.00375565636712195	-0.822471315200091	-0.826912793620982
C1orf105	-0.569442801384175	0.155398151351764	0.000247907761986868	11.9421377013444	-0.765311644168361	0.274529051479125	-2.78772552502173	0.00530794944211033	0.061357464896442	-1.88324087633966	-1.87698578454525
PRDX6-AS1	0.0721355832753927	0.04318040520844	0.0948080441490145	178.954159780772	0.158199653036463	0.0814650466151975	1.94193288544624	0.0521452256770231	0.235721125074002	0.532047424126514	0.567714792489997
PRDX6	-0.279180527770209	0.106517522858751	0.00876768484204692	35.6820453626953	-0.404289848588305	0.193722340018537	-2.08695521925668	0.0368921826524077	0.193636847100535	-0.790518474386354	-0.921296130668586
KLHL20	0.0261323558323071	0.0394519831717302	0.507725262135632	130.66233018386	0.0851803921665135	0.0753657860274205	1.13022628246088	0.25838088777989	0.55803587695453	0.358863508203402	0.374419670141471
CENPL	-0.595247486856511	0.150698534152704	7.81765969804206e-05	6.76926210297785	-0.722442029033715	0.310176304883156	-2.32913352071126	0.0198519933771328	0.13662180707457	-1.98038528832232	-1.76350219947796
DARS2	0.0295746570941904	0.10254721951179	0.773040276740904	19.3800432786033	0.107815708663775	0.194346269004994	0.554760887439545	0.579058223225677	0.807670433940544	0.371822407947068	0.434339425827966
GAS5	-0.0400626530459782	0.0792086016028201	0.613006433185395	40.9136198636773	-0.00907663656993335	0.150604424235203	-0.0602680606232266	0.951942139618903	0.981933830195314	0.109665539076353	0.124904354802008
ZBTB37	0.0625055565898893	0.0439533601531386	0.155000636246395	257.565225390969	0.143124117951951	0.0814116666280479	1.75802957831405	0.0787424766930389	0.298056674317261	0.495794190939715	0.527807138483198
RC3H1	-0.0499544559077847	0.0421084353062497	0.235492417567925	359.718883766047	-0.022660579636515	0.0776735447696277	-0.291741283389654	0.770484442027114	0.906715811523054	0.0724268223522598	0.0889452132584248
RABGAP1L	0.091645395230952	0.0357010242004577	0.0102575435653711	1017.37736556126	0.178323424071894	0.070886816489749	2.51560773783206	0.0118827352903181	0.100652871279688	0.605494132568166	0.62098603542048
RABGAP1L-AS1	0.0722505649947805	0.126092472712907	0.566646959320939	10.920582103115	0.174810437383298	0.253777166405551	0.688834381198584	0.490927496937461	0.751900121782376	0.532480284721954	0.611686527541452
ENSG00000289425	0.505027011036347	0.179232041197652	0.00483648717129328	8.95470010711534	0.764860122637135	0.319345926350367	2.39508338615216	0.016616585823076	0.121695645852189	2.16171205411233	2.17365421584748
ENSG00000287697	-0.241192806888761	0.158201238265197	0.127360161010074	5.77311375762492	-0.205142739560654	0.321135927248663	-0.638803454095646	0.522950800972789	0.772229171924388	-0.647509763369661	-0.394117899250785
CACYBP	-0.789913039679804	0.161675398617199	1.03011738891584e-06	98.2905744970282	-1.17785643481767	0.27233358340853	-4.32505025665805	1.52497091789003e-05	0.00163118424024906	-2.71322393045856	-2.96906607723448
MRPS14	-0.276050184986415	0.0531100262840773	2.01765292311944e-07	45.5559344126001	-0.350779133506128	0.110940580416802	-3.16186495679268	0.00156762244260687	0.0289230671109704	-0.778733974654246	-0.77964363931855
COP1	-0.0457736254883791	0.04420604475828	0.300453774510945	414.721673285164	-0.00939347699467917	0.0784870205049993	-0.119681915993751	0.904735126324696	0.961698610498318	0.0881659916255222	0.124065621186568
COP1-DT	0.0724281842529014	0.0623222794285136	0.245172277824459	151.629489366869	0.15453993897074	0.109416538693402	1.41240018023034	0.157832163437426	0.436101819915931	0.533148950821583	0.558026870842114
PAPPA2	0.163226910262062	0.100293728051308	0.103633344134308	50.7652187244339	0.265052960304425	0.184652987312617	1.43541116860293	0.15116996524956	0.426468510201398	0.874970162182259	0.850574723631884
RASAL2	0.41655606028844	0.271988930011792	0.125641313949377	33.6341602822438	0.714221191446498	0.409026007570515	1.74615104718829	0.0807847085301967	0.301852345887096	1.82865399389429	2.03960385319692
FAM20B	0.136967903503601	0.0885501994894443	0.12191568903804	79.7211138973739	0.240020307155522	0.149227763267014	1.60841589996932	0.107744121657605	0.355457144258406	0.776115410647531	0.784308786460274
TOR3A	-0.2506954235845	0.136817882113481	0.0669023640816999	11.6419157636905	-0.267523012832953	0.284903107438424	-0.93899647230339	0.347732555548785	0.642387499999672	-0.683283348449545	-0.55924970708679
ABL2	0.00446454025122218	0.0551610715135548	0.935492507347276	192.7216038878	0.049417092716968	0.0988306131795354	0.500018072610731	0.617062352030265	0.825344838131599	0.277292771531183	0.279747781377779
SOAT1	-0.0576714568560341	0.0897375956439221	0.520439724697189	32.9454438323643	0.0141389836213354	0.189632545695519	0.0745598998815187	0.940564880532422	0.975887769250668	0.0433753727544321	0.186360278784319
TOR1AIP2	-0.121099016026407	0.0627912941877643	0.0537810810841141	114.785495780519	-0.147957050732848	0.112719321839345	-1.31261480568279	0.189312778048425	0.478041604758197	-0.195404245222592	-0.24273709113438
ENSG00000272906	-0.377810994022424	0.115004957708328	0.00101920362189334	19.1828166077412	-0.52022102351235	0.200524020989193	-2.59430775897112	0.0094781602247192	0.088229452461184	-1.16182308330784	-1.2281868109353
TOR1AIP1	-0.0547652977135092	0.0443241232933752	0.216620617492968	103.703550602401	-0.0408782353557091	0.0870627894172294	-0.469525909166648	0.638693769796124	0.836909231822738	0.0543159099421956	0.0407198005496233
CEP350	-0.0324552180644026	0.0297328541399136	0.27502619386535	653.769003900453	-0.00264332260773824	0.0538487569281314	-0.0490879039467173	0.960849243039383	0.985111995434805	0.138304516240938	0.141934494447542
QSOX1	0.0611655820456115	0.0600889355590524	0.308717140717655	67.2405677085265	0.13744590016374	0.117648799321015	1.16827286769589	0.242696716042692	0.541497032386551	0.490749717938284	0.512775874279515
ACBD6	-0.0186812309586023	0.0346551626459404	0.589845076788292	439.773613785918	0.0244539059686832	0.0605013243389488	0.404187945237102	0.686074517601651	0.861288345270108	0.1901581177694	0.213665734268143
XPR1	0.121864454417361	0.0987448122062457	0.21715250677594	115.721598441715	0.219921569664901	0.167438293385489	1.31344846640655	0.189031875124487	0.477920101959579	0.719256911753375	0.73110381182735
KIAA1614	0.0333674713158586	0.154802830616876	0.829339937833249	42.6340782038338	0.100078337172472	0.250091935915555	0.400166190109641	0.689034115138359	0.86293528292639	0.386100850043115	0.413857211255415
ENSG00000243155	0.225859754984276	0.103247029854639	0.0287011863351197	23.4458331193842	0.378401157721562	0.195759989683678	1.93298517400316	0.0532380242265	0.238589455746504	1.11075799528195	1.15062779766604
STX6	0.026564972764063	0.0993660668925567	0.789203917127258	154.089992480915	0.0842324946905716	0.163118260847434	0.51638911703059	0.605582665237107	0.821422953111015	0.360492139464737	0.371910414961357
LINC01344	-0.327608988574044	0.178843946207306	0.066979016636475	53.7210337953865	-0.451542641825452	0.284169902216106	-1.58898827181938	0.112063040569828	0.363650572497009	-0.972832432564907	-1.04638277686666
GLUL	-0.11021520208114	0.087267483390132	0.206604126651718	987.133677403319	-0.135251638771516	0.143481718502675	-0.942640220530917	0.345864959836984	0.641870835979125	-0.154430999996439	-0.209103579506153
NPL	0.251186078415261	0.112811233083326	0.0259736709996118	32.4830409239401	0.404902912859554	0.21340013339347	1.89738828378794	0.0577767108057648	0.249363910482522	1.20610156379874	1.22078271214775
DHX9-AS1	-0.0757004007551604	0.0858971063290723	0.378159995783151	44.1867301430635	-0.0442656110959336	0.151711078383162	-0.291775732976705	0.770458100566575	0.906715811523054	-0.024496454461858	0.0317528074529211
DHX9	-0.0539646377951652	0.0344446145056108	0.117183063922483	236.844928760325	-0.0399228070866034	0.064044997115919	-0.623355591918361	0.533050873506222	0.779729913304437	0.057330077158029	0.0432489910943064
SMG7	-0.0465124407492127	0.0329608092210899	0.158202224725525	244.42275507647	-0.020132240416646	0.0679758493920129	-0.29616754474879	0.767102133090744	0.904800780089214	0.0853846450303684	0.0956381821137734
ARPC5	-0.118776477177177	0.0496130862307429	0.0166632315390955	205.438335067625	-0.139310941698792	0.0927884564190318	-1.50138225243952	0.133256721558724	0.399023377400008	-0.186660807095542	-0.219849284771166
RGL1	0.108419311992205	0.0375271278885973	0.00386356443956597	750.552170228239	0.204743994787522	0.0710532729425858	2.88155613820865	0.00395716736002336	0.0509725370273552	0.668641280095501	0.690926040128156
ENSG00000289581	0.0949669395099401	0.0674186961257469	0.158949247844787	41.3117512532031	0.216019909643157	0.126894829077006	1.70235391949711	0.0886890427344126	0.318939633811229	0.617998430138567	0.720775415698984
COLGALT2	0.0735830232299211	0.0380594480055825	0.0531905428448643	1544.67015887705	0.151241889558309	0.0695750880918817	2.17379371993862	0.0297206303906398	0.172837692972646	0.537496461798902	0.54929634060814
TSEN15	-0.0438457864322595	0.0373907917189507	0.240941827926092	298.251447080504	-0.00075832263179496	0.0706011478328603	-0.010740939135865	0.991430135276322	0.996278022043264	0.0954235414881133	0.146924428564047
EDEM3	-0.022065554686271	0.046696090670204	0.63654469846612	168.044139052706	0.00967855670372411	0.0878019765847924	0.110231649447861	0.912225662582464	0.964871351163477	0.177417480460109	0.174552726140067
RNF2	0.0998605838280641	0.076378330650225	0.191061101373702	34.0057542441291	0.208214286086977	0.147861512237753	1.40817094953134	0.159080456172453	0.43796305308154	0.636421061185402	0.700112525629671
TRMT1L	-0.0303907254963076	0.0504390247830601	0.546825359194943	125.76900216684	-0.00286512442100171	0.0902368632153889	-0.0317511526765161	0.974670501491806	0.990817661969009	0.146076512407494	0.141347345137606
SWT1	0.0415699702901437	0.0426046446025187	0.329205955532341	184.015975510512	0.103474833212602	0.0777862439599039	1.3302459142511	0.183437260862513	0.47222103114308	0.416980007260496	0.42284834742704
IVNS1ABP	-0.044776374367394	0.0216174156356653	0.0383298129554469	303.570048392102	-0.028500672689258	0.0478235158489207	-0.595955194496668	0.551205159222377	0.792231387657899	0.0919202467917406	0.0734854361022674
TPR	-0.0572071148789867	0.0406746280168701	0.159588467684427	287.547808774411	-0.0349516287164358	0.0732169247468819	-0.477370892553422	0.633098037416227	0.833851664741271	0.0451234362356743	0.056408594736273
ODR4	-0.0337204944833338	0.0317241487603262	0.287814482699306	201.848680988275	-0.00611511723551075	0.0642596706030352	-0.0951625985337982	0.924185677169657	0.969037051995588	0.133541252071554	0.132744029365467
PDC-AS1	-0.116189690283457	0.114960614296045	0.31216421243208	168.864986916242	-0.107612607793148	0.181798269865974	-0.591934168969169	0.553894671977496	0.793972629607996	-0.176922579827309	-0.135938091237604
LINC01036	-0.225996381523427	0.214411724662256	0.291869200751944	5.64396949151131	-0.32353244528661	0.403639663548922	-0.801537793491391	0.422820373776374	0.703629569316656	-0.590301245639947	-0.707516752929438
ENSG00000285280	-0.17185553028161	0.344777471441442	0.618164450662067	16.2334947505475	-0.248746030039842	0.486685284380678	-0.511102427015805	0.609279336570037	0.822986399614066	-0.386482401819288	-0.509543654970007
UCHL5	-0.0607220705923101	0.064039058976568	0.343025780399724	74.7128448616899	-0.0462300399775915	0.125221453532776	-0.369186259010252	0.711988897293394	0.874712378372588	0.0318910212821198	0.0265526107308354
RO60	-0.166274409926852	0.0534982836330675	0.0018833728769116	190.939204404299	-0.211412481355719	0.0972544980034095	-2.1738067204697	0.0297196536213947	0.172837692972646	-0.365471696005853	-0.410715033937333
GLRX2	-0.237588175718446	0.143744402533604	0.0983610553328513	21.3681352391956	-0.309356864506449	0.256785286096532	-1.20472971488777	0.228307660842145	0.524414415998217	-0.633939755867343	-0.669991439900826
CDC73	0.0237277868969207	0.0382139661011664	0.534652759462536	305.597310119007	0.0786920169889529	0.0697732959525621	1.12782427595874	0.259394138911634	0.55896018866867	0.349811259318202	0.357243773551345
ZBTB41	-0.158524158099726	0.039199480692602	5.2538577809696e-05	100.03837986328	-0.187587166258563	0.085567422029183	-2.19227320176347	0.0283597855589395	0.168368895776139	-0.336295070029503	-0.347645137832808
ENSG00000290127	-0.414750780814098	0.141757364690126	0.00343594458910962	16.7818529750771	-0.557301081683422	0.251313322925533	-2.21755486416674	0.0265851983024268	0.163474467796806	-1.30088673787124	-1.32634439696775
NEK7	-0.117340866403046	0.0332395875108862	0.000415317677003899	563.074933823226	-0.126636637933516	0.0639790579345853	-1.97934514857961	0.047777159623148	0.224547816391078	-0.181256301598335	-0.186298122135393
MIR181A1HG	-0.00961433220916744	0.0470106503626879	0.837951918247163	1734.73560261624	0.0364992744205553	0.0834582750561727	0.437335595493544	0.661867984261626	0.84987335708611	0.224291397497396	0.245551991960953
LINC01222	0.179706984704046	0.116799680594448	0.123904078091339	29.7779082705407	0.322934822974861	0.206669798618172	1.5625641730628	0.118155140667274	0.374008618254372	0.937011109854859	1.00379842917677
LINC01221	0.0521526411592162	0.150437557638634	0.728836987909271	14.1755131231529	0.138300228534163	0.299641588696249	0.461552180176029	0.644402493807111	0.839552181047049	0.456819568176062	0.515037435200828
ENSG00000286541	0.249132841824497	0.0942833381527724	0.00823245114358306	78.1829996624726	0.394751102571724	0.164728315234752	2.39637673710905	0.016558061673407	0.121595705240995	1.19837194192503	1.19390904363527
LINC00862	-0.147602965132312	0.0911330038848393	0.105308908436752	588.592426496222	-0.150769128422873	0.139090363236381	-1.08396530798215	0.278380181010676	0.578230828477781	-0.295181107601785	-0.250181166775123
ENSG00000230623	-0.342117640402864	0.13181919789953	0.009449320992071	79.7814324049952	-0.41649122241078	0.206632590039902	-2.01561245653628	0.0438405162019768	0.214335636762829	-1.0274517555589	-0.953595362648433
ZNF281	-0.235266632140862	0.0418152024115102	1.84071163452746e-08	228.196770174941	-0.318243473645202	0.0726998904291426	-4.37749591872329	1.20050608416202e-05	0.0014434759598212	-0.625200064543521	-0.693515893315908
DDX59	-0.219962613736308	0.0763929365208553	0.00398485690093893	44.5686152031928	-0.282084848899471	0.138735097868514	-2.03326233399724	0.0420260264141446	0.209504702201324	-0.567586501670367	-0.597797507359786
TMEM9	-0.222120280027859	0.260449953208275	0.393751995232026	16.2888996673034	-0.318186796176909	0.410962130651497	-0.774248458544074	0.438783876799885	0.715487674108016	-0.575709259972239	-0.693365857858996
PHLDA3	-0.18458070464864	0.0635034499809768	0.00365351089999553	183.464513807405	-0.238443707843623	0.113264246419232	-2.10519837796878	0.035274043404459	0.189613952433305	-0.434387639129282	-0.482271554353449
CSRP1	-0.220875200562927	0.0650332787578702	0.000682931848507183	732.179205836231	-0.31249880720116	0.115655570512357	-2.70197800085877	0.00689283228491744	0.0722719416498643	-0.571022029328711	-0.678308727563708
CSRP1-AS1	0.0456380430287184	0.0654688936170841	0.485743298796261	198.317356087828	0.103681629602071	0.114011248286913	0.909398249382835	0.363139945553482	0.656226108320267	0.432294688561891	0.42339577468017
NAV1	0.0580497557831678	0.0430149835670044	0.177168693733826	1518.83061653425	0.130393206454496	0.0764853462666557	1.70481291932573	0.0882293212370215	0.318187708716019	0.4790198671548	0.494106124994556
IPO9-AS1	-0.105175077803849	0.086361986330388	0.223284796505094	158.754885558214	-0.100265281417976	0.141980208312768	-0.706191958791194	0.480068770353748	0.744511616931221	-0.135456929967111	-0.116488396270779
IPO9	0.00800696319161751	0.0456381734298765	0.86073043412373	208.611955137329	0.0512606518582575	0.0863482210110279	0.5936503527005	0.552745995603471	0.793506825284382	0.290628589706822	0.284628014148239
SHISA4	-0.366817268369611	0.100988170153214	0.000280928510609899	85.7400476161494	-0.520985918983338	0.164327609473552	-3.17041013772666	0.00152223908844242	0.0284790892764901	-1.12043606407111	-1.23021162687958
ENSG00000223774	0.0316624123197049	0.122938393359954	0.796756550854772	27.9865467371181	0.105603465852378	0.217180869031085	0.486246630854319	0.626792313328708	0.831283927863869	0.379681978797632	0.428483221043106
TIMM17A	-0.00235055250865711	0.0959518126109925	0.980456002451954	31.6620781776001	-0.00262488061644313	0.180744135019012	-0.0145226323175965	0.988413023188467	0.995203391779736	0.251636648751638	0.141983313716887
RNPEP	0.218712920385981	0.0725339289780104	0.00256709267009786	31.4355910851444	0.372316513923579	0.170308820998429	2.18612583741046	0.0288064001718748	0.170128462761289	1.08385299598122	1.13452065068364
GPR37L1	-0.131331859311114	0.109280019245471	0.229444102982972	86.2477095032997	-0.183807772619121	0.181632482772779	-1.01197632611268	0.311549372860756	0.610933136035523	-0.23392684395255	-0.337640402818573
ARL8A	-0.0420625519488971	0.0454122073258102	0.354321852423898	349.68194214446	-0.0338759440468416	0.0840325097722048	-0.403129028737479	0.686853306497489	0.861824766878965	0.102136712454648	0.0592561256115576
PTPN7	-0.0319480336173941	0.126177062882467	0.800113658579962	10.3604806465932	-0.0232692264521556	0.250740339047012	-0.0928020857776408	0.92606079395297	0.969725535310535	0.140213864639089	0.0873340156196836
PPP1R12B	0.124911747298979	0.0370569985269395	0.000749501272328168	1376.85536658266	0.244305621384033	0.0660984716251519	3.69608578500126	0.000218949017592575	0.00855181572222696	0.730728761524264	0.795652784307325
SYT2	-0.449388390337045	0.286534680777707	0.116798069903461	6.13879530849626	-0.499117483842087	0.450359138361787	-1.10826547376759	0.267747181767278	0.566719514189083	-1.43128360758698	-1.17232194413234
ENSG00000226862	0.220310048011486	0.264044947498549	0.404074938297254	5.82385903673838	0.323712819141233	0.439536581574485	0.736486637771186	0.461434596502252	0.731613452828141	1.08986554839955	1.00585792501902
KDM5B	0.130347555509883	0.116001370585972	0.261151967036215	68.8752338133641	0.232502055779856	0.204596758873951	1.1363916860633	0.255792673755226	0.555138673602325	0.751192424716941	0.764406622261507
RABIF	-0.288131353610873	0.125975071826753	0.0221836104905891	12.6799915223529	-0.356064790096728	0.240097029945888	-1.48300372635586	0.138073420728485	0.406706978674048	-0.824214785623424	-0.793635723396092
KLHL12	0.0169106206939936	0.0524655346172771	0.747211299935778	42.5538267021184	0.0697566025238877	0.1124107723073	0.62055086974398	0.534895173914737	0.781059218753066	0.324147330847482	0.333590123655659
ADIPOR1	-0.209422318913278	0.0747109463864683	0.00506138363865667	60.1041336317087	-0.289394081936268	0.135524699354773	-2.13536044214862	0.0327315792891615	0.182424049577568	-0.527906469770545	-0.617146362405551
CYB5R1	-0.105301165311522	0.0979631129040963	0.282416689870853	26.5028908102677	-0.150936749040067	0.190556736375877	-0.79208298751686	0.428312289097691	0.706781415412842	-0.135931599453174	-0.250624888709892
TMEM183A	-0.498065621630703	0.133201446109208	0.000184613569937059	27.1472870015478	-0.74560862198433	0.231392407262461	-3.22226917816975	0.00127179592070751	0.0253974513439752	-1.61453408804861	-1.82482833953247
ADORA1	0.0505714876248819	0.0639541694097236	0.429092373277612	225.217199747377	0.112268643855055	0.112682281911691	0.9963291650682	0.319090237594215	0.617534489230909	0.450867151878956	0.446127146524584
BTG2	-0.0171211957111147	0.0856351036313397	0.841533779985666	74.2565998814172	0.0118595898005647	0.150461882435332	0.0788212244098565	0.937174821929895	0.974419033220461	0.196031032087688	0.180326313194732
ATP2B4	0.211227409432311	0.15380192598325	0.169636425210701	231.63876702047	0.363106672257912	0.235772288025343	1.54007358243426	0.123542418348121	0.383331710038465	1.05567301445175	1.11014054260851
ZC3H11A	-0.110165698994383	0.154388422632877	0.475498112784398	6.96355854682682	-0.0724538586719288	0.296579583048145	-0.244298201269529	0.806999876459781	0.924520098606326	-0.154244640497525	-0.0428665559736248
SNRPE	-0.280170077882628	0.164675911424088	0.0888787475439725	26.6340053223921	-0.372738188445783	0.2746226438628	-1.35727405141435	0.174694149088817	0.460632539188395	-0.794243738307954	-0.837773208977965
SOX13	0.0411592979168259	0.0754353532933189	0.585324799749327	48.4903375960566	0.114227236420206	0.14503904259725	0.787561985895047	0.43095295762138	0.709124120215126	0.415433988562991	0.451311893466712
PLEKHA6	1.00985384272959	0.739258522365957	0.171927626962191	7.27379851541238	1.14061737934216	0.895480610048272	1.27374883000613	0.202752445033947	0.497221802967407	4.06218496514574	3.16835128676832
PPP1R15B-AS1	0.00582208173127487	0.118877209717614	0.960938747286364	12.26315693374	0.0244963766922776	0.215661160588584	0.113587335918169	0.909564926845544	0.963450736389698	0.282403377082379	0.213778161915529
PPP1R15B	-0.146967033334397	0.065743655904849	0.0253874438612988	79.4291205978594	-0.173376698516745	0.121154701443865	-1.43103566308631	0.152419994395971	0.428727371055249	-0.292787076462138	-0.310027472739255
PIK3C2B	0.110480798478274	0.0710802535988143	0.120110323279977	796.835478149465	0.20824382238225	0.119201097799238	1.74699584338544	0.0806380591278693	0.301808567054691	0.676401959554823	0.700190713517914
MDM4	0.100569815921936	0.0383468962749102	0.00872533362121451	513.907182652665	0.195221738398809	0.0738865617267773	2.6421819318202	0.00823737948931371	0.0803174563636879	0.639091038883535	0.665718914066328
CNTN2	0.0192548620310679	0.0341583866619096	0.57296271192034	1909.70462963545	0.0661678662271913	0.0629961291516853	1.05034812643597	0.293558085903673	0.592975791849579	0.33297247023853	0.324090092933874
RBBP5	-0.00463418922018803	0.0691441402593674	0.946564066469817	76.8779035518647	0.0112256901661641	0.127744182403936	0.0878763318604023	0.929974968254698	0.97165472240487	0.243039661752454	0.178648266800831
DSTYK	-0.0988479312187045	0.0468654781956799	0.0349286758213362	176.752799418059	-0.137939763570573	0.0891194423185037	-1.54780775083388	0.121668589833359	0.379376522640991	-0.111637731116538	-0.216219529540859
TMCC2	0.00406381202690134	0.0487390122081951	0.933550154479797	338.234031698876	0.0563518073275879	0.0835478027066274	0.674485809345143	0.500002504623538	0.756329076105829	0.275784188612851	0.298105218759942
NUAK2	0.0768534661428667	0.102948661620996	0.455351998085001	13.9438733072657	0.208272926832356	0.230078968160591	0.905223665150416	0.365346907093348	0.658247787717934	0.549808382982424	0.700267758234296
CDK18	0.174242466688263	0.0621952580177605	0.00508594280664601	1740.0433051957	0.306264699009429	0.101966857248081	3.00357103548165	0.00266831249899993	0.0402294789634775	0.916439365627205	0.959669611477532
MFSD4A	-0.824551293817188	0.514864355674456	0.109267927265142	21.0953728782292	-1.14794753174083	0.847623196229172	-1.35431349312726	0.175636383150684	0.46129587222313	-2.84362322689214	-2.88989182908856
ELK4	-0.0760380278661365	0.0617320362820252	0.218044954585642	94.2246921472977	-0.0791190180620516	0.111166424183888	-0.711716857341522	0.476640126779018	0.742983533281957	-0.0257674867013459	-0.060510432184325
SLC45A3	-0.0109162541098335	0.0654809766099281	0.867599192140374	146.227765339597	0.0421266138303825	0.114785829983339	0.367001866314834	0.713617625881745	0.875531363193064	0.219390177615327	0.260448571942179
NUCKS1	-0.0378946299224153	0.0562118399764957	0.500222535870227	672.079421487816	-0.0413216639758541	0.102739749524084	-0.40219743738199	0.687538728037719	0.862360782077733	0.117827286745362	0.0395459652031327
RAB29	0.0817240445700422	0.0971578358454263	0.400265458400189	33.2576219851011	0.151066556030095	0.171543043652644	0.880633529716244	0.378516204476473	0.668702590659096	0.568144180093017	0.548832201210069
SLC41A1	0.0381115212053293	0.119054551623197	0.748878777580362	44.5429030493442	0.0987911497693906	0.197751924502387	0.499571116781713	0.6173770996454	0.825376515733589	0.403960317364394	0.410449794587541
ENSG00000286619	0.248735251989518	0.670547502356598	0.710679598355983	43.9400858111566	0.403433988143333	1.05403208276906	0.382753043990337	0.701902880410381	0.869625214196216	1.19687517379853	1.21689420411083
SLC26A9	-0.125131916809505	0.150068293146356	0.404375015040471	14.4173061944388	-0.134095696174444	0.263858609258706	-0.508210425845785	0.611305780020672	0.823282118451136	-0.210586518053564	-0.206043591455507
RAB7B	0.541508195476182	0.247948253882688	0.0289654462220737	8.49751970194903	0.906306892401023	0.458555054629647	1.97644074195847	0.0481048810065705	0.224758657042941	2.29904925260825	2.54808926684053
SRGAP2	0.151421994038228	0.0627150821506589	0.0157592865109311	200.361289150006	0.275777024547368	0.108647871472776	2.53826440232167	0.0111403783331928	0.0970098916393669	0.830529331996655	0.878963251332885
EIF2D	0.0625274430708678	0.0470215225174182	0.183596635016	85.3570544199977	0.132742560506074	0.0895000212974302	1.48315674769438	0.138032769765195	0.406706978674048	0.495876584864931	0.500325287903485
MAPKAPK2	0.033304453004466	0.0540961376108089	0.538123519491458	86.7104830114267	0.110947435525466	0.097532177968812	1.13754699050136	0.255309692329675	0.554792495093906	0.385863611080798	0.44262967034264
PFKFB2	-0.052890234086204	0.130445404570565	0.685140314554655	32.1832069528879	-0.0221897087100909	0.221361801665626	-0.100241814726505	0.920152349825542	0.968124479371794	0.0613747812351599	0.0901916933275069
YOD1	-0.0794025439342946	0.0705838177423833	0.260614556373389	43.0783621439106	-0.110473234713679	0.143880852761511	-0.767810536241354	0.442599753983147	0.717732885428363	-0.0384335560242155	-0.143510685427272
LINC02942	-0.138428011584589	0.129732323663674	0.2859592280537	27.6117211136615	-0.144046929274658	0.222535722135955	-0.647298006324818	0.517439091594498	0.76910552859901	-0.260641044390499	-0.23238629606122
CD55	0.24316886280864	0.100907306722213	0.0159602119438474	529.812781133077	0.390849918356853	0.156166788038632	2.5027723452964	0.0123224777976305	0.102830256714447	1.17591992501541	1.18358190705331
CR1	0.15105380378692	0.158894787591989	0.341780563106264	76.3704219817473	0.256285333046345	0.242293619160153	1.05774693503977	0.290170831137601	0.590066183531004	0.82914324164886	0.82736523666412
CR1L	0.000195596353907604	0.184757494832142	0.99915530743734	10.7846700817483	0.0186935596181299	0.308620186965003	0.0605714091549357	0.951700543890495	0.981760434418815	0.261221889941241	0.19841706098202
CD46	-0.0724904220889682	0.071080292725724	0.307805040814765	378.93982199939	-0.0611763703231976	0.123713038150583	-0.494502206378072	0.620951548521621	0.826996403504158	-0.0124121571997023	-0.0130130150834405
MIR29B2CHG	0.0344360553493462	0.0919358037368412	0.707983027797817	145.022640230371	0.110456879481731	0.151709529634503	0.728081352225152	0.466563788272724	0.735989499733945	0.390123645348971	0.441331080225967
HSD11B1-AS1	0.0989812273612566	0.125875387961776	0.431666580436509	24.412319406343	0.219803819399774	0.221747462813185	0.991234878682478	0.321570903105817	0.620205619937554	0.633110632659438	0.730792105687998
HSD11B1	-0.21364380354091	0.102424386164941	0.0369905338690636	134.853075333008	-0.232750198486026	0.168258051735642	-1.3832930792026	0.166575019239298	0.448418478913218	-0.543798686022699	-0.46719981061409
UTP25	-0.316817389169355	0.0787776642479956	5.77881623675352e-05	39.3241336669618	-0.379211424138768	0.142269645174068	-2.66544155413334	0.00768872951981926	0.0772066015934522	-0.932206338530749	-0.854909028628276
SYT14	-0.255224988865346	0.40443054379393	0.527993130001564	160.849664414321	-0.293903343206313	0.640900480162699	-0.45857875333734	0.646536696957853	0.841020274414549	-0.700335366239749	-0.629083188367777
SERTAD4-AS1	-0.498748415463975	0.175457769068603	0.00447534631730223	20.7961655804926	-0.6986479413099	0.28180346357575	-2.47920281903171	0.013167640748123	0.106861084516056	-1.61710453617555	-1.7005149678496
SERTAD4	-0.175984558566394	0.198320917111391	0.374878301199064	9.50882631110886	-0.226643880635721	0.353479008021565	-0.641180594865462	0.52140535577786	0.771253935870872	-0.402026556589752	-0.451035288515243
HHAT	0.135539467124341	0.260608008335735	0.603001254223562	23.0175314188981	0.253266148559293	0.399212918754497	0.634413709229295	0.525810865066906	0.773055959400412	0.770737913903127	0.81937291206559
KCNH1	0.308481557650987	0.249332591104477	0.216002010682074	131.043519682352	0.525446070892975	0.401137359511048	1.30989063579979	0.19023283544122	0.479458531287513	1.42179633154108	1.5398821415688
RCOR3	-0.0203266442185369	0.0353226797196766	0.564983012125913	388.040984068541	0.0199595148366726	0.0678215731503449	0.294294483444478	0.768532887682368	0.905695837111696	0.183963789077574	0.201768272236976
LINC00467	-0.0560235514249055	0.106286955525804	0.598126125228756	52.0184829267143	0.0261833449715585	0.191554636276123	0.136688651763122	0.891276899915348	0.957047976613281	0.0495790834829217	0.21824387049785
SLC30A1	-0.731518164341486	0.402713891974167	0.0692981303823377	5.81392614343514	-0.668509499507599	0.633166145443554	-1.05582003131151	0.291050444726969	0.59049997579934	-2.4933903721839	-1.62073308939502
LPGAT1	0.139016927922448	0.0363002718142842	0.000128331504963544	2228.706489118	0.241881760616501	0.0705973900376955	3.42621392217684	0.000612058127778396	0.0159685009196559	0.78382917536365	0.789236388714793
INTS7	-0.0411512906180934	0.0367216185285485	0.262446047807224	156.224118553195	-0.0151766692792444	0.0745824271795609	-0.203488540842279	0.838753201404935	0.938396961070291	0.105567250146664	0.108756470602299
LINC02608	0.626645769646764	0.356139193175489	0.0784836341418977	18.918073452347	0.963767097390557	0.522944600269871	1.84296213574668	0.0653345390391691	0.266420348918337	2.6195584713429	2.70019676863249
PPP2R5A	-0.00843581387569802	0.0240927360400213	0.726234153765245	422.277695846837	0.0499948679776035	0.0572574511016945	0.873159161220921	0.382576331024722	0.670751362360971	0.228728051865395	0.281277256455504
ENSG00000234915	-0.126868105716616	0.0779644203605258	0.103682643591829	71.4151070797063	-0.133561308453611	0.136240139756649	-0.980337429865949	0.326919584408307	0.624659105782601	-0.217122581074097	-0.204628971002641
PACC1	0.0180462147032837	0.0423188113479716	0.669791033437704	213.133834621693	0.0712203605023377	0.0760969065161991	0.935916632658078	0.349316112794916	0.643342704358815	0.328422392149887	0.337464954408014
NENF	0.0804262186537209	0.0622482522755312	0.19634892923334	260.083219115711	0.157621781887541	0.105892778793325	1.48850359470854	0.136618134858752	0.404231701113994	0.563258379968383	0.566185063578724
ENSG00000286213	0.305328968887671	0.270624342064604	0.259218947752452	9.6890667190853	0.450458919689257	0.468104204184477	0.96230479380983	0.335896521657077	0.632425458124221	1.40992808451424	1.34137765941161
ENSG00000260805	-0.314323282887177	0.131929986926986	0.0171955004646392	21.8342920678356	-0.406899964137263	0.222571955453766	-1.8281726613207	0.0675236426351989	0.271027890120489	-0.922817017026936	-0.928205576181577
ATF3	-0.423547205860794	0.100440208230991	2.47673997051737e-05	61.2225893495828	-0.573490072987485	0.169086720230127	-3.39169198034574	0.00069462481083289	0.0173038625163742	-1.33400179132256	-1.36919956993905
NSL1	-0.0275226606497945	0.0425830819742838	0.51806661691293	263.685026068322	0.0044756100986713	0.079225761674439	0.0564918532063199	0.954949985362246	0.982986969597664	0.156873639671121	0.160779590276808
TATDN3	-0.0381730865286538	0.0672589937711392	0.570338096236207	245.667515728249	-0.0034728837805122	0.115582410855522	-0.0300468190168944	0.976029713833774	0.991241915714404	0.116779008001382	0.139738496754927
SPATA45	0.371940670632905	0.142446342311543	0.00902533029760151	7.95153835252611	0.572075480281276	0.288546596469142	1.98261039042425	0.0474109658618979	0.22374106778546	1.66069473711083	1.6633185785495
FLVCR1-DT	-0.103055693767704	0.0997600964289205	0.301587413960598	15.7209482124877	-0.0840037861432076	0.194973468024699	-0.430847268575877	0.666579427314243	0.852155037808753	-0.127478289181991	-0.0734412922429181
FLVCR1	-0.0370034020383037	0.0755378375182687	0.624228876138057	81.5273046585292	-0.0137786619150346	0.138561792575377	-0.0994405575948297	0.920788482022457	0.968165321978876	0.121182406451719	0.112457247647828
ANGEL2	-0.129425564338064	0.0417234553894368	0.00192227207112971	178.346724836056	-0.144104664415311	0.0797936940933383	-1.80596557225118	0.0709237173954374	0.280129809866426	-0.226750399022773	-0.232539131367186
RPS6KC1	-0.124980929923107	0.0351486811808273	0.00037686128455988	449.535442880104	-0.123620290550285	0.0661417007941661	-1.86902194932956	0.0616197607098472	0.258569797855316	-0.210018112276563	-0.178313307861176
PROX1-AS1	0.267425046039161	0.0715099071074806	0.000184245682432445	180.58154795928	0.425652760510101	0.11979252632009	3.5532497192082	0.00038050307666197	0.0118266313441631	1.26723483987453	1.27571129253244
PROX1	0.0901205204603939	0.0400273579746255	0.0243555876485883	410.924872691873	0.159800371267274	0.0741464913799351	2.15519801804834	0.0311463419521342	0.177203475585459	0.599753583508118	0.571952181674493
LINC02775	0.309112457420652	0.246995120892417	0.210754972149239	9.88794255077702	0.450744766080815	0.420101826264132	1.07294169627679	0.283297276388627	0.583532425815029	1.42417141908903	1.34213434624425
KCTD3	0.0161522885903344	0.0444924434436778	0.716579169186762	292.703315477945	0.0759864937248233	0.0763602006686771	0.995105998405174	0.319684713564858	0.617816609345974	0.321292511075447	0.350081766648973
ESRRG	-0.116860042337872	0.107872950158518	0.278670039035427	700.557010287029	-0.0944814868202289	0.164162264378935	-0.575537180713697	0.564928052470787	0.799651258334723	-0.179446189588694	-0.101177651255141
GPATCH2	-0.15133499282793	0.165225300137223	0.3597030276404	61.08370136338	-0.215023129042287	0.274343470105837	-0.783773453617595	0.433173053131952	0.710938155023543	-0.309230712522663	-0.420273068050767
RRP15	-0.116568207822477	0.136241160079988	0.392217968288694	31.7699639603967	-0.130214956156426	0.230555365978194	-0.564788226046934	0.572217816333777	0.803935118901255	-0.178347548319665	-0.195770574341275
LYPLAL1-DT	-0.303093984542668	0.125209484118453	0.0154908642268494	34.1916800576867	-0.380927169103667	0.216875145042644	-1.75643533992226	0.079014103017503	0.298696085098624	-0.88054315998556	-0.859450914275401
LYPLAL1	-0.129638439125575	0.0306822456524951	2.38735061700332e-05	330.907263962335	-0.143223137320333	0.0606664573309283	-2.36082909109177	0.0182341318658059	0.129284253430698	-0.227551788215478	-0.230205570527932
ENSG00000277007	-0.0122210499072871	0.180236497430425	0.945940359116688	6.93187517786096	0.0220477841944475	0.387545387318772	0.0568908440556725	0.95463214788671	0.982975355087752	0.214478138651048	0.207296296982758
EPRS1	-0.125479010414001	0.0585449849086694	0.0320896415152419	158.125531157108	-0.164927658107307	0.104813098402463	-1.57354052710106	0.115593711912195	0.370199185740375	-0.211893187888697	-0.28766134248523
BPNT1	-0.0621251577795607	0.0639553959522023	0.331357797936126	33.4148938050681	-0.0371880678471096	0.132594807566063	-0.280463982939763	0.779121554473077	0.912218925817456	0.026608954197365	0.0504883379404865
IARS2	0.0167225979450375	0.0450093783078787	0.710238454010993	114.800063678142	0.0812313682507381	0.0879276277651419	0.923843509888727	0.35556779809377	0.649748618921994	0.323439499728738	0.363965893263114
RAB3GAP2	0.0272179835741577	0.0512212846034419	0.59515524316423	216.337906364286	0.0877066187110798	0.091882782564629	0.954549005406843	0.339805815823611	0.635582565195369	0.362950466315223	0.381107046365147
MARK1	-0.0467459562202099	0.323703085977362	0.885176736396652	18.9209926365817	-0.0415698917620147	0.498298959417888	-0.0834235973733049	0.933514725917675	0.972993891136728	0.084505551846179	0.0388888615879417
DUSP10	0.0637417134376684	0.0496308665359822	0.19903142867733	283.38104909462	0.118121558475467	0.0886023454933546	1.33316514159691	0.182477615916561	0.471078774968938	0.500447831466533	0.461620864677429
TAF1A	0.0353410252993151	0.104482922947676	0.735177131712786	22.0969126622443	0.0995424936099152	0.197928376176274	0.502921791877195	0.615019259188026	0.824468608895521	0.39353049848601	0.412438736927544
MIA3	-0.367522138576462	0.128430331233231	0.00421447395701166	97.6641409130918	-0.501223153471156	0.205849032268972	-2.43490653294029	0.0148956367988694	0.115081501653729	-1.12308962099363	-1.17789603052718
AIDA	-0.14703692118823	0.0542427468044266	0.00671372095945138	143.026027384641	-0.163423661916255	0.101151941040664	-1.61562556521339	0.106175293084177	0.352020244482114	-0.293050176528701	-0.283679993943796
BROX	-0.307854358730525	0.0569920651190813	6.60102136149365e-08	113.782083653578	-0.432910860888551	0.113269360253292	-3.82195908867571	0.000132395658239809	0.0062254597810132	-0.898464081819409	-0.997061100190368
DISP1	-0.424870592165273	0.149014562643056	0.0043554315205631	50.1075671157559	-0.549578397499439	0.243308990679306	-2.25876732283934	0.0238978621902267	0.152740499108636	-1.33898381617663	-1.30590106234046
CAPN2	-0.0809386502856188	0.0631952306871677	0.200273937916124	122.792508497642	-0.0818083131011145	0.111880977148066	-0.73120842511813	0.464651854810209	0.734013656167782	-0.0442163875337178	-0.067629480054897
TP53BP2	0.0151394250148029	0.0431591273118353	0.725752249476484	136.449624239347	0.0765161748668141	0.0855202778556264	0.894713824433395	0.370940086717656	0.662888733273047	0.317479481206544	0.351483927940761
ENSG00000288999	-0.140491793953424	0.151227352947639	0.352883661335551	5.90150466734403	-0.286920860315114	0.30922790544216	-0.927862121320684	0.353479095173067	0.647883336075992	-0.268410366938361	-0.610599299751667
ENSG00000291068	0.0282880110985935	0.0495125612362507	0.567775976544168	50.4519334789937	0.0943274453251933	0.107034180919231	0.881283385504427	0.378164456404288	0.668702590659096	0.366978695792308	0.398633565740669
ENSG00000290989	0.142803640049024	0.0716184235609062	0.0461573901837313	55.1390615336343	0.248088461820997	0.132026622746264	1.87907905739425	0.0602336992485588	0.255646866833514	0.798084645490507	0.805666643614807
FBXO28	0.0299255063288927	0.0352921738894217	0.396473589461535	227.991984449577	0.0919116211564696	0.0635725725758582	1.44577476468796	0.148240386325479	0.421407017885719	0.373143216241215	0.392238444471259
DEGS1	-0.217695002148623	0.0461335843725649	2.37243852020428e-06	86.1221593231709	-0.311338667749607	0.0906860937530915	-3.43314674681302	0.000596619090233392	0.0157192067205871	-0.559049842910204	-0.675237629684084
ENSG00000237101	-0.217426077013503	0.245477157651883	0.375763929370333	5.99353593368016	-0.338575932686784	0.43708781256045	-0.774617646516875	0.438565626778135	0.71542076697795	-0.558037446376767	-0.747339570949251
NVL	0.182661527058033	0.0367485384094672	6.67531262848188e-07	193.412417220841	0.309551663603408	0.067239137960499	4.60374229939207	4.14965893320496e-06	0.000680196566813829	0.948133790654966	0.968370798202499
CNIH4	0.0521499942674827	0.056370508570398	0.354898790943983	62.4663256003968	0.0941521232581538	0.108635369067872	0.866680198778817	0.386117257742884	0.673068587840062	0.456809603677897	0.398169456682386
CNIH3	-0.0641706693988214	0.106451694475459	0.546631821936792	62.1663229278294	-0.0313749399796152	0.18175683596865	-0.172620412390029	0.862949805994148	0.947315997112801	0.0189084137792377	0.0658767333992714
LBR	-0.048634289152812	0.04251516928165	0.252653531137199	174.815459897406	-0.0312849121920619	0.0797028198515609	-0.392519514997426	0.694674395043649	0.867132776302624	0.0773967268786442	0.0661150531522043
ENAH	0.142116182482824	0.0320684566484223	9.35146351271848e-06	688.55444830974	0.249426218023441	0.0665368581978503	3.74869245075807	0.000177758906874957	0.00732871443838172	0.795496640257772	0.809207924993763
SRP9	-0.115878797359302	0.0804557355864292	0.149788160518056	101.194446021608	-0.1621057303746	0.146910646393058	-1.10343078840514	0.269840132432224	0.568990862769964	-0.175752191203932	-0.280191192009127
EPHX1	-0.245567105814926	0.0588484438022486	3.00782089057954e-05	117.153727850531	-0.309487820997593	0.105116080392326	-2.94424810973247	0.00323740354192023	0.0452356030470402	-0.663977264881131	-0.670338105296729
ENSG00000242861	0.144160694681782	0.0870268183772147	0.0976188146734979	232.21390111022	0.269209128900463	0.14378582190362	1.87229259002264	0.0611661353647178	0.257503068453168	0.803193418254623	0.861576849751774
TMEM63A	0.169397238262598	0.0825495266037756	0.0401630586764298	1271.88676304522	0.296066523270497	0.137144929697903	2.15878577445524	0.0308667906246959	0.176373465283229	0.898199001223711	0.932673205273154
PYCR2	-0.172143989117222	0.071331363338377	0.0158087953541444	84.0234617082921	-0.227077951761224	0.12779651721434	-1.77687120675104	0.0755894327470839	0.291743323500592	-0.387568334992035	-0.452184352889663
SDE2	-0.30821304637565	0.080378376516278	0.000125806207913534	32.3200072401354	-0.427741539652526	0.159016582217375	-2.68991782924755	0.00714696147327929	0.0736681020716996	-0.899814398621702	-0.983376976729355
H3-3A-DT	-0.0368730494032914	0.0721883990506247	0.609498722822179	38.6801409737238	-0.00485921694591616	0.134433270245781	-0.0361459401904912	0.971165991267708	0.989490631042924	0.121673132451547	0.136068623414249
H3-3A	-0.401338022014431	0.057666408232949	3.41118975716506e-12	211.733900451544	-0.567632207212251	0.103626223228357	-5.47768884678332	4.30917009923219e-08	2.74104258026398e-05	-1.25039301772666	-1.3536927451885
ACBD3	-0.0647196609133726	0.0617023390284413	0.294223567344455	117.82653991542	-0.0580822364023016	0.107519943799425	-0.540199653662877	0.589059351500313	0.812799834414292	0.016841678343856	-0.00482228584738956
LIN9	-0.511615962129954	0.174533790562667	0.00337515122322287	19.3792328288846	-0.726552015494808	0.292914734042252	-2.48042153929343	0.0131227140888872	0.10656122480204	-1.66554574875557	-1.7743820731768
PARP1	-0.200323260993214	0.0591073809788282	0.000701118935174472	144.325226538726	-0.266333486452608	0.103307338487165	-2.5780693835772	0.00993540462988318	0.0910815604980939	-0.493652123512832	-0.556100816718875
ITPKB	0.0166399707062944	0.0829927088416191	0.841090193233879	629.203036865098	0.0515723867586476	0.133908042074642	0.385132856545691	0.700138986034878	0.869127412622967	0.323128440927806	0.28545323252204
ITPKB-AS1	-0.103779447754459	0.127918724334565	0.417197958022305	14.6317454518683	-0.100791714778813	0.253677100688457	-0.397322874257365	0.691129381501954	0.864753304430789	-0.130202936050435	-0.11788196010146
COQ8A	-0.222975284776779	0.0636816608647749	0.000462811966893541	102.485189584908	-0.278732326603791	0.111062327471585	-2.50969282698586	0.012083622253161	0.101851283522779	-0.578928013933231	-0.588922777602199
CDC42BPA	-0.049360163931054	0.0246441005033048	0.0451858666356057	2671.25834086001	-0.018234190265562	0.0492016687841178	-0.370601053097776	0.710934697577129	0.87431232027171	0.0746640960709187	0.100662662392078
ENSG00000287532	-0.270906592660188	0.141733901508409	0.0559564463326593	17.619918408752	-0.310627690413728	0.257861885126121	-1.20462816853215	0.228346877373299	0.524414415998217	-0.759370388434779	-0.673355544745283
ZNF678	0.0322420282367836	0.0570144887756344	0.571729730886825	162.435995223679	0.0938617053347667	0.101971306710977	0.920471732315878	0.357326298339003	0.650617695853187	0.381864002969202	0.397400668182414
SNAP47	0.00136970804710522	0.165432318388701	0.993393936395786	15.3996619673067	0.0142957545031499	0.298467793632806	0.0478971427005536	0.961798216573696	0.985549819454345	0.265641955055382	0.186775279517276
JMJD4	-0.00809609405165193	0.104444329633603	0.938213159409939	16.1844319959306	0.0350945433956869	0.203529072704407	0.172430124745156	0.863099390727338	0.947352642673442	0.230006962340053	0.241833416175828
ARF1	-0.250537236240661	0.078411390506731	0.00139751501219655	135.749783525564	-0.355290051342144	0.126818505470708	-2.8015631474557	0.00508556871035816	0.0596951026651708	-0.682687835804493	-0.791584850508977
C1orf35	-0.0769354499173688	0.0853488563463458	0.367363284031854	73.7578678421051	-0.0697455255767213	0.142320280340159	-0.490060344246253	0.624091198384483	0.829348411064457	-0.0291459249915819	-0.0356971109427981
MRPL55	-0.411463357081651	0.25415528578985	0.105459158478177	16.8220822483398	-0.597890779538162	0.391916997395495	-1.52555460342745	0.127120825133426	0.389736052818982	-1.28851089063339	-1.43379263075493
GUK1	-0.23230787027391	0.096628836640593	0.0162111976352687	149.813415872992	-0.326915764191513	0.156044765197476	-2.09501269573381	0.0361698639131344	0.191969479059078	-0.614061498949689	-0.71647300685307
GJC2	0.124461801419667	0.087452290881223	0.154679176351871	116.895387450633	0.200658341545794	0.149013302597514	1.34658005727028	0.178115520609749	0.46510047817699	0.72903489364447	0.680110580839405
IBA57	-0.0819087078940931	0.0771757065858614	0.288541044293444	25.531227351855	-0.109235651555636	0.153113544760802	-0.713429055060326	0.475580299193969	0.742063034298918	-0.0478682699046762	-0.140234580121625
TRIM11	-0.194965447883519	0.135860251278901	0.151274539906995	12.3539519463419	-0.28739767171244	0.255401856323172	-1.12527636192582	0.260471943202552	0.559836559501156	-0.473482080959422	-0.611861505316134
ENSG00000231563	0.0306472256284394	0.0910287213288462	0.736360827401451	13.7775322901386	0.155164893574454	0.201666571630532	0.76941305799916	0.441648139191441	0.717451419388351	0.375860203318859	0.559681238130249
H2AC25	-0.357215521675655	0.208739673848081	0.0870263493578437	12.1972569480025	-0.437287619514142	0.352019281776	-1.24222632722829	0.21415306861769	0.510376890329428	-1.08428929384247	-1.00864716781067
RNF187	-0.448428129453949	0.230504228099577	0.0517241396529936	38.5152959197325	-0.680242439442561	0.343750601054751	-1.9788836364368	0.0478291090221731	0.224569855296376	-1.42766860600371	-1.6517922925863
RHOU	0.078557454826633	0.0472840474978541	0.0966342485873255	873.122815477894	0.144979073566247	0.0798681444554149	1.8152302717785	0.0694885294600644	0.276422804207129	0.556223224926034	0.532717539768347
LINC02814	-1.07957973331124	0.584290030214263	0.0646489634705333	54.246414002533	-1.55007136547297	0.803962421136754	-1.92803957588125	0.0538502037650285	0.240257522342435	-3.80370420986193	-3.95438597370816
ENSG00000233920	-0.274799011567776	0.129831888518949	0.0342958799954114	14.7417461332123	-0.319445662662831	0.238668953582873	-1.33844665536655	0.180750878718232	0.468829172411291	-0.77402380269062	-0.696698303963182
RAB4A-AS1	-0.364721136012554	0.176372892384424	0.0386496237485313	13.2603128085017	-0.481166983784174	0.307611784058904	-1.56420205180448	0.117770125525018	0.373468296126986	-1.11254495664093	-1.12480374052999
RAB4A	-0.130171847316288	0.0587703551019862	0.0267653079770629	129.384609472425	-0.144909745222342	0.10643580337007	-1.36147556211419	0.173363451258038	0.458753760282265	-0.229559858613744	-0.23467032512677
CCSAP	-0.241808836974957	0.0471555531401863	2.92996081058315e-07	207.896743177109	-0.325569252151416	0.0915707100533418	-3.55538634528187	0.000377424073839043	0.0117802444122416	-0.649828872453604	-0.712908547196354
NUP133	-0.0426845393686344	0.0379239511931924	0.260364572483541	227.983684973376	-0.0248639512008056	0.0707500686945914	-0.351433598010151	0.725263080260989	0.881339633393792	0.0997951763713749	0.0831124922609147
ABCB10	-0.0129539895061778	0.0399466763936616	0.745724519555575	120.063471713498	0.0366824083670483	0.0767292626751074	0.478075861648398	0.632596211748569	0.833699214449446	0.211718911594032	0.24603678046979
TAF5L	0.0255046847306979	0.0395802213104281	0.51932934980159	87.2407556168311	0.0646207402083946	0.0797762858561	0.810024426619173	0.417926136980869	0.7000064123707	0.356500575310858	0.319994571977773
URB2	-0.11145120382399	0.0725811409217767	0.124651379155436	34.1942011701426	-0.113464356031698	0.141647934099115	-0.801030786317741	0.423113823269467	0.703642094966678	-0.159084056614683	-0.151428721767784
GALNT2	0.0766530155414314	0.0824403075084136	0.352474535656933	223.605380435565	0.161557671423397	0.1346651653697	1.19969905342535	0.230256240805022	0.52568156976132	0.549053765925422	0.576604071390083
PGBD5	-0.494077436983424	0.119089041013243	3.34212548124563e-05	208.137953503669	-0.680801355970296	0.182194284410686	-3.73667789948721	0.000186467537163129	0.00761722740496965	-1.59952015374379	-1.65327184520466
COG2	-0.101257065354083	0.0449335341161588	0.0242285571099933	108.39144968054	-0.113933509272225	0.0891767426130233	-1.27761461042183	0.201385346421912	0.495324149788971	-0.120707166170091	-0.152670654813224
AGT	-0.079200811368012	0.18000699612364	0.659946228471072	37.916891225737	-0.0785616131227765	0.290930784150695	-0.270035408429256	0.78713301313288	0.915523985705524	-0.0376741128777262	-0.059034881012604
ENSG00000244137	0.1575695110337	0.141784348759702	0.266425387806659	16.6245737373016	0.252226483828767	0.25723587724301	0.980526070204779	0.32682650735577	0.624659105782601	0.853672296646186	0.816620732450317
CAPN9	0.188461643805029	0.122002971476569	0.122411597765825	25.129020826376	0.308920422832418	0.229815848729514	1.34420852408664	0.17888096600192	0.465878717850195	0.969968931076337	0.96669979029847
C1orf198	0.028550609798548	0.0532348731784632	0.59174153021871	320.528931517654	0.0764819918785243	0.0929034851149735	0.823241364776288	0.410370750271467	0.693626785034324	0.367967275805106	0.351393439419993
ENSG00000223393	-0.0578228738305398	0.175704668707378	0.742086697183638	6.29459780332219	-0.0578728288073706	0.320283868490594	-0.180692299865456	0.856609103118085	0.944805602577955	0.0428053478661877	-0.00426794626355044
TTC13	-0.0328034255742824	0.037262894561953	0.378683739409154	159.676114924602	-0.00169879345220009	0.0725933743429644	-0.0234014945244757	0.981330012875432	0.992636710021143	0.136993652993584	0.144434833077465
ARV1	-0.199462116614473	0.0927688226703768	0.0315474156013082	38.4391759977395	-0.274911068000727	0.184491575806491	-1.49010092628335	0.136197700688724	0.403667380918566	-0.490410256279276	-0.578807218496222
C1orf131	-0.103166659392876	0.0597187155764507	0.0840701585507046	56.5419897105515	-0.109840685397768	0.116868778977707	-0.939863378043168	0.347287644397404	0.642174467588667	-0.127896030774661	-0.141836213569383
GNPAT	0.0710657507609515	0.0313835058809194	0.0235476834256744	123.01884021075	0.174282618950249	0.0753731809236806	2.31226302000866	0.0207631932558495	0.140361708254878	0.528019928784758	0.610289297175401
EXOC8	-0.420897091594763	0.11824504758912	0.000371515536266238	18.2375375850549	-0.627017072846369	0.24356015546462	-2.57438279118463	0.0100419104094991	0.0913644833582323	-1.32402516160016	-1.51089517002325
SPRTN	0.0202705907047229	0.0624960155493739	0.745672971761321	41.3636114589922	0.0592946228061593	0.131516653022247	0.450852583635392	0.652095799788578	0.844059660230215	0.336796286066161	0.305895380851458
EGLN1	-0.140778598836557	0.0686406049603892	0.0402716032362932	216.004591490934	-0.173033065341877	0.118617872739597	-1.45874362223421	0.144635684892298	0.416927811564808	-0.26949007363564	-0.309117813893249
ENSG00000233461	-0.162228040441466	0.0863957405506478	0.0604178466927299	18.2946427627742	-0.168550699873742	0.175753281164963	-0.959018794736123	0.337549277014737	0.63412989146017	-0.350238718849677	-0.297252185958216
TSNAX	-0.0646949838375297	0.0420915803697743	0.124292001470227	169.715238132438	-0.0509241245370425	0.0793119963609392	-0.642073417308688	0.520825514881274	0.771253935870872	0.0169345777525614	0.0141265242651093
DISC1	0.164240914169437	0.0632512824374684	0.00941400817185612	448.596966388063	0.294672727120249	0.110127182214746	2.6757492672939	0.00745624035647745	0.0757417936743922	0.87878748494853	0.928983576068731
ENSG00000286071	-0.224041090848708	0.153306367450119	0.143907193749423	9.0485653128723	-0.275641349846579	0.309992931756172	-0.889185918804714	0.373903169228126	0.666239830036759	-0.582940351314986	-0.580740405946507
SIPA1L2	0.140235305644772	0.166770606294367	0.400411003940848	81.2042526120759	0.245033690963864	0.261330610857901	0.937638687482739	0.348430122530514	0.642960785268585	0.788415884530668	0.797580115491387
NTPCR	0.034683268346582	0.0462699953757062	0.453505028037392	71.0043888938574	0.0950332339558604	0.0982708127887376	0.967054522690909	0.333516778179474	0.630307492417585	0.391054304289833	0.400501915243137
PCNX2	0.0260747451937486	0.277057950061396	0.92501942140891	24.3578181663251	0.090737808842664	0.431975100342966	0.210053331246692	0.833626049096536	0.935963701299346	0.358646626985736	0.389131152065008
KCNK1	-0.0190016230473477	0.155935014237433	0.903013032539507	145.334583526516	-0.0142033673691135	0.248184041546515	-0.0572291726760824	0.954362639800818	0.982836800744686	0.188951968556752	0.111332975890895
COA6-AS1	-0.236637683715056	0.10665505868105	0.026505797436201	39.1249710163565	-0.294683438938702	0.180483273944802	-1.63274652823966	0.102522317309852	0.345158711531022	-0.63036153024384	-0.631148242139058
COA6	-0.635162477246976	0.355466140832643	0.0739627345723952	8.51253113016703	-0.831205411908498	0.55218639425402	-1.50529861032056	0.132247322324548	0.397515691181663	-2.13064940508253	-2.0514184444433
TARBP1	-0.206576813887763	0.115834432709297	0.0745244620408911	80.6266070946908	-0.254759713260752	0.18912369950723	-1.34705335145484	0.177963050559155	0.464994852964239	-0.5171942712904	-0.5254629565365
ENSG00000287633	-0.25840383363494	0.141351141532443	0.0675347447531758	7.03562656153674	-0.351305602798769	0.275319088140783	-1.27599435684289	0.20195751394313	0.496183275933847	-0.712302456722502	-0.781037298267183
IRF2BP2	-0.204336294041054	0.0676854659387261	0.00253686326043812	317.950946491848	-0.276569964136152	0.117370462946758	-2.35638470866056	0.0184537950410303	0.130082213276033	-0.508759602196007	-0.583198615062555
ENSG00000286263	0.60217021736551	0.162953984512157	0.000219593579088476	12.202192234	0.970118036469267	0.299541688217986	3.23867453054909	0.00120086523217089	0.0243786592269587	2.52741771896433	2.7170088471392
TOMM20	-0.389583757924758	0.130387310498006	0.00280904881101527	118.41393818082	-0.560630182605336	0.20188309094444	-2.77700415613127	0.00548624774454589	0.0625301172113003	-1.20614287274798	-1.33515712613462
ARID4B	0.00971229983583671	0.023274577515677	0.676464687401786	1283.56836337766	0.0640005847729147	0.0504537516251228	1.26850001657848	0.204619444804614	0.49935890128249	0.297048506187213	0.318352908951497
GGPS1	-0.209650883111165	0.0699550533881665	0.00272707124941482	93.9931229630165	-0.253240653039683	0.118376458947456	-2.13928221279274	0.0324128193647877	0.181235010914539	-0.528766923374131	-0.521441730797044
TBCE	0.15676155923516	0.0488603069930274	0.00133493290016876	60.8039787879785	0.296712140334949	0.117705753078305	2.52079556500148	0.0117089857063764	0.0997100874547077	0.850630678391874	0.934382269812794
B3GALNT2	0.364448836222214	0.142420906854108	0.0104987024118079	56.8384930752389	0.5874859599197	0.240335025646083	2.4444458661004	0.0145074850739647	0.11314202804276	1.63249095027226	1.70411289105924
LYST	0.0138393864352607	0.0616864144121202	0.822484476755249	210.308082088005	0.0681277141331941	0.105287577835458	0.647063172444363	0.517591058939291	0.76911668453261	0.312585351281969	0.329278162989117
GPR137B	-0.120526147169137	0.162804633769229	0.459110987687953	47.1613853405883	-0.147996498885895	0.266202777158889	-0.555954000425623	0.578242301206055	0.807037995978527	-0.193247621056707	-0.242841517493656
ERO1B	-0.267125376135276	0.0836333189243473	0.0014031288901211	118.005078517514	-0.351298904683743	0.14272822153359	-2.46131354338403	0.0138429330421615	0.109940890808446	-0.745135607069761	-0.781019567151472
LGALS8	-0.303317805385185	0.196114936358931	0.121951800730441	15.00108859861	-0.384212515694159	0.336514983797921	-1.14173969716867	0.25356223478724	0.553503725112882	-0.881385756736414	-0.868147817854
ENSG00000230325	-0.0930431676754946	0.111186806044582	0.402694640277687	20.8541205524653	-0.154191834146648	0.216866929016176	-0.710997452890327	0.477085814199	0.7431967703872	-0.0897850973493852	-0.259241684695435
HEATR1	-0.076936333899537	0.0506890578714536	0.129062427937934	103.873605826185	-0.0676988532645873	0.0929320996960592	-0.72847652733556	0.466321932269419	0.735781758948134	-0.02914925283404	-0.0302792010616521
ACTN2	0.701626368202391	0.235688814017158	0.00291161489255083	102.842678315575	1.15839923452553	0.379755265712694	3.05038359995229	0.00228549252216942	0.0366942417201191	2.90183070305072	3.2154230570424
MTR	0.00895336118455044	0.0451576683645767	0.842834683698667	221.515432614339	0.0388970873056713	0.0835208955593263	0.465716837028429	0.641418198965171	0.838137952443165	0.294191403003794	0.251899434121766
RYR2	0.886608169048707	0.347323030962648	0.010689446471451	116.706643864809	1.32383836287649	0.550533315289858	2.40464714143499	0.016188087902975	0.120133599004411	3.59821385757414	3.653370198315
RGS7	0.303581183687123	0.950808569188453	0.749508596191273	19.1263114317806	0.549796396527227	1.1744010901091	0.468150448051911	0.639677004915471	0.837315573901113	1.40334836604562	1.60434183503355
ENSG00000287738	0.0706073962321749	0.224137659143276	0.752747990092929	5.91779814663668	0.252913557129701	0.406179734188864	0.622664145553116	0.533505248835095	0.780028644220797	0.526294405672867	0.818439539107413
FH	0.133652225421831	0.159403324667109	0.40177622933521	32.6391828263862	0.22614245107716	0.264364621592211	0.855418738389246	0.392319373584659	0.677342922624257	0.763633196984334	0.747571604288848
ENSG00000288723	-0.261913510072746	0.153048154771257	0.0870230907962666	11.8903976772172	-0.420206655446563	0.281592798812413	-1.49224929479283	0.135633803876456	0.402904839503154	-0.725514997296405	-0.96343078243594
PLD5	0.176214146803404	0.0882322270876069	0.0458074697964354	846.609648821916	0.306277200152179	0.142159498335254	2.15446174007935	0.0312039792879219	0.177334034312795	0.923861959698684	0.959702704251802
ENSG00000272865	-0.0277695917646578	0.135371126632301	0.837465291484042	36.1576055666427	0.00110216081446027	0.222227466978513	0.00495960661139535	0.996042822680027	0.998607011769871	0.155944041905655	0.151849463015051
CEP170	-0.0485829787211305	0.0373752508872554	0.193645424668397	683.381993747271	-0.016032137781913	0.0676245874701332	-0.237075572386947	0.812598162623587	0.926563060719238	0.0775898903147811	0.106491891545779
SDCCAG8	0.0216716071877154	0.0219532288607486	0.323558452013174	1081.30112846722	0.0910948338504774	0.045654168359691	1.99532347479813	0.0460076112065048	0.219881814131124	0.342070557770199	0.390076261502499
AKT3	-0.0392994454232561	0.0395300703693438	0.320142138069093	1318.4199891041	-8.19273737269769e-05	0.0714680777420824	-0.00114634919974538	0.999085345872561	0.999897951012816	0.112538713245033	0.148714968520307
ZBTB18	-0.799262436793031	0.284343925134711	0.00494030851597149	21.7623491414237	-1.04372954878706	0.414822829118236	-2.516085122426	0.0118666518609431	0.100580415963502	-2.7484207045456	-2.61400807559721
ENSG00000240963	-0.245888558962715	0.0888503553323187	0.00564974072519629	95.2122455178013	-0.296184285791499	0.14573158877411	-2.03239591555264	0.0421135912591178	0.209590482282088	-0.665187408560483	-0.63512125381545
ADSS2	-0.0531925766824567	0.0541190316219002	0.325665930332608	474.112966444697	-0.0202626029157222	0.0930157947278159	-0.217840453602691	0.827553423956711	0.93286570778175	0.0602365812070381	0.0952930891217548
CATSPERE	-0.0505642306898984	0.0733950171832554	0.490865591641435	121.772667198684	-0.0189004073276762	0.128400870680165	-0.147198435863846	0.882975395150279	0.95450689814897	0.0701312620086236	0.0988990659519358
DESI2	0.0360180220916368	0.0466527565399449	0.440087843243078	92.0490202132495	0.102814937952587	0.0879776585523002	1.16864826416659	0.242545374171536	0.541430666474495	0.396079123051682	0.421101485934577
COX20	-0.0682589208512431	0.0626107926723832	0.275620589035036	113.407720261419	-0.0633753911924303	0.112269515237951	-0.5644933182272	0.572418446225527	0.804006984683649	0.00351776761892852	-0.0188342190082837
HNRNPU	-0.0634884376202191	0.0322987994839915	0.0493379718997521	733.384566883563	-0.0473990726017405	0.0605218957125356	-0.783172305554912	0.433525935592929	0.711048218414021	0.0214767459931397	0.0234579710231458
EFCAB2	0.0368660088993649	0.0686183275002399	0.591086760437059	398.640343976656	0.112878991565357	0.116454492887712	0.969297008353275	0.332397021513593	0.629541955675398	0.399271457245955	0.447742846737547
KIF26B	-0.106288115508583	0.380239681735776	0.779838689053204	10.0827139435519	-0.119410631457551	0.598979027891554	-0.199356948903344	0.841983534295298	0.938840605278077	-0.139647075724042	-0.167169582771643
SMYD3	-0.0266998902533069	0.159977440503932	0.867450427900677	198.20338898134	0.0275717420850652	0.242710660147389	0.113599221675397	0.909555504371019	0.963450736389698	0.159971044072706	0.221919207480534
TFB2M	-0.178440656430767	0.11456719649811	0.119347165897648	20.2280953660393	-0.197504446121279	0.205782073417471	-0.959774789131415	0.337168573267716	0.633845889669546	-0.411272791466834	-0.373897962109439
CNST	-0.11603060185984	0.0977921653625661	0.235424103757079	80.0110589261451	-0.165125934393213	0.168950596523189	-0.977362245480732	0.328389847185578	0.626035618482225	-0.176323674974076	-0.288186215491153
SCCPDH	0.00365251758087046	0.16053210476418	0.981847643714329	84.989849082761	0.0617590541049389	0.25021564904583	0.246823307576685	0.805044971615344	0.923702090734514	0.274235828058166	0.312419173940319
LINC01341	0.0167635764860599	0.364257748590934	0.963293357496496	6.2756467373191	0.178550525631849	0.577463404889819	0.309197992669193	0.757170920760555	0.898968017022442	0.323593767692043	0.621587214113528
AHCTF1	-0.0671912509124008	0.0642866943675249	0.295939183610435	171.542149314414	-0.0605534939690095	0.105664910576494	-0.573070981072501	0.566596634610743	0.800551659140826	0.00753712172078712	-0.0113641492957517
ZNF670	-0.147825948985445	0.0833025340032961	0.075969368213271	28.153828114339	-0.150504315730261	0.149225877279544	-1.00856713643788	0.313182274865556	0.611710605008642	-0.296020553419384	-0.249480159928325
ZNF669	-0.054009904807685	0.102801033610627	0.599317040823399	14.7156668474212	-0.0343556026985207	0.20694476300416	-0.166013395071177	0.86814640870908	0.949142001019246	0.0571596647994612	0.0579863828524935
ZNF124	0.0699806966690859	0.116286352480963	0.547309738299855	36.7608849250165	0.15994664605869	0.205743557470607	0.777407798450944	0.436918212924974	0.714161444223708	0.523935130237739	0.572339397367535
ENSG00000259865	-0.103260473031214	0.243689677715687	0.671757208887554	6.21909834785522	-0.131152150471752	0.43160766598498	-0.303868908751764	0.761227765637314	0.90106162989661	-0.128249201935847	-0.19825149632935
ENSG00000290683	0.142659330328098	0.140050971442721	0.308381337668625	13.9140976336911	0.285909710174998	0.260142541500005	1.09905019196944	0.271746173585596	0.570842174360182	0.797541376594719	0.905786293428589
ZNF496	0.196049051625244	0.0451793685769335	1.42905365523013e-05	66.5637435212301	0.337882629600262	0.105958212253289	3.18882909040187	0.00142850307880542	0.0273380288347891	0.998532513917042	1.0433679629693
ZNF496-DT	0.307729863909024	0.364453096413973	0.398467888056262	8.8734494599357	0.52555266162274	0.547309647001809	0.960247392863885	0.336930719690714	0.633762633046394	1.41896650256942	1.54016430641005
ENSG00000289367	-0.37309618396217	0.267489021752627	0.163073343799973	10.7193671062977	-0.502786686261041	0.427764189565179	-1.17538283597821	0.239841587233837	0.53811887076839	-1.14407369235307	-1.18203498315853
ENSG00000290612	0.030088879649846	0.190204740561806	0.874305460516048	15.1322904480611	0.101240638002408	0.310610735795328	0.325940562689113	0.74446932543877	0.891918529677866	0.373758252034412	0.416934030692528
OR2L5	0.239446889150442	0.225135682070054	0.287524883947763	28.9439578976333	0.403738384480057	0.355904613567941	1.13440053623521	0.256626574250009	0.556216614861399	1.16190816956006	1.21769999598613
OR2L2	0.195527063892756	0.179653118285858	0.276436713249676	28.3817143087456	0.326094411594731	0.287224330393213	1.13533004376163	0.256237058637135	0.555741943379582	0.996567437016993	1.01216242877869
OR2L3	0.035434690029979	0.252868803493453	0.888556701098616	39.2216369310653	0.140790236034658	0.379737957552594	0.37075628926339	0.710819060699694	0.87431232027171	0.393883109068828	0.521628933097723
OR2L13	0.0368091807772894	0.286258818708654	0.897684403487326	11.0073035300833	0.0783116210482691	0.45250130785728	0.173063855702642	0.862601235177713	0.947117154323844	0.399057521892663	0.356236797049264
SH3BP5L	-0.085183497317536	0.086555384587215	0.32504167729963	27.1820187090257	-0.0581812498942406	0.159548694594737	-0.364661397211832	0.715364177672599	0.875963240968605	-0.0601965539772901	-0.00508439237668739
ZNF672	-0.125141604530616	0.0651862468010722	0.0548888896489582	30.3220731064112	-0.158575264600883	0.131448401440055	-1.2063689087402	0.227675278632736	0.523908074414486	-0.210622988483397	-0.270845413846659
ZNF692	0.0210460666780612	0.0527484129543343	0.689900888414735	77.5128176685912	0.0882736619907493	0.103327089460799	0.854312866561864	0.392931659986825	0.677611814369223	0.339715645711811	0.38260811195818
PGBD2	-0.267069020098537	0.0840715970701934	0.00148968506400559	19.4272756106501	-0.343886038433095	0.171117316038143	-2.00965072615118	0.0444681684418576	0.216474414739918	-0.744923448930628	-0.761396376341252
SH3YL1	0.0109318723927162	0.0558924174691555	0.844932846127607	249.69504422614	0.0663596963319015	0.0932125311777149	0.711918188396612	0.476515438463568	0.742983533281957	0.301639713432706	0.324597901738268
ACP1	-0.246762821013629	0.0660202124822809	0.000185721720579732	78.9450134800419	-0.333536247401359	0.11559302047597	-2.88543586825551	0.00390872088943543	0.0507176686310122	-0.668478658630002	-0.733998617175705
ENSG00000228643	-0.186396304150399	0.238127189753381	0.433768393626538	8.8569456950982	-0.0770104792797145	0.409766781734089	-0.187937340732732	0.85092577058321	0.942744168818987	-0.441222651560783	-0.054928750624519
TMEM18	-0.00455498699225863	0.0907157951035502	0.95995375216128	34.0571965505593	0.0102588895798888	0.162412117092293	0.0631657893730861	0.94963448648248	0.980916909250926	0.243337826745326	0.176088971686306
EIPR1	0.150004262941404	0.0672065599269287	0.0256157288456427	52.5126722282073	0.277511867288402	0.129254361187065	2.14702130543023	0.031791585495439	0.179186497488639	0.825192136397114	0.883555692229826
TRAPPC12	0.0142043245383975	0.038427169883267	0.71164869787136	284.730957083997	0.0696737673696924	0.066395663843087	1.04937225319943	0.294006823428556	0.593075075107015	0.31395919858103	0.333370844097441
ADI1	-0.0951858374405113	0.0539768972110698	0.0778237550489799	58.6115618640939	-0.10368210328037	0.106075429824646	-0.977437503216043	0.328352603884816	0.626035618482225	-0.0978513996733849	-0.125533338551297
ENSG00000235078	-0.550619630705613	0.150093231698837	0.000243961102209837	13.1732185528865	-0.739997332190484	0.273516045924163	-2.70549879327979	0.00682018960625045	0.0717355061104674	-1.81237910012546	-1.80997424577266
RNASEH1	-0.138463809811652	0.0536773535553086	0.00989270417260789	58.5032211037468	-0.181466432456686	0.115652289525909	-1.56906908804458	0.116631841650198	0.371709272414545	-0.260775810525191	-0.331442454116197
RNASEH1-DT	-0.075604857862786	0.0782029897273935	0.333655485881921	50.8212742210037	-0.0462289822353316	0.135517862380493	-0.341128331153385	0.733006973856754	0.885468182020124	-0.0241367733446912	0.0265554107649238
RPS7	-0.454050626812209	0.105932922691187	1.81748161391597e-05	158.630529052737	-0.676451997490969	0.176168921586453	-3.83979189631929	0.000123138644641287	0.00599481072937565	-1.44883507983374	-1.64175831070181
SILC1	-0.0372390920986051	0.0490778549016688	0.447986641943168	1046.79568974297	0.00212626413621565	0.0829649486601965	0.0256284632311929	0.97955368314715	0.991887202001723	0.120295126800793	0.154560448781242
RNF144A	-0.0355350759968675	0.036861149548091	0.335033306392735	1269.76808515359	0.0055973804308781	0.0614171240271009	0.0911371302311095	0.927383629735989	0.970237353227862	0.126710071962196	0.163749118193518
KIDINS220	0.00152646871001977	0.0387898498828824	0.96860953211004	950.612128570735	0.0543647888533253	0.068067450550532	0.798689952592919	0.424470214164122	0.704357292937421	0.26623209681228	0.292845223321541
MBOAT2	-0.0167694403348648	0.0237091514467754	0.479381178844836	848.053384956311	0.0357123332377038	0.0460078344770287	0.77622286820595	0.437617405901978	0.714533259326509	0.197355251645573	0.243468817050551
ASAP2	-0.0887646488632746	0.162344375168526	0.584538386126582	213.302288018031	-0.0715389855090705	0.247372975141616	-0.289194830066283	0.772432287919552	0.907888297582875	-0.0736781700002622	-0.0404447220925199
ITGB1BP1	0.019548571992399	0.0757541021043947	0.796366017311318	164.269693046243	0.0664227616570481	0.127036384140187	0.522864076355867	0.601068845254008	0.818772818289562	0.334078171818096	0.324764847001681
CPSF3	0.0189584910484438	0.0747296400351177	0.799731662183015	63.6342408852421	0.0666595389548443	0.126289144124281	0.527832692327418	0.597615464206445	0.817401631552494	0.331856750968609	0.325391639113812
IAH1	-0.192204785982051	0.0723752845785228	0.00791513064508055	73.6776890955188	-0.254002531630623	0.127586809177228	-1.99082125549354	0.0465005416936344	0.221287579602269	-0.463089283210014	-0.523458560516982
ADAM17	0.00697843738786393	0.0601661114647864	0.907663495241574	203.244977808809	0.0621362277364165	0.106149670551336	0.585364301308557	0.558302787153516	0.795592705627654	0.286756597757074	0.313417620410121
ENSG00000239300	-0.0569041453497402	0.0531816722239983	0.284621373294976	48.6632983292519	-0.0131834781716195	0.119260883711259	-0.110543187014595	0.911978601431008	0.964774701664322	0.0462639964180053	0.114032806111891
ENSG00000271855	-0.46549310594148	0.110198905888439	2.39879083300609e-05	11.9193840127791	-0.668762022599169	0.229980120668306	-2.90791230414087	0.00363850355581278	0.0488473673352233	-1.49191147802618	-1.62140156345652
YWHAQ	-0.19743953266205	0.0439208043426665	6.94545297720178e-06	676.870258306382	-0.25077798977375	0.0811735327919857	-3.08940588327468	0.00200557239247919	0.0342151162435978	-0.482796029438403	-0.514922618009262
ENSG00000240687	-0.203489799712206	0.11466941101617	0.0759676131398632	206.206024635727	-0.24578558415774	0.181257011823413	-1.35600593701276	0.175097279060255	0.460876739642737	-0.505572886593111	-0.501706822027994
TAF1B	0.00703336036815381	0.108757864288184	0.94843682778367	53.5304073400864	0.0486095783159949	0.183857952087882	0.264386597174541	0.791482038116846	0.917522959747013	0.28696336100673	0.277610145457138
KLF11	-0.096556002462656	0.30629452723884	0.752580141752326	6.85532902194787	-0.154957828943819	0.513367435420233	-0.301845848124304	0.762769578215997	0.90208729754841	-0.103009527856662	-0.261269410753922
HPCAL1	0.479839429846771	0.296002005076341	0.105003018631073	22.2285818065429	0.744723954503029	0.480336065465946	1.55042273117805	0.121040086148398	0.378299829380041	2.06689079513786	2.12035015556612
ODC1	-0.137787445410845	0.250728234266766	0.582628760979305	15.0255563967043	-0.210106943525627	0.43122487732391	-0.487232890712395	0.626093299387395	0.830521776883498	-0.258229566662896	-0.407259040387251
NOL10	0.0543632406679491	0.0487027617305695	0.26432583184116	196.893745877794	0.119729194583659	0.0844498747592189	1.41775455469919	0.15626243638638	0.43410098500107	0.465141599058215	0.465876566728129
RN7SL832P	-0.166779594342235	0.175414262067395	0.341718318547129	9.76031009665317	-0.172751170057881	0.310148958397159	-0.556994197080827	0.577531393956397	0.806787243174939	-0.367373515077736	-0.308371586353278
PDIA6	-0.520838350622769	0.1260168112425	3.57924322252101e-05	83.2965523819428	-0.730577705798849	0.198327153549903	-3.68369985008141	0.000229872901856852	0.00876233922214811	-1.7002643857322	-1.78503879977997
SLC66A3	0.267092209578008	0.142205257514768	0.0603516033470249	31.2900724658909	0.426773224921017	0.241583822980244	1.76656375272246	0.0773013159071241	0.295532621032445	1.26598184253264	1.27867736344051
ROCK2	-0.0630496563250827	0.101975285085891	0.536388346249093	77.6078243304098	-0.0424069952258767	0.184273122759876	-0.230131201939507	0.817989819846636	0.928825910703108	0.0231285836390864	0.0366728980936827
E2F6	-0.0476297173353608	0.0612562694204878	0.436835261312049	62.3234239815328	-0.0374485508295631	0.107815663630097	-0.347338685017462	0.728336891279674	0.882540293333988	0.0811785415651772	0.0497987926155519
GREB1	-0.0164056618100321	0.169736798451446	0.923001539659531	101.262936368222	0.0222671691614583	0.261132561131667	0.0852715152218449	0.932045536592884	0.972400914398899	0.198724733591969	0.207877048465785
LPIN1	0.203481277834271	0.101410449083173	0.0448016551930937	127.113635388276	0.339358266182778	0.166933751129129	2.03289187409605	0.0420634481841118	0.209505716029501	1.02651189950468	1.04727423852401
ENSG00000287291	0.309619186160113	0.348271257706481	0.373993762282501	8.44776199415459	0.556500764207442	0.594110849412084	0.936695171882723	0.348915380485096	0.643202909452701	1.4260790519289	1.62208950264312
NBAS	0.0872724167520887	0.0323261744351157	0.00693927124089266	466.185404962898	0.180809526625969	0.057256840708539	3.15786767814111	0.00158927678763305	0.0292810130645704	0.58903160201737	0.627567196221558
DDX1	-0.090217694244049	0.0663232061137917	0.173743417107196	127.544179431604	-0.0999671964781758	0.112452532950522	-0.888972385550088	0.374017920892989	0.666239830036759	-0.0791483098805092	-0.115699311798787
MYCN	0.170086567137768	0.189776934215871	0.370122099036139	13.2060047107647	0.251203896196002	0.333594861309206	0.753020880508	0.451437366634224	0.724186422901401	0.900794051192946	0.813913758985612
ENSG00000226764	0.272958389815939	0.14385214118625	0.0577629394757958	27.1704127086501	0.459596127147421	0.248838810018637	1.84696320928797	0.0647524725936763	0.265552988720218	1.28806568581021	1.36556549166994
GACAT3	0.0678682564800097	0.107755503503886	0.528802125150404	29.3924148095051	0.151223857099446	0.191387873848831	0.790143356829864	0.429444051595906	0.707552448267503	0.515982630284335	0.549248605444834
SMC6	-0.00586482389913442	0.055959994582308	0.916531440541624	250.478007744466	0.0420227295086235	0.092604911599102	0.453785104731215	0.649983505517015	0.8432535284445	0.238406810002337	0.260173571449908
GEN1	-0.0133955097614227	0.144794274136215	0.926289601130202	26.1957316661927	-9.43363071865764e-05	0.256497349869599	-0.000367786673954082	0.999706548697799	0.999931117746552	0.210056762848984	0.14868211984062
KCNS3	0.394703062241681	0.340849660698164	0.246865047921772	26.7953065551007	0.615350756272107	0.508089478829062	1.21110706265802	0.225854374943106	0.521980873038654	1.74638611864401	1.77787602089629
RDH14	-0.192491818435909	0.0765252174130353	0.0118896138616943	37.7389096847431	-0.293498884932043	0.15755245631866	-1.8628645454973	0.0624813261195436	0.260983600470564	-0.464169846620867	-0.628012514539003
LINC01376	0.0830878409195867	0.112842065135592	0.461536131113623	133.93019300434	0.151404013304328	0.187996251305316	0.805356555000873	0.420613954622789	0.701909930882168	0.573278332748458	0.549725511335822
WDR35	0.054237811081081	0.0683573162283388	0.427518258110378	81.8756232035497	0.138740817603114	0.129225987198749	1.07362938841187	0.282988820458094	0.583268733787875	0.464669406383183	0.51620375374437
LAPTM4A	-0.216657343053602	0.117493281506401	0.0651834726558425	42.3026341932019	-0.296747093260795	0.202727156117434	-1.46377574146454	0.143255232687928	0.415459042414912	-0.555143467739215	-0.636611106456249
PUM2	-0.0986026515078949	0.0197227505679903	5.7497915874106e-07	687.098914677126	-0.100959756246276	0.0426356059751256	-2.36796813220335	0.0178860764366815	0.127425178155302	-0.110714350232729	-0.118326796102619
RHOB	-0.0552467356152644	0.08063624968528	0.493258589805357	238.94947414304	-0.0770091688952699	0.137849676009796	-0.558645991230312	0.576403345623118	0.806240407417132	0.052503487081149	-0.0549252818011082
HS1BP3	-0.090822810117097	0.0907073755544258	0.316695033949162	51.6048504012886	-0.0669126781591774	0.15481898866682	-0.432199426797559	0.665596475929232	0.851305795237713	-0.0814263312782759	-0.0281980540960833
LDAH	0.144718849995511	0.117857279472309	0.219478468116559	60.2280606284027	0.26378296086827	0.207971239878844	1.2683626881387	0.204668459738623	0.49935890128249	0.805294651761436	0.847212806605205
ENSG00000233005	0.182082179016765	0.178238902300183	0.30698801287239	6.85473075103317	0.350899414813784	0.323694365571336	1.08404548282584	0.278344632985831	0.578230828477781	0.94595277492964	1.07782573562347
ATAD2B	0.0639516451951879	0.0385788642337583	0.0973808502726759	370.759559830178	0.15686149183748	0.0737602160807269	2.12664089359232	0.0334499319982644	0.1841814474991	0.501238141317919	0.564172439012329
UBXN2A	0.0624341303543041	0.0407357333223152	0.125359036503305	286.774743763706	0.154843561602079	0.0760844496698797	2.03515386224024	0.0418353937794468	0.209223957358985	0.495525299475663	0.558830614580041
MFSD2B	-0.0633165615363935	0.178075960171245	0.722170637434645	10.0502059561536	0.00943791607497642	0.294362012049296	0.0320622760025023	0.974422387321524	0.990814816917174	0.0221237913181066	0.173915707095754
WDCP	-0.332795417888926	0.0975982438195115	0.000649985048609829	14.5335488199713	-0.496184228528457	0.197711840156999	-2.50963335394808	0.012085657317221	0.101851283522779	-0.99235728306634	-1.16455708951765
SF3B6	-0.392979995321315	0.0703791797210185	2.35382184077595e-08	58.3902490613916	-0.559421269612343	0.127903136939742	-4.37378850118351	1.22108686524776e-05	0.0014434759598212	-1.21892836029813	-1.33195691591467
FAM228B	0.109602993743704	0.0378655494198413	0.00379725824391939	273.231517407445	0.213797036954759	0.0663506172353351	3.2222313199658	0.00127196398780652	0.0253974513439752	0.673097372685637	0.714891071717001
FAM228A	0.148394112686334	0.152310198442382	0.329913189467215	12.147775171827	0.286359313637773	0.294070706081384	0.973777080531521	0.330167235453757	0.627453966594294	0.819130558940562	0.9069764746946
ITSN2	-0.00718984562527429	0.0250836035873766	0.774391601301678	645.881036730961	0.0496026116962461	0.0486406670443402	1.01977655139945	0.307834446427777	0.606855450912375	0.23341862843399	0.280238883497553
ENSG00000242628	-0.09509630331803	0.145834746024805	0.514347875129755	13.3595707866218	-0.0700661438772206	0.255689516580065	-0.274028223035419	0.784062932656238	0.914557514357494	-0.0975143391930254	-0.036545845275135
NCOA1	-0.0212522904417736	0.0230443654903639	0.356406688520902	1091.09038991308	0.0210629163681692	0.0457474260818213	0.460417517927616	0.64521656302506	0.840039264024245	0.180479097967632	0.20468917463299
CENPO	-0.170135818757217	0.163980984859637	0.299487139358496	6.46025554595376	-0.123032302501445	0.344227665336142	-0.35741549820321	0.720780776085663	0.879107031921888	-0.380008369613157	-0.176756797695421
ADCY3	0.228063295372342	0.19483189894198	0.241773892337333	88.4056250906741	0.375346758022396	0.298655674251988	1.25678763332553	0.208830545281588	0.504221984300522	1.11905345137298	1.14254225206455
DNAJC27	0.0866669027834892	0.0449353117234975	0.0537676544381916	95.7389338116887	0.168417326247649	0.0867639415220681	1.94109814852996	0.0522463736052564	0.236025669245086	0.586752081947654	0.594762812011737
DNAJC27-AS1	0.0200905065487373	0.086501828025117	0.816339741808689	129.74800938981	0.074476624438538	0.141564516898139	0.526096694782117	0.598821025020787	0.81798253934223	0.336118340603142	0.346084870967673
EFR3B	0.323880234269401	0.167056682283392	0.0525324496354538	91.5933876092182	0.542064534814414	0.261709407532187	2.07124589034021	0.0383358230657155	0.19894713461998	1.47976624506747	1.58387420583607
DNMT3A	0.12229791405624	0.0483015388138196	0.0113424586908983	389.619323584869	0.239001438950099	0.0823846236245465	2.90104425358919	0.00371921350133833	0.0492840282675086	0.720888715472983	0.781611658989004
ARNILA	0.191259237845383	0.244496688457992	0.434063571739421	6.32361848375957	0.331957640152822	0.42242003425599	0.785847292346113	0.431956956477599	0.710513609731285	0.980500763688974	1.02768344978043
DTNB	0.138866033452281	0.0474130781993013	0.0034021303565953	811.108506202461	0.260460775485173	0.0826205865539086	3.15249245192936	0.00161883006789462	0.0295011351254247	0.783261117497123	0.838418384113942
DTNB-AS1	-0.239364394014724	0.130248012500358	0.0660979971554099	8.3275872148337	-0.230755349613883	0.260503322765707	-0.885805782298684	0.375722193419957	0.667228907762458	-0.640626513670678	-0.461919086703526
ASXL2	0.070166088701008	0.041441624222262	0.090430580484985	179.631841764879	0.159308318157368	0.0821882157458756	1.93833527971877	0.0525823308498722	0.236975295375369	0.52463305774965	0.570649628554288
KIF3C	-0.0705415703242561	0.24879778185278	0.77677078758193	26.5994462508389	-0.0819738039680142	0.377213455211405	-0.21731410381974	0.827963566464214	0.933174234931394	-0.0050755028185705	-0.0680675641574176
RAB10	-0.000865869362697873	0.035407460399193	0.980490130152102	537.681806883635	0.0486122069340029	0.0638960575959853	0.760801350865461	0.446775727437669	0.721433872156861	0.257225892276788	0.277617103881989
HADHA	-0.0752346321145913	0.0402372894781771	0.0615152276214543	144.690187092955	-0.0672761537809696	0.0836153837264103	-0.804590624149945	0.421055954361763	0.702133896027584	-0.0227430201579774	-0.0291602394694762
HADHB	-0.0281429343407097	0.0443829731042274	0.526020104680055	159.673575585042	-0.00247611010767804	0.0828493079011329	-0.0298869136074483	0.97615724261691	0.991285822091841	0.15453855509755	0.142377136022824
ADGRF3	-0.573979651745399	0.0874322957632914	5.20862864877742e-11	28.817488360505	-0.8193811562132	0.170240324672259	-4.81308501843289	1.48618025496915e-06	0.000374573506525999	-1.90032031956972	-2.02011751200338
SELENOI	-0.127331361347583	0.0394093757307852	0.00123361571762387	139.24862542876	-0.151305852301916	0.0845046115619316	-1.79050408617082	0.0733729109475411	0.286251995441687	-0.218866554892967	-0.251601971459134
SLC35F6	-0.0895709294612041	0.084266724209833	0.287806698828099	36.080455186301	-0.0973027131602492	0.160606774954997	-0.605844387246514	0.544618091545176	0.787436810905098	-0.0767134968467319	-0.108645945018596
CENPA	-0.20234634351134	0.110076463545158	0.06602787070064	15.8891474586037	-0.218490885260265	0.209750880262028	-1.04166850211698	0.297565397103082	0.59623989254627	-0.501268227255945	-0.429452842735458
DPYSL5	0.318943146810853	0.153222792830545	0.037382254522783	620.217422086666	0.496598251719646	0.231679883171313	2.14346729168731	0.0320755947625897	0.180254856894688	1.46118006781753	1.46351677344315
MAPRE3	0.0505461276286817	0.116188328225903	0.663536158954385	53.1229298467002	0.100460476060016	0.209182398423733	0.480253007982614	0.631047498822525	0.832957755856846	0.450771681545811	0.414868801651453
TMEM214	-0.221540666598084	0.0907623673573537	0.014651245548776	19.5567655450513	-0.313325625919442	0.206844501425967	-1.5147882769878	0.129826030190004	0.393960952130412	-0.573527245164382	-0.680497465485814
AGBL5	-0.280184750555376	0.0846082870148801	0.000927799617900126	46.403188859151	-0.379491470235835	0.148243063678841	-2.55992733027954	0.0104694052869319	0.0931850232889437	-0.79429897510469	-0.855650361037708
OST4	-0.483949886787223	0.125215054886246	0.000111112102822129	34.1378496525456	-0.668346767970618	0.214474113297368	-3.11621182479936	0.001831906312132	0.0322831194161732	-1.56139394175451	-1.6203023097353
KHK	-0.881147715455626	0.215764517240051	4.42975817317708e-05	11.3558712539461	-1.32110200086457	0.362977806626561	-3.63962197342756	0.000273038582030624	0.00962334928434058	-3.05668631988287	-3.34826286565765
ABHD1	-0.155130923943435	0.127492338979187	0.223685556187073	12.7642079000151	-0.193438333650808	0.249730076535969	-0.774589654293991	0.438582172539485	0.71542076697795	-0.323520888488489	-0.363134230758304
PREB	-0.188444912364674	0.105658416756624	0.0745001361921252	24.9407615886019	-0.258773737218587	0.195406637235866	-1.32428325301066	0.185408990283698	0.474280599810348	-0.44893484943167	-0.536088800222065
SLC5A6	0.11705332222773	0.202767031710283	0.563750421442732	14.0589922228466	0.25424001452416	0.351091921375074	0.72414088461054	0.468979246626273	0.738038732489394	0.701144906163008	0.821950910508566
ATRAID	-0.166620573149379	0.0587291918604087	0.00455253923368121	37.3855159799518	-0.206839940091899	0.12226040498332	-1.69179825733538	0.0906844459928211	0.323634205068689	-0.366774863321667	-0.39861069444521
CAD	-0.095503410199409	0.0989833998039387	0.334623607639686	33.0629468970171	-0.102792332538487	0.17310056441935	-0.593830140781427	0.55262572746524	0.793419439755017	-0.0990469352267208	-0.123177955295352
UCN	-0.110998327635131	0.160541718809642	0.489315052314679	21.4879138753392	-0.129068155202462	0.264263493738298	-0.488407056822911	0.625261544391285	0.830116949056527	-0.157379157281003	-0.192734785864853
MPV17	-0.00265565251702787	0.0608904375893836	0.965212393393911	63.6975495696159	0.0493548206077868	0.11374012047812	0.433926220583536	0.664342018404536	0.851078889422806	0.250488068159913	0.279582935899755
GTF3C2	0.0604426268898938	0.0442027148949551	0.171501134975534	112.552686877067	0.130141584106675	0.0854535661490251	1.52295088398906	0.127770993960279	0.39074243515467	0.488028078352042	0.493440035363845
GTF3C2-AS2	-0.0254426326483861	0.0932785916870685	0.785038006224966	14.7428059623714	0.0106010366322157	0.198450709172959	0.0534189909242222	0.957398074245686	0.983623331212955	0.16470412058595	0.176994696498537
EIF2B4	-0.0706818638943439	0.0733295331032789	0.335099298534491	41.3169432136551	-0.0697371478292023	0.13709448358585	-0.508679459633633	0.610976922260021	0.823178138299581	-0.00560365249843154	-0.0356749335376532
SNX17	-0.265033852908239	0.0902978083719519	0.00333431217885092	39.6038486265392	-0.373796617892099	0.168117751545395	-2.22342146772744	0.0261873934470221	0.161650278033882	-0.737261851187078	-0.840575062172389
ZNF513	-0.650537369350177	0.220017348755046	0.00310895162664381	7.73124596243791	-1.00060967251615	0.409452464415105	-2.4437749420937	0.014534490202229	0.11314202804276	-2.18852977933718	-2.49986200427113
PPM1G	-0.222916064239476	0.0661365964675682	0.000750209297994599	70.0856244700363	-0.292950413014804	0.124226888520262	-2.35818844458157	0.0183643678695475	0.129810708361444	-0.578705072084944	-0.626560610683987
NRBP1	-0.105420244421292	0.0389873226481434	0.00685180952538075	91.4362304479804	-0.109971315284974	0.080443879528697	-1.36705633702988	0.171607647708845	0.45582321696058	-0.136379885099224	-0.142182014385893
KRTCAP3	-0.0159661186019137	0.138326865889471	0.908109753396608	7.72368801389502	0.0270105477305319	0.27709992196394	0.0974758402640289	0.922348519527353	0.968615205923927	0.200379439538276	0.220433625044771
IFT172	0.0605622987590254	0.0467440555175353	0.195108164071219	181.17517301624	0.145908312190218	0.08246174206308	1.76940613355711	0.0768261227892332	0.294474418427138	0.48847859550212	0.535177401609887
ZNF512	0.0895905000694771	0.0491441992107457	0.0683014650204678	92.8954222677876	0.192601692958958	0.0993348010832722	1.93891456829415	0.0525117417214409	0.23673703878333	0.597758266833181	0.658783182345395
CCDC121	-0.486183361213061	0.157865317552716	0.0020718477231217	10.6417539457445	-0.767200914413307	0.292252814369718	-2.62512754947417	0.00866165134402558	0.0834191338525549	-1.56980208763209	-1.88198702283218
GPN1	-0.0324549583771033	0.124311761471422	0.794033024938051	11.660368406225	-0.0712918365855029	0.270804195922609	-0.263259719232255	0.792350404280897	0.918034240715488	0.138305493860681	-0.0397904744207393
SUPT7L	-0.112009278923077	0.0823428669816265	0.173741627514687	56.3338035169736	-0.12400117559423	0.147917380240814	-0.838313762671784	0.401854508373766	0.686585459017326	-0.161184988145164	-0.179321579107596
SLC4A1AP	-0.209273484495412	0.0753394447237076	0.00547381858997571	53.2106112957347	-0.279443497307654	0.140648769642542	-1.98681792964033	0.0469425769714438	0.222519142364992	-0.52734616718434	-0.590805374420849
MRPL33	-0.00757594415277349	0.0505129069531183	0.880780107567521	98.3447850624258	0.00353116787416001	0.102223947935723	0.0345434503897301	0.972443794606315	0.989857822780702	0.231965120525068	0.158279481768956
RBKS	0.0796660812754581	0.112632556498379	0.47937414077216	24.5707679048626	0.13134108316414	0.216344991185056	0.607090935846046	0.543790565165777	0.786790783744907	0.560396764053066	0.496615325202544
BABAM2	0.204958057001959	0.0575211806795589	0.000366395659963168	259.421007797778	0.353785103251701	0.103834662543276	3.40719654291025	0.000656338464009829	0.0165920909420504	1.03207138768472	1.08546467215914
ENSG00000223522	-0.0347560835264645	0.178094813213082	0.845271649293526	8.45194002303734	-0.059761165067769	0.321078646391811	-0.186126252054902	0.852345755448007	0.943456629207364	0.129642669825377	-0.00926671212532707
PPP1CB-DT	0.040452437782022	0.0565198891088744	0.474164010204447	63.6683850417672	0.121012336374685	0.11341205582651	1.06701474982344	0.285965175488981	0.58642661442253	0.412772940350521	0.46927327393294
PPP1CB	-0.0958585530766741	0.0302632721551154	0.00153762026332628	172.395369365814	-0.125547611512924	0.0679631408278182	-1.84728972180661	0.0647051617814281	0.265458093082407	-0.100383907383143	-0.183415273244551
SPDYA	-0.242253840687651	0.129429254565978	0.0612469378462743	15.0750703226775	-0.313554392296966	0.245881688790302	-1.27522465719023	0.202229736303293	0.496437198189026	-0.651504135035128	-0.681103051250529
TRMT61B	0.027546318984833	0.0520330257583727	0.596527529684167	90.875411092536	0.0653078383251735	0.0963319440298913	0.677945815200292	0.497806049517078	0.755264447156214	0.364186518986251	0.321813444326875
WDR43	-0.0332908616052577	0.0578392274448998	0.564901918878422	102.505873413066	-0.0070366526777707	0.106500303170159	-0.0660716680451888	0.947320767173056	0.979739145857671	0.135158649553646	0.130304559231999
CLIP4	-0.0977138100479877	0.0580118746897853	0.0921090240005845	807.179022580132	-0.0906012732813919	0.100135776965901	-0.904784244219171	0.365579700259797	0.658408202247589	-0.107368214467537	-0.0909060278260332
ALK	-0.291756125175043	0.253239505963794	0.249281783537846	19.8131363912875	-0.347271133179762	0.391248099958607	-0.887598261094436	0.374756889375129	0.666239830036759	-0.837860613725082	-0.770357331237573
ENSG00000233862	-0.0898252776720177	0.14583134529896	0.537925435840916	24.9827595128761	-0.0670901209870861	0.241053172514644	-0.27832083804253	0.780766081366063	0.913094501072014	-0.0776710170383582	-0.0286677771899883
YPEL5	-0.1400474274695	0.14642076786137	0.338833607422504	49.2852138840175	-0.202842242355377	0.241545888554593	-0.839766901308825	0.401039094866606	0.686277252014876	-0.266737503270562	-0.388028069205142
LCLAT1	0.406796935430151	0.204463742412648	0.0466372411754905	26.0578362138298	0.672274383704874	0.361592644588039	1.85920370274897	0.0629982701841378	0.261962770298942	1.79191475726068	1.92856310534563
CAPN13	0.157497241309381	0.0624081940526879	0.0116139251873904	62.5901050486739	0.289919223561205	0.112269734157079	2.58234532875594	0.0098131338113882	0.0905324461586331	0.853400229781407	0.916400196819439
MEMO1	0.194904165546865	0.0955337860946989	0.0413344376331665	29.4084436585649	0.346915465696931	0.17456041072562	1.987366231867	0.0468818269242524	0.222310061787065	0.994222471657839	1.06727950545355
DPY30	-0.193376902083108	0.042715845661398	5.98119109731593e-06	91.049152475816	-0.25779295314489	0.0932221088393998	-2.76536281311774	0.00568595159167552	0.0641064395590609	-0.467501835710787	-0.533492488300197
SPAST	-0.00614338435224987	0.0476323129446369	0.897377317893353	208.737251288006	0.0398965580965432	0.0876909247869112	0.454967925056006	0.649132314501111	0.843000662957925	0.23735814031603	0.254545213146419
SLC30A6-DT	-0.429251061781828	0.137479563893634	0.00179450103031274	7.647262607076	-0.584247486516486	0.254455244594054	-2.29607170191586	0.0216717819957051	0.143804278346198	-1.35547454789139	-1.397676379201
SLC30A6	-0.125598429043925	0.0377713499242797	0.000883455959948385	117.041812813931	-0.132519462312326	0.0747363494485377	-1.77315942362928	0.0762022935673799	0.293008128230587	-0.21234275169354	-0.201871016800573
ENSG00000289727	0.235038598363583	0.134278761548191	0.0800530990085624	7.95471725382711	0.353088648289353	0.325333341283078	1.08531344158214	0.277782854567226	0.577528929386615	1.14531270216724	1.08362103055618
YIPF4	-0.082451069965502	0.0364026989139359	0.0235144379320823	320.607410951625	-0.0796690045924635	0.0668084319624403	-1.19249924376692	0.233065547092882	0.529651170137244	-0.0499100481144979	-0.0619663454929431
BIRC6	0.00164889846948512	0.0246318233622996	0.946628040059886	1148.8045330231	0.0528681092564205	0.0464681232432303	1.13772852369549	0.255233859042633	0.554792495093906	0.266692996326253	0.288883243121337
ENSG00000276334	0.111655375772151	0.0657670530874774	0.0895567899189806	27.7853700400308	0.172184414833583	0.133158494575629	1.29307871332075	0.195983836550264	0.48878866479433	0.68082377747096	0.60473497333521
ENSG00000276517	-0.0925199349926285	0.109079861377802	0.396334782328198	19.7882132803489	-0.141492284869898	0.215870105944321	-0.655451037330723	0.512177400743454	0.765115826339863	-0.0878153337046537	-0.225623692648206
BIRC6-AS2	-0.181696128712529	0.0760934206710168	0.0169494060028815	57.1633915371209	-0.216826189874427	0.132015520231395	-1.64242953778751	0.10050101766936	0.341436130397022	-0.423528354158215	-0.425046094509786
TTC27	-0.0281898923255798	0.0271277286829513	0.29873304204948	250.111826993185	0.0137384641311401	0.0634835788433244	0.216409729593951	0.828668382841216	0.93364981933139	0.154361776898375	0.185300031625722
LINC00486	-0.0721549049737175	0.0341331432021391	0.0345216730187688	525.764783153004	-0.0579040503549424	0.063726287351265	-0.908636808477012	0.363541870260941	0.65638977770833	-0.0111490682577311	-0.00435059531786707
ENSG00000236854	0.263925997749419	0.112194515896119	0.0186528749549379	44.4595521641659	0.434062572894278	0.185497015119002	2.33999761460212	0.0192838630566691	0.13402385156659	1.25406231006515	1.29797357914505
LTBP1	0.0282917301385772	0.11908248984901	0.812206133252629	410.85363750457	0.0867606359823203	0.185468365853229	0.467792098038857	0.639933272022111	0.837488040558123	0.366992696503642	0.378602859865357
RASGRP3	0.187041477217265	0.0486254896717595	0.000119781639529882	663.890261776736	0.325952233491676	0.0873799111931739	3.73028799229473	0.000191261024681988	0.00778922185274999	0.964622566818818	1.01178605775689
FAM98A	-0.0776121521138062	0.0541118118900267	0.151488882649772	188.140557819179	-0.0662780420908137	0.0925017864272732	-0.716505536278727	0.473679250230313	0.740827470387135	-0.0316934405205258	-0.0265180582289704
ENSG00000286415	0.164811956144802	0.130019061949122	0.204941400184395	82.5939291034205	0.303935422371869	0.207148383488866	1.46723530858837	0.14231205494714	0.413621503477784	0.880937231628209	0.953503597096167
LINC01320	0.0438483310813857	0.293627595078248	0.881290765654759	8.58369179559043	0.0892247112090682	0.50043277974189	0.178295097405665	0.858491228832829	0.945716740257073	0.425557132511135	0.38512571036748
ENSG00000226994	0.121600515157306	0.10820061316088	0.261079583157124	1273.47863739297	0.246353910306033	0.169820478774973	1.45067256954606	0.146871057151654	0.419658520092363	0.718263285063187	0.801074973645674
ENSG00000288535	0.0114948168217764	0.203675457707619	0.954993740784122	9.33663264299288	0.0748422274375511	0.340403999067895	0.219862950031394	0.825977891858191	0.931876070898794	0.303758976060363	0.347052687891362
CRIM1	-0.248145887291407	0.14915656778748	0.0961802979856518	85.7913575334231	-0.330269153068754	0.249391612907108	-1.32429935882315	0.18540364339336	0.474280599810348	-0.67368535492676	-0.72535003060798
FEZ2	0.0565641126913053	0.063790588681723	0.375232015602999	221.95595272108	0.121937024947033	0.112966583078634	1.0794079242191	0.28040591996456	0.580273009897227	0.473427009813841	0.471721090969115
STRN	0.0721934666521852	0.045930559396541	0.115997884082398	728.065909881007	0.150914535922961	0.0859371312216499	1.75610395387438	0.0790706601388177	0.298696085098624	0.532265332095519	0.548429776632527
HEATR5B	-0.0900847174250869	0.0362063504763349	0.0128430640031929	226.712455421455	-0.0898538540784462	0.072787448902003	-1.234469066218	0.217028166688662	0.51398116370021	-0.0786477048683208	-0.0889274747078861
EIF2AK2	-0.165041592812157	0.139261058820267	0.235968509091603	64.3112353660435	-0.215391109964262	0.231478972736563	-0.93049967959461	0.352112429951293	0.646336636940074	-0.360830628250249	-0.421247179764409
CEBPZOS	-0.0741027726815263	0.0755354085698213	0.32657617976064	131.617184620609	-0.069397422847026	0.122424384215715	-0.566859480581467	0.570809655206224	0.802739052382881	-0.0184820180546962	-0.0347756203809291
CEBPZ	-0.358469315134423	0.0846457198019817	2.28615496613105e-05	91.987175834855	-0.486497315056363	0.13658537127476	-3.56185520100618	0.000368243473547846	0.0116563893830619	-1.08900932921862	-1.1389140865283
ENSG00000272054	-0.287822420065055	0.146798984933997	0.0499190780137379	11.2238705418536	-0.348824054373305	0.271294532585818	-1.2857762043655	0.198521177126909	0.491619895823251	-0.823051773282802	-0.774468193063993
NDUFAF7	-0.123780789794186	0.102846319796197	0.228763172804553	42.9370467262163	-0.15694752500612	0.179266862870099	-0.875496578081181	0.381303771309717	0.670010296637654	-0.205500060419438	-0.266536494249657
PRKD3	-0.149446719597999	0.0832477039765072	0.0726209959723462	88.2208567992119	-0.181773770953041	0.142356747212728	-1.27688904468582	0.201641422408179	0.495771419202734	-0.302122112312018	-0.332256034417443
ATL2	0.113142109836944	0.133040200034572	0.395083002882187	42.4962620597056	0.185233075543367	0.2400082422021	0.771777976638778	0.440245937768553	0.716297836383963	0.686420741892549	0.639277126163548
HNRNPLL	-0.149973196280023	0.122031683842095	0.219083306769219	65.0970556257804	-0.197621722711393	0.206047967377795	-0.959105422035288	0.337505639221939	0.63412989146017	-0.304104088327677	-0.374208414345803
GALM	-0.529773564376442	0.13187036924965	5.88484443423769e-05	22.4985304022234	-0.709192775173999	0.257808078557678	-2.75085551679225	0.00594398536988066	0.0658372774219452	-1.73390192365029	-1.72842904048773
SRSF7	-0.329478773173714	0.0620853007268259	1.11522145333019e-07	239.434317152428	-0.435185318030838	0.100681052546807	-4.32241526108916	1.54330365265168e-05	0.00163118424024906	-0.979871430411398	-1.00308199750372
GEMIN6	-0.493944685812207	0.112522555676086	1.13486627084246e-05	11.7551686424379	-0.76987920810374	0.23670225407469	-3.25252165896489	0.00114385877906842	0.0239570931539446	-1.59902039820591	-1.88907694815338
DHX57	0.163728977827439	0.0867184623970467	0.0590189521305128	55.4804179513909	0.317566623749414	0.162567561938212	1.95344397100643	0.0507670102461665	0.23191923214018	0.876860247549369	0.989587839892362
SOS1	-0.111612225377217	0.0476327699299473	0.0191200791665105	350.801640489404	-0.105423362729167	0.0796725596874601	-1.32320792933882	0.185766239803928	0.47446757768659	-0.159690238934616	-0.130142765628287
MAP4K3	-0.0332624248943818	0.0376575724094438	0.377081502211534	462.746526907597	0.00209229015855317	0.0708148825529971	0.0295459101691982	0.976429203887881	0.991285822091841	0.135265702497953	0.154470513549213
MAP4K3-DT	-0.210522846237896	0.358642924336268	0.55720473732193	11.4051235470039	-0.323016490996678	0.553337930919523	-0.583759892367938	0.559381865810525	0.796352213157543	-0.532049518905383	-0.70615092908501
THUMPD2	0.120782322780876	0.155937043041076	0.438600737016978	47.1016326551796	0.208972383309106	0.252725551477416	0.826874774186734	0.408308042644618	0.691694578049469	0.715183115092419	0.702119345385961
EML4	0.0949688812870561	0.123539547338445	0.442052049286038	56.7277443351529	0.184640924375555	0.218430240490489	0.84530843330548	0.397938653703846	0.683423056849573	0.6180057401597	0.637709595472777
COX7A2L	-0.161318073456955	0.0789379193048874	0.0409924009751873	49.9972861476435	-0.211208609819642	0.149388820738456	-1.41381804057091	0.157415335188566	0.435894288442965	-0.346813053858382	-0.410175349297418
MTA3	0.114191502604857	0.0730921237538385	0.118218370440375	150.967457345313	0.202479437454175	0.127031258911201	1.59393395916603	0.11095082734974	0.361571395886271	0.690371289690818	0.684931349390404
LINC01819	0.0456667723673476	0.101797257324648	0.653716528836609	156.022450178993	0.115823148633398	0.167943379332337	0.689655936982191	0.490410581639336	0.751900121782376	0.432402843133694	0.455536560257792
LINC02580	0.187333607699652	0.0927278647988787	0.0433573070637991	40.2036026875386	0.371497573379962	0.175908482509405	2.1118798143239	0.0346967591636191	0.187643444901872	0.965722322286255	1.13235276770744
ZFP36L2	-0.15408061094082	0.050457033664465	0.00226038485591458	137.033406917993	-0.190019258762149	0.0997565185878856	-1.90483049581107	0.0568021083765547	0.247296299292878	-0.319566876371343	-0.354083324311863
THADA	0.0212557766169901	0.0240985107387913	0.377756832596926	429.214020961963	0.0810399207562252	0.0535246027531317	1.51406860747759	0.130008439663622	0.394074470839959	0.340505120504132	0.363459097296758
PLEKHH2	-0.114218817247686	0.215241916592867	0.595659104999099	226.090710132827	-0.1067951352621	0.348982173594857	-0.306018883893141	0.75959026780846	0.900000602925794	-0.169503024089737	-0.133774094354825
DYNC2LI1	-0.0232946784550479	0.125229966242145	0.85243283372779	70.2669000915841	0.0101525710011714	0.212617851635074	0.047750322576849	0.961915228197779	0.985549819454345	0.172790316687865	0.175807527277854
LRPPRC	-0.159067008437498	0.0497875202566135	0.00139870927361642	349.686699845411	-0.190563148034167	0.0840782925630609	-2.266496407396	0.0234210068714626	0.15091609898623	-0.338338686368634	-0.355523097080394
PPM1B	-0.0393512238848794	0.0406057361009318	0.332492778687962	1236.79145305256	-0.00787718258723588	0.0743673469784163	-0.105922597850937	0.915643764435226	0.965790492370728	0.112343787861689	0.128079525319686
ENSG00000289272	0.100299827260256	0.0634780853904574	0.114090804666698	45.5662761759919	0.222496528297586	0.128129540222482	1.73649673534493	0.0824760411169275	0.305516818090882	0.638074638594174	0.737920190656956
SLC3A1	-0.116765192981081	0.105669996294461	0.26916021620887	19.2900955223546	-0.11199375997667	0.202397209023121	-0.553336483824125	0.580033023014728	0.807764920916465	-0.179089119358088	-0.14753578939631
PREPL	-0.134075964091683	0.0760729036356802	0.0779904675024632	237.643137919704	-0.164411268641759	0.12749994708261	-1.28950068140212	0.197224079599647	0.490312063339115	-0.244257310704915	-0.286294366652643
CAMKMT	0.0147069139396211	0.041041337650089	0.720085951735686	834.990949962485	0.0782417056938768	0.0730974947034546	1.07037465526406	0.284450702734591	0.584478155226683	0.315851248453249	0.356051718525868
SRBD1	-0.0461656390438187	0.0625439990094744	0.460435095042893	159.158763871586	0.00530043342156885	0.10347439168357	0.0512245912764375	0.959146556559637	0.984604970558531	0.0866902159810859	0.16296304602829
PRKCE	-0.104918788163267	0.0947488095488897	0.268148592148445	328.511855852954	-0.100495360172882	0.150459484532834	-0.667923065700463	0.504182703054075	0.758346193829111	-0.134492101061976	-0.117097456134569
ATP6V1E2	-0.0403817154620415	0.0841013943700585	0.631117093716786	28.5968219286297	-0.028345051164484	0.173333408077583	-0.163529070817075	0.870101886015614	0.949887299231495	0.10846439555428	0.0738973942803273
RHOQ	-0.0830086887927232	0.0481449936574547	0.0846826496628953	279.047183749745	-0.0705569805206888	0.0854117312384816	-0.82608067413695	0.40875832974733	0.691868094490942	-0.0520092619622677	-0.0378451781897932
RHOQ-AS1	-0.341992134675264	0.0967654431458692	0.000408952199477708	42.7222211206234	-0.42252996048123	0.173438352813583	-2.43619680207282	0.0148426067277437	0.114738160109491	-1.02697927624419	-0.969580988909937
PIGF	0.0765700257536139	0.0590083291489484	0.1944200570722	125.953557634907	0.153251004754888	0.107246542631837	1.4289598619601	0.153015770229226	0.429284612639303	0.548741342270937	0.55461483004652
CRIPT	-0.226421902155151	0.0576415409351219	8.56185908968657e-05	99.5664775456829	-0.321269189503568	0.111549792897375	-2.88005186884689	0.00397609751340115	0.0510699140230889	-0.591903162144594	-0.701525507629541
SOCS5	-0.298819286028156	0.130283882452335	0.0218134089526908	28.5404453052643	-0.471364445089416	0.223759285313302	-2.10656931813768	0.0351549286247383	0.189431035324427	-0.864450614542965	-1.09885465677106
MCFD2	-0.147315099280569	0.107104836598041	0.168998480557367	32.2160309559984	-0.205888154180664	0.182466578432796	-1.12836090833201	0.259167530046789	0.558855926810197	-0.294097406778249	-0.396091145877205
TTC7A	0.126092503549369	0.044487891733201	0.00459246704337973	457.485020288727	0.238361247093185	0.083478544299197	2.85535941114246	0.00429881505419873	0.0535168420260826	0.735173840762372	0.779916955949909
STPG4	-0.342043716814479	0.127871949684129	0.00747532198081771	33.9663258902824	-0.430923235411092	0.212372351454063	-2.02909292316378	0.0424488265815046	0.210400390215081	-1.02717346255149	-0.991799497905284
CALM2	-0.293895087857579	0.0486575165693308	1.54041854633174e-09	996.371648026248	-0.399417182248633	0.0847532018938272	-4.71270905787128	2.44445088056632e-06	0.000516763093098116	-0.845912960353005	-0.908397306097246
EPCAM-DT	-0.0279768870861298	0.107701284337597	0.795046031868521	602.212205020492	0.00808564408623379	0.162057268967536	0.0498937452034535	0.960207061702074	0.984905480042027	0.15516365719092	0.170335999818546
EPCAM	0.0353174064703765	0.14294198326088	0.804850094750648	24.543012400636	0.0933490931485034	0.245879878225557	0.379653242966348	0.704202832542259	0.869947418579441	0.393441582957416	0.396043691487764
MSH2	0.0201465133638277	0.0631755658616856	0.749804440004902	174.063578961875	0.0727177655966418	0.108137201707516	0.672458362602402	0.501291938759294	0.756810320744422	0.336329184061195	0.341428855130377
KCNK12	-0.113670167791368	0.457142318937336	0.803628600528739	14.938074179269	-0.163824872591321	0.643469190472785	-0.254596296166023	0.799034920172786	0.920935746635866	-0.167437576368015	-0.284742070793115
MSH6	-0.134607696048281	0.0505793631090167	0.00778357430138239	129.428249006253	-0.144889994042741	0.0891874160311656	-1.6245564732149	0.104257098043027	0.348515094008697	-0.246259070746187	-0.234618040200408
FBXO11	-0.00550760892268713	0.0239743860462541	0.818302449831285	593.032761917182	0.0377727507900217	0.0515714613983114	0.732435144668182	0.463903014386146	0.73326428424685	0.239751582790813	0.248923113055733
ENSG00000233230	-0.270565203840075	0.097354307857953	0.00544962170487081	14.4751799719766	-0.351448490659916	0.181636712831062	-1.93489788040149	0.0530028283626254	0.238208476525967	-0.758085194851509	-0.781415548146372
ENSG00000230773	0.0390389700925352	0.102675969636684	0.703785635401567	75.015716015247	0.0912739410617031	0.174348730799949	0.523513653600566	0.600616852070542	0.818510498873526	0.407451794789615	0.390550390518527
FOXN2	-0.0273718590721438	0.0485605940084944	0.572982816191632	920.705716611747	0.0153028801206439	0.0837416649406309	0.182739143429892	0.855002700855978	0.944727266928078	0.157441347834145	0.18944132224538
PPP1R21	0.0100305587592156	0.0403213583241774	0.803542258061681	1155.50668433526	0.0660082968170836	0.0723993234175065	0.911725326995562	0.36191332795603	0.654873249530776	0.298246624877829	0.323667683992968
STON1	0.1238308102583	0.0848746153974062	0.14456917297493	48.918432397502	0.239681529484545	0.147872748721209	1.62086342180889	0.105046933090654	0.349929409532407	0.726659462042992	0.783411981006751
ASB3	-0.139977757435305	0.0716388751780156	0.0507088191039159	395.323041560394	-0.159008752416416	0.120046125334032	-1.32456380390429	0.185315867865161	0.474224015889428	-0.266475223208599	-0.271992934094631
ERLEC1	-0.374734385678405	0.095719386425916	9.04316609278698e-05	98.9932380759916	-0.524638630753329	0.160314278174121	-3.27256334699961	0.00106576986987897	0.0231488681655989	-1.15024087244148	-1.23988101219069
PSME4	-0.0218709228617502	0.0300041658874791	0.466044763558905	961.785038804393	0.0344362941459757	0.0577335011885183	0.596469873419424	0.55086137396773	0.792181281511032	0.178150192128556	0.240090911968817
ACYP2	0.103938739816308	0.0537907138756973	0.0533249115424613	1382.06091085248	0.198465005405856	0.093841708910544	2.11489121106101	0.0344392204438344	0.187255673668407	0.651773701924864	0.674304425415895
ENSG00000272156	0.369478579729678	0.123662850453557	0.00281002920264616	9.30835626025937	0.622146715888086	0.258706212209377	2.40483871869519	0.0161796045518668	0.120133599004411	1.65142594081807	1.79586614884056
ENSG00000289065	-0.330239739965706	0.128522430482461	0.0101842293211027	24.2280507071139	-0.419008776991288	0.219254817658523	-1.91105847281254	0.0559970669988516	0.246136499167707	-0.98273616874063	-0.960259782622843
C2orf73	-0.16671441201459	0.337218442913389	0.621037085898657	10.7977125428375	-0.193388258556916	0.505073199254879	-0.382891546893039	0.701800179243873	0.869625214196216	-0.367128129452032	-0.363001672974439
SPTBN1	0.0947968112661281	0.0471821856130729	0.0445196037643172	1232.37677461166	0.187896341152246	0.0809374134895319	2.32150167705257	0.0202597836898612	0.138471789913635	0.617357964738418	0.646327269448781
SPTBN1-AS1	-0.142528073277537	0.138563462187686	0.303661923741261	27.0699894959465	-0.147609735545023	0.232012289896873	-0.636215157441161	0.524636195068562	0.772652738940764	-0.276076151424883	-0.24181768533755
ENSG00000289627	-0.0471317232566962	0.0886722893189518	0.595053579000136	15.2785496224429	0.0337160991031038	0.182422294363348	0.184824443858535	0.853366734727997	0.943804673165805	0.0830532918695199	0.238184426101003
SPTBN1-AS2	-0.310649432822038	0.265589477677186	0.242137754021365	6.4315909230995	-0.425707563235094	0.438897620336845	-0.969947303219307	0.33207275978828	0.629541955675398	-0.908986427823554	-0.97799267516594
RTN4	-0.0348374598713014	0.0355095088157205	0.326556195053284	3444.30957680105	0.00111469299370538	0.0689142036420081	0.0161750834341194	0.987094713402843	0.994539989563674	0.129336320144155	0.151882637948508
CLHC1	0.352706373620365	0.196946429562316	0.0733134080135602	58.3183503299871	0.55939716745742	0.304996381878171	1.83411083112739	0.0666375439663968	0.268762626556561	1.58828523321719	1.6297568032143
RPS27A	-0.487300485614289	0.136038015226774	0.000340855627508001	218.660293730937	-0.711338743488443	0.214014652248747	-3.32378524560861	0.000888045528317866	0.0204879312042661	-1.57400761818138	-1.73410980475396
MTIF2	-0.11239399078012	0.075471902991304	0.13643041063258	52.6587204075456	-0.148140631437207	0.131836781783292	-1.12366692688779	0.261154352025034	0.560044479192744	-0.162633275789485	-0.243223062291678
ENSG00000240401	-0.382790740170251	0.0901358141495	2.16824278901802e-05	52.4811318245774	-0.486485571651958	0.163394322930173	-2.97737132433822	0.00290731655682153	0.0424900815820809	-1.18056985361326	-1.13888299962377
CCDC88A	-0.0690020708040183	0.0555149834022953	0.213888103232618	3297.57235960732	-0.0415357864487813	0.0928858985641642	-0.447169991256412	0.654752326662298	0.84528670914806	0.000720102626860274	0.0389791444888591
CFAP36	-0.199706204986833	0.208291760161147	0.337669027433908	15.1152974991318	-0.10550191165949	0.385707582170865	-0.273528228472195	0.7844471961904	0.91478459511053	-0.491329152246061	-0.130350698780667
PPP4R3B	-0.0118347956348973	0.0304122805195382	0.697168674225072	338.536412961943	0.0277161696646854	0.0596689870811896	0.464498745838822	0.642290457865477	0.838190302478218	0.215932232877747	0.222301533271573
PPP4R3B-DT	-0.658872106616876	0.159180888206396	3.48608980763456e-05	6.96825954911065	-0.839311134662704	0.308413214700609	-2.72138512442621	0.00650089753610884	0.0693994548858932	-2.21990676130704	-2.07287575108857
PNPT1	-0.00584823623339713	0.0404581559294993	0.885065985561729	453.708784333015	0.0434762168546736	0.0680873427017158	0.63853596174459	0.523124852279068	0.772229171924388	0.238469255988588	0.26402121399024
ENSG00000285755	0.133504156880393	0.065436296496186	0.0413288506272588	106.350595986276	0.247305219546324	0.113003352171914	2.18847684420984	0.0286348861743005	0.169479884588246	0.763075777619288	0.80359326037992
VRK2	0.131886857213438	0.0448915075870926	0.00330441285953668	1367.83809786976	0.242270899040855	0.0774106723762081	3.12968343516567	0.00174994775671974	0.0311626517570675	0.756987285460973	0.790266508144241
ENSG00000287875	-0.121864518318643	0.0757700271869639	0.107759137686723	29.6240900947116	-0.076314263363731	0.142367728143545	-0.536036251746502	0.591933496323454	0.814628453559765	-0.198286057912399	-0.0530857418202981
FANCL	-0.0322379697105465	0.0464021155998096	0.487210638167025	550.752596431486	0.015838552916587	0.0830686157686761	0.19066831401998	0.848785464970228	0.94164998764846	0.139122370177277	0.190859344523297
ENSG00000289529	-0.517329545310167	0.243930075264112	0.0339377249756012	7.60546463874784	-0.765339041081782	0.420265731305183	-1.82108362417496	0.0685941461600855	0.273761758113661	-1.68705512459938	-1.87705830910478
ENSG00000271955	0.26271633132061	0.213574673963676	0.218662947426634	17.4217808501688	0.461705762181882	0.345194130174764	1.33752495138933	0.18105134326806	0.469212995955666	1.24950839546512	1.37115007520638
PAPOLG	-0.0926109094676649	0.0372060384286355	0.0128053779057492	92.3222209337591	-0.112691478650692	0.0855953653721114	-1.31656051891109	0.187985980089562	0.477267525853578	-0.088157816541436	-0.149382776271458
REL-DT	-0.142315957187692	0.16144682938513	0.378045320193703	6.00677453280087	-0.0857108977883285	0.326897623745119	-0.262194924534407	0.793171166191501	0.918034240715488	-0.275277618428147	-0.0779603239391433
REL	-0.59703252189723	0.163964857960203	0.000271346550245482	29.7098397773686	-0.836812420474093	0.281293884157091	-2.97486887417277	0.0029311381125112	0.0426980838679657	-1.98710523767357	-2.06626120502158
PUS10	0.0540852733506595	0.126213216977005	0.668270351823504	48.6218878010852	0.12379022534534	0.209258046951739	0.591567335873538	0.554140352285922	0.793972629607996	0.464095162293177	0.476626845881713
PEX13	-0.131673378979608	0.114054353206666	0.248303759396084	46.076825851252	-0.137947772529517	0.194057338711438	-0.710860890113741	0.477170443699724	0.743241929447402	-0.23521253012811	-0.216240730696287
SANBR	0.00421055275873774	0.0581768645279865	0.942303449781096	170.438765804015	0.0615109551347918	0.103076606767535	0.59674990343362	0.550674369266511	0.792154354264346	0.276336609301079	0.311762411324295
C2orf74-DT	0.0397638749346177	0.144843989718026	0.783678124400453	11.0729166614499	0.110781922155724	0.269491493597828	0.411077621325768	0.681015618821189	0.8591439921188	0.410180774172177	0.442191526671047
C2orf74	0.128393697735244	0.114645242354495	0.26274711894799	46.9301836422885	0.244961776349318	0.193880953275122	1.26346488508189	0.206422158509573	0.50198201226486	0.743836924692788	0.797389744566623
USP34	-0.00425553634331867	0.0150725993766114	0.777685938562767	1186.86587155872	0.0588400130995544	0.0364964433249958	1.61221225245409	0.10691575994967	0.353510079556361	0.244465139738165	0.304691947157223
USP34-DT	-0.0772074735984585	0.0733305495443075	0.292400965448182	32.0933537985126	-0.0776313104062969	0.150013759911196	-0.517494598177211	0.604810938813265	0.820709520587931	-0.0301699863223489	-0.0565722023267247
XPO1	-0.364043767421125	0.0659651368195974	3.41458707817465e-08	534.838146687797	-0.47629417001484	0.112622838797452	-4.22910819067025	2.34619503339305e-05	0.00208936488373762	-1.109994932399	-1.11190452568581
ENSG00000289410	0.0196022261875559	0.065396298955046	0.764371524368031	74.0686737586967	0.0728669364225188	0.118972089198864	0.61247084852583	0.540226279480225	0.785067737303834	0.334280158594665	0.341823737147741
FAM161A	0.100716022574058	0.107987513758065	0.350993688035273	65.9758439311356	0.190191911281526	0.183649563040466	1.03562408825127	0.300377549651532	0.598872135558979	0.639641448973342	0.652404056637699
CCT4	-0.149187359873397	0.0617957599367414	0.015769778090584	141.769700223471	-0.186973451450392	0.104714819162722	-1.78554910322525	0.074172294081861	0.288122602271619	-0.301145725757513	-0.346020524305923
ENSG00000236498	-0.200985803124944	0.17267286710833	0.244436718840954	5.87628516829419	-0.294620156487514	0.34143391220297	-0.862890726309497	0.388197549949146	0.67424340005092	-0.496146332011116	-0.630980722103944
COMMD1	0.0690705288392246	0.0333389204345046	0.0382870254055732	405.867042958806	0.164033628615361	0.0695301384738493	2.35917304662143	0.0183157126572814	0.129698280984727	0.520508709143314	0.583158375592132
ENSG00000229839	-0.0281308430132745	0.0795304594479671	0.723555057080363	22.9826786376661	-0.0202732937032646	0.151274347340881	-0.134016732245956	0.893389343372664	0.957392286303413	0.154584074152415	0.095264788683468
B3GNT2	-0.0933520375591703	0.144127187491341	0.517175152163823	13.4978813528878	-0.0940425602640264	0.260828415208387	-0.360553355311736	0.718433363960397	0.877705585859063	-0.0909478700272773	-0.100015733681992
ENSG00000228541	-0.246385373201771	0.127583968547922	0.0534629622465325	120.194888662715	-0.296679846842826	0.199598141085425	-1.48638582117782	0.1371770980306	0.405042368588143	-0.667057717236378	-0.636433093087804
TMEM17	-0.282012461645614	0.332490452214629	0.396336544890861	6.03615767287955	-0.2615558529983	0.501010464960892	-0.522056666059293	0.601630876906213	0.818887658195514	-0.801179582865855	-0.543453561294971
EHBP1	-0.101834302369988	0.0846001267358417	0.228700388698054	262.40818876322	-0.0935649780033762	0.134963745019536	-0.693260089884382	0.488146344185555	0.750059183925156	-0.122880234721723	-0.0987514875035992
EHBP1-AS1	-0.849746316353198	0.281506906158577	0.00253976633408147	8.03912446439739	-0.94735256633568	0.480507105654046	-1.9715682769065	0.0486589115789319	0.226633800861706	-2.93847249958622	-2.3588808613174
ENSG00000286480	-0.281181682634091	0.125536112316587	0.0251008584137994	22.2019324214816	-0.358690697646277	0.221017804776774	-1.62290408235911	0.104609910752351	0.349272655651713	-0.798052029203228	-0.800586973176202
WDPCP	-0.063137411035481	0.0578559473093028	0.275146860542747	1080.47633142465	-0.0319088366275233	0.0928726207644812	-0.343576356140977	0.731164908469319	0.884399435809879	0.022798221939871	0.0644634129047971
MDH1	-0.827863339113418	0.230568540039936	0.000330005808640368	21.6259255409145	-1.09009838482779	0.407846831799974	-2.67281317355538	0.00752181284007447	0.0761290781985907	-2.85609176455779	-2.73675472804027
UGP2	-0.0488051498796629	0.0561422974515965	0.384676725102693	168.769209131502	-0.0126352333050559	0.105901416403678	-0.119311277734876	0.905028748982719	0.961850844593805	0.0767535039702053	0.115484108922914
VPS54	0.029238968146296	0.0283320886694111	0.302067940222566	384.653547466894	0.0895696749418062	0.0562950296022968	1.59107607855582	0.111592455311097	0.36281519620238	0.370558672123307	0.386038891439583
PELI1	-0.0769692113714475	0.040391682625499	0.0567059123163701	211.708263128109	-0.0715052960649409	0.0774201891488528	-0.923600120989894	0.355694550828955	0.649748618921994	-0.0292730234833529	-0.0403555400719504
ENSG00000225889	-0.121093933717825	0.0796656634708143	0.128504271058728	32.9979489858944	-0.14406072616343	0.154808567243712	-0.93057334441083	0.352074308206813	0.646336636940074	-0.195385112345376	-0.232422818908363
LGALSL-DT	-0.166664198716641	0.308972130209702	0.589600539675547	9.2541843333875	-0.121442174082233	0.492718895397833	-0.246473547526887	0.805315678943267	0.923779033003363	-0.3669390962895	-0.172547441647722
LGALSL	-0.713048964323311	0.21569939391806	0.000947214751129712	12.0368142423188	-1.01042454249093	0.346875892533806	-2.91292812282265	0.00358057007309969	0.0483359153030641	-2.42386115519425	-2.52584373114713
AFTPH	-0.0420334753546529	0.0290109515586547	0.147370251459811	220.908255335246	-0.0254228651873238	0.0634980031594813	-0.400372671932247	0.688882049353923	0.862830418684454	0.102246174306192	0.0816329463696087
SERTAD2	0.149680052671413	0.0444917888145636	0.000767610354930788	198.669520001183	0.261752685485179	0.0924989860286182	2.82978978174091	0.00465785976333608	0.0560033219789769	0.823971613245582	0.841838302345641
LINC02245	-0.508086164993913	0.267479819315607	0.0574947161395246	16.1336605598478	-0.70651435620206	0.422591627098898	-1.67186075373121	0.0945517833566264	0.329025485121555	-1.65225746172853	-1.72133878352384
CEP68	-0.0611520679545414	0.064885447440727	0.345956162303327	95.7396165614876	-0.0700355318479859	0.115127950662656	-0.608327790470291	0.542970092894736	0.786509876963443	0.0302722516616631	-0.0364648097255312
RAB1A	-0.0203072061906398	0.0292593448861795	0.487656042647605	325.264284627292	0.0148902373679976	0.0574353547807416	0.25925211787828	0.795440721027334	0.919399251664197	0.18403696554749	0.188348982629658
ACTR2	-0.0691185299362558	0.05043734414114	0.170567060731968	124.430724685784	-0.121743999271238	0.103507197494842	-1.176188731004	0.239519466621967	0.537640906593217	0.000281680157678961	-0.173346427232366
SPRED2	0.0653787603661194	0.289415793296156	0.821279916279072	51.4747899885601	0.148286973474847	0.495804387235812	0.299083625099749	0.76487624005607	0.903453071262137	0.506610664236685	0.541474146038139
LINC02934	-0.338340846876431	0.575005522165539	0.556254970987567	6.05808746808133	-0.41027656717507	0.847320110240674	-0.484204921158468	0.628240444721562	0.831943764582636	-1.01323362502991	-0.937144051996578
MEIS1	0.191759810278224	0.0529184361745684	0.000290433873101797	501.144645292634	0.342715665516712	0.0937416088477682	3.65596099458102	0.000256220314682022	0.00929565403603491	0.982385220474746	1.05616187867942
ETAA1	-0.0471988366154206	0.0756740420336054	0.532816493388931	51.4710344281356	-0.0128036918201076	0.141422137595126	-0.0905352728917376	0.927861865319717	0.970433667157907	0.0828006366772505	0.115038168921747
C1D	-0.0791359358826297	0.0917556250336646	0.38843216032931	74.1111644574789	-0.125525192777831	0.174398294040902	-0.719761586362718	0.47167180003432	0.73973225172208	-0.0374298823915104	-0.183355926818814
DNAAF10	0.00130385573623081	0.045751860744264	0.977264628298821	58.5315673236733	0.0143975894674933	0.101049072301141	0.14248116424648	0.886699956331036	0.955512908734267	0.265394047208396	0.187044854991714
PNO1	-0.0591239618976684	0.0956744392286969	0.536594916647485	30.5355051999841	-0.0273778497867962	0.175495924757569	-0.156002766586267	0.876030840502379	0.952317871389064	0.0379072670368601	0.0764577503618383
PPP3R1	-0.0506641650078161	0.0569543913684408	0.37370392197626	111.851507364534	-0.0417292437034847	0.0997041376906457	-0.418530711663732	0.675559136930842	0.856888788121289	0.0697550489150203	0.0384670283256497
ENSG00000289156	-0.321417128409161	0.123035837730997	0.00899126125245359	16.1312227784878	-0.466111400997688	0.255602662894598	-1.82357803208763	0.0682158902051445	0.272822712982132	-0.949522533459904	-1.08494890384621
ENSG00000273064	-0.24583153590206	0.116570082120088	0.03495551783855	22.9373320531847	-0.324507386687063	0.202742309294596	-1.6005903642714	0.109467677846527	0.359102055140483	-0.664972739340712	-0.710097598243919
CNRIP1	-0.202407636782114	0.212240530490947	0.340250209179314	18.9025378741877	-0.2964052075496	0.355526119237847	-0.83370866867676	0.404445172043317	0.688577441773468	-0.501498972124129	-0.635706073461018
FBXO48	-0.212393358316618	0.10538306526397	0.0438584543260616	11.8633614356834	-0.385590535448208	0.222097292496958	-1.736133435546	0.0825402436076489	0.305591068212576	-0.539091255422138	-0.871795684098934
APLF	0.0785307349518699	0.0486752110838711	0.106665888086226	162.729328658427	0.178559177087454	0.0844678649504262	2.11393027623286	0.0345212228814991	0.187348922331266	0.556122635189147	0.621610116073227
GFPT1	-0.247972807043537	0.0652746911514317	0.000145332683493397	121.969202038504	-0.301085159905884	0.120047827784995	-2.50804338121908	0.0121401761594664	0.102185553332169	-0.673033776401491	-0.648094749442061
NFU1	0.0704773249839895	0.0490904636213126	0.151098474739973	81.0793196567999	0.156833177728192	0.0983514640066086	1.59461965627328	0.110797314326813	0.361247382176609	0.525804738982902	0.564097486470303
AAK1	0.0615363701062898	0.0513234256167609	0.230531106487175	305.300344423454	0.137766577389847	0.0908704498281259	1.51607676258257	0.129499943350019	0.393732330660737	0.492145588008601	0.513624764598539
ANXA4	0.0704121627705923	0.020353340451099	0.000541200852506062	435.565178433404	0.157837774027086	0.0520793754044288	3.03071557216994	0.00243974955898321	0.0379838864905568	0.525559429079367	0.566756833636958
ENSG00000289250	0.0930236235417532	0.130076422472889	0.474518878350155	7.32818202717267	0.174898735411448	0.245109063443607	0.713554745606899	0.475502549376171	0.742063034298918	0.610682615836997	0.611920268309999
ENSG00000231024	-0.0983150225344256	0.148782025425476	0.508741185776041	7.0721177324526	-0.151634566638824	0.313610872387774	-0.483511829434698	0.628732362465953	0.831943764582636	-0.109631541161996	-0.252472137456615
GMCL1	-0.273930757801046	0.0470444942749998	5.78692290675907e-09	131.63406577062	-0.368287815882967	0.0954122263316551	-3.85996459827685	0.000113403453159715	0.00568195628385366	-0.770755171429404	-0.82599227202
SNRNP27	0.0481135241787106	0.122567780190606	0.694654635074655	29.6898146051479	0.0880548401117101	0.207193716796621	0.424987984544646	0.670845433834278	0.854065214916697	0.441613893825911	0.382028851070334
MXD1	-0.266158927690067	0.0888516523392713	0.00273956849358658	105.045756963595	-0.359122569804451	0.148355314404955	-2.42069231725788	0.0154909827525929	0.117699049474249	-0.741497311767846	-0.801730216488428
PCBP1-AS1	0.049240484333045	0.0447283397218603	0.270949377130188	609.005407040126	0.127864596136295	0.0740861127712984	1.72589155178123	0.0843669248842552	0.309765844460958	0.445856452086816	0.487412438493142
PCBP1	-0.335711943664212	0.0759002053800031	9.730806401769e-06	139.653228859153	-0.492594361110551	0.133384828741755	-3.69303140212639	0.000221596647354138	0.00857996526190312	-1.00333684651718	-1.15505406451449
LINC01816	-0.0560142707079583	0.0800746118442769	0.484223387574949	37.8736373527578	-0.0303222303756441	0.150732172821509	-0.201166279288964	0.840568557709931	0.938743816895682	0.049614021703408	0.0686634451418001
C2orf42	-0.103618290372424	0.060072523314676	0.0845479112768791	66.6713455327722	-0.105829816108278	0.112714300609203	-0.938920931383901	0.34777134162861	0.642387499999672	-0.129596242388882	-0.131218720858565
TIA1	-0.0252205706101338	0.0665447900192988	0.704686801563412	244.779736241918	0.00503591277142256	0.11260353421722	0.0447225107669174	0.964328490650215	0.986056784350983	0.165540096135925	0.162262812270448
PCYOX1	-0.434912951667738	0.197508322186351	0.0276654421515639	45.4559268569904	-0.591294101010436	0.30484026037009	-1.93968506749265	0.0524179754287606	0.236473933055516	-1.37678931897306	-1.4163300357092
SNRPG	-0.153280907441692	0.0482061418048311	0.00147429300002165	55.3713539385014	-0.18933662996516	0.0899050442483077	-2.1059622577153	0.0352076309324487	0.189516646506098	-0.316556309694735	-0.35227628305644
TGFA	0.0721553652239828	0.0597006072414649	0.226808757722181	159.436587946543	0.141141461508787	0.105346604103858	1.33978178707725	0.180316298528857	0.468240963343501	0.532121895321512	0.522558690126003
TEX261	-0.162902837450745	0.066172030659564	0.013823862994332	59.2041451301234	-0.238645562236162	0.122278507249469	-1.95165583555322	0.0509790793470953	0.232495234523216	-0.352779062104173	-0.48280589925146
NAGK	-0.071572200647945	0.05024999836878	0.154353152444163	92.5948258477935	-0.0800273618680354	0.0993556355156967	-0.805463740961048	0.420552121996076	0.701909930882168	-0.00895541745165519	-0.062914981682914
MCEE	0.0787167789012814	0.0562436730983827	0.161643074638315	74.4370975712617	0.180482201872585	0.099994463008575	1.80492195709984	0.0710868953298676	0.280608377014294	0.556823016911989	0.626700708701699
MPHOSPH10	-0.202869888966285	0.0695217709845587	0.00352197236266626	95.4021043689251	-0.252176292896279	0.121683705589504	-2.07239162938534	0.0382289333613378	0.198561111544876	-0.503239168363574	-0.518624177980279
PAIP2B	-0.106742166463315	0.061557252296334	0.0829126327758726	171.664858463872	-0.105565703424072	0.109747291890238	-0.961898025963607	0.336100830279509	0.632686858395874	-0.141356397585565	-0.130519567059976
ZNF638	0.00233755176110253	0.0294923924041919	0.936826233114816	3028.95448011184	0.0628752761469211	0.0537419824821029	1.16994709244043	0.242022260936025	0.540714728480251	0.269285502991209	0.315374014534465
ENSG00000281195	0.0324921147245437	0.076838090118156	0.672393990470253	29.8857609814531	0.112987124966535	0.148822084363153	0.759209397247961	0.447727305523781	0.721555485035106	0.382805479462853	0.448029095307604
ENSG00000289463	0.00780339957181954	0.0587291514660127	0.894295422527813	63.2797072673875	0.0624953405411089	0.117894557310086	0.530095213613074	0.596045917482919	0.816629809334059	0.289862253369665	0.314368256621621
DYSF	0.0204663695218319	0.0668597804778333	0.759521781128979	1000.7999957147	0.0616178792580208	0.110445256795514	0.557904259954814	0.576909762444987	0.806442089445389	0.337533315707042	0.312045458718028
EXOC6B	0.0433062280472649	0.0263385337860052	0.100131676374579	3822.96164935099	0.110052945490753	0.0540350443670244	2.03669575513321	0.0416805401820743	0.208990043005519	0.423516329474023	0.440261794269406
SPR	-0.311554823064298	0.240260060942689	0.194720673342045	6.24355286597021	-0.560517362872942	0.490453878922186	-1.14285437828472	0.253099056962832	0.552885887638513	-0.912394863194467	-1.3348584720026
SFXN5	0.136746509586373	0.150883138665892	0.364773154110554	56.2172073106835	0.271844272316274	0.249911493624193	1.08776218481997	0.276700107479393	0.576084793595657	0.775281950308375	0.868552548531748
SMYD5	-0.292572595710912	0.219016128207199	0.181598454437829	16.3518100487798	-0.427829635765417	0.347992837960321	-1.22942080725868	0.218914072905112	0.515427227352621	-0.840934301648665	-0.983610182991879
PRADC1	-0.158182914414717	0.190317554956535	0.405887476211387	14.0555746340209	-0.20674395537581	0.339632251050687	-0.60872886699136	0.542704169702946	0.786509876963443	-0.335010422822367	-0.398356605630575
CCT7	-0.248657372193074	0.0973719171470169	0.0106589109716674	63.0737986298579	-0.360427778587664	0.168256567038951	-2.1421320126199	0.0321828605048257	0.18040228729478	-0.675610892832028	-0.805185338992212
ALMS1	0.0876758019966988	0.0476143317160843	0.0655667408748187	336.147258927694	0.180686397446908	0.0863693554939835	2.09201974952209	0.0364367490479301	0.192761225260297	0.590550187563864	0.627241251129156
ALMS1-IT1	0.200249729186054	0.113267572653509	0.0770717366378811	8.83014073075622	0.274160339441613	0.271294549727347	1.01056338845416	0.312225446192374	0.611271802760916	1.01434639981041	0.874683594957392
ALMS1P1	-0.00648946588870063	0.278441957025638	0.981405905997392	6.36656821439519	0.0894065586170531	0.476229911935556	0.187738225542523	0.851081863372241	0.942838906197247	0.236055280515913	0.385607093177391
TPRKB	-0.0938249392301955	0.140358181306412	0.503834963216532	22.1403703597503	-0.106820244130251	0.247150926060449	-0.432206529965115	0.665591313796784	0.851305795237713	-0.0927281573633352	-0.13384056204682
DUSP11	0.0241827609650804	0.114412853196299	0.832603227823044	36.8128555600537	0.0674536617702227	0.196207424215355	0.34378750977428	0.731006094105237	0.884399435809879	0.351524056335864	0.327493825097749
STAMBP	0.0811785023783305	0.0376651665925537	0.031140922145411	201.031410546405	0.182709920803622	0.0684768007590718	2.66820176728855	0.00762584469420274	0.0767641548041901	0.566090429990836	0.632597881559964
ENSG00000286244	-0.0195447623444668	0.117884608910443	0.868317722909819	10.5696190078521	0.0323492654355116	0.228143738744198	0.141793351917418	0.887243235413091	0.955872295495921	0.186907264400219	0.234566171439704
DGUOK	-0.0538186423744996	0.0693534887421485	0.437746132889412	97.460927268323	-0.0474560927486706	0.121041404462348	-0.392064954628253	0.695010220910292	0.867303058874194	0.0578796920451365	0.0233070284342194
DGUOK-AS1	-0.145529916185099	0.109101033964634	0.182236490438929	10.7907166291625	-0.13500819910809	0.22804120326077	-0.592034234066484	0.553827664317108	0.793972629607996	-0.287376900059549	-0.208459150913397
TET3	0.140418915958221	0.0794106634766804	0.0770169928294848	279.429293042805	0.257402451721737	0.130131912954804	1.97801174114097	0.0479273821336239	0.224666677586619	0.789107104578788	0.83032245080824
ENSG00000217702	-0.137155973938967	0.119879280241876	0.25257494035659	31.2336190736088	-0.132590134984667	0.204127487863986	-0.64954571465169	0.515985708152472	0.768058888153244	-0.255852326882736	-0.202058100080849
BOLA3	0.191048619491386	0.143676980734345	0.183614064869807	11.220283601643	0.342175681270783	0.278771387483713	1.22744189911088	0.219656546618167	0.515851692704206	0.979707869074012	1.0547324432176
BOLA3-DT	0.0160500486049669	0.191736229447634	0.9332877989174	7.24428305509597	0.215127371386106	0.393128309862837	0.547219230945654	0.584228125709123	0.810649143369945	0.320907618057848	0.718412706332417
MOB1A	-0.0809038708304694	0.074707026941406	0.278831234782936	51.5519003649705	-0.0865148934167222	0.147455398925423	-0.58671906249074	0.557392403016387	0.795592705627654	-0.0440854566714454	-0.0800886450356118
SLC4A5	0.167851877019273	0.0798590337651693	0.0355662344933034	251.265591804472	0.307017849548348	0.128547846787446	2.38835466498324	0.0169240006270507	0.123266521470089	0.892381328714411	0.961663336473277
DCTN1	-0.171668257040783	0.0794496187437722	0.0307170948477678	89.8840912805388	-0.238513555569876	0.137113841403948	-1.73952938031396	0.0819416889170424	0.304421466855048	-0.38577739230155	-0.482456453852991
DCTN1-AS1	0.597172101753689	0.21009937441401	0.00447848765196348	13.0357816423575	0.929901999272667	0.364796770326827	2.54909603075584	0.0108002555910928	0.0952904981412268	2.50860179490851	2.61054976034928
ENSG00000286623	-0.0130822100299985	0.115821578107267	0.910069081395532	8.7326904394343	0.0148801394309246	0.239398611343659	0.0621563314315302	0.950438337680576	0.981239150604579	0.211236212147684	0.188322251573239
WDR54	-0.365216116614465	0.30807589954227	0.235829899224777	5.76085091098811	-0.442817731378887	0.532374801102576	-0.831778157910156	0.40553417484578	0.690040439360885	-1.11440836239982	-1.02328636898528
RTKN	-0.064202099556029	0.0652527204422753	0.325165076224555	356.937879724589	-0.046787359208931	0.107855639001793	-0.43379613381321	0.664436489373265	0.851078889422806	0.0187900916960746	0.025077286443442
INO80B	-0.0425289338299726	0.165997152424986	0.79779425325793	12.0932460961369	0.0206490463459478	0.296928784815797	0.0695420834957366	0.944558135929176	0.978548749786097	0.100380969543346	0.203593586213872
WBP1	-0.159290861935405	0.0718843122005589	0.0266960507241375	65.8151735392088	-0.202695171094695	0.128050515453153	-1.58293131720231	0.113437119811013	0.366455392124669	-0.339181406054087	-0.387638745114638
MOGS	0.00713626882349056	0.0947284182946078	0.939948985700869	27.3822322434168	0.0524305021679965	0.177677675233781	0.295087731753641	0.767926861313629	0.905301122004012	0.287350770548786	0.287724818416817
ENSG00000286883	-0.434601453756488	0.11826244631578	0.000237952129079564	14.8911320119927	-0.61100851854378	0.216611879439946	-2.82075258348506	0.00479111392004349	0.0571425890570901	-1.37561665281309	-1.46851764626205
CCDC142	0.0482680541108038	0.087041636879087	0.579209458066656	37.0259983853084	0.12177985415413	0.161135937177494	0.755758499855851	0.449794002730226	0.722531827096042	0.442195637765515	0.471305031599546
TTC31	-0.150737397455438	0.081609380977553	0.0647384906618759	28.474207637952	-0.160213171886272	0.159941285500037	-1.00169991372387	0.316488548376223	0.615068371374288	-0.306981002828408	-0.275181249150289
PCGF1	-0.517675701954379	0.292361552522954	0.0766156670099954	5.63056078535503	-0.695287602956733	0.491566161663079	-1.41443341137319	0.157234685832082	0.43557464399522	-1.68835826715045	-1.69161954758146
AUP1	-0.105920446398584	0.0629831512718485	0.0926218504082701	84.2458866632295	-0.128687449697182	0.111727566600311	-1.15179676433429	0.249404597822361	0.549482847224878	-0.138262947266698	-0.191726989889584
HTRA2	-0.243835942530408	0.0913397315198797	0.00759530571867566	20.0003847239018	-0.347479822915368	0.19026525499345	-1.82629152615032	0.06780636096972	0.271835945328187	-0.657460121337538	-0.770909770518612
HK2	-0.205297187175023	0.243363857038797	0.398903444426335	10.5711533352209	-0.255069405445771	0.395159830998986	-0.645484144481339	0.518613490026701	0.76967310117824	-0.512376983953197	-0.526282767475154
ENSG00000236209	0.171754154725073	0.547545811606915	0.753764113780584	12.1326807287142	0.305083429621301	0.744623726919761	0.409714891685389	0.682015104769444	0.859259390103233	0.907071857437553	0.95654257885375
POLE4	-0.369591265462915	0.0640678152540141	7.98612576604335e-09	42.8267080982314	-0.489797803372842	0.121229551138488	-4.04025090230117	5.33940490745963e-05	0.00344559279004086	-1.13087906353179	-1.14765107298013
TACR1	-1.03100491414019	0.348075303935867	0.00305631061012933	7.76874223934099	-1.43141394388401	0.533729686510426	-2.68190805207543	0.007320357702389	0.0747023209996274	-3.62083927044636	-3.64027842796829
ENSG00000270571	-0.0923846698732365	0.08421413839929	0.272632256061435	39.6027452730581	-0.0893320451021292	0.153840250348831	-0.580680575464287	0.561455755609084	0.79702286700954	-0.0873061141484149	-0.0875461524551262
MRPL19	-0.15287695084296	0.0372470845770891	4.05364769871321e-05	189.808425085988	-0.192633685523317	0.0706615700609968	-2.72614499447197	0.00640788425385591	0.0688628462292898	-0.315035573226452	-0.361004182379317
GCFC2	-0.0768026072654584	0.0502784248533303	0.126625295402891	221.729908814038	-0.0656996106261303	0.087748620424495	-0.748725282611854	0.45402280189429	0.72589306854625	-0.0286458250651601	-0.0249868460610556
ENSG00000286045	-0.190306544538339	0.106480220180891	0.0738974387325009	11.1443194035917	-0.225700942169121	0.212623910960508	-1.06150310729183	0.288461321534438	0.588488473981568	-0.455943156625825	-0.448539160725164
LRRTM4	0.107240286405952	0.344144458998894	0.755333771833119	140.529674838489	0.226358839347665	0.523157880459085	0.432677873740579	0.66524880641064	0.851305795237713	0.664202716121844	0.748144422977011
ENSG00000227088	0.454496213051219	0.129496362583542	0.000448575677818017	1968.68206416544	0.698384939272927	0.199978696751339	3.49229668268779	0.000478886016603894	0.0135511294267356	1.9714836297999	1.99768244417465
ENSG00000229494	0.192493931287804	0.127391914568733	0.13077895450527	15.4389803780669	0.344328823798717	0.233919329799803	1.47199816318475	0.141021373591006	0.411571664502656	0.985148895074704	1.06043219891784
CTNNA2	-0.638795407496297	0.24158551235909	0.00818892687565526	578.932471120843	-0.812674038439889	0.373726216899746	-2.17451707076224	0.0296663247975715	0.172672229475364	-2.14432594739972	-2.00236256440254
SUCLG1	-0.106722454867456	0.0619478845682509	0.0849286722783889	143.746778072465	-0.116703853093544	0.104272475009221	-1.11922013055913	0.263046239465166	0.561395057800876	-0.141282191240713	-0.160004253394056
TMSB10	-1.02303376315571	0.740042213380232	0.166849161861286	6.44304631132712	-1.54817574804431	0.98673664676942	-1.56898576039822	0.116651257029547	0.371709272414545	-3.59083104670568	-3.94936793328385
KCMF1	0.116186583093244	0.029317579214072	7.40030273875273e-05	150.236361433984	0.243749963357153	0.0697495978942714	3.49464327703561	0.0004746957460203	0.0134839365138308	0.697881976891801	0.794181857527048
TGOLN2	-0.172500430452433	0.0412013621651899	2.82958239964887e-05	239.102041419176	-0.221227895718786	0.0729915268668168	-3.0308709135849	0.00243849475397726	0.0379838864905568	-0.388910195327924	-0.436698201907077
RETSAT	-0.176763580065758	0.0637727344181256	0.00557518020041124	46.899596327966	-0.222644279128457	0.124248221773624	-1.79193131257932	0.0731439694098835	0.28585639068965	-0.404959263735463	-0.440447623651464
ELMOD3	0.0584955423445323	0.0322537610208678	0.0697387507660791	230.80454734718	0.144677760078794	0.0626992989249381	2.30748608931016	0.0210277368477353	0.141434294467295	0.480698076851251	0.531919908749783
SH2D6	-0.172988392816846	0.171645797564647	0.313539973204064	35.7307854436578	-0.203640460169067	0.270544847149415	-0.752705003679489	0.451627202473555	0.724316985309371	-0.39074718020462	-0.390141095386451
PARTICL	-0.509104671291597	0.141456313662256	0.000319413683408598	18.8383500846336	-0.742992605497206	0.251197583095343	-2.95780156935348	0.0030984150744437	0.044313306814153	-1.6560917342096	-1.81790327317436
MAT2A	-0.115454884476834	0.0713236029798142	0.105501661164276	558.330429644131	-0.125017130439169	0.11962580244495	-1.04506827025633	0.295991417595833	0.595101348020038	-0.174156327237932	-0.182010994389448
GGCX	-0.150184177059642	0.101253938421416	0.138009908499896	81.3150282284216	-0.167586591902275	0.165037438220008	-1.01544591160503	0.309893317183178	0.609026766357641	-0.304898347331445	-0.294700018679588
VAMP8	-0.0547607613293027	0.120506384723171	0.649525067222164	20.9921874796862	-0.054741374160404	0.208003263247171	-0.26317555458423	0.792415271465183	0.918034240715488	0.0543329876305377	0.00402157764976795
RNF181	-0.483076597305868	0.156610835083981	0.00203848762086497	20.7067378941411	-0.759979282352775	0.279261428961918	-2.72139007945995	0.00650080008092075	0.0693994548858932	-1.55810635302386	-1.86287006333319
TMEM150A	0.347112309024992	0.233459951184897	0.137063054375206	6.06382406097743	0.628873158102568	0.410930800308314	1.53036267330347	0.125926982912372	0.387409635592691	1.56722579746886	1.81367225171435
USP39	-0.0406409906459883	0.0570603224556164	0.476312410703789	45.189429003686	-0.0695592972189644	0.120526115000863	-0.577130501704682	0.563851300860979	0.798788772649295	0.107488327261829	-0.0352041309705482
C2orf68	-0.0738570604615175	0.0562677478285571	0.189317681769623	91.4631892279005	-0.0583157553190195	0.104104716607361	-0.560164392348927	0.575367312223189	0.805772943162886	-0.0175570089451954	-0.00544045243850435
ATOH8	-0.162998517884272	0.137835093390224	0.236982854404304	37.2987159923281	-0.201977329838423	0.230230644457402	-0.877282562946539	0.380333180892149	0.6695204552188	-0.35313926100926	-0.385738490143486
ST3GAL5	0.0739023128606334	0.0754599854772931	0.327403302366655	536.3599502162	0.154967114343601	0.122258865472027	1.26753273674912	0.204964865726833	0.499686890741632	0.538698460694062	0.559157680918491
ST3GAL5-AS1	0.0850505964835862	0.104914667379352	0.417558364668827	33.2425511448523	0.19298369379932	0.186645127076453	1.03396052617152	0.30115461737713	0.59964825590137	0.580667329422525	0.659794407305705
ENSG00000272564	0.0628105221413039	0.158683367004153	0.692235627834335	14.7222111710299	0.151563224241548	0.271484162736575	0.55827648550023	0.576655599345034	0.80642436097686	0.496942265354298	0.550146971334493
POLR1A	0.00569569620655256	0.0696328930085894	0.93480889024585	97.328542242146	0.0613342659012588	0.11396063692191	0.538205713463039	0.590435036025748	0.813263684391827	0.281927585680255	0.311294683130301
PTCD3	-0.0349580271746486	0.0361046818075123	0.332924106553704	269.108052902368	-0.0135286528839698	0.0636096334904706	-0.212682452980908	0.831574654139963	0.93500762268391	0.1288824320392	0.113119066538792
IMMT	-0.0288136601960436	0.051912244845446	0.578863508739951	153.833702065947	-0.0159110728771415	0.0947321554491396	-0.167958522654792	0.866615909581342	0.948772607871911	0.152013538123876	0.106812372132697
ENSG00000273080	-0.33145517547766	0.102245518632077	0.00118795065573076	15.5615658909035	-0.433207691708746	0.194429397098699	-2.22809769599211	0.0258740009059964	0.160755769349907	-0.987311801651881	-0.997846864782106
MRPL35	0.122895629728207	0.143631835018143	0.392202768199153	23.7641266106679	0.168352019649116	0.253581542116596	0.663896978636198	0.506756250162472	0.760333594257026	0.723138878047076	0.594589933694384
KDM3A	-0.329806129350191	0.0953826740944768	0.000544776799623787	102.080664301113	-0.426814208087634	0.158997926356997	-2.68440109796975	0.00726598775798084	0.074495014289269	-0.981103796653833	-0.980922163216348
CHMP3	-0.00947428897724451	0.0665683460936445	0.886823904091503	85.5787110741393	0.0182842522874495	0.127414959271259	0.143501613876619	0.885894036752375	0.955338059492873	0.224818604753299	0.197333550828405
CHMP3-AS1	-0.456042452936792	0.135602004148923	0.000770737720998329	19.551483684929	-0.651151130930163	0.236117129978326	-2.75774625496225	0.00582013570039274	0.0649634301878851	-1.45633351564501	-1.57478236436753
RNF103	-0.318039308996752	0.0756760501688378	2.63818231535735e-05	159.667178617161	-0.424485140300366	0.130330906537223	-3.25697987974273	0.00112604414347966	0.0238378726919196	-0.936806382319294	-0.974756701699284
RMND5A	-0.267144577537059	0.0704327360021368	0.00014889597378558	197.137012332391	-0.366889285201343	0.122314350743348	-2.99956041929361	0.00270369494348945	0.0405797270282383	-0.745207892736155	-0.82229010965911
PLGLB1	-0.326681417383571	0.193108369115326	0.0907031989622936	25.5174660816157	-0.481139590635196	0.310264762454556	-1.55073875237659	0.1209643036306	0.37823997375879	-0.969340494716365	-1.12473122593562
RGPD2	0.628934083710597	0.305092013576436	0.0392594565178518	6.00673610623126	1.02518183178703	0.489083284233489	2.0961293604498	0.036070717126437	0.191888745270787	2.62817306671942	2.86277262132856
KRCC1	-0.0237229679310226	0.0305832562146098	0.437935098423016	238.026595032963	0.0258793117515237	0.062375273609151	0.414896965641958	0.678217331234712	0.857675576127357	0.171177976582168	0.217439039857763
THNSL2	-0.124305311056045	0.230836860578852	0.590232916816359	53.1565570500725	-0.140833232511585	0.354772231717557	-0.396968026019878	0.691391039051679	0.864837672034116	-0.207474675053293	-0.223879062468216
EIF2AK3	-0.100299157049842	0.0666461060195716	0.13233654704128	138.053562162205	-0.105330735763084	0.112464158808758	-0.936571587595263	0.348978972697482	0.643202909452701	-0.11710102111366	-0.129897565382099
RPIA	-0.0767542527938867	0.107056733833573	0.473405366804655	35.9254925023408	-0.110906019333526	0.192192088164787	-0.577058194187655	0.563900144189463	0.798788772649295	-0.0284637896471118	-0.14465634418973
ENSG00000290846	0.402943989262344	0.233890854521675	0.0849271544113684	8.48403421320338	0.635328891710869	0.406761399922768	1.561920309625	0.118306763323953	0.374117840520246	1.77740994222336	1.83076174019724
LSP1P5.1	0.846755932413518	0.341000311882836	0.0130225157174049	8.9372523809414	1.24098234338871	0.57385015379144	2.16255469339777	0.0305754461364598	0.175441069368913	3.44818598382734	3.43403540591377
ENSG00000291142	0.105352786342603	0.201023498520939	0.600221544924824	14.2613001150527	0.223252147056869	0.341635954137137	0.653479659717702	0.51344709826854	0.766412597907158	0.657097026576903	0.739920449476125
MAL	-0.0822170475752773	0.0521592442104374	0.11496361131089	1199.16120511887	-0.0805633685063407	0.0891837070950119	-0.903341777669238	0.366344530175581	0.658986026674577	-0.0490290465803569	-0.0643338877016336
MRPS5	0.0201355695424498	0.0450583358747837	0.65496330117944	303.613960600925	0.0798108915862116	0.0786978517562727	1.01414320473939	0.310514424720431	0.609888499546467	0.336287984911772	0.360205635936599
ZNF514	-0.0205773925393097	0.0592650655553357	0.728433950035232	128.434997325149	0.0178269976792607	0.0996577042323446	0.178882283277351	0.858030134296553	0.945673806430144	0.183019821044976	0.196123115603764
ZNF2	-0.123205826512167	0.111565129818767	0.269445712244675	24.6373103682768	-0.107894516540782	0.195041307281289	-0.553188029985752	0.580134662606443	0.80782224779494	-0.203335551574591	-0.136684354418247
ENSG00000289370	-0.491208711192249	0.128989023998573	0.000140014027373715	9.48695973546258	-0.629848228513097	0.25073292183914	-2.51202843205881	0.0120039416987684	0.101358187871143	-1.5887205382855	-1.51838974850115
ZNF892	-0.0577352303521658	0.068419099913623	0.398755086392986	142.147057643411	-0.0299779526246523	0.113173333295289	-0.2648853024982	0.791097820949646	0.917236758288809	0.0431352908209228	0.0695748102967881
PROM2	-0.0553359848647556	0.105303075022742	0.599240808186947	12.7420311028932	-0.0313929218885959	0.210074673563583	-0.149436966180001	0.881208844403667	0.954136684657511	0.0521674990346753	0.0658291320505989
KCNIP3	0.266057272866521	0.61425569620319	0.664914767121276	22.9102211432095	0.309025984485941	0.923673082540078	0.334562076482869	0.737955456384966	0.887752970676367	1.26208571605652	0.966979230989735
FAHD2A	0.113091652980832	0.0569957700958681	0.0472322856397483	52.6261768978379	0.229305509154169	0.112887345586531	2.03127735852732	0.0422268668281515	0.209846163352101	0.686230791830076	0.755944788168098
ENSG00000291126	-0.226245276375723	0.0999717308443868	0.0236299865054525	44.1401509377786	-0.288286029012356	0.173277963785906	-1.66372008715747	0.0961683801401542	0.332457873165678	-0.591238236098433	-0.614213146936861
LINC00342	-0.18323437798409	0.114106013124448	0.10831219374263	291.335232292948	-0.203417317982219	0.177117864716845	-1.14848560481134	0.250768152276721	0.550319619443588	-0.42931925291297	-0.389550397866453
ANKRD36C	-0.0402940675714688	0.0537424734095521	0.453398022838753	593.997716579146	-0.000429688961299513	0.0957481358057866	-0.00448770054563866	0.996419345039873	0.998737120960653	0.108794355119194	0.147794381023021
ENSG00000291176	-0.0285317759052573	0.0597968866027575	0.63325898641439	162.977473634784	0.013625825167283	0.101832203070399	0.133806642264856	0.893555474665415	0.957407176713833	0.153074720741464	0.185001856020538
STARD7	-0.22345628546716	0.0685288725790424	0.00111113594111155	166.769443370828	-0.300524932702123	0.121964090892798	-2.46404437980252	0.0137379100174759	0.109623191249405	-0.58073879086676	-0.64661172722842
STARD7-AS1	0.092862334196056	0.0749045384255813	0.215070679385413	35.715728010948	0.203897940349164	0.142648634280119	1.42937183645775	0.152897388713749	0.429284612639303	0.610075425384564	0.6886863817938
TMEM127	-0.0494220691091373	0.150736332036431	0.743009215524907	18.0153107993177	0.0232651392816696	0.270387906406991	0.086043564561836	0.931431786104087	0.972400914398899	0.0744310476142717	0.210518854945174
CIAO1	-0.0958623946252527	0.0559123195788427	0.0864345652414731	115.709224167581	-0.119717555314064	0.0993740593495071	-1.20471636257715	0.228312817142295	0.524414415998217	-0.100398369290775	-0.167982065446618
SNRNP200	-0.130924166690313	0.0789296029525988	0.0971669768622267	105.563977020863	-0.150022081025007	0.133119501948872	-1.12697297412236	0.259753907701842	0.559283155880271	-0.232392042842114	-0.248203597891923
ARID5A	0.309460953106854	0.344505300858913	0.369038254946721	6.6264717509139	0.521203708404831	0.571517957193056	0.911963835685344	0.361787755350488	0.654873249530776	1.425483367206	1.52865184470709
KANSL3	-0.0481874819756315	0.0365260020253944	0.187080480389977	151.4572681205	-0.0267912687054995	0.065990362669118	-0.40598759609541	0.684751714347643	0.861013358165111	0.0790787787890759	0.0780105360313416
LMAN2L	-0.0782955999620484	0.0503443658520254	0.119898244799161	49.1227665272356	-0.0838723375676551	0.100524972655241	-0.834343301492879	0.404087557554372	0.68840729419861	-0.0342663507545795	-0.0730933242110421
CNNM4	-0.0312104578532802	0.0485506137177872	0.520325501436373	75.5015412595501	0.0219681480105146	0.106549547255485	0.206177769651514	0.836652052038372	0.937645232894065	0.142990545020422	0.207085485674436
ENSG00000289135	-0.102439973219266	0.0736148618041781	0.164053718916855	39.6974034711849	-0.0965604758779031	0.136891600363526	-0.705379114726393	0.480574337727268	0.744511616931221	-0.12516034538501	-0.106681109376692
CNNM3	0.0309832898294292	0.038038980107614	0.415350435073899	82.5301358661998	0.116187496339581	0.0889428634021281	1.30631612133145	0.191445076977695	0.481514467759001	0.377125351821777	0.456501054195486
ANKRD23	-0.0384648724092042	0.0533446315309621	0.470870381045172	185.866222546422	-0.00115850884936481	0.0907960904385582	-0.0127594574146204	0.989819702157186	0.995558435465378	0.115680549823262	0.145865063638057
ANKRD39	0.00939752454998502	0.091989180421418	0.918630454582567	45.4818702156974	0.0622890928235353	0.162122412742799	0.384210250573772	0.70082262145165	0.869147579365996	0.295863502010994	0.313822281801724
SEMA4C	0.231266110055903	0.0725788277821114	0.00144048875071555	156.323311593897	0.361190724491063	0.12856014319883	2.80950779537051	0.0049617317531373	0.0587578127290852	1.13111077908029	1.10506868412084
FAM178B	0.189669176487452	0.0935246164461282	0.0425588791983436	157.647115513695	0.326392440911736	0.152566638312076	2.13934346671583	0.0324078618387551	0.181235010914539	0.974514812967034	1.01295136600714
FAHD2B	0.00496799380373158	0.0716832617463821	0.944747008576645	30.8744512256505	-0.0144173499185522	0.155609004703807	-0.0926511286798267	0.926180723589742	0.969725535310535	0.279188074590449	0.110766525579272
ANKRD36	0.131880592363537	0.0761431079522156	0.0832718568985627	640.39824184768	0.246864970858368	0.124486823773848	1.98306104513391	0.047360611191875	0.223719589881994	0.756963700784445	0.802427842886121
ANKRD36B	0.0384826022797599	0.0614462214942656	0.531130633205459	274.112625086459	0.113548959997988	0.108526671801507	1.04627699452229	0.295433163748356	0.594557648709378	0.40535729051534	0.449516373730456
COX5B	-0.573696930249152	0.146051913828801	8.56429909816583e-05	94.4669225608104	-0.83951180833782	0.229366059735291	-3.66013964449096	0.000252077832908272	0.0092761864793077	-1.89925598520544	-2.07340697041511
ACTR1B	0.0424706987470534	0.0913372831740662	0.641940378460126	108.958330959172	0.0981690512075397	0.144837071685454	0.677789533198628	0.497905148426181	0.755264447156214	0.420370892857469	0.408802987756122
C2orf92	-0.0453279059985443	0.0724470639679831	0.531531853812371	82.2050041086492	-0.0210760646314652	0.130165275820341	-0.161917719596393	0.871370648729904	0.950340392368881	0.0898439488242501	0.0931397095887789
TMEM131	0.0215734090336272	0.03408900622686	0.526828125633932	456.737937963355	0.0832794191998802	0.0606998822763149	1.37198650272137	0.17006763961726	0.453545368806046	0.341700880645209	0.369387452644487
INPP4A	-0.325750407702665	0.312002601862589	0.296456190723679	6.72475425638873	-0.373031942283974	0.546578596844543	-0.682485454859607	0.49493203692329	0.753424746350007	-0.965835612314339	-0.838550828244676
COA5	-0.236900789035133	0.0594528267077042	6.75696877227906e-05	57.4795202562066	-0.338495259381851	0.123345004279248	-2.7442964663207	0.00606407454569592	0.0665603186371456	-0.631352017480575	-0.747126014195024
UNC50	-0.158066617078975	0.0390250181172232	5.1131927703405e-05	82.954450353916	-0.19917407982631	0.0826756483109843	-2.40910212251517	0.0159918224770591	0.119787789875476	-0.334572609452857	-0.378317782954598
MGAT4A	-0.0290608206255221	0.0548221702178394	0.596047806935695	182.772210356695	0.00382004537093838	0.101925572678116	0.0374787727021382	0.970103265183552	0.98912169805217	0.151083077079783	0.159044192482517
TSGA10	0.0120272432077709	0.0604241124339249	0.842225915982069	379.389114035965	0.0787207223822096	0.104762299774399	0.751422243991697	0.452398579923398	0.724867836018265	0.305763350353045	0.357319761892442
C2orf15	-0.912518083368415	0.215557929650108	2.3030266602706e-05	6.69720618871253	-1.26571226990528	0.381765767442552	-3.31541583307556	0.000915068923914906	0.0209474372628695	-3.17478332005111	-3.20163628117747
LIPT1	-0.168326336912627	0.0586518745501178	0.00410572360890915	48.4249115386372	-0.183882588510951	0.116605586745954	-1.5769620791118	0.114804250806948	0.36855447783687	-0.373196387735895	-0.337838453946351
MITD1	-0.122629299006644	0.0500024778665315	0.0141881401159282	127.963169759546	-0.111748619376583	0.0886026948131028	-1.26123273803696	0.207225006754728	0.502288448599102	-0.201165154048301	-0.146886858118152
MRPL30	0.139694534890798	0.0764752681586147	0.0677504701256896	49.1955929610171	0.266453896590773	0.143878686758314	1.85193444973791	0.064035236311776	0.264333339509488	0.786380097000199	0.854283254061333
LYG2	-0.45772528815517	0.198571611865719	0.0211615753492322	9.20665768818179	-0.679675985565584	0.364492537709194	-1.86471852026736	0.062220869400869	0.260139710002131	-1.46266872317654	-1.65029278724825
LYG1	0.0761826793728551	0.0769067765720996	0.321888391498821	25.5162563782423	0.168303980341016	0.153407594902081	1.09710331126984	0.272596232903792	0.571785213987823	0.547283136689134	0.594462765001822
TXNDC9	-0.0671482044057678	0.0842162878056905	0.425259183335188	41.2519872856753	-0.0648803278736522	0.150814072892071	-0.430200754011087	0.667049613566524	0.852429803694788	0.00769917475488651	-0.0228180571964253
EIF5B	-0.109635984296408	0.0625278913892838	0.0795345244698905	193.355969612892	-0.124549945148079	0.106816187442682	-1.16602125698329	0.243605851137841	0.542257450341489	-0.152250474635339	-0.180774270860274
REV1	-0.0454957753572443	0.0439786659070679	0.300904118535372	292.121517533087	-0.025164607838984	0.0746041007827774	-0.337308640878269	0.735884246533645	0.887258937196175	0.0892119872311397	0.0823166000405716
LONRF2	0.3115531591329	0.483594432442365	0.519416756855596	20.851954781436	0.458806594137525	0.738412194976874	0.621342113874343	0.534374550007626	0.780554974193753	1.4333596935563	1.36347545572699
CHST10	-0.0569701976821796	0.195561161647057	0.770809251528658	16.6041788369575	-0.0924394600442228	0.334490921306976	-0.276358651777539	0.782272611564988	0.913825758223446	0.0460153355691145	-0.0957720389440266
PDCL3	0.0307549444959251	0.0723360433925779	0.670714475890273	23.7844847715319	0.0697170496476018	0.142820564208095	0.488144337155966	0.625447608191271	0.830116949056527	0.376265722155838	0.333485420075126
RPL31	0.100603234423186	0.106394978697152	0.34437114377099	51.8859356264153	0.168763161360216	0.179550230877757	0.939921717366737	0.34725771665121	0.642174467588667	0.639216846293847	0.595678299783041
TBC1D8	-0.34275849685273	0.181844822030683	0.0594439402808759	78.6812332546476	-0.443510076158027	0.27741449807079	-1.59872710057444	0.109881253206796	0.359753377533426	-1.02986432606104	-1.02511913019372
CNOT11	0.0245481105677441	0.0717984381747372	0.732423795857371	72.4286493365151	0.0693430023613959	0.125122288848407	0.554201837255461	0.579440721098351	0.807764920916465	0.352899452767528	0.332495249603803
RNF149	0.0462997180135977	0.0477858783116032	0.332595288913733	225.908768640668	0.117071644071513	0.0822305985592859	1.42369928132175	0.154533541856996	0.431582490513434	0.434785632596014	0.458841552332303
CREG2	-0.396227738133752	0.429031146599889	0.355725485186544	20.9441568400287	-0.665437633699384	0.672390611454641	-0.989659317609723	0.322340666080804	0.620883434391835	-1.23115482460142	-1.61260130786008
MAP4K4	0.123487866727821	0.0242572686293196	3.56636317126188e-07	3907.03586182524	0.232716473971475	0.0542081738925263	4.2930144526333	1.76263527932815e-05	0.00173891020489834	0.72536841559147	0.764974225796369
ENSG00000288948	0.0794424455894066	0.0751108754153698	0.290206366322968	54.3528830345102	0.157819529619533	0.135900053250472	1.16129115364408	0.245523515840897	0.544529823111854	0.55955486434291	0.566708537407329
LINC01102	0.288165683730744	0.0860122348475402	0.000807278305624914	111.238175370238	0.497950497860035	0.164109683206909	3.03425421419051	0.00241131148352418	0.0377611943691863	1.34531511932046	1.46709641229511
PANTR1	-0.106962306727852	0.0515376368778064	0.0379475104718503	453.271920498996	-0.0980340826555221	0.0843913549147045	-1.1616602524584	0.245373497112446	0.544399483714365	-0.142185138419286	-0.110582011672605
ENSG00000269707	0.13661218719655	0.0671523248020787	0.0419150361244833	154.882397991986	0.265422209402672	0.120997474743674	2.19361775908921	0.0282629006172563	0.168017724274726	0.774776279755269	0.851552192436311
POU3F3	0.038392323228726	0.050325256050252	0.445532690595704	303.208606809431	0.0870050848150015	0.090999137408436	0.95610889611505	0.339017220749252	0.635491890015409	0.405017425674265	0.379249959910716
ENSG00000289498	-0.0286588043166001	0.166922426891826	0.863681752628126	13.5901693129999	-0.0652603464112662	0.290823162844676	-0.224398723172269	0.822447064119673	0.930328383648962	0.15259650912605	-0.0238240346446718
LINC01159	-0.0697260991740394	0.112467835028395	0.535280959843667	15.6693313028715	-0.0528468070192493	0.201013037195084	-0.262902385619701	0.792625817519804	0.918034240715488	-0.00200557718581836	0.00903683777406885
MRPS9-AS2	-0.257656696034434	0.262597337317261	0.326501280199037	56.0001167074907	-0.311661205177361	0.381106076880448	-0.817780728474523	0.413482404136709	0.695886918113253	-0.709489779817406	-0.676091444291584
MRPS9	0.0280451920731784	0.037962188822436	0.460048817926706	179.695634819673	0.0855788586974553	0.0672798245905588	1.27198397466489	0.203378813182593	0.497735467082211	0.366064578413608	0.375474482747523
TGFBRAP1	0.16807300607529	0.0526934335654768	0.00142450846393572	44.0199022367169	0.246940198486272	0.13165483893935	1.87566367082057	0.0607014774332906	0.25665719246565	0.893213791956099	0.802626983953375
C2orf49-DT	-0.200429330815538	0.0970645660356349	0.038931772413566	36.6525593659247	-0.226125587034378	0.167038431747827	-1.3537338962554	0.175821289853634	0.461690739112414	-0.494051434348446	-0.449663272092585
C2orf49	-0.099399268052549	0.0776228987966978	0.20035509964836	53.2480417789271	-0.100633401848983	0.140996466641268	-0.713729955411016	0.475394179508048	0.742063034298918	-0.113713295749389	-0.117462877289935
ENSG00000238273	0.426075670275073	0.171724319550146	0.0130955239067407	5.84020266755805	0.699568105784123	0.343017922799624	2.03945059218605	0.0414050775210106	0.208162975357794	1.86449155197835	2.00081449882456
UXS1	0.281673988067216	0.112864793195946	0.0125717270073197	23.5149806464382	0.452345320268331	0.238146148883475	1.89944419588185	0.0575060972347899	0.248919781873728	1.32087645841603	1.34637130117662
GCC2	-0.113903652428726	0.0474195931386709	0.0163040261775573	160.866724156354	-0.121177390970526	0.0919210221767918	-1.3182772351842	0.187410858723229	0.476348126544047	-0.168316553475775	-0.171846513106904
GCC2-AS1	0.053717868217228	0.108248144934054	0.6197198219425	14.1727447001388	0.0744253806225892	0.206633844691128	0.360180011816742	0.718712521271772	0.877725531097854	0.462712027602972	0.345949219366227
LIMS1	0.0918807719366496	0.0570757918675387	0.107440904679345	260.814517653048	0.185034998703099	0.0985653840247467	1.87728177122145	0.0604794852581395	0.256308681496899	0.606380232563221	0.638752781126118
RANBP2	-0.0914529869236553	0.0560211542967777	0.102580012934413	195.159673764008	-0.0902038379077965	0.100415049112253	-0.898309951598575	0.369020328522934	0.661191450498749	-0.0837986971567074	-0.0898539448790202
CCDC138	-0.0141909854984347	0.0694367077097222	0.838062058899897	206.91337820006	0.0325264472397951	0.112922893594332	0.288041212941675	0.773315191523877	0.90844642761199	0.207062112020887	0.235035203557105
SEPTIN10	0.219651101833162	0.0611443033911559	0.000327722388571162	170.276372158418	0.379377520794573	0.108133194572947	3.50842793734947	0.000450763334336242	0.0130331095672371	1.08738487724043	1.1532124064036
SOWAHC	-0.270836925061294	0.0999777075610238	0.00674918020822298	14.8269736900243	-0.382442922218884	0.200801824239419	-1.90457892336123	0.0568348284794981	0.247296299292878	-0.759108117540754	-0.863463385510597
RGPD5	0.00632138604048597	0.189131160865496	0.973337035603421	7.44163039882568	0.0797702108962766	0.341113424126172	0.233852452745369	0.815099526944095	0.927598765260609	0.284283059885362	0.360097946830403
NPHP1	0.00931243743687161	0.185372302303561	0.959934003825599	26.0023968416302	0.0851288714208297	0.310250564956309	0.274387482365481	0.78378686163258	0.914350385170859	0.295543182758137	0.374283285457187
MTLN	-0.412076398860243	0.201782938656527	0.0411340151507259	13.7914182672178	-0.606390304636987	0.325182983060292	-1.864766412222	0.062214153191298	0.260139710002131	-1.29081874992375	-1.4562924030658
BCL2L11	-0.299556149653306	0.0825189697597781	0.000283257736611432	49.0720062635116	-0.408478519381004	0.147037199513501	-2.7780624272805	0.00546841109628545	0.0625179758078252	-0.867224614003386	-0.932384295951368
ENSG00000285016	0.0078827062359049	0.137779021209285	0.954375782240276	7.89163472037384	0.216972229873896	0.271675763557722	0.798644041825974	0.42449684244454	0.704357292937421	0.290160811523267	0.723296378706863
ANAPC1	0.0226407001459632	0.0342705252636361	0.508839086317651	126.99485209909	0.0770550177704874	0.0721942155321035	1.06732952498421	0.285823060136231	0.58642661442253	0.345718808615436	0.352910342064257
TMEM87B	0.00970934211868078	0.0497359831740751	0.845222556464124	67.3749134074896	0.0760581127060827	0.102929153546134	0.738936541161708	0.459945532211216	0.730900835031814	0.297037371554542	0.350271354979231
ZC3H8	-0.145310464881653	0.0715355592536151	0.042224169798318	90.6577553267683	-0.177872817709132	0.12566277810934	-1.41547736239257	0.156928581141211	0.435435551880197	-0.286550752891239	-0.32192950925718
ZC3H6	-0.00475924608584661	0.0482353801916336	0.921402575217764	485.650470467566	0.0481091878527544	0.0878778540653363	0.547455196356817	0.584066043306444	0.810508436161176	0.242568872225032	0.276285521862463
RGPD8	-0.0235321724919272	0.158287430779198	0.881816127698668	24.6112717138447	0.0188320357545402	0.259046009501379	0.0726976485404611	0.942046719792706	0.976856084691117	0.171896245780208	0.198783632232001
TTL	0.140936246059637	0.0370063550845532	0.000139849888953292	438.674536030021	0.255388242579886	0.0649303347964622	3.93326545104772	8.37996063499355e-05	0.00456895976172424	0.791054647344109	0.82499047678014
POLR1B	0.086944663679708	0.0898845826476452	0.333397937469162	34.1452769614942	0.173230412461755	0.168866044896937	1.02584514588165	0.304964582178248	0.60412238222344	0.587797741619185	0.607503917270071
CHCHD5	-0.203902886203757	0.107067957802141	0.0568548671891435	17.8987685445701	-0.275273462903031	0.195598352789773	-1.40734039411309	0.159326476783068	0.438141819404909	-0.507127993488821	-0.57976654301067
ENSG00000243389	0.119985655445801	0.0722825992131026	0.0969240804940891	41.5059213429965	0.224388817870508	0.133295437562521	1.68339458554432	0.0922987307320396	0.325456376285576	0.712183978369956	0.742929421648326
SLC20A1-DT	-0.366400766641932	0.193694839505035	0.0585390586439314	8.2047938737247	-0.517161427785498	0.339569834941032	-1.52298989654162	0.127761233176547	0.39074243515467	-1.11886810016516	-1.22008751051357
SLC20A1	-0.110399972632125	0.106706155189319	0.300847940912469	47.1903524283641	-0.167428129720128	0.185226956021768	-0.903908012721713	0.366044180029294	0.658748149315904	-0.155126587878975	-0.294280540770326
ZNG1B	-0.0915971381073342	0.0479004741506811	0.0558455905706835	53.9285047562312	-0.0951802306114096	0.103530860526896	-0.919341635209178	0.35791690681984	0.651014983837068	-0.0843413692226042	-0.103027351799866
WASH2P	-0.0969887796139171	0.111989729962426	0.386462380655461	48.5346736524911	-0.093905573884928	0.185466669818769	-0.506320483225849	0.612631685868952	0.823790875115215	-0.104638762280924	-0.0996531060876768
RABL2A	0.0926635162729182	0.0911186184910764	0.309174933127242	62.2457169621993	0.195598297872906	0.161153099754496	1.21374207614302	0.224846231549888	0.521168828916087	0.609326954714168	0.666715734751032
LINC02936	-0.29823221490714	0.16012949866223	0.0625405400030407	12.8944395993739	-0.363910305713729	0.291603626597989	-1.24796220801267	0.212044897393305	0.508253317670871	-0.86224052448377	-0.814404214928437
SLC35F5	-0.044911647351084	0.0494623316616608	0.363879821732929	309.384831874083	-0.0215788158371893	0.0878336776014848	-0.245678154740324	0.805931383987231	0.923850633081733	0.0914109976295374	0.0918088366839657
ACTR3-AS1	0.0451948183213915	0.185795918108275	0.807811896984196	12.6303929380667	0.0949139136377988	0.342087340595025	0.277455206242669	0.781430596323293	0.913265646494338	0.430626123230389	0.400186052891155
ACTR3	-0.021610880467902	0.0280425957559133	0.440917501798388	181.377497307882	0.00558509713901395	0.0588606868178537	0.0948867137126214	0.924404809822156	0.969037051995588	0.179129148662168	0.163716602109742
DPP10	1.33137738708166	0.677837356577234	0.0495121616542486	115.336103902344	1.97838093521841	0.940389019098756	2.10378991570365	0.0353967768531315	0.189891624579972	5.27259365965006	5.38606216336362
DDX18	-0.352053999060639	0.054809622147319	1.33425639363502e-10	164.613750060658	-0.48091515553325	0.0962613485861816	-4.9959320391475	5.85522795178639e-07	0.000190766182877958	-1.06485820719317	-1.12413710583672
ENSG00000236255	0.104744604141363	0.0907483972692244	0.248405517895413	24.3060853344242	0.202607383006099	0.169517799708626	1.19519828215296	0.232009569571714	0.527610458007994	0.654807461668969	0.685270044288413
CCDC93	0.0961404358876815	0.0543823628649356	0.0770842133022	118.021272548453	0.185172763019087	0.098752831413115	1.87511345618486	0.0607771167337831	0.25667427294653	0.622416178833923	0.639117468059358
INSIG2	0.110611546873554	0.0706501371968414	0.117436679666777	35.2245702182814	0.182078236132447	0.154829960532751	1.1759883907865	0.239599515186351	0.537730229143023	0.676894175435181	0.630925698572274
STEAP3-AS1	-0.0628798821668277	0.199484955685541	0.752601340768482	6.29598277345454	-0.0228720348508891	0.365796726960946	-0.0625266252131638	0.950143459564032	0.981168495897109	0.0237677160474705	0.0883854532574783
C2orf76	-0.0917304907623682	0.0521883065984783	0.0788014898570085	100.683922669636	-0.108889817927471	0.0933500888698594	-1.16646721225168	0.243425597583511	0.542014731821503	-0.0848433891086242	-0.139319096279802
DBI	-0.45749846100011	0.110438829489468	3.43464264038994e-05	126.766362002356	-0.654708304162786	0.178705268257155	-3.66362061145657	0.000248675037493551	0.00918867519096564	-1.46181480885064	-1.58419884197936
TMEM177	-0.22853611874209	0.269855108072177	0.397059481144749	9.5181608359215	-0.321473946733729	0.431601668008078	-0.744839444706949	0.456368786192575	0.727837956421487	-0.599862349531799	-0.702067536861064
PTPN4	-0.0267937836368353	0.0546994288975761	0.6242495117028	218.54060970672	0.0137769684042842	0.0991721250629278	0.13891976596793	0.889513551433517	0.956384579849398	0.159617572702488	0.185401959365056
EPB41L5	0.137179151730694	0.163526342588257	0.401536056708119	70.8896369771553	0.249138302879378	0.265874935586104	0.937050731503401	0.348732462821215	0.643202909452701	0.776910676485022	0.808445761801003
ENSG00000224789	0.299405122216257	0.0786611569968381	0.00014108184411716	39.9512296878717	0.482793956329673	0.146719982888314	3.29058078405846	0.000999807893685697	0.0223887652972989	1.38762714997323	1.42697431965014
TMEM185B	-0.0923885144692566	0.0769836870274852	0.230098529896745	20.0191673803474	-0.121832727203697	0.14797654477793	-0.823324584220644	0.410323436933332	0.693626785034324	-0.0873205875284561	-0.173581306034973
RALB	0.985349066814911	0.291222342677311	0.000715697554477385	8.15486879012829	1.50917765250351	0.506707660223168	2.97839912631047	0.00289758390325103	0.0424900815820809	3.96993419737141	4.14399664724948
CLASP1	0.0265951502918352	0.03097024438772	0.390488206333168	1036.02964346242	0.0922611389083295	0.0557377887713363	1.65527088429772	0.0978695621879509	0.335849254053834	0.360605745894611	0.393163680851412
NIFK-AS1	0.0480888030666476	0.0625121489143368	0.44173226158824	162.298151243278	0.126778782314655	0.104147649751639	1.21729854314509	0.223490648408546	0.519649796595537	0.441520828638292	0.484538093929789
NIFK	-0.412782745272759	0.0757641130905012	5.08643688444006e-08	31.6547999970404	-0.638596421705311	0.16482903851841	-3.87429561832933	0.000106933543642266	0.00551512847866174	-1.29347786417544	-1.54154778999967
TSN	-0.188623964353668	0.0367520497176123	2.86164052126183e-07	97.4429144717585	-0.240734990298797	0.0799530847662706	-3.0109531233541	0.00260429054272361	0.0396612770669781	-0.449608909195108	-0.488336991297499
ENSG00000286515	-0.0836936438191929	0.213793824950592	0.695450636651638	7.37334814211415	0.0102773943733524	0.384645392018744	0.0267191407634269	0.978683746460365	0.991629564488412	-0.0545878461249115	0.176137957204291
BIN1	-0.0362643911075845	0.0446891068393475	0.417089114355905	1505.96397939699	-0.00573165922982524	0.0760501120826671	-0.0753668741946742	0.939922814788444	0.97554564577655	0.12396448966643	0.133759111704584
ERCC3	0.0723340058236851	0.04788972956883	0.130934155964727	99.7171234289519	0.130968517899642	0.090565027690252	1.44612684653039	0.148141627038733	0.421396050677896	0.532794406367341	0.495629077909349
ENSG00000286145	-0.0973278867256533	0.102420887500221	0.341973144194809	72.9833660016749	-0.0841941084797177	0.166752645791023	-0.504904183560788	0.613626135598983	0.823826188801863	-0.105915366136611	-0.0739451097135838
MAP3K2	0.0672217330629911	0.0330193159417355	0.0417673707758239	485.97780667689	0.155122759336592	0.0610803975955123	2.53964881440113	0.0110963827349115	0.0968082988703816	0.513548725897218	0.559569701221145
MAP3K2-DT	-0.387274339005562	0.148663617218932	0.00918641304953125	14.8229408212562	-0.538009052630428	0.252733271024075	-2.12876227356381	0.0332739336904685	0.183988605922716	-1.19744882595685	-1.27527492472547
IWS1	0.000478493944357292	0.0414327547492492	0.990785685224571	492.685338595479	0.0647656950304935	0.0663490766637953	0.976135589025223	0.328997277122833	0.626535350065553	0.262286887230396	0.320378293474523
ENSG00000231731	-0.176910589269815	0.153583571551649	0.24936839456332	24.5698288890548	-0.216984751359931	0.251339356373978	-0.863313865724517	0.387964922656644	0.67424340005092	-0.40551269511518	-0.425465835292904
SFT2D3	-0.226494488899504	0.110909263066673	0.041135637568254	23.6695962370191	-0.275714259271896	0.19073300510341	-1.44555085850198	0.14830321837706	0.421407017885719	-0.592176422464137	-0.580933410314384
POLR2D	-0.129150566700725	0.0524233431881468	0.0137546457162216	49.6982300778866	-0.180911386765229	0.108162269538713	-1.67259237011922	0.0944075699537867	0.328924444299083	-0.225715141925587	-0.329973148297964
AMMECR1L	-0.097445079676224	0.086236212176314	0.25848521568149	39.7684137991129	-0.109576608797377	0.155541627927384	-0.704484132367019	0.48113132831493	0.744982750895188	-0.106356551140935	-0.141137155291145
ENSG00000286873	-0.198249409212552	0.0970168308989889	0.0410075389528568	17.3252566284663	-0.235758209383084	0.190466110269091	-1.23779610477688	0.215791673136873	0.512452474624418	-0.485844893620896	-0.475162556709372
SAP130	0.0219661822578802	0.0508897560249385	0.666001253768277	166.196748812571	0.0670323908679281	0.0872781714841951	0.768031567664851	0.442468430691958	0.717641245408351	0.343179516141599	0.32637864521739
UGGT1	-0.0506590381911357	0.0295854281216852	0.0868419593852199	181.125971346524	-0.0293220172115103	0.065325027810692	-0.448863447811822	0.653530165421195	0.844680788779114	0.0697743493475832	0.0713111893620571
HS6ST1	0.0855369516065158	0.205933118161609	0.67787635233927	37.1411144817334	0.153790021233301	0.320389705999764	0.480009246094238	0.631220818472508	0.833104208394009	0.582498263672137	0.556041703653586
LINC02572	0.553307937173793	0.167574322954855	0.000960439868645348	9.10453895736278	0.830505049682318	0.297598629364885	2.79068842304391	0.00525960764818646	0.0610406941481101	2.34347060275377	2.34742814965048
PLAC9P1	0.148038888205238	0.127742682667705	0.246503672172328	101.859624129272	0.265320628103265	0.210170899017142	1.26240421173449	0.206803374476663	0.502174439839284	0.817793279578064	0.851283288458604
LINC01856	-0.264305120118896	0.116773283754276	0.0236107950461141	16.0064539750772	-0.343959739816922	0.223627748984037	-1.53809060539027	0.12402646271894	0.384046844126603	-0.734518461100455	-0.761591477165807
RAB6C-AS1	0.24531329780241	0.162291587401091	0.130646107007622	108.785155049162	0.415116507080929	0.257302981059831	1.6133373401702	0.106671238326957	0.353051140131687	1.18399287272594	1.2478199338495
RAB6C	-0.352762691660956	0.224877322227462	0.116720308992183	12.1917676736288	-0.444312249420728	0.36896868662538	-1.20420042547363	0.228512121582613	0.52447850860834	-1.06752615391192	-1.02724262716029
SMPD4	0.00977851126292334	0.0447648371836067	0.827084906172443	201.012397525557	0.0598103814829698	0.0773440418290269	0.7733030246232	0.43934306616959	0.715875174175822	0.297297765964386	0.307260686872755
MZT2B	-0.344361720560304	0.186481643747478	0.0648014654179196	65.2817757805792	-0.502012145101541	0.278456071816996	-1.8028414386003	0.0714131201853062	0.28114838179644	-1.03589982781191	-1.17998463334116
CCDC115	-0.305119828516857	0.125354138003708	0.0149304095784673	26.28234077423	-0.454942201491919	0.219284891108521	-2.07466277859871	0.0380177993477378	0.197834734587877	-0.888169659516129	-1.05538202300845
IMP4	-0.225407538886916	0.0943618906580064	0.0169055227166112	26.9151840371082	-0.272356518966857	0.181711327991011	-1.49884171767392	0.133914699150203	0.400086807061508	-0.58808448652713	-0.572044867547113
PTPN18	-0.243891701899513	0.330819447816052	0.460979404196903	10.1435610985931	-0.314462545799107	0.548387809986105	-0.573430955380054	0.566352935827337	0.800452391192201	-0.657670033259544	-0.683507096980603
FAM168B	-0.0166455895703834	0.0574106810400761	0.771862983144191	138.573495115778	-0.0086255728870813	0.108748782446769	-0.0793165007737293	0.93678088193034	0.974419033220461	0.197821500680154	0.12609840153331
PLEKHB2	-0.403943227180872	0.110403793182734	0.000253418435920863	84.7925994319673	-0.590540639752397	0.190838500953697	-3.09445230810989	0.00197176632552374	0.0338960813707749	-1.2602005824908	-1.41433548818404
MZT2A	-0.0148729086702266	0.1952582577914	0.939283494674187	29.7693317287338	-0.0212536017972413	0.310762194944023	-0.0683918512065782	0.94547370843838	0.979150270564766	0.204494941589297	0.0926697367655643
C2orf27A	0.377557711800291	0.674858118123887	0.575846216277689	9.75147903529294	0.600643637045043	1.01024443012145	0.594552782610079	0.552142450174391	0.792981276145523	1.68184067054502	1.73894362995559
ENSG00000290902	-0.0774418625497205	0.129707836460571	0.550475034416827	8.90885654799584	-0.0689402374130179	0.256460998963922	-0.268813728760045	0.788073028064161	0.915876066546117	-0.0310523678134928	-0.0335653682727907
ENSG00000286833	-0.304394198609787	0.10165998778372	0.00275131236362245	23.6288913673117	-0.37206715863251	0.189119849122788	-1.96736175688751	0.0491415199648063	0.227769751453811	-0.885437950551299	-0.835996872319515
LYPD1	-0.248116360002059	0.144998407369325	0.0870504537884051	15.654742391755	-0.178780267470028	0.288614101241448	-0.619443979698222	0.535623915954194	0.781504985046005	-0.673574196386804	-0.32433169205755
NCKAP5	-0.077604623006014	0.0447273279554407	0.0827300778770162	6280.24044505505	-0.0349747997557149	0.0800143242636814	-0.437106731545441	0.662033945654223	0.849950089205148	-0.0316650964141808	0.056347256825987
ENSG00000286068	-0.298198966457506	0.1108447291396	0.00714005670371362	67.8647246648074	-0.375704203030681	0.179133395934739	-2.09734316189459	0.0359632086403172	0.191630819531848	-0.86211535725038	-0.845624783278292
NCKAP5-AS1	-0.383089965385542	0.0917915746304206	2.99986820597179e-05	25.0766640320995	-0.479887701278144	0.19108429307536	-2.51139271341829	0.0120255833512296	0.101476779788834	-1.18169631793777	-1.12141724954699
NCKAP5-AS2	-0.396278875003308	0.0931275085696974	2.08835167581414e-05	26.8834531244015	-0.517545169910603	0.180392423428579	-2.86899615889638	0.0041177679928516	0.052038926062925	-1.23134733464495	-1.22110334496791
MGAT5	0.240319202878949	0.0548545870847752	1.18123447603738e-05	982.906816755167	0.40921123572802	0.0914669856564369	4.47386816993266	7.68171129349958e-06	0.00104706428018946	1.16519208496802	1.23218761800485
ENSG00000289534	0.00805586724137546	0.177283320663918	0.963756089788698	6.61158910769059	0.138405763189424	0.33282064571223	0.415856903628192	0.677514716788024	0.857467142611547	0.290812694068892	0.515316804422834
CCNT2-AS1	0.0374705699565229	0.177887863569532	0.833167010923211	35.1765534940417	0.0795343995620192	0.29310922294881	0.271347311291905	0.786123921729947	0.915362913743779	0.401547389981822	0.359473711797572
CCNT2	-0.107918234363891	0.0437598097699115	0.013657430645145	230.843512908608	-0.118418582033127	0.0787764493650813	-1.50322314584563	0.132781510801773	0.398314713965884	-0.145783827045059	-0.164543449439351
RAB3GAP1	-0.00713451383356749	0.0329132151675419	0.828389577342224	313.157891826508	0.035612868493501	0.0621984349767248	0.572568562325204	0.566936850819904	0.800628232715115	0.233626930696579	0.243205515975314
ZRANB3	0.0508905279614089	0.0350840918173537	0.146910777556213	250.513911907802	0.118189154088641	0.0637348399434293	1.85438849761834	0.0636835992143118	0.263276338863958	0.452068212280328	0.461799802428415
R3HDM1	0.143126050330493	0.0622214818395085	0.0214330716929101	283.723459884692	0.260268530374368	0.106104584082595	2.45294331649013	0.0141692664437932	0.111402625754084	0.79929839239876	0.83790947671374
UBXN4	-0.0197071738207369	0.0290722735247352	0.497855174895239	373.447799246704	0.0208835006849957	0.0576720982699904	0.362107523593648	0.717271681614992	0.876980310964542	0.186295849570986	0.20421422903621
DARS1	-0.0400750494356476	0.0723376439117387	0.579578895796226	182.37457599625	-0.0133282587279657	0.126647486346396	-0.105239030891709	0.9161861404909	0.965936421837209	0.109618871583101	0.113649545927946
DARS1-AS1	-0.0332215094297203	0.149972794936139	0.824689974922986	6.75304433970947	0.0826907568393421	0.294668896740733	0.280622616618062	0.778999867249819	0.912156401360719	0.135419733003762	0.367829157454334
CXCR4	-0.817165312181035	0.251075634970293	0.00113529008751977	23.7418568349875	-1.1351333284219	0.402600123752059	-2.81950566195299	0.00480976824427953	0.0573139020580606	-2.81581793379031	-2.85597032716125
HNMT	-0.254662723733176	0.241923769137793	0.292498270916369	18.8430680457281	-0.358339017037662	0.400196848746426	-0.895406893282946	0.37056961709004	0.662706842010623	-0.698218660895613	-0.799656011325043
SPOPL-DT	-0.0904607259552121	0.092136224321414	0.326191003035442	83.9542748617642	-0.0293744616075921	0.151547498461045	-0.193830065859799	0.846308944288058	0.940515380848575	-0.0800632279367432	0.0711723596089708
SPOPL	-0.0097543891345689	0.0421712611174374	0.817078496572559	148.077545940808	0.0174493051098795	0.0846103309491572	0.206231377588688	0.836610178854337	0.937645232894065	0.223764138690975	0.195123295411956
LRP1B	0.0798185841046156	0.163036245950138	0.624434175789225	2199.58688252172	0.18394795969656	0.252149316445165	0.729519961782501	0.465683661683059	0.735295786378523	0.560970876753648	0.635875193277883
GTDC1	0.102269620965511	0.0520558439954009	0.0494589724805185	1105.61466188857	0.191511084169865	0.0913798130747864	2.09577014578844	0.036102585883712	0.19191028382084	0.645490131080191	0.655896144640405
ZEB2	0.133391461614734	0.0398078317668218	0.000805537820195075	4956.06245843513	0.238739304210642	0.0743242068419683	3.21213389761779	0.00131752953363956	0.0261509056617493	0.762651524615804	0.78091774116607
ENSG00000283118	0.0135222196806621	0.12464074679853	0.913607362169	15.2306995828075	0.0492071089573114	0.226718064441159	0.217040971475311	0.828176415265135	0.933174234931394	0.311391344173882	0.279191916582239
ZEB2-AS1	-0.0862962233750021	0.0989901917245083	0.3833363777	13.1352132430585	-0.0605420929981033	0.19444579422057	-0.311357174068919	0.755529107051867	0.897896602490999	-0.0643855265057955	-0.0113339688743128
LINC01412	-0.220872998478952	0.139155152250159	0.112457689047184	7.91064454489889	-0.453961773211105	0.27298864258119	-1.6629328199106	0.0963258838503755	0.332658003224746	-0.571013739355437	-1.05278665293437
LINC02993	-0.229627874998263	0.197113298552148	0.244037717283094	9.29955119422983	-0.329610548850547	0.335014779653346	-0.983868679440379	0.325180085271565	0.623565256827098	-0.603972379070737	-0.72360658673549
ACVR2A	-0.060241938034835	0.149179351697211	0.686343450418409	41.4026249528373	-0.0877532710374891	0.255441746304243	-0.343535355152837	0.731195747758558	0.884399435809879	0.0336985300393823	-0.0833668534270408
ORC4	-0.130915178516081	0.059708532482584	0.0283383244904814	163.518962285501	-0.146401529613672	0.102703879310212	-1.42547224697787	0.154020736979082	0.430746956099344	-0.23235820592899	-0.23861934683699
MBD5	-0.0228963486935976	0.025398770527419	0.367335986992274	1018.31741670961	0.0270072997730801	0.0517066024200091	0.522318205201372	0.601448795706195	0.81880890878958	0.174289870344225	0.22042502711697
EPC2	-0.0856061488791589	0.0364478577628147	0.0188375999900181	331.232276697318	-0.0725939410329823	0.0659559730647427	-1.10064240825806	0.271052320709157	0.57019887267912	-0.0617876695702871	-0.0432373791892545
KIF5C-AS1	-0.243553906648883	0.111130993754033	0.028408908720177	10.4967696213745	-0.267801329462559	0.22028571967925	-1.21569990942896	0.224099258689844	0.520159495669667	-0.656398368040908	-0.559986461284659
KIF5C	0.286464106083877	0.0639416899773961	7.46138665513185e-06	612.154759472919	0.465533071614837	0.107678635428101	4.32335597274244	1.53673475440519e-05	0.00163118424024906	1.33890935397506	1.38128165194784
ENSG00000289474	-0.0653394194296334	0.412833123449052	0.874243434054254	191.586238058154	-0.259005598219866	0.673016795425435	-0.384842696319548	0.700353963696804	0.869127497873643	0.0145085331986477	-0.536702578012695
MMADHC	-0.344685321130196	0.115937733508561	0.00294884236037333	40.5680349277338	-0.449181805222787	0.201727253131715	-2.22667883614862	0.02596874586474	0.1609902827831	-1.03711805568425	-1.04013321757887
MMADHC-DT	0.136389885479996	0.0705499812022385	0.0532069188722039	507.132280241436	0.265585086745157	0.115348432756414	2.30245943008177	0.0213092767960008	0.142467126847337	0.773939401911497	0.851983358069438
LINC01931	-0.277749873006227	0.281531051193139	0.323853859811012	9.0484062908946	-0.339370625527979	0.471539852635805	-0.719707196816921	0.471705294218347	0.73973225172208	-0.785132626302827	-0.749443265894092
RBM43	-0.31517807803327	0.123103855728139	0.0104593389422355	9.34196648252448	-0.443258271217433	0.272616406241319	-1.62594128992025	0.103962145379115	0.348171908516537	-0.926034981916372	-1.02445255720709
TNFAIP6	-0.0488530043554173	0.132088968861122	0.711494826502246	58.1794535656822	-0.0280367980003381	0.211311538492878	-0.132679919896012	0.894446524046307	0.95778599435446	0.0765733508382136	0.0747133958717981
RIF1	-0.0468678694551581	0.0380255048936155	0.217748281877676	650.878433665203	-0.0301675101702768	0.0712365125230358	-0.423483816119178	0.671942303895158	0.854543723317549	0.0840465968422656	0.0690730173652101
NEB	-0.468782076767201	0.247797020856285	0.0585178093578488	12.2840993652603	-0.627072332742553	0.404122832517678	-1.55168746303173	0.120737023910736	0.378082389962919	-1.50429314945694	-1.51104145291172
ARL5A	-0.138335716228328	0.0709906355418444	0.0513375493154924	90.5189688367351	-0.165989744162501	0.125099630930936	-1.32686038261888	0.184554871702168	0.473092300172244	-0.260293588959497	-0.290472875381312
ENSG00000288066	-0.436064427998573	0.163578225095014	0.00768087282255382	9.40444104762064	-0.648085794990798	0.315909212804751	-2.0514938112658	0.0402188817037248	0.205054893816166	-1.38112417092043	-1.56666786857039
STAM2	0.0261976861031325	0.0327965058461379	0.424409268761095	199.712295913365	0.079428721870576	0.064802413035248	1.22570623762686	0.220309242056435	0.51666460061462	0.359109450776536	0.359193963933054
FMNL2	0.129603454310621	0.032428009635753	6.42447641316704e-05	6432.09760963356	0.237012123255711	0.0671415799735822	3.53003494033007	0.000415504789978186	0.0125007049201095	0.748391178658919	0.776345582395576
ENSG00000287085	-0.00884088803148851	0.103323924004365	0.931812403345231	11.722388489589	0.0623134526713059	0.198823404953132	0.313411052818429	0.753968387993459	0.897079337919001	0.227203108237781	0.313886766701996
PRPF40A	-0.0704717773358994	0.0281102445510513	0.0121768135072821	272.406645518666	-0.0515052785636471	0.0551612525671564	-0.933722063344042	0.350447280911566	0.644803688487148	-0.00481275988292449	0.0125881049859008
ARL6IP6	0.00590465734954818	0.0477444491808552	0.901574885499969	137.297500084006	0.0642006216375054	0.0875995853538791	0.732887277698312	0.463627183245508	0.733088531462298	0.282714241552705	0.31888244252599
GALNT13	0.0833085456250436	0.0642963267333161	0.19507995985223	1089.7697352231	0.177300678708621	0.109103871752816	1.62506312434367	0.104149109203769	0.348346170990626	0.574109198478498	0.618278644414739
NR4A2	-0.249448182615109	0.0644279440296878	0.000108061635479827	52.684312539695	-0.33730848515508	0.124517458982942	-2.70892522149274	0.00675015517632652	0.0712137443432455	-0.678587980598539	-0.743984409272834
GPD2	0.0745046057340742	0.0807858435910697	0.356399082129345	132.435328442806	0.148194899284125	0.139499934190764	1.06232952828114	0.28808611379892	0.588307316922552	0.540965854617328	0.541230409087797
ERMN	-0.155521404180163	0.0500496335300367	0.00188776898824939	881.425805902019	-0.20728805846567	0.0929318832384739	-2.2305375856179	0.0257117751140647	0.160120229358357	-0.324990891795774	-0.399796944413406
ACVR1C	-0.0295217117406956	0.0832315798033004	0.722819118467882	155.367771833807	0.014307670631881	0.137459484203691	0.104086456564026	0.917100738571871	0.966588840062553	0.149348004725595	0.186806823654173
ACVR1	0.112474827692976	0.0675196403752717	0.0957514539067096	70.9296353018129	0.217903239797757	0.123663420349044	1.76206706221385	0.0780579675463482	0.296221116614806	0.683908689127101	0.725760929497933
UPP2	0.271352022124929	0.481603903627835	0.573139378830337	10.5387599632815	0.361538787223002	0.679607915300675	0.531981425000102	0.594738860603499	0.816078243445459	1.28201834820796	1.10599006880145
CCDC148	-0.194305283030797	0.212677814406208	0.360920067490238	29.7300457891163	-0.239914119470667	0.352118763492613	-0.681344319998727	0.495653645749194	0.753829423473736	-0.470996821974264	-0.486163998510866
PKP4	0.098097869873287	0.0681018663258899	0.149737898885237	2092.84535043583	0.204572923256285	0.111345763298881	1.83727622134267	0.0661691283864058	0.268251052195936	0.629785141874778	0.690473183002968
PKP4-AS1	-0.333997937181333	0.137900066027974	0.0154341255306785	10.4989767037084	-0.485683187083401	0.275200669503604	-1.76483286890056	0.0775918587618702	0.295881258732818	-0.996884291530905	-1.13675894329258
TANC1	0.150798849333805	0.0680324232248133	0.0266522673330849	711.291148589473	0.290506885555577	0.10676097458636	2.72109623091332	0.00650658174186882	0.0693994548858932	0.828183439195282	0.917955843860347
WDSUB1	-0.062231429212504	0.0741415343254479	0.401267391440284	134.691370892159	-0.0420816197980871	0.120791331562938	-0.34838277924075	0.727552733633444	0.882217649666351	0.0262088843776846	0.0375342253979376
BAZ2B	0.0149335450785667	0.029425954085155	0.611807054838205	1970.97924300508	0.0799866092241815	0.0583924226198586	1.36981145216227	0.170745766224152	0.454630278190517	0.316704424856172	0.360670792142312
ENSG00000226266	-0.115081561232739	0.199446848252821	0.563936983705552	9.61883498043787	-0.188878786840783	0.394391874169384	-0.478911456374637	0.63200162046426	0.833475925181319	-0.172750913206984	-0.351064289923551
MARCHF7	-0.0642762342422306	0.0524632026740143	0.220511949088622	296.42861973008	-0.0470405063641456	0.089979866243485	-0.522789245283542	0.601120924576701	0.818772818289562	0.0185110039890649	0.0244071603731913
CD302	-0.251501108923145	0.184448318691454	0.172715036138251	11.8664533099068	-0.34754227420295	0.327187417154063	-1.06221161322748	0.28813962889296	0.588307316922552	-0.686316434380766	-0.771075090314103
TANK	0.101389486642275	0.0439257921719597	0.0209880491599564	225.200207055813	0.200675397174934	0.0851995626732707	2.35535712717796	0.0185049115850034	0.130369519852935	0.642176774233112	0.680155730158668
PSMD14-DT	-0.18790598797653	0.160316561513359	0.241159548632065	13.9598244001357	-0.159532183505586	0.286325800307177	-0.557170130440345	0.577411195562257	0.806787243174939	-0.446906012736663	-0.273378550371988
PSMD14	0.154097075651483	0.0710691090015289	0.0301380868021703	135.270082402877	0.270280878814207	0.127790477092819	2.11503145588769	0.0344272664242773	0.187255673668407	0.840599953884446	0.864413964620316
FAP	-1.42285805422195	0.499147195754358	0.00436398345332132	14.9802681922591	-1.61188685100311	0.680672074775861	-2.36808135772852	0.017880603476257	0.127425178155302	-5.09601101464814	-4.11802268676477
IFIH1	-0.344120926221319	0.15241132590692	0.023955416214605	17.62512396764	-0.444223585845209	0.254291066625434	-1.74690991602761	0.0806529654992197	0.301808567054691	-1.03499333257505	-1.02700791872208
GCA	-0.0530418284845436	0.0448715570669406	0.23717344378181	240.720451154215	-0.0209471416940481	0.0837218524883912	-0.250199214081564	0.802433293003942	0.92261180305962	0.0608040884165106	0.0934809918020563
FIGN	-0.224286269036056	0.0840213390534893	0.00759876866650941	950.627172996441	-0.268649537661079	0.133649261816884	-2.01010865311895	0.0444196904362294	0.216317252951933	-0.583863350003207	-0.562231821009705
ENSG00000237844	-0.187898172857683	0.244223346763403	0.441673555269666	22.23762542622	-0.367921172183166	0.397023922491545	-0.926697741219867	0.354083490637456	0.648368371204268	-0.446876591912068	-0.825021700174066
CSRNP3	-0.0108904881599314	0.379222698047714	0.977089561949336	37.3570587221778	0.0452106546393619	0.614245341970182	0.0736035775124473	0.94132582441983	0.976359786917269	0.219487176203242	0.268612582894868
TTC21B	-0.0945421689711231	0.0512473030029987	0.0650633879158194	240.234796876721	-0.0978346491860694	0.0902122704195381	-1.08449381365842	0.278145908427046	0.577994092522165	-0.0954282430324121	-0.110054075393616
STK39	0.040065311421694	0.0304953947874187	0.188908420842699	997.546326125898	0.11625472779307	0.0639999244289142	1.81648226666574	0.0692964257716393	0.275987374912808	0.411315563058425	0.45667902795026
SPC25	-1.93857682151367	0.378491698211672	3.02556273769869e-07	13.909963484572	-2.02768481048355	0.560078529519183	-3.62035804554815	0.000294195623711697	0.0100765772860022	-7.0374877457127	-5.21871470271363
LRP2	0.165887418073508	0.0790397031235845	0.0358357742968782	1114.40757358001	0.297714964562688	0.121265420608188	2.45506891469591	0.0140857582183365	0.1112551822141	0.884985919483208	0.937036925988238
BBS5	0.161488082927907	0.0754470746845353	0.0323212085106463	36.746376375964	0.284983366262182	0.148494672999971	1.91914875129722	0.0549655111929321	0.243444727624399	0.868424166529766	0.903334094408342
FASTKD1	0.221638639773303	0.122819924364499	0.0711400977157777	72.7794508588121	0.37217894006134	0.206572511538787	1.80168666822574	0.0715947167785728	0.28130378191727	1.09486716973708	1.13415646791575
PPIG	-0.0563571288194922	0.0318502393438414	0.0768202590346889	238.548412639535	-0.0519617488690922	0.0690636171012536	-0.752375144106796	0.451825489853164	0.724461036305194	0.0483232968203571	0.0113797459517464
KLHL23	0.243723873650182	0.144174394848807	0.0909362374032147	23.8899338180884	0.421721380958677	0.300550558660188	1.40316285831792	0.160568280383937	0.439536046990573	1.17800932083089	1.26530422346138
SSB	-0.279781753121767	0.114283877491828	0.0143599958611341	65.8121973535086	-0.395742527715598	0.184460416067613	-2.14540624027727	0.0319203806041546	0.179644684110156	-0.792781849512888	-0.898669834344051
METTL5	-0.0242552602946402	0.0815343353364103	0.766096084558117	40.6980276122455	-0.0197958536558794	0.149179748211281	-0.132697996163949	0.894432227680268	0.95778599435446	0.16917410683061	0.0965286583977585
UBR3	0.0115189321491995	0.0292570499561476	0.693791649223333	926.263788866448	0.0669491796228544	0.0572646733992059	1.16911833507083	0.242355957706407	0.541205859782552	0.303849760708942	0.326158370078945
MYO3B	-0.502595190324576	0.376212514822593	0.181570759306267	7.57016290515673	-0.725274384755851	0.570826179875038	-1.27056958900277	0.203881811550535	0.498435805031488	-1.63158611868751	-1.77099995471845
GORASP2	-0.0941862582097479	0.0500672885000822	0.0599456002030243	105.63684112425	-0.10082374624915	0.0911099550146858	-1.10661613467923	0.268459928425871	0.567508739343691	-0.0940883800967	-0.117966753167071
TLK1	0.326419726690678	0.145937712609119	0.0253055753738221	76.980706808628	0.563753840801138	0.237435987788362	2.37434032663843	0.0175803381503813	0.126324990324256	1.4893264273942	1.64128970147941
METTL8	0.114911043671015	0.0536566139247045	0.0322256247689277	114.954750608685	0.229657845306367	0.0958877647705176	2.39506933815793	0.0166172224909712	0.121695645852189	0.69308007658319	0.756877485361079
DCAF17	0.0178834376071977	0.0331282021847242	0.589317602374755	188.788830913473	0.0652945276694176	0.0617465649905809	1.05746008185845	0.290301663467472	0.590066183531004	0.327809600906976	0.321778208626017
CYBRD1	-0.0332442091315327	0.0831421285356358	0.689268515759569	187.878329603416	0.0162203157626696	0.140715851900432	0.11526999654699	0.908231119098561	0.963098459071094	0.135334277624463	0.191869939469924
DYNC1I2	0.00962673228342013	0.0444815642680459	0.828659814668179	506.891052347707	0.0600217805183694	0.0821712910189015	0.730447091363854	0.465116942452096	0.73457461779086	0.296726378270823	0.307820298157847
SLC25A12	-0.0236891715617335	0.248792572378506	0.924142821027542	24.801231641304	0.0113218593563831	0.402565035075956	0.0281242988583121	0.977563014050129	0.991504205498878	0.171305206515866	0.178902843951682
HAT1	0.012471918676582	0.0370864268230364	0.736649664944827	98.8477189948807	0.0514382157279238	0.0765183727803829	0.672233528482862	0.5014350392327	0.756927831802574	0.307437377226462	0.285098057661457
[truncated: 11,153 more rows]
