# Supplementary material for: Integrative analysis reveals generalizable human neurodegenerative disease-associated glial states
Source: bioRxiv. 2025 Sep 25:2025.09.25.678630. Preprint. [Version 1] doi: 10.1101/2025.09.25.678630 (PMC12485690; doi:10.1101/2025.09.25.678630)
Supplement: Supplement 8 [file media-8.zip › oligodendrocytes_diffexp/NM_2024_PD_DMV.csv]

gene	nebula_logFC	nebula_SE	nebula_pval	DESeq_basemean	DESeq_logFC	DESeq_lfcSE	DESeq_stat	DESeq_pval	DESeq_padj	nebula_zscore	DESeq_zscore
ENSG00000238009	0.141293869729806	0.101104812775906	0.162263582082715	10.0051942865615	0.290382824418273	0.16351668540553	1.7758605104923	0.0757559111593045	0.117003972472291	0.859024898873169	0.745577312661973
ENSG00000241860	0.0634963153990202	0.0673962873506242	0.346124178835629	26.1229771075407	0.065440470568078	0.118038829914414	0.554397824982905	0.579306614293038	0.653258386214974	0.361344633350299	0.196279212663506
ENSG00000290385	-0.121434031195135	0.0688774991104413	0.0778931432557161	17.2177873327529	-0.158353487714329	0.117281509534043	-1.35019994493133	0.176951855863638	0.242781531681801	-0.821676925462326	-0.3502145621706
ENSG00000291215	-0.175181869302525	0.0408461469679409	1.79622941153479e-05	88.8697125613872	-0.274382827141736	0.0795961854032462	-3.44718563774974	0.000566459209551284	0.00146490392045992	-1.16550827813996	-0.633552468974924
LINC01409	-0.0605392002114577	0.0457078831572573	0.185343513083922	147.420572070306	0.0102553043738272	0.0761088945074474	0.134745149567555	0.892813374490672	0.918650096724536	-0.432125404034429	0.0615197668777242
ENSG00000290784	-0.274146470524451	0.0518762447849355	1.25962908269421e-07	39.0079510409444	-0.463510173172534	0.0821172252521085	-5.64449385314115	1.65667900035824e-08	9.38563944281699e-08	-1.79859667580445	-1.09539209167957
LINC00115	-0.0244620145454047	0.0419684474437549	0.55998297375812	87.7171987932402	0.0200500883935065	0.0748813727246766	0.267758023977826	0.788885583232521	0.835664270545613	-0.20133532976992	0.0854381448968689
LINC01128	-0.0882985477877039	0.0334980833819243	0.00839074459482107	141.195393199583	-0.107405187326513	0.0497343929072483	-2.1595757190968	0.0308055297816562	0.053174906046724	-0.609705272596196	-0.225801333082511
KLHL17	0.496453872246395	0.116889509196418	2.16452531994466e-05	29.5449304077775	1.0930434674	0.182259341941671	5.99718761055226	2.00764071523992e-09	1.293344760171e-08	3.13102593895747	2.70563489446818
AGRN	0.0400619480169124	0.0413777891811047	0.332944826392001	144.855467771252	-0.0054772293782257	0.0830800286930904	-0.0659271483699093	0.947435826323168	0.960843183151815	0.211432180685026	0.0231016977580259
C1orf159	-0.100732585532243	0.0335801487767392	0.00270187170030533	342.075097379884	-0.358147593557904	0.0487387529822964	-7.34831261866703	2.00724602466141e-13	2.228418160471e-12	-0.689247300098917	-0.838101884643701
ENSG00000285812	0.0144581905595652	0.0895696646596601	0.871763887894319	39.5845132404088	-0.499656233789221	0.150680334114627	-3.31600163170011	0.00091315295649028	0.00226206471454445	0.0476418800853919	-1.18365898352689
SDF4	0.0246243333224942	0.0268852488249239	0.359716733904295	344.104095857414	-0.0727582623890215	0.0403227858730928	-1.80439572350016	0.0711692929972843	0.110915217331527	0.112675911979063	-0.141195256400179
B3GALT6	0.00130099740691354	0.0535913349602996	0.980632245966487	51.3479178184781	-0.0421029874906303	0.0779408155250279	-0.540191775092607	0.589064784271721	0.66170988025839	-0.0365262591070792	-0.066336591642758
UBE2J2	0.030603102084392	0.0258787430284375	0.236984557953595	293.094417639386	0.0904129660654055	0.0386641345896345	2.33841949457843	0.0193654974238407	0.0353807887662234	0.15092281126165	0.257260811255818
LINC01786	-0.000526364170535188	0.0575176928977696	0.992698386149408	30.3689889421466	-0.0269415290485542	0.0902370881663959	-0.298563812241751	0.76527288030188	0.815529474593532	-0.0482161098086082	-0.0293130601784058
SCNN1D	-0.0139737201186971	0.0695374808071377	0.840735833847155	48.891425998345	-0.0980899364732701	0.139748744867884	-0.701902092687862	0.482740223768847	0.564622432296604	-0.134240455129364	-0.203053951332859
ACAP3	0.0768576746278514	0.0340958434758881	0.0241857572504058	559.18496239289	0.140074245472087	0.0665154828757267	2.10588932705778	0.0352139669854485	0.0599584768362754	0.446818847365787	0.378531198778082
PUSL1	0.10858627068763	0.0629115102841157	0.0843445418775057	23.7108582784984	0.1003673799338	0.108345154224336	0.926367041076728	0.354255266338762	0.436929853038728	0.649790473498898	0.28156899746849
INTS11	0.0272819366172269	0.0239656191809491	0.254962624452057	407.308350183485	0.0928444275517538	0.0401174415153208	2.3143157700198	0.020650407377329	0.0374386458387288	0.129676918305731	0.26319831991886
CPTP	0.0433287481883947	0.0602943242422819	0.472374668938971	38.7390755605155	-0.0237035997300779	0.0812261165889096	-0.291822393160112	0.770422422843234	0.819736579082997	0.232330292338262	-0.0214061969660078
DVL1	-0.0138817124943456	0.0370048213283909	0.707561900224406	192.987578631033	0.0305053640119286	0.0598613302557895	0.509600503055615	0.610331371371775	0.681319061635575	-0.13365187134532	0.110969410725021
AURKAIP1	0.130350638388809	0.0469425412759514	0.00548948255005807	182.944113656114	0.105425592960075	0.0631884087191641	1.66843247198439	0.0952299066605613	0.142794465592625	0.789019738347059	0.293920903444235
CCNL2	-0.0931113010997339	0.024522028403789	0.000146429872640299	862.818390029532	-0.291218949137614	0.0488047613636524	-5.96701922108979	2.41626955015518e-09	1.53723152244415e-08	-0.640493031502383	-0.674665445990526
MRPL20-AS1	-0.0466828520744849	0.0456799134823647	0.306801825271681	32.6497970732534	-0.139374467534856	0.0739646718605312	-1.88433834733509	0.0595192234965612	0.0950676488040642	-0.343484686735464	-0.30386873380179
MRPL20	-0.100489852715583	0.031108555206957	0.00123661961561473	299.386484805943	-0.227049921636962	0.0543450673382187	-4.17793063395998	2.94173335437589e-05	9.65446274427925e-05	-0.687694509221547	-0.517967855334336
MRPL20-DT	0.0205240961449595	0.066038582429761	0.755960673985733	24.0389038991342	0.192787278936983	0.109949993561873	1.75340873329378	0.0795318730081765	0.121993284226212	0.0864462040560371	0.507253818737443
ANKRD65	-0.0113413894146968	0.0494853202380969	0.818723618203277	214.834764587329	-0.187479669069951	0.0765580445747655	-2.44885655206176	0.014331051029158	0.027077277170192	-0.117401120590123	-0.421339256142234
TMEM88B	-0.0147607755847738	0.0319760683148902	0.644354232527926	1362.84202122596	-0.198195392129217	0.0542287932344953	-3.65479997447451	0.000257382567723116	0.000711675744231248	-0.13927534313719	-0.447506521736354
VWA1	0.0699545735814103	0.0406172471507056	0.0850174664127997	755.74597651232	-0.203560836112118	0.067660585335801	-3.00855860323763	0.00262490172000536	0.0058685894487811	0.402658883838958	-0.460608670509183
ATAD3C	0.197764155925669	0.077914469298375	0.0111417545102644	244.138462574336	0.938467441260507	0.146493191257236	6.40621883656418	1.49172812509666e-10	1.12095669555407e-09	1.22027207778337	2.32816788565275
ATAD3B	0.0752863802371089	0.0369772959896683	0.0417487107263316	169.040749942566	0.199104033139131	0.0600908006725325	3.31338625731013	0.000921735892586569	0.00228070221668631	0.436767089102612	0.522679020003489
ENSG00000290916	0.133592244458691	0.0953406824769475	0.161151514451597	12.7472920959946	0.190442218229256	0.162765706462166	1.17003896194512	0.241985289857393	0.317125734210435	0.809756680317239	0.501527296501469
ATAD3A	0.12952199930005	0.0339286162396963	0.000134818727804721	94.2600352506685	0.168522508998217	0.0530316238705654	3.17777387714038	0.00148410447839497	0.00351565739975287	0.783718834928386	0.448000450947309
TMEM240	0.207332689459839	0.121865400478162	0.0888819190522932	25.8179407224657	0.586837363157816	0.219191307425178	2.67728392175469	0.00742217096946417	0.0150073054029631	1.28148313192143	1.46950463038712
SSU72	0.0261363780760274	0.0253459104278394	0.302453048043271	301.777593329993	0.0522590307417693	0.0342969835877975	1.52372090122709	0.12757844596269	0.183301335341355	0.122348643222274	0.164090788705529
ENSG00000215014	0.167837654911505	0.0562069509572461	0.0028259181483883	61.0128970336292	0.234571842055033	0.0818406999931051	2.86620033888756	0.00415431253568247	0.00892188995827889	1.02882866932386	0.609289654751217
FNDC10	-0.397716359943371	0.109088734007245	0.000266555026993862	14.9520570932838	-0.9762831620484	0.166872337089881	-5.85047934890823	4.90158321481332e-09	2.98832703245388e-08	-2.58908804671769	-2.34755836316631
ENSG00000272106	-0.118165916615002	0.0468503867322787	0.0116624291448452	62.3987658135261	-0.208106824506754	0.0690896383776882	-3.01212785872621	0.00259423303660962	0.00581130917882218	-0.800770405379648	-0.471709749274685
MIB2	0.0799952787515411	0.0415625915898408	0.0542676271970407	153.278212580123	0.0709852256645346	0.0748431272697616	0.948453495384796	0.342898636838637	0.425230198063318	0.46689047643968	0.209819230304954
CDK11B	0.0192721657361728	0.0327007862109977	0.555627384274588	287.674785500982	0.183529506686982	0.0487973416105275	3.76105543108904	0.000169197926277898	0.000483595190283415	0.0784374554055085	0.484646796893389
ENSG00000272004	0.236518344666702	0.0765881707101822	0.00201383905600914	12.8511765942007	0.32060232949973	0.125781486745053	2.54888328796399	0.0108068460198094	0.0210246635674289	1.46818726109047	0.819371849084373
SLC35E2B	0.17647505414873	0.0323334139639389	4.81587975537233e-08	603.161198718464	0.382986349914249	0.0525799322310061	7.2838882376574	3.24333735771556e-13	3.49536497685226e-12	1.08408314593031	0.971710540742155
CDK11A	0.0970959163269304	0.0398719917413265	0.0148839299622421	497.798315926978	0.395053669444002	0.0972287153025154	4.06313781082924	4.84174245837307e-05	0.00015280194070993	0.576285301538473	1.00117833805249
ENSG00000290854	0.122280805110205	0.0396424689951635	0.00203832208472213	228.047977942233	0.221613159945941	0.0873682102172145	2.53654228918009	0.011195322022846	0.0217070682194734	0.737396049101707	0.577645194118654
NADK	0.132730269525839	0.0289936069878941	4.69633346418539e-06	189.232954241006	0.263882898978274	0.0472232710570314	5.58798433635788	2.29720358569716e-08	1.27018599944072e-07	0.804242523514421	0.680865805713013
GNB1	-0.0603891370089905	0.0188095039005402	0.00132474252304432	2515.07507735942	-0.0998298686399053	0.0369199010270616	-2.70395818685245	0.00685189106101082	0.0139676955796012	-0.431165431769342	-0.207302779607749
PRKCZ	0.00388789451965152	0.0265922784675461	0.883760435861245	1024.98019005567	0.110927621827762	0.036823082378028	3.01244802618564	0.00259149808558896	0.00580659510223569	-0.0199775686884355	0.307356585748733
ENSG00000271806	0.134603164590111	0.0556322200610497	0.015541086350477	30.7415012325938	0.220538094014869	0.0911424336423266	2.41970819958938	0.0155329659581087	0.0291149246681289	0.816223657380406	0.57501993629947
FAAP20	0.133522827422762	0.0354617374633781	0.00016637275175924	159.121247583671	0.20417581924129	0.0541955947295257	3.76738774175782	0.000164964680351575	0.000472595968691136	0.809312611230874	0.535064070759069
SKI	0.074750375557301	0.0461818984782851	0.105531701607137	395.496637345711	0.398426193493661	0.0652617296412386	6.10505108712131	1.02767805405943e-09	6.87283021048169e-09	0.4333382030192	1.00941387493992
MORN1	-0.043810950487945	0.0759532182673909	0.564064480900365	32.686500259616	-0.255505842776504	0.122077826281457	-2.0929750353469	0.0363513831503023	0.0616330456468994	-0.325112788589829	-0.587455807016688
RER1	0.0137000797834853	0.0253617443983691	0.589068208547745	431.678752691099	-0.0558022097930462	0.0368113246529791	-1.51589790150435	0.129545171028665	0.185591393902143	0.042792154723448	-0.0997894147922175
PEX10	0.0651043756790988	0.0402408947304797	0.105691477453617	109.473648216697	-0.120801631541786	0.067055858422566	-1.80150749514726	0.0716229270144243	0.111546682711962	0.371631587407537	-0.258514787121875
PLCH2	-0.0284454817904151	0.0391212587965009	0.46715820837155	519.612696224888	-0.353534286722423	0.0734573239971884	-4.81278472294954	1.48841596733516e-06	6.14931477935824e-06	-0.226818046460076	-0.826836417575959
PANK4	0.260963210169613	0.0475994322725989	4.19390740606077e-08	82.5835253758252	0.534535872234532	0.0693601959831739	7.70666611674807	1.29147099253202e-14	1.64043536141067e-13	1.62456399116649	1.34178697695499
TNFRSF14	-0.0999650428686522	0.159642593341261	0.531196704087998	16.3659325644814	0.734382546255179	0.282582881426039	2.5988217776999	0.00935443263017751	0.0184523872959847	-0.684337237823798	1.82980266831591
PRXL2B	-0.298379140847913	0.0760698192215486	8.7657495955293e-05	24.9741880191095	-0.468890354583795	0.115523493538395	-4.05883115392418	4.93189566728385e-05	0.000155460644189687	-1.95361596792295	-1.10853022852339
ENSG00000284745	0.495731634258502	0.1067280482298	3.40387589107574e-06	12.2439236918686	1.05920790287778	0.149328411507616	7.09314384438998	1.3109906384307e-12	1.2884645452837e-11	3.12640569611465	2.62301011978122
PRDM16	-0.173337503697684	0.132127038141766	0.189553769347775	52.2066486476227	-0.465182032511214	0.253947890389562	-1.83180112974207	0.0669810548801986	0.105198010470154	-1.15370965064024	-1.09947468947622
ARHGEF16	-0.0675899581365394	0.0836619070396303	0.41915156837996	35.3787853032141	-0.737797332556812	0.130201945966243	-5.6665614870925	1.45691565296648e-08	8.32303737479427e-08	-0.477229946284847	-1.76518776565967
MEGF6	-0.100530439054001	0.124115002345727	0.417952738196733	11.6123751379748	-0.423343269044688	0.199793332107962	-2.11890589429645	0.0340984207242705	0.0583070014761502	-0.687954144885603	-0.99730649889281
ENSG00000238260	0.188971558413234	0.0567507522812681	0.000868924183056531	57.0900670317341	0.332372068361865	0.0873444434411069	3.80530295079356	0.00014163073098415	0.0004115738092878	1.16402477923696	0.848112969125974
TPRG1L	0.190297456415287	0.0436815166982	1.32173492119083e-05	89.3118809478915	0.255382641184345	0.058110690217516	4.39476179388704	1.10894288026339e-05	3.93611677947411e-05	1.17250670743373	0.660108596695755
WRAP73	0.0484636484330188	0.0331078731346571	0.143245764864105	128.066430815913	0.149932138820476	0.0463143074956414	3.23727476297871	0.00120677159960912	0.00291301694909578	0.265178863725379	0.402603686655857
SMIM1	0.19624134452702	0.107952183725196	0.0690864002882631	25.7060720365346	-0.135927570644098	0.168223662964112	-0.80801694749148	0.419080826072407	0.502515016575625	1.21053047102285	-0.295451582115697
LRRC47	0.0475043829247319	0.0295858150125846	0.108351434464013	161.483481747197	0.0541564098703646	0.0407595551782838	1.3286801004938	0.183953532843899	0.250818490370073	0.259042327468195	0.16872409467248
CEP104	-0.06756488350189	0.0198174715995634	0.000651156280678324	649.751814194507	-0.189424276904197	0.0372282625053905	-5.08818473268177	3.61507139883208e-07	1.64776514362672e-06	-0.477069540846173	-0.426087892271937
DFFB	0.0289332415433811	0.0325713493994969	0.374377552650327	325.777251115562	0.265827783263741	0.0458095432795307	5.80289093129907	6.51811934867783e-09	3.90408852565685e-08	0.140240513539244	0.685615116922921
C1orf174	-0.109705076928672	0.0572015423709265	0.0551275971364034	89.5005167309216	-0.115547369293017	0.111919170122607	-1.03241803139207	0.301876328521976	0.382548384389553	-0.746645401350147	-0.245684138643533
LINC01134	0.40282789443738	0.112648062140486	0.000348910309126679	28.961226890387	1.05866689307933	0.151240553419741	6.99988772284633	2.56167713486887e-12	2.42326499589188e-11	2.53208935416832	2.62168900061763
AJAP1	0.137148216333494	0.0513812835687571	0.0076026459117854	617.323762473642	0.471693435237097	0.128861353182133	3.66047246586339	0.000251750607353948	0.00069746430298511	0.832504657963417	1.18832885468001
ENSG00000236948	-0.22531058724057	0.36915822826709	0.541639198796882	21.1718974745431	0.981787059032706	0.594182648372356	1.65233209303926	0.0984668703884813	0.14685908323063	-1.48618768597393	2.4339522491914
NPHP4	-0.0190176924320679	0.0483985014700452	0.694364022030041	230.479806251755	-0.292551144374347	0.0698314492649877	-4.18938955805157	2.79705871950008e-05	9.21908151319836e-05	-0.1665073496584	-0.677918600853712
KCNAB2	-0.0432387731582351	0.0748003920004034	0.563226693175995	59.7406393861154	-0.22343185931849	0.11491219187926	-1.94437035500335	0.0518508060836161	0.0841918492857305	-0.321452501736011	-0.509132726141474
RPL22	0.00250271302396556	0.0451577213921535	0.955802590580049	473.464928050257	-0.120101440096997	0.068789874848957	-1.74591740951275	0.0808253042407219	0.123702879633174	-0.0288387404887624	-0.256804954252811
RNF207	0.0208157665219167	0.111343657023333	0.851699344077631	26.4929678012684	0.214113983015419	0.152807693341184	1.40119897325688	0.161154581264942	0.224214011009043	0.0883120543632589	0.559332575045453
ICMT	0.183915256223832	0.0438785926906587	2.77168119070605e-05	100.996094439604	0.30846920063946	0.0643579383682455	4.79302489266282	1.64285231116489e-06	6.73448784042619e-06	1.13167900901537	0.78974334864456
ACOT7	-0.0368566260870953	0.0328437792571732	0.261785993725868	370.764698487796	-0.10308206946726	0.0700454402428353	-1.47164567900341	0.141116583546922	0.200114354463136	-0.280625143134663	-0.215244493138804
ENSG00000271746	0.0603498102938163	0.0808018448378446	0.455132051629777	13.7079130774475	0.0666809344276503	0.132084996233106	0.504833526360334	0.613675765941354	0.684388753079495	0.341216063632429	0.199308364041702
NOL9	-0.135420296183938	0.0217387265454487	4.68077420426149e-10	297.41128388075	-0.185618506340038	0.0322730171119641	-5.75150769746986	8.84510530254721e-09	5.19646409768148e-08	-0.911148736410323	-0.416794388829206
TAS1R1	-0.441669228493598	0.0921215379864495	1.63147174063382e-06	18.0450868313636	-0.531495279752275	0.142861456195634	-3.72035462822421	0.000198943229856431	0.000561897930914852	-2.87025980691932	-1.26140835866198
ZBTB48	-0.0713142108536203	0.0441337179059978	0.106123108546449	85.8411504871364	-0.179267370836663	0.0680701771352142	-2.63356698015589	0.00844931685547553	0.016865667914181	-0.501054436618184	-0.401285230126439
KLHL21	0.124026083840337	0.0502387449057586	0.013559207230517	443.344993702208	0.782801576639555	0.0443710790979858	17.6421577422283	1.1691024414838e-69	1.13329098774993e-66	0.748560806005634	1.94803954518089
PHF13	0.0355207057353471	0.0479220769295239	0.45856127474997	78.8965662998468	0.137356553251129	0.0617287163837502	2.22516457975931	0.0260701917052998	0.0459000851570799	0.182381310333967	0.371894728821219
THAP3	0.129065121342012	0.0350379955620583	0.00022998462526421	147.340653576003	0.271133713851604	0.0466932008524416	5.80670652047248	6.37136717324704e-09	3.8211605534635e-08	0.780796131953675	0.698571936929249
DNAJC11	-0.108739008609947	0.015944567375417	9.11574713289108e-12	419.226286553282	-0.162414974784697	0.0240162672695776	-6.76270683373161	1.35437122055787e-11	1.16782814326943e-10	-0.740465346700456	-0.360132512670964
CAMTA1-DT	0.250116640487867	0.0787097095553164	0.00148443085260102	18.0633788236249	0.662909939977008	0.117160425402211	5.65813872475488	1.53023427946431e-08	8.71216536605062e-08	1.55517718684265	1.65527009959973
CAMTA1	-0.0175732463644402	0.0165116553342206	0.287195791315969	4434.17027012295	-0.0493266880331161	0.0227142145378855	-2.17162200131742	0.0298841861191004	0.0517786396934704	-0.157267055298839	-0.0839765110044444
CAMTA1-AS3	0.0329183576676465	0.0797393535163068	0.679735209834531	34.8971788328113	-0.241327074755075	0.0922093364949389	-2.61716528855319	0.0088663396069693	0.0175837453301562	0.165733778307325	-0.552831956944963
CAMTA1-AS2	0.138078904138378	0.100281756691077	0.168540227618567	8.49327994181011	0.0187850059917222	0.156854930807806	0.119760379192283	0.904672968806645	0.927472852580642	0.838458379231875	0.0823488762564937
ENSG00000270171	-0.289854604271792	0.115227513367167	0.0118864278951877	9.20463258367397	-0.683304270209018	0.194988188645151	-3.50433672396706	0.00045774616850445	0.00120473977300871	-1.89908348726649	-1.63211840322793
VAMP3	0.0165885751035523	0.0328026481300648	0.613061361926145	460.60477485261	-0.0998712017543227	0.0402418867106759	-2.48177235009778	0.0130730765042372	0.0249151410446028	0.0612702049683213	-0.207403713028369
PER3	-0.0703543108429368	0.0241517551995743	0.0035796283273795	2266.83015061933	-0.136708992122246	0.0620894977507346	-2.20180541113539	0.0276790566955056	0.0484041840313162	-0.494913841373234	-0.2973597747077
UTS2	0.00163956148138937	0.0902931795981593	0.985512649870881	8.80425737695295	0.00145859006559434	0.138104859306386	0.0105614680969223	0.991573324324718	0.99405603567454	-0.0343604242047993	0.0400386257185113
PARK7	0.057367946940423	0.0364898345140442	0.115912885776902	371.256115728357	-0.00883053549863774	0.0589052658922192	-0.149910799397719	0.880834991318049	0.909628195688019	0.322140726904492	0.0149130901030964
ENSG00000284747	0.3975597288292	0.0885619661469621	7.15390988838519e-06	43.2354040187942	0.90737075669667	0.105095466604412	8.63377637507512	5.93589924998655e-18	1.12361143254113e-16	2.49838826830192	2.25223132032925
ERRFI1	0.0684102373683744	0.0342025492130295	0.0454840420190967	562.575041528056	0.351853437068979	0.0551431535119586	6.38072751847016	1.7624866220952e-10	1.31529491919568e-09	0.392779580264808	0.895685507747642
ERRFI1-DT	0.074791042122075	0.0870624437444265	0.390312615358769	34.3931297993387	0.249109057791953	0.140850710163237	1.76860349162068	0.076960067672741	0.11862503359248	0.433598351900855	0.644788816411434
SLC45A1	0.0395974110737198	0.043105506956252	0.358296427398209	72.5113415412127	0.145010526854079	0.0691390691532868	2.09737459051667	0.0359604285858261	0.0610544961000871	0.208460482265686	0.390585353710556
RERE	-0.0213118156971703	0.0131179752294142	0.104242077466574	9059.12305791448	-0.143752231137238	0.0261649958974878	-5.49406664157131	3.92782159407899e-08	2.08360075229686e-07	-0.181183130735834	-0.314559015946844
RERE-AS1	0.316418412986547	0.0634233910978999	6.06970316075819e-07	53.3975300056591	0.215675868490209	0.0791905635155798	2.72350465655896	0.00645933050183207	0.0132540050337281	1.97931756022098	0.56314662210699
ENO1	-0.0471470288627009	0.0561332471748229	0.400957319679645	267.466866297989	0.294719646415534	0.103039044055924	2.86027155158364	0.00423278392726149	0.00907243272108717	-0.346454081200317	0.756167617432739
H6PD	-0.0225507912020022	0.0285223919691186	0.429157224735415	303.000134032336	-0.0631117372313601	0.0550947681999731	-1.14551234705786	0.251996983726004	0.328260870377364	-0.189109005315378	-0.117638919187581
SPSB1	0.074358028741492	0.0281029798714031	0.00814708614947357	803.19801111534	0.294454735548008	0.0482137310404198	6.10727959014731	1.01343620862717e-09	6.78251020730204e-09	0.43082831348413	0.755520718199623
LINC02606	-0.221928566199897	0.0522570615941157	2.16784705098854e-05	38.2025639879832	-0.460029296191191	0.076131236199669	-6.0425827709493	1.51666497120132e-09	9.93736586253501e-09	-1.46455249263136	-1.0868919622933
SLC25A33	-0.0443257924124988	0.0297351569627859	0.136043863132832	223.605345978039	-0.0115740224172751	0.0576889039694074	-0.200628225202768	0.840989286267711	0.878603254187106	-0.328406293995215	0.00821363077058772
TMEM201	-0.0588752592100285	0.0445658668127841	0.186473315334855	69.3659596692676	-0.240116927302862	0.0559502519662694	-4.291614762479	1.77378488446234e-05	6.08601591965283e-05	-0.421480974315152	-0.549876836733757
CLSTN1	0.0871949599711454	0.0258699797260153	0.00075029871172425	892.72625835968	0.18133444269532	0.0358606834502282	5.05663655147561	4.26715361247984e-07	1.9229859367422e-06	0.512947698827644	0.479286559217572
CTNNBIP1	-0.119866309764232	0.0383987152915991	0.00179857146357481	419.127164699866	-0.41235777027902	0.0376281469908513	-10.9587583565908	6.03212729518989e-28	3.36665819766083e-26	-0.811648023850838	-0.970480454369708
ENSG00000285701	0.12911737377097	0.0668934275100228	0.0535826540841118	15.8518955246195	0.0208979754231808	0.0965224756350434	0.216508904125057	0.828591085267479	0.868582277089153	0.781130396995064	0.0875086430775876
NMNAT1	-0.0430823589603899	0.0281187011529318	0.125482870583684	167.302647516436	-0.0961154938934857	0.0482520837242232	-1.99194493740038	0.0463770996857078	0.0761906540015491	-0.320451901393432	-0.198232460230504
RBP7	-0.166008949346672	0.0543083638498129	0.00223725270082461	130.440179084764	-0.550195196834185	0.0918235949099295	-5.99187166842985	2.07439597366159e-09	1.3340162375314e-08	-1.10682801140769	-1.30707263107403
UBE4B	-0.0409671297218874	0.0158732543365658	0.00985458624065752	3952.74893073104	0.0860329505709933	0.0277332545977269	3.10215846711496	0.00192115087140721	0.00442241679159829	-0.306920526813408	0.24656503010183
KIF1B	-0.00591800954133913	0.0119465447112358	0.620336031864446	8588.61688912789	0.0381746343855342	0.0189314329439022	2.01646829897418	0.0437510298940216	0.0723734927778057	-0.0827071104940248	0.129697389571555
ENSG00000284735	-0.0527305989428389	0.0546045746828727	0.334203842038321	63.4010822835609	-0.168167357106238	0.0835143111657841	-2.01363520525732	0.0440478473931043	0.0727494311720386	-0.382172847220048	-0.374179545724558
ENSG00000284642	-0.190705305481925	0.054357931768402	0.000450937348143229	82.9482477073957	-0.183725534882763	0.0904892154737586	-2.03035835730106	0.0423201262999842	0.0703413127148371	-1.2648135571561	-0.412171846177566
PGD	-0.0781766501979674	0.0339720930117939	0.0213802128879169	191.586804906085	-0.121067306391948	0.0633420333092691	-1.91132649311768	0.0559626364904007	0.0899641999546304	-0.544954282370505	-0.259163551962794
CENPS	0.0891901853478569	0.089382652564193	0.318353698491559	16.3815241698082	0.347708701271348	0.149771160778622	2.32159982912397	0.0202544931106878	0.0367932985612633	0.525711394342257	0.885564267973694
DFFA	0.078766024173192	0.0352687605376585	0.02552860461092	347.621395393984	0.250582932743218	0.035889324314218	6.98210226944691	2.90795309787979e-12	2.73119225684599e-11	0.459026787790204	0.648387946128484
PEX14	-0.0690096507540945	0.0221806157429524	0.00186291171253097	479.079222168661	-0.202467038859435	0.030111527870581	-6.72390453681514	1.7691836686532e-11	1.50229713274572e-10	-0.48631188986191	-0.45793767172928
TARDBP	-0.0341794904909113	0.0197287747856292	0.0831900940448196	875.839732742941	-0.0657912085674518	0.0326057236151775	-2.0177809682723	0.0436140778324459	0.07217287381114	-0.26349918633807	-0.124182055634422
MASP2	-0.124022604666435	0.0890924222391722	0.163902165434764	24.9411750330911	-0.195576282549582	0.132731108565496	-1.4734773532994	0.140622365977252	0.19950567990826	-0.838236339747306	-0.441110785712627
SRM	-0.0823559474123819	0.0332179331718588	0.0131654693315365	127.877976543575	-0.111091741327757	0.0519570790181224	-2.13814447284476	0.0325050194016718	0.0558051311838172	-0.571689746811008	-0.234803715576355
EXOSC10	-0.192009754060668	0.0274607207749826	2.70685868525433e-12	567.334412949273	-0.56210590959773	0.0491602124381006	-11.434163558701	2.82243468443356e-30	1.91116183889329e-28	-1.27315827082497	-1.33615800240876
ENSG00000226849	0.0318361897673772	0.0421001922657785	0.449528945693379	73.2751988181151	-0.0666355842425328	0.0710743831980894	-0.937547133639059	0.348477190638981	0.431015572976211	0.158811020740212	-0.126243979260934
MTOR	-0.0861691151952884	0.0158549593126708	5.48466300556406e-08	708.300180588014	-0.153702950197298	0.0274863767423008	-5.59196840086794	2.2450968602798e-08	1.24286726698627e-07	-0.596083037461395	-0.338858179620348
MTOR-AS1	-0.0435221297041889	0.0926195187254965	0.638424783735282	8.8382889826306	-0.323334565739982	0.142521085715601	-2.2686788001685	0.0232878657199735	0.041569675405163	-0.323265167471342	-0.75309019294462
ANGPTL7	0.022794199231168	0.0693259448869643	0.742308732471146	16.5968829494235	-0.258873173436054	0.0910784214621067	-2.84231071729497	0.00447878175493214	0.00954858228525757	0.100968325174457	-0.595678661902384
UBIAD1	-0.0870819012282784	0.0225620161090518	0.000113540978712926	223.48090562155	-0.138514890381773	0.0346099302131238	-4.00217190640997	6.27636685768168e-05	0.000194609637684817	-0.601922238952647	-0.30176968891803
ENSG00000284646	-0.292619793704595	0.0884796870867838	0.000942344513089991	21.612726896268	-0.687211608059729	0.117354198663413	-5.85587576658201	4.74502836614945e-09	2.8986378921307e-08	-1.91677273499383	-1.64165992895979
DISP3	0.273460506914247	0.129393423917274	0.0345662519897376	20.1769673710822	0.304403853851402	0.275810546463046	1.10367010165141	0.269736269693946	0.347509975882981	1.70451069406338	0.779815972904541
ENSG00000284708	0.0499920486515941	0.0864216511488094	0.562949063140869	60.1666963504816	0.0575091834345112	0.106147684125887	0.54178462684412	0.587966883002909	0.66075868272302	0.274956222835816	0.176911401851355
FBXO2	0.119119197928901	0.0761635058358655	0.117819187825781	301.79892263059	0.740362441197953	0.10280504694688	7.20161571036978	5.95031995094321e-13	6.21980663203587e-12	0.717170869595672	1.84440527593529
FBXO44	0.103971453434921	0.0615568415461207	0.0912133654581399	147.702032465094	0.114262049320273	0.0823723493896207	1.3871408326575	0.16539882304618	0.229393058306587	0.620268935252301	0.315499092728271
MAD2L2	-0.0452578311381018	0.0484908800135279	0.350651333612555	131.868999516721	0.228553018017503	0.0655874797929418	3.48470498849842	0.000492679916926929	0.00128931212133563	-0.33436865726519	0.594591984208293
FBXO6	-0.0196839466387287	0.0615693519322706	0.749192991390489	23.7764377869126	0.0628010229534984	0.0975170992412829	0.644000113232575	0.519575360566888	0.599738220088146	-0.17076945755278	0.189833812164587
AGTRAP	-0.137250904758764	0.0530833016883496	0.00972164701866981	134.829458232072	-0.271265161862108	0.103745396654453	-2.61471998382364	0.00893006334795965	0.017696783596161	-0.922859358542663	-0.625939284595822
MTHFR	0.00149116226101025	0.0295749497869912	0.959787879680458	242.091243768801	0.0675504107369275	0.0475426068342587	1.42083943718987	0.15536344278828	0.21724009452416	-0.0353097517773299	0.201431582175169
CLCN6	0.0539901405134465	0.0280021602567556	0.0538463515576142	597.58099138828	0.0948590125131792	0.0397445018624666	2.38672037811502	0.0169994154075768	0.0315334105123124	0.30053249495012	0.268117836731302
ENSG00000285646	-0.0600470343405661	0.0973780785105603	0.537473451275632	14.8559956397736	-0.0424934675317784	0.174006603098476	-0.244206063305138	0.807071231370096	0.850769112830496	-0.42897696005809	-0.0672901245858374
KIAA2013	0.0437726001030765	0.0298107479361098	0.142009281682339	263.49019415744	0.0158559401008675	0.0394501837453989	0.401923098842772	0.687740622541698	0.748585000057503	0.235169666154725	0.0751962422545915
PLOD1	0.090665648308235	0.0616515085115259	0.141395198690595	226.436547469939	0.548955496627373	0.0722129888430132	7.60189413875071	2.91827418612117e-14	3.54777385874453e-13	0.535150107476708	1.37699898637032
MFN2	-0.139268935790066	0.0281955762561709	7.83675017636798e-07	229.950510529976	-0.143656761084257	0.0430943774982609	-3.3335383737717	0.000857488423358723	0.00213595101182323	-0.935768944558971	-0.314325882800454
MIIP	0.00620950796885948	0.0482284840569611	0.897553983079243	82.716429032663	0.136483773904832	0.0761065877398438	1.79332404668275	0.0729211245347052	0.113242940276577	-0.0051259296133744	0.369763444834753
VPS13D	-0.0830835022373443	0.0124540211541405	2.53687362318126e-11	1853.75954666711	-0.144270732300423	0.0199655318468358	-7.22598994142433	4.97464567491313e-13	5.26266651582711e-12	-0.576344002096851	-0.315825170136614
PRDM2	-0.0374497061608826	0.0114894680458453	0.00111616141145453	1733.03048707806	-0.0501634534214133	0.0227648298403105	-2.20355055466248	0.027555967892602	0.048230145077064	-0.284419147343892	-0.086019850687118
ENSG00000289380	0.0431180048242966	0.0455640877418811	0.343987663615648	38.5186072440505	0.123110216972565	0.0797748738334845	1.54322045346678	0.122777296295848	0.177441324794172	0.230982141817288	0.337105880408234
KAZN	-0.116461553597705	0.0304783655317705	0.000132845901069587	3488.9885005198	0.0239297337613445	0.0762312587220557	0.313909728928836	0.753589600999724	0.805783063640808	-0.789867391187334	0.0949120469555291
ENSG00000231606	-0.39173454546291	0.143251679738419	0.00624581049877413	11.5897946702149	-0.824239363152565	0.259616657007121	-3.17483235727035	0.00149923089814481	0.00354465143543403	-2.55082166360896	-1.97627492800829
ENSG00000287756	0.0670286910356899	0.111402637302207	0.547387450993109	21.8229227609699	-0.0511589460609766	0.166581299234884	-0.307110980019679	0.758758900459262	0.810275493051469	0.383941663037241	-0.0884507944650015
TMEM51-AS1	0.258856330472746	0.137105813475186	0.0590254073770418	7.21998742321884	-0.0868759998790017	0.220615668077033	-0.393788893763732	0.693736904776794	0.753730905626416	1.61108602960355	-0.175670072933342
EFHD2	0.0229460477835051	0.136941307948614	0.866928509558224	17.5132474882029	0.21047855712871	0.233846870328686	0.900070019465601	0.368082989573609	0.450994711413433	0.101939718536324	0.550455044877949
CELA2B	0.0415886287871561	0.0789947013234598	0.5985591548891	22.4844691138129	0.0947414868933691	0.104719288278754	0.904718590534874	0.36561448973148	0.448417638135073	0.221198540278709	0.267830844981826
CASP9	0.0287793150358573	0.0313838734833406	0.359137580110686	162.117122072738	0.0624558060308197	0.0524988800328889	1.1896597792504	0.234180139819423	0.308168749299381	0.139255827249368	0.188990809517602
DNAJC16	-0.116138916622293	0.0227668005341924	3.37435099156034e-07	430.686903734495	-0.228668869812711	0.0367257358424991	-6.22639314276433	4.77295491996564e-10	3.3552780044247e-09	-0.787803443843851	-0.521921246688669
DDI2	-0.000206036017184003	0.0246173321021031	0.993322142417876	765.859787511618	0.0345185711489344	0.0338204898067994	1.02064078155351	0.307424660497366	0.388750250397561	-0.0461669322761574	0.120769464016566
PLEKHM2	0.0353664211797007	0.020297950326562	0.0814447430204197	376.71061833721	0.0412539965364459	0.0345226076419029	1.19498494911991	0.23209291061492	0.30581536898738	0.1813943335674	0.137217039605223
ENSG00000237938	0.0858435502692765	0.0606480122501117	0.156939877428247	12.4568524652629	0.138180451211924	0.107764873083044	1.28224018883631	0.199758402162529	0.269022393318914	0.504302569234025	0.373906646882494
SLC25A34	0.0623736115491995	0.140807990581469	0.657787968622796	9.0858274580778	-0.427693905014879	0.255349416546742	-1.67493590077027	0.0939468088178049	0.141134773638363	0.354162562462741	-1.00793053670208
FBLIM1	-0.12977081050669	0.0726726591226298	0.0741495326410274	18.495286306732	-0.285301526902061	0.117898402138371	-2.4198930751175	0.0155250713984642	0.0291063482305491	-0.87500830042739	-0.660215393631589
UQCRHL	-0.245259016308994	0.106350923713725	0.0211033901564579	13.8202020925761	0.0837732528449905	0.177658117608974	0.471541936684119	0.637253779422123	0.705556964796914	-1.61380017406482	0.241046960044242
SPEN-AS1	0.0947899416254154	0.0402049604617786	0.0183901406435182	269.658750671248	0.175761649567476	0.0725225849118318	2.42354364204138	0.0153699063777107	0.0288389298761894	0.56153370540398	0.465678074090544
SPEN	0.012860601933366	0.0241006636291246	0.593604301391163	1732.49704018285	0.182364210946203	0.0293730731014717	6.20855061083361	5.34755012668751e-10	3.72265538459578e-09	0.0374219144512214	0.481801202342651
ZBTB17	-0.0428899953195424	0.0240320064498992	0.0743094952153076	305.956608160672	-0.085762932662381	0.0307239232911345	-2.7914056368943	0.00524796574323611	0.0109975006324864	-0.319221328161698	-0.172952017854806
FAM131C	-0.113936548284037	0.0945302636748215	0.228090687830841	105.00984524647	-0.924272830006653	0.193458248922748	-4.77763463255442	1.77369289992164e-06	7.22261238796303e-06	-0.773714630014282	-2.220551705319
FBXO42	0.0231547924886775	0.019130731340392	0.226146387353028	873.947820359679	0.0802443001987728	0.0285577230572582	2.80989839553676	0.00495571422002733	0.0104648411493308	0.103275083396959	0.232429432262689
SZRD1	0.0355463782098556	0.0290807452279007	0.221581417297992	264.369214311032	0.148353784888192	0.0454583402990029	3.26351080819038	0.00110040986899785	0.00267874028115284	0.182545540225767	0.398749424435832
SPATA21	-0.012354408081896	0.0551756033675445	0.822826788172902	45.5676643882137	-0.0515624695858012	0.0816308941955525	-0.631653862106174	0.527613082579821	0.606662585866098	-0.123881522237811	-0.0894361789499458
NECAP2	0.116547384677914	0.0264149698279456	1.02338860837613e-05	181.39580145627	0.119100694201538	0.0380429926427138	3.1306867816654	0.00174398056867856	0.00405190020862929	0.700718672445821	0.327314824156139
LINC01772	0.12128947611136	0.046844219766734	0.00961966855965663	45.018818253927	0.117162402279363	0.0807313881804518	1.45126207934738	0.146706896271853	0.206831568856016	0.731054398858204	0.322581611171258
CROCCP3	0.109508434717576	0.0280231620612067	9.31469290456482e-05	578.930338868195	0.279228280282716	0.0444077979766211	6.28782090095345	3.21953024852577e-10	2.31811212343032e-09	0.655689667158992	0.718338467708431
ENSG00000261135	-0.0698187850296049	0.0757187086959192	0.356486310249453	26.258931434228	-0.277121582131734	0.122120841200672	-2.26924069149148	0.0232536929887446	0.0415207481790304	-0.491488018655979	-0.640240373171789
NBPF1	0.0411376432065042	0.0382519887704642	0.282178665780198	812.182380278338	-0.00301891928427803	0.105428038306037	-0.0286348805572451	0.977155792821182	0.983402840947518	0.21831353154731	0.0291047693926003
CROCCP2	0.0086519803876214	0.035117676473977	0.805394980005385	493.050856448492	0.0689195106238967	0.0889056676187879	0.775198167561282	0.438222570825102	0.52139427063674	0.0104988587537929	0.204774856368526
CROCC	0.0168220832835912	0.0376841152426526	0.655310359732846	369.33696267867	0.209337463816572	0.074762560993479	2.80003067089731	0.00510977513369914	0.0107470410428766	0.0627639847412614	0.547668551460636
ENSG00000290851	-0.215998812740513	0.0806097377077389	0.00737184877654583	24.7172240530605	-0.563369519036916	0.161453428965893	-3.48936236687749	0.000484174316776948	0.00126921755855363	-1.42661915010489	-1.33924367414734
ENSG00000290122	0.040209186165543	0.185116573084992	0.828044627332163	24.0498998095758	2.22754606323477	0.318637403334251	6.99084928487842	2.73227157411771e-12	2.57538269458035e-11	0.212374080742629	5.47603410861701
ENSG00000226526	0.153678687831649	0.0663515336719477	0.020551245661429	63.2902889004641	0.168419616458435	0.103067792251782	1.6340664021114	0.102244908605009	0.151707623192384	0.938252062431175	0.447749192455349
ATP13A2	0.189583575412527	0.0322308523660246	4.05209022345303e-09	236.250284274614	0.372484025357904	0.0414447008118853	8.98749461477798	2.52930138744878e-19	5.57900274898583e-18	1.16793992522494	0.946064383735149
SDHB	-0.00229769473714146	0.0253078943573748	0.9276597383902	370.001507194876	0.102041597557023	0.038401809684245	2.65720804295552	0.00787908034558238	0.0158476468062615	-0.0595475234282333	0.285657354079326
PADI2	-0.0546676971972987	0.0270977890114529	0.0436514106160302	2152.29991465989	-0.453218934019036	0.0349365824706696	-12.972617868377	1.74951360241395e-38	2.33496677748261e-36	-0.394564696577219	-1.07026139478373
RCC2	0.126187604557697	0.0363408294363191	0.000515948332009133	284.743915890996	0.313102842345077	0.0466984231415347	6.70478404369494	2.01704443229592e-11	1.70022537089365e-10	0.762388312715872	0.801058472459189
ENSG00000290096	0.281649850668899	0.114957318339497	0.0142840958330396	9.83921728312444	0.705882010572554	0.187633770546317	3.76202006982696	0.000168546519056663	0.000481882922692584	1.75689890612649	1.76020577012647
ARHGEF10L	-0.126305167614697	0.0537718347338083	0.0188284880081307	137.218745949355	-0.22641953360804	0.103571600495679	-2.18611600597488	0.028807119261893	0.0501625718602198	-0.852838168094423	-0.516428478953581
ALDH4A1	0.0583841751604864	0.0775598559952013	0.451592458480603	20.3313782642681	-0.0101361829720629	0.133947008301118	-0.0756730822182785	0.939679191849802	0.954816912473224	0.328641660445958	0.0117247635645652
IFFO2	0.228776749712169	0.0404512954014622	1.55293756313241e-08	224.695128269734	0.506717842561377	0.0683390500936713	7.41476274350941	1.21842729107132e-13	1.38610538086262e-12	1.41866335168632	1.27385672467648
UBR4	-0.00725202287160312	0.0176831105027621	0.681725156874759	857.749738329212	0.0504525010192199	0.0286645401265443	1.76010153299125	0.0783905929179625	0.12049724089159	-0.0912409534165666	0.159679332493739
EMC1-AS1	0.0875781761399819	0.0307215804070704	0.0043622361150653	328.837690479359	0.21473337687242	0.0302990800168803	7.08712531049746	1.36926391739146e-12	1.34287022526709e-11	0.515399178521315	0.560845104202269
EMC1	0.0354734348122806	0.0270908025842325	0.190389669848612	221.669090869368	0.0217524832642497	0.0378493345959982	0.5747124354083	0.565485795856241	0.640793885841026	0.182078912581934	0.0895953089521946
MRTO4	-0.0765877401338218	0.0399309659534252	0.055110542976842	76.1301995521297	-0.197249959171929	0.0592184933763104	-3.3308844573009	0.000865705273120875	0.00215479962157745	-0.534789834536404	-0.445197821226087
AKR7L	-0.272490502211579	0.0749873633420267	0.000279256851289789	12.9980343144604	-0.304244404658204	0.138397708476166	-2.19833411989332	0.0279253046586476	0.0487942315241714	-1.78800324832801	-0.706472963990623
AKR7A3	-0.0908836594515129	0.0944262960381223	0.33580727917946	7.9518839238009	-0.290611703415982	0.155334409522284	-1.8708778326047	0.0613620162240345	0.0975626394004029	-0.626242541284366	-0.673182581979299
AKR7A2	0.0810170337006232	0.0367706567887149	0.0275731405352811	84.0898874915629	0.105342974383903	0.0605567049571015	1.73957573250605	0.0819335434980335	0.125239392027888	0.473426765128093	0.293719152968439
SLC66A1	-0.151641840914952	0.0374551843984931	5.15203268915112e-05	63.5859318425313	-0.314576070975092	0.0533554530518954	-5.89585605559613	3.72743811352549e-09	2.30762874537521e-08	-1.01491989937768	-0.731702382019495
CAPZB	0.0257355128960249	0.0203419188822683	0.205818721066542	1675.38890002666	0.0532408300782087	0.0348133566912095	1.52932193670518	0.126184654015546	0.181724056428049	0.119784260692018	0.166488294114604
MICOS10	0.105484185480309	0.0399397612411092	0.00826417087251915	239.455457939596	-0.0812796367120005	0.0508145969553256	-1.59953323615769	0.109702169740803	0.161304052553577	0.629946063183765	-0.162004030936723
OTUD3	0.00844009466217552	0.0345073466061112	0.806775192369851	203.092138109873	0.0707262616312621	0.0633616790698661	1.1162308617686	0.264323327359724	0.341803485453304	0.00914340041056469	0.20918685294689
CAMK2N1	-0.0138238698029444	0.0303841856163277	0.649131369312006	1754.89993218646	0.118031613541451	0.0967548265462441	1.21990414075145	0.222501215949989	0.295098105808807	-0.133281844726068	0.324704182072604
MUL1	-0.00244717789827201	0.0364453878588547	0.946465126812842	91.6620930476884	-0.130522939255106	0.0518156213228739	-2.51898821094493	0.0117692597175974	0.0226837824904467	-0.0605037850994721	-0.282253739635831
PINK1	0.0276139654259982	0.033762641816986	0.413422735711688	170.61781825998	-0.00509977972382211	0.0520380649888156	-0.0980009484387668	0.92193154024932	0.94114483473628	0.131800946331188	0.0240234111413003
PINK1-AS	-0.0416272536006663	0.0544062405071556	0.44420062921551	29.1646654390641	-0.122760609667083	0.0864735514300533	-1.41963187167561	0.155714881625928	0.217665201107039	-0.311143418266677	-0.263298514791414
DDOST	-0.109523648067339	0.0373916727768977	0.00339953830873444	111.777978531573	-0.237071980226416	0.0559924240686183	-4.23400101299214	2.29569908513103e-05	7.69746691242369e-05	-0.745484779211588	-0.542441226609389
HP1BP3	0.0333946502276314	0.021870011384116	0.126770757572236	3384.4487635044	0.521255906540055	0.0498956715090761	10.4469163511556	1.51366939769394e-25	6.68336534308372e-24	0.168780678814145	1.30935795770111
EIF4G3	-0.0208330112574729	0.0140645298056854	0.138541359267223	6726.18365940384	-0.112027947350045	0.0351235587524686	-3.18953862675353	0.00142500094049172	0.00338872399250827	-0.178120161433882	-0.237089884367815
ECE1	0.0987283821984417	0.0560287941042276	0.0780522703250646	400.732509609745	0.831873089131677	0.0922486872048131	9.01772279192146	1.92039545677886e-19	4.31247617558311e-18	0.58672838108486	2.06786975107411
NBPF3	0.135349807007098	0.0533731784701351	0.0112154174063975	163.760545391583	0.0545540446387692	0.12258902850704	0.445015718805832	0.656308394669803	0.7224413108432	0.821000018276748	0.169695099105569
RAP1GAP	-0.0380004907218137	0.0859673199070214	0.658464497987671	66.9914181950744	-0.211991087089252	0.189521402718167	-1.11856014175085	0.263327835617685	0.340731493354399	-0.28794258209564	-0.481194926343129
USP48	0.0210433470652114	0.0155095990311142	0.174846343391665	2143.07558378349	0.0680908036499474	0.0228849479540864	2.97535322285008	0.00292651360027191	0.00647376020775979	0.0897679143345528	0.202751194935033
HSPG2	0.159264470086051	0.0454895950720239	0.000463309507467427	84.2921524634272	0.214149480303233	0.0779891142969724	2.74588937486557	0.00603471086193395	0.0124716454954106	0.973984979994412	0.559419257666212
LINC00339	0.0966969474944087	0.0448505022771986	0.0310849455382455	83.8324351400727	0.215403002803813	0.0701271925708248	3.07160453609015	0.00212911597393983	0.00486104599082978	0.573733050169998	0.562480297599725
CDC42-AS1	0.151289149073896	0.0651304074892928	0.0201864016854227	38.6884381287311	0.374101570187863	0.0860787325134967	4.34603948343693	1.38617628178495e-05	4.84451513432927e-05	0.922965897028345	0.950014348188489
CDC42	-0.018778326484072	0.0224595469055877	0.403101170122268	1084.51809334538	-0.120200821830773	0.0381159814981189	-3.15355441750083	0.00161295153360547	0.00378148438721302	-0.164976097042807	-0.257047639530186
CDC42-IT1	-0.122883558982133	0.0709276655072041	0.0831811197575524	16.1644654162592	-0.116315988826224	0.117657192114279	-0.988600753902471	0.322858517211068	0.405041085075503	-0.830949728188857	-0.247561069519316
ZBTB40	0.110982730782389	0.0371241127283453	0.00279429623875682	430.808356264766	0.360717980971608	0.0369745289416539	9.75585061653723	1.74134669220678e-22	5.55842692843404e-21	0.665120915522866	0.917332285420777
EPHB2	0.0585061811389296	0.0277856352778435	0.0352367739142956	1543.11544694964	0.149887197658594	0.0468615105587158	3.19851400160886	0.00138137824888504	0.00329562494662754	0.329422147291198	0.402493942561824
TEX46	0.10266053851579	0.0518394650967185	0.047663664335178	45.6659712872854	0.198763672200912	0.076011350300256	2.61492094819742	0.00892481090512657	0.0176901815809967	0.611882855630094	0.521847875430323
KDM1A	-0.0689229333680747	0.0224849329791637	0.00217456017287328	429.985282510895	-0.0645516665956412	0.037066242612145	-1.74152172021046	0.081592169386388	0.124762521856247	-0.485757148365587	-0.121155155460535
ENSG00000240553	-0.0189800229396145	0.0743262257471768	0.798444252450909	110.665966795519	-0.361641412913477	0.0641401295061998	-5.63830188210832	1.7173525072247e-08	9.69359438494165e-08	-0.166266373407057	-0.846633618667576
LUZP1	-0.23977576232573	0.103764618934269	0.0208457787302783	56.7329190603884	-0.838550566958615	0.158095386296675	-5.30407993934136	1.13242683482667e-07	5.58870242332197e-07	-1.57872314212218	-2.01122217971434
LINC01355	0.090703438377159	0.0314962249978145	0.00397903085215694	168.882766905692	0.0891893739499262	0.0585378030121258	1.52362011145945	0.12760363627733	0.183323227219646	0.535391855070164	0.254272859842037
ENSG00000284726	0.108452633406634	0.0554920292750164	0.0506560359832231	45.4674286701003	-0.0617612265217197	0.0689980513369795	-0.895115518843918	0.370725338955961	0.453749288469623	0.648935579819246	-0.114341038845638
HNRNPR	0.0187030507047298	0.0181512332055814	0.302821755968393	1150.24754656348	-0.028927991464536	0.0226019063883248	-1.27989165902744	0.200583241514164	0.269935857241552	0.0747967584401854	-0.0341639031261232
ZNF436	0.117221356331735	0.0483077072867679	0.0152428982248991	49.7957767820691	0.25099000425782	0.0702172100757002	3.57447987448136	0.000350924802731767	0.000943690030181586	0.705030149773278	0.649381994628942
ZNF436-AS1	0.100109575019903	0.0498109158442084	0.0444532188210184	85.5766719144962	0.122410557141885	0.0840058297702161	1.45716740703257	0.145070175111036	0.20483766369174	0.595564036858827	0.335397345714523
ASAP3	0.0480454705194898	0.0734670458869059	0.513129147182811	64.6098112932165	0.111407906234027	0.14267530086697	0.780849281950374	0.434891144871068	0.518138490361176	0.262503729566843	0.308529416508725
ID3	-0.129375599656907	0.170506011467897	0.447987511119887	12.793623412816	-0.584536299381611	0.265377563375357	-2.20265907918835	0.0276187864973733	0.0483171361805302	-0.872480089324236	-1.39093190460913
MDS2	-0.466293356932645	0.132455462559111	0.000430931442626401	24.0361876057255	-0.67396631573522	0.185480922092503	-3.63361529655917	0.000279477473661403	0.000766212579621275	-3.0277833034512	-1.60931558036005
RPL11	0.069304480527893	0.0412979959115051	0.093316644580381	1091.07286603022	0.141886456127517	0.0561919822581409	2.52503026990049	0.0115688324118049	0.0223512803273495	0.398500160775333	0.382956527546924
ELOA-AS1	0.0604788813689068	0.0196302816126607	0.00206377827451941	626.784066699523	0.128594724018674	0.0275515707325345	4.66741897465837	3.05006967784492e-06	1.19093032280152e-05	0.342041746746442	0.350498775291257
ELOA	0.0412764577975569	0.0294249844407714	0.160685715732028	243.281670287833	0.127819858890829	0.0425610918487873	3.00320911279608	0.00267148799339635	0.00596261098671522	0.219201545098993	0.348606592982347
PITHD1	-0.0205032007357148	0.0326592457676548	0.530140457936222	305.132982555295	-0.0713899209190304	0.0419853637851945	-1.7003525629616	0.0890646289455918	0.134724558175507	-0.176010324055924	-0.137853834223563
LYPLA2	-0.0826297734251662	0.0525401647565613	0.115788933402531	46.5456023674348	-0.0189225257633451	0.0858394361134958	-0.220440937406974	0.825527766003017	0.866061198122782	-0.573441444585081	-0.00973105086334244
GALE	-0.0273769490112548	0.0740834915923962	0.71172390070002	26.4968109353223	-0.454901736555638	0.119651263709943	-3.80189663235321	0.000143592637714213	0.000416486488412657	-0.219982514394489	-1.07437071532834
HMGCL	-0.170759487206131	0.0400739938223261	2.03418815384579e-05	450.8331048152	-0.507289100973291	0.063890407854197	-7.93998845853302	2.02200067843501e-15	2.82130367389515e-14	-1.13721777061811	-1.20229806758548
FUCA1	-0.0653912536623861	0.0437946410977345	0.135402197704059	101.290487032277	-0.2067386178886	0.0621951161159658	-3.32403299164401	0.000887256989048144	0.00220473545929421	-0.463164570632416	-0.468368656399586
CNR2	-0.184500449503297	0.124973607373784	0.139859266882282	8.00880833784884	-0.459262081350803	0.231822937720037	-1.98108990364636	0.0475811923337625	0.0779324500136272	-1.22512035089096	-1.08501846160789
PNRC2	0.0923034286153818	0.0370899612319702	0.0128234026968395	249.988911981649	0.244083198093336	0.0500381846283863	4.87793871632323	1.07200218240272e-06	4.54305940991561e-06	0.545627184103864	0.632515915661281
SRSF10	-0.0649590797084242	0.0240443592293194	0.00689994863200656	911.470634773783	-0.0389217929735846	0.0252264527697208	-1.54289599607529	0.122856012460748	0.17752722716947	-0.460399902128245	-0.058568272008731
STPG1	0.028882650676024	0.0333371005451426	0.386280928171993	352.590054716381	0.220657411750774	0.0494798839174922	4.45953778142893	8.21365941877483e-06	2.98263365881299e-05	0.139916877706268	0.575311304307794
NIPAL3	0.0640595693606565	0.0224399726663134	0.00430764147793353	1628.17935939878	0.138504574088756	0.0336551467165645	4.11540544616276	3.86499416294083e-05	0.000124493638497804	0.364947836350641	0.374698138913064
ENSG00000288982	-0.149340181322985	0.0988679205756103	0.130915406367112	18.6266716709273	-0.14124269459296	0.146085470331153	-0.966849709781436	0.333619170055668	0.416046981791949	-1.00019590751538	-0.308430851854781
RCAN3AS	-0.0308244258359515	0.0583529236924023	0.597331849051326	82.6144186685307	-0.358453270893423	0.0644057675480334	-5.56554613880023	2.61332622513512e-08	1.42825645146999e-07	-0.242036436220923	-0.8388483335749
RCAN3	-0.0863725127130418	0.0277140355473825	0.0018297314126555	444.273251449951	-0.230032941989742	0.0399012540225558	-5.76505545063085	8.16309976929599e-09	4.82813010760737e-08	-0.597384195724183	-0.525252243463082
NCMAP-DT	0.0611280340140603	0.0780515979704671	0.433524550835846	22.6013667148135	-0.284313750425047	0.116036056561508	-2.45021899959466	0.0142769350560223	0.0269861032288402	0.34619445390522	-0.657803292340924
NCMAP	-0.117850114759141	0.088912850490458	0.185019791285719	46.1348424431566	0.218530716443246	0.16295026527063	1.34108843628028	0.179891741288401	0.246283066308613	-0.798750183113926	0.570118019576369
SRRM1	-0.0367944241691126	0.0210274087250563	0.0801473769010209	2306.38520613527	-0.181542515629142	0.0512177109140344	-3.54452614904733	0.000393319487962639	0.00104820696415799	-0.280227230021275	-0.406841021156181
CLIC4	-0.0646445800887579	0.025728090471059	0.0119842757995907	2348.25573222041	-0.0285979984952786	0.0472654401346439	-0.605050929681648	0.545145157270778	0.622511222432462	-0.45838801042331	-0.0333580766202503
SYF2	-0.019833912176261	0.0343264075953708	0.563396915449129	235.112943336145	0.0272329024042712	0.0446869376733173	0.609415274847352	0.542249215739526	0.619918806909266	-0.171728805043589	0.102978221370786
RSRP1	0.0336828453267283	0.0277809244239607	0.225342050861899	2511.88179701378	-0.0982549140772772	0.0599035606163323	-1.64021826192563	0.100959793572028	0.150151605136435	0.170624297352989	-0.203456818480252
RHD	0.203491423115004	0.107203472664243	0.057672453885025	107.284855146344	0.444336573369009	0.339528381730986	1.30868757157705	0.190640203383424	0.258443343582799	1.25691009140768	1.12152475136709
TMEM50A	0.0115987233573048	0.0276507819753561	0.674871358101684	445.502810133443	-0.106625474745293	0.035093024483129	-3.03836663598355	0.0023786436366423	0.00537808231029682	0.0293495261840842	-0.223897313532265
MACO1	-0.00962549211034381	0.0164687834252741	0.558904867748593	1053.2709880052	0.0684984547539001	0.0265754344558656	2.57751025171976	0.00995149295522952	0.019531819826238	-0.106424320183141	0.203746658764013
LDLRAP1	0.138830024182387	0.0278406674156226	6.14539380675811e-07	1158.13293473242	0.216185002019978	0.0701421470544651	3.08209844007357	0.00205546850680796	0.00470690276742373	0.843263384044144	0.564389900999384
ENSG00000225643	-0.315162809912693	0.0708811225171444	8.733856065338e-06	28.2417384051412	-0.452795175169723	0.112338880735315	-4.03061853746403	5.56302649397326e-05	0.000173866998075682	-2.06098310752598	-1.06922659663745
MAN1C1	-0.0455360532829066	0.0440640775989632	0.301414246504495	601.938656722459	-0.319688602602613	0.0555267288597624	-5.75738224036237	8.54283233892495e-09	5.03172005175311e-08	-0.336148477621907	-0.744186931332291
ENSG00000233478	0.0804027423756103	0.0752911564023005	0.285569718240633	76.4219618703042	-0.40684654540447	0.0894640761494409	-4.54759678873645	5.42619676633494e-06	2.03916939486547e-05	0.469497070006303	-0.957022315871385
SELENON	-0.0582046532458423	0.0403340305846582	0.149001984266384	106.153592305307	-0.130841491824134	0.0542185333281672	-2.41322447865184	0.0158120776924486	0.0295667685468507	-0.417191027707083	-0.283031629250309
ENSG00000228172	-0.209629100554686	0.0690251902528456	0.00238950075277372	13.9056304665763	-0.306732082347106	0.107540229512363	-2.85225430276625	0.00434103566994648	0.00928069587569058	-1.38587133895303	-0.712547749839236
MTFR1L	-0.00492248728766977	0.0317915496161663	0.876950338965048	176.977321009437	-0.0505569421495812	0.0532929495130087	-0.948660988208963	0.342793061481516	0.425155731068456	-0.076338635497581	-0.0869807306950573
AUNIP	0.0618235211327301	0.0877944764598998	0.481317800015748	7.00627203298872	0.0251547265480218	0.150922709329178	0.166672906018118	0.867627425163418	0.899418130053461	0.350643568236187	0.0979034187390832
PAQR7	-0.258455060542092	0.0506698396462978	3.38279284177865e-07	63.796901761378	-0.322247413085487	0.0650515912595389	-4.95372068301609	7.2807698489337e-07	3.17615393362532e-06	-1.69821684826843	-0.750435419944777
STMN1	0.0280457587325943	0.0290274773081221	0.333954279002843	2793.66010258458	-0.262874791579718	0.0373614180635237	-7.0359960944942	1.97842478855662e-12	1.89685724912212e-11	0.134563179788605	-0.605450415445507
PAFAH2	-0.0196914447855724	0.0221195838580138	0.373344155112411	214.21474401422	-0.0459437843863644	0.0365000175600104	-1.25873321323277	0.208126710627377	0.278844675662692	-0.170817424095484	-0.0757156276544102
EXTL1	0.226644963745472	0.148237458212406	0.126281351996487	15.8447446887927	0.0533122814723251	0.228220232166898	0.233600154404093	0.815295407866053	0.857671397194252	1.4050260617346	0.16666277488427
PDIK1L	0.0854316568331831	0.0383725886419627	0.0259892745298225	139.159435686428	0.213798916100504	0.054035537836258	3.95663529339471	7.60128454695134e-05	0.000231788839049255	0.501667637629742	0.558563197225878
ZNF593	-0.0440737734062843	0.0633441090300975	0.486564547331655	32.3869872207041	-0.0463370404646377	0.0967390279615284	-0.478990139151132	0.631945643738374	0.700817369121711	-0.326794098251936	-0.0766759395428161
CNKSR1	-0.00379267575434365	0.0596708394585607	0.949320620070211	77.2166413802872	0.261259144051876	0.0943103219554789	2.77020731808347	0.0056020622624589	0.0116586195197704	-0.0691110959080229	0.674458725982302
CEP85	-0.0984094333790976	0.0283719604696867	0.000523284074472775	622.934854644476	-0.0443072835373026	0.0619725032909736	-0.714950682712797	0.474639517724304	0.557271029352089	-0.674385817750621	-0.0717193735401931
SH3BGRL3	0.101324024676128	0.0431698406762503	0.0189200682945005	259.970690120103	0.0535645616037008	0.058947463282716	0.908683064898001	0.363517445986459	0.446350658582951	0.603333016649687	0.167278830484561
UBXN11	0.123144772332139	0.157488366147699	0.434256107978874	9.11676801361515	0.110535485670862	0.278079283426988	0.397496297849474	0.691001516048289	0.751335139180435	0.742922950816212	0.306399008652919
DHDDS	-0.086978074902561	0.0280103208822675	0.00190140614193247	219.429981488032	-0.140813116871565	0.0381572269781795	-3.69033936748312	0.000223955073549318	0.000626108765123155	-0.601258049521555	-0.307381844310737
DHDDS-AS1	0.184838165017588	0.0494080488051622	0.00018325033964235	57.9622375934761	0.301981814944338	0.0770485596674922	3.91937002128994	8.87807245786509e-05	0.000266489013934043	1.13758296701869	0.773901473713968
HMGN2	0.047659183981667	0.0441151510612686	0.279992602894093	408.711803950417	-0.350656372989036	0.0432873552005879	-8.10066522577185	5.46594724321262e-16	8.23154671508504e-15	0.260032608355318	-0.81980869461205
RPS6KA1	-0.112500334907337	0.0518950420556007	0.0301705880898597	159.319395895012	0.000574492876583222	0.0771454443698239	0.00744688012722031	0.994058304237529	0.995842580769475	-0.764527001163837	0.0378797041200416
ARID1A	-0.00410371972808322	0.015793908931593	0.794995476849147	1943.90746683121	-0.00524118637988077	0.0288445925268041	-0.181704296048223	0.855814794342034	0.890329692848598	-0.0711008814324085	0.0236781030827215
PIGV	0.224564255436114	0.0432670269767916	2.10075309498745e-07	100.998303723839	0.39873833990006	0.0602181572593054	6.6215632966491	3.5541976871239e-11	2.88629686955238e-10	1.39171552166963	1.01017612102217
ZDHHC18	0.0734696711539935	0.0316320990153959	0.0201990223339289	122.675004216599	0.184907875321892	0.050628765606016	3.65222957954005	0.000259973303115877	0.00071797695258483	0.425145383682177	0.488012704910684
GPN2	0.0431495821612932	0.0266945096586431	0.106003190208778	142.704596089521	0.0886510405951815	0.0348068171925307	2.54694475811495	0.0108670634427382	0.0211306560904087	0.231184145821092	0.252958276421593
GPATCH3	-0.0824752284793392	0.0413283279618678	0.0459763798720818	47.8091672581715	-0.223241396328862	0.0605481281556488	-3.68700739608306	0.000226906764589066	0.000633591387234903	-0.572452802071367	-0.508667624943181
NUDC	0.0762161265973192	0.046684435854587	0.102557133609397	451.438322998075	0.400361875818977	0.0438586172755858	9.12846552601741	6.94770368158301e-20	1.64265476774577e-18	0.442714787836829	1.01414071541836
SLC9A1	-0.219521308258404	0.0500496841455426	1.15418156243214e-05	61.6207886064562	-0.314540946859798	0.0770160039632806	-4.08409850775644	4.42482585086156e-05	0.000140875440831751	-1.44915297548959	-0.73161661066757
WDTC1	-0.0166589775740385	0.020167124969623	0.40877786701878	433.300643932064	0.0341892267832624	0.0274307175501556	1.24638470432825	0.212623193955272	0.284104322857531	-0.151418368430975	0.119965221368562
TMEM222	-0.0484457640797175	0.0287432873818996	0.0918991656037055	251.883035801558	-0.168311377073576	0.036338672728568	-4.63174256062621	3.62600854143977e-06	1.39569122917947e-05	-0.354762245810486	-0.374531235359998
WASF2	-0.0302675951077917	0.0168246526778119	0.0720182581847804	1364.22963007814	-0.0419823815622788	0.0246731218920403	-1.70154315071991	0.088841042229101	0.134434131341075	-0.238474323413835	-0.0660420779322091
ENSG00000241169	0.0319882103663042	0.0658473799720165	0.627113785932256	20.2618658690354	-0.0977285137107745	0.0920279027484712	-1.06194437547799	0.288260938076744	0.367901736365981	0.159783514704704	-0.202171374826759
AHDC1	0.200485439918586	0.0676007121396444	0.00301965753118367	160.079253569068	0.678184439458366	0.0888171230845681	7.63573977523034	2.24527419084092e-14	2.76611772889018e-13	1.23768045715735	1.69256967168976
IFI6	0.158386176524258	0.0680363782478413	0.0199140642982179	49.0808561679846	0.178417249021928	0.125000149517313	1.42733628488354	0.153482986551697	0.215084048262129	0.968366430969318	0.472162916583385
FAM76A	-0.156278026148999	0.040841024460014	0.000129980138946589	243.203488001906	-0.453878459578862	0.0367540751829284	-12.3490648947054	4.92808978124007e-35	4.98711854894943e-33	-1.04457813115812	-1.0718719235735
STX12	-0.0624058087588394	0.0176202151497798	0.000397532305833816	854.653216522689	-0.0560150748344762	0.024796519022427	-2.25898944863244	0.0238840412239861	0.0425061620700915	-0.444066322299523	-0.100309220692761
PPP1R8	-0.0392346044004123	0.0291959075113923	0.179000396921801	210.226716566761	-0.0565215496849273	0.0382376537636019	-1.47816469165087	0.139363702046053	0.197902903954064	-0.295837354990928	-0.101546007221789
RPA2	0.0780100992353726	0.0317624811527229	0.0140475366098764	228.60592138344	0.234556269424032	0.052656198669958	4.45448542334398	8.40946419825862e-06	3.04473189706167e-05	0.454191045497204	0.609251627156706
XKR8	0.0331789023950738	0.0502412751076411	0.509002735714279	38.0461211730321	-0.0908227800990452	0.0815407183779722	-1.11383345530569	0.265350641597873	0.342939310711503	0.167400514109524	-0.185307914979866
EYA3	-0.0233393230781637	0.0184744479868624	0.206470634357396	1057.81714683985	-0.0404199935879637	0.0314125539099243	-1.28674649326089	0.198182662127842	0.2672716021872	-0.194153338095206	-0.062226803791692
PTAFR	0.07578733855274	0.0860030940567508	0.378200694215947	51.9432988882702	-0.681671646523791	0.0989533789136754	-6.88881626890645	5.62585422784126e-12	5.10680055043767e-11	0.43997177940019	-1.62813161695599
DNAJC8	0.0601450756625375	0.0274508834222615	0.0284512913612725	376.042410844564	0.0517530313634346	0.0386078947853043	1.34047794243197	0.180090010764611	0.24649954059621	0.3399063516944	0.162855163255887
ATP5IF1	0.00783763184420052	0.047382865869966	0.868620751691944	274.879126288261	-0.310015055431044	0.065790445732738	-4.71215921975091	2.45105748846851e-06	9.7580812836826e-06	0.0052893736638806	-0.720564607698533
ENSG00000270605	0.154442878241718	0.120893120724439	0.201420187216076	21.1482466204513	0.353969954239208	0.256073668945271	1.38229735098168	0.166880419037303	0.231184923492219	0.943140679939328	0.900853937971304
SESN2	0.0926544091087434	0.125330767467994	0.459737575767098	56.3935850460098	0.985480621660815	0.198235078091988	4.97127264834288	6.65148318381766e-07	2.92031030463775e-06	0.547872448323698	2.44297174640532
MED18	0.10832213896891	0.0572802014589118	0.0586120450753342	26.0611386750207	0.274869895567897	0.0865355229662755	3.17638220866844	0.00149124335611315	0.00353029821759538	0.648100791284125	0.707695507848115
PHACTR4	0.0568129348049872	0.0220799639508744	0.01008055408985	2013.84089751174	-0.0730880974917428	0.0420546006103634	-1.73793345866973	0.0822225392962555	0.125632547599007	0.3185902478527	-0.142000697403781
RCC1	0.270488394021892	0.0843076246820141	0.0013349878166754	88.1644140514428	0.963157692785648	0.0989368006481201	9.73508023785029	2.13649018755299e-22	6.73799251273134e-21	1.68549773220159	2.38846025842785
SNHG3	0.200334853946968	0.0543366336792404	0.000226984141993192	108.411789181631	0.401493365976609	0.0938048192169799	4.28009316928499	1.86815090088887e-05	6.38596943069252e-05	1.23671714067545	1.01690375840745
TRNAU1AP	0.0939400556008676	0.0361838129284172	0.00942639060944534	463.438733102707	0.370776460537851	0.0444671277122975	8.33821475802926	7.54205057597375e-17	1.24359433758536e-15	0.556096882794329	0.941894594919371
SNHG12	0.115528219714235	0.0373853077832869	0.00200019205732444	125.680229611331	0.273801701916965	0.0559360172970594	4.89490877519731	9.83513405215113e-07	4.19896845091607e-06	0.694198952203992	0.705087031797054
TAF12	0.0667943528087501	0.0406595657380576	0.100430335989111	211.434023957335	0.429469190166893	0.0405149436182127	10.6002662675269	2.97133034080678e-26	1.41061165523869e-24	0.38244257335494	1.08521933709055
TAF12-DT	0.0382094920488772	0.049036373728469	0.435857710596354	55.0546855018977	-0.0814907292892712	0.0680885753363708	-1.19683410743566	0.231371221282474	0.305082699998611	0.199581798163729	-0.162519508567475
ENSG00000270103	0.0847629356964252	0.12518180768408	0.498330681514309	11.7753783843256	0.631298749413393	0.171356252480797	3.68413022737025	0.000229484899560913	0.000640219403797614	0.4973897484883	1.57807713607785
GMEB1	-0.0158581030841039	0.0330288638933798	0.631135933441196	219.118208547077	0.154097434988709	0.0530736920443897	2.90346175389164	0.00369062045484834	0.00802145946865668	-0.14629507847373	0.412775133837677
YTHDF2	-0.00462730351425687	0.023419806603791	0.843373078430144	362.198543990077	0.0519052881003112	0.0337064410748491	1.53992193910503	0.123579382306582	0.178432507315979	-0.074450309572764	0.16322696667506
EPB41	-0.34914405139423	0.181594373999826	0.0545228933369222	23.666159518818	0.766597415553001	0.293442941614255	2.61242410989981	0.00899026497327751	0.0178045914277231	-2.27836517600877	1.90846978544218
SRSF4	-0.196328951321524	0.0234461313791849	5.58756087293812e-17	877.26679874614	-0.405999214197219	0.0304566901790729	-13.3303787053061	1.54113348358724e-40	2.40547427972117e-38	-1.30078869260518	-0.954953174981527
MECR	-0.0645295291065612	0.0250274450904338	0.00992732054164482	207.983609753518	-0.106273862694909	0.0364683240024849	-2.91414167230902	0.00356668004594961	0.00777869900370633	-0.457652015521402	-0.223038694299795
PTPRU	0.0601956724629929	0.0445275944214477	0.176415803868881	235.295481141295	0.133362974013696	0.0730041034839542	1.8267873674116	0.067731745986558	0.106277329833057	0.340230025482115	0.36214260588942
MATN1	0.0401850172027734	0.0767608641008808	0.600619962753276	13.515866717284	0.00485379802358068	0.125132064557727	0.0387894025463112	0.969058294020037	0.977496886974152	0.212219468995357	0.0483295555878751
MATN1-AS1	-0.178527698981589	0.0535843890817022	0.000863138374580121	113.554738751602	-0.220232831859219	0.0919908581624328	-2.39407302267301	0.0166624310864165	0.0309957232349883	-1.1869119510111	-0.501320859344746
SDC3	0.089463361716216	0.0789146240913165	0.256931829273303	50.5721379703028	0.091409107112157	0.166078802898868	0.550395989835137	0.5820477985974	0.655662473319627	0.527458936263196	0.259693338411977
PUM1	0.00568708907596306	0.012594968864539	0.651602872106094	1454.9742034935	0.0156130317049364	0.0214179582548823	0.728969191140216	0.466020508500913	0.548445094285611	-0.0084679057920262	0.074603071968628
NKAIN1	0.0225931136167687	0.0752283044197961	0.763927510741852	358.122662457221	0.821880326040227	0.225765080483457	3.64042270966014	0.000272190807662284	0.000748568832299413	0.0996819564341039	2.04346791795591
SNRNP40	-0.0294658351000325	0.0236736854801841	0.213254491474936	800.74865633002	0.0449968382283867	0.0394689578930983	1.14005640458663	0.254262802851522	0.330702884408178	-0.233345368693091	0.146356873855146
ZCCHC17	-0.189810779955728	0.0315684631905969	1.82491279660349e-09	767.704894096654	-0.475312157323008	0.0512961175432239	-9.26604546479552	1.93175462998738e-20	4.88052905008333e-19	-1.25909117031213	-1.12421195312009
ENSG00000229044	-0.0823003082744895	0.0556643819970026	0.139271500991996	170.273697598016	-0.259322824516949	0.0852817717003436	-3.04077670229621	0.00235968760416984	0.00533784405472859	-0.571333816587263	-0.59677668759728
FABP3	0.0650071421653924	0.080573901626279	0.419780872888874	149.946985801068	0.0296064629051102	0.176828447423766	0.167430429529016	0.867031383798638	0.899103880795187	0.371009572983879	0.108774338691629
PEF1	-0.0836676842387391	0.0319920793521059	0.00891589134166252	196.154525848735	-0.127688788903242	0.044615212896461	-2.8620011115843	0.00420975430505369	0.00902832496395887	-0.580081084272104	-0.275332884684584
PEF1-AS1	0.137322386764694	0.064969333149418	0.0345452301730953	49.3383470022356	-0.017616459782695	0.0905911492153544	-0.194461158019058	0.845814806561687	0.882418551447443	0.833618847055749	-0.00654170235087209
COL16A1	-0.0139732096762165	0.0255810073342908	0.584905266402111	1854.97040636557	-0.0833048409771849	0.0685894074564494	-1.2145438204883	0.224540126942986	0.297311594381219	-0.134237189767728	-0.166949479563598
ADGRB2	0.0845403398236072	0.104080051170375	0.416640928251019	73.5327043036785	1.06266620989369	0.149352809199252	7.11514042213951	1.11798951479266e-12	1.11505318168872e-11	0.495965776050588	2.63145513442845
SPOCD1	0.114438310623323	0.0685003708775921	0.0947961217767724	69.0795741162092	-0.00638706163239777	0.128813263026493	-0.049583881988023	0.960453991142156	0.970980127430446	0.687226673313905	0.0208799324035704
ENSG00000269967	0.154772146448327	0.0843413526517358	0.0664955634628966	88.6352175454449	0.784279944813666	0.0808138902931828	9.70476661831765	2.87734035722344e-22	8.98217876260023e-21	0.945247048062374	1.95164964712585
PTP4A2	0.0472013520349494	0.0300052367030112	0.115694783982993	1523.50724070072	0.282924135793049	0.0384503490540585	7.35816820271977	1.86451019659145e-13	2.08250750763016e-12	0.257103802600854	0.727363564027317
ENSG00000228634	0.363496971794561	0.0948026250116202	0.000125947958237573	7.51014313377815	0.548231857224377	0.154921136592478	3.53878024188854	0.000401980347142805	0.00106958596268076	2.28048473507052	1.37523189474731
KHDRBS1	0.0226117202024214	0.0225969394675535	0.316994063644613	1012.50112612726	0.0181316817474025	0.0307242690074415	0.590142006080306	0.555095448870379	0.631563378879085	0.0998009849892781	0.080753490772412
ENSG00000203325	0.134163533337957	0.0372031606490261	0.000310665593728461	86.9271976790324	0.201476540443601	0.0510373471774188	3.94762956121558	7.89288059188637e-05	0.000239688499161357	0.813411283647242	0.5284725654709
TMEM39B	0.0428433533326047	0.0230191798356117	0.0627155960566457	184.2022819854	0.0199604568997902	0.0402068882508579	0.496443713207879	0.61958139034592	0.68938863332273	0.229225163355854	0.0852192692233654
KPNA6	0.00954699785351716	0.0173264193502042	0.581628104237669	850.983544343595	0.0884658820626201	0.0232638534608868	3.8027183334591	0.00014311704116057	0.000415172415198516	0.0162243925948784	0.25250612844504
TXLNA	0.051357108182647	0.0339155692182527	0.129959024760419	274.295915980102	0.170367376485875	0.0516677808198828	3.29736198811765	0.00097597626274436	0.00240282459660816	0.283688672020277	0.452505526084891
CCDC28B	-0.150163238376954	0.0734121597101822	0.040807379309104	27.9734890396486	-0.588687781578963	0.113239612219148	-5.19860294505161	2.00791912243095e-07	9.53957055087425e-07	-1.00546110198947	-1.40106961875745
IQCC	-0.220565562477726	0.0694427985650774	0.0014920806961613	12.1400685602452	-0.497058980555877	0.112503022821978	-4.41818333488169	9.95339762982537e-06	3.55895316532952e-05	-1.45583319470235	-1.17731661961955
DCDC2B	-0.222798693273793	0.0807070461967057	0.00576978711631818	17.2898648732364	-0.472330577863181	0.127503106538667	-3.70446329258605	0.000211838780029975	0.000595126090694337	-1.47011879965605	-1.11693108358066
TMEM234	-0.260803842638152	0.0485154908663269	7.62934144246152e-08	34.0633940637114	-0.500545546163732	0.0785911604059751	-6.36898022090633	1.90289143573307e-10	1.41377387911785e-09	-1.71324228842883	-1.18583064035035
EIF3I	0.0634335658773378	0.0278403311239552	0.0226981482232991	168.690965761354	0.0645482866297046	0.0422583590268351	1.52746789312654	0.126644705120844	0.182258335592726	0.36094321715051	0.194100543623153
ENSG00000291132	0.225919331407597	0.0409680564607891	3.49725143434935e-08	82.3645205696574	0.315928068609793	0.0767486857533909	4.11639711492824	3.84841002062377e-05	0.000123981136539878	1.40038410482873	0.807957535231102
HDAC1	0.00955895352652593	0.023087399581283	0.678849678663447	325.688097333863	0.0426878057213274	0.0396678818783721	1.07613020156243	0.281869030264939	0.360894250915513	0.0163008744659179	0.140718330702854
MARCKSL1	0.0156903914284102	0.0327619737234566	0.631994956512302	2443.40961399126	-0.54872921978279	0.0544741340366777	-10.0732068436981	7.25724515585733e-24	2.65206232699564e-22	0.0555244165077689	-1.30349278763774
TSSK3	-0.184642321866989	0.0458213663260737	5.58690218997143e-05	99.8300885641406	-0.419470208444465	0.0603364190215512	-6.9521893285486	3.59660258571089e-12	3.34050561894217e-11	-1.22602792538016	-0.987848676510912
FAM229A	0.0316949517746353	0.075303718455256	0.673831822456725	44.3729551281643	0.37558944596181	0.118488089126486	3.16984980288499	0.00152517753567027	0.00359860618139572	0.157907504397901	0.953647667221896
BSDC1	0.027505326694002	0.0201729205384546	0.172732017271954	738.06196229344	0.0918758560738826	0.0270228657877375	3.39993014788144	0.00067403069803626	0.00171729110477685	0.131105971361203	0.260833116286014
ZBTB8B	0.0116240654502815	0.0969025249492402	0.904517789194064	24.0493678564091	0.18885740479524	0.154518725492207	1.22222988957261	0.221620703761929	0.294120919576827	0.0295116425856865	0.49765726049777
ZBTB8A	-0.027599602060087	0.0261531421366992	0.291284799238121	380.26453456982	-0.105793079145259	0.0468882839392317	-2.25627961309844	0.0240531253345687	0.0427698843803906	-0.221406852594004	-0.221864644656353
ZBTB8OS	-0.0346649640281559	0.0237376071217076	0.14419680611928	836.325999006479	0.105918880328963	0.0357837289208626	2.9599732482662	0.00307665757147432	0.00678064845655308	-0.26660481865516	0.295125486795683
RBBP4	0.0403658770378073	0.0183647381319651	0.0279483972989932	806.228568324457	0.0770256534121783	0.0222320701191507	3.46461903904435	0.000530983082440272	0.00137974695434325	0.213376451004578	0.224569656039222
SYNC	0.111092722621016	0.0443193936443507	0.0121885107827907	327.513010196206	0.0766900570747054	0.0553367413890949	1.38587952867457	0.16578369274787	0.229873074834772	0.665824546477902	0.223750146385371
YARS1	-0.00253248965148973	0.0441989448285117	0.954308200797405	569.867467376809	0.2617480207035	0.0671545136123925	3.8976981087865	9.71113713064335e-05	0.000289370204938018	-0.061049534594541	0.675652538580393
S100PBP	-0.119775998053492	0.0287199058163349	3.0394919952234e-05	1044.8168292392	-0.370397156517941	0.0285653982785265	-12.9666372198416	1.89148151526098e-38	2.50628104662422e-36	-0.811070289029123	-0.868014711395044
TMEM54	0.367942265463385	0.130656262692002	0.00486091853082884	23.9460698287905	0.923360874938671	0.179981248390259	5.1303170924591	2.89254503528595e-07	1.33923817144034e-06	2.30892181066316	2.29127839803046
ENSG00000287691	0.180847317336808	0.0758921208833317	0.0171744113512475	31.1600501997609	-0.0514236651066749	0.0893440297936843	-0.575569125608323	0.564906454695645	0.640352479233406	1.11205303679766	-0.0890972252787037
RNF19B	-0.0553432130287552	0.0388684448636105	0.154487083899313	83.3734250002964	-0.0127286535915598	0.0650154697952751	-0.195778845121639	0.844783268785997	0.881592058728568	-0.398886052193808	0.00539407856364343
ENSG00000236065	0.0323231981826429	0.0555772597080216	0.560842641357843	157.883369833544	-0.248827491864264	0.0571241052221846	-4.3559105371795	1.32514895470802e-05	4.64268469617888e-05	0.16192647185569	-0.571147604473117
AK2	-0.0672476258339007	0.0215128675341826	0.00177246318400166	372.092988398266	-0.17691879686436	0.0353692292941538	-5.00205405645077	5.67226792753049e-07	2.51436415617946e-06	-0.475040005576044	-0.395550128672173
AZIN2	0.0491667831842523	0.0447307680143236	0.271693288802143	699.054411153528	-0.416333896987115	0.0680513382818806	-6.11793841970582	9.47936820040694e-10	6.364965494535e-09	0.269676900877092	-0.980189959088256
TRIM62	0.0495481829730762	0.0207686960073452	0.0170459701032754	517.781328530191	0.07888983172816	0.0389082347227959	2.02758702085087	0.042602414776396	0.0707211604643227	0.272116760970447	0.229121887264245
ENSG00000284721	-0.125674846818656	0.0639086495748225	0.0492436136381404	39.8376717860034	-0.22049131069847	0.108338529552097	-2.0352067875579	0.0418300703858751	0.0695958659771498	-0.848805930528132	-0.501952051883012
ZNF362	-0.0973795815628992	0.0244962230872139	7.0293657179146e-05	289.828725938036	-0.212958034219448	0.0385756104488728	-5.52053568929773	3.37967738589597e-08	1.81372080691818e-07	-0.667797732434267	-0.48355616339931
ENSG00000225313	0.114725853595129	0.0508272228735149	0.0239972441483964	354.703383449003	0.106589239852812	0.0628308557644087	1.69644736739669	0.0898011897312814	0.13562593788198	0.689066120116425	0.296762471589626
PHC2	-0.0143710432778916	0.0240035217500231	0.549369211445343	1959.36151163323	0.0152838282406882	0.0462250740167517	0.330639345978103	0.740916922424131	0.795233559277835	-0.136782178928618	0.0737991733949298
PHC2-AS1	0.195913766545261	0.0638655124685779	0.00215786146667113	88.7139184577342	0.102289554740945	0.0767510180561438	1.33274524992123	0.182615418297834	0.249270790351257	1.20843491547045	0.286262853255794
ZSCAN20	0.0705477978059772	0.0374284471757936	0.0594472449063832	90.6753628062251	0.177032880010796	0.0503823020636894	3.51379100913264	0.000441760229133774	0.00116683492043394	0.406453810197976	0.4687823559442
CSMD2	0.00279845990123006	0.0548240876262962	0.959290180631776	780.293718373337	-0.204146896043928	0.113163540076019	-1.80399884898255	0.0712314873928666	0.111002752754194	-0.026946812321217	-0.462039799869742
CSMD2-AS1	-0.194671058289849	0.140591300915275	0.166156656676471	7.57552993735571	-0.84854930836112	0.18757558765241	-4.52377262404498	6.07469841141018e-06	2.2602786937647e-05	-1.29018295247222	-2.03563861157239
C1orf94	-0.897200806285185	0.166307289784545	6.85855887128133e-08	10.2323774603569	-1.87911865383153	0.212716404182231	-8.83391509486834	1.01074380564355e-18	2.10111505782652e-17	-5.78434982606607	-4.55223797000427
SMIM12	0.0240214140019423	0.0416104689316405	0.56374184089757	246.612583354713	0.172923324793143	0.0596337867275357	2.89975422126423	0.00373455365554153	0.00810737968266901	0.108818964930762	0.45874702540614
TMEM35B	-0.0728704949259003	0.0548324977924058	0.183859369865291	30.8273091527863	-0.149614329252622	0.093707914053049	-1.59660292051666	0.110354247511683	0.162133418209171	-0.511010172077787	-0.328873969541264
ZMYM6	-0.0320016823207755	0.0196685359974179	0.103726578038295	633.22312197167	-0.0489360873114237	0.0303225297331035	-1.61385239761179	0.106559446003394	0.157247967029125	-0.249567486843217	-0.0830226833654461
ZMYM1	0.0283561905892332	0.0246103706802509	0.24923686959683	289.0783005791	0.0476040651661325	0.0362183963184662	1.31436148490819	0.188724585201925	0.256072595421324	0.136549049526642	0.152723593055223
ENSG00000284640	0.134879042944543	0.174002694421754	0.438248128304061	15.7075041294487	0.958257076687189	0.209134327961494	4.58201714671933	4.6051212417276e-06	1.74484927031761e-05	0.817988484229614	2.37649319635337
SFPQ	-0.0228463718975489	0.0179732425316562	0.203681531130593	2343.67998735219	-0.112797968840143	0.0325286214040001	-3.46765291523458	0.000525024933114377	0.00136619231677036	-0.190999870398587	-0.238970238752967
ZMYM4	-0.0823439974398336	0.0204487725094293	5.65307396880214e-05	1561.43971338661	-0.285159227903814	0.0257225365282538	-11.0859684304692	1.46753698989331e-28	8.63549401912298e-27	-0.571613301406496	-0.65986790651753
ZMYM4-AS1	0.0500985453283564	0.0699872805161228	0.4741002936663	100.976495813777	-0.363472165865663	0.0677958720095828	-5.36127281929919	8.26376023433433e-08	4.15738694334798e-07	0.275637494822118	-0.851104226807792
KIAA0319L	-0.0573130881125257	0.0168242394321545	0.000657826907903506	1643.67036191968	-0.160337489395875	0.0213639171689673	-7.50506043099518	6.14002690414037e-14	7.23988575675143e-13	-0.411487578850666	-0.35505939612656
NCDN	0.192177370849323	0.0742701496251045	0.00966625064086102	133.194725184967	0.637969014537062	0.122542907728468	5.20608680145472	1.92864456370566e-07	9.20014907390075e-07	1.18453274504815	1.59436559352574
TFAP2E-AS1	0.181581664015728	0.0785233000395405	0.0207525760058763	22.7359480093779	0.363779837844644	0.128891573229669	2.82237099547566	0.00476699962943912	0.0101057319492414	1.11675074038608	0.924809188431875
TFAP2E	-0.0067259661823713	0.0326971815282533	0.837021532887321	231.66380595845	0.000647108704905235	0.0577238683796034	0.0112104182042985	0.991055567741355	0.993591064539779	-0.0878757058194018	0.0380570283804326
PSMB2	-0.0445754635927574	0.0211879903888144	0.0353951990559903	408.944789260677	-0.108389408548779	0.0326901253605791	-3.31566206471284	0.000914263122443629	0.00226420575355207	-0.330003470414877	-0.228204752616961
C1orf216	0.173835750529522	0.0532037539192519	0.00108556024793376	100.308155805379	0.392092422872701	0.0605834717827416	6.47193716924616	9.67543567090734e-11	7.44992367001553e-10	1.067199204818	0.99394712042095
CLSPN	-0.0926033419818644	0.100211926988888	0.355447239652604	11.1695688033505	-0.321459429746018	0.159522035004705	-2.01514122946423	0.0438898533274646	0.0725510068735633	-0.63724355623506	-0.74851120361205
AGO4	-0.131261888396199	0.0284889359789661	4.07600014712918e-06	586.6080374222	-0.171425173519947	0.0406923502584007	-4.21271252290368	2.52322118567555e-05	8.38403171527552e-05	-0.884546904132215	-0.382134972239683
AGO1	-0.0393785307272083	0.0198264060402124	0.0470149107306298	376.22316691914	-0.122950726242291	0.0299726204152322	-4.10210133578467	4.0941488033559e-05	0.00013118655647218	-0.296758068927912	-0.263762770062831
ENSG00000286899	-0.00973943602222309	0.0872365457606937	0.911105691243611	19.4155995212262	-0.487807419035076	0.098536492912365	-4.95052548164988	7.40133652218296e-07	3.22569370718329e-06	-0.107153233023739	-1.15472476406896
AGO3	-0.0336578551322251	0.0137567486138579	0.0144193513574287	3233.60101454878	0.0184433076041558	0.0219023484277416	0.842069865932522	0.399748847472404	0.483076850124449	-0.260162222521531	0.0815144656981877
ENSG00000271554	0.127829830757612	0.0535447281199774	0.0169704780972033	203.12556395042	-0.141821289924449	0.0518792386274379	-2.73368101916289	0.00626306861228567	0.0128871855324631	0.772893830251133	-0.309843753030639
ADPRS	0.0514926394882412	0.0300836946307507	0.0869619017172627	197.554779392911	0.00377710358988387	0.0429796534143707	0.0878812016809087	0.929971097674616	0.946974174258391	0.284555682001953	0.0457003210458445
TRAPPC3	-0.111028783197645	0.0276227971877313	5.83311925050227e-05	151.08586133977	-0.179931103436791	0.0497101318428226	-3.61960624054893	0.000295051654064321	0.000804122723373287	-0.755113308768104	-0.402906032300492
MAP7D1	0.0581370525553378	0.023414137043628	0.013028498841361	1253.97235070976	-0.0146557615218526	0.0282461191245246	-0.518859297351323	0.603858863431618	0.675198673305217	0.327060787566277	0.00068817633365787
THRAP3	-0.0413911707202115	0.0131717110385056	0.00167552170953717	904.217194378365	-0.0858651094924623	0.0242368174053462	-3.54275514216327	0.000395970175806481	0.00105450819809193	-0.309633167827047	-0.173201528619084
SH3D21	-0.232294638090553	0.0928199041725117	0.0123271486903604	46.5130888746041	-0.288561358398952	0.174248127777354	-1.65603706668035	0.0977143126281345	0.145866608038984	-1.53086549508174	-0.668175740880153
STK40	0.0129625995169572	0.0473472625893466	0.784255869914285	308.421574512962	0.356384527077409	0.0556533537148854	6.40364871635917	1.51706941107627e-10	1.13886551182958e-09	0.038074405200076	0.906750205391066
LSM10	0.0956808939735984	0.0616785266709976	0.120833707776994	70.3172805595715	0.319832988361981	0.0631360353044227	5.06577561957833	4.06740795109692e-07	1.83836858020376e-06	0.567233234200562	0.817493156085999
OSCP1	-0.156853569762741	0.0718221452837041	0.028968382689146	25.7265027360428	-0.368356142112407	0.137645471093145	-2.67612249925128	0.00744794171060644	0.0150544546121542	-1.04825995253376	-0.863030655187575
MRPS15	0.24959001315519	0.051839445175927	1.4744060999405e-06	154.022542001561	0.602391529036215	0.0555262995438103	10.8487605690512	2.02147859191998e-27	1.09827707097293e-25	1.55180828877108	1.50748713398338
GRIK3	-0.661575350399855	0.18490941990502	0.000346452349033042	35.6780896544248	-1.61675872094715	0.386026631317304	-4.18820513867141	2.81169313742599e-05	9.26565829399031e-05	-4.27702558615028	-3.91156799308614
ENSG00000223944	0.0444156933438567	0.0588983468092089	0.450784589890551	489.99345570194	-0.163234245701587	0.0892905380560571	-1.82812478517162	0.067530825959133	0.106016259164278	0.239283610578564	-0.362133131719929
ZC3H12A-DT	-0.107420077482044	0.045751900419113	0.01888048612414	425.519972705229	-0.108576085660846	0.0876239380586311	-1.23911442542329	0.215303125524987	0.28699811579353	-0.732027986431392	-0.228660608889542
ZC3H12A	0.114556165887031	0.106849363722931	0.28366266482737	8.42037983262987	0.355010533222624	0.179413924683167	1.97872341207378	0.0478471555275581	0.0783332364894724	0.687980607540244	0.903394980370412
MEAF6	0.00983134929960424	0.0232049511380873	0.671803113137226	537.178103452064	-0.142854766454473	0.0364589603313696	-3.91823478113717	8.91998029990565e-05	0.000267657538552725	0.0180434228254269	-0.312367451589929
SNIP1	-0.0428715319092864	0.0313300535280284	0.171192030220959	117.40102130614	-0.0405110951214652	0.046943332602957	-0.862978678231152	0.38814919005594	0.471472121773416	-0.31910321551667	-0.0624492692296264
DNALI1	-0.142665709072797	0.0604929930965631	0.0183546936163096	26.6375368776259	-0.490458788797597	0.0948840697980133	-5.16903195490742	2.35309665370703e-07	1.10757306843793e-06	-0.957498509759471	-1.16119927786335
GNL2	-0.10424863629284	0.0242187610897483	1.67395157494351e-05	147.28435332375	-0.152272442081242	0.0438566680346687	-3.47204767039919	0.000516504611356155	0.00134630369826743	-0.711739897599931	-0.335364949569484
C1orf109	-0.0132370459456611	0.0502778200317254	0.792336283837172	63.0358582658226	0.049296752041075	0.0727969844479989	0.677181237861427	0.498290970352104	0.57986335696887	-0.12952786228253	0.156857050665066
CDCA8	0.28161584454707	0.0616300052979172	4.88982457221477e-06	39.4642978422868	0.410755668140355	0.0845684618255956	4.85707862332238	1.19130300026552e-06	4.99690700498528e-06	1.75668136489545	1.03952184207677
EPHA10	0.0229188893695496	0.0578442276283237	0.691944657506019	57.9341399850434	-0.0610792275806049	0.0970433251319645	-0.62940163579047	0.529086147337427	0.608056200028748	0.101765982912051	-0.112675631170546
MANEAL	0.250593460947375	0.0685384610711523	0.000255935951950622	28.2135024814751	0.436656106619793	0.101468556033504	4.30336375808495	1.68224311483679e-05	5.78807279825593e-05	1.55822746438589	1.10276943152521
YRDC	0.0369624858385292	0.0438681501851336	0.39946261706859	45.7755820542739	0.0147907986972207	0.0596883401120655	0.247800469395711	0.804288791729798	0.848564528044877	0.191604550199919	0.0725952196404041
C1orf122	0.127334030363207	0.0386363786246655	0.000981757324947125	877.086733251236	-0.104447979429471	0.0645223092138422	-1.61878861283941	0.105492753027273	0.155873688347879	0.76972213579291	-0.218579977693709
MTF1	0.0181921952066279	0.0260562169766361	0.485058257645071	311.907110705458	0.0465652274649246	0.0373720559102221	1.24599052235143	0.212767874697887	0.284235781256668	0.0715287546818905	0.150186802781123
INPP5B	-0.106929959793158	0.0246756449583926	1.46809930508121e-05	644.23844069217	-0.161025689274613	0.0420393646447622	-3.83035496933172	0.000127958534461793	0.000374680490893054	-0.728892644920456	-0.356739946184562
SF3A3	0.0116232535414503	0.0343753215785528	0.735266844816922	178.285981248284	0.0633678048955783	0.0400095572130721	1.5838167005476	0.113235437693876	0.165560870957037	0.0295064487077276	0.191217865627926
UTP11	-0.0481032254680812	0.0339351295435381	0.156335250341466	96.4951983754336	-0.0780399175907887	0.052671813865625	-1.48162578547005	0.138439894068437	0.196682040184547	-0.352570985318335	-0.154092797114588
RRAGC	0.011780964779074	0.0275200836667899	0.668588449779744	253.689620447314	0.0550081256783471	0.038680555879748	1.42211311154263	0.154993417070614	0.216804796506916	0.030515346368993	0.170803942540414
RRAGC-DT	0.0321119361952592	0.0288050917271149	0.264935839806884	1712.28489454727	0.215215275760276	0.0431000446818711	4.99338869249016	5.93289844736695e-07	2.62421046118166e-06	0.160575003639492	0.562021877446435
MYCBP	0.10055345985964	0.0494909135410979	0.042178364970549	258.113484313427	0.26883462073782	0.0581012398388099	4.62700316694872	3.70994843436533e-06	1.4268078986039e-05	0.598403621300807	0.692957665283627
GJA9	0.0616045848343305	0.0338822426241459	0.0690340602080703	166.735471385691	-0.0225546479545011	0.0542286530473186	-0.415917539659716	0.677470344423605	0.739995916824347	0.349243006533992	-0.0186005135697431
RHBDL2	-0.0366726004918928	0.026726782441296	0.170023198901911	940.96586244218	-0.167876805438236	0.0414623386010267	-4.04889861745712	5.14592288199796e-05	0.000161736531809963	-0.279447909378779	-0.373470032925155
AKIRIN1	-0.0460906555635665	0.0301153335438419	0.125900096697061	972.910729501868	-0.256041060745443	0.0765604457648135	-3.34429950332286	0.000824906306367688	0.00206568651946704	-0.339696334783648	-0.588762782819113
NDUFS5	-0.0732079723041633	0.0437820606380461	0.0945046554738163	270.016347336482	-0.34325484480818	0.076973790645867	-4.45937301421716	8.21997567311723e-06	2.98433889113883e-05	-0.513169055254342	-0.801734528954759
MACF1	-0.0180934032215944	0.0133399075880331	0.174992135455174	9428.22903578202	0.0879398163169434	0.0321088296533544	2.73880478567229	0.00616629752866239	0.0127122081803116	-0.160594560964137	0.25122150191905
ENSG00000287422	0.18574948995721	0.0470470242962843	7.87519943046932e-05	161.389382319481	0.166944389946761	0.081863073156529	2.03931251918126	0.0414188469748729	0.0690301623005347	1.14341282172081	0.444146762294644
ENSG00000226438	0.144442213513835	0.0651127463829956	0.0265316549077119	46.3681848942466	-0.0673919827044542	0.0831399470469934	-0.810584864413759	0.417604111689226	0.500939984961063	0.879165230839529	-0.128091066885224
BMP8A	-0.211503850948411	0.0635925094728389	0.00088125966317705	248.084246243982	-0.624333913842965	0.103860087351836	-6.01129779265421	1.84043971233205e-09	1.19188532425217e-08	-1.39786434158357	-1.48811571029942
PPIEL	-0.0450300885664911	0.0314989292565663	0.152838973246492	265.295539739742	-0.13000607105655	0.0622270333464609	-2.08922174278688	0.0366877670748954	0.0620978847493556	-0.332911760779367	-0.280991573064899
PABPC4	-0.101358974130325	0.0280030307264952	0.000295091177607382	228.336239325898	-0.137691001994325	0.0469905175810448	-2.93018696286647	0.00338758117050629	0.00741619755121656	-0.693254382924275	-0.299757794234392
PABPC4-AS1	-0.0667403851256539	0.0998676762710485	0.503949672810775	6.70462304773087	-0.438099285937308	0.151788640304874	-2.88624553891099	0.00389867867018112	0.00842594035993849	-0.471795126061054	-1.03333996215095
PPIE	-0.0735551577936733	0.0582889227814792	0.206982511482314	206.674214035186	-0.708404851025366	0.116626313246239	-6.07414254388435	1.24651967126515e-09	8.24063148074713e-09	-0.515390042380369	-1.69341277983279
BMP8B	-0.0741609016379188	0.0706647664466219	0.293959582406905	43.1741620495297	-0.200836196619278	0.109109337001199	-1.84068753544961	0.0656673615751434	0.103416970114664	-0.519265058244764	-0.453955235658072
OXCT2	-0.190081988306026	0.0797537806868749	0.017155398163967	23.8057414431263	-0.380292559072006	0.135152477985932	-2.81380382172194	0.00489590966060117	0.0103480449998798	-1.26082612258601	-0.892178794897466
ENSG00000284719	0.0726916770189448	0.0973406132973892	0.455198517163922	14.0556244655122	0.297875076513895	0.144419246896969	2.06257187261476	0.0391533224183707	0.0657421726959205	0.420168462093357	0.763873021630927
LINC02811	0.0488626290604215	0.121139449169611	0.686684496214456	7.94800598657592	0.230899461985677	0.168561559715049	1.36982276609216	0.170742233589719	0.235630934980926	0.26773119054712	0.600321884297845
TRIT1	-0.189259876778939	0.023167707743662	3.10636812952532e-16	423.762354613669	-0.227290524058985	0.0357086838953575	-6.36513305069008	1.95120521130534e-10	1.44558719154553e-09	-1.25556697676055	-0.518555394546094
MFSD2A	-0.150310748542264	0.147497506786068	0.308168241045002	14.9378754698642	0.469278443664856	0.27823055483889	1.68665315689929	0.0916700642496131	0.138151534962678	-1.00640474217032	1.18243156473244
CAP1	-0.0123641819019863	0.0281832234846348	0.660873739197234	440.350505247474	-0.0361450154379982	0.0337252979646813	-1.07174784566325	0.283833304268382	0.363026524714072	-0.123944046534616	-0.05178751863655
PPT1	0.0543949506742192	0.0275246899061017	0.0481294215154531	236.529926572674	0.098575354983819	0.0408786099233014	2.41141651266448	0.0158906895026622	0.0296920685056337	0.303122113994481	0.277192961193748
RLF	-0.0314253424036685	0.0196056310696811	0.10896263144305	1199.90576738637	-0.050948774635206	0.0404704506219482	-1.25891295629842	0.20806177351583	0.27879823533027	-0.245880571419659	-0.0879375662406421
ZMPSTE24-DT	0.0520400359665649	0.0417707035073468	0.212819425303715	102.607403840534	0.134014061243	0.0603199040127947	2.22172205735893	0.0263020949502111	0.046259738807581	0.28805744278379	0.363732528693499
ZMPSTE24	0.00174383258736434	0.0267598623553604	0.948041849573432	310.168919813071	-0.0107546025169144	0.0363170894432507	-0.296130628356648	0.767130324356091	0.817130664159995	-0.0336933894611704	0.0102146136298177
COL9A2	0.0103647252896727	0.0371790111592715	0.780414478070035	953.907975017161	-0.458750759148221	0.0767852389785319	-5.97446547345489	2.30845816008037e-09	1.47526656462041e-08	0.0214554928659857	-1.08376983808476
SMAP2	0.00776579377908654	0.0294546639664184	0.792047752849931	435.678234931477	0.0802523572953423	0.0584465982877621	1.37308859106255	0.169724807393416	0.234439603179225	0.00482981696408304	0.23244910729392
ZFP69B	0.0930043007038042	0.0595221561540738	0.118166561237325	28.5211550213888	0.282284044406861	0.0888865453416088	3.1757792287009	0.00149434629097757	0.00353537186733782	0.550110746730788	0.725800492528151
ZFP69	-0.0626030717742775	0.0357708868849573	0.0800989249409401	70.7707921150622	-0.182839226035389	0.0584655427171221	-3.12729887619504	0.00176420480986685	0.00409336409525418	-0.44532823741685	-0.410007523818789
EXO5-DT	0.137278583456424	0.037727014111037	0.000273981203274695	307.691802025607	0.264200605246291	0.0520030219540375	5.08048562023574	3.76471233063155e-07	1.71163840300103e-06	0.833338632050559	0.681641628702291
EXO5	-0.16227037860618	0.0533121617850331	0.00233627568666462	15.4769782580663	-0.290101225339093	0.0945880021751383	-3.06699812521617	0.00216220213312806	0.00492498625871292	-1.08291192696507	-0.671936019769353
ZNF684	0.0148075388332012	0.0249373339817358	0.552652597376327	198.02885049529	-0.00144303629820376	0.0402408874351539	-0.0358599521575943	0.971394028862502	0.979155824408361	0.049876702800305	0.0329529976842229
ENSG00000286838	-0.220858207118388	0.0898830914356001	0.014003565889262	17.1297679043895	-0.207949057420217	0.130317631135319	-1.59570931123117	0.110553708798118	0.162374657786582	-1.45770527749108	-0.471324489854245
ENSG00000237899	-0.214721027523517	0.0877648770235089	0.0144231393966043	15.3978033416122	-0.452477081788664	0.156471472406341	-2.89175448297455	0.00383097193578611	0.00829616003683815	-1.41844500515205	-1.06844982833727
NFYC-AS1	0.0504583996501754	0.052732173093056	0.338627464605218	75.7535883489232	0.0131144570106439	0.0739471324092785	0.177349095000179	0.859234189699623	0.893281514218088	0.277939525984575	0.068501676171938
NFYC	-0.0329771808652064	0.020106130327501	0.100972832710026	542.973108093702	-0.124803622940346	0.0282496061409332	-4.41788895454751	9.96696021471149e-06	3.56241943012917e-05	-0.255807867775312	-0.268287452134989
KCNQ4	-0.471801426542526	0.139433503390373	0.000715155742166074	26.2096722898536	-1.56608180449397	0.259963552074936	-6.02423605922471	1.6991023015203e-09	1.10697085919353e-08	-3.06301908392713	-3.78781747014083
CITED4	0.0586056862305288	0.0809271649827779	0.468956358841016	44.2394106947464	0.287990337765707	0.120382656676697	2.39229093057103	0.0167435643131176	0.0311277851538307	0.330058693270489	0.739734978614908
CTPS1	0.0596622136090116	0.0423743761485435	0.159137415209485	165.849969255067	0.194301740599653	0.0684431943031477	2.8388759843536	0.00452727484355137	0.00963969341832706	0.33681742535119	0.510952059195881
SLFNL1-AS1	-0.0381503452812012	0.060711936214306	0.529753106826137	59.6091099548822	-0.299660555215276	0.079748453174352	-3.75757200657092	0.00017157000487169	0.000489615176592313	-0.288901219645976	-0.695279430418213
SLFNL1	0.254599530586293	0.0672377637631746	0.000152749932346113	32.9368611010974	0.36175216620529	0.102911423573656	3.51517988618993	0.000439456206869753	0.00116119153615868	1.58385477129484	0.919857714599341
SCMH1	-0.059814079278781	0.0344195180302255	0.0822468757282139	1396.18396665714	-0.232616817111589	0.0644537953156659	-3.60904762818598	0.000307323187584939	0.000834849331701977	-0.427486718648814	-0.53156193868397
ENSG00000287400	-0.508584647020546	0.32151745833735	0.113689317734871	9.43250223781868	-0.645542924848166	0.635468353904798	-1.01585377286133	0.309699024945569	0.391223363610939	-3.29832574737893	-1.53990706594497
FOXO6	0.112323954732663	0.0999784061276286	0.261232777158847	20.0709131329034	0.190104424142768	0.178516629146305	1.06491157183438	0.286915947930221	0.366388263813271	0.673700885644547	0.500702420053247
HIVEP3	0.0811410353213497	0.0244342832063228	0.000897642083162149	4380.95854987199	0.102499408512694	0.0535389434685887	1.91448321300607	0.0555584420620432	0.0893846423741013	0.474220018335849	0.286775305784749
FOXJ3	-0.0676641018355347	0.0132628521338351	3.36480712783049e-07	1971.08537255441	-0.134747834844018	0.0239477958606124	-5.62673223157217	1.83655478805206e-08	1.0328447659952e-07	-0.477704252400511	-0.29257072565451
RIMKLA	0.0885887919222225	0.0505931833296438	0.0799454745193624	79.8573119484174	0.0632123606512006	0.0820629964359068	0.77029067175936	0.441127488543456	0.524342438463593	0.521864208626356	0.190838278473125
ZMYND12	-0.0887151276817911	0.0582460219968096	0.127731062364312	28.8322823096332	-0.219865085916143	0.085994553452074	-2.55673268934034	0.0105660377522038	0.0206105998008991	-0.61237018403312	-0.500422841944482
PPCS	0.0279397514602237	0.0354104132052269	0.430096566708051	122.504583290842	0.0750015097387672	0.0511826437446206	1.46536998192185	0.142820002684664	0.202094253952531	0.133885038580766	0.219626797324988
CCDC30	0.100776927184607	0.0374586605242223	0.00713770018164525	819.512353301449	0.315521253239863	0.0392876651345705	8.03105127675877	9.66409487256423e-16	1.41489109191485e-14	0.599833168522208	0.806964112223262
PPIH	-0.172746600245807	0.0312116978293304	3.11806170397322e-08	142.178399026633	-0.382803554509485	0.0472481137399475	-8.10198596744892	5.40691817069927e-16	8.15598844127266e-15	-1.14992957054186	-0.898310521534552
ENSG00000285728	-0.192523370574578	0.0465391467383507	3.52175289894123e-05	71.8597839906776	-0.373573315928961	0.0615942196757667	-6.06507100658892	1.3189536791202e-09	8.70074815975496e-09	-1.27644393713182	-0.875770735549247
YBX1	0.0512616901226056	0.0317948972766827	0.106905038202428	565.251382827241	0.0844638299067615	0.0430158400950019	1.96355179208916	0.0495820926516366	0.0808716775113215	0.283078271270979	0.242733315065609
P3H1	-0.0109019624262169	0.0309083055273797	0.724298730307363	140.95808866941	0.0254526608734355	0.0479374709092735	0.530955438212567	0.595449659409859	0.667863822362267	-0.11459005355613	0.0986309596226601
C1orf50	-0.0142353820349857	0.0265498377987362	0.591837017587795	140.350920711535	-0.0140416463893822	0.0410185428445869	-0.342324359073016	0.73210680584498	0.787357515460607	-0.135914337722409	0.00218781510631397
TMEM269	-0.230223785571834	0.053436937491803	1.64494275383841e-05	35.220269151883	-0.482055730994358	0.0776759213076351	-6.20598665428349	5.43547911270539e-10	3.77776053953992e-09	-1.51761800368898	-1.14067942641478
SVBP	-0.0584728930500996	0.0440629822037813	0.184498805729305	116.687459096534	-0.322640617745049	0.0603072430410617	-5.34994805724033	8.79794799696711e-08	4.40447421060452e-07	-0.418906989836676	-0.751395606271234
ERMAP	0.0164306434369075	0.055611740225161	0.767648016583167	147.901011605855	-0.32849315450186	0.0595966232119296	-5.51194240206725	3.54895070429098e-08	1.89792607641206e-07	0.060259897196228	-0.765687211501028
ZNF691-DT	-0.0680647805706904	0.0639941762742484	0.287505872543261	32.5233095546558	-0.229412729068232	0.0829362485057944	-2.76613342418308	0.00567253205943613	0.0117959461974364	-0.48026744222077	-0.523737714191255
ZNF691	-0.0741992762427731	0.0474403804149321	0.117805087951471	48.067858266823	-0.195036946410242	0.0692502912158089	-2.81640615492052	0.0048564228676876	0.0102751977457864	-0.519510545184521	-0.439793753541812
SLC2A1	0.110756802874723	0.0428517448923089	0.00974776264388786	225.492749615671	0.354695695265393	0.0605007186509432	5.86266912483796	4.55485289333405e-09	2.78986633154062e-08	0.663675627659469	0.902626161654176
SLC2A1-DT	-0.0967092851690671	0.0772537963001187	0.210628677150827	82.0382522931546	-0.480778857745596	0.125624986660732	-3.82709579141295	0.000129664064514952	0.000379372953174963	-0.663509766184802	-1.13756136510939
EBNA1BP2	-0.0740538272229106	0.0342498738867945	0.0306055758068285	112.717357388357	-0.170654530058391	0.056449075262394	-3.02315900243065	0.00250150771356505	0.00563030295349397	-0.518580090397762	-0.380253099031
CFAP57	-0.170032847549302	0.0925817744441102	0.066273498323118	11.3009375771517	-0.339707324439126	0.147480221595187	-2.30340937086179	0.021255821002183	0.0384077024642605	-1.13256936977234	-0.793071659712603
TMEM125	0.1154846406679	0.050518336412131	0.0222545786091773	429.941199501027	-0.471088220837566	0.0655355409861906	-7.18828613830825	6.56096526822851e-13	6.81171692842348e-12	0.693920171829236	-1.11389730918464
TIE1	-0.196836920714525	0.0684794930757304	0.00404805934168885	25.7400214946485	-0.366284586475882	0.102768846911037	-3.56415973795018	0.000365023622291501	0.000977891647325799	-1.30403823360375	-0.857972018804932
MPL	-0.204591500946456	0.0926897273325796	0.0272950162087784	14.5079394661469	-0.560914227440277	0.146146671505538	-3.83802259512303	0.000124029071746184	0.000363752777614844	-1.35364521138144	-1.33324797353387
CDC20-DT	0.11700197731956	0.0479242818462908	0.0146307477121636	99.6579293491997	0.253679178024478	0.0759880590163871	3.33840844611877	0.000842597923256839	0.00210426692210772	0.703626755978076	0.655948823931239
CDC20	-0.0767679697611031	0.108560713505419	0.479477495406016	13.9228466744082	-0.402968812552625	0.151926116170794	-2.65239988166098	0.00799218261593727	0.0160505963821102	-0.53594278503121	-0.947553084082166
ELOVL1	0.106736007530903	0.034718924117987	0.00211004900389267	1089.78741202529	-0.392494581964466	0.0537806771558194	-7.29805950243593	2.91947533184916e-13	3.16858554284018e-12	0.637954118653963	-0.921975531155637
ENSG00000288772	0.297690806142502	0.0434112648754646	7.00979733346353e-12	279.780105858505	0.570068678372851	0.0682130719596349	8.35717644720926	6.4237185343878e-17	1.07166710114452e-15	1.85951481800208	1.42855633170439
MED8	-0.120917109751622	0.0345347342585336	0.000462961904429517	142.6588177269	-0.332057836565395	0.0471417875098343	-7.04381089699078	1.87051965973323e-12	1.79995982721873e-11	-0.818370117125287	-0.774391988752102
SZT2	-0.152015209162469	0.025332718012642	1.96412895658194e-09	548.007025988365	-0.311215402988808	0.0343090988824531	-9.07092908662706	1.18006434393892e-19	2.73388994800844e-18	-1.01730838074012	-0.723495797052304
HYI	-0.0256933420918972	0.0375098068837313	0.493358651733556	147.670965055166	-0.0251395669290021	0.0582998154988689	-0.431211775095409	0.666314392854044	0.731139617967577	-0.209212279444693	-0.0249127578271717
HYI-AS1	-0.0721458876082496	0.0839759846731364	0.390271425986265	8.96180936716241	-0.0555051457454443	0.136119977841021	-0.40776634426337	0.683445224620088	0.744833973198389	-0.506374772348961	-0.0990639990840032
PTPRF	-0.0232508654433524	0.0217506101192505	0.285080789759091	1154.65560576222	-0.132788340533933	0.0321826934618733	-4.12607915155537	3.69000313556076e-05	0.000119337098772183	-0.193587464019098	-0.287785737487255
KDM4A	-0.129428672536138	0.0268333582178681	1.41114326671006e-06	391.45229356036	-0.367659351283136	0.0364689316394249	-10.0814401397401	6.67406455534823e-24	2.45845841960807e-22	-0.872819602884202	-0.861329126453375
KDM4A-AS1	0.0796191365333659	0.0581704672120104	0.171086522311004	162.427016581793	-0.463257896869106	0.0548005813143906	-8.45352158239706	2.82645662494988e-17	4.96733569831363e-16	0.464484249654969	-1.09477604542694
ST3GAL3	-0.0760630255497784	0.0192391684646658	7.69999789400891e-05	1219.41506866587	-0.187853332064015	0.0286822164588488	-6.54947055202424	5.774142521229e-11	4.59585812255816e-10	-0.531433172546746	-0.422251722688289
ST3GAL3-AS1	0.0998361472309457	0.055180988839604	0.0704123328930867	58.7737395373539	0.0490390670309322	0.0614054865360034	0.798610511817695	0.424516290492267	0.508106384084129	0.593814886570231	0.156227796618211
LINC02918	0.104338085127561	0.0505111817222077	0.0388621708022427	45.601240824186	0.0692618954770249	0.0838963901149441	0.825564668302547	0.409051084481604	0.492540721363898	0.622614322066988	0.205610943241774
ENSG00000288573	0.192064238698962	0.0551015965076973	0.000490964243422618	71.0984040959057	0.138000210386245	0.0827310063671312	1.6680591285672	0.0953039896036605	0.142870656073598	1.18380902514313	0.373466507702864
IPO13	-0.0444387325166267	0.0221624354097653	0.0449483389277739	838.490618401825	-0.229368024493438	0.0289087249132562	-7.93421450381093	2.1183170625172e-15	2.94010276242968e-14	-0.329128785357496	-0.523628547831184
DPH2	-0.148309938692123	0.0585748890497758	0.0113423270572497	44.9091206666435	-0.48864219868819	0.0880677654811863	-5.54847958294772	2.88164527971884e-08	1.56376378202303e-07	-0.993605322110858	-1.15676325468455
ATP6V0B	0.163188554753832	0.0392880108601348	3.27216879044095e-05	565.234679083082	0.199967671807156	0.0619324401207688	3.22880337698979	0.00124309330499929	0.00299441439857139	0.999087819231388	0.524787982905812
B4GALT2	-0.100177063430356	0.0445847686558186	0.0246470685950452	162.700498516371	-0.31640136834279	0.0540203959274007	-5.85707236888841	4.71097876403129e-09	2.88070407954609e-08	-0.685693558730704	-0.736159667892286
CCDC24	-0.00974730995984648	0.068032739971615	0.88607393785745	63.1873702519235	-0.0358683130258558	0.0831334134287283	-0.431454833219453	0.666137687258798	0.730989270968335	-0.107203603545034	-0.0511118250348194
SLC6A9	0.0625078923063345	0.0294625958066456	0.033871202493539	841.507713601306	0.230797663307356	0.0506185308196536	4.55954883656451	5.12636347717024e-06	1.93240610975279e-05	0.355021572536264	0.60007329696146
DMAP1	0.0680202921928847	0.0349247020802694	0.0514596125247688	163.46451178212	-0.0546332884200651	0.0561750757969047	-0.972553888802682	0.330775069568089	0.413199622307723	0.390285054310278	-0.0969349666270056
ERI3	-0.00468421626363657	0.0176100366684885	0.790241548342324	1288.36753899976	0.0424483038875881	0.0295090294396534	1.43848526005899	0.150296416745501	0.211052104575986	-0.0748143872416133	0.140133479073237
RNF220	-0.035092818318499	0.0137490874232805	0.0106991487662576	36172.2421594537	-0.125956994386659	0.0318720389191627	-3.95195910453436	7.75139895309234e-05	0.000235897663446885	-0.269341853754203	-0.271103928148545
TMEM53	0.00945996828528532	0.0336936303686832	0.778891193017448	154.920205544825	0.0613069103130985	0.0498500085116065	1.22982747934385	0.218761715660435	0.290955609404527	0.0156676540315837	0.186185263011848
ARMH1	-0.0457222889969804	0.0696112461314266	0.511294535051284	70.1644075209378	-0.00550798964218536	0.108460866212497	-0.050783197982156	0.959498279668113	0.97017713383564	-0.337339849772708	0.0230265827151748
KIF2C	0.0616514637937928	0.0854051354272169	0.470373984778088	12.3705720659588	-0.00643819414661524	0.139519049164189	-0.0461456280356286	0.963194178807566	0.972807106014354	0.34954289684794	0.0207550693334235
ENSG00000225721	0.149789991520067	0.0490338306363268	0.00225188512940938	52.6683155826605	0.287506654944983	0.0588718116465813	4.88360468114927	1.04163809003034e-06	4.42012678981011e-06	0.913375606743928	0.73855384909493
RPS8	0.0861861330666689	0.048524749285668	0.0757119336173894	636.825351221294	0.0638010468856797	0.0884606709108364	0.721236298897028	0.470764142086298	0.553355923731281	0.506494112387745	0.192275821134877
PLK3	-0.086470572834017	0.098636213150344	0.380670511748968	19.3613953728768	-0.121431532794387	0.159350027798101	-0.762042746225576	0.446034492100633	0.529082454789042	-0.598011498053466	-0.260052974818936
PTCH2	0.220024512136565	0.101540096711025	0.0302445255855907	28.040885258239	0.458009162877212	0.143094882504454	3.20073754463551	0.0013707632799677	0.00327369269844984	1.36267424048592	1.15491253855063
EIF2B3	-0.0345720513668611	0.0216403663553079	0.110138179625296	637.070412344904	0.000301827379566174	0.0332605089860195	0.00907464704442864	0.992759578602493	0.994767223633668	-0.266010445241478	0.0372138684653372
HECTD3	-0.081605692826855	0.0358479599458488	0.0228197497898413	69.1149623771652	-0.193796746897981	0.0524492391145437	-3.69493914820669	0.000219939455161613	0.000615878795155316	-0.566890278440226	-0.436765247686672
UROD	-0.207874198733178	0.0507898928296373	4.26147326864036e-05	71.4073531303588	-0.486155365002111	0.0748234302393506	-6.49736804964652	8.17373270628821e-11	6.36818142912082e-10	-1.37464502198192	-1.15069052984908
ZSWIM5	0.0592830164410629	0.0245082759554371	0.0155676104770752	1424.41843005698	0.242222172124596	0.0384525365306584	6.29925081617101	2.99087692394987e-10	2.16192979534178e-09	0.334391655687174	0.627971382312273
MUTYH	0.0333888965032183	0.0291872951139205	0.252643090908222	172.464486448955	0.0569415755531273	0.0457195863264553	1.24545255389108	0.212965445599082	0.284422144407589	0.168743871550494	0.175525331485096
TOE1	0.0193776393706071	0.0401150032787002	0.62905869419611	41.1260616735553	0.00482274872834683	0.0706541833466654	0.068258502184987	0.945579857505011	0.959436415575545	0.0791121828676047	0.048253734744951
TESK2	-0.0819816611771076	0.0215734778464465	0.000144629917547465	2247.254933611	-0.194543374444213	0.0426654080755438	-4.55974484293582	5.12158117779455e-06	1.93099861069847e-05	-0.569295392971029	-0.438588475218224
MMACHC	-0.122492594078432	0.0509224786300056	0.0161515917449774	73.483488900134	-0.383855800020452	0.0946650553824681	-4.05488380553509	5.01592298041837e-05	0.000157947118231057	-0.828448678910919	-0.900880053016788
PRDX1	0.0868739164735533	0.0390817161052502	0.0262239766428266	981.255679250735	-0.00111444053936744	0.0547447864936531	-0.0203570168183347	0.98375857234768	0.988050244601351	0.510893945152475	0.0337554122713689
AKR1A1	-0.023640878879327	0.025134678958312	0.346926202199155	225.242962285484	-0.0677280334887496	0.0395971350393979	-1.71042762112366	0.0871868269974701	0.132230482513126	-0.196082426644119	-0.128911686275734
NASP	0.0761938476957891	0.0175656298090188	1.44003299465826e-05	2691.81568811275	0.0963073630786721	0.0411673685537782	2.33941022858585	0.0193142126677713	0.0353116109703209	0.4425722670375	0.271654637161011
CCDC17	-0.0238453686432102	0.0761883485472582	0.754296462194939	21.8346772407817	-0.136282788670794	0.120345356843933	-1.13243079953245	0.257453362250611	0.334328141150092	-0.197390572136115	-0.296319006963928
GPBP1L1	-0.009461472618416	0.0166610342874717	0.570116271148859	1457.55221210776	0.0189223118415304	0.0337202692855782	0.561155419053052	0.574691591178576	0.649326404903197	-0.105375067864148	0.0826841703490795
TMEM69	0.146959091460149	0.03178083875247	3.76153256862875e-06	161.323220954138	0.316830743414154	0.0413575834464816	7.66076537871576	1.84828243845203e-14	2.30166774519333e-13	0.895266000270973	0.810161822447206
IPP	-0.194651493680113	0.03347330446475	6.05881168445589e-09	193.331085353223	-0.389758996601402	0.0446460620388609	-8.72997480185705	2.54729368606459e-18	5.06106311865562e-17	-1.29005779532233	-0.91529536703094
MAST2	-0.0593401435575275	0.0310656536318654	0.0561135494662517	1049.32843343194	-0.161736956483722	0.0507833070247693	-3.18484490198395	0.00144831608487438	0.00343706811637885	-0.424454895121415	-0.358476825522168
TSPAN1	0.19457555637369	0.0899862154116152	0.0305964612449312	26.7496821393733	0.224288627796236	0.128237269259264	1.74901281890821	0.0802888035994749	0.122994193187651	1.19987422485181	0.584178554251237
POMGNT1	0.0773709436806563	0.0301064811677859	0.0101724971432667	590.33923440786	-0.112132749668812	0.0297554993722574	-3.76847144341186	0.000164250271241167	0.000470915550392249	0.450102290922361	-0.237345806445576
LURAP1	-0.0724036643087072	0.0289294084066669	0.0123225488206081	504.664400250513	-0.190621860495763	0.037793551609576	-5.0437667902972	4.5645558062622e-07	2.04948778253869e-06	-0.508023800751369	-0.429012332156986
LRRC41	-0.0673297301535302	0.0205653958897876	0.00106061721382969	410.386575052081	-0.144045741356462	0.0383672260031297	-3.75439551831848	0.000173760305239154	0.000495481855069629	-0.475565236734598	-0.315275753381971
UQCRH	0.0694695217772551	0.043951719672818	0.113972473957875	174.388148169994	0.106214332031587	0.0732537519484185	1.44995074254187	0.147072255700415	0.207283196012415	0.399555949398913	0.295846965237227
NSUN4	-0.102910148321734	0.0246893812947284	3.07021630752036e-05	192.925696434556	-0.137378201597577	0.0407553068149526	-3.37080523577789	0.000749488251891198	0.00189174655657559	-0.703177429864415	-0.298993951140054
FAAH	-0.0279956388037125	0.0409136849416818	0.493810371824149	466.95500628501	-0.366874508528664	0.0498615179761759	-7.35786882188301	1.86869541138198e-13	2.08591709617171e-12	-0.223940347038911	-0.859412579273843
MKNK1	-0.202370824476918	0.0803430083645367	0.0117743639302915	81.6498247480594	-0.577752592184904	0.123375706466644	-4.68287160196407	2.82883721547773e-06	1.11043315930667e-05	-1.33943927824502	-1.37436642723096
MOB3C	0.0664313962031022	0.0717484464592885	0.354501503517228	19.5326713546774	0.0960354270909271	0.121392916768183	0.791112279428298	0.428878474176679	0.512528142835847	0.380120696511561	0.270990582931859
ATPAF1	-0.0713338386688944	0.0170720930557271	2.93581757927857e-05	533.706489242401	-0.0798352512430715	0.0253060210235768	-3.15479273366175	0.00160612162325463	0.00376835007096864	-0.501179998101463	-0.158476913076667
EFCAB14-AS1	-0.142528402255524	0.0881693585600831	0.105979799387505	11.8116344166795	-0.39082308275048	0.117315058484002	-3.3313974165028	0.000864111418932558	0.00215128468692888	-0.9566201416171	-0.917893812765674
EFCAB14	-0.0238557812261412	0.0297601405864368	0.422783356222203	679.567867247027	-0.0705231510733256	0.0382856573655862	-1.84202534123697	0.0654714431963411	0.103152527013705	-0.197457182675256	-0.135737225140248
CYP4A22-AS1	-0.778432698266952	0.140414766592849	2.95961047672292e-08	12.0820457729876	-2.11297885110194	0.205812145453714	-10.2665411044808	9.97159284709479e-25	3.94960853887724e-23	-5.02457602542909	-5.12331300246104
STIL	-0.0222978216784182	0.0517035775564191	0.66627740749037	47.788782115097	-0.0693316247416222	0.0763028327950785	-0.908637624605912	0.363541439320385	0.446350658582951	-0.187490728998732	-0.132827576784125
CMPK1	0.0425909270969653	0.0237588935460425	0.073031959616219	467.902392951689	0.0790760211775638	0.0347724888796541	2.27409724541841	0.0229601402882774	0.0410642711040487	0.227610362517208	0.229576552688727
TRABD2B	-0.206041032439827	0.114221527127522	0.0712513508362354	45.1685441526627	-1.02469390719606	0.186021503035662	-5.5084702062622	3.61965487583208e-08	1.93181117076428e-07	-1.36291803781808	-2.4657750078931
ENSG00000290466	-0.099535324843223	0.142613998586047	0.485217740679296	12.7777017808197	-0.294117538897327	0.242496666313833	-1.21287250405615	0.225178569578232	0.298033711945966	-0.681588280188365	-0.681743658787861
ENSG00000223720	-0.181252845978617	0.179731117651746	0.313230469271717	9.98025545963458	-0.846665506752565	0.264657331849535	-3.19910089335412	0.00137856914755928	0.00328977540292133	-1.20434504248469	-2.03103846123768
SLC5A9	0.22711593539066	0.0786345649123712	0.0038739727033781	63.9804893506693	0.184428610463666	0.113713180420684	1.62187540425278	0.104830028879709	0.155081082080842	1.40803892371268	0.486842363836566
SPATA6	-0.0489821391572565	0.0214621621455913	0.0224742558475394	4053.83374282844	-0.189744604341142	0.0591420752038479	-3.2082845197288	0.00133529327962257	0.00319602750150598	-0.358193501372511	-0.426870116026065
AGBL4	-0.567438276098747	0.211524133638367	0.00730485543270669	24.2909848668553	-1.4166058281612	0.436669510988774	-3.2441143531031	0.00117816436498718	0.00285218602449183	-3.67481945593544	-3.42280453064927
BEND5	-0.150604799661804	0.073396447376807	0.0401758998286681	24.5776943771194	-0.516621380511529	0.117772234919727	-4.38661439059602	1.15128629726369e-05	4.07463317121495e-05	-1.00828582237276	-1.22508703254146
DMRTA2	-0.07956295439975	0.103270924876876	0.441045232375029	16.8559992470143	-0.447110169532598	0.182993160859691	-2.44331628259822	0.0145529770436779	0.0274532174042122	-0.553822636256093	-1.05534409411401
FAF1	-0.0236391344175633	0.0156727918472536	0.131480008033294	5523.44744554068	-0.154423416499722	0.0238297104432274	-6.48028925351924	9.15469424274578e-11	7.0696502542093e-10	-0.196071267113447	-0.340617522688741
FAF1-AS1	0.138269849888241	0.0755998138816304	0.0674039870402636	102.78912702252	-0.521160191948099	0.0876106127906786	-5.94859658376397	2.70451285712563e-09	1.7088067856789e-08	0.839679882045297	-1.23617058553042
CDKN2C	0.216905483879361	0.105634875800301	0.0400385424067341	41.2407762859922	0.630486101379999	0.124520863730436	5.06329688448742	4.12067379352408e-07	1.85924963079683e-06	1.34272144345301	1.57609268978275
ENSG00000290102	0.353276774402845	0.102265034589014	0.000551269985688489	11.0462179925483	0.717475439314537	0.159482947351793	4.49875959297333	6.83510980232677e-06	2.51858209543631e-05	2.21510490924748	1.78851634957688
LINC01562	-0.0449312219069299	0.0822682668530141	0.58495942403713	11.9191597401907	-0.14330186882059	0.134398532050055	-1.06624578880979	0.286312548393523	0.365719156412505	-0.332279298926228	-0.313459253449424
RNF11	0.0183749734316616	0.0257846422255878	0.476073210178205	478.553540557638	0.0180762126410298	0.0409158270723774	0.441790229708768	0.658641009299402	0.724532647033171	0.0726980088615248	0.0806180379587573
ENSG00000236434	-0.115813720025474	0.0877339339424351	0.186816267994789	7.37090467859924	-0.40879368459864	0.139834595500433	-2.9234087826097	0.00346221651513442	0.00756699938005763	-0.785723122295905	-0.961777133456795
ENSG00000238140	-0.0930807654297001	0.0823818167044323	0.258530893232388	28.1940356039655	-0.464225922676486	0.0983760397802801	-4.71889215822593	2.37132479352116e-06	9.45961881028215e-06	-0.640297691166802	-1.09713991655944
EPS15-AS1	-0.2159412347463	0.0635918441714503	0.000684438681031214	74.3991796395971	-0.172715377221493	0.106007271109785	-1.62927859016975	0.103254056370081	0.152970818068224	-1.42625081678522	-0.385285585851303
OSBPL9	-0.0512506335972776	0.0145896081110033	0.000443381577094953	4097.82135725103	-0.120871379102907	0.020739903956134	-5.82796233572521	5.6108237269711e-09	3.3937652349213e-08	-0.372705331788754	-0.258685107215658
NRDC	0.0604653106342958	0.0164468608291755	0.000236544492217905	2634.26656235033	0.0602979898192511	0.0307810291637433	1.95893352033452	0.0501205728013346	0.0816704158059791	0.341954933133049	0.183721529078091
ENSG00000266993	0.03337621809512	0.0730954887698648	0.64795053488772	9.51681430008398	0.0719408517219068	0.131205649525959	0.54830605223042	0.583481772380221	0.656820075942666	0.168662766256593	0.212152821861363
TXNDC12	-0.0371219877014742	0.0265511191251448	0.16207322378289	199.001080845696	0.0584192015416433	0.0359298117141624	1.62592562428086	0.103965478298406	0.153925737885855	-0.282322693139154	0.179133621049545
KTI12	0.125432454314332	0.0749218283327897	0.0940956805869795	8.81650093758666	0.0934738379333339	0.127065637057262	0.735634276096297	0.461953297224176	0.544528373009592	0.757557526236011	0.264735308933172
ENSG00000223390	0.117847380652119	0.0596148363378303	0.0480627770250435	12.5571105647	0.0632935348334089	0.104081224122326	0.60811674120032	0.543110049595853	0.620726087090067	0.709034902270609	0.191036501810316
BTF3L4	-0.129053103363889	0.0179855256365901	7.21030330103947e-13	468.395135684451	-0.215935105753727	0.0276896387783732	-7.79840818733906	6.26929403166193e-15	8.33702942058841e-14	-0.870417041942858	-0.490826024807569
ZFYVE9	0.0354991351232703	0.025215981409669	0.159189401860497	688.607766920773	0.187387538548032	0.040247207654495	4.65591402406531	3.22546522467286e-06	1.25277559063738e-05	0.182243320547036	0.494067919837713
CC2D1B	-0.0953389921982175	0.0336093710779834	0.0045585438564324	172.267834826617	-0.0960894317429176	0.0440323541761372	-2.18224606748354	0.0290913770388675	0.0505905941178229	-0.654743838059646	-0.198168817748135
PRPF38A	0.148279566547398	0.0338799283415419	1.2053393280986e-05	253.69549045011	0.286853627512605	0.033461392466967	8.57267454711535	1.01108940624944e-17	1.87158238033187e-16	0.903713237432749	0.736959188410928
TUT4	0.0147493481082303	0.0146030524074877	0.312486590110802	2839.15632593585	-0.0158055733397768	0.0293954552941441	-0.537687652108774	0.590792705392256	0.663327240180113	0.0495044497686562	-0.00211960724347209
GPX7	0.0946045842310413	0.0725634946595314	0.19231917357647	22.9982902542756	0.04929980946435	0.127858411358183	0.385581276512513	0.699806802103692	0.758982551003757	0.560347951969412	0.15686451674145
COA7	0.0669860154112275	0.0465842550024034	0.150447108877391	48.5640135501532	0.156609692057671	0.070411637031156	2.2242018316997	0.02613486787891	0.0460063578324219	0.383668661960324	0.418909941316432
ZYG11B	-0.0503104352580208	0.0184674045334606	0.00644412722926527	692.057023560462	-0.0589201179401922	0.0286092859297529	-2.05947530759294	0.0394487280824306	0.0661597772557099	-0.366690770493731	-0.107403192241784
ECHDC2	0.108771868596966	0.0932041951997339	0.243199222157418	87.0039266198955	0.284752586422054	0.145787703272514	1.95320030448507	0.050795865022656	0.0826610922413217	0.650977765536461	0.731828550008223
SCP2	-0.0357313435246545	0.026094554683285	0.170904682256909	634.909041452982	-0.163130086750955	0.0362613280017182	-4.49873448493736	6.83591698071783e-06	2.51858209543631e-05	-0.273426575913865	-0.361878780715323
CPT2	-0.0455505410619491	0.0304312537076282	0.134436406974493	96.041250501598	-0.0769623604412674	0.0487380140526961	-1.57910333314063	0.114312357295752	0.166883718823173	-0.336241157678276	-0.151461455863193
ENSG00000236723	0.12550924154647	0.0393236619829117	0.00141439278465169	68.9258879698125	0.275072923941784	0.0569793031643343	4.82759368166446	1.38192685928652e-06	5.74285399240505e-06	0.758048743349553	0.708191293093149
CZIB	0.0572275414942535	0.026917494078776	0.0335003238144954	332.288463032022	-0.00845040221049944	0.0476857595299665	-0.177210183790594	0.859343296755077	0.893320207436197	0.32124253646224	0.0158413567871891
MAGOH	0.101021351948672	0.0308992645321694	0.00107784498822871	216.441860521708	0.206256271870204	0.0326636361575708	6.3145533116771	2.70942912626845e-10	1.97086357218058e-09	0.601396782989608	0.540144433156986
MAGOH-DT	-0.00600129788454003	0.0753299358629811	0.936502234109714	13.2178594961928	0.0526150335834636	0.1269664095359	0.414401208758971	0.678580303837647	0.740978955124312	-0.0832399159930632	0.16496013003316
GLIS1	-0.202878071239484	0.212587850026506	0.339918749485808	11.7804719463301	0.282682046975008	0.346235928400145	0.816443424231563	0.414246569077983	0.497625444121986	-1.34268419649021	0.726772395110015
NDC1	-0.0144770012858924	0.02296655781231	0.528464717267918	299.081034417822	-0.0469601650506239	0.0390977615688958	-1.20109600054401	0.229713964273631	0.303223091377606	-0.137460004986387	-0.0781975789552519
YIPF1	0.0324700217377596	0.0378005159213649	0.390349586163967	216.327654439643	0.186285787949528	0.0626989076277685	2.97111696196481	0.00296718753019889	0.00655664786217195	0.162865719708968	0.491377499380774
DIO1	0.18365170830708	0.065567547950181	0.00509517269123437	44.6724807553142	0.160115524374366	0.087029442025402	1.83978571674207	0.0657997032227955	0.103598814665537	1.12999306145165	0.427471010397074
IFT25	-0.0215889642938188	0.0288243312097413	0.453866819686306	341.827439124226	-0.232165750119669	0.0336220197373738	-6.90516964576035	5.01434680008049e-12	4.58561267943805e-11	-0.182956083476518	-0.530460455404398
LRRC42	0.0564689310771295	0.0360669978753473	0.117426448195376	85.9117058234236	0.0473857564604295	0.0597347428645924	0.793269614767477	0.427620755950465	0.511323708569477	0.316389614836743	0.152190493995827
TMEM59	0.0687047517206868	0.0181034899194744	0.00014757748161281	2195.37760290564	-0.0561899945938782	0.0255058361774477	-2.203024994082	0.0275929870537935	0.0482811738131074	0.394663623822731	-0.100736366091781
TCEANC2	0.09955672936413	0.02773895633962	0.000331874720798386	298.50258861156	0.205421900712473	0.0363869840084985	5.6454775329688	1.64723382482959e-08	9.33787398759969e-08	0.59202741703671	0.53810694006691
CYB5RL	-0.0594069907448364	0.0314859641053982	0.0591903351155255	62.3227820281967	-0.0410147477762635	0.0548605500342188	-0.747618238436926	0.454690460497762	0.537411852752858	-0.424882524578608	-0.063679164096487
MRPL37	-0.0190096876563187	0.0262153496207797	0.468368743828137	110.823964122312	-0.0725914859836621	0.0444279024791701	-1.63391656893315	0.102276370184157	0.151742080397278	-0.166456142149956	-0.140787996668873
SSBP3	-0.0201362878450532	0.0257314970235197	0.433889019196251	1814.98514448558	-0.118886844118319	0.0465743152251411	-2.5526267760163	0.0106913992754299	0.0208264613278549	-0.173663138383842	-0.253838970960051
ACOT11	-0.174118642395624	0.0862662038219557	0.0435509021881052	91.9607312657589	-0.513228635284598	0.146916044746666	-3.493346395008	0.000477007317755511	0.00125203374354012	-1.1587066883742	-1.2168021165395
MROH7	-0.198236144013518	0.0983522488597323	0.043844638321336	68.5954316354189	-0.754650446567961	0.157245436245133	-4.79918822821363	1.59310019108793e-06	6.54949091952174e-06	-1.31298923250029	-1.80634223633595
TTC4	-0.0833251604709062	0.0478343835343923	0.0815169885942232	340.076785878438	-0.348825576407277	0.120027333890135	-2.90621781807274	0.00365826693468409	0.00795865348488206	-0.57788991873754	-0.815337979930572
LEXM	-0.483687917652684	0.109975850545987	1.09188351394089e-05	15.1297098457435	-0.909324914763542	0.16024404491946	-5.67462532052642	1.38992533624809e-08	7.96504195489029e-08	-3.13905839008174	-2.18404963578234
DHCR24	0.0533650177313541	0.0309126899206236	0.0842908895137515	3801.87231739331	0.229200900422101	0.082343001349518	2.78348975220397	0.00537775612973886	0.011237521261349	0.296533509701132	0.596174080988985
ENSG00000287724	0.200754300168608	0.0662101983259567	0.00242878690099746	280.165753987438	0.235344391940528	0.102846483782428	2.28830761427292	0.0221196134084303	0.0397695275045362	1.23940038835276	0.611176183352847
ENSG00000234810	-0.189878491240709	0.0861107964120644	0.0274506842128073	51.3724021702666	-0.458708287121821	0.165659132503058	-2.7689888277868	0.00562305633686814	0.0116996669241344	-1.25952432750554	-1.08366612349742
ENSG00000260971	0.21512204912101	0.0527004171551947	4.46536391976634e-05	831.919798369328	0.610890841610882	0.0720211793289962	8.48209995035353	2.21165447310553e-17	3.95094588609676e-16	1.33131259787022	1.52824203482196
PLPP3	-0.0985632346932326	0.0316014863445565	0.00181501068282689	1215.79395103286	-0.460467052834234	0.0485820009491432	-9.47814095422421	2.58853460608896e-21	7.31221324769118e-20	-0.675369703163406	-1.08796094235939
PRKAA2	-0.0566133211537915	0.0448337748854304	0.206683273207467	290.36678532068	-0.342407938601211	0.0636191458687731	-5.38215239964859	7.36004093559119e-08	3.74054177570967e-07	-0.407011085870614	-0.799666425894563
DAB1	0.145619260416362	0.0640607049710088	0.0230174535515789	491.788469852189	0.308154757053569	0.169425815669265	1.81881819979026	0.068939170811366	0.107905298547101	0.886694940738788	0.788975492963627
OMA1	0.0957198509013865	0.0367874260764365	0.00926894320226928	257.330393887492	-0.0597534518855394	0.0666565625307163	-0.896437644200511	0.370019069641269	0.453095620281423	0.567482446329816	-0.10943815251053
MYSM1	-0.0669433359147824	0.0192351933286768	0.000500940818127898	1829.82812415021	-0.259567816265827	0.0408301403151223	-6.35725996194264	2.05384251623103e-10	1.51735545382845e-09	-0.473093426547367	-0.597374945328075
JUN	0.037680164910929	0.0786310053139218	0.631794661062223	194.459281802266	-0.0818245691607965	0.148391465326566	-0.551410210693215	0.581352502722847	0.655029205837514	0.196195629114732	-0.163334729018377
LINC01135	0.091039938945371	0.0251698154731552	0.000298004546316281	1170.46595542651	0.103986892641748	0.0433853111140358	2.3968225644026	0.0165379299794603	0.0307890017549479	0.537544489475923	0.290407668440699
ENSG00000231740	0.255270161832074	0.0730087917979121	0.000471527416860044	44.6587078273793	0.0681795760904777	0.0876619451742236	0.777755683552017	0.436713058247412	0.519900530463502	1.58814487963229	0.202967972843154
LINC02777	0.397428161108095	0.0648990056943818	9.13728451031029e-10	74.9378617518209	0.265738846513168	0.0980034264246724	2.71152607829912	0.00669742725615623	0.0136846256050461	2.49754661384457	0.685397937777804
LINC01358	-0.108176153635217	0.0791724154074276	0.171833398706282	144.939014351421	-0.279407935680328	0.126282986723962	-2.21255406550589	0.0269284048644746	0.0472529878805157	-0.736864696067106	-0.645823535429457
FGGY	-0.202883539228718	0.0370215953811135	4.24988538011358e-08	569.331104549089	-0.388445312630101	0.0535347374964413	-7.25594876888905	3.98856039070144e-13	4.26356966198138e-12	-1.34271917587173	-0.912087415762169
ENSG00000226883	-0.203799868785664	0.083337034645602	0.0144655537417417	12.3073684841818	-0.445586665034008	0.11742194969994	-3.79474762744665	0.000147793711649365	0.000427795785189062	-1.3485810457098	-1.05162377149761
CYP2J2	0.0574896599691114	0.0223004236363353	0.0099384729912662	1297.46479443634	-0.076818180249388	0.0301876310166068	-2.5446905789702	0.0109374609023283	0.0212518361535059	0.322919339715092	-0.151109374967349
LINC01748	-0.72181232135376	0.133996109175301	7.17169749018872e-08	19.8465956610244	-1.00255707565896	0.24772070137391	-4.04712674434787	5.18501692230471e-05	0.000162881872207075	-4.66236869823793	-2.4117179604088
NFIA	-0.0230104631359791	0.0199676316260447	0.249161586316264	5882.69216431131	0.0889370543889575	0.0306057543921887	2.90589322678667	0.00366206387719283	0.00796503217880698	-0.192049581688542	0.25365670795663
TM2D1	0.0114033705341731	0.0135645660678707	0.40053089907317	744.943440046524	0.00598818676554536	0.0221735022505644	0.270060484711788	0.787113721563496	0.834219157771692	0.0280998307955452	0.0510996767765056
PATJ-DT	0.0409071363658957	0.0739530153377796	0.580160461260641	53.5751838473271	0.00144612652585815	0.107566589018195	0.0134440121143336	0.989273553418639	0.992452764685685	0.216838951701893	0.0400081903710582
PATJ	-0.0811620011947489	0.0428474394181658	0.0581972869250054	443.499062497823	-0.0178767347979164	0.0649751674881346	-0.275131800178598	0.783214980987265	0.830852063116199	-0.564051929970582	-0.0071772810619999
KANK4	-0.0562384857516198	0.0381787662907632	0.14074282206701	1115.85106680739	-0.237919364671713	0.070826270525566	-3.35919656514784	0.000781694441169008	0.00196737472225346	-0.404613218944271	-0.544510497503923
USP1	-0.0194833836067216	0.0287314214858317	0.497694903122735	238.235324051169	-0.0511881153489461	0.0376429345092967	-1.35983328654423	0.173882686278298	0.239232793685093	-0.16948643183453	-0.0885220244231917
DOCK7	0.0221230063015616	0.0418622972416496	0.597172532647901	886.51811351553	-0.0344482058023184	0.0581529740286273	-0.592372211012981	0.553601370551415	0.630252815107922	0.0966746236783498	-0.0476439934489425
ATG4C	0.00872976893413899	0.0190738990206502	0.647181348106491	4906.95359103869	0.102884907936236	0.034383057631289	2.99231409374743	0.00276871240501534	0.00616094539997251	0.0109964813952567	0.28771667630603
ALG6	-0.10050265686904	0.0314695114251308	0.00140485531229748	257.780502671075	-0.266110912612607	0.0435294043377803	-6.11335984631525	9.75550507804409e-10	6.54322259750241e-09	-0.687776418923555	-0.613352862913959
ITGB3BP	0.156986041553902	0.0469055853035327	0.000817349011105438	794.430633683429	0.484953181617373	0.10407262470999	4.65975738546759	3.16582307309139e-06	1.23246944325084e-05	0.959409600001959	1.22070849936888
ENSG00000286429	0.254067807931051	0.0920998042575682	0.00580470576703853	48.8932015715701	0.299222241852163	0.132908088502367	2.25134711682227	0.024363560764289	0.0432383948888683	1.58045327783502	0.767162732741479
EFCAB7	0.0299372857740841	0.0592520135848562	0.613380815609467	377.594958755049	0.509191857601112	0.0765843589687979	6.6487709038417	2.95550601502293e-11	2.42362020412699e-10	0.146663504642645	1.27989814701173
DLEU2L	0.263681220347824	0.0855101170622624	0.00204494493668995	38.2921598342841	0.388158633713031	0.098759708372107	3.93033393993557	8.48279636851804e-05	0.000255747493068203	1.641951427556	0.984341001901177
PGM1	0.110585786040096	0.0539162623743628	0.0402605677991609	89.1956334008503	0.0144383897219298	0.0745953973698624	0.193556040064251	0.846523522091209	0.882957879141233	0.662581612501819	0.0717346543567376
ROR1	-0.19571130553723	0.0878940635168049	0.0259691609676288	455.526244589573	-0.335090823946693	0.21682075790898	-1.54547390747228	0.122231675476102	0.17681927418464	-1.29683753860593	-0.781798393892575
ROR1-AS1	-0.156709676820837	0.150090228069574	0.296437678182926	20.5912290212892	-0.835677874836997	0.272040289990046	-3.07189010446789	0.00212708020342556	0.00485700014712273	-1.04733945216393	-2.00420720766805
JAK1	-0.0610368474189425	0.025859047336062	0.0182568531912521	2577.7232977567	-0.307838293677018	0.0457528729580153	-6.72828335740803	1.71676359835815e-11	1.46047815032612e-10	-0.435308912776936	-0.715249063181595
LINC01359	-0.389795409418934	0.119707094386314	0.00112897013397084	49.4072581119711	-1.7657016774607	0.123446054610875	-14.3034273798909	2.08293258735066e-46	4.91839133254159e-44	-2.53841677826838	-4.27527932454812
AK4	-0.0032050551372965	0.0798225453236468	0.967971742469468	139.075600556834	0.0194781689600141	0.0974669371971221	0.199843860083758	0.841602697774985	0.87911969643941	-0.0653520164969236	0.0840415459336573
DNAJC6	-0.0361016458753045	0.0145462886275167	0.0130703808825297	12256.7568398049	-0.00762842278167824	0.0431181521708157	-0.176919056073129	0.85957197015095	0.893330129005767	-0.275795444367129	0.0178485898882974
ENSG00000229294	0.0137629470912636	0.0357884767336587	0.70056073288219	2516.89425037683	-0.115599474918297	0.0639407638629226	-1.8079151379255	0.0706197093463647	0.110133260520012	0.0431943244149886	-0.245811378002756
ENSG00000290094	-0.0566255574724938	0.034791486761606	0.103616232668329	161.361509225228	-0.095506315604363	0.0633611277379346	-1.5073329502496	0.131725335713991	0.188333894828465	-0.407089363065742	-0.196744876985072
LEPROT	-0.0747159784130147	0.0396017963289294	0.0592031709285526	284.150840990847	-0.427915552921588	0.0533789608840204	-8.01655831876057	1.08749304212874e-15	1.58586277513279e-14	-0.522815950804197	-1.00847178992514
LEPR	0.189878558225536	0.0712419336112168	0.00769279140196209	315.322243850647	0.578220781627804	0.103742874367911	5.57359515196403	2.4953525702426e-08	1.37069500861104e-07	1.16982696558201	1.44846336456099
PDE4B	-0.0252874410392357	0.0127044147644758	0.0465419179760546	41256.613722432	-0.193091866662576	0.033212652992396	-5.81380435663434	6.10687832468045e-09	3.6721020236358e-08	-0.206615681834366	-0.435043965022883
PDE4B-AS1	-0.0348302142520404	0.0702779272495272	0.620171898235596	203.351653261435	-0.548421052242182	0.084812083271561	-6.46630799630502	1.00426286864474e-10	7.70367076830441e-10	-0.267661944113768	-1.30274025774891
SGIP1	-0.052073977034627	0.0184948163290865	0.00486864702970986	5465.51473194021	-0.101665765047914	0.0391019841807412	-2.60001550248663	0.00932195491632694	0.0183981746301875	-0.377972358291597	-0.211785947812634
ENSG00000248458	0.0559739217344348	0.0572061352267481	0.327846807942474	230.884883905897	-0.22662136929227	0.0780914465355148	-2.90199989046439	0.00370788669945212	0.00805518485851723	0.313222980830986	-0.516921351709474
DNAI4	-0.0225530787290824	0.0311060692479794	0.468428787569772	231.072894421004	-0.198430317739596	0.0500028490502545	-3.96838023249768	7.23628096881654e-05	0.000221870855474718	-0.189123638899871	-0.448080198454913
MIER1	-0.0284853614442104	0.0107045515567357	0.00778970746718036	1271.81575274081	-0.0349821083128246	0.0186474049195509	-1.87597729891882	0.0606583971557189	0.0966468052470586	-0.227073161378026	-0.0489477569669537
ENSG00000289394	0.429329945915801	0.109851908547775	9.29627921704195e-05	8.53133522517812	0.919740047037934	0.165640984206836	5.55261158005107	2.81432959132496e-08	1.52948723555689e-07	2.70162614912463	2.28243651542252
IL12RB2	0.158164177670621	0.102269151682828	0.121972216472773	57.1644027834959	0.392861732443455	0.114822813825871	3.42146059091734	0.000622857510004815	0.00159796484458402	0.966946277734755	0.995825736334282
SERBP1	0.0146192567308556	0.0286223270999428	0.60951626012639	647.957423138851	0.226965142278237	0.0336666107322998	6.74155008007643	1.56705702540915e-11	1.33930655656546e-10	0.0486722396588264	0.590714470206668
GNG12	-0.518948025674154	0.140805277802159	0.000228189326538123	23.2784255112011	-0.710250170137739	0.268643874142506	-2.64383534671994	0.00819725206254373	0.0164176803488398	-3.3646215208696	-1.69791895781558
DEPDC1	-0.0902958183038667	0.0802687676913126	0.260623589934856	22.6237070992118	-0.0519532596335703	0.143440666448751	-0.362193378766352	0.717207527129484	0.774389039434332	-0.622482051112633	-0.0903904689138573
ENSG00000285407	-0.0260632706853977	0.113826628083576	0.818889586265845	8.34223596125204	-0.243610931709468	0.192619806318345	-1.26472420653798	0.205970209435967	0.276276987647779	-0.211578756928741	-0.558409022643101
LRRC7	0.0236454161700011	0.0676763805513323	0.726796921610267	1271.10078181362	-0.0623901971673194	0.174025220553816	-0.358512386703315	0.719959899869574	0.776575265132375	0.106413661802069	-0.11587695404644
LRRC7-AS1	0.111068153820983	0.146480313251006	0.448303555340257	10.2090023487096	-0.374748230442294	0.234982119427996	-1.59479466503461	0.110758160458594	0.162623070737115	0.665667376923803	-0.878639818666712
LRRC40	-0.107572484092445	0.0182658040479113	3.87875406773388e-09	430.363065901629	-0.201449754237087	0.0295009632741764	-6.82858225220822	8.57578962740186e-12	7.61933880161541e-11	-0.73300294975748	-0.455453513007507
SRSF11	-0.0720455075330005	0.0167190301745839	1.63852231983506e-05	3287.68945208588	-0.206987153913983	0.0312999477760709	-6.61301914606475	3.76559728513784e-11	3.04990196999423e-10	-0.505732628994547	-0.468975569078267
ANKRD13C	-0.127308645145572	0.0231375964041042	3.74992624917124e-08	1378.79262549921	-0.264343830516945	0.0278886774975356	-9.4785358875588	2.57875784486918e-21	7.29578525142865e-20	-0.859257533951204	-0.609037735855517
CTH	-0.0130945787650907	0.0518720855463233	0.800701142091365	97.0678983254572	0.286837820449145	0.0725650280484007	3.95283827710815	7.7229636111317e-05	0.000235109989735246	-0.128616482678577	0.736920588343947
ZRANB2-AS1	0.178748332929708	0.0778542415973098	0.0216795579602637	79.3618720297384	-0.072869364974083	0.0814289183760651	-0.894883125397156	0.370849568197398	0.453871177291493	1.09862558234823	-0.141466563416553
ZRANB2	-0.0203533835441284	0.019347572620752	0.292805782840286	2607.7801087286	-0.272643924275799	0.0359940648735666	-7.57469113959462	3.59983026976468e-14	4.33061227358105e-13	-0.175051925551883	-0.629306154201418
ZRANB2-DT	-0.0291880859423847	0.0411780094411101	0.478431824686954	1199.27003659364	-0.38031845344125	0.0476885316990288	-7.97505060213451	1.5231840148305e-15	2.16299176446787e-14	-0.231568574091821	-0.892242027666142
NEGR1	-0.010753831502029	0.0244987652043962	0.660694852324635	6019.61872683324	-0.160536101721693	0.0441781539280021	-3.63383454146412	0.000279239971921421	0.000765903470267868	-0.113642442306443	-0.355544397600674
ENSG00000231985	0.171720600269758	0.075428015688352	0.022809188047653	24.0211497069354	-0.0432924585681168	0.0994231216656175	-0.435436524651873	0.663245603562153	0.728597013384691	1.05366833547442	-0.0692412211697594
ENSG00000286863	-0.20426216732719	0.0538284766813065	0.000147830419612985	363.173401684373	-0.224516944160651	0.101274937779224	-2.21690527867902	0.0266295649749911	0.046777618284157	-1.3515384248058	-0.511782449645895
ENSG00000225087	-0.032360790621434	0.124175295013926	0.794396587730429	27.1423045275592	-0.265442999330817	0.177385538223752	-1.49641849041826	0.134544634058968	0.19176931358134	-0.25186474561903	-0.611721851722109
LRRIQ3	0.240977023230498	0.0675988949118917	0.000364123833217696	131.497088091779	0.283860266060248	0.110147788808962	2.57708546970989	0.00996373103860362	0.0195520367476903	1.4967099614581	0.729649547828597
FPGT	-0.0679082437428715	0.0227770151903574	0.00286898745080849	822.479744800637	-0.193355737852202	0.044716246045252	-4.32406015604552	1.53183496521465e-05	5.31024588543637e-05	-0.479266057399574	-0.435688325414001
TNNI3K	-0.177133511020742	0.0415070423000401	1.97628653904941e-05	944.852464199071	-0.540670512011386	0.0675560148509409	-8.00329198228092	1.21136239763278e-15	1.7581459920883e-14	-1.17799316377529	-1.28381382193161
ENSG00000237324	-0.0556903964419629	0.0869468814986517	0.521840720939835	43.84725122812	-0.594039824122561	0.098730894875213	-6.01675721539214	1.77945654942584e-09	1.15401516645511e-08	-0.40110702603748	-1.41413904187848
LRRC53	-0.109716371103697	0.106863406852787	0.304563021860631	32.5911913611895	-0.798592705092597	0.132996666340158	-6.00460693541058	1.91795972625681e-09	1.23860386529445e-08	-0.746717651539418	-1.91364705778945
ENSG00000272864	0.357712659191073	0.13866965081954	0.00989139312716992	8.53157430343281	0.564808541145068	0.2199808215308	2.56753537519628	0.0102424338069035	0.0200430456710103	2.24348179510494	1.41571133681794
CRYZ	0.194404619620766	0.08049320737888	0.0157279529768044	144.449307996325	0.846056456505063	0.0907285979229902	9.32513535834852	1.10842021254905e-20	2.8834581178995e-19	1.1987807219864	2.10250483253578
TYW3	0.129798901688763	0.0305215249461742	2.11208052317361e-05	276.980197314897	0.16868650691281	0.0454876134714075	3.70840530068351	0.000208568633354173	0.000586834263537604	0.785490212647447	0.448400925741619
SLC44A5	0.101411563587318	0.136850310885272	0.458669146698955	80.0670994043968	0.389593126254633	0.234964884923022	1.65809085209592	0.0972991300441068	0.145376440103217	0.603893013540837	0.987843961722113
ACADM	0.0959492823586772	0.0251036531519408	0.000132306972572335	497.070942879602	0.13261278470855	0.04261181723319	3.1121128672555	0.00185753466161724	0.00428937730662816	0.568950146819451	0.360310680718804
RABGGTB	-0.0340026416977091	0.0325165653367824	0.29569857818097	214.390362789853	-0.163857090789212	0.0465083934833112	-3.52317245376385	0.00042641380375423	0.00112937725590242	-0.262367863443471	-0.363654088611193
MSH4	0.202402243067316	0.0716894297245213	0.00475290187678159	170.355772781975	0.544376093226949	0.127404792411239	4.27280703436808	1.93027492848132e-05	6.57514400458091e-05	1.24994247629434	1.36581630981375
ST6GALNAC3	-0.00823663429264645	0.0184381007110784	0.655078573294216	14694.1662411093	-0.0389737411962682	0.0543147442940043	-0.717553616478507	0.473032565881282	0.555608769942411	-0.0975396305109413	-0.0586951269985982
ENSG00000272855	0.308615642728378	0.0802053809383252	0.000119174931354712	23.1560206838953	0.648818943305845	0.131749389051787	4.92464479703061	8.451372921952e-07	3.65478719127757e-06	1.92940230507827	1.62086058282322
PIGK	-0.00630259595538255	0.0177654864771713	0.722764674867928	941.801970045523	-0.0605590795547481	0.0285960750598282	-2.11774096368287	0.0341970115857654	0.0584593056791003	-0.0851673558102697	-0.111405455423601
ENSG00000289212	0.128333377317587	0.0464978401042348	0.00578038781555185	88.2051255803761	0.135929871837296	0.0589951585339505	2.30408520317937	0.0212178611931703	0.0383541630636775	0.776115077857528	0.368410843387871
ENSG00000287870	0.168127751972587	0.0653765383185946	0.0101205423875788	80.0628130161863	0.468202831535684	0.101684193981634	4.60447994129991	4.13497868006182e-06	1.5784049187436e-05	1.03068445494114	1.17980497312452
AK5	-0.0111187516908967	0.0249018650212222	0.655234112707133	7559.00826646468	-0.167162383541399	0.0532023406858142	-3.14201182479122	0.0016779125926057	0.00391385437317779	-0.115976880426671	-0.371725449996183
ENSG00000233099	0.227433047641745	0.0813692720767772	0.00518880123772131	34.7864569159855	-0.325551229628719	0.10786784925566	-3.01805618518566	0.0025440173338859	0.0057134143708707	1.41006752873347	-0.758503176500528
ENSG00000287647	0.149467036339477	0.0981039278869533	0.127619130652045	42.7046182635086	-0.501046446105693	0.127273300704377	-3.93677576783754	8.25837069478328e-05	0.000249635108249661	0.91130962380384	-1.18705381322864
ZZZ3	-0.0517202590500862	0.0165168086092025	0.00173992078601662	3076.8216404236	-0.15046515230704	0.0221315215401277	-6.79868087850282	1.05581395707623e-11	9.27766291098758e-11	-0.375709582013078	-0.330951637349158
USP33	0.00562101146859563	0.0162315786313566	0.729116537676575	1836.71078083842	0.132412628459127	0.0193032705554979	6.8595955321889	6.90557859895331e-12	6.21333398317157e-11	-0.00889061215423281	0.359821909059624
MIGA1	-0.00187849353275783	0.0129424457812514	0.884598693059984	2118.64127640234	-0.0193367484471478	0.019293543170734	-1.00223936453929	0.316227999965379	0.397996945699217	-0.0568658431556364	-0.0107425621652142
NEXN-AS1	0.136076442902809	0.0684391415574145	0.0467803009992621	21.6093309292262	0.276073435897884	0.097775819979329	2.82353485714821	0.00474972608320445	0.0100714316141446	0.825648395062196	0.710634493793704
NEXN	-0.0173267111482502	0.0672297352546745	0.796619981350179	99.0011528668529	0.0241058324651661	0.10586106605344	0.227711975363984	0.819870162009104	0.861352383998841	-0.155689940016622	0.0953420712784978
FUBP1	0.00515910068570918	0.0233074682405182	0.824820168495332	1416.51166444965	0.27450463192197	0.0291807436461476	9.40704716955389	5.10270420030614e-21	1.4027105367349e-19	-0.0118455107118066	0.706803552094688
DNAJB4	0.189903701864006	0.0596683748820453	0.00145932648614541	430.050636274058	0.88279582870816	0.0688123110951652	12.8290390870215	1.12753922777092e-37	1.43220810324722e-35	1.16998781244637	2.19222056192544
GIPC2	-0.109869997146057	0.0648721414884038	0.0903338780317715	352.54414669219	0.539634099234655	0.0702869292574015	7.67758820787905	1.62111619160535e-14	2.03251994669758e-13	-0.747700415717684	1.35423659507535
ENSG00000285928	0.249914773623341	0.105394516832219	0.0177289339801248	12.111175367042	0.571002523015316	0.143257237506263	3.98585462734721	6.72376710669979e-05	0.000207677918113696	1.55388582035174	1.43083673412314
IFI44	-0.188064358226566	0.0787887095327204	0.0169890080920396	95.5765511088603	-0.680261276430519	0.190362026382959	-3.57351352765079	0.000352223037801623	0.000946904672344226	-1.24791910150662	-1.62468756296051
ENSG00000233290	-0.562875956831097	0.171474822017192	0.00102870016909213	18.1168958553528	-0.61857484400389	0.349342731655179	-1.77068187757362	0.0766136177438749	0.118150348455722	-3.64563375358199	-1.47405234665884
LINC01362	-0.112069622238719	0.100192753542884	0.263336348843864	21.3715221453213	-0.208372889072829	0.168649773484178	-1.23553613365735	0.21663103719211	0.288475919528905	-0.761771680676891	-0.472359465782585
LINC01725	0.0156464949681873	0.0753005940620325	0.835395175426301	180.075844708902	0.188694818573739	0.146062541409103	1.29187686831511	0.196399789614507	0.265158431690367	0.0552436055983879	0.497260232988153
TTLL7	0.0207332921895927	0.0185496350617813	0.263686734295587	18220.946959862	-0.0334836655320174	0.0409988898152452	-0.816696883327965	0.414101672867979	0.497548968510255	0.0877844561892176	-0.0452886338255557
TTLL7-IT1	-0.195498666973808	0.0505583430515829	0.00011027577530281	265.471443749067	-0.549778117384247	0.0536640359236052	-10.2448149477035	1.24863589516772e-24	4.90349166678019e-23	-1.29547726426807	-1.30605414369058
PRKACB-DT	0.00671539657902108	0.0604397637763008	0.911529979330641	121.812679796965	0.062995916796037	0.0992309028863996	0.634841717283932	0.525531652190089	0.605179565464365	-0.00188969963164873	0.19030973328649
PRKACB	-0.0614077424589414	0.0179963132254281	0.000644313242656591	5152.41883100316	-0.155128983922205	0.0294533684026028	-5.26693523816095	1.38720115959411e-07	6.75733164702572e-07	-0.437681572734894	-0.342340483429382
SAMD13	-0.0299608618821511	0.0482625381904307	0.534738338183601	219.143080133021	-0.0907197806435128	0.0846115708293397	-1.07219118796994	0.283634167573254	0.362826371604681	-0.23651211426093	-0.185056395404933
RPF1	0.0156138494912283	0.0332289646859575	0.638435946970753	179.411422499132	0.113829681783922	0.0433933882405086	2.62320335883936	0.0087107262634805	0.0173180220553523	0.055034768575414	0.314443272594121
GNG5	0.00500093096698749	0.0707495964547691	0.943648507144339	170.627859670751	0.467250092755172	0.0807636856796045	5.78539833618773	7.23407008597818e-09	4.30352399365459e-08	-0.0128573413315249	1.17747843215537
SPATA1	0.0325207719971997	0.059690085613505	0.585872487216293	474.759415599921	0.0726048840494735	0.0972545614131117	0.746544768641413	0.455338398308161	0.537901521393093	0.163190375192174	0.213774355954995
ENSG00000284882	-0.320993492966982	0.0952739814273287	0.000753970570991512	36.0593900598447	-0.00966210438358086	0.126727817345374	-0.0762429637468507	0.939225802015	0.954461532857662	-2.09828268481475	0.0128824400245376
ENSG00000289881	-0.266109868723395	0.0727523321448646	0.000254438687557324	67.2653125655371	-0.0879843833123034	0.106709539226358	-0.824522193144006	0.409642910927543	0.493059935528917	-1.74718557229797	-0.178376690444724
SSX2IP	-0.0421413350204771	0.0458618503096798	0.358160646035286	335.116154100592	0.380677677126712	0.0567382025093486	6.70937146914354	1.95464499952207e-11	1.64989237402372e-10	-0.314432058632208	0.966072876007142
MCOLN2	-0.446381054749251	0.127000980132794	0.00044011125555005	13.160606275282	-1.10813909825661	0.252875198780364	-4.38215809063619	1.17509489234755e-05	4.15422626112835e-05	-2.90040192336736	-2.66954403635315
DNAI3	-0.389520249967283	0.0933919281342492	3.03515112390865e-05	10.2033456220188	-0.712903205766673	0.16640909386641	-4.28403994759431	1.83529938180344e-05	6.27949916664606e-05	-2.53665655032629	-1.70439753957334
C1orf52	-0.0250160113076022	0.0254363508624973	0.325373788190066	672.377988520754	-0.0124648728368051	0.0458721562635549	-0.271730693564721	0.785829098923572	0.833198345400245	-0.204879313357591	0.00603821811727955
BCL10	0.0365741898705634	0.0470221871712496	0.436682756320725	83.0903954688865	0.163973820698363	0.0724937647895276	2.26190240187457	0.0237034339503144	0.0422377947462162	0.189120574423289	0.436892779146829
BCL10-AS1	-0.204360965410941	0.0640410394502564	0.00141735245378287	105.175924459209	-0.660371260927399	0.0779964825539427	-8.46668002586761	2.52486461404337e-17	4.47574171910017e-16	-1.35217044797127	-1.57611712907913
DDAH1	-0.274223105953858	0.126199481001738	0.0297853071799583	72.4989856196557	-1.56565369667068	0.186830036536717	-8.38009629336547	5.28844193348727e-17	8.93601133311639e-16	-1.79908692181776	-3.78677205201524
ZNHIT6	0.0257815744385869	0.0191706022783101	0.178673848806521	838.357677584469	0.0269431996744812	0.0376009276535853	0.716556780798255	0.47364762014062	0.55624828589874	0.12007892189223	0.102270781636498
COL24A1	0.0952103718682851	0.138959462513155	0.493238845710405	23.1888038563767	0.566253276113127	0.241129283647082	2.34833889749325	0.018857354862262	0.0345449335441757	0.564223247982859	1.41923930813758
LINC02795	-0.278477179439754	0.115550849833309	0.0159526600233192	13.6595680600115	-0.610130036923653	0.181780439089918	-3.35641194387175	0.000789608607953097	0.0019859362749256	-1.82630073901583	-1.45343054554122
ODF2L	-0.0641806944107717	0.0287414403173335	0.0255465165565471	1048.45302838469	-0.258201806153288	0.0557204236273378	-4.63388088863359	3.58873532224781e-06	1.38278927123766e-05	-0.455420478225436	-0.594039216211024
CLCA2	0.08064396245995	0.0776742423602298	0.299161587878248	20.3413162865834	-0.0538534531323603	0.133231422849507	-0.404209847651262	0.686058412805265	0.747107186604823	0.471040183753983	-0.0950306474335945
CLCA4	0.101855523139552	0.0342422360248638	0.0029341081353787	693.492032118139	0.0764261065047727	0.0623139124510175	1.22646939501429	0.220022085581107	0.292399651651117	0.606733075927608	0.223105592151471
CLCA4-AS1	-0.00156612034094157	0.0589510715624599	0.978805537622837	183.103354342646	-0.224159223988387	0.113010160848723	-1.98353158959263	0.0473080821087628	0.0775264931292101	-0.0548675544641393	-0.510908914681969
CLCA3P	0.0970982792461665	0.12965407888477	0.453915901646176	8.35115725504102	-0.287327438321437	0.21080338752887	-1.36301148520247	0.172878890967476	0.238062311315063	0.57630041741561	-0.665162569094017
SH3GLB1	-0.0854775264423445	0.0146438486577478	5.31190151521813e-09	1250.74223982284	-0.164624426097156	0.0256055183435016	-6.42925575216622	1.28230221971983e-10	9.71911205053493e-10	-0.591658861442515	-0.365527883472413
SELENOF	-0.0858791815416227	0.0229856716237312	0.00018681837447212	694.967182219909	-0.282740845862227	0.034976053023209	-8.08384084032035	6.27582257446466e-16	9.42038306246863e-15	-0.594228297180913	-0.653962337211543
ENSG00000267734	0.0505716369761884	0.101428120923265	0.618064151495062	9.15452499443861	-0.140107956186899	0.142717725048176	-0.98171377199016	0.326240878673125	0.40858863752221	0.278663918710825	-0.305659876803727
LMO4	-0.0697347662462076	0.0474267490044919	0.141462157958527	254.58944360098	-0.0105409305938586	0.0978218180151535	-0.107756437242106	0.914188899650851	0.934749251773832	-0.490950540443588	0.0107363898953747
PKN2-AS1	-0.195249747979407	0.0527770825208431	0.000216009623546458	204.067048325285	-0.609113619623055	0.0811334098909587	-7.50755601720289	6.02414096917621e-14	7.10779169572629e-13	-1.29388489967136	-1.45094850477626
ENSG00000286758	0.0401642506913329	0.0513579868140391	0.434188197820549	55.999274502701	0.0681978308750702	0.0673246753717134	1.01296932363262	0.311074813740883	0.392638152376616	0.212086623136427	0.203012550124048
PKN2	-0.0246463082691429	0.0128868168026896	0.0558093966198695	2175.83061078419	-0.0461178523461208	0.0235792192849218	-1.95586850390809	0.050480646454353	0.0821989697105715	-0.202514278776135	-0.0761406930008343
GTF2B	-0.0266334993606057	0.0201843006210317	0.186996801347431	353.072310117937	-0.0146884446329093	0.0343008912275565	-0.42822341074068	0.668488473618793	0.732957537034821	-0.215226578006504	0.000608365793320823
KYAT3	-0.0884173053804089	0.027636705940957	0.00137775705291234	559.122924596552	-0.220124724205249	0.0404171868380903	-5.44631483351528	5.14240826613032e-08	2.67853154540691e-07	-0.610464979129116	-0.501056865801936
RBMXL1	0.0496992590165851	0.034023997920381	0.14409451894792	134.075763066222	0.143317426638441	0.0448123693012778	3.19816668640983	0.0013830431253707	0.00329916957428798	0.273083212500888	0.386450886743183
GBP2	0.0682414386194531	0.210217464085278	0.745466364517587	80.1627421140089	0.58903015768379	0.333962950758149	1.76375899286612	0.077772564242521	0.11969709101853	0.391699754466867	1.47485932614
ENSG00000284734	-0.0143221190041176	0.0967814216176968	0.882355255856926	12.0586402712405	-0.652239381807174	0.124790438600046	-5.22667753334535	1.72583105417952e-07	8.2884892714155e-07	-0.136469204494244	-1.55625948255903
ENSG00000286548	-0.711160165957477	0.0850613415228731	6.24230055687174e-17	18.5269868555241	-1.25540803552908	0.14123971122237	-8.88849194510562	6.19438756282039e-19	1.32352935187965e-17	-4.59422558536485	-3.02916749564369
LRRC8B	-0.1700833383837	0.0255751746391908	2.92437589177525e-11	2144.3458103792	-0.476062508256084	0.054945082471189	-8.66433330964082	4.54162849089055e-18	8.72238931649865e-17	-1.1328923656825	-1.12604427297812
LRRC8C-DT	-0.0101136231661271	0.0281791181560732	0.719666244948116	894.909843323753	-0.0496423757636838	0.0470965106531636	-1.05405634250208	0.29185712240594	0.371770141812891	-0.109546952964363	-0.0847474048251302
LRRC8C	-0.122872597958919	0.0326375766035548	0.000166710043692614	590.729078153633	-0.334196883646865	0.0511451865331165	-6.53427832217354	6.39169874011407e-11	5.0502920375556e-10	-0.83087960921159	-0.77961543590444
ZNF326	-0.0863832887246634	0.0176026170610955	9.22861862690834e-07	998.723045486091	-0.187407058520736	0.0234670323340276	-7.98597180304696	1.39419555077077e-15	1.99986710701683e-14	-0.597453131160153	-0.42116194477316
LINC02609	0.0879897814580928	0.0487985232179183	0.0713687650155223	487.057318194287	0.0635496996514293	0.0794663198556389	0.799706086388242	0.423881105767099	0.507544025875597	0.518032267000383	0.191662043623214
LINC02788	0.11764057783694	0.0885841506999881	0.184175027628237	37.6873049242487	-0.140877586623937	0.143229530565759	-0.983579196744332	0.325322457901846	0.407604695893619	0.707711959912656	-0.307539276256652
LINC01763	0.0498815482781705	0.0642188285564702	0.43731020311139	81.0162134425007	-0.139481194850422	0.103456840141346	-1.34820660151478	0.177591941941308	0.243569021272993	0.274249338722827	-0.304129356626505
ZNF644	-0.0929637114924487	0.0123907812864413	6.25397549588385e-14	3614.24448259593	-0.160875066511481	0.0198110886487713	-8.12045563793178	4.64436717890007e-16	7.04612476943835e-15	-0.639548883121705	-0.356372132848439
HFM1	-0.0664791349761441	0.0776494394291648	0.391917896185164	208.601651964487	-0.664773838945074	0.194426040916489	-3.41916049831315	0.000628146638881266	0.0016104126941697	-0.470123877589372	-1.58686800679873
CDC7	0.092038181262537	0.0922331301374289	0.318334473393323	51.2010364077894	0.0148925322651364	0.162121988262701	0.0918600396203178	0.926809240936288	0.94460586572766	0.54393036504408	0.0728436479804017
BTBD8	0.130490390866591	0.0207421685973234	3.1528939303276e-10	1856.46409656024	0.184760051136142	0.031058269846947	5.9488198166423	2.70082748989884e-09	1.70706385411657e-08	0.789913751672394	0.487651725562081
ENSG00000273487	0.47412690559041	0.0816343779595882	6.32492415937499e-09	32.1298769565922	0.934555180175434	0.122028105468272	7.65852404730177	1.8808202721564e-14	2.3390241575001e-13	2.98819766126604	2.31861433762613
C1orf146	0.0740524729355648	0.0991227462575355	0.455016175259536	12.7281368111931	0.0896471593613339	0.152106782856889	0.589369899734707	0.555613163862751	0.632035282071777	0.42887363642604	0.255390749169632
GLMN	-0.11194474938413	0.0290227357211869	0.000114721550024549	443.599446247002	-0.336151967058743	0.0384942075564361	-8.73253376020048	2.49029886146849e-18	4.95852156005694e-17	-0.760972854081848	-0.784389652876482
EVI5	-0.0393844973725708	0.0187660325053561	0.0358422973274819	2242.36852640246	-0.106270046308754	0.0295600161178135	-3.59506049946681	0.000324316201747899	0.000877001292584466	-0.296796238272357	-0.223029374873605
RPL5	0.0399229950223555	0.0376947562020671	0.289548456711926	702.720253569796	0.0538257108575282	0.0387895561649905	1.38763409997737	0.165248492287565	0.229269056945565	0.210543281749562	0.167916544043116
DIPK1A	-0.029344760753998	0.0168887439815515	0.0822930220769407	2608.34864333536	-0.0259547078032766	0.0334958176727543	-0.774864135482453	0.438419946528305	0.521595412128308	-0.232570841611864	-0.0269032915163866
MTF2	-0.0540305159856666	0.0241273322047087	0.0251305258113293	742.118538835495	-0.152527960162364	0.0364730518529933	-4.18193576937671	2.89037632962514e-05	9.50115139015453e-05	-0.390488572111367	-0.335988912082871
TMED5	0.0337377886385158	0.0338013492906069	0.31822137548159	515.754286946769	0.219903664386776	0.0363943617871843	6.04224538055266	1.51984082385687e-09	9.95463310590181e-09	0.170975776293867	0.573470690533482
CCDC18	0.00693819251260939	0.044018063422985	0.874755072822367	405.826266394355	-0.146712050228615	0.0486465460613825	-3.01587804493855	0.00256236296860657	0.00574970774315252	-0.000464447381247688	-0.321786747743033
CCDC18-AS1	0.0173736233203403	0.023492268912346	0.459575264466753	2549.42077740837	-0.12392166755162	0.0423272140805191	-2.92770668336176	0.00341472018603604	0.00747205849903907	0.0662922523622287	-0.266133760706858
DR1	-0.0610901328151158	0.0301239827854758	0.0425646671247797	214.198286658515	-0.0481731296899287	0.0456769808202023	-1.05464785160718	0.291586410127624	0.371502386672011	-0.435649785833218	-0.0811595785979655
DNTTIP2	0.145038300153584	0.0563028632792845	0.00999397401184536	134.908835200917	0.183532051116894	0.0753106241113736	2.43700079879137	0.0148096466484446	0.0278956915495043	0.882978468411032	0.48465301026536
GCLM	-0.117122816318979	0.0484654712773447	0.0156651937606589	226.369880468135	-0.0720816116605196	0.0702217812674773	-1.02648509279419	0.304662986759576	0.38568456254527	-0.794097567952335	-0.139542908795707
ARHGAP29	-0.0613843482501106	0.0951764267313158	0.518957464940245	72.3282449823821	0.00776639938619904	0.109015660167835	0.0712411352116043	0.943205843403225	0.957719781003834	-0.437531917181288	0.0554419840263393
ABCD3	-0.0557545607582547	0.0221392098017586	0.0117901832020257	1134.61394760589	-0.277489940864954	0.0328632130640776	-8.44378607544844	3.07221211652346e-17	5.37359950257636e-16	-0.401517492847702	-0.641139886975269
SLC44A3	-0.167797867416262	0.116676772612876	0.15039352398434	27.5952866533164	-0.752448768636709	0.18845190831086	-3.99278932954879	6.53005807723418e-05	0.000202101511790454	-1.1182719343887	-1.80096584774685
CNN3	0.11909567495782	0.0304708525628242	9.28665615955251e-05	446.223536557676	0.221166556592091	0.0512731662049894	4.31349520542326	1.60693626413383e-05	5.55074120645479e-05	0.71702039033454	0.57655461082243
CNN3-DT	-0.149970080260316	0.055726120311988	0.00711957085944792	196.931524865246	-0.218691836417999	0.0628182689849509	-3.48134133512005	0.000498909265094791	0.00130394647999374	-1.00422544640102	-0.497557824711739
ALG14	-0.0739367507325479	0.0218334925737618	0.000708183088731544	713.001800305249	-0.032318323528444	0.0379934206674234	-0.850629476386015	0.394975210035359	0.478123786949145	-0.517831138077713	-0.0424429263033626
ALG14-AS1	-0.162505731673528	0.0877679242485435	0.0640920544152097	8.18575862827622	-0.374728277787842	0.147070634737623	-2.54794764744414	0.0108358731086652	0.0210766829565314	-1.08441750870292	-0.878591095271616
TLCD4	-0.0417956078173354	0.0229877793193052	0.0690387047956949	581.982143135875	-0.0731280147906	0.0401463018147208	-1.8215380118471	0.0685251139743036	0.107366699207037	-0.3122204003386	-0.142098173472845
RWDD3	0.028497447998892	0.0290839914441457	0.327168671632461	369.679910417658	-0.090339112842291	0.053814046458642	-1.67872737300511	0.0932051886280831	0.140160651918678	0.137452690081294	-0.184126823466333
ENSG00000228852	0.20749375441646	0.0862009293429947	0.0160800229438958	66.671589152426	0.137998378423961	0.121128556497472	1.13927204628118	0.254589703834225	0.331034754975517	1.28251348372448	0.373462034141596
LINC02607	-0.240998025435925	0.119256839958276	0.0432971702961238	13.7923905419185	-0.407781262503918	0.21751690954702	-1.87471062986838	0.0608325437189691	0.0968713289137102	-1.58654210551316	-0.959304848786928
PTBP2	-0.0148751536715099	0.0144640538267906	0.303751282733112	6951.66453651044	-0.111200124740222	0.0262502318864446	-4.23615780695808	2.2737700528344e-05	7.63227571224786e-05	-0.140007033446307	-0.235068382507767
DPYD	-0.0369136594863389	0.0149367619180397	0.0134611746428509	17788.8009099245	-0.254460749786265	0.0323970780061601	-7.85443519745456	4.01577632270847e-15	5.45446668964931e-14	-0.28098999261513	-0.584903741636227
DPYD-IT1	-0.126446052628499	0.0988399958581803	0.200791269050219	10.7033581802851	-0.301120637757963	0.169930184020769	-1.77202560859441	0.0763903063607608	0.117865180744952	-0.853739426388214	-0.698844879755838
MIR137HG	0.0961450792789472	0.106424919958903	0.366309619073422	149.397328952856	0.704231115913981	0.184703327488385	3.81276897113976	0.000137418552659523	0.000400280705817349	0.570202683150532	1.7561743670415
SNX7	-0.0334557112457606	0.0526374947704426	0.525045597126822	185.081161454914	-0.104575393132466	0.0702412966562218	-1.48880214504415	0.136539477316956	0.194298202594316	-0.258869083888127	-0.21889111565315
AGL	-0.0605981357352929	0.033777351883075	0.0728057669804994	528.676273013614	-0.190572676593992	0.0524640186953656	-3.63244527073993	0.000280748132984117	0.000769123771129179	-0.432502421633547	-0.428892227502035
ENSG00000228084	0.0272586491577721	0.0676044318163895	0.686795199560928	19.0584188485595	-0.0103823255535493	0.103917311324086	-0.0999094897785616	0.920416182296978	0.939935167386336	0.129527945640658	0.0111236955574737
SLC35A3	-0.0617729475442223	0.0188131385640078	0.00102526508054004	744.687706603861	-0.209479582896168	0.0280030348821158	-7.4806028624402	7.39824346858064e-14	8.6679928883154e-13	-0.440017833371574	-0.475061957350024
ENSG00000288826	0.249899072317563	0.0425697181641505	4.34880565003901e-09	286.228725103157	0.44651123761697	0.0792648841214227	5.63315322498898	1.76944114114909e-08	9.97843445734352e-08	1.55378537721962	1.12683517387798
MFSD14A	0.00904123985535796	0.0186254462334766	0.627375564006069	919.857066431373	-0.0346734124397537	0.0235851661273842	-1.47013645155101	0.141524801680552	0.200616008416255	0.0129889981537632	-0.0481939369163815
ENSG00000241073	0.121271927750095	0.0535635432070337	0.0235694464373372	122.131116993062	-0.0490482955526202	0.046623501404068	-1.05200798042896	0.292795888234168	0.372682423600339	0.730942139891082	-0.0832966903394036
SASS6	0.0277783461552664	0.0262233129375317	0.289463335375403	261.751412371719	0.121515719598583	0.0419796101613289	2.8946366850858	0.00379597604117747	0.008227146002166	0.132852509528678	0.333212196702211
TRMT13	0.0436574782215209	0.0208109013561324	0.0359212480712944	1097.28710357921	-0.00428987826155923	0.029030447923318	-0.147771686916119	0.88252295455668	0.911013775194761	0.234433217701134	0.0260011504455811
LRRC39	-0.0615645689512744	0.0471536489345615	0.191683101115182	181.614998315665	-0.231727583033347	0.073679582880559	-3.14507186351744	0.00166046036494372	0.00387904096924573	-0.438684810574653	-0.529390473056127
DBT	-0.122630505233643	0.0214294820600909	1.04959361517536e-08	442.121497706403	-0.188635937818167	0.033731366454623	-5.59230050973264	2.24080545955363e-08	1.24123774297921e-07	-0.829330913075403	-0.424162807223705
ENSG00000285530	0.00025721961736107	0.0558000865552917	0.996322033758863	151.200976847084	-0.371295323534761	0.0528691118205511	-7.02291585292781	2.1728508684773e-12	2.07140617472127e-11	-0.0432034305415775	-0.870207990816975
RTCA	-0.348536692282584	0.0326295846316296	1.24092468401981e-26	409.820107300516	-0.635325533567287	0.0400537061632458	-15.8618413731281	1.16429507361822e-56	5.49845811946165e-54	-2.2744798270855	-1.51495670190075
CDC14A	0.0463556107259306	0.103471636728706	0.654150982284626	56.610593740952	0.251602899673542	0.205160516730424	1.22637095910683	0.220059109385691	0.292427754449182	0.251693494232463	0.65087865491364
EXTL2	0.031010324370806	0.035645437633039	0.384318899630193	280.499619672833	-0.0815131676846756	0.0464284183359161	-1.75567401617941	0.0791440859777191	0.121477859893808	0.15352786096241	-0.162574302019005
ENSG00000273204	0.117158619329798	0.0596978741034257	0.049701297553037	40.0574045345698	0.221518154148294	0.0919233245048626	2.40981443329517	0.0159606361907312	0.0297955602433496	0.704628813663794	0.577413194660824
SLC30A7	-0.038476532240169	0.0162108308694191	0.0176200246343612	757.152156285924	-0.0520648174855229	0.0255567533748086	-2.03722345800165	0.0416276541192946	0.0693217118959465	-0.290987876659113	-0.0906628876694568
DPH5	-0.00323354287346904	0.0253742693885586	0.898596962750451	363.939720198772	-0.0304387600099093	0.0373116978728846	-0.815796700370207	0.414616420760926	0.497972301113449	-0.0655342559545061	-0.0378531251748251
DPH5-DT	0.0362097746695472	0.0517388799506723	0.484017128226043	157.770766940023	-0.145114117798185	0.0585905574732382	-2.47674922472733	0.013258502273256	0.0252450216963538	0.186789366770782	-0.317884675799098
OLFM3	-0.0847297508570475	0.224639000083742	0.70603847669909	110.810931005652	0.406415222801635	0.74476280861732	0.5456975269162	0.585273872203071	0.658495673685777	-0.58687525153288	1.02892268928541
ENSG00000233359	-0.0255582588799053	0.0851351336628734	0.764018407620149	756.492212212766	-0.248941007530316	0.472427275388044	-0.526940378973335	0.59823499208956	0.670090134665542	-0.208348135971417	-0.571424804113891
COL11A1	-0.42299263676289	0.290288349957636	0.145075960493753	13.9695385405357	0.156180642170515	0.59740677242388	0.261430987025536	0.793760163494062	0.839765333519078	-2.7507834144857	0.417862222717485
RNPC3-DT	-0.083940353415005	0.0707814159007036	0.235658041782195	41.4221637120582	-0.127911256099483	0.118785885693076	-1.07682200922411	0.281559790714958	0.360623659623651	-0.581825381624524	-0.275876138572151
AMY2B	-0.151852745578459	0.0534561124972157	0.00450147243453921	342.140610891915	-0.666014965004696	0.0766765485457941	-8.68603213936953	3.75318765358416e-18	7.2917943252862e-17	-1.01626908175028	-1.58989877523669
PRMT6	0.0883972372601252	0.0688449609694385	0.199140393227705	68.9220467622328	0.350144391700471	0.131264080973935	2.66748061695567	0.00764222972379745	0.0154167127111612	0.520638810528501	0.89151210350578
SLC25A24	-0.0521927377317136	0.0497447259428232	0.294080794287549	262.238770130783	-0.205057262815195	0.116515570722578	-1.75991295878757	0.0784225657799644	0.120532860767267	-0.378732084683617	-0.4642628704885
EEIG2	-0.076500389495232	0.0468003200537549	0.102130299613808	150.695899068604	-0.319002124389123	0.0667350950187139	-4.78012542425643	1.75185868349877e-06	7.14317760298434e-06	-0.534231042047605	-0.742510585495653
HENMT1	-0.069538311066431	0.043577820452481	0.110549725106064	58.9328836466166	-0.213094422103608	0.0708007277178971	-3.00977728580242	0.00261439317248055	0.00584722446275006	-0.489693793147666	-0.483889215865195
ENSG00000285923	-0.136928862921641	0.0639920313901695	0.0323725578428598	32.0003687844692	-0.115130499703119	0.0916084695688067	-1.25676698066269	0.208838025846481	0.279634951656888	-0.920799218370033	-0.244666163727923
ENSG00000290126	0.0681606001046735	0.0771683057375905	0.377089353796896	23.5994716966098	0.433806067737812	0.098612743747181	4.39908729088793	1.08707097965287e-05	3.86369612181525e-05	0.391182620813424	1.09580977756944
PRPF38B	-0.0911472136743763	0.0199679915997923	5.00290042815556e-06	935.026289268163	-0.105248335824501	0.0393033882506771	-2.67784383252728	0.00740977573593085	0.0149888247670922	-0.627928529189033	-0.220534408416011
FNDC7	-0.108113213623011	0.0965043837028214	0.262588800048064	18.9980260935254	-0.412813481567111	0.168306980884154	-2.45274129093463	0.014177226094949	0.0268141456373763	-0.736462061276641	-0.971593278790771
STXBP3	-0.0189302195344048	0.0157229838312787	0.228595797924754	2993.99515074168	-0.117931869323336	0.0242150086858533	-4.87019727530527	1.11486884652504e-06	4.71279651487221e-06	-0.165947775063678	-0.251506969754179
AKNAD1	0.192664505865296	0.0431595328791693	8.04405081772464e-06	130.357038340033	0.419710963519539	0.0645966995202141	6.49740569776634	8.17168820413278e-11	6.36818142912082e-10	1.1876490060435	1.0613902303661
GPSM2	0.0458213419544334	0.0161149312347664	0.00446337405145912	2412.89426213054	-0.0585332890196756	0.0318185713739932	-1.8395951324049	0.0658276995416833	0.103634034546433	0.248275712962261	-0.106458575154662
CLCC1	-0.0492163404569608	0.0175714924318739	0.00509571868200014	683.468634823382	-0.100223970646659	0.0260018690929047	-3.85449100941779	0.000115970644879541	0.000341915693515509	-0.3596917151149	-0.208265157211656
WDR47	-0.0772373161917696	0.0229693023760211	0.000772031450946649	443.341548934101	-0.205872430872589	0.0412902897844031	-4.98597689547712	6.16495119954196e-07	2.71966637588416e-06	-0.538945250317499	-0.466253470557549
TAF13	0.0695646017737884	0.0375229399484557	0.0637503279601342	183.88355832533	0.121644400204215	0.0467525679136632	2.60187633819073	0.00927152772157681	0.0183084590517853	0.400164187515492	0.333526428375218
TMEM167B-DT	0.233655052136123	0.0740855530170043	0.00161129418037761	35.4834263954695	0.478801433883354	0.108701145140991	4.40475059634675	1.059056508527e-05	3.77067519312784e-05	1.44987043610612	1.20568623573499
TMEM167B	-0.0216508074943985	0.029975069825329	0.470113855636939	189.058574720163	-0.0320642257203212	0.0426865879722778	-0.751154572043681	0.452559636170717	0.535271216220926	-0.183351701831748	-0.0418224320263776
ENSG00000270066	-0.204870243491438	0.087644112822239	0.0194119389201921	34.3678043757524	-0.145973005668544	0.171177390557784	-0.85275868029585	0.393793142146936	0.476975015918865	-1.35542836080037	-0.319982037488547
ELAPOR1	0.302665607086751	0.0620761205420525	1.08413846722682e-06	146.601574686079	0.694244602804674	0.0985799516834769	7.04245225270319	1.88885572072002e-12	1.8157069240199e-11	1.89133921500471	1.7317877960705
SARS1	-0.0590967849621176	0.0284149469756061	0.0375458890028139	612.870734917711	-0.0899560598936668	0.0515587091942074	-1.74473064395051	0.0810317665055838	0.123977660367157	-0.422898101062493	-0.183191427115772
CELSR2	0.106155552086668	0.0348468190071014	0.00231639240337211	817.573321454346	0.42052894564526	0.0545646766825186	7.70698135154511	1.2882861698136e-14	1.63865018478087e-13	0.634240875710844	1.06338770225078
PSRC1	-0.000515471902323229	0.036704443615615	0.988794992851131	858.704049726207	-0.142237793466696	0.0941331371923386	-1.51102786658504	0.13078135115214	0.187100429199946	-0.0481464306653176	-0.310860834075996
MYBPHL	0.104231405447899	0.0558431269392446	0.0619709208885811	61.4892656564167	0.269086905651741	0.09885406874421	2.72206201596029	0.00648759665584965	0.0133016314379872	0.621931879389236	0.693573732562656
SORT1	0.0218076949069888	0.0142170188469491	0.125050626852325	11445.2871233748	0.236059793855624	0.0379850109155463	6.21455116547067	5.14715608264137e-10	3.59395861697338e-09	0.0946575389521879	0.612923159437926
PSMA5	-0.0978461394665627	0.0220221410370626	8.86800786738052e-06	309.612987708058	-0.141231705101162	0.0367771709935858	-3.84020035488303	0.000122933939752809	0.00036094329704563	-0.670782359179599	-0.308404016059471
ATXN7L2	0.224655596893837	0.0654774887410522	0.000601281617484737	35.2668152342651	0.385398113075588	0.108138274986014	3.56393805177151	0.00036533220949106	0.000978433711561196	1.39229984390602	0.977599947070019
CYB561D1	0.294278504684722	0.0478015930060337	7.44881224551449e-10	162.410021027617	0.614422041121799	0.0552779177656294	11.1151444547326	1.05879139027183e-28	6.29058704065375e-27	1.83768591720744	1.53686504933595
GPR61	-0.0382009525255523	0.114689954846797	0.739073748740857	9.23061043817583	-0.0757620771346099	0.166919871046487	-0.453882911960255	0.64991310331901	0.716747326893465	-0.289224960244542	-0.148530423407447
ENSG00000290117	0.304307213898435	0.0706139750891451	1.63662950970695e-05	17.5131830314406	0.561467539003833	0.108034535676614	5.19711160405692	2.02408855041318e-07	9.60816054678093e-07	1.90184077023933	1.40755277487147
GNAI3	0.0209500836176071	0.0226528534659925	0.355053306077488	456.328636548166	0.0287439905005931	0.0317123393187316	0.906397671004194	0.36472540508624	0.447655105349751	0.0891712968988695	0.106668223747096
AMPD2	0.242652170104216	0.0536920620620145	6.20355096332041e-06	110.808146824169	0.462293529262493	0.0855225057137524	5.40551899648275	6.46210011605645e-08	3.31713935165908e-07	1.50742607648348	1.16537474931197
GSTM4	0.0372173659901491	0.0750004877190059	0.619733332670259	48.1177508909165	0.11645932606013	0.129144051488827	0.901778476960716	0.36717455527498	0.45009124519498	0.193235049032766	0.320864733825716
GSTM2	-0.157652538412651	0.182402143582916	0.387415987265594	10.4057928155353	-0.326448168501096	0.348778789552389	-0.935974830694403	0.349286146805421	0.431871123245317	-1.05337105060428	-0.760693456854488
GSTM3	-0.042995802175365	0.171102088518372	0.801591901505226	25.7036474354651	-0.437871003868733	0.330276924129811	-1.32576929200368	0.184916127468176	0.251888561179562	-0.319898187280893	-1.03278250863282
CSF1	0.0335758805920536	0.0319290677765821	0.292993559982301	511.59449788946	0.169777889975019	0.0563978214416797	3.01036255718821	0.00260936013364847	0.00583951335863154	0.169940031144207	0.451066029187816
AHCYL1	0.00674680880106368	0.0272349104779297	0.804346033880501	607.39984093814	0.135187424577171	0.0405169118924238	3.3365678247174	0.000848197298698629	0.00211624191918604	-0.00168875188796571	0.366597823908189
STRIP1	0.0841434333194268	0.0223423649424603	0.000165821775781747	243.142008793523	0.100631392653101	0.038426962580065	2.61877041266089	0.00882473180069051	0.017512542862312	0.493426717643323	0.282213703468074
ENSG00000258634	0.0250332901931904	0.0613104028696673	0.683050413686306	29.8030766058721	0.00272750575173565	0.10136348401941	0.0269081689340252	0.978532978010609	0.984519850813908	0.115292058023064	0.0431372550496504
KCNC4	-0.200638288366731	0.155160397385226	0.195975631544107	7.67568984415248	-0.209698541541479	0.288401389798989	-0.727106556898479	0.467160682351381	0.549611334880085	-1.32835603740586	-0.475596643529788
RBM15-AS1	0.10092652039144	0.0425980206176422	0.0178228882401288	67.8475829180733	0.137865317211601	0.0718368080285082	1.91914592247598	0.054965869095495	0.0885860497900618	0.600790134168975	0.373137105243673
RBM15	0.101381689870937	0.0348753047142891	0.00364940658319306	187.122241649697	0.305551510770416	0.0469643214359831	6.50603482447652	7.71603461498563e-11	6.03200023509361e-10	0.603701907801997	0.782618494325137
LAMTOR5-AS1	0.126604206625571	0.032275061722345	8.7575423963202e-05	404.321196767119	0.346481829370003	0.0389802919197839	8.88864121600256	6.18607286280351e-19	1.32328792087242e-17	0.765053366001164	0.882568307485082
SLC16A4	0.243190699178017	0.0699102026600957	0.000504011601390047	125.9675160269	0.609946586769739	0.0678414437156074	8.9907666076012	2.45511908086187e-19	5.4218684929633e-18	1.51087111141737	1.52593621121304
SLC16A4-AS1	0.266181681569452	0.0601022088430582	9.4751394912382e-06	75.487036704858	0.566972688678294	0.0891936230027745	6.35665050471891	2.06200406338229e-10	1.522163961498e-09	1.65794717723495	1.42099607803172
LAMTOR5	0.0879725836161334	0.0343197207216451	0.0103675076981197	222.722790662159	0.0346987059058809	0.0496247026045171	0.699222445369829	0.484413025554719	0.566183469010459	0.517922250347207	0.121209344181599
KCNA2	0.269469395121614	0.126892064167442	0.0337026771622839	46.7049324811938	0.539741804254356	0.26492389341552	2.03734664056065	0.0416153170198486	0.0693137012906105	1.67897907428721	1.35449960540519
KCNA3	0.237294547314291	0.164927498968722	0.150212589118719	46.322182443293	1.46824410598	0.237862670397187	6.17265459741243	6.71528111280839e-10	4.60640772944898e-09	1.47315272231962	3.62185629236223
ENSG00000261654	-0.286816820156082	0.0987850971389981	0.00369085087832034	7.9290799720946	-0.376601408025298	0.174179239725579	-2.16214864996906	0.0306067201157041	0.0528763315909425	-1.87965041872966	-0.88316518664602
ENSG00000232811	0.0425338634106787	0.103049518889348	0.679788547061958	16.4017146700554	-0.0357483749072698	0.139970044558069	-0.255400182375731	0.798414029944595	0.843574438017413	0.227245319286902	-0.0508189420826807
LRIF1	0.0942954875758856	0.0420360884742984	0.0248837149769844	321.456029799522	0.286585978818612	0.0591132779222311	4.8480813260879	1.24661297546262e-06	5.21519793958224e-06	0.558370623675054	0.736305603541022
DRAM2	-0.0449595865540934	0.0261013373497263	0.0849787541788697	412.647833343905	-0.0889189000157572	0.0464101953505011	-1.91593462049061	0.0553734181024984	0.0891570604608633	-0.332460750968688	-0.180658734003163
CEPT1	-0.0514485557927488	0.0188614610043708	0.00637760587427346	669.07295369589	-0.149005447281517	0.0264698155732565	-5.62925899008013	1.80985468265917e-08	1.01876233328902e-07	-0.373971463759641	-0.327387109889772
OVGP1	-0.44653110368662	0.0845589849502894	1.28687339852186e-07	24.7683978053326	-0.601344901738052	0.133123863971867	-4.51718334937402	6.26676402049704e-06	2.32597160644279e-05	-2.90136180437691	-1.43197768002665
ENSG00000260948	-0.425459893973142	0.0739050189157292	8.5699466082225e-09	21.5835795867354	-0.416841509393153	0.124121630809599	-3.35833091036793	0.000784146794819059	0.00197300760477834	-2.76656675413016	-0.98142952347175
ENSG00000243960	-0.31651132976443	0.0735953089921076	1.70259590894328e-05	15.0208267407574	-0.598226513720639	0.124209376030547	-4.81627500949297	1.46262909897579e-06	6.04684685632683e-06	-2.06960975040246	-1.42436273075763
WDR77	-0.185008320108376	0.0475861306104903	0.00010113099601701	46.2740280576365	-0.506495964801441	0.060685045773074	-8.34630605199566	7.0431151568015e-17	1.16864950412586e-15	-1.22836925993137	-1.20036126829099
ATP5PB	-0.0286737114856721	0.0373957734228624	0.443222183218772	292.561951734657	-0.220682584389569	0.0477499402680795	-4.62163058530764	3.80735552248759e-06	1.46152300986195e-05	-0.228278059134161	-0.502419132774193
C1orf162	-0.195388291557496	0.0883925050928328	0.0270731008987306	27.8403179266766	-0.448734829688735	0.150017501219254	-2.99121653168253	0.00277868385389903	0.00617940101679695	-1.29477117952068	-1.05931143384188
TMIGD3	-0.40043032298338	0.147510842108286	0.00663594069819267	16.1917971485851	-0.443211537342386	0.270244952500597	-1.64003631979549	0.100997615481668	0.150195727245972	-2.60644959307978	-1.04582382717441
RAP1A	-0.129936564729937	0.0156385784468526	9.67401377471592e-17	2786.22951367798	-0.223023333925608	0.0256116350437684	-8.7078912980166	3.09579976239944e-18	6.07872494924019e-17	-0.876068650030238	-0.508135127342182
INKA2	0.00503016371503837	0.0570733055491256	0.929769268191263	319.930899727906	-0.251781506029242	0.06184966986554	-4.07086257010928	4.68393776710274e-05	0.000148330064983663	-0.0126703359437968	-0.578361160926215
DDX20	-0.0474768065357438	0.0592624190558676	0.423057320536656	47.8727680473421	0.0793322266010322	0.0944529265217331	0.839912848891752	0.400957252857103	0.484314709019027	-0.348563708441113	0.230202193658121
KCND3	-0.250916342248064	0.141413651973731	0.0760064100794895	65.3367795816405	-0.879278573212079	0.339189936829283	-2.59228968120781	0.00953394557125898	0.0187883810754813	-1.64999076514091	-2.11067795613363
CTTNBP2NL	-0.0152746944521887	0.0312176842164977	0.62463200661195	440.0766703374	-0.011394220685127	0.0422130463062993	-0.269921782058801	0.787220429282123	0.834284243427018	-0.142562943635592	0.00865269770553744
WNT2B	0.036142828258977	0.0445492105302499	0.417192717279799	185.72389337066	0.0790599528279173	0.0702442820111677	1.12550019110948	0.260377136278091	0.337577509219335	0.186361102570512	0.229537314573806
ENSG00000273483	0.253807274559191	0.105133300810937	0.0157720845726153	7.73224111650089	0.463803029182614	0.177976067333627	2.60598537843399	0.00916103722435352	0.0181174684417635	1.57878661467575	1.16906087344056
ST7L	0.0337549601716354	0.0151252883873167	0.0256354353201258	1063.92218725235	0.0586603853989915	0.0197844010003103	2.96498162355643	0.00302701010588038	0.00668002302062123	0.171085624646247	0.179722580097603
CAPZA1	-0.106229202706842	0.0139970631199176	3.21409356109712e-14	996.686047090511	-0.16803391093908	0.0240078218286367	-6.99913187204049	2.57553358634087e-12	2.43387263177148e-11	-0.724409817975775	-0.373853676786064
MOV10	-0.313585439665915	0.0886057581234885	0.000401479977769832	29.0393271462402	-0.969469559935092	0.151787983494292	-6.38699808520449	1.69173755796334e-10	1.26454636130555e-09	-2.05089248128461	-2.33091988388073
RHOC	-0.159463884899417	0.133269946316556	0.231482787179253	9.94201221490798	-0.478322884683759	0.209483488586915	-2.28334408554258	0.0224101080936094	0.0402211431366301	-1.0649584508541	-1.13156400039162
SLC16A1	-0.164386095061527	0.0512015762785804	0.00132473347110604	257.573356597623	-0.31205581451968	0.069468457961913	-4.49205040207987	7.0540723165965e-06	2.59066608030059e-05	-1.09644641832956	-0.725548040434766
SLC16A1-AS1	-0.047276155237806	0.0206141594029006	0.0218259854059795	1301.38199148312	-0.103104016145516	0.0418725855048744	-2.4623274369698	0.0138038580750425	0.0261805641052552	-0.347280118075141	-0.215298085841383
ENSG00000287807	0.0599616203384231	0.0557736748431771	0.282335236786035	110.349557133166	-0.197661150205107	0.0617673758305316	-3.20008981355176	0.00137384769050801	0.00328043638884923	0.338732766030914	-0.446201929387113
LRIG2-DT	0.0137312483429188	0.0390067526799776	0.724821508784759	353.215915064082	-0.180825024103362	0.0543631268499079	-3.32624399259823	0.000880248386623907	0.00218820553176395	0.0429915437282602	-0.405088942345187
LRIG2	-0.132069776473937	0.019575106497194	1.51117555528668e-11	923.604065532761	-0.283840827186208	0.0229834986862075	-12.3497658499027	4.88534065832616e-35	4.97117150525144e-33	-0.889715060849996	-0.656648437187624
MAGI3	0.0143456716703708	0.062846231986061	0.81943928568811	457.664582266119	-0.0648503337636522	0.108646336994916	-0.596893881168648	0.550578232759355	0.627509275430805	0.04692208328545	-0.12188448590948
PHTF1	-0.2390240105086	0.0669022129449342	0.000353269536043073	84.1569442226123	-0.667647937178706	0.12895240931675	-5.1774754788702	2.24908493541729e-07	1.06160036751706e-06	-1.57391409578165	-1.593886412501
RSBN1	0.0529090987227335	0.0236886156591472	0.0255143896548985	474.203288922961	0.163843472305732	0.0343921903414655	4.76397317760222	1.89817747688895e-06	7.69210842009695e-06	0.293616941240606	0.436574474820479
ENSG00000231128	0.0986834701743437	0.0992377535428898	0.320021067100209	8.61999007202619	0.0794950623342343	0.169448901655031	0.469138846919601	0.638970393393295	0.707159999129774	0.586441073491832	0.230599830462968
PTPN22	-0.0682674672276597	0.0859062171823233	0.426802957119716	21.030024426263	-0.0653860704983593	0.140374930748313	-0.465795923458684	0.641361583314956	0.709294922630891	-0.481564053022049	-0.123192728512249
AP4B1-AS1	0.139379846219141	0.0747502823021234	0.062236611192093	55.8612708749064	0.00101218937508091	0.0777512646968997	0.0130183011045127	0.989613191927719	0.992577235142664	0.846780661413537	0.0389485373161274
AP4B1	-0.026352289781329	0.0393388710446315	0.502934827473412	140.519281399172	-0.17382473167189	0.0649801513496294	-2.67504350269386	0.00747195538713233	0.0150963662044979	-0.213427646673947	-0.387994574538394
DCLRE1B	-0.14715267143939	0.0750078319751296	0.0497821920718325	15.1249990711106	-0.269432584707738	0.122633919397173	-2.19704781541826	0.0280170314734065	0.0489273677481863	-0.986202144998476	-0.621464221844117
HIPK1-AS1	-0.0185537864130278	0.0463149271666815	0.688714222907555	44.5041980521101	0.0158296347430852	0.0638789124625749	0.247806891708737	0.804283822406605	0.848564528044877	-0.16353968733637	0.0751320058722371
HIPK1	-0.00945674124786668	0.0251665389041397	0.707090524114837	367.50653938383	0.0711582046680982	0.0330309225046507	2.15429056388235	0.031217392413758	0.0538253073840661	-0.105344800720515	0.210241636474227
TRIM33	-0.0971985458521246	0.014178388739744	7.11125624953707e-12	1353.09148499568	-0.205990550560049	0.0201127267429846	-10.2418012829563	1.28815429950985e-24	5.04792040178135e-23	-0.666639625326886	-0.466541912990837
BCAS2	0.0806697614277951	0.0389976970014623	0.0385857442390537	214.031056576935	0.125545894934536	0.0551914661906202	2.27473382390179	0.0229219021492781	0.0410022017258792	0.471205222838795	0.343053685496152
DENND2C	-0.027038115553136	0.0425509807687345	0.525148837106563	79.0002726159021	-0.0866356326369015	0.0746643104626016	-1.16033526728002	0.245912330993949	0.321585722255506	-0.217814956212806	-0.17508310801932
NRAS	-0.107119797849591	0.0359656288731037	0.00289763641887862	145.814182763987	-0.301538299853186	0.0495027776929997	-6.09134100965465	1.11968752427572e-09	7.44222476438477e-09	-0.730107061686445	-0.699864789930247
CSDE1	-0.0148024772827844	0.0164681620139511	0.368730303696652	1322.7553708431	-0.0267022014620268	0.0243838202470201	-1.09507867067262	0.273482172198787	0.351819141409322	-0.13954211389004	-0.0287286340518604
SIKE1	0.0491781430516596	0.0272587037742156	0.0712115172831409	201.119748763942	0.0995003507128433	0.0403464553305366	2.46614851038811	0.0136574695819336	0.0259296232099838	0.269749571308396	0.279451755003642
NHLH2	-0.0820636906264682	0.0560759644090953	0.143347599162895	43.2779870705081	-0.198252529575773	0.094393174071564	-2.10028459712	0.0357038133961902	0.0606747402778217	-0.569820145175512	-0.447646048554201
LINC01649	-0.154423978258572	0.107369747595788	0.150364615612077	18.5006338536117	-1.06920084815659	0.124989290835927	-8.5543396638687	1.18545368102528e-17	2.18118740231006e-16	-1.03271756491877	-2.57445875591971
SLC22A15	-0.0703717584876474	0.0198737323446352	0.000398699316617856	3858.92432647274	-0.222462699609735	0.0461333072811782	-4.82217106729083	1.42004078021321e-06	5.88530852609516e-06	-0.495025456044506	-0.506766086077911
ENSG00000237993	0.113917229417604	0.0742763468351496	0.125104811587953	50.9234875355999	-0.235169111338142	0.0727744591187106	-3.23147865591871	0.00123151521065812	0.00296963172949742	0.683893254480217	-0.537794514920887
MAB21L3	-0.0103321517635618	0.0588481570056967	0.860629358367825	33.850758643614	-0.00456708874416933	0.108917705461206	-0.0419315548820115	0.966553261353826	0.975290525810265	-0.110944906554693	0.025324216160903
ATP1A1	0.0224925728684914	0.0277607196080313	0.417807894443532	1113.11765815038	0.101166407732835	0.0565347093888383	1.78945658032883	0.0735413141603848	0.114004202020534	0.0990387852351	0.283520183825098
CD58	-0.0211844125845867	0.114859737357853	0.853670460066518	18.2644246852844	0.283345815674782	0.184468378710573	1.53601293433248	0.124535208112575	0.179602669999911	-0.180368117777592	0.728393285437619
TTF2	-0.1542468835182	0.0322159944096924	1.6853756968278e-06	365.435792088288	-0.232503823446659	0.056147456577836	-4.14095023386045	3.45870002535499e-05	0.000112468815443129	-1.03158466867069	-0.531286013744112
TRIM45	-0.199134500765463	0.0820678772181051	0.0152468903236128	31.7529245344201	-1.02991449064766	0.0916663148214375	-11.2354739323152	2.73024790069625e-29	1.72803112835132e-27	-1.31873612815387	-2.47852341441489
ENSG00000271427	0.239242216645989	0.0922997228390926	0.00954157598579941	11.5044820835881	0.273002532852529	0.156709973121216	1.74208780344414	0.0814930814320172	0.124621352857431	1.48561219612298	0.703135500477326
MAN1A2	0.045023339257946	0.0170715223861651	0.00835600380717816	1573.80077963068	0.0319945841652601	0.0301754769179568	1.06028429152087	0.289015283439623	0.368702270027657	0.243170794211381	0.114606012666375
GDAP2	-0.0329167680846337	0.0201569711278977	0.102464465965648	445.648970426599	-0.0955355042780807	0.0294356034598501	-3.24557654842681	0.00117213047005293	0.00283907140944698	-0.255421399988053	-0.196816154282301
WDR3	-0.0878412055536173	0.03696127806973	0.0174742648383022	104.720368358841	-0.135706068807341	0.0506786106382486	-2.67777800334802	0.00741123209012605	0.014990124383477	-0.606779599592039	-0.294910685588236
SPAG17	-0.188189312892204	0.146773014232512	0.199779774448405	9.89558068135559	-0.584560324518498	0.293549857169223	-1.9913493747044	0.0464424907854918	0.0762776703484205	-1.24871845145673	-1.39099057280486
WARS2	-0.225618023311204	0.0413025349492478	4.69288146579964e-08	226.53368507913	-0.442543688163375	0.0445117865950045	-9.94216862580484	2.72822003893247e-23	9.40980462117196e-22	-1.48815439131037	-1.04419297251837
WARS2-IT1	-0.0739634599158761	0.124245060584184	0.551640936888519	7.23807610756026	-0.721262944021887	0.170585042855201	-4.22817224739992	2.35597401417906e-05	7.87624318079197e-05	-0.518001999919901	-1.72481160682869
WARS2-AS1	0.112012501697835	0.0321576818877453	0.000495408340972557	1212.86094605895	0.410594561568203	0.057719586556594	7.11360884689663	1.13047252040966e-12	1.12607046408357e-11	0.671708483307422	1.03912842779766
ENSG00000227712	0.231318521202076	0.0849134339698928	0.006446356445568	49.0864761343859	0.350140622184112	0.111884901864849	3.12947159400527	0.00175121003431487	0.00406628673878106	1.43492336809528	0.891502898533314
ZNF697	0.365103115882237	0.138961352341514	0.00860472996417227	26.5038044899373	1.19282427527663	0.208778067386384	5.71336007756539	1.10766955083453e-08	6.4336353791455e-08	2.29075943101564	2.9492946910552
PHGDH	0.132224494035206	0.0462745881903928	0.00427142154855793	537.464210596391	0.613545185674774	0.0708454799140073	8.66032930286447	4.7040335372971e-18	9.00612158939065e-17	0.801007017171854	1.53472381171316
SEC22B	0.0608987873327795	0.0250065208677204	0.0148787782008812	419.518089079676	0.154302088826783	0.0331959347242605	4.64822244375649	3.34807747315991e-06	1.29766184555259e-05	0.344727935449832	0.413274888385842
ENSG00000290569	0.163903329437151	0.0755947979851363	0.0301447923374005	147.39917919794	0.424277274264624	0.194128482710926	2.18554880942643	0.0288486312780249	0.0502206135045994	1.00366031842166	1.07254093530603
NBPF8	-0.0195644823438329	0.0796069305121037	0.805865269829295	45.4588540688821	-0.0245831047725529	0.148088709230603	-0.166002559548765	0.86815493589303	0.899846912171331	-0.17000523016137	-0.0235539047698139
ENSG00000290999	0.130600723068607	0.0554327677300353	0.0184719108953188	217.587621581825	0.522107904598465	0.0856981084485957	6.09240873632166	1.11224255720159e-09	7.40075268010798e-09	0.790619559972759	1.31143849481063
NBPF26	0.177383091647215	0.133696831151604	0.184589363388211	26.5295985729777	-0.235115470644315	0.305629788422061	-0.769281920647181	0.441725967570161	0.524884443271434	1.08989197047805	-0.537663527000214
ENSG00000234998	0.622306454487234	0.139941588485107	8.71177747863022e-06	9.27031029367962	1.25188416412228	0.200562571822398	6.24186333844407	4.32388662568814e-10	3.06062044088871e-09	3.93611996903515	3.09351601786965
H2BP1	0.303790612752597	0.137896021455332	0.0275918468664191	11.8288409537328	0.701053257724331	0.215732127596855	3.24964698366305	0.00115548348108993	0.002800591492922	1.89853601088485	1.74841419455392
SRGAP2C	0.0200175457597778	0.0352424836938958	0.57003853194186	375.958357076341	0.0117442192232985	0.0664630802112809	0.176702903115001	0.85974176040588	0.893456172383654	0.0832057406203097	0.0651556232821555
SRGAP2-AS1	0.130858933780528	0.0984517483480055	0.183792481760606	21.1164699865721	-0.104417638166824	0.128013882818183	-0.815674330534348	0.414686424197321	0.498023901986585	0.792271364798439	-0.218505885831335
LINC02798	0.264442008088852	0.0918172548433922	0.00397560969854255	111.735043033348	0.793720633663336	0.162401502111911	4.88739711974083	1.02177858718253e-06	4.34521311907823e-06	1.64681827778309	1.97470334225724
ENSG00000272583	0.000572474379011406	0.0820456617065993	0.994432798119359	25.3320446189038	0.0332573594055206	0.140250166220784	0.237128841281844	0.812556838249627	0.855425655723442	-0.0411867081029982	0.117689647332447
EMBP1	-0.00904989039825932	0.0696807276797019	0.896664121521054	37.2401514495431	-0.114248353079517	0.116895153529854	-0.977357483433551	0.328392203903997	0.410808096957401	-0.102742127145458	-0.242512005313686
H3-7	0.162119806487661	0.0946669811919005	0.0867995053599756	22.9732100446327	0.677282265218202	0.13260224188266	5.10762303564617	3.26236669809246e-07	1.49729055184318e-06	0.992250908669604	1.69036660682667
LINC02802	0.0260982094023425	0.0938078029349204	0.780851645365948	16.3408221631092	-0.232961622804313	0.159735380839815	-1.4584221828596	0.144724209942569	0.204380501358859	0.122104473648854	-0.53240393712775
NBPF15	0.0128759975512187	0.0708477030399006	0.85578526667185	85.3809833233593	-0.0401470295001244	0.131378537158356	-0.305582862836518	0.759922270172764	0.811141603711502	0.0375204020611046	-0.0615602389929711
SRGAP2B	-0.0289630829940612	0.072754086527127	0.690559704802794	90.9312571533709	-0.256411780896633	0.136932274224381	-1.87254452866582	0.0611313074712652	0.0972545928138345	-0.230129203304034	-0.589668063088455
LINC01145	0.0412597497077742	0.129716187285361	0.750426447777931	16.270348061515	0.0913249254231592	0.241449008929017	0.378236903221282	0.705254613408969	0.764126093874133	0.219094661449103	0.25948777089199
NBPF20	0.0843071419999885	0.0529254792741303	0.111173528650584	76.1728780759098	0.275105259303022	0.0801626687686101	3.43183758136989	0.000599506481261422	0.00154515958184619	0.494473981664811	0.708270254445633
NBPF25P	0.0353329113779813	0.0969233038319189	0.715451033927576	21.2135119157595	0.0211877315944439	0.190415796952468	0.11127087108079	0.911401553449441	0.932669952852084	0.181179967355496	0.0882162133133097
GPR89A	0.00156730217384294	0.0308271255166651	0.959451695468131	228.26475512574	0.0125966607897582	0.051067935110251	0.246664776293836	0.805167668784137	0.849248546768196	-0.0348226756428496	0.0672372434163872
PDZK1	-0.105207236798653	0.0744865831119576	0.157822786969431	36.6191051638503	-0.266281471984072	0.0949933551947472	-2.80315893083432	0.00506047252846445	0.010657789222289	-0.717872179756703	-0.61376936046135
CD160	0.248260335114488	0.100746211898025	0.0137313684357508	10.2599883233967	0.365130929566419	0.145390004141166	2.51138949835847	0.0120256928887614	0.0231247871815835	1.54330217921469	0.928108487576708
RNF115	-0.137586123361102	0.0167138813999974	1.84347800892429e-16	1102.69574999838	-0.290354845382732	0.0217067790924412	-13.3762288797531	8.3266050046745e-41	1.31076419637688e-38	-0.925003792059302	-0.672555347369106
POLR3C	0.00872742513749629	0.0262525485978533	0.739556236865744	220.869523104756	0.0524781888614687	0.0390396545247047	1.34422779864151	0.17887473502431	0.245145834487517	0.0109814878476381	0.164625961991882
NUDT17	0.248638358816394	0.0852092166050778	0.00352312661673455	26.0575645573542	0.558488327456126	0.110454093948785	5.05629359211514	4.27483071028783e-07	1.92597436453232e-06	1.54572044207599	1.40027768765629
PIAS3	-0.0969635025396546	0.0433019532520827	0.0251402493171438	75.6191802414765	-0.207720388683235	0.0702576305972531	-2.9565527177251	0.0031109904493889	0.00684975757284457	-0.665136025128066	-0.470766092110985
ITGA10	0.527986826879369	0.139391878590796	0.000151994708202846	20.0176966164838	1.12597931765652	0.164460157149504	6.84651733995932	7.56694776474093e-12	6.76872481452154e-11	3.33274602346981	2.786062611428
PEX11B	-0.155372652765684	0.0418752006268851	0.000206953337053567	108.6560785109	-0.467296748136431	0.0550910563847336	-8.48226152849601	2.20858442307418e-17	3.94929202953206e-16	-1.03878634927396	-1.10463872041609
RBM8A	-0.00786240113467634	0.0354150715304712	0.824308272543946	255.970222505888	0.000180505940980859	0.0406262451397464	0.00444308698379467	0.996454941157177	0.997646613733034	-0.0951456162128296	0.0369176075141942
LIX1L-AS1	0.0782396145374616	0.0487291690527059	0.108361551579907	94.5219627661278	0.200869963982555	0.0675484806684832	2.97371550025516	0.00294217727131069	0.00650548449978099	0.455659282352049	0.526991335760917
LIX1L	0.0731958390536805	0.0330933498803116	0.0269805544077888	130.894182553574	0.0998471647129367	0.0530930865935378	1.88060576468895	0.0600255669873971	0.0957518528298874	0.423393646965454	0.280298657634665
ANKRD34A	0.24843063432164	0.106426839825672	0.0195807748686902	10.2517769051002	0.683522053455401	0.165419842646276	4.13204391033671	3.59551710899987e-05	0.000116608970089029	1.5443916036235	1.70560386101388
POLR3GL	0.0501463599929957	0.0364152650368168	0.168490683476391	104.210667738425	0.172015788402525	0.0545076255068633	3.15581144478337	0.00160052290942274	0.00375844300253506	0.275943370954064	0.456530866436906
TXNIP	-0.0933467398026535	0.0505037827977538	0.0645572436287628	1255.78297835309	-0.476604823723928	0.120583969296839	-3.95247250943185	7.73478174302856e-05	0.000235430854640721	-0.641999161061227	-1.12736858052176
LINC01719	0.209927081931148	0.0547403039068543	0.00012558280729818	67.6650134081536	0.424895652241244	0.0902863828964559	4.70608787959234	2.52515698888508e-06	1.00276717165341e-05	1.29807977104587	1.07405098373321
NOTCH2NLA	0.0861132940221371	0.167945648524991	0.608129697004054	12.9947448303298	-0.315999348947051	0.315742090714193	-1.00081477332425	0.316916365913333	0.3986726062012	0.506028152302819	-0.735177956416157
ENSG00000290578	-0.0373466796505509	0.0573934354144747	0.515231487279327	34.8814618630393	-0.160430217907205	0.0979437559805321	-1.63798310878637	0.101425217420947	0.150734257601791	-0.283760074427541	-0.355285834563865
ENSG00000287978	0.600143241518851	0.132913524205623	6.32298750460931e-06	24.5242927947315	1.34660209473703	0.215498863760208	6.24876656535614	4.13706681308737e-10	2.93628117778201e-09	3.79433924328064	3.32481251864831
ENSG00000289321	-0.040877045336485	0.0395309201560859	0.301111637959486	284.072953665864	-0.269658792054523	0.065757500444143	-4.10080660355365	4.11712541439424e-05	0.000131831042910836	-0.306344246219086	-0.622016608994282
ENSG00000290557	-0.156012633270981	0.0538518424209562	0.00376664002890373	124.541940466257	-0.277086053654917	0.0891045267981328	-3.10967426248342	0.00187293766863999	0.00432115319817254	-1.04288038115639	-0.640153614389029
ENSG00000291243	0.00662236668492166	0.0714296974007308	0.926132623943429	48.8537856297992	-0.180780129079882	0.113016057360126	-1.59959684758623	0.109688048252445	0.161304052553577	-0.00248482299761091	-0.404979310918848
NBPF12	-0.0384595796740815	0.028091140150865	0.170968021740612	881.738505792603	-0.141458226038133	0.063073272707932	-2.24276020515333	0.0249122819390482	0.0440847817787654	-0.290879429065043	-0.308957168981358
PRKAB2	-0.0670786817675137	0.026713442736771	0.0120374032719151	333.855316420686	-0.0293629281956491	0.0380300313606207	-0.772098448124178	0.440056121300625	0.523271589006063	-0.473959250164885	-0.0352259971067841
ENSG00000237188	0.044668265731666	0.0360633972347169	0.215492210043214	1012.39579883449	0.0546446478944416	0.0618988948868964	0.882804902967816	0.377341690978451	0.46051508733491	0.240899346370131	0.169916347773695
CHD1L	0.00248868181038378	0.0447192190455208	0.955619611705285	74.5630002100332	0.0302065165099528	0.0708142364349959	0.426559940919237	0.669699880511651	0.73371794653879	-0.0289284998412389	0.110239639909455
LINC00624	0.0462277648647327	0.0527331444693462	0.380684461099129	478.459603875845	0.00819073370162166	0.0515758445860037	0.158809492454621	0.873818969831172	0.904212495078447	0.250875648958351	0.0564781874323951
BCL9	0.0816973477964413	0.0306656734292123	0.00771876727544862	330.688773289799	0.0803039721272576	0.0441349977487281	1.81950778800191	0.0688339957388806	0.107758991374305	0.477778815816037	0.232575148160024
ENSG00000289419	-0.0131163173865956	0.0592618318845872	0.824836857101011	27.1052728190765	-0.0364782372165562	0.0929642638685507	-0.392389889389492	0.694770155387941	0.754541937728351	-0.128755547241926	-0.0526012297350027
ACP6	0.268939714232263	0.0551248351272875	1.06765928369539e-06	204.932528157882	0.695620304129629	0.072857321124988	9.54770630306707	1.32599440697585e-21	3.85816192538409e-20	1.67559064224816	1.73514719064884
GPR89B	0.0939034989180274	0.0406188377861647	0.020787526952322	389.957900338196	0.214767879459975	0.0524573801671253	4.09414040075469	4.23737496830824e-05	0.000135422474694259	0.555863025319258	0.560929357814205
ENSG00000290705	-0.0840670472252269	0.0699097346377103	0.229166590984408	77.1492598683591	-0.64349245438238	0.0972958645365535	-6.61376983952513	3.74654104852355e-11	3.03713877780399e-10	-0.582635857090671	-1.53489991850617
NBPF11	-0.103615570273606	0.0315061494786733	0.00100636531383469	420.846479068937	-0.338239341659026	0.0554754649332957	-6.09709791645241	1.08011364550561e-09	7.20258259338248e-09	-0.70769009851234	-0.789486918386047
LINC02805	0.139501571736368	0.0966098205453143	0.148747737035445	25.567953630605	-0.378583615776054	0.144185647583382	-2.62566782562128	0.00864791654616249	0.0172042910938886	0.847559354114817	-0.888005639911738
ENSG00000227733	-0.0768495154651073	0.0397496527669362	0.0531945695565086	396.792212287439	-0.299316441104778	0.0725794705286317	-4.1239821525937	3.72377761135928e-05	0.00012038710908551	-0.536464442658756	-0.694439120784015
LINC01138	-0.108466240307466	0.0468728603888421	0.0206648652739391	454.019893129715	-0.368663724421254	0.0876431012975456	-4.20642034527798	2.59447469906241e-05	8.60061825185952e-05	-0.738720415225779	-0.863781755969403
ENSG00000291232	-0.0342231945043152	0.0606761959924265	0.572733719119973	63.679795384535	-0.280635866485455	0.0786508252891263	-3.56812360777928	0.000359546887077217	0.000964622660770309	-0.263778766142119	-0.648822081708719
NBPF14	-0.203073201470357	0.17441962822609	0.244310752363134	10.0109447349076	-0.0675487688640904	0.326731024455462	-0.20674121466325	0.836211968037824	0.874778599756937	-1.34393246792944	-0.128473930930701
PDE4DIP	0.0746559372928137	0.0315035924843619	0.0177996597195363	1383.5908733666	0.401135805455568	0.0635095097302973	6.31615339433499	2.68153893588767e-10	1.95288984267217e-09	0.432734070139319	1.01603061330391
ENSG00000255148	0.177650541556729	0.112051688715353	0.112867792721201	7.60485642941026	0.0574501718818525	0.172966324004458	0.3321465736901	0.739778583714542	0.794289492529698	1.09160287955644	0.176767298559118
NBPF9	0.0625795855958091	0.0459848315549851	0.173553346768038	100.370116801903	0.0762242489353442	0.0873004720900443	0.87312527768148	0.382594797359154	0.466047022338684	0.35548020308897	0.222612665953005
ENSG00000274265	0.0931816309586698	0.0318607702511962	0.00344842820697206	726.642408193955	0.375518597422345	0.0643633940938875	5.83435045197543	5.40005160013574e-09	3.27164968326645e-08	0.551245149593268	0.953474658593463
ENSG00000289614	-0.0789744135506629	0.124495304670947	0.525848150548886	11.7324983012424	0.340433590949167	0.20846521717329	1.63304744822815	0.102459017851201	0.151955402572909	-0.550057670010505	0.867798808473281
ENSG00000291233	0.142268194223891	0.0534544250726611	0.00777966182085203	178.316300731847	0.219324836817748	0.0807458215559988	2.71623760327514	0.00660285122055286	0.013507865575935	0.865257769264702	0.572057222245043
ENSG00000272755	0.110896489108826	0.0685372698131742	0.10565257823952	33.4515482476287	0.153900775508982	0.125745271350677	1.22390904926982	0.220986539499977	0.293406147960681	0.664569217216057	0.412294901117109
LINC00869	-0.00230027474929388	0.101777679300837	0.981968566373048	45.6024528777556	0.3435856083373	0.217216760985256	1.58176379566134	0.113703502852345	0.166152897138566	-0.0595640280747368	0.875495879001922
H2BC18	0.304416380984401	0.0941812776941822	0.00122824362351782	69.9850345177192	0.909282560306699	0.128058925006662	7.10050127516995	1.24305188101947e-12	1.22890657781087e-11	1.90253912515289	2.25689985016627
ENSG00000290791	0.207675792760444	0.0778775565869512	0.00766008553823617	100.30864863139	0.590101198955781	0.102343348655538	5.76589692156656	8.12246948103919e-09	4.80718646856619e-08	1.28367800479649	1.47747475594081
ENSG00000290792	0.181138402480772	0.0813600150183436	0.0259886630911214	79.3776412809239	0.558059772079823	0.10878931666229	5.12972954699389	2.90158751447719e-07	1.34308717872935e-06	1.11391514329938	1.39923117662838
ENSG00000264207	0.014282531935887	0.0952207701113378	0.880769450563293	18.1286835855424	0.276720221076293	0.151582991930748	1.82553608126904	0.0679201714846789	0.10655483120995	0.0465181708476712	0.712213911202326
H2BC21	0.111548352492289	0.0646105646063296	0.0842624717798574	127.337798126898	0.416182040273462	0.0927722455879533	4.48606194272724	7.25516568878584e-06	2.66027556551976e-05	0.668739265292209	1.05277277437823
H2AC20	0.0476640952902326	0.120884970065996	0.693364744266353	15.6210168684288	-0.0764041437200231	0.203491968851752	-0.375465155461173	0.707314555981717	0.765727355085597	0.260064026583976	-0.150098318245406
BOLA1	0.123738888387088	0.0422757457136239	0.00342306654357088	60.3190994191408	0.216884495917433	0.0595773255817844	3.64038656988229	0.000272229017197387	0.000748568832299413	0.746723582320916	0.566098030492366
SV2A	-0.0660603761221017	0.0689011596468787	0.337674542938008	150.216175527386	-0.297979973976115	0.142589093064886	-2.0897809753269	0.0366374790937053	0.062026757050084	-0.467445027084847	-0.691175534172071
SF3B4	0.0480659034455706	0.0436021234621095	0.270298550031088	76.3373261987915	-0.0302145892534064	0.066137208340132	-0.456847061007142	0.64778097708529	0.714938755256843	0.262634441440305	-0.037305711277377
MTMR11	0.135834522876389	0.0620519801264698	0.0285936326557371	40.7185220260796	0.0508552876490393	0.108878363616501	0.467083504562628	0.64044013543656	0.708531139744748	0.824100803701262	0.160662917517535
OTUD7B	-0.0849374490129133	0.0153715073664245	3.28282651496647e-08	3670.73865812935	-0.169445518875688	0.0309127407588522	-5.48141364098119	4.21940674098129e-08	2.22928953974164e-07	-0.588203921492355	-0.377300753533725
ENSG00000285184	0.226226446582277	0.043347417997656	1.7997530368476e-07	329.488735167395	0.593587316093481	0.0708312098942453	8.3803074517538	5.27896257282865e-17	8.93159845700521e-16	1.40234875735535	1.48598768152968
VPS45	-0.0597809705959281	0.0200044218234949	0.00280453430713643	734.915467048159	-0.0179483676545719	0.0358766492750311	-0.500279931857052	0.616877982646699	0.687127830927542	-0.427274918442303	-0.00735220495420989
ANP32E	-0.0824934066038246	0.0528958971381695	0.118868002668104	79.8936197236782	-0.284714505330192	0.0871156764092066	-3.26823503031542	0.00108220456699776	0.00263616501983397	-0.572569089709177	-0.658781915993577
CA14	-0.0790197755870413	0.0530813411808484	0.136578381310605	121.169514096831	-0.707802898619414	0.0744146915200257	-9.51160159588833	1.87749328710315e-21	5.38624164515043e-20	-0.550347856385946	-1.69194284183659
APH1A	-0.167710978354523	0.0521800784188529	0.00130862928631658	119.131975254301	-0.556769324714313	0.0675398291923705	-8.2435702217797	1.67146753295193e-16	2.65847055456898e-15	-1.11771609466225	-1.32312632612919
C1orf54	0.0212025512475115	0.085149538186316	0.803357908584713	16.5101445815785	-0.0433857450917364	0.136473694891492	-0.317905550415644	0.750556582230907	0.803239461448509	0.0907863625415823	-0.0694690222454689
MRPS21	-0.129323947394076	0.0363988510945552	0.000380911027834463	195.669518063778	-0.302603302458489	0.0497408620683025	-6.08359585812897	1.17516603090456e-09	7.79409721181136e-09	-0.872149663617391	-0.702465473605746
PRPF3	-0.135584273649347	0.0261481077053499	2.15734223820064e-07	525.277012979257	-0.231318026889175	0.0471562266524133	-4.9053548875785	9.32585666798085e-07	3.99079061595891e-06	-0.912197719880647	-0.528390357213175
RPRD2	0.00747388145873237	0.01450652147709	0.606407412388579	1580.51065784839	0.00667015712064713	0.0232312186694445	0.287120413937657	0.77402012189148	0.822716843854668	0.00296241891599598	0.0527650146459677
TARS2	-0.108876709759817	0.0277758213020218	8.86086435515665e-05	178.035988164213	-0.24031897995744	0.0470612125619426	-5.10651908174123	3.28147487525113e-07	1.50545995694694e-06	-0.741346237435643	-0.550370239320507
ECM1	0.12356930861293	0.0921067170691688	0.179729470300561	27.0542231392253	-0.252356681395575	0.167369380581564	-1.50778284844398	0.131610113268271	0.188183764162334	0.745638760211064	-0.579765710716348
FALEC	0.164022467289527	0.0490986505257666	0.000835760160502594	59.2824974438426	0.299919312288307	0.0716380962729654	4.18658964841155	2.83177116219013e-05	9.32681710751393e-05	1.00442245752121	0.768864944261831
MCL1	-0.0725487825308945	0.0392777626089092	0.0647369752858497	176.082935420723	0.0898368469086449	0.0602808432022396	1.49030508095658	0.136144037135393	0.193809002624801	-0.508952139385811	0.255853956776149
ENSA	0.0608614657594221	0.048280876251425	0.207463502473791	601.670473735637	0.83531036037779	0.0654528376430446	12.7620190423716	2.67184750516797e-37	3.28067249001224e-35	0.344489184878583	2.07626339741217
ENSG00000288880	-0.0596422814626964	0.0369083987486398	0.106104218829401	165.034977387303	-0.177230347237907	0.0513643098255932	-3.45045709442393	0.000559638116511693	0.00144812969457453	-0.426387707459315	-0.396310919271694
GOLPH3L	-0.0399675410895159	0.0297252289299151	0.178765332266994	221.967052721898	0.0273558032529439	0.0444426413492961	0.615530545044375	0.538204403647404	0.616304943196835	-0.30052603870576	0.103278339163228
CTSK	-0.0472544882023608	0.0750490497800795	0.528924875572964	34.9197511800938	0.00490726863266886	0.139967496878902	0.0350600585285494	0.972031850494046	0.979607131906427	-0.347141511456382	0.0484601281700285
ARNT	-0.0572326670610543	0.019104343607185	0.00273731797479817	780.196729293157	-0.0637016024937171	0.0320867251957859	-1.98529460719423	0.0471117036869056	0.0772665501785777	-0.410973115759966	-0.119079340977083
SETDB1	-0.11337771504372	0.0197603725964982	9.60103374979232e-09	483.913732532676	-0.204290423459128	0.0286508081097222	-7.13035467190908	1.00110626844379e-12	1.00756148919113e-11	-0.77013970689727	-0.462390286717229
CERS2	0.059292001594392	0.031064758304462	0.0563062156705915	747.811620312429	-0.101031205011534	0.0356949327914122	-2.83040748674111	0.00464887535546105	0.00987236092434933	0.334449134788324	-0.210236383596058
ANXA9	0.0442457122820151	0.0602723163113388	0.462889766465138	23.3912963057756	0.135475892899626	0.0887965699609041	1.52568835664794	0.127087495574387	0.182781312938393	0.238196221383378	0.367302249280832
MINDY1	-0.0291252704354983	0.0280124058484221	0.298466491706539	411.689996794254	0.0623156820834958	0.0423720688587318	1.47067829732968	0.141378138134967	0.200438961447911	-0.231166735776786	0.188648633770297
BNIPL	0.176390993357958	0.0910279923789602	0.052651717704897	20.1781694524284	0.786582392510783	0.115232391839136	6.82605281342113	8.72828084894626e-12	7.74734827353698e-11	1.08354539899172	1.95727211049802
C1orf56	0.162525487548828	0.0409820510490804	7.31586430952289e-05	127.049100103949	0.160466521608205	0.05682666992291	2.82378893265945	0.00474596274294867	0.0100646104547644	0.994846098968011	0.428328128277955
CDC42SE1	0.0429536091880316	0.0242982548742728	0.077100166292809	543.156177878291	0.00826942505103579	0.0483137553739233	0.171160883417874	0.864097264068365	0.896719310190355	0.229930483257955	0.0566703478147315
MLLT11	-0.059894047531673	0.0925836077893882	0.517684699878278	53.3468407863052	-0.0813290395908676	0.142624150583375	-0.570233296802877	0.568519475378383	0.643537071938975	-0.427998285132813	-0.162124670322911
GABPB2	0.0250942563626201	0.0290762570155394	0.388110114032995	627.927725696106	0.0350639891179401	0.0541602539794421	0.647411829554004	0.517365441820382	0.597644048384834	0.115682065905069	0.122101347714553
SEMA6C	-0.340590160484487	0.12627447069685	0.00699208386806022	12.3147428115019	-0.14967446046321	0.231459067446916	-0.646656284042697	0.517854422079169	0.598133873438739	-2.22364491216713	-0.329020806982774
SCNM1	0.0694470332944405	0.0416975285551214	0.0958140022208568	106.108425821358	0.00236756028243744	0.0582440822969653	0.0406489413013003	0.967575766858774	0.976161835780286	0.399412087883025	0.0422582860204553
LYSMD1	0.0893368113066819	0.0353996449688319	0.0116138858598782	53.9842818891504	0.0760995664071999	0.0567623024016746	1.34067088872975	0.180027330247524	0.246432060089104	0.52664937814841	0.222308197387435
VPS72	0.0142631276391125	0.0329313215348044	0.664929498459161	115.523654253776	-0.0115775436284211	0.0471830493514572	-0.245375061331503	0.806166037033436	0.850058170841119	0.0463940392389839	0.00820503214716666
PIP5K1A	-0.148407610598251	0.0268303850299927	3.17818737941502e-08	753.109746574131	-0.457168460371959	0.0380370551650419	-12.0190287704533	2.82269676356215e-33	2.51151830875786e-31	-0.994230140983298	-1.07990594275089
PSMD4	0.0570042973101287	0.0283337553978581	0.0442319127352356	372.684021175843	0.242316305887155	0.036780420566932	6.58818746909635	4.45228263675397e-11	3.58400968547792e-10	0.319814416699513	0.628201252303559
ZNF687	-0.0741020302482248	0.0483560322666037	0.125417400892886	43.8620287690691	-0.0967376457501058	0.0624732846746115	-1.54846421560765	0.121510570846493	0.175941957063735	-0.518888450919422	-0.19975172428595
PI4KB	-0.0685721936392317	0.0227522644191834	0.00257944789522644	427.799134134601	-0.0398921449587263	0.0324090582763081	-1.2308949127315	0.218362170549141	0.290550098047543	-0.483513424345191	-0.0609378235522478
ENSG00000273481	-0.0935430452028972	0.090703836795557	0.302399236730231	8.26118243467506	-0.066410156399184	0.154181268332833	-0.43072778630815	0.666666312511293	0.731482196105862	-0.643254950199552	-0.125693495619598
RFX5	0.0538909153771771	0.0956036748265783	0.572964555197415	17.5556987740007	-0.0271564785856	0.162527640026787	-0.167088370821875	0.867300516122732	0.899281703875948	0.299897739878577	-0.0298379563141219
SELENBP1	-0.0742927636887277	0.139087088006316	0.593240765069026	10.0126179346639	0.0438972794091928	0.24690042078293	0.17779345725695	0.858885185839127	0.893019496036188	-0.520108595564458	0.143671805614853
PSMB4	0.014013673575476	0.0415011077418126	0.735611984159082	254.305692588539	-0.0634531122269301	0.0511151939377749	-1.24137477213086	0.21446733424196	0.286028918325012	0.0447982517403369	-0.11847254003863
CGN	0.174011942648192	0.0462376310889739	0.000167600762758758	172.580278672521	0.476099320615941	0.0587739440615078	8.10051678882901	5.47262103259916e-16	8.23486390346498e-15	1.06832632688702	1.19908780881198
TUFT1	0.0793345565057168	0.10334217257258	0.442672505404652	12.8990354905621	0.427245997619953	0.157710932893366	2.70904489486996	0.00674772083844162	0.0137766902119962	0.462663757160812	1.07979041087429
SNX27	0.0336816691467497	0.019547410408309	0.084874824735964	878.018268350618	0.156988353644912	0.0256850360895763	6.11205501512306	9.83562622034371e-10	6.59456001915874e-09	0.170616773188906	0.419834614179738
ENSG00000250734	0.138429197792082	0.0703625928942141	0.0491406629833111	21.9332345968	0.0955427695064583	0.0984403029356911	0.970565577890128	0.331764654159092	0.414155942306553	0.840699249656223	0.269787537482807
MRPL9	-0.0161698128191712	0.0394619794831548	0.681984389072166	72.7045141640561	-0.119254064046438	0.0574587418678942	-2.07547294231781	0.0379427240353694	0.0639119981890282	-0.148289122953004	-0.254735703857813
TDRKH	0.101794221451663	0.0292566548727392	0.00050262657761504	164.15739312783	0.0946827930659407	0.0541722795326367	1.74780891413104	0.0804971212387	0.123292804904314	0.606340921693862	0.267687517558883
TDRKH-AS1	0.0361936792051864	0.0405462205600302	0.372043373481967	53.7695910809738	-0.0297206504175822	0.0653223642571079	-0.454984303700371	0.649120531176913	0.716116967603531	0.186686402159032	-0.0360995370758998
ENSG00000269489	0.249228862823394	0.0631813145716406	7.99129731658183e-05	27.4442659962917	0.354266395561004	0.106401052281368	3.32953845817407	0.000869900498624956	0.00216452680136104	1.5494979668777	0.901577833013906
C2CD4D	-0.00132736745215775	0.0683337794947038	0.984502256343013	18.9179807265056	-0.0610578192516498	0.110129494834536	-0.55441840846892	0.579292530656814	0.653258386214974	-0.0533402236616945	-0.112623353090327
C2CD4D-AS1	-0.339815130469274	0.073324410878359	3.57962882403743e-06	29.2160173034859	-0.92032839195061	0.0873422681193372	-10.5370333489983	5.83093172826054e-26	2.67815712147388e-24	-2.21868695240763	-2.21091958272109
THEM4	0.0087405038713532	0.0296383648378412	0.768066403593423	515.214493050309	-0.0226583136947076	0.0499235236200809	-0.453860466002717	0.649929259770212	0.716747326893465	0.011065154073326	-0.0188536601788884
ENSG00000285651	0.17561094786037	0.0578141779484099	0.00238544170296223	179.768450357988	-0.0225708189198158	0.0724602715768672	-0.311492331295947	0.755426371862169	0.807372072010528	1.07855535459124	-0.0186400022670491
FLG-AS1	0.0151436312693437	0.0820178926871769	0.853512867727343	210.745029595053	-0.66951830305823	0.149762248773081	-4.47054119808711	7.80219121772141e-06	2.84443305320651e-05	0.0520267263363715	-1.59845375345009
HRNR	0.0325665768683072	0.136779932510162	0.811807646072637	9.68249948270795	-0.594111608881031	0.187570998009049	-3.16739589375308	0.00153810770300302	0.00362493508303387	0.163483394434374	-1.41431433670741
FLG	0.118423997765883	0.135965404952611	0.383761662519736	14.7254106316094	-0.643188307661503	0.206916844268133	-3.10843860941562	0.00188078715538501	0.00433817630906464	0.712723590954354	-1.53415720726021
S100A6	-0.0832379676891359	0.06942675345248	0.230554324284845	616.984196483384	0.436182875661764	0.132510079513262	3.2916958261889	0.000995852575880522	0.00244620068585856	-0.577332136077708	1.10161382493687
S100A4	0.270174849786968	0.189281618071589	0.153473354620721	10.4604542077949	1.2147898965311	0.235069782788887	5.16778414528118	2.36885664915413e-07	1.11442150099925e-06	1.68349195220719	3.00293365149927
ENSG00000285867	-0.0685923972026473	0.106262412778712	0.518603158823172	13.8404647851471	0.0637356367620794	0.195373446774603	0.32622466263601	0.744254383097686	0.797932197909842	-0.483642668958234	0.192116092848943
S100A16	-0.0593075488168438	0.0718372805530777	0.409041383145314	52.4538480539191	-0.251564265585207	0.146790633591043	-1.7137623800035	0.0865723751578923	0.131406791301966	-0.424246382664466	-0.577830670508964
S100A13	-0.0223033774238734	0.0562089506420893	0.691519335428803	167.462364657925	-0.564202925161539	0.0804773404442185	-7.0107053991503	2.37119551732154e-12	2.25349221042457e-11	-0.187526269767296	-1.34127881067431
S100A1	0.0704738385863062	0.0544397476727261	0.195482717897174	549.733688922865	-0.521363780430983	0.0984772510666742	-5.29425603155792	1.19501908743226e-07	5.87713259074162e-07	0.405980684218627	-1.23666773853391
ENSG00000272030	-0.120114497787358	0.0829574489467886	0.147643645826203	12.0801604214373	-0.229525431726224	0.126888788062007	-1.80887086425682	0.0704710677940702	0.109929374661742	-0.813235712336822	-0.524012928506568
CHTOP	-0.0199944895159893	0.0185409212615867	0.280856248717118	534.972392295954	-0.0113050263267977	0.0295617825712917	-0.382420319191995	0.702149621132146	0.76098574332187	-0.17275603750302	0.00887050591605122
SNAPIN	0.129503792895195	0.0389621223204176	0.000887876733753214	124.084904728187	0.190681282310326	0.0624688848505706	3.05242014110621	0.00227004124706581	0.00515404581958309	0.783602366377669	0.502111079160724
ILF2	-0.0420665064791975	0.0363229263634003	0.246812833865262	154.279550868801	-0.121135203357345	0.0423005260260088	-2.86368077982916	0.00418749785330873	0.00898477812933833	-0.313953371498492	-0.259329352993367
INTS3	0.0436642626017102	0.025198114374862	0.0831243785593148	430.568866082314	0.0278456755897511	0.0465925951793449	0.597641652768366	0.550079065203326	0.627173221673571	0.23447661819313	0.104474583175279
SLC27A3	-0.0809122101308205	0.111349412988833	0.467439514314203	12.6838364816244	-0.718835524788758	0.171007681605427	-4.20352768975229	2.6278698808454e-05	8.70505529953426e-05	-0.562453986640737	-1.71888396914803
ENSG00000284738	0.00676752914417103	0.0497831724751844	0.891868639258559	110.234325465017	0.0266821595580845	0.100352586746182	0.265884123401528	0.790328452815925	0.836695382625373	-0.00155620137338854	0.10163333458615
DENND4B	0.0892592535849672	0.0326131406971178	0.00620191267628473	401.849609430944	0.314876050925824	0.0424018660119762	7.42599513985749	1.11935108082277e-13	1.27976975988234e-12	0.526153232120835	0.805388560091124
CRTC2	-0.0847273304398383	0.0401545964601995	0.03485592791216	152.444213006014	-0.130957427959329	0.0649186733510505	-2.01725360669605	0.0436690544025582	0.0722573572892208	-0.586859767834328	-0.28331473955699
SLC39A1	0.0588436154824009	0.042823022113846	0.169407009404256	89.0765502099717	0.114313059817135	0.056594599889838	2.01985807903311	0.0433981107034637	0.071867146460744	0.33158075516904	0.315623657838074
ENSG00000282386	0.00455543471656671	0.0850201968400374	0.957269298664897	9.85538541935446	0.0381046718622112	0.133852327218766	0.284676947005438	0.775891653796123	0.824507989823275	-0.0157072341604968	0.12952654455071
CREB3L4	-0.213758546518793	0.0507792425029609	2.55862279584807e-05	22.0511521347443	-0.363279853076134	0.0876021587311722	-4.14692809330126	3.36965832111706e-05	0.00010970897464793	-1.41228789897934	-0.850634608489652
JTB	0.129462294036163	0.0530350300246675	0.0146437599361989	187.31717061279	0.285621043574892	0.0724205587781786	3.94392211816175	8.01597005125035e-05	0.000243266001654192	0.783336893210037	0.733949279412085
JTB-DT	0.238142013080899	0.0702471603732492	0.000698776016199927	19.2352806199107	0.428175736888885	0.106079373797483	4.03637127144358	5.42842886370235e-05	0.000169919787239412	1.47857406224958	1.08206078817397
RAB13	0.0610186038068504	0.106367625294879	0.566199480053445	8.82909664637108	-0.0798688062095728	0.159646640585056	-0.500284916217957	0.616874473501106	0.687127830927542	0.345494415773572	-0.158558852644868
RPS27	0.0437900623893287	0.0483949689699968	0.36554623040827	829.764941855897	-0.0504114564434245	0.0905514886604616	-0.55671593243984	0.577721529550428	0.651910006816553	0.23528137448969	-0.0866254617979334
NUP210L	0.202436249668571	0.0529219281469534	0.000130673079695482	939.224388756746	1.19153696696699	0.0700730808841381	17.0042040671386	7.64362532925237e-65	5.63121165256681e-62	1.25016002059233	2.9461511478474
TPM3	-0.096861548065989	0.025383041999241	0.000135635538156829	428.999055288523	-0.358628849559499	0.0382483221845355	-9.37632892311546	6.83097445799215e-21	1.84476374732111e-19	-0.664483810158565	-0.839277087991421
C1orf43	0.0497569380843105	0.0273385015747065	0.068754185413309	511.650584918818	0.137919670250654	0.0326763924314556	4.22077408147074	2.43464842025114e-05	8.1175515213949e-05	0.273452192399905	0.373269832676146
UBAP2L	-0.0861775361165245	0.0167869843146363	2.84263280689745e-07	516.088479340882	-0.111440150095877	0.0272439177856107	-4.0904597852933	4.30518858142299e-05	0.000137351400125842	-0.596136907102321	-0.235654512552004
HAX1	0.0222019252343669	0.0401874100859516	0.58063342575231	159.520498844842	-0.0153366559481234	0.0473216571283369	-0.324093805644426	0.745867016435949	0.799151589568444	0.097179477536176	-0.000974534170826157
ATP8B2	0.0517378060770205	0.0840096353367435	0.537989814296416	73.0856868279941	0.666046635590648	0.125358692561798	5.31312685207138	1.07759968258519e-07	5.34102017057428e-07	0.286124042010833	1.66292975511304
IL6R	-0.252466144526776	0.0693665058424197	0.000273064787658483	125.767348147054	-0.254439168963211	0.113646177702138	-2.23887132948796	0.0251642894500332	0.0444709156678864	-1.65990503579135	-0.584851042333954
UBE2Q1	0.0714241653020233	0.039853887385416	0.073108856948405	215.329130097444	0.232447291995648	0.0401610144480738	5.78788397629225	7.12786148168461e-09	4.24720002490027e-08	0.412060037949988	0.60410160860963
ADAR	0.0113965033629143	0.0228218336766485	0.617519852045097	796.576951845579	0.112557921889328	0.0334281476603998	3.36716000637594	0.00075946609559918	0.00191430772529707	0.0280559006791696	0.311337697846644
KCNN3	0.138689969093248	0.0710254454269319	0.0508575211440173	158.13291558565	0.154832871404572	0.107554160093197	1.43958049851728	0.149986120250549	0.210664559046336	0.842367434877741	0.414571033182503
PMVK	0.107797204773256	0.0449084683006624	0.0163782434746147	233.494178810885	0.104187351475895	0.0586556936360684	1.77625299467652	0.0756912270148842	0.116923678533938	0.644742724412711	0.290897178996805
PBXIP1	-0.0264921171861594	0.113501228187385	0.815444447579449	20.5477770895667	-0.312107077699264	0.220303190848258	-1.41671610155769	0.156565947499386	0.218755243593058	-0.214322139316575	-0.725673222583275
PYGO2	0.17245344072205	0.0468467564952637	0.000232116257501641	104.10704578982	0.373252558373325	0.0538582742784615	6.93027326578477	4.20028464050741e-12	3.87191403948276e-11	1.05835640355085	0.947941103338779
ENSG00000271380	0.306382447479983	0.0669869194246019	4.79036435259226e-06	52.0837791206283	0.490135433807376	0.0940290828473611	5.21259400778183	1.86218146312443e-07	8.90616935544684e-07	1.91511628781532	1.23336330284612
SHC1	-0.222066261422127	0.0491031058847325	6.112839867437e-06	36.2949354170115	-0.162593792224219	0.0813428595768391	-1.9988698832333	0.0456224340779418	0.0750780906761554	-1.46543334544672	-0.360569176012015
CKS1B	0.1978049866615	0.0490629458683084	5.53848947045498e-05	68.6552438414324	0.125233706210728	0.0629524300751572	1.98933871275842	0.0466638293982162	0.0766138714437819	1.22053327688693	0.342291336076874
FLAD1	0.0384714723945388	0.0324948613424919	0.236442829904676	128.227864665369	0.113365306697661	0.0479373055992817	2.36486605328438	0.0180365930323045	0.0332697015992975	0.201257717787581	0.313309291606529
ZBTB7B	0.00404972931613268	0.0367071110803896	0.912151257687477	130.721022152352	0.0197253707610595	0.0557812481452936	0.353620103832756	0.72362360596791	0.779762437088519	-0.0189422921276695	0.0846452005025111
DCST2	-0.350309016779093	0.080888476878883	1.48591930326965e-05	17.1002048484992	-0.687743960367719	0.121226305842682	-5.67322377422126	1.40134981360927e-08	8.02801271137032e-08	-2.28581759899367	-1.64295990695995
ADAM15	-0.0754133636879601	0.0516089068631531	0.143947651095615	263.815828490487	-0.599848298351638	0.0865379011519605	-6.93162522278308	4.16032948138718e-12	3.83700292379515e-11	-0.527277207868023	-1.42832304859536
EFNA4	0.33433879470424	0.102238967955518	0.00107482910572539	12.71654238208	0.424140747017871	0.166694367135929	2.54442159207462	0.0109458883039182	0.0212659673820216	2.09395638670146	1.07220754252358
EFNA1	-0.0117839552086751	0.043224774380859	0.785145030110505	349.76819315421	-0.176212517549357	0.0675836496034555	-2.60732467961226	0.00912527875634601	0.0180525654279679	-0.120232266938528	-0.39382542952522
SLC50A1	0.0388301883234895	0.0685223934012623	0.570932420286928	35.1351961875942	0.219245486738713	0.102266470428565	2.14386480554112	0.0320437208976573	0.055095337144609	0.203552466514621	0.57186345327756
DPM3	0.118854132659361	0.0552960458503063	0.031601542837907	89.6853372574975	0.158087280482392	0.0882086734551209	1.79219655267602	0.0731014866847619	0.113456069921627	0.715475215344582	0.422518139151951
KRTCAP2	0.154882917263481	0.0479136212157529	0.00122692984203281	247.788234815192	0.217077415972528	0.0620698941931097	3.49730604175293	0.000469982330623937	0.00123500279147263	0.945955662223479	0.566569131722977
MTX1	0.0183234786475134	0.0515167824425334	0.722080377656685	48.0119737479147	0.18818520387822	0.0701056960833116	2.68430690217506	0.00726803543499949	0.0147328501696919	0.0723685905646594	0.496015779112801
GBAP1	0.0512355991242405	0.0631038080678081	0.416834306727346	35.2691843447552	0.0581021437063862	0.0993395150405175	0.584884511291284	0.558625373841412	0.634654102000983	0.282911364031981	0.178359381500988
GBA1	0.0575696129831063	0.0491201252275636	0.241190303099124	55.1680453276152	0.0246234123975656	0.0706880297645288	0.34833920933416	0.727585450726093	0.783344176738948	0.323430808714042	0.0966059758682654
ENTREP3	0.286981965021022	0.0489994915192971	4.71769790398665e-09	99.9437546126098	0.566874379558865	0.0679319429361148	8.34473967706135	7.1370921778554e-17	1.18317699128479e-15	1.791009079761	1.42075601202552
SCAMP3	0.0725103283828715	0.0331594601722605	0.0287632490315984	260.992060610801	0.148150064484925	0.0326944995537391	4.53134522647807	5.86092691429451e-06	2.18736680663579e-05	0.419008353165389	0.398251949289288
CLK2	0.0280515348212215	0.026308783615397	0.286314178874008	192.113102453422	0.0614424881934584	0.0452919039465536	1.35658876840248	0.174911912487701	0.240412507776006	0.13460013011881	0.186516337488525
HCN3	0.07097342061088	0.158713210702795	0.654744886647882	28.4094563882745	0.483879299325529	0.238703873572402	2.02711121559894	0.0426510401307313	0.0707954990201703	0.409176570217603	1.21808613193814
FDPS	0.0542130822285638	0.0452266962493492	0.230645981824627	989.064046555717	0.42314009187043	0.0999611932453396	4.23304362555874	2.30549761162747e-05	7.72610171232801e-05	0.301958679782408	1.06976399215686
RUSC1-AS1	0.360364441919804	0.0882053775240702	4.39790539151805e-05	19.2947293049239	0.263742516162974	0.143157700360847	1.84232154818203	0.0654281296469657	0.103101924352996	2.26044556657431	0.680522997822917
RUSC1	0.136705517935548	0.163184428865904	0.402178827415574	11.3201492554016	0.107518341886246	0.339850929085362	0.31636912741598	0.751722347203354	0.804206679297826	0.829672663331558	0.299031292791744
ASH1L	-0.0159396758150998	0.0118435486019554	0.178349918050973	4098.10493828111	0.0158165134455665	0.020087279138079	0.787389538266707	0.431053869050783	0.514557791740223	-0.146816908996176	0.075099964312819
ASH1L-AS1	0.141030324474024	0.054398533616103	0.009527035576187	46.5319592931232	0.105934903828116	0.0740326058852304	1.43092226136606	0.152452496174561	0.213802640260646	0.857338968331995	0.295164615387918
MSTO1	0.0244627617181	0.0350854574008361	0.485656579930372	304.758012030812	0.183555965372908	0.0339819105218733	5.40157873862794	6.60569321777574e-08	3.38330527488858e-07	0.111642319089574	0.484711407695485
ENSG00000287839	-0.114952166601486	0.0824446494141601	0.163228525002935	14.1261062639657	-0.142290114157114	0.135301760113362	-1.05165013402558	0.292960097285382	0.372839902695008	-0.780211661935729	-0.310988598613642
YY1AP1	0.0173289207094092	0.0221628947106442	0.43427988635338	778.133700778459	0.0803405501473737	0.0372467153614531	2.15698349150322	0.0310069507532731	0.0534824891340872	0.0660062844102907	0.2326644698756
DAP3	0.0136516663154972	0.0225913309537017	0.545652297364014	724.867769687308	0.106441345774495	0.0302609441088381	3.51744960076799	0.000435715084126273	0.00115169351599278	0.0424824479748175	0.29640132156683
GON4L	-0.0441339895220251	0.0206084846627003	0.0322301439855289	730.974894122529	-0.051821903366857	0.0368917688920558	-1.40470096509838	0.16011021867418	0.223081171612153	-0.327179307950729	-0.0900697034088579
SYT11	0.0338879711634655	0.0231325859984535	0.142935865449109	2780.52616357687	-0.100903961822523	0.0358214915224231	-2.81685539976358	0.00484963543828358	0.0102631949330469	0.171936511879154	-0.20992566202333
RIT1	0.0554233456226601	0.0340780182155067	0.103871722790559	105.217601478844	0.141110928158712	0.0508098130346562	2.77723769742004	0.00548230700964607	0.011431351806143	0.309700879553438	0.381062726613179
KHDC4	-0.094650468617053	0.0225705972886583	2.74647177024105e-05	384.225648746842	-0.190979581336994	0.0362492685329479	-5.26850855385973	1.37536634741654e-07	6.70677717413762e-07	-0.650339270311466	-0.429885868754496
ARHGEF2	0.0188649529975375	0.0163920442155956	0.24978971073888	2004.30099028583	-0.0499309817930822	0.0301963657592036	-1.65354275382837	0.0982204523871161	0.14653902730384	0.0758324667830304	-0.0854521664713174
ARHGEF2-AS2	-0.0565029405152799	0.0470838886216653	0.2301205824701	42.5145142507142	-0.0898696036796495	0.0710317538423705	-1.26520321994418	0.205798488509237	0.276086864401131	-0.406304967716187	-0.18298030531821
ENSG00000285677	0.110581257967499	0.0862875825819997	0.200002963690203	10.1097506963298	0.0328472238698558	0.140355887556327	0.234028115540744	0.814963151617391	0.857468798999663	0.662552645879514	0.116688116644133
SSR2	0.100911219062294	0.0333657642491469	0.00249131710694016	158.189270594816	0.100688401987388	0.0407531058517868	2.47069272103032	0.0134851635455753	0.0256421373304156	0.600692249735228	0.282352917442098
UBQLN4	0.167144609556587	0.0364746556494571	4.59479835566534e-06	122.053944123204	0.241249687272724	0.0524320158149734	4.60119038955256	4.20083226286589e-06	1.60055706697277e-05	1.02439517524784	0.625596622413715
LAMTOR2	-0.0101549608716253	0.0348752883688839	0.77091421914192	77.2337058555263	-0.0914229983409457	0.055102511247014	-1.65914395318779	0.0970867882112406	0.145106261890337	-0.109811395213549	-0.186773618233242
MEX3A	0.261280814206309	0.111809838280632	0.0194479183517588	15.7418302563059	0.5468659960935	0.148780727356744	3.67565077687941	0.000237243873431546	0.000660453092633344	1.62659574219869	1.3718965294361
LMNA	-0.111967577736561	0.0367614260431187	0.00232069987646501	433.631528479162	0.0832500692912876	0.0536458145623072	1.55184649483878	0.120698957872607	0.174835501855893	-0.761118889784347	0.239769371688468
SEMA4A	-0.653491306117878	0.130469206441618	5.47766782872341e-07	11.2229088591091	-1.27927694340968	0.236580497581187	-5.40736432837483	6.39589572302917e-08	3.28681940364819e-07	-4.22531098741564	-3.08745418787143
SLC25A44	-0.0895323017025673	0.0270795571030422	0.000945472534795003	168.341197305148	-0.164810663598136	0.0397987490904665	-4.14110160154796	3.45641804665645e-05	0.000112414458031641	-0.617597744039815	-0.365982666236469
PMF1	-0.0614722998432231	0.0368543236590279	0.0953195620759831	311.011410982097	-0.241337803043168	0.0474703449259724	-5.083969864123	3.69626609850977e-07	1.68259587252479e-06	-0.438094554048088	-0.552858154893746
BGLAP	0.605165821650553	0.107122422083639	1.61110170495157e-08	30.4311134798112	1.02929518706916	0.12971091110319	7.93530149711391	2.09984588995624e-15	2.91886502650672e-14	3.82646928946342	2.54996474758592
PAQR6	0.0210073103738571	0.0403046609747307	0.602218448933985	693.223476603497	-0.568632163011734	0.0533138256679617	-10.665754255813	1.47199820297227e-26	7.30761803297661e-25	0.0895373833072468	-1.35209479038604
SMG5	0.0376285250178284	0.0232654711368648	0.105801683176704	623.666173763974	0.134330184306671	0.0362335914420999	3.70733838298438	0.00020944899857815	0.00058895139783395	0.195865282538533	0.364504485576088
TMEM79	0.144626560653771	0.0628884428352274	0.0214634114093189	82.2950885608553	0.390438355491382	0.0716966418062767	5.44569934734658	5.1602234375976e-08	2.6870510396854e-07	0.880344521555553	0.989907969703993
GLMP	-0.0127674518948952	0.0485896173283117	0.792734869065333	63.2855551582525	-0.204158282399071	0.0726038289714309	-2.81194924966569	0.00492422720869334	0.0104043153297825	-0.126523812940832	-0.462067604785709
CCT3	0.1257205271788	0.0446189285230042	0.00483765011949234	699.866701081791	0.695600701535564	0.0452490593875805	15.3727107469218	2.49507583906179e-53	9.37842995996735e-51	0.759400362825304	1.73509932208389
TSACC	0.373992017678401	0.0802736909841719	3.17808977008244e-06	55.0101334931189	0.522933856427067	0.0804061062054941	6.50365850437532	7.83897412452154e-11	6.12031477004823e-10	2.34762279959034	1.31345542831548
MIR9-1HG	0.13840140670644	0.0565055251659961	0.0143117128355748	352.89101056045	0.445010918799142	0.131868831816246	3.374648221797	0.000739101021644222	0.00186808873564475	0.840521466755457	1.12317146954699
MEF2D	0.0193287858453515	0.0257635315354906	0.453111248204874	417.166166552507	0.219451854712933	0.0367003752791643	5.97955342537114	2.23750170816259e-09	1.4319077991987e-08	0.0787996610199699	0.572367393661394
NAXE	-0.119026039562621	0.0332639669799797	0.000345932357944766	321.259659587089	-0.202428532203353	0.0533968726529041	-3.79101850251044	0.000150030775700845	0.000433385637838484	-0.806272714811293	-0.457843640380088
GPATCH4	0.00414884956780175	0.0461506199129585	0.928368250877072	129.777747838462	-0.0377207144314041	0.0591578772196021	-0.637627923858385	0.523715914000033	0.603579231841099	-0.018308208015467	-0.0556352976271788
HAPLN2	-0.0192593626048682	0.0208040885214298	0.354576475215818	5642.14682079286	-0.238613950762749	0.0689378892605286	-3.46128889819913	0.000537595560704205	0.00139555109754053	-0.168053342675826	-0.546206642376423
BCAN	-0.0384261326281514	0.161499028268003	0.811932174787094	40.7057780923733	0.308693132043757	0.318261079658219	0.969936796466798	0.332077997229194	0.414433700566967	-0.290665464309432	0.790290178055763
NES	0.0599530129732719	0.0619389358680842	0.333075631010113	135.094936205806	0.315395787263946	0.0998781765255358	3.15780482018821	0.00158961949485569	0.00373534216078745	0.33867770368595	0.806657730516988
ISG20L2	0.0187346295990371	0.0370495646526875	0.613092572364445	109.886335981646	0.122368277321631	0.0497809656952889	2.45813385924756	0.0139661106862275	0.0264474425888277	0.0749987724062925	0.335294100485084
METTL25B	0.0485568406769662	0.030329834444395	0.109385859787476	221.73794713823	0.167384751407986	0.0468937679342338	3.56944555282346	0.00035773755590124	0.000960188036226907	0.265775025662749	0.445222103197873
MRPL24	0.0488495734464841	0.0396493282433476	0.217934000443881	115.235181179189	-0.116283394380817	0.0519883258714763	-2.23672127216193	0.0253045628059792	0.0446887944923314	0.267647672222324	-0.247481475496109
HDGF	0.0408457812089275	0.0356432422272931	0.251811107083606	275.76240667078	0.1141936421991	0.0406500293686507	2.80918966044256	0.00496663777858784	0.0104855037375093	0.216446455420052	0.31533204592253
PRCC	-0.0949019491838374	0.0175467462435924	6.35472635107067e-08	389.142322626661	-0.154112914276309	0.0246832956315295	-6.24361173551928	4.27580607002934e-10	3.02891523837694e-09	-0.651948021593273	-0.339859291619997
ARHGEF11	0.154122794020687	0.0259492753082771	2.86089414714283e-09	678.80237169166	0.307591634672226	0.0395206776825011	7.7830556738763	7.07934601469135e-15	9.29347076967821e-14	0.941093062871122	0.787600375966566
ETV3	0.0394159109536819	0.0470040132935544	0.40171357100689	73.6948693323787	0.0803436933930935	0.0650046333231214	1.23596871924076	0.216470191284797	0.288303419125273	0.207299404276668	0.232672145526148
IFI16	-0.14509966579378	0.0597978552490388	0.0152451308581249	379.776604638254	-0.0310127116781625	0.111272261827966	-0.278710176001545	0.780467252530433	0.828462097694976	-0.97306882218883	-0.039254686754786
DUSP23	0.0408104422697393	0.0644826345824533	0.526805198297241	31.327742249558	0.25102584207514	0.102824891304496	2.44129450457454	0.014634714657724	0.0275887589115621	0.216220387996856	0.649469508805908
SNHG28	-0.0774914793505311	0.0899856068086044	0.389153144966487	23.753188872665	-0.489103258802143	0.151459293975559	-3.22927201074282	0.00124105791372579	0.0029899025055594	-0.540571162461224	-1.15788914067376
VSIG8	0.0732268047307408	0.106796209880501	0.492922129400275	9.90707845755136	-0.0201540447989687	0.170134992455588	-0.118459139463798	0.905703869065032	0.9282834646878	0.423591738107445	-0.0127383594239638
ENSG00000272668	-0.0843452821195121	0.120130207991415	0.482607131208616	18.3250815952633	-0.376062089979261	0.211243439844486	-1.78023085713863	0.0750381874064574	0.11605116597969	-0.58441575900734	-0.881848198658153
TAGLN2	-0.409377978091485	0.116163866344763	0.000424856252150603	28.0226410340705	-0.23975218990832	0.174676434178273	-1.37255028725645	0.169892195506742	0.234607064503035	-2.6636888136223	-0.548986166060179
LINC01133	-0.242208080982153	0.0986168855251672	0.0140473296820545	8.72329477500844	-0.593238377655325	0.150741296978348	-3.93547348700692	8.30328308946231e-05	0.000250828059605899	-1.5942829756565	-1.41218194925378
KCNJ10	0.0872093118094718	0.0235550413175464	0.000213600765877681	1659.76012311052	0.0337910279469963	0.0505729900492127	0.668163537772122	0.504029207488758	0.585285287404826	0.513039509254983	0.11899283950966
PIGM	-0.0108366620673632	0.0370608977977043	0.769979662312939	677.465015514504	-0.0684651613834147	0.0618651875286341	-1.10668316250922	0.268430937588388	0.346185423569866	-0.114172319345683	-0.130711716128116
ENSG00000225279	0.107713509742959	0.045848411787603	0.0188067227489783	197.447483173284	0.150157069949764	0.0579613448816348	2.59064157769986	0.00957972078484929	0.0188624435979639	0.64420731728765	0.403152957346031
KCNJ9	0.0220259599446728	0.0757824850880325	0.771321229457017	110.816785463734	0.227412878968505	0.141631226081371	1.60566906931844	0.108346640782004	0.159527414655284	0.0960538065192511	0.591807821054359
IGSF8	0.00781346177277137	0.0343800185547584	0.820215722666773	791.977774803047	-0.365568220625594	0.0566046158978388	-6.45827579300916	1.05902614092879e-10	8.10014263439639e-10	0.00513475482438058	-0.8562226888378
ENSG00000227741	-0.112203782079035	0.0891080003648603	0.207962202605911	8.65025279537603	-0.304313262957239	0.150608563049416	-2.0205575087878	0.0433255912889964	0.0717661014156184	-0.762629917231049	-0.706641112550384
PEA15	0.0322205867655386	0.0361018032776354	0.372129039112009	1631.51455647443	-0.0178219443936187	0.0639083555167673	-0.278867203662327	0.780346738153945	0.828381914888724	0.161270054340391	-0.00704348560523635
DCAF8	-0.0789188773776486	0.0200093014950663	8.00970345389714e-05	1226.55241248974	-0.22357715492324	0.0222194540059355	-10.0622254202788	8.11430359097019e-24	2.94771683507868e-22	-0.549702398465408	-0.509487530820369
DCAF8-DT	-0.0519249135723485	0.0720003172508488	0.470801126832212	13.3699145067708	-0.112340792660339	0.101314017303787	-1.10883760855606	0.267500243099159	0.345184577692167	-0.377018781484142	-0.237853837138809
PEX19	0.0248089254643795	0.0294076717476978	0.398881301296331	158.283344192106	-0.0246537510983861	0.0406599991196301	-0.606339194102038	0.544289537118342	0.621688353156318	0.113856770001878	-0.0237264196025604
COPA	0.0188263065220492	0.0215549448996414	0.382439589309149	3074.34627920114	0.270631644311501	0.0551112648924939	4.91064113370334	9.0779090957127e-07	3.89464080421236e-06	0.0755852406542914	0.697345907950158
NCSTN	0.0632029723352508	0.0341228998178877	0.0639948486107297	324.709219203831	0.22430971473751	0.0372369839026289	6.02384219205448	1.70324442867283e-09	1.10888497303981e-08	0.359468082665359	0.584230047518637
VANGL2	-0.0709805174429322	0.0531172209806467	0.181451390013509	77.8383445757109	-0.0666114904031148	0.071940856382449	-0.925920175998428	0.35448746524647	0.437157692327384	-0.498919759935054	-0.12618514329702
ENSG00000228863	-0.140685172209885	0.176992024035092	0.426690697734333	10.0479744706484	0.0286216308419289	0.34779970445758	0.0822934306012895	0.934413378323637	0.950368895811691	-0.944828778425491	0.106369427513882
USF1	-0.0817165695719597	0.0514617734686239	0.112307110004441	63.6177073397958	-0.150991700624576	0.098399787923258	-1.53447180945486	0.124913623340839	0.18007663702971	-0.567599570247901	-0.332237442291755
ENSG00000289121	-0.0163275450181268	0.0499035362701274	0.743530140094183	84.4109024134491	-0.0667407040710623	0.0776413387648421	-0.859602695327094	0.39000808875287	0.473230712079212	-0.149298154706418	-0.12650067668183
ARHGAP30	-0.0639707831891656	0.0692482907726277	0.355596379664582	56.7379551808453	-0.388823882563774	0.0919631231182336	-4.22804129937907	2.35734528217856e-05	7.87834973818993e-05	-0.454077651019571	-0.913011864811999
PFDN2	0.0359207209070343	0.0338192642890832	0.288173106025743	569.947246427817	0.117793504508563	0.0477549332258078	2.46662483960724	0.0136393174805613	0.025900499985254	0.184940255259305	0.324122731593761
NIT1	0.0508358464904681	0.0290841211148469	0.0804830646535763	117.267545620584	0.0254445463897166	0.0469088259180611	0.542425564736204	0.587525372315042	0.660383394806447	0.280354098593104	0.0986111444548495
DEDD	-0.0160978861737602	0.0332470491187379	0.628251087381242	147.454304612294	-0.148333071873933	0.0466139366942089	-3.18216143912086	0.00146180311540458	0.00346639497611968	-0.147828999594446	-0.325745202407477
UFC1	0.0126389924965161	0.0446657575958647	0.777201154359151	121.700609264761	-0.0640311153274991	0.0632299532473395	-1.01267061003549	0.311217520480128	0.392791358336394	0.0360042523624508	-0.119883995015878
USP21	-0.00908685857370768	0.0515151084616821	0.859985904387402	88.733797523485	0.226263172394142	0.0742746579728355	3.04630379418097	0.00231673627390969	0.00524889109840717	-0.102978616987989	0.589000294476799
PPOX	0.0402743190308055	0.0260933136109895	0.122716109426351	130.72027281553	0.0194081677509125	0.0393085604998901	0.493738959252063	0.621490547092767	0.691178847675538	0.212790743476528	0.0838706064440549
B4GALT3	0.100432262874521	0.0483888350511909	0.0379378545755494	54.3750793987117	0.165223357246044	0.0788490433407119	2.09543895836635	0.0361319893888176	0.0613175141033117	0.597628309682675	0.439944085580554
ADAMTS4	-0.0674060438802702	0.0343208155452306	0.0495302198042667	819.846556787397	-0.518068167032844	0.0521151455108042	-9.94083700534696	2.76494036657547e-23	9.50087158051995e-22	-0.476053424777445	-1.22862001365266
NDUFS2	0.0308385783737542	0.0296855367968684	0.298878287853866	938.295466720327	0.189625918918758	0.045932920730039	4.12832269110959	3.65419058059133e-05	0.000118291787956168	0.152429181265465	0.499533933968305
TOMM40L	0.124398551624341	0.0587523675621238	0.0342312713505155	40.7389453570615	0.211046058600951	0.0934585108518312	2.25817912865681	0.0239344939342132	0.0425794947629035	0.750943526995213	0.551840855398345
NR1I3	0.106771106530125	0.0898316927402637	0.234609569855451	13.8010929895874	0.243710927713839	0.133864479342892	1.82057950630486	0.0686708004052365	0.107531308813794	0.638178651152484	0.631606849811106
MPZ	0.0627081085081703	0.0999435182630526	0.530373822222329	25.593512675847	-0.151246045661449	0.184801051302342	-0.818426327099214	0.413113793855588	0.49662096829399	0.356302379540401	-0.332858540289118
SDHC	-0.0685767000409572	0.0231084013133889	0.00300125833475188	352.962174412039	-0.111355583118752	0.0429648031271873	-2.59178618342809	0.00954790922355532	0.0188102751668021	-0.483542252336335	-0.23544800417747
ENSG00000289106	0.0786679265576383	0.0611453425278132	0.198243274842148	27.9625299184525	0.265501396456255	0.0971464848331662	2.73300054975959	0.00627602275592607	0.01290951386181	0.458399245603616	0.684818096485694
ENSG00000288670	0.0899410072114438	0.0500106759578512	0.0721079194141533	57.8918599163288	0.281331276694134	0.0720441187005886	3.90498602479033	9.42308304596301e-05	0.000281515561298535	0.530514491658678	0.72347388090796
ENSG00000283696	-0.241582013814045	0.069513617212705	0.000510245669304807	27.7793652181247	-0.41148913428394	0.106554154156178	-3.86178406222262	0.00011256203584541	0.000332344914427822	-1.59027794905716	-0.968359288241937
ENSG00000288093	-0.255690983774116	0.0758054499203573	0.000743567982577477	13.1232560993294	-0.399475425278558	0.119893814245502	-3.33191022232863	0.000862520761455779	0.00214790527102387	-1.68053471839114	-0.939022405179954
ENSG00000283360	-0.257668113508608	0.0947607791160904	0.00654512962420096	17.5164203776817	-0.757484328292109	0.13809737662224	-5.48514640045752	4.13127135234837e-08	2.18460395542786e-07	-1.69318265391687	-1.8132624353116
HSPA6	-0.0803928668192098	0.306210462824832	0.792904214750765	46.9315864204559	1.92163064971369	0.586342211214802	3.27731930766574	0.00104797782480056	0.00256297773474428	-0.559131685323642	4.72900380271348
ATF6-DT	0.295320257528126	0.0567069196751064	1.91057124789976e-07	40.1804013287151	0.341394965387555	0.0793247983320212	4.30376089906481	1.67922888027526e-05	5.77878129987101e-05	1.84435013481909	0.870146437291751
DUSP12	0.201558285413959	0.0386848424183828	1.88570964055132e-07	189.889499016042	0.238959031225576	0.0496778593385323	4.81017166213177	1.50800728652892e-06	6.22188131794124e-06	1.24454357818468	0.620002953667428
OLFML2B	-0.0974545334041108	0.108212918271871	0.367810967193112	20.7535026599063	-0.449541246530289	0.193920125082966	-2.31817737502984	0.0204396831184548	0.0370931208666569	-0.668277208332405	-1.06128066387477
NOS1AP	0.0792733786785237	0.0244318088890246	0.00117583065552879	1573.75319372936	0.101579998413993	0.0443858289008077	2.28856824192697	0.0221044508768078	0.0397500269721779	0.462272395278765	0.284530151807777
ENSG00000285636	0.196173308709362	0.0851411851071344	0.0212173576319916	67.4342335240047	-0.249675024480462	0.0848505106455449	-2.94252824857421	0.00325544083495514	0.00714559758052719	1.21009523775507	-0.57321723719366
C1orf226	0.257388854618105	0.0522574355628602	8.41872855280748e-07	65.3703305424837	0.445531970879936	0.0683376337633162	6.51956976478015	7.05093393157846e-11	5.5379147612713e-10	1.60169841094036	1.12444385295136
UHMK1	0.038956066584076	0.0256259788471984	0.12846607533476	472.256926369854	0.141652042908577	0.0277501464521407	5.10455118328391	3.31580523370275e-07	1.52067980065581e-06	0.204357724812149	0.382384102062909
UAP1	-0.033038315437902	0.0389510656991944	0.396326289735541	86.8465061563136	-0.0500053150853556	0.0700659059129523	-0.713689695919734	0.475419079402736	0.557986463801716	-0.256198952953163	-0.085633684693713
DDR2	-0.156673257726563	0.070814887844255	0.0269366994563884	151.095266254085	-0.492923351703406	0.153374711260352	-3.21385023419325	0.00130967965411651	0.00314043482222599	-1.04710647485938	-1.16721761855515
HSD17B7	0.160029057074992	0.0475027048008073	0.000754849739458463	672.227377612382	0.61508797819372	0.104031293628271	5.91252840122874	3.36895732540452e-09	2.10160136540915e-08	0.978876134465075	1.53849123472107
RGS5	-0.0277373194979961	0.0392942115395333	0.480257678261018	183.700895561267	-0.0626611145115225	0.0644534082891453	-0.972192412702485	0.330954834452877	0.413368109382414	-0.222287847525726	-0.116538520798455
RGS5-AS1	0.00873786261127284	0.068975356341474	0.899192936171706	40.2764802567343	-0.239226307250368	0.0884255114279004	-2.7053991929176	0.00682223511661202	0.0139164831518175	0.0110482576164976	-0.547701986625354
ENSG00000232995	-0.0915232806221229	0.0450980315319795	0.0424145515752057	36.823411548027	-0.270648727219295	0.0682771947576778	-3.96396964139861	7.37136309742244e-05	0.000225487071131584	-0.630334274459805	-0.624433981693657
NUF2	0.00754884316108225	0.0527694366373008	0.886248070083701	221.496233573188	-0.292735749652341	0.0491511358297305	-5.95582878626522	2.58757119272794e-09	1.63799836453284e-08	0.00344195789701467	-0.678369397809981
PBX1	0.0106171527138378	0.0312066074467752	0.733689874997337	2827.54747620365	0.0309673707799608	0.0489257524848603	0.632946233980631	0.526768754278421	0.605960084710508	0.0230703013077722	0.112097608396659
ENSG00000269887	0.116884172121245	0.0878836284949483	0.183522221986628	7.82706746698388	0.14496611462516	0.153075114213832	0.947026009875493	0.343625525348796	0.425958737775886	0.702873142026047	0.390476901244651
ENSG00000271917	0.165605013424215	0.0834957312584453	0.0473233285043213	18.0454606474554	0.198009075916203	0.131136283650746	1.50994881358357	0.131056485710667	0.187464923409371	1.01454619453696	0.520005188633632
RXRG	-0.170840194460991	0.0790957432183126	0.0307791404569021	68.977155614873	-0.591210238521838	0.125858492624055	-4.69742030271895	2.63467935382321e-06	1.04221486981778e-05	-1.13773406458614	-1.4072293338237
MGST3	0.116557315368337	0.0285423679529393	4.43319537112129e-05	1227.95603789202	0.101851087858469	0.0471252467675027	2.16128497662753	0.0306733327052197	0.0529864417337026	0.700782200260922	0.285192138820145
ALDH9A1	0.0508920751569526	0.0308284267811095	0.0987760528366445	157.810966515639	0.0171100672146389	0.0546453174830001	0.31311131498068	0.754196092912896	0.80629113299685	0.280713800101804	0.0782587586236074
TMCO1	-0.0573950974223473	0.0246987227941322	0.0201357698431485	481.567870908824	-0.246300756061327	0.0348412619702675	-7.06922603066195	1.5580019900089e-12	1.51291776793931e-11	-0.412012202220108	-0.564977440642274
TMCO1-AS1	0.128706860173569	0.0348629235480336	0.000222674574819355	87.320228714575	0.216898413534702	0.0511442588608026	4.24091419772112	2.22611229048638e-05	7.49005045052578e-05	0.778504292384026	0.566132016625222
UCK2	0.0187451806425735	0.0293266460703718	0.522701959691289	433.435657885703	0.0962329572657232	0.0372379683917668	2.58426980369316	0.00975854226833377	0.0191878756803855	0.0750662686944974	0.271472941846713
ENSG00000236364	0.0475970549233655	0.0803921121111637	0.553809569559121	27.2902939742102	0.102843009873081	0.116557282003674	0.882338778883323	0.37759363174149	0.460686242012106	0.259635161334031	0.287614363308541
FAM78B	0.266790667148125	0.116274027937042	0.0217618394497891	31.3273615344772	0.641540887712672	0.198394061511435	3.23366981262035	0.0012221065811085	0.00294810203154635	1.66184293086243	1.60308793111675
POGK	0.0705926015382991	0.02287576442763	0.00202928704203487	468.664582872712	0.161131823714814	0.0360929424370855	4.46435820508919	8.03091119376742e-06	2.92145610047024e-05	0.406740425035553	0.429952763109191
TADA1	-0.0206577372628935	0.0287183518211538	0.471942651116071	229.483555191513	-0.0637930736079476	0.0444693284355938	-1.43454097132006	0.151417945837322	0.212497388481545	-0.176998912714537	-0.119302708912875
ILDR2	-0.0144123901843427	0.0912352817024789	0.874480846623359	72.067002136898	-0.580768930393289	0.156000744253453	-3.72285999770437	0.000196978758828794	0.000556947310425041	-0.137046680037401	-1.38173217591483
MAEL	-0.53422270099311	0.18064164016373	0.00310283722840136	10.962113962134	-2.02021857240207	0.237712001907504	-8.498597278181	1.9189539941007e-17	3.45486751352362e-16	-3.46233544689087	-4.89679699081169
POU2F1-DT	0.344798756006697	0.0850876348184095	5.07213310885023e-05	15.2607944628636	0.678557529557448	0.127471753595363	5.32319914348563	1.01958019092892e-07	5.0684555888067e-07	2.1608700109554	1.69348073925461
POU2F1	-0.0661436040461966	0.0173187253057555	0.000133887424341964	2451.40681448956	-0.101425857821808	0.0228346676815567	-4.44174880213949	8.92306928543852e-06	3.21237470874134e-05	-0.467977446075634	-0.211200106234912
ENSG00000272033	-0.227028475619401	0.0712785079250432	0.00144708906192906	15.8519930887308	-0.274276445673473	0.115190992211554	-2.38105810539204	0.017262988725719	0.0319643838695378	-1.49717722352263	-0.633292690692214
CD247	0.174506956671188	0.108259144411418	0.106975576896271	43.5953975452256	0.994525114485512	0.158874869882851	6.25980128398432	3.8546833944089e-10	2.75250131857225e-09	1.07149299083323	2.46505795044391
CREG1	0.11775835147381	0.0478362622335866	0.0138281689347288	159.040269884855	0.110659937147187	0.0877233774242341	1.26146462204744	0.207141498482614	0.277645885965562	0.708465371962347	0.306702913001374
MPZL1	0.0815897608724337	0.119230472284488	0.493783900662718	36.5677869002824	-0.135049455994836	0.245115626280386	-0.550962246039565	0.581659555560859	0.655309866302905	0.477090569387631	-0.293307269583333
ADCY10	0.185178504644266	0.105892190394735	0.0803349996864604	73.3505054817769	0.992088392396697	0.145799902985271	6.80445166343437	1.01434837598216e-11	8.92607185324389e-11	1.13976016034089	2.45910759564989
MPC2	0.0744252031948493	0.0321557595330173	0.0206391223802135	192.488192025352	0.0432013132727527	0.0483165512343443	0.894130730962527	0.371251948642098	0.454249621412491	0.4312580365014	0.141972290739747
DCAF6	-0.0721998853061544	0.0214180115996725	0.000748988001400455	1024.48797557307	-0.0829146103954347	0.0337394896241821	-2.45749450625974	0.0139909950628884	0.0264863960394983	-0.506720202084665	-0.165996555788028
TIPRL	-0.0227706342451541	0.0238398391426784	0.339501594661535	258.718792579568	-0.116437363489322	0.0389697436562113	-2.9878914399983	0.00280909314876126	0.00623723660203555	-0.190515367572268	-0.247857460442084
SFT2D2	-0.0840547926089494	0.0316244898007815	0.00786287688685139	515.665805584761	0.0745329273197552	0.0449603761524933	1.65774696961964	0.0973685490755873	0.145421175549316	-0.582557462843765	0.218482542238961
TBX19	-0.0293357468893278	0.057193616006329	0.608007314803627	74.4033446065959	0.181229202662483	0.0922216199171551	1.96514876690829	0.0493970216912238	0.0805983651230474	-0.232513178840828	0.479029568263704
ENSG00000285622	-0.235129520755607	0.0897695795193024	0.00881217572672642	54.5569102421729	-0.501596051569526	0.134991858241233	-3.71575040231807	0.00020260150790204	0.000571441741583427	-1.54900057875636	-1.18839592258184
ATP1B1	0.0220152392857565	0.0192516937117705	0.252811063217561	5879.32119719691	0.182579402822184	0.0455977366411732	4.00413301780689	6.22453354448663e-05	0.000193132511493185	0.0959852251811623	0.48232669025806
NME7	-0.00744234436334944	0.0248640206254164	0.764694493356904	1227.04148807395	-0.178372808894808	0.0468347996570474	-3.80855283252967	0.000139782482390169	0.000406716233911869	-0.0924584627761061	-0.399100754119225
ENSG00000235575	0.0168044186089534	0.0915395093216641	0.854346421067398	32.5389545135301	-0.207561159878723	0.132109388966676	-1.57113102635786	0.116152217124211	0.16918467153817	0.0626509817035725	-0.470377263247561
BLZF1	0.0110444854588772	0.0227638959781788	0.627551833241292	782.358572037563	-0.009168191626144	0.0370242433601249	-0.247626711421688	0.804423241545477	0.848657765081029	0.0258040000190914	0.0140885505438832
CCDC181	-0.09742302970643	0.0733791970978077	0.184288629795809	77.100955410714	-0.725461004544343	0.0854550956209534	-8.48938263157781	2.07737696581165e-17	3.72915486903694e-16	-0.668075675408117	-1.73506306294264
SLC19A2	-0.100961584906668	0.0636786988419845	0.112856313984274	46.061286457757	-0.0273456926023677	0.111813520728473	-0.244565169079809	0.806793136181623	0.850622015123541	-0.690712236502751	-0.0303000075824784
ENSG00000213062	-0.509231906525605	0.102721083665481	7.14341818847714e-07	19.21856770266	-1.19040146324224	0.138558918468646	-8.59130163831074	8.59895596105261e-18	1.60461571317798e-16	-3.30246634389396	-2.87042466205373
F5	-0.427111979028629	0.151502277848809	0.00481467211112341	16.3075495700153	-1.65928739794689	0.189157060787653	-8.77200877956968	1.75506714758876e-18	3.59564257222356e-17	-2.77713533994438	-4.01542091838701
C1orf112	-0.102174455753362	0.0343378575744509	0.00292451349863091	297.253396969274	-0.0343421267510913	0.0510783927016993	-0.672341570175303	0.501366271092008	0.582854508677182	-0.698471116460094	-0.0473849536536734
SELL	0.0781694592693117	0.128366909939548	0.542555363438123	32.6917695990592	0.400382244913262	0.167284191417364	2.39342547266963	0.0166918720497577	0.0310442188642268	0.45521049070582	1.01419045573893
METTL18	0.260547471207134	0.0683016445706937	0.000136371207576215	37.158831754896	0.537469649073153	0.099216320565297	5.4171495779208	6.05566781700469e-08	3.12155863010334e-07	1.6219044592697	1.34895111485828
SCYL3	-0.0591762924202204	0.0339631796558623	0.081444406221537	252.587986052463	-0.284980062064827	0.0372789400287892	-7.64453232427603	2.09706125702497e-14	2.59045434150811e-13	-0.423406719787079	-0.659430392402221
KIFAP3	-0.0775058750417364	0.0209582558721937	0.000217213235724736	1014.23073209912	-0.232728982347682	0.0340862917822597	-6.82764155849906	8.63219349113187e-12	7.66575408484411e-11	-0.540663253420678	-0.531835840641592
GORAB-AS1	0.350675994308304	0.117975061358374	0.00295424978999811	10.8789718749493	0.784220168839178	0.179275346278323	4.37438936875171	1.2177285929036e-05	4.29575277228471e-05	2.19846740773279	1.95150367715332
GORAB	-0.0579988345259551	0.0443361042601237	0.190818155990299	87.5297755124165	-0.219580926966571	0.0607443812341205	-3.61483519142724	0.000300538747881298	0.000817504454065536	-0.415874380724486	-0.499728939847231
FMO4	-0.00484141831795242	0.0355849478482137	0.891779839961186	273.287226456356	-0.186632593943993	0.0616959241839284	-3.02503927792056	0.00248600840173787	0.00559883868222159	-0.0758200275963216	-0.419270740590224
MYOCOS	0.167322623407138	0.129665929036835	0.196907239496833	9.27946685447248	0.608113301481631	0.221401881397306	2.74664920480224	0.00602074932845613	0.0124483791122031	1.02553395115372	1.52145941923378
VAMP4	-0.0524297714249159	0.0259588065982535	0.0434114375902862	328.974626477206	-0.0718264888981501	0.0520364919267009	-1.38030997553266	0.167491224837354	0.231856698914271	-0.380248417586182	-0.138919911631157
METTL13	0.124491622987945	0.0357926017134683	0.000504909129356808	96.7622315440287	0.125456265890155	0.0608669814376784	2.06115471684117	0.0392882820841727	0.0659207050584216	0.751538915646559	0.342834815803804
DNM3	-0.0220871571107484	0.0111061410948003	0.046730603812047	25429.7039751369	0.0523739748617799	0.0382638062069775	1.36876019543057	0.171074247050456	0.235983034914268	-0.18614308254794	0.164371476560204
DNM3-IT1	0.0316624573479897	0.0467746316950191	0.498459784173129	67.2181639247191	0.133927949837906	0.0876853638004473	1.52736949512687	0.126669157443059	0.182279282896028	0.157699633661858	0.363522248902269
DNM3OS	0.0765311794166614	0.0676820566571579	0.258162234452345	124.395449167541	-0.255351923746481	0.0816895463698843	-3.12588250386734	0.00177272363888642	0.00411157586966505	0.444730218426295	-0.587079944359885
ENSG00000287336	0.0877632831494348	0.0927458271480386	0.344007100966704	9.40923964636088	0.0972524376123317	0.152844135344427	0.636285045501928	0.524590650271993	0.604284858134315	0.516583330213577	0.273962462418507
PIGC	0.1625971028704	0.034118165170083	1.8819464528838e-06	1799.45641943856	0.200852088670063	0.0464486032342549	4.32417930108906	1.53100741481324e-05	5.30837623607498e-05	0.995304230750718	0.526947685132121
C1orf105	0.275143183346977	0.0806842581403925	0.000649337680348349	68.0861483463541	0.566817253590168	0.131480594001144	4.31103356275708	1.62493236963453e-05	5.61079947205265e-05	1.71527497657886	1.42061651323603
SUCO	0.00578906235813467	0.0178673713231573	0.745936591471596	871.731353107405	-0.090075216786116	0.0309717823543579	-2.90829942415122	0.00363400208772816	0.00790960180238445	-0.00781557050226089	-0.183482402352333
ENSG00000224228	-0.0303815450674682	0.112169367882211	0.786503167207419	18.2127584256869	-0.247324268222703	0.156754509568044	-1.57778088110023	0.114615957558817	0.16727390699828	-0.239203274942915	-0.567476806706271
TNFSF4	0.0845230987030152	0.0503448640582361	0.0931749942914277	49.9856738202873	0.151464982180825	0.0726852914852878	2.08384638880457	0.0371741422002452	0.0628140689031299	0.49585548253882	0.406346814310669
PRDX6-AS1	-0.0353758630055946	0.0248845620279518	0.155142759325342	835.423785227323	-0.132892676577847	0.0279569123582842	-4.75348188937138	1.9994302225555e-06	8.06869102520313e-06	-0.271152524491095	-0.288040520944894
PRDX6	0.13028319523057	0.0443585251498125	0.00331350941717543	173.110345823993	0.349419134313411	0.0613127598831654	5.69896274412125	1.20538561237372e-08	6.96167833449334e-08	0.788588296392504	0.889741060845727
SLC9C2	-0.624928088245648	0.152786834236684	4.31008924933702e-05	9.77233932278391	-1.37380550632911	0.281066309914473	-4.88783414400376	1.0195136216505e-06	4.33658242114523e-06	-4.04258866436681	-3.31828826210632
ANKRD45	-0.816406732649068	0.144827400084688	1.72936342084026e-08	9.25059712681056	-1.30608731720878	0.27080138401526	-4.82304520694467	1.4138291078411e-06	5.86220272584811e-06	-5.26750046793675	-3.15292379435516
KLHL20	-0.0636086458634974	0.02102603193795	0.00248441646002793	609.520871720594	-0.0539870302133787	0.0346779767519961	-1.55681026605081	0.119515539092559	0.173325763701319	-0.45176101520827	-0.0953568360572613
CENPL	0.0794155028303128	0.0499909554560354	0.112151311194291	31.0386213860663	0.0849510042561776	0.077689151972276	1.09347318254282	0.274186097248364	0.352594468849399	0.463181580486553	0.243922970725923
DARS2	0.0924271796798917	0.0324220520258369	0.00436161848121896	90.373287525977	0.167527981432058	0.0495450288035686	3.38132776340199	0.000721364405629999	0.0018272713000816	0.546418834473516	0.445571863830935
GAS5	-0.0217251568187527	0.0360455640811994	0.546699137952773	335.747663475377	-0.108107304355976	0.0807252092053328	-1.33920129065252	0.180505152392803	0.246902628798414	-0.183827323357442	-0.227515868134088
ZBTB37	0.0811114420968876	0.0251634079709772	0.00126683568477782	1291.56277874902	0.338402158681634	0.043216511794502	7.83039039084791	4.8635738984706e-15	6.54326545376418e-14	0.474030706937377	0.862838151372773
RC3H1	-0.054266434327338	0.015016402382232	0.000301729492402562	1504.41262767901	-0.0723904592406322	0.0254124033857716	-2.84862703230832	0.00439083204833374	0.0093817105181219	-0.391997769976707	-0.14029709930737
RABGAP1L	-0.0289327159266109	0.0174576885431233	0.0974578105567915	5058.79825998444	-0.104055102474892	0.0302653675109286	-3.43809148979666	0.000585829729209201	0.00151266114574163	-0.229934941539357	-0.217620591606609
RABGAP1L-AS1	-0.0915225788569901	0.0559688162315709	0.101998252450455	55.0008644534777	-0.468744164769875	0.0582579973732474	-8.04600545684268	8.55401799447749e-16	1.26240307229396e-14	-0.630329785184266	-1.10817324022994
ENSG00000289425	-0.00114836442734856	0.0684056826583196	0.986606095052239	23.5562273371759	-0.227658074168119	0.105386822257505	-2.16021386062723	0.0307561176461928	0.053094589446769	-0.052195119889696	-0.519452933729561
ENSG00000287697	0.161603969713685	0.069614077692915	0.0202638328277144	26.7322978374123	0.245512823040311	0.105123813885423	2.33546343084451	0.0195192241336542	0.0356121046681686	0.988951039093405	0.636006989056942
CACYBP	0.0803975033963459	0.0548445462239154	0.142671144793539	622.878998756469	0.791002953731023	0.0669437822906317	11.8159286294422	3.22960511839166e-32	2.59750511225055e-30	0.469463555628971	1.96806690230864
MRPS14	0.109694179420926	0.0287106022397893	0.000133081309061285	194.152085294017	0.210573388643645	0.041103189393969	5.12304256064718	3.00644453501044e-07	1.38674418847539e-06	0.656877898255431	0.550686618746018
LINC02803	0.0934322456812956	0.0666879469186961	0.161203167822896	34.7666520028235	0.0401168950685743	0.0972773888638182	0.41239691501933	0.68004852395924	0.742072679875957	0.552848361966372	0.134440294074129
COP1	-0.0633174008354314	0.0144301946903804	1.14481382405951e-05	2357.43937446755	-0.185493858216372	0.0210829462608194	-8.79828919172905	1.38917666948628e-18	2.8587548490054e-17	-0.44989788590881	-0.41649000427767
COP1-DT	-0.136139983275286	0.0447248281361962	0.00233496674149043	699.73434144858	-0.635928558270577	0.0558117207795697	-11.394175800137	4.47040253985275e-30	2.97241422306888e-28	-0.915752660862662	-1.516429258394
PAPPA2	-0.0898721848281608	0.0631075614853825	0.154414286093005	305.333649338821	-0.484745994439516	0.0848846521631941	-5.71064358616411	1.12549732831801e-08	6.52689225219181e-08	-0.619772017069953	-1.14724891665807
ASTN1	0.0196153724285166	0.0599559955269569	0.743544741993513	485.866603228263	-0.137749088171737	0.137174316004936	-1.00419008589611	0.315286999846747	0.39694825095204	0.0806329896898975	-0.299899637806055
BRINP2	-0.22973285651543	0.0911811222581095	0.0117514248889409	77.4631107874001	-0.662991102008376	0.186964400746943	-3.54608203144371	0.000391004470133045	0.00104248991472357	-1.51447747176293	-1.58251465139294
SEC16B	0.0798408464390732	0.0654979061739569	0.222850573736395	55.5056495415241	0.0351626726383078	0.101509986185177	0.346396191741799	0.729044986721618	0.784594517087692	0.465902554455043	0.122342327989327
RASAL2-AS1	-0.0805744020694852	0.08670062519052	0.352712654409113	10.507178414695	-0.275805852718126	0.132453827110228	-2.08227922692335	0.037316972213087	0.0629976163355303	-0.560292988044994	-0.637027427034094
RASAL2	-0.0427101595838779	0.0376406566878626	0.256508760303903	1961.78412495964	-0.337986104216427	0.0501453335092352	-6.74013074724452	1.58244168040318e-11	1.35182796241492e-10	-0.318070897438703	-0.788868525079108
RALGPS2	0.116190919179639	0.192377087178229	0.54586037421618	17.8995774928969	-0.562805529855054	0.36248265537287	-1.55264126852117	0.120508860667297	0.174601336986334	0.698438319993133	-1.3378664404663
FAM20B	-0.0150843039296064	0.0258678716535561	0.559806519934691	485.64718963782	-0.0390999778447275	0.0335402363201893	-1.16576333784481	0.243710143939388	0.319136397516932	-0.141344992677533	-0.0590033906490936
TOR3A	-0.128706451145877	0.0423339987121794	0.00236372360873425	54.1544907043406	-0.297748077617183	0.066715749649193	-4.46293535158958	8.08444502870775e-06	2.93860881268481e-05	-0.868199466218428	-0.690609254735684
ABL2	-0.067481518328033	0.0218610301646568	0.00202295954260097	898.828470774081	-0.139509594913966	0.0325613331062878	-4.28451729720569	1.8313636119658e-05	6.2671971395738e-05	-0.476536243852233	-0.304198708176703
SOAT1	0.0958902633204046	0.0510121579464491	0.0601417315967336	184.455649311792	0.500214908970491	0.0597284233023535	8.37482192420072	5.5307437052519e-17	9.31978385757817e-16	0.568572594968483	1.2579768825536
AXDND1	-0.417707193789583	0.0913565420408545	4.82458165100216e-06	17.8716511567182	-1.04520992044506	0.145423270577616	-7.18736359245341	6.60543395654204e-13	6.85078185353564e-12	-2.71697180324691	-2.51587409730126
LINC02818	0.443494206678943	0.141355164984689	0.00170426624319007	14.9033878116	1.18212889002573	0.168346510734428	7.02199816835276	2.18717404094317e-12	2.08398197030995e-11	2.79223662034283	2.923177089383
TOR1AIP2	0.0730993629777101	0.0243327987375482	0.00266324502368896	622.211554707787	0.208479607298178	0.0300581584658243	6.93587424975541	4.03716601310175e-12	3.73463202558051e-11	0.422776477961639	0.545573708281665
ENSG00000272906	0.399699753295731	0.0650811541309422	8.17154196781709e-10	71.2551662871778	0.853993840557495	0.0890604716676805	9.58892115173251	8.90108396505035e-22	2.63569396251282e-20	2.51207826092303	2.12188753172218
TOR1AIP1	-0.00801637328216124	0.0246253285844718	0.74477721354477	440.508461961957	0.0366516922035935	0.0410057424002896	0.89381852536182	0.371418995653139	0.454417102560085	-0.0961305944669993	0.125978440104597
ENSG00000261831	0.437293024037625	0.0907905183251585	1.46094194989069e-06	11.1689976044799	0.678545769065643	0.14756823321119	4.59818318821066	4.26191182930928e-06	1.6224864008313e-05	2.75256691285608	1.69345202071543
ENSG00000260360	0.262945307337335	0.0713635698892529	0.000229073452501661	11.351563974372	0.243479325872662	0.120862853207207	2.01450916813326	0.0439561032860363	0.0726409609979557	1.63724370395708	0.631041289572507
CEP350	-0.0373627242149323	0.0119528410314849	0.00177295181817468	2872.43141053879	-0.0682766230303873	0.0242796097201246	-2.81209722138964	0.00492196239496554	0.0104007231976222	-0.283862713426032	-0.130251314797187
QSOX1	-0.0682239882441429	0.0283684652395382	0.0161758522781454	456.919308573596	-0.320471823663776	0.0458329607394228	-6.99216935789454	2.70667857109671e-12	2.55387325422434e-11	-0.481285912761119	-0.746099518416989
LHX4	0.230131794020454	0.0625971705940546	0.00023655509365385	34.4071132678298	0.290962630407017	0.0957274033465438	3.03949151690347	0.00236977876397597	0.00535935477344173	1.42733173229216	0.746993170202954
ACBD6	0.0085690668149636	0.0125095400354085	0.493342312285514	1948.49785539669	-0.0134914388703422	0.0242317351221952	-0.55676734671735	0.577686396442661	0.651910006816553	0.00996845070676954	0.00353139464854114
XPR1	0.0937666820326802	0.0227000574558753	3.61691160125863e-05	772.902828595898	0.137728045105732	0.0326517786139465	4.21808706760325	2.46383685239535e-05	8.20744205957996e-05	0.55498779133005	0.372801893552117
KIAA1614	-0.0504408756172246	0.103339952196021	0.62547459066227	40.1099396617721	-0.258530376976084	0.181023221605485	-1.42816139655008	0.153245409017189	0.21484920021912	-0.367525213082085	-0.594841569905592
ENSG00000243155	0.0270016831924822	0.0541676192793783	0.618143052231508	77.124098194072	0.117262155578639	0.09050160404949	1.29569146105427	0.195081804383969	0.263572232478282	0.127884103608143	0.322825203793204
STX6	-0.0218144706311056	0.0358036043712265	0.542337925562438	448.421010980794	0.0306570244929951	0.0616488775959022	0.497284390057297	0.618988518050271	0.688853808184284	-0.184398674503748	0.111339758117003
MR1	-0.299705462187294	0.109749070216926	0.00631760824782262	11.5611485814865	-0.311517447588372	0.204337592732735	-1.52452342920484	0.127378008716085	0.183099052878549	-1.96210060425927	-0.724233375022016
IER5	0.376130647415584	0.225418941553496	0.0951996687453305	11.2143648752047	1.95276216613949	0.36812025474235	5.30468546889995	1.12867436262456e-07	5.57317008332951e-07	2.36130386996089	4.80502542572072
CACNA1E	-0.0121072328872593	0.140877085335099	0.931512668175985	112.674191206285	0.485228290993428	0.42821995006367	1.13312864316873	0.257160234428911	0.333971033543342	-0.122300312936881	1.2213803028553
LINC01344	-0.366460188137152	0.097417742238318	0.000168735607580637	90.4766088738019	0.147399759472315	0.14149276289243	1.04174769408084	0.297528670344951	0.377792695650693	-2.38913857507226	0.396419741566769
GLUL	-0.0157176020776534	0.0256456047072974	0.539957651597613	4501.7125240403	-0.141811762000617	0.0690267595461626	-2.05444617323776	0.03993252801582	0.0668798127666976	-0.145396276720924	-0.309820486311996
RNASEL	0.170826716226892	0.0634299302021558	0.00707790791186463	57.954151417935	0.50341085709881	0.0905794995582908	5.55766878326424	2.73401561979711e-08	1.4884747172753e-07	1.04795005227609	1.26578122977649
RGS16	-0.141058517914807	0.0932038354916885	0.130167644687671	25.1909949059967	-0.509945894853658	0.142771174102947	-3.57177068871029	0.00035457581156571	0.000952673566362838	-0.947217115580248	-1.20878582680731
RGS8	-0.194138427146564	0.126898499856369	0.126048482858027	25.1335974773082	-0.345814643407489	0.203403322838217	-1.70014254724119	0.0891041158926676	0.13472782255243	-1.28677564730567	-0.807985430498696
NPL	-0.0725488157643003	0.0479261767442168	0.130086263411367	305.845350091503	-0.504974327617838	0.0717130086627789	-7.04160008112914	1.90044635719064e-12	1.82589572283449e-11	-0.508952351983886	-1.19664550556541
DHX9-AS1	-0.0113659656630752	0.0441841766203631	0.796993016765506	134.703693627639	-0.27087124757958	0.0575808831782872	-4.70418709523582	2.54879437509413e-06	1.01171756035525e-05	-0.117558337792177	-0.624977365405188
DHX9	0.0921818670725378	0.0205389627926225	7.184563113274e-06	1007.83793483622	0.21525772965336	0.0223613442484557	9.62633226614834	6.18995161869817e-22	1.86895949038005e-20	0.54484954036634	0.562125547753113
SMG7	-0.0548139879189249	0.0192129470058568	0.00433125222849349	871.469663036621	-0.114928296137447	0.0305253572898337	-3.76501067772017	0.000166541965194879	0.000476606671964763	-0.395500535830892	-0.244172392623746
ARPC5	0.0549970267323629	0.023266143569176	0.0180874908085345	1014.47829859454	-0.091447968563375	0.0389783918689319	-2.34611958520188	0.0189700199581954	0.0347409592910452	0.306973666592238	-0.186834594281115
RGL1	-0.0269904614198077	0.0238993293114155	0.258754559182844	2505.81367432245	-0.0658392795443782	0.044079526624987	-1.49364760888917	0.135267748808641	0.19272541173958	-0.217510107018867	-0.124299442581962
APOBEC4	0.0455094247191406	0.109903555268209	0.678811784182298	20.9435716686975	-0.562877338927182	0.11662445351655	-4.8264092302675	1.39016709287932e-06	5.77188852945251e-06	0.246280341079211	-1.33804179466797
ENSG00000289581	-0.0638559440197771	0.0535875365229123	0.23341054463201	53.7717413822652	-0.1341047508452	0.0774809406090543	-1.73080953575219	0.0834857405716709	0.127340817378802	-0.453343011109546	-0.29100034634335
COLGALT2	0.0099600386994171	0.0167423075212149	0.551908721978486	6058.75795121585	-0.039960828463237	0.0360164375646315	-1.10951640876551	0.267207469773978	0.344975969318458	0.0188666643170106	-0.0611055452724275
TSEN15	0.0780103396798658	0.022627982322762	0.000565766101693467	1445.56195156713	0.272868281438156	0.0328544665562318	8.30536332011756	9.95144666976731e-17	1.61201182729793e-15	0.454192583649403	0.702807665164968
ENSG00000286655	0.151064392116916	0.0861869834641051	0.0796446165470484	58.1363285904265	0.655102827845752	0.109493636177967	5.98302194276359	2.19035246416652e-09	1.40270902938174e-08	0.921528099876626	1.63620551800017
C1orf21	0.40006809222656	0.232411814944631	0.0851826383983335	31.2790707972115	-0.0742216441839628	0.429432679790001	-0.17283650657481	0.862779940750479	0.89585527955476	2.51443456914472	-0.144768762348592
EDEM3	0.0534259314202559	0.0187200660059862	0.00431807856740608	878.493271466517	0.117133379040007	0.0294144286812865	3.98217420127989	6.82876975840182e-05	0.000210603284344013	0.296923181858919	0.322510737856557
RNF2	0.00880966015620004	0.0313674261657705	0.778822553751919	187.849405008853	-0.134704675128382	0.0439680979122367	-3.06369121077882	0.00218624442271411	0.00497482700488614	0.011507555103811	-0.292465331764078
TRMT1L	0.0225039649100654	0.0212215816906998	0.288949812045451	539.138215959018	0.0707630399186721	0.0309119528541919	2.28918050737374	0.0220688666779459	0.0396899117736946	0.0991116614883982	0.20927666370529
SWT1	0.0257870884745381	0.01695799019212	0.128348866586061	870.218534947886	0.056813383583665	0.0345125207345613	1.64616731477314	0.099729316563396	0.148525475253871	0.120114195840105	0.175212293037443
IVNS1ABP	0.0902597089285935	0.0295169737885231	0.00222900122922333	892.715382330961	0.274854914686474	0.0344454796372817	7.97941900013459	1.47023689584663e-15	2.09426319781154e-14	0.532553264684104	0.707658925276799
PRG4	0.193251996061297	0.0886179246480444	0.0292032012929968	16.4464781511601	0.444346750861831	0.124963925625078	3.55580019304915	0.000376830393837725	0.0010070316589819	1.19140725113556	1.12154960430107
TPR	0.0136193880719483	0.023430471576608	0.561059708309537	1315.65009428378	0.116278183273483	0.033678500989665	3.45259378703243	0.000555224425993235	0.00143786888047573	0.0422759601879173	0.320422392102022
ODR4	0.0316391715056474	0.0152148987824403	0.0375726882011546	896.20975291955	0.0246393601661087	0.0271028679212048	0.909105273941554	0.363294558991108	0.446166512469042	0.157550671341648	0.096644919530097
PDC-AS1	0.0855169364518338	0.0318748272231072	0.00729870677001099	909.985839880109	0.0725782637395948	0.0681908092527652	1.06434084790762	0.287174319765082	0.366641939652938	0.50221318155614	0.213709350475202
PDC	0.14688361366306	0.0851504928002215	0.0845295602210716	55.325094682774	-0.159901759199812	0.0981344219618853	-1.6294156118015	0.103225066064892	0.152952475203796	0.894783159770147	-0.353995364543746
LINC01036	-0.190530233524593	0.0873418800743345	0.0291515961950492	26.6854447665944	-0.823397794439845	0.131437369314414	-6.26456386592902	3.73870309557067e-10	2.67415276171731e-09	-1.2636936008932	-1.974219858845
ENSG00000285280	-0.244729900014312	0.0744300462084849	0.00100883022448935	87.9117614293458	0.0710717234746203	0.112525024941436	0.631608155711229	0.527642955966393	0.606662585866098	-1.61041535380543	0.210030453678058
RGS2	0.217387661925508	0.132532753875775	0.100951923092109	31.626906781686	0.631568886349102	0.230880448166134	2.73548016458564	0.00622893402772465	0.012825545771116	1.34580599411916	1.57873679711093
UCHL5	0.023707898622748	0.022733695457168	0.297016459419634	457.786120507781	0.0470609785295528	0.0341843980241846	1.37668004263987	0.168611191655082	0.233161718440071	0.106813369529915	0.151397402355687
RO60	0.0240766731402575	0.0222114838172388	0.278376283446187	933.238055682942	-0.0321275538872555	0.0331034854726692	-0.970518766483984	0.33178797528142	0.414155942306553	0.109172464251734	-0.0419770762771287
GLRX2	0.0891574339528919	0.0343489645658069	0.00944158297650716	151.38287949483	0.169357318810458	0.0462038253310451	3.66543933531547	0.000246914338729809	0.000684889802820124	0.525501879749124	0.450039015209997
CDC73	-0.0257048739017829	0.0136678559557137	0.0600153566996826	1735.6729660694	-0.116194671196844	0.0208211814189974	-5.58059933577197	2.39691212486877e-08	1.32095534158686e-07	-0.209286049812608	-0.247264817870064
B3GALT2	0.291237612261631	0.0404829871918821	6.28860083293539e-13	158.899170539923	0.347902094479745	0.0575213272292272	6.04822787021807	1.46447727717158e-09	9.60909956927186e-09	1.8182329644563	0.88603652462126
LINC01031	0.0505743924021762	0.0804106050298506	0.529380631468543	14.008330633064	0.0499885426388305	0.140106463401237	0.356789697101077	0.721249249846278	0.777662198847715	0.278681545500626	0.158546369081272
ENSG00000227240	0.213677930547544	0.0973139024114559	0.0281091583259923	43.8315066417733	0.605431257511532	0.160485170593104	3.77250592857921	0.000161616124989879	0.000464158083590144	1.32207439853	1.51491000054196
ASPM	0.170873453728025	0.103132827923097	0.09755406471869	53.2226096990303	-0.349242627698473	0.18946004493885	-1.84335767370473	0.0652768056194803	0.102889876414171	1.04824903766418	-0.816356398551765
ZBTB41	0.057897702793656	0.0201141140872685	0.00399620068943771	715.800454820679	0.0567578644601532	0.0364630252865366	1.55658681675846	0.119568615789753	0.173361785847096	0.325529638496472	0.175076718084409
ENSG00000290127	0.0119765369623184	0.0563674212038449	0.831738290585682	78.6006918563334	-0.333437238265001	0.0838216161092096	-3.97793855263506	6.95153295927598e-05	0.000214066768172454	0.0317664450304257	-0.777760419462277
CRB1	0.0117321921869641	0.0342767428086173	0.732141312416618	834.51068236237	-0.0914430648949084	0.0681510633205232	-1.34177018581265	0.17967052194788	0.246077202937352	0.030203342260377	-0.186822619765308
NEK7	-0.00728191709761773	0.0175430360480597	0.678076926650485	2143.05874063498	0.0394402682064178	0.0316869952444371	1.24468312322361	0.21324825199441	0.284650406235182	-0.0914321903579914	0.132788004750092
PTPRC	-0.0492510692699795	0.209885621888375	0.814475190878393	12.438329698521	0.708304273588943	0.37650309044786	1.88127080908259	0.0599350897706484	0.0956240889982503	-0.359913879487972	1.76612081658093
MIR181A1HG	-0.0488093069429194	0.0257699260892789	0.0582195146214727	4688.75888915945	-0.148739765690663	0.0482586020541231	-3.0821399576359	0.00205518183126168	0.00470683150561772	-0.357087873013598	-0.326738328588418
ENSG00000225172	0.0130595287636868	0.128913804274809	0.919308865527673	9.71152631126083	-0.683833054310757	0.185365516152009	-3.68910608891235	0.000225043370395919	0.000628864936421186	0.0386944731914707	-1.63340966784494
LINC01222	-0.209015907130128	0.0847711511303831	0.0136765265937579	65.7443344785766	-0.573661781129921	0.136306271773743	-4.2086235186753	2.56931066234427e-05	8.52487187516786e-05	-1.38194866723184	-1.36437686901085
LINC01221	0.0515960057256023	0.0960581805758982	0.591175840794326	152.895557570425	-0.745078950505433	0.132861945923663	-5.60791839473377	2.04774532254623e-08	1.14289010153504e-07	0.285216928192768	-1.78296911646191
ENSG00000286541	-0.220754949104861	0.0732929651326677	0.00259572983349035	213.94758590019	-0.658502613369125	0.10741896632728	-6.13022668048045	8.77539513336895e-10	5.91383928160956e-09	-1.45704472362109	-1.57155398418553
NR5A2	0.149666369101804	0.10369128871739	0.148912268938886	9.47057662933002	0.380279341796149	0.158505450279141	2.39915625063017	0.0164329008752875	0.0306151293061952	0.912584779339709	0.96510016083592
LINC00862	0.0576593125100092	0.0432491480896203	0.182469606054516	1595.43786657398	0.831052384794342	0.0750101720890086	11.079195816378	1.58287856524969e-28	9.22577766290149e-27	0.324004627322484	2.06586563168333
ENSG00000230623	0.165419294019063	0.0571866928165839	0.00382044854721518	543.466028139766	0.766673080536521	0.0815889580611691	9.3967749895976	5.62610792309954e-21	1.53513564040959e-19	1.01335812527613	1.90865455558872
ZNF281	0.113958053883555	0.042880278731133	0.00787023688591172	560.463819476695	0.513341556152248	0.0492071651936694	10.4322521757114	1.76650790876113e-25	7.65542180319118e-24	0.684154413474598	1.29003150558423
DDX59	-0.15498455822567	0.0295588953707939	1.57776004795161e-07	201.351824994466	-0.265999511333304	0.0538590519451017	-4.93880790186274	7.86015945169158e-07	3.41515491345259e-06	-1.03630366205604	-0.613080826501025
DDX59-AS1	0.0136262114756008	0.0779715880469666	0.861269260510092	21.5546927886933	-0.0565480555025359	0.135418812358796	-0.417579024048079	0.676254935722483	0.739097045225296	0.0423196103176771	-0.101610733117123
CAMSAP2	0.0223210814444018	0.0147931134479946	0.131328615031824	2199.13357513284	0.080318430756153	0.0228971160933894	3.50779680849597	0.000451834012955897	0.00119054060810039	0.0979417340718599	0.232610455416505
TMEM9	-0.0392746054261245	0.0426866066562983	0.357536924107122	114.502517007187	-0.104013030233442	0.0621790527169614	-1.67279856621342	0.0943669572379494	0.141661962540431	-0.296093246339556	-0.21751785327434
PHLDA3	-0.0357773652072984	0.035806782438601	0.317708255565683	644.5236159229	0.0297528920724047	0.0535329667833105	0.555786347370542	0.578356919739848	0.652507059587658	-0.273720982125411	0.109131911474178
CSRP1	0.0304868200630372	0.0323126279233385	0.345427499749321	2082.75562009157	-0.0249212661623205	0.0522736847085712	-0.476745924861774	0.633543056082143	0.702208341272246	0.150178941254923	-0.0243796781544736
CSRP1-AS1	0.0738034874561557	0.0315780612532234	0.0194300336158903	664.026968997053	0.31219938300053	0.0606505796712781	5.14750864200521	2.63968846890455e-07	1.23114161104796e-06	0.427280846516774	0.798852269434764
NAV1	0.00278171001807212	0.0231475880235457	0.904346279387506	3344.19155764902	0.231909119437103	0.0525155519662103	4.41600841568454	1.00540171605361e-05	3.59074826571172e-05	-0.0270539633283306	0.602787417845553
IPO9-AS1	0.160801181120757	0.0429985562806186	0.000184248869042577	817.505086842215	0.111920605566649	0.0690615349930011	1.62059249881995	0.105105062033673	0.155425534527192	0.98381550439024	0.309781402915284
ENSG00000235121	-0.0796903249984314	0.0895278190509437	0.373402518177239	10.8578349238204	-0.20229416342584	0.127261087567717	-1.58959951774887	0.111925105852476	0.164008305112811	-0.55463744121901	-0.457515518472747
IPO9	-0.0347129597714208	0.01462483783808	0.0176174336553918	923.62076700384	-0.09166572521797	0.0229403548911596	-3.99582855857626	6.44683773870461e-05	0.000199660093276377	-0.266911853168744	-0.187366345259015
SHISA4	0.0241536611605076	0.0544523100658418	0.657350179647853	229.290785590442	-0.442495206476852	0.0800042420888331	-5.5308967990163	3.18597733509679e-08	1.71526835889543e-07	0.109664965830862	-1.04407458263832
ENSG00000223774	-0.0864601489012292	0.106076130003635	0.415028586341532	38.5570310230054	-0.792586246097253	0.156002872173292	-5.0805875241632	3.76269322717164e-07	1.71114281130981e-06	-0.597944814907931	-1.89897958206783
LMOD1	-0.303648520629833	0.123422994813616	0.0138849362282242	24.0598181331705	-1.09483186464959	0.190183360121077	-5.75671743286368	8.57652924110621e-09	5.04833862456677e-08	-1.98732482100407	-2.63704843020582
TIMM17A	-0.127369883826005	0.045087386737457	0.00472871086375515	135.098795086516	-0.362366281706919	0.059169442041684	-6.12421326284667	9.11327675101094e-10	6.13032619430677e-09	-0.859649285118712	-0.848403712401239
RNPEP	-0.213896499172142	0.0318640811889231	1.90953690524001e-11	122.49919263682	-0.339096596590869	0.0476857400487688	-7.11106918429012	1.1514739643166e-12	1.14513215306604e-11	-1.41317039861238	-0.791580292520422
ELF3-AS1	-0.0384851223595273	0.0684192341847422	0.573782341208529	23.4406664273508	-0.201554846233678	0.0896872043969666	-2.24730882837614	0.0246202970598538	0.0436309661549492	-0.291042828680675	-0.455710142464185
GPR37L1	-0.0247495594184299	0.0577294386739628	0.668129595272325	185.621618101513	-0.462090194927757	0.0994670233487129	-4.64566224433755	3.38987233497013e-06	1.3126141487449e-05	-0.203174788734767	-1.09192457505345
ARL8A	-0.0119893090781482	0.0247827755514826	0.628544933919999	1083.30704787943	-0.121895402402407	0.0299454396576747	-4.07058316043679	4.6895596442836e-05	0.00014845704628466	-0.121545940217395	-0.261185721453667
PTPN7	-0.0189491956678474	0.0872306608974281	0.828028398682619	68.96465556533	-0.765801313454963	0.101523333618181	-7.5431064580194	4.58906225440505e-14	5.46356487405509e-13	-0.16606916766029	-1.83357210163044
PPP1R12B	0.000710775069733803	0.016717323099714	0.966086338538723	6694.67465817137	-0.160171189605633	0.028928929446255	-5.53671334098979	3.08200365451642e-08	1.66318029032767e-07	-0.0403019820332291	-0.35465330026579
SYT2	0.208631834329643	0.067799580637799	0.00208965755326394	121.550842286101	-0.156390260384746	0.0843185415211026	-1.8547552835174	0.0636311802463982	0.10063189745648	1.28979391712951	-0.345420458154408
ENSG00000226862	0.176487756251896	0.0694039162173719	0.0109934250019356	23.5230351488937	-0.0412584915622075	0.103425838781612	-0.398918607267248	0.689953178219281	0.750416773145313	1.0841644028044	-0.0642743743635345
KDM5B	0.026088267377985	0.0243379857471846	0.28375792823243	564.9943010945	-0.0555044975111683	0.0442415557775846	-1.25457833784611	0.209631871269622	0.280636706283173	0.12204087332922	-0.09906241612797
PCAT6	-0.291233612186678	0.106643769350734	0.006316137744812	7.21131244376806	-0.337048727359211	0.151807250591487	-2.22024129971373	0.0264023922082165	0.0464184096688557	-1.90790516593161	-0.786579497166675
RABIF	0.107906714143736	0.0380594617496843	0.00457950157025089	116.224502001396	0.175383122430988	0.0460506437782752	3.80848361806675	0.00013982160764787	0.000406765814193408	0.645443268961269	0.464753729549323
KLHL12	-0.0451035208187345	0.0223201835090722	0.0433056047093415	208.322631234656	-0.0947599963520713	0.0336358832310355	-2.81722931730948	0.00484399263955742	0.0102525144626701	-0.333381515685017	-0.194922402292071
ADIPOR1	0.0340326599288425	0.0306139280598815	0.266279016116183	211.916909919819	0.0261370350013568	0.0450630339337493	0.580010547886831	0.561907504747108	0.637620135692948	0.172862103226985	0.100302167386431
CYB5R1	0.064281581186576	0.0373057518825476	0.0848702483992632	109.086458959376	0.194697540298329	0.0535547558052221	3.6354855394438	0.000277457558234626	0.000761695231415313	0.366368072570446	0.511918582479475
TMEM183A	0.0101021967513855	0.0348061756454118	0.771631486837035	142.078510513277	0.0665604571359201	0.0458016408494946	1.45323302618436	0.146159065360297	0.206217072606554	0.0197760663883022	0.199014164455418
ADORA1	0.0333895883811028	0.0297243079012137	0.261306199970946	638.757321711138	0.000905054655978179	0.0450174678647623	0.0201045216202979	0.983959993143961	0.988197390406743	0.168748297576123	0.038686919632131
ENSG00000234775	-0.395698730645258	0.0799382333633953	7.41921356035784e-07	12.1924256791053	-0.626217639588833	0.127480953244029	-4.91224472090433	9.00395725486346e-07	3.8647141626678e-06	-2.57618103063667	-1.49271567538119
ENSG00000224671	0.0775998708759554	0.0869334058970538	0.372052237569199	14.6654522428052	-0.131672137314952	0.126088060523463	-1.04428711781517	0.296352571149894	0.376429079685431	0.451566765587689	-0.285060024446096
CHIT1	-0.0524218176058515	0.115006517456793	0.648522254768182	7.48004526044707	-0.384096438189931	0.17138110862292	-2.24118306431916	0.0250142194050913	0.0442439155865717	-0.380197536053749	-0.901467679522064
BTG2	-0.153847839619866	0.0841048966206423	0.0673640213188545	110.52310243742	-0.163292844408559	0.128340533587388	-1.27234038884038	0.203252204155501	0.273168352023936	-1.02903193709724	-0.362276226863422
ATP2B4	-0.0412772952139811	0.0495159231457541	0.404497071544356	597.769735402035	0.319911052499307	0.124027772144452	2.57935014850315	0.00989863950209015	0.0194363691204154	-0.308904692585572	0.817683784847445
ZBED6	0.28710548713743	0.0723579058080119	7.25232385018035e-05	36.5019111436246	0.593568373736978	0.120318502622964	4.93330918185554	8.0848023692531e-07	3.50779481830162e-06	1.79179926552225	1.48594142523219
ZC3H11A	0.0397739853410289	0.0466784330435746	0.394167003238548	40.1530570961687	0.0645556137378767	0.0756402901714956	0.853455395153996	0.393406813253883	0.476601110735383	0.209590048985294	0.19411843605883
SNRPE	-0.0545063082502551	0.0367510739037886	0.138042129833627	115.824781546906	-0.120294427936877	0.0505657170702361	-2.3789720566958	0.0173609919696741	0.0321264694160009	-0.393532272168663	-0.257276221010514
ENSG00000286572	-0.110880609957929	0.0675735904233979	0.10082092356687	25.4953984345417	-0.323579400739266	0.103905592552917	-3.11416732044018	0.00184464849275052	0.00426336252220845	-0.754165426820922	-0.75368806790066
SOX13	0.0844600965997219	0.033158479717714	0.0108602280018175	434.930476830401	0.0150481063780856	0.0444179457234821	0.338784383946199	0.734772166147945	0.789742866253084	0.495452450544238	0.0732235522678302
ETNK2	-0.386264747813638	0.110458743675039	0.000470673210638955	12.2640375314782	-0.446230785022296	0.140306844096181	-3.18039214620495	0.00147075876062583	0.00348538791214702	-2.51583071344526	-1.05319668064381
PLEKHA6	0.0395852839549811	0.0414493178317831	0.33956323432839	857.425470760488	-0.0618859875874477	0.0664941814480771	-0.930697787982731	0.352009914252978	0.434713598009344	0.208382903635795	-0.114645699196101
ENSG00000231691	-0.244343734728869	0.114433520180577	0.0327409080720588	12.3165664537778	-0.790130257644048	0.180995707697364	-4.3654640637401	1.26853156842056e-05	4.46300180079652e-05	-1.60794500825989	-1.8929821797651
PPP1R15B-AS1	0.125746957851081	0.051889244848181	0.0153771591526548	108.82494345329	0.2036523205816	0.0662680573958204	3.07315965767913	0.002118051353867	0.00483878315995069	0.759569442998993	0.533785712930064
PPP1R15B	0.0648603640588825	0.0443925605260851	0.143997928015384	378.199366399124	0.417891966855718	0.039887578311172	10.4767445041574	1.10481556768205e-25	4.95097156339853e-24	0.370070615870777	1.05694833050047
ENSG00000288934	-0.109973704087626	0.0857120596621887	0.199471101869009	11.0557733644876	-0.370754395196945	0.1324320609329	-2.79958185793693	0.00511688410377247	0.0107607640355425	-0.74836384143409	-0.868887070576246
PIK3C2B	-0.0747496816862122	0.0258297320095368	0.00380441459334702	1948.13526192887	-0.0978859574839413	0.0404758793123794	-2.41837754106563	0.0155898920635138	0.0292011219389603	-0.523031554676301	-0.202555844731945
MDM4	-0.0541508938014345	0.017620379219033	0.00211778742341459	1863.28025262523	-0.179797598688718	0.0316462452342184	-5.68148282230674	1.33531928055219e-08	7.66643095673633e-08	-0.391258643405121	-0.402580020310301
ENSG00000240710	0.208645927285993	0.194251121701385	0.28277602478258	20.9979046484086	1.6113550785277	0.26527185186996	6.07435378902399	1.24488000432392e-09	8.23570399412284e-09	1.28988407145786	3.9713262074932
ENSG00000287197	-0.115726255314567	0.0685699174959911	0.0914665755376788	18.7633581922574	-0.330591731842051	0.0978900422290411	-3.3771742693556	0.000732346351269988	0.00185228715980371	-0.785163600072841	-0.770811833547237
NFASC	-0.0216532805565372	0.0213651132111825	0.310827243535864	5954.65918692668	0.127576755503793	0.0374639416804754	3.40532121771587	0.000660862695749818	0.00168817879754787	-0.183367522306215	0.348012946537751
CNTN2	0.0306414103187664	0.0173022687117118	0.0765694247590094	6719.30513495418	0.0631563313940637	0.0276983083966124	2.28015120958751	0.0225987219077909	0.0405083464815273	0.151167873621504	0.190701457799015
TMEM81	0.308584102882096	0.0994552796838433	0.00191736521869078	20.7354218023807	0.70038346077619	0.144506618985874	4.84672235563586	1.25517893388679e-06	5.24929282568732e-06	1.92920054090706	1.74677858354203
RBBP5	0.0174420294177294	0.0260199708475268	0.502645919504465	327.325337462907	0.112063379068749	0.0336078343900899	3.33444213536693	0.000854706815612976	0.00213010000978567	0.0667298543537677	0.310130048744277
DSTYK	-0.00932135001366105	0.0178193961476698	0.600903732649204	800.227969832552	0.0414952359152622	0.0261336789064568	1.58780690861745	0.112330008780497	0.164458990597711	-0.104478686792274	0.13780613423396
TMCC2	0.0816290247535299	0.0265297059640032	0.002091714759929	1516.7648036062	0.251902570490421	0.0373879218774016	6.73753869809701	1.61092045711302e-11	1.37488104629785e-10	0.477341745133932	0.651610436223469
TMCC2-AS1	0.168353174677471	0.0999050821581758	0.091963254142895	9.00087914673728	-0.0265461652527337	0.157381995823326	-0.168673456667394	0.866053498109195	0.898342719541291	1.03212651096188	-0.0283476013480205
CDK18	-0.00220179919155665	0.0179982103988637	0.902634236792093	9218.9127605939	-0.0383621201442423	0.039283744732155	-0.976539288853531	0.328797288025394	0.411246517278002	-0.0589340681467705	-0.0572015786470032
MFSD4A	-0.100105899854875	0.065514057632661	0.12651094704576	177.615467131023	0.269488725502133	0.148877461551568	1.81013783210421	0.0702744154125097	0.109696938983609	-0.685238316821808	0.694554956758919
ELK4	0.00215533173302314	0.0261057373436769	0.934200126954552	458.892989179006	0.106272095623151	0.0349672974491059	3.03918527812531	0.00237218914503473	0.00536414728953342	-0.0310609801799847	0.295988021070208
SLC45A3	0.127675752698633	0.0226526718950649	1.73809473246538e-08	805.089194046752	0.156754374858753	0.0369697486403125	4.24007142661026	2.23448673789657e-05	7.51685419882722e-05	0.77190817446846	0.419263249559082
NUCKS1	-0.00456667764072137	0.0233572137076349	0.844990063989705	2684.11814256011	-0.180873036701659	0.0387499244599302	-4.66770036903409	3.04589655554961e-06	1.18955306955286e-05	-0.0740624786043197	-0.405206186735003
RAB29	0.115217937310141	0.0555414795739098	0.0380376797869586	129.76678928505	0.477983213369758	0.073568268085223	6.49713831534069	8.18621939872761e-11	6.37251854969421e-10	0.69221403853177	1.2036881817189
SLC41A1	-0.0325902908018861	0.0384724492678031	0.396935342954227	146.996513187969	0.042014410019267	0.0719884140485876	0.583627387469738	0.559471029967082	0.635364251444921	-0.253332885738953	0.139073931711923
ENSG00000286619	0.0352470423668834	0.0664473061087357	0.595799248908419	508.923470417028	-0.218128200462716	0.482557477393435	-0.45202532481923	0.651250738448356	0.718075676529084	0.180630653015078	-0.496181453592523
PM20D1	0.160954580360829	0.143151454280164	0.260857930924725	29.9975237425947	0.0392977209476181	0.332186380928387	0.118300216998029	0.905829785468072	0.928309202579065	0.984796817687126	0.132439911396046
SLC26A9	0.182991368753829	0.0634811368919585	0.00394395233329637	72.8011496424388	0.515639724246559	0.0983444477578469	5.2432011771139	1.57814305327367e-07	7.61494334692021e-07	1.12576879030298	1.29564351837806
RAB7B	-0.197652441953515	0.0768757728851053	0.0101386932013459	142.650775121657	-0.914666774013086	0.101455314570416	-9.01546437351246	1.96038137351607e-19	4.37911536245901e-18	-1.30925522056757	-2.19709419180307
SRGAP2	0.014800845228921	0.0264990484621049	0.576473979965174	888.2102968602	-0.0235181169947415	0.0569143170636102	-0.413219699508237	0.679445656373172	0.741647158748053	0.0498338830126634	-0.0209532573023167
RASSF5	-0.029503856431579	0.122889527526503	0.810264840520135	12.4607370348007	0.318351027715609	0.194727686162199	1.63485241359278	0.102079990121563	0.151556405049457	-0.23358859570122	0.813874281501504
EIF2D	0.0408025264196411	0.0204877943883664	0.0464201350719497	377.742470225609	0.097271023719139	0.0307177884147814	3.16660243913693	0.00154231013484578	0.00363344436730489	0.216169749356444	0.274007848771859
DYRK3	0.419825339192868	0.157596502220741	0.00772346681282845	17.6253302974067	1.7483281457466	0.203654161895841	8.58478967221295	9.10027675431899e-18	1.69473101376185e-16	2.64082404244854	4.30580766145901
MAPKAPK2	-0.0238391883825897	0.0224225794175301	0.287701333451987	427.689377151664	-0.0983833603903225	0.0314829614792265	-3.12497159631057	0.00177822229239386	0.00412277167438444	-0.197351036269299	-0.203770478022352
PFKFB2	-0.115053199713234	0.0576888365738695	0.0461110387737094	93.6295295692582	-0.173120547302405	0.0857005286389418	-2.02006393719886	0.0433767559399208	0.0718382421456219	-0.780857982842778	-0.386274991144754
YOD1	0.0878782814015394	0.0498734201613728	0.0780648424864434	176.614172790499	0.563793475306094	0.0536918520907092	10.5005406472773	8.58867951044812e-26	3.87711517704494e-24	0.517318987794775	1.4132325962554
C4BPA	0.0578378682429424	0.0818153428852273	0.47960885623752	39.1390646076364	-0.520845921861815	0.0940255108553567	-5.53941071017474	3.03491134025742e-08	1.64065151349754e-07	0.325146869714822	-1.23540315352694
ENSG00000243636	0.21927936267695	0.1001212844299	0.0285142785474878	10.5460882738852	-0.017898602765472	0.14485511258132	-0.123562105931359	0.901661997579242	0.925211161081344	1.35790743021655	-0.00723068155694244
LINC02942	0.104956811581733	0.0632147120337933	0.0968495825901999	215.981991548072	-0.250756356400982	0.0628248028682705	-3.99135922362959	6.56956813953198e-05	0.000203256015444146	0.626572389240785	-0.575857796249091
CD55	-0.106020160075602	0.0362638787426752	0.00346037134327566	994.155757203397	-0.145995030247045	0.0857671556029282	-1.70222539410017	0.0887131241435375	0.134279940867495	-0.723072547246429	-0.320035820419672
CR1	-0.0202615635754472	0.0932032074371395	0.827903434541866	103.001184379264	0.418660555840574	0.207689109072567	2.01580409155828	0.0438204655561328	0.0724688277465076	-0.17446454222362	1.05882518677869
ENSG00000236911	-0.11249070616024	0.130597743607872	0.38904387310615	11.4909386397681	0.142208983791348	0.244932699502523	0.580604321432724	0.561507159101077	0.637322909738314	-0.764465404916329	0.383744124146261
CR1L	0.0160726051336863	0.0992533536735094	0.87135693496523	23.7262722483395	0.240340528808321	0.175275591142859	1.37121505191462	0.170307927383166	0.235119661685267	0.0579694833220737	0.623376502420543
CD46	-0.0304360660358288	0.0251946228019188	0.227032580434193	2275.38713844715	-0.509129915649608	0.0714812468104939	-7.12256624453373	1.05935808194164e-12	1.06154826731236e-11	-0.239552052102348	-1.20679324595826
MIR29B2CHG	0.0618670956732887	0.0306296711552691	0.0433997809798251	1389.54661135815	0.332835373219661	0.0391290652920304	8.50609056811413	1.79896453960418e-17	3.24836557749311e-16	0.350922319786949	0.849244336668598
LAMB3	-0.103874718888942	0.0628701953881216	0.0984918997511052	17.4424951685102	-0.184018715369878	0.100756547914083	-1.82636979114046	0.067794579037515	0.106366858907313	-0.709347903218406	-0.412887778423196
HSD11B1-AS1	-0.142949001417056	0.0565228831249983	0.0114372863479733	143.808541196563	-0.505952116741109	0.0724044355147317	-6.9878608008506	2.791090981442e-12	2.62679170649968e-11	-0.959310764788881	-1.19903321823232
G0S2	0.539397424976207	0.172201764829349	0.00173408804599134	21.754550904756	0.861805056577507	0.252799470636723	3.40904612816985	0.000651904556061706	0.00166783971573059	3.40574098506543	2.14096213481506
HSD11B1	0.0542767423691045	0.0634185330836382	0.392080834505072	226.475396682941	-0.195223797554598	0.106042013424118	-1.84100425152996	0.065620935670994	0.103352693106582	0.302365921320013	-0.440250034792632
TRAF3IP3	0.0356759764853152	0.0966907213639817	0.712150078165911	33.3372086377063	-0.235224466433089	0.0996553389983408	-2.36037997359083	0.0182562249881729	0.0335806603247946	0.183374595903633	-0.537929689324281
C1orf74	0.113122908542974	0.0673747365047652	0.0931499438543052	17.0411214865448	0.224584464198993	0.0983822293909337	2.28277470016032	0.0224436429742716	0.0402695583341582	0.678811888784382	0.584900972111472
UTP25	-0.0264120121814633	0.0313900956786904	0.400117004680765	170.357863174864	-0.0625098685744819	0.043720605217603	-1.42975762259837	0.152786595649875	0.214222253249041	-0.21380969801492	-0.116169185702477
SYT14	-0.0737154396538387	0.0499957756008036	0.140364946587393	888.872582598167	-0.353518113466491	0.159806077119206	-2.21216939830634	0.0269549624389688	0.0472905789865619	-0.516415384621674	-0.826796923285079
ENSG00000287343	-0.316045652124343	0.138537120569225	0.0225303084776454	9.97718432203074	-1.02803346343976	0.214554316700375	-4.79148347723719	1.65552656140611e-06	6.78493284556691e-06	-2.06663075480857	-2.47393003902934
SERTAD4-AS1	0.295966612715216	0.0570218962746447	2.09839589369736e-07	104.83899170118	0.406886663110914	0.102861562578178	3.95567258470984	7.63196277633687e-05	0.000232646531871321	1.84848494630385	1.03007392319809
SERTAD4	0.378874774589814	0.0513343980383786	1.57667339498541e-13	87.6124105482434	0.593175193019917	0.090204145309519	6.57591944344181	4.8353429880796e-11	3.87880431857361e-10	2.3788583798995	1.48498129737214
HHAT	0.00662992288578788	0.0629560847087321	0.916129606360266	218.063710125456	-0.532046997730631	0.091152813824054	-5.83686861008597	5.31910079354634e-09	3.22503945590239e-08	-0.00243648507637685	-1.26275562667114
ENSG00000287354	-0.159943444614889	0.106921185289305	0.134679610189741	8.44090591624902	-0.558218935365316	0.186782795316064	-2.98859932158488	0.00280259394017114	0.0062243066670773	-1.06802625174557	-1.32666620362537
KCNH1	-0.00159555198834994	0.0441191143529427	0.971151078907994	1323.8923835924	-0.283833967877975	0.0927085437204642	-3.06157293047116	0.00220177347292419	0.00500707048083934	-0.0550558322348606	-0.656631687096256
RCOR3	-0.120344414955611	0.0199754238301858	1.69503359730362e-09	1786.8481202353	-0.317290354110938	0.020493291602833	-15.4826447727448	4.54401214765341e-54	1.81938295077132e-51	-0.814706519977613	-0.738330527159165
TRAF5	-0.32154504001334	0.0685653200313104	2.73717875158209e-06	42.8384720638715	-0.510142786468103	0.104196610740887	-4.89596334123297	9.78253029193773e-07	4.17844719195058e-06	-2.10181099727702	-1.20926662638938
ENSG00000287033	0.0263810804800858	0.0662100431907691	0.690301972091376	20.9047876035772	0.0328152644217251	0.111971204331377	0.293068781546806	0.769469578330299	0.819006628160394	0.123914033785943	0.116610073252861
LINC00467	-0.199467853838092	0.0577130206248692	0.000547844722114346	285.228303837755	-1.01685792900789	0.0673100675346826	-15.1070704019713	1.45464629557684e-51	4.96142138369152e-49	-1.3208686276537	-2.44663993681061
SLC30A1	0.138059969159076	0.109848816706186	0.208819549726108	48.0626797687434	0.843575484045591	0.174368460167132	4.83789031133857	1.31224521140482e-06	5.47427685246975e-06	0.838337249903228	2.09644642052572
LPGAT1	-0.0626866840358764	0.0205152604579405	0.0022460140743899	6295.00979930595	-0.307142841958897	0.0283212833262631	-10.8449478938009	2.10755923459321e-27	1.13500075972917e-25	-0.445863115060646	-0.713550804490576
INTS7	0.105066686623365	0.0220063906963367	1.80269258287223e-06	717.095257947311	0.173346255130231	0.0362023134843457	4.78826457334524	1.68229766240668e-06	6.88392764856838e-06	0.627275273031468	0.459779800366561
LINC02608	0.0766596084616555	0.141232420596902	0.587274092554642	77.6073216766766	0.476953755721811	0.392066434345104	1.21651259567399	0.223789715829715	0.296550758051061	0.445551794396945	1.20117429707083
PPP2R5A	0.0629997349519331	0.0167353122621872	0.000166896557660333	1733.42369121251	0.0590576225696539	0.0353869056869108	1.66891174640055	0.0951348713333674	0.142686812721332	0.358167948801721	0.180692613616675
ENSG00000230063	0.0723288972706286	0.0910799274382064	0.427122346039354	8.05676077481855	0.201270843898575	0.152751006634877	1.31764004920554	0.187624172186352	0.254861125697193	0.417847716627495	0.527970264683942
ENSG00000234915	0.0904929267072824	0.0433555629872902	0.0368675677546448	515.055977700115	-0.11789154402512	0.0495433708870248	-2.37956243013724	0.0173332066532349	0.0320782757374678	0.534045186724853	-0.251408497370863
PACC1	-0.0165211123868652	0.0253677646632445	0.514876070267274	834.91188794811	-0.288785399830253	0.0422185840748055	-6.84024360737834	7.90586239838505e-12	7.06159911025489e-11	-0.150536428329528	-0.668722838971857
NENF	0.00364370983389283	0.0322992667158165	0.910180464623326	675.266211060726	-0.26561446937876	0.0505290783093738	-5.25666563226198	1.46690663667109e-07	7.11735680563967e-07	-0.0215396473461821	-0.612140573096404
ENSG00000286213	-0.145512794899439	0.163648210982481	0.37390609139223	10.2429306916865	-0.509274344615756	0.287114469596886	-1.77376760332137	0.0761015989196053	0.117459083960554	-0.975711658519201	-1.20714593434856
ENSG00000260805	0.196230434369516	0.0499906930695653	8.66075571981172e-05	75.3182971564302	0.164702957858206	0.0819330692041677	2.01021345176007	0.0444086023000314	0.073283544230981	1.21046067743962	0.438673296020086
ATF3	0.038780746135273	0.0626749792285296	0.536074729275957	128.789668573959	0.152507601941256	0.101596966107746	1.50110389890499	0.133328690544851	0.190330787665095	0.203236178919577	0.408892840186291
BATF3	0.0999259509153285	0.137197275956359	0.466406878624181	11.941558538374	0.614798292619471	0.191718708927027	3.20677254744857	0.00134233082969541	0.00321245442065098	0.594389371486537	1.53778383687976
NSL1	0.035720441795492	0.0190985297838863	0.06143881562248	1091.88257336107	0.0942938555754176	0.0324026221354968	2.91006867225475	0.00361349350142181	0.00787054438377328	0.183659045814246	0.266737751448118
TATDN3	0.0239762029123625	0.0313630249113002	0.444585094581941	900.951915900361	0.139508933329472	0.0701071652932719	1.98993830011353	0.0465977326417427	0.0765189942756435	0.108529744180056	0.377150734492323
SPATA45	0.152671674483197	0.0526306749423504	0.00372197534021547	49.4337039021439	0.341221460005767	0.0802586686333231	4.25152155918137	2.12323066566912e-05	7.17963948489827e-05	0.931810077526203	0.869722745732895
FLVCR1-DT	0.055401946304675	0.0513547942229245	0.280673471426567	81.6800831262839	0.228199863149326	0.0891462013296125	2.55983833013334	0.010472086707212	0.0204533290533861	0.309563985555311	0.593729597491097
FLVCR1	-0.0710280813730793	0.0374940628455236	0.0581743111053658	415.600277412504	-0.180080616218777	0.0590332518397291	-3.05049460442536	0.00228464785296986	0.00518529194775095	-0.499224032088447	-0.40327113511757
VASH2	0.509456294821799	0.101761461259099	5.54639180651873e-07	45.7854045808744	0.864211780877011	0.163540729842304	5.28438256152052	1.26129429791772e-07	6.17832935612994e-07	3.21420399224502	2.1468392364916
ANGEL2	-0.0597848741699861	0.0200146107392359	0.00281673007025977	689.993075052399	-0.00920315497961644	0.030615724683341	-0.300602225647272	0.763717834095335	0.814281067022455	-0.427299890072715	0.0140031717643725
RPS6KC1	-0.00825900877808515	0.0139685375288262	0.55434760384167	2063.95509742085	0.00720202133794497	0.0234789198694836	0.306744150837437	0.759038121205262	0.810338750078746	-0.0976827627719726	0.0540638007528004
PROX1-AS1	-0.265187564006339	0.0570824714757945	3.38938862704589e-06	477.001320064976	-0.870598261572322	0.0743183269581767	-11.7144491433756	1.07487589143771e-31	8.28329044707101e-30	-1.74128547864559	-2.08948106453229
LINC00538	-0.491681473474444	0.103747744377636	2.14561979596e-06	7.49031020066862	-1.2177653578174	0.156658498038915	-7.77337567423183	7.64216590438947e-15	9.98959628296986e-14	-3.19019412330711	-2.93724593888941
PROX1	-0.05738081460604	0.0233045613812823	0.0138082294821033	1519.39997966534	-0.237815221048893	0.059951160909682	-3.96681594551886	7.28391981063182e-05	0.000223145766919855	-0.411920833334886	-0.544256183929077
ENSG00000274895	-0.243577225023456	0.0715102589746613	0.000658773418858946	16.3032500094423	-0.337853185851665	0.116972426366554	-2.88831476225809	0.00387312080144041	0.00837758531073747	-1.60304155394185	-0.788543945007952
LINC02775	-0.309100022390308	0.102790424787691	0.00263761964533154	23.5848480885188	-0.778313141829884	0.182417603535024	-4.26665588598444	1.98424861812732e-05	6.74651856168895e-05	-2.02219873017756	-1.86412536755042
SMYD2	-0.159368068283678	0.0718445334917673	0.0265388044375119	141.557448522273	-0.379295689950844	0.121328629021041	-3.12618458653371	0.00177090358423757	0.00410838924480256	-1.06434550049631	-0.889744489819615
CENPF	0.157105286510562	0.101654699420641	0.122230246517597	15.2445358934101	0.492176744789597	0.159940503333357	3.07724894277577	0.00208920743355122	0.00477762881936259	0.960172424260422	1.23834808327918
KCTD3	-0.0276356776667633	0.0224513076087572	0.218354217628825	1860.70759201819	-0.0525544088446609	0.0341390271368421	-1.53942315444441	0.123701024919909	0.178538161349023	-0.221637632567283	-0.0918584455479401
USH2A	-0.44663819946082	0.114017493545159	8.95545169653455e-05	32.25238473883	-1.10426229810751	0.181661820257378	-6.07867022659465	1.21183290792375e-09	8.02861097055385e-09	-2.90204690886121	-2.6600770821779
ESRRG	-0.0237307131326223	0.0322182954449875	0.461389864764086	2193.13498137127	0.0903254639989263	0.0764180073172787	1.18199187822192	0.237208923497068	0.311664570763946	-0.196657107113417	0.257047135538283
GPATCH2	-0.215914203310999	0.0439049071685895	8.75360006950562e-07	542.579890853469	-0.890081096648663	0.0554145062369617	-16.0622399637114	4.69293115017323e-58	2.40095572010807e-55	-1.4260778934586	-2.13705718395506
SPATA17	-0.590258488555032	0.101623252288202	6.31097940652836e-09	19.4839475254727	-1.03909354315892	0.17147125385285	-6.05987021037728	1.36231429542573e-09	8.97392871714988e-09	-3.82080308604086	-2.50093820655128
RRP15	0.00161777447562877	0.0338356921324748	0.961865546125841	250.67262209862	0.134684055787024	0.0529404280601902	2.54406812944346	0.0109569711164622	0.0212840447306296	-0.0344997982880227	0.365368622224765
LYPLAL1-DT	-0.16131259173556	0.0536678958519668	0.00264921621543403	220.027545666491	-0.547478965528814	0.059968846119608	-9.12938969072152	6.88865342865624e-20	1.63078687466569e-18	-1.07678484973	-1.30043972860076
ENSG00000223842	0.432924931604745	0.105123370341364	3.81750782564849e-05	16.3271796335897	0.80553758350837	0.136542170972031	5.89955160207155	3.64490769611696e-09	2.26261914213287e-08	2.72462370280887	2.00355974918351
ENSG00000277007	0.509524388154349	0.0848919210031352	1.94858167957397e-09	30.5966930809648	0.885575899223867	0.110810775161411	7.99178507626089	1.32998754354062e-15	1.9155120139382e-14	3.21463959344245	2.19900935659217
ENSG00000287676	0.682541086073782	0.113176180841269	1.63166283374667e-09	25.1268235614565	1.50414889597065	0.132123957050505	11.384376683448	5.00246556875838e-30	3.30234447474523e-28	4.32144811590985	3.70953401327666
LYPLAL1-AS1	0.674051880028215	0.103102610396263	6.24804024009477e-11	72.2394069758616	1.16418754810065	0.122611011500863	9.49496732675158	2.20280448769413e-21	6.25134869866725e-20	4.26714164888555	2.87936521997653
EPRS1	0.0333077033249206	0.0285083844279974	0.242666570971064	898.835050677151	0.134725940924656	0.0481334796995881	2.79900688181098	0.00512600449569174	0.0107737933129808	0.168224469072082	0.365470903658766
BPNT1	0.0108903099325995	0.0292695103078748	0.709840649729016	170.120335350586	-0.0577613281838448	0.0446909079498279	-1.29246262458329	0.196196981332628	0.264942884535842	0.0248177207264446	-0.104573484983171
IARS2	-0.0017933946385835	0.0158044825354539	0.909654936068034	588.961310093674	-0.0397198920952226	0.0288644279552582	-1.37608450639629	0.168795471744843	0.233381502784816	-0.0563214553453422	-0.0605171905810784
RAB3GAP2	-0.0259550347076786	0.0121753018871747	0.0330251415637056	1258.64763789443	-0.0749341836935302	0.0229713902437994	-3.26206567814313	0.00110603514785473	0.00269207814896106	-0.210886358426067	-0.146508748580975
MARK1	-0.00850714833315522	0.0358939779383992	0.812650834458041	1132.00136107528	0.22763217612882	0.0484666958090995	4.69667206168577	2.64434490521828e-06	1.0458137097769e-05	-0.0992701412020055	0.592343333871018
MTARC1	-0.0769530745131584	0.0989174185160466	0.436596888252229	40.1539555165538	-0.326212692074399	0.184657943131371	-1.76657817444832	0.0772988988325076	0.119117396142664	-0.53712692228263	-0.760118435069728
HLX-AS1	-0.444068527104528	0.0976647522004441	5.44506782762638e-06	31.9478159368318	-1.02200766326773	0.175094363429398	-5.83689642116792	5.31821338070706e-09	3.22503945590239e-08	-2.88560840727094	-2.45921533311107
LINC02817	-0.173308078364846	0.0696788044919534	0.0128737641032888	33.1313059903106	-0.437705678371455	0.1127069365316	-3.88357355670593	0.000102932373308407	0.000305479930969102	-1.15352141326458	-1.03237879194727
ENSG00000232436	-0.254258598551475	0.141545773827409	0.0724469020693786	13.512789058973	-0.544038994380254	0.266871702132398	-2.03857880034935	0.041492082814158	0.06913970698192	-1.67137157870036	-1.29203948923449
DUSP10	-0.108693713163723	0.0506015668672865	0.0317113260267783	518.991888576036	0.0427803566906341	0.0789464941818222	0.541890518812734	0.587893928640019	0.660717011086885	-0.740175586310205	0.14094433559132
ENSG00000276997	-0.053073640494382	0.0876218155880009	0.544705594699529	7.26338301752988	-0.169449750827719	0.151025695065888	-1.12199285528064	0.261865477735295	0.339172881077965	-0.384367325078972	-0.377311087751226
TAF1A	-0.0516184695873662	0.0362929145186593	0.154946716613945	108.170354623355	-0.121397645433235	0.0563720651406856	-2.15350715164094	0.0312788426476854	0.0538959419856927	-0.375058422638343	-0.259970223559443
TAF1A-AS1	0.233686075055143	0.091939516048643	0.0110303118584714	11.8690491022385	0.317185423657628	0.145921389582505	2.17367326726483	0.0297296816773555	0.0515594422912932	1.45006889343177	0.811027934055411
MIA3	0.134357104697861	0.0320283228343583	2.72935854352915e-05	576.41506629953	0.369060823760961	0.0424377755485469	8.69651669981553	3.42227319031041e-18	6.6841386658682e-17	0.814649582802313	0.937705094784326
ENSG00000272750	-0.0902668055832429	0.0846202432221941	0.286094557905674	10.6137083475879	-0.243383608650908	0.142203283701084	-1.7115189067118	0.0869853640044656	0.13196840479689	-0.622296453266688	-0.557853910979977
AIDA	0.00680134892330303	0.0266477778460533	0.798544401244102	482.73108793181	-0.0495471693306768	0.0545499810562739	-0.908289395729831	0.363725343640925	0.446546685720474	-0.00133985219887887	-0.0845149154256763
BROX	0.0458640040986761	0.0280442294521961	0.101961702145144	399.121026023834	0.114582584362696	0.0336698660810205	3.40311969423857	0.000666210880576616	0.00169971907445077	0.248548627804599	0.316281823444707
DISP1	0.112699267009154	0.0531747906326017	0.034055699051948	287.324299161532	0.484911832400255	0.0762472734986929	6.35972684857469	2.02112838063347e-10	1.4937858151889e-09	0.676101803192978	1.22060752662626
CAPN2	-0.0661615643111102	0.0294390492117402	0.024613943386094	513.537052944953	0.062714089315391	0.0426177060944959	1.47155009179367	0.141142411245427	0.20013557089216	-0.468092340039691	0.189621524521015
TP53BP2	-0.0515900885782047	0.0261497668943992	0.0485103842301832	577.133722741847	-0.243438591791422	0.0351411756949582	-6.92744585168641	4.28506471775987e-12	3.94611609858506e-11	-0.374876865926223	-0.557988177089045
ENSG00000288999	-0.13030119825614	0.0740508896484573	0.0784727809841692	28.7104905658947	-0.324739788157544	0.112148992167122	-2.89561040079275	0.00378421893129954	0.00820552675731986	-0.878401254335091	-0.75652167657067
ENSG00000291068	-0.0441709097362971	0.0290100940311593	0.127857596820626	195.316844442069	-0.196628342485387	0.0442617482548462	-4.44239891640201	8.89614301768568e-06	3.20518705202924e-05	-0.327415490979876	-0.443679864029498
ENSG00000290989	-0.0547063977368272	0.0305126999275313	0.0729879822139951	306.0364603694	-0.0919291440719227	0.0449351960840405	-2.04581602136533	0.0407744751374699	0.0681041337700118	-0.394812268560093	-0.188009601068796
ENSG00000278467	0.046474238733187	0.084668721973216	0.583077504949772	7.60632339291619	0.09332937500745	0.144565630478591	0.645584809463209	0.518548277651228	0.5988601817018	0.25245237179176	0.264382537614876
FBXO28	-0.0399897973179184	0.0263503181373526	0.129109958702099	744.577651275344	0.121221739740439	0.0361137108514552	3.3566680599248	0.000788877607385519	0.00198436872068103	-0.300668414462378	0.332494312432075
DEGS1	0.107554250325176	0.0365402621722963	0.00324581538606078	353.918965361582	0.0750503067729177	0.0431114369051624	1.74084447563219	0.0817108435802233	0.124923243717154	0.643188515732622	0.21974595726835
ENSG00000232628	0.488385443825793	0.122245922606982	6.46652585906461e-05	10.1397591694738	0.698007738254727	0.1965858343818	3.55065124834523	0.00038427926157317	0.00102578168031215	3.07941123675688	1.74097718667378
ENSG00000237101	0.219880206319026	0.0970103336879552	0.0234168252303078	20.176600729844	0.526337842412564	0.15652966379777	3.36254374820973	0.000772278880203295	0.00194500648373913	1.36175109890123	1.32176779369377
NVL	-0.104332839986908	0.0225559067733837	3.73656381801074e-06	757.081944549357	-0.27967896918279	0.028385503089641	-9.85288047562758	6.66071570393038e-23	2.20642197544946e-21	-0.712278558708011	-0.646485385834193
CNIH4	0.048475032748125	0.0286546967576422	0.0907039723940109	249.924347984885	0.114016435568957	0.0444338424243952	2.56598190361227	0.0102884195626048	0.0201266183222576	0.265251690551538	0.314899316098295
WDR26	0.0334592398206277	0.0208401282380646	0.108379445622731	1060.84487130673	0.144941246600459	0.0249386856919023	5.81190397886614	6.17662678333568e-09	3.70919830764514e-08	0.169193866170341	0.390416174758574
CNIH3	-0.168577237397082	0.0395033133072848	1.97746467507578e-05	368.146471570714	-0.361419620610566	0.0603679545970022	-5.98694494493464	2.13819117559526e-09	1.37168948352886e-08	-1.12325765742757	-0.846092012836135
ENSG00000286174	0.146257854249143	0.145305857635351	0.314150267621336	8.20907198324229	0.506372225984517	0.243383559497108	2.08055230612458	0.0374749032529792	0.0632210336734495	0.890780101911182	1.27301274609376
DNAH14	-0.103303350447321	0.0649505647894123	0.111723958725963	755.830451426795	-0.620331180079243	0.120292931171675	-5.15683817857876	2.5115467465324e-07	1.17554429422195e-06	-0.705692790918499	-1.4783412324673
LBR	0.0753379486168106	0.0258741591694084	0.00359460610802943	725.209286085047	0.172043344012082	0.0381953857450378	4.50429654410372	6.6593162429082e-06	2.45892715641306e-05	0.437096978199041	0.456598155872243
ENSG00000282418	0.327546610526621	0.111187248962708	0.00322015610026533	16.9085319671847	0.962144306884966	0.150676996675761	6.38547574023781	1.70865430962518e-10	1.2761555180323e-09	2.05050597165852	2.38598562019151
ENAH	-0.0355672292585285	0.026204414447098	0.174686179702658	1802.73010571105	0.125526097308689	0.0456103595912369	2.75214004962168	0.00592071945409029	0.0122649657974845	-0.272376717312984	0.343005340673241
SRP9	-0.0419075058589341	0.0250476727312261	0.0943056893703331	485.005438230428	-0.158199027058333	0.0356563818182525	-4.43676612688028	9.13204166462282e-06	3.28119280879873e-05	-0.312936225502172	-0.349837376889967
EPHX1	0.0363470624010831	0.0387107464461679	0.347761628510519	365.297118566855	0.219617793774706	0.0542110011473776	4.05116653680043	5.09629175001819e-05	0.000160340795100504	0.187667612819408	0.572772608641086
ENSG00000242861	-0.140658468765425	0.0415310122230064	0.00070705243567418	667.815818914267	-0.67763196821997	0.068479575818483	-9.89538793312843	4.35917037498381e-23	1.46777330834464e-21	-0.944657953295527	-1.61826692238463
TMEM63A	0.0383262715407243	0.0185223929138144	0.0385286590622787	5580.40557069157	-0.0423139796673863	0.0448134972040162	-0.944224001861521	0.345055192412936	0.42738577900884	0.20032885054873	-0.0668518241004205
LEFTY1	-0.0605047728853143	0.0897549095532261	0.500240739174894	26.6565390154461	0.101719657818218	0.134382875592751	0.756939136549515	0.449086326987737	0.532038410460067	-0.431905168308978	0.284871193163816
PYCR2	0.111845863445259	0.0316877779228296	0.000416154510162875	250.677492780169	-0.0987046369609214	0.0354253752665321	-2.78626933993758	0.00533185491059999	0.0111529930429791	0.670642478463164	-0.204555019513909
SDE2	-0.118481086170666	0.0355318176066584	0.000854508219730073	125.040567995938	-0.106664218421736	0.0480208508590646	-2.22120634086186	0.0263369889290153	0.0463166869182281	-0.802786582745333	-0.223991923673453
H3-3A-DT	-0.0665364968223046	0.0398570060211351	0.0950420544051003	129.44430440872	-0.184723353498129	0.0470519422275545	-3.92594534365368	8.63897721250138e-05	0.000260115550596453	-0.470490828184075	-0.414608469873294
H3-3A	0.0827427033367095	0.0382775234285024	0.0306449732707503	915.582275263373	0.00725930659433813	0.0595183657246332	0.121967505423854	0.902924753010636	0.926053463690271	0.484466080310682	0.0542036885149585
ACBD3	-0.0139772399387666	0.0226861919988242	0.537820462592379	413.578037662615	-0.095988217874971	0.0361973625253438	-2.65180143464221	0.00800636113085173	0.0160703094276403	-0.134262971839585	-0.197921658489752
ACBD3-AS1	0.0358672788881839	0.0924310600824073	0.697983787888318	16.4604590320824	-0.359428447841888	0.119228984268973	-3.01460630605592	0.00257313019520292	0.00576965083214603	0.184598380269013	-0.841229667440159
LIN9	0.116826899025125	0.0606184863708408	0.0539486434873682	69.47614319024	0.206336589953197	0.101045756173012	2.04201143885652	0.0411503966725402	0.0686510874922868	0.702506759175978	0.540340565942246
PARP1	0.0269160525933394	0.0297026954311905	0.36483944598542	756.210523650682	-0.0521131410869021	0.0400577632798201	-1.30094984891868	0.193275621587976	0.261496393036607	0.127336314417534	-0.0907808915134121
ITPKB	-0.0429969694605138	0.0287526128014835	0.1348072477909	2323.09959394404	0.142371378484954	0.0623515531354975	2.28336539068342	0.0224088541385358	0.0402211431366301	-0.319905654543686	0.384140683954232
ITPKB-IT1	0.0536135614224215	0.0854579930548157	0.530418412678384	9.04753656937338	0.0409931352029643	0.143702340218621	0.285264214490868	0.775441726990032	0.824077417789072	0.298123473437505	0.13658002913391
ITPKB-AS1	0.125206862154344	0.0776026886257003	0.106650123168588	74.4137064269618	0.0887389272845155	0.0985835770619871	0.90013904880646	0.368046257650914	0.450979706833512	0.756114386190686	0.253172891369112
PSEN2	-0.146494854014135	0.0699886225676781	0.0363381016035792	54.0701952872456	-0.346169988506182	0.115454896942469	-2.99831360707617	0.00271478160707827	0.00604944277384805	-0.981994008204426	-0.808853165650458
COQ8A	0.0441124624651849	0.0417383877993968	0.290566410097222	270.511271430287	0.325014844073982	0.0679431230565274	4.78363121170594	1.72156420588075e-06	7.03054757071211e-06	0.237343806358363	0.83014699138357
CDC42BPA	-0.0561296110395711	0.0152642041744611	0.000235803342899868	8439.685313248	0.00188231368296948	0.0356408011210221	0.0528134504209906	0.957880544571814	0.969131288093731	-0.403916734381649	0.041073337830147
ENSG00000287532	0.0982235834807817	0.0508964858298799	0.0536229903299103	100.711697121437	0.227612659494062	0.0692013646251922	3.28913541989896	0.00100495658680447	0.00246790538876864	0.583499123275901	0.592295675214444
ENSG00000228625	0.139811303818044	0.0721073672058378	0.0525095814754167	19.816094687268	0.245019462943624	0.106323931219604	2.30446203533949	0.0211967211270885	0.0383197104160499	0.849540747308665	0.634802228107809
ENSG00000287525	0.178847165814198	0.0764784786655768	0.0193598057690849	35.3408110953345	0.096655732365283	0.0980396749357194	0.985883851906446	0.324190111870901	0.406434788675942	1.09925782813819	0.272505337724767
ZNF678	-0.0548430051861874	0.0194219485180902	0.00474632723387679	783.589876307624	-0.0988367135734464	0.029953154598016	-3.29970965996326	0.000967849025550997	0.00238440922319399	-0.395686162762229	-0.204877544067745
SNAP47	0.15702411210483	0.032690749023935	1.5605657341402e-06	112.485259887453	0.230730874767445	0.046526801067344	4.95909603657212	7.08219519789171e-07	3.09539324050236e-06	0.959653141872364	0.599910202651088
JMJD4	-0.0797326140428735	0.0478447572599068	0.095616671435347	51.9582026179652	-0.219745987963286	0.068584929537898	-3.20399815883547	0.0013553334340593	0.00324062458633055	-0.554907969297273	-0.500132010635489
WNT9A	0.0646995406887349	0.125303657934347	0.605615570665705	19.51287481702	-0.386760812763571	0.258571907280095	-1.49575728017745	0.134716917501761	0.191985158352478	0.36904180952531	-0.907973950421849
ARF1	-0.0447047863383881	0.0311100287007421	0.150720961085606	535.801068918043	-0.0562873670664635	0.0406635777730984	-1.38422072402348	0.166290879538287	0.230454884825896	-0.330830763495453	-0.100974144852729
C1orf35	-0.0933486770138584	0.0283004000204052	0.000972052345582191	227.607341915335	-0.205178025275458	0.0478559653104782	-4.28740751428398	1.80770481763702e-05	6.19313752441195e-05	-0.642011553633142	-0.464557766442234
MRPL55	0.0522645994726346	0.0496557907447857	0.292552852232818	91.4905331980234	-0.0218178016426576	0.0729537549353637	-0.299063450016903	0.764891633388821	0.815217528138146	0.289494002406891	-0.0168011713286812
GJC2	0.0987944797411932	0.0397551291559264	0.0129524123399212	642.229227960653	-0.0192344784613044	0.0579859058239896	-0.331709545414169	0.740108592217136	0.794551180429891	0.587151214976104	-0.0104928239191742
IBA57	0.165014321888366	0.0388265531786878	2.13734363596493e-05	83.6191172687389	0.335125403281729	0.0560512367182901	5.97891184749496	2.24633068306026e-09	1.43705864955206e-08	1.01076747009078	0.854836476790288
OBSCN	-0.0286607513518567	0.117026755086703	0.806527913215974	19.4780375731221	0.264150093490252	0.165090799452214	1.60002916193226	0.109592114218307	0.161193703855038	-0.228195151607131	0.681518281492906
TRIM11	0.0260088975063426	0.0310019927525303	0.40150142853564	68.5571462624607	0.0398072952978861	0.0536003922784102	0.742667984426676	0.457682717507631	0.540255097805265	0.121533134761688	0.133684266750292
ENSG00000231563	-0.204172485398937	0.0507525749920228	5.74861418578416e-05	53.295314075581	-0.312028291560357	0.0641080829395926	-4.86722231039686	1.13177693808462e-06	4.77222244634673e-06	-1.35096471877803	-0.725480830729687
TRIM17	-0.12828083197432	0.109988499883093	0.243488599897678	13.2600893182344	-0.533458152059394	0.153996635444734	-3.46408965701617	0.000532029155900825	0.00138227013589807	-0.865476729441747	-1.26620159573088
H2AC25	0.148514698062405	0.108024806251901	0.169187158619866	32.6865146827749	0.693518425124409	0.176873760790204	3.9209796977575	8.81896935613128e-05	0.000265015137218512	0.905217401873755	1.73001450609996
RNF187	0.0145008293385071	0.0394099717944169	0.712911837210554	249.886259306153	0.0482649883750419	0.0433566630058083	1.11320809833949	0.265619065384153	0.343189894510371	0.0479146454571043	0.154337534834905
RHOU	-0.0691431768569293	0.0257355648488737	0.00721664771289421	2338.48830065636	-0.22666676945384	0.0412293435894232	-5.49770502560191	3.84765839161501e-08	2.04401996702525e-07	-0.487166072321561	-0.517032216658039
LINC02814	-0.15229009449978	0.178840218318817	0.39446791647615	74.531000099442	-0.66126156357127	0.374578249760525	-1.76534960050144	0.0775050281934907	0.119375113670155	-1.01906685513997	-1.57829120409138
ENSG00000233920	-0.0632384724617671	0.0984437751971926	0.520625426266386	28.4188928352686	-0.4349910086741	0.124078761888605	-3.50576522567677	0.00045529662947066	0.00119914962413708	-0.449392971656679	-1.02574970284352
RAB4A-AS1	0.0512711371653526	0.0378801933141856	0.175893459462914	129.761531774234	0.0857365743353079	0.0514022429874573	1.66795395205281	0.0953248682257121	0.14287869653167	0.283138705134012	0.24584129399629
RAB4A	-0.0315822371448118	0.0242947472246875	0.193614149357183	946.795929407296	-0.0158642828649461	0.0431414600942389	-0.367727073453052	0.713076751192789	0.770676296927654	-0.246884245855225	-0.0022629729995218
ENSG00000237481	-0.108193910535377	0.0534035769317596	0.0427681165811207	19.659670775002	-0.136968984492678	0.0959580634365514	-1.42738379232969	0.15346929995833	0.215084048262129	-0.736978289082496	-0.297994663214235
CCSAP	-0.0262007294119327	0.0224662068016245	0.24352209501346	685.233199528537	-0.0356670159809761	0.0344626190270686	-1.03494792293533	0.300693232380949	0.381285229190521	-0.212458096852841	-0.0506202676095718
NUP133	-0.101213127082746	0.0149921906810044	1.46772375234632e-11	829.91970894937	-0.222153138497788	0.0214249391223002	-10.3689040715434	3.43440837830283e-25	1.4311070930222e-23	-0.692321381906581	-0.506010153156807
ABCB10	0.0579713050370472	0.0198032873364404	0.00341855492798002	510.487906912223	0.097511434862208	0.0296967864733634	3.2835685756663	0.0010250170361476	0.00251315059201319	0.326000480855839	0.274594920889874
TAF5L	-0.101885740197106	0.0269384680212995	0.000155470032670527	332.82549538713	-0.153846558441819	0.0389567797684822	-3.9491600526563	7.84259021987442e-05	0.000238397139246818	-0.696624168494515	-0.339208863849039
URB2	-0.0734219152216024	0.0331200553626098	0.0266339203513337	139.570289198098	-0.09245811833067	0.0481070840354913	-1.9219231467544	0.0546154288147495	0.0880906355994444	-0.514537673700947	-0.189301330039818
GALNT2	0.0524340365669929	0.0349887286497609	0.133977968291614	1035.77466045635	0.468925662555443	0.0564184744301995	8.31156225494176	9.44502752316349e-17	1.53267415789978e-15	0.290577911776986	1.18157009071566
ENSG00000227006	0.0663242014670147	0.0864635636575656	0.443035801544241	23.5845929444912	0.230027904489236	0.118795382861828	1.93633707765211	0.0528264304793162	0.0855497403119709	0.379434958956216	0.598193584008282
PGBD5	0.108945013912183	0.0315598424815997	0.000556419127984921	941.290139604176	0.342158227926619	0.0616529515727996	5.54974610619573	2.86084762455068e-08	1.55293520627688e-07	0.652085396839174	0.87201028665285
ENSG00000282564	-0.100571176928829	0.1121658148231	0.369916658528339	34.5584164192323	-0.66419974822026	0.133108126241787	-4.98992636267573	6.04023138038996e-07	2.66720166780202e-06	-0.688214749946207	-1.58546610564953
COG2	-0.0163908561091315	0.0202725377298941	0.418788348174278	470.211309773021	-0.0111933330305794	0.0318633328344455	-0.35129197214671	0.725369316954164	0.781321180103818	-0.149703163332368	0.009143255419847
AGT	-0.0237019295704824	0.136110436937641	0.861757412145179	52.8895193421327	-0.0559414195827279	0.255305781350298	-0.219115365452584	0.826560181696526	0.866848048427663	-0.196472975221718	-0.100129358211785
ENSG00000244137	-0.254739727478817	0.0590706022858968	1.61446639134088e-05	80.6181144344058	-0.547092009326289	0.11250013262533	-4.86303434990892	1.15599776297724e-06	4.86655241108911e-06	-1.67444941802795	-1.29949480069727
CAPN9	-0.27247686450304	0.0480464568979012	1.41873153659283e-08	123.233687441715	-0.634159819025423	0.0808461727529662	-7.844030180169	4.36312171791191e-15	5.89581627296416e-14	-1.78791600627439	-1.51211008465848
C1orf198	-0.0223239002388618	0.0218245645869452	0.306364811856364	1416.45919677956	-0.142983648375456	0.0440939883872528	-3.24270163813965	0.00118402132303247	0.00286523515012639	-0.187657556670857	-0.312682174865062
ENSG00000223393	-0.141499602178281	0.0533549943177671	0.00800069606387612	27.154742328422	-0.154867030833847	0.0844721412995345	-1.83335036204061	0.0667504843630371	0.104887383665986	-0.950038784400715	-0.341700806946669
TTC13	-0.0608357042500285	0.0203038514963301	0.00273309484196837	858.999320988825	-0.207765009206255	0.0289390197411897	-7.17940728692122	7.00142828688334e-13	7.22826828407048e-12	-0.434022175853464	-0.470875053220782
ARV1	0.0316239386029801	0.02294979125102	0.168215043016391	207.401538305564	0.0713376353630866	0.0358086645441261	1.99218921652828	0.0463503009536949	0.0761534204250805	0.157453224640278	0.210679797354788
FAM89A	0.0164011249996944	0.0938407703596849	0.861255559192122	26.5487002102668	-0.019630138925659	0.145315413292654	-0.135086419815119	0.892543547174037	0.918475083911689	0.0600710642207391	-0.0114590071994435
C1orf131	-0.013710195080155	0.0351481865042482	0.696486006564641	251.608166093382	-0.112427133579163	0.053293205309759	-2.1095960155839	0.0348931678405806	0.0595057745636864	-0.132554653920294	-0.238064677391212
GNPAT	-0.102768786140344	0.0175733297319069	4.97526403466804e-09	483.836019924846	-0.230466899246169	0.0317217469059982	-7.26526505394287	3.72307509291604e-13	3.98440424528342e-12	-0.702273119072461	-0.526311945615017
EXOC8	0.0512945843176162	0.0494802333165527	0.29989051791383	100.040753170195	0.310178719317107	0.0616363353232064	5.03240041268844	4.84376241017734e-07	2.16798094946893e-06	0.283288699373094	0.793917908683924
SPRTN	-0.109815762196856	0.0362198049259755	0.00242998902444405	146.182785550366	-0.158000121000195	0.0439710782682301	-3.59327374317207	0.00032654920786847	0.000882650911435496	-0.747353468257045	-0.349351658136059
EGLN1	0.00435959981906367	0.0223738419488748	0.84550839353004	816.162993585484	0.0533494824617522	0.0409928875764081	1.30143265370882	0.193110402610772	0.261311247908691	-0.0169600134364822	0.166753617860084
ENSG00000233461	0.246572693570926	0.0669828272505172	0.000232199866480748	84.3675895382489	0.716759657372451	0.0754401232756406	9.50104037812317	2.07803657935646e-21	5.92465599358937e-20	1.53250613429101	1.78676844548469
TSNAX	-0.0389478646289732	0.0183502261732671	0.03379801467992	664.779026382038	-0.0973226147548856	0.0275172366311827	-3.53678736202017	0.000405025616877179	0.00107706638920645	-0.294003046357279	-0.201180189656671
LINC00582	-0.320641516897034	0.0807747243203404	7.20002284978335e-05	37.3279709451878	-0.914680502413998	0.108191564884683	-8.45426816211518	2.80843207471227e-17	4.94037267927894e-16	-2.09603105177234	-2.19712771587894
DISC1	-0.0764962434995941	0.048886835546526	0.117638816360688	827.072098293648	-0.409725035610585	0.0797410573600654	-5.13819416465095	2.77391191369733e-07	1.28819741872107e-06	-0.534204519617335	-0.964051446553177
ENSG00000286071	0.000251702830673207	0.0891553496438107	0.99774742024428	54.6305971403203	-0.655304690238467	0.102441589964066	-6.39686176745532	1.58602786353405e-10	1.18890765936386e-09	-0.0432387220862445	-1.56374481410464
SIPA1L2	-0.0363403021055222	0.072642766019307	0.616891705471656	324.173043196572	0.531996226638879	0.146937728886838	3.62055566442428	0.000293970994670832	0.000801652025443795	-0.277322156833158	1.33558528804899
MAP10	-0.114183353344736	0.0787374618864787	0.147008823401831	27.0115931679977	-0.257488079895634	0.116431509813417	-2.21149824740967	0.0270013531054413	0.0473629449043827	-0.775293471524113	-0.592296331998522
NTPCR	0.0536908811411418	0.0249420978170748	0.0313484843290905	368.128621492941	0.122570334273054	0.0406309864391984	3.01667138838661	0.00255566698085405	0.00573541620124249	0.298618096931442	0.335787513564518
PCNX2	-0.0843169899119923	0.0405154882192796	0.0374242854527216	637.760664255699	-0.29663233485694	0.0713602487265396	-4.15682876882433	3.22695665946564e-05	0.000105267601406373	-0.584234770369949	-0.687884666111983
ENSG00000289305	0.200907051997323	0.0630756061825023	0.00144664847278272	71.5436757772302	0.206347629881437	0.117685344097275	1.75338425922327	0.0795360710711456	0.121993284226212	1.24037756008171	0.540367524900851
KCNK1	0.120376455413871	0.0335929142625658	0.000339165858200732	1658.80478813657	0.403561931139847	0.0699103397679678	5.77256429419837	7.80741384299976e-09	4.63263363918716e-08	0.725213696190068	1.02195509220227
ENSG00000286109	-0.334625657203403	0.0974817120489771	0.000597598775635668	19.3270561252051	-0.852019741118502	0.148450804670535	-5.73940803493409	9.50080588585971e-09	5.55158130728947e-08	-2.18548927087254	-2.04411323668043
ENSG00000286666	-0.414639859901561	0.130700778081114	0.00151165848528979	9.4195357024091	-1.22369264819179	0.190447878472585	-6.42534145303143	1.3157383794438e-10	9.96024228220138e-10	-2.69734970128021	-2.95172008875521
SLC35F3	0.00802703567106762	0.0456108362431727	0.860302063921221	2141.11404929471	0.699953890739184	0.108429978537914	6.45535395448259	1.07966257060896e-10	8.25113079895259e-10	0.0065010126113657	1.74572959476288
ENSG00000231272	0.261779052310968	0.17145852519128	0.126816299204561	6.71962998589849	0.998487870356397	0.239996058904546	4.16043444594033	3.17642782787259e-05	0.000103839985327933	1.62978303098114	2.47473480423946
SLC35F3-AS1	0.0692797416555995	0.144690291792581	0.632070935029737	10.6397379576479	0.671336193387294	0.190259354563124	3.52853185552334	0.000417871649280599	0.00110818719027359	0.398341903248632	1.67584659357319
ENSG00000236358	0.11584656492466	0.0858672544496659	0.177293433807876	56.0955231553463	0.391920478185966	0.127974164296838	3.06249687457932	0.00219498767658533	0.0049934885162239	0.696235444613235	0.993527240002203
ENSG00000273367	0.0949113701522484	0.142792224545211	0.506254138676386	9.3817374226037	0.210985237884037	0.244147669636809	0.864170598875245	0.387494180826823	0.470868685715762	0.562310498222163	0.551692334216496
COA6-AS1	0.00302821731551272	0.0575741200516948	0.958053127398017	101.798722916616	0.101849588842527	0.0905025807375535	1.12537772970119	0.260429004077724	0.337619738555868	-0.0254770266456949	0.285188478297373
COA6	0.189246703775832	0.0568511231775934	0.000872172406089243	82.22041287992	0.425637991054812	0.0815425230012551	5.21982856782908	1.79088826654753e-07	8.58079607005004e-07	1.16578491704969	1.07586373839176
TARBP1	-0.0551093438774894	0.0329339535650649	0.0942625208490751	1106.49706963274	-0.502909206930206	0.0399354092021382	-12.5930650762752	2.30544198031574e-36	2.6210882958923e-34	-0.39738996324473	-1.19160258300962
ENSG00000287633	0.477152109904837	0.127455312364391	0.000181343414811747	11.5983984880385	1.06132444885724	0.20228622179963	5.24664724772262	1.54892060921409e-07	7.48766923372837e-07	3.00755025530857	2.62817862035558
IRF2BP2	0.134179630707763	0.0323166200306613	3.29536605067882e-05	958.024133828277	0.304537332295549	0.0436302700878187	6.9799552393918	2.95274123080337e-12	2.77184444388056e-11	0.813514260448354	0.780141920661849
ENSG00000228044	-0.0799002981563709	0.0921096815864892	0.385696953851004	20.6151779393916	-0.225391917326118	0.142900144560377	-1.5772686446156	0.114733723944217	0.167432511497075	-0.555980664639012	-0.513919090830244
ENSG00000286263	0.0212866359149142	0.0673688990016766	0.75202432249609	534.738166040193	0.208265148431324	0.181956900259243	1.14458505357367	0.252381086634131	0.328668235425824	0.09132426222184	0.545050010338283
ENSG00000273416	0.176832330753521	0.124881020756189	0.156773616293635	11.6113407932476	0.70996775697073	0.157839647248172	4.49803182754486	6.8585431740974e-06	2.52540280248952e-05	1.08636868712845	1.77018296070521
TOMM20	-0.000612649751490159	0.0326294102150338	0.985019801011138	720.074192431686	-0.141284817651224	0.0408614946332584	-3.4576517310316	0.000544905300453091	0.00141313233226486	-0.0487680889962557	-0.308533714279197
RBM34	-0.21106596480819	0.0541208882853065	9.62330688641652e-05	30.8782168189734	-0.427269574949751	0.0913151640575864	-4.67906485586885	2.88186281637069e-06	1.13028427069666e-05	-1.39506313154029	-1.00689434367503
ARID4B	-0.0115317202429049	0.0124864998143943	0.355728442983365	5168.83698189613	-0.0119653396856794	0.0250542631586735	-0.47757699397905	0.632951308560048	0.701636906473606	-0.118618689676126	0.00725805335996726
ENSG00000289114	0.0921887650720067	0.0866940378897422	0.28760935005223	9.96532888784644	0.277176163663321	0.131810598265642	2.102836701376	0.0354800465846699	0.0603404716282258	0.544893667694465	0.713327300443951
GGPS1	0.165059704362236	0.033292615553907	7.1278547109306e-07	466.257701640664	0.401252476618096	0.0442492982701475	9.06799638196292	1.21225584512753e-19	2.80494072306016e-18	1.0110577872073	1.01631551851098
TBCE	-0.0730334945709583	0.0220860296136497	0.000943772130601463	352.486567619433	-0.137216650747893	0.0334958801336701	-4.09652322017842	4.19401437922053e-05	0.000134169365872872	-0.512052900314303	-0.298599451957194
B3GALNT2	-0.0131955023194235	0.0353497607723307	0.708937036696997	349.547606001216	-0.0692127872703897	0.0518687831497719	-1.33438232145406	0.18207859079295	0.248703907240029	-0.12926210273373	-0.132537381558373
LYST	0.0935960121597479	0.0186702256387212	5.35555089169517e-07	1181.0606667522	0.188922361784199	0.0289502224458258	6.52576546303666	6.76551160261845e-11	5.33152305996307e-10	0.553895995727882	0.497815882251326
NID1	-0.444203118258974	0.203949069724803	0.0294052904736008	15.2298764406026	-0.445055406885556	0.294121296169693	-1.51316960955041	0.130236581612213	0.186451407705693	-2.8864694029932	-1.05032646538092
GPR137B	0.0924734392175633	0.0341262342591524	0.00673346774404819	547.146142113857	0.227477850880183	0.0485359909447664	4.68678698945388	2.77527552294226e-06	1.09150169937114e-05	0.546714762272139	0.591966479248455
ERO1B	0.139653489715251	0.0269101298847906	2.10717720020441e-07	660.083266657198	0.268199052189153	0.0442619294812518	6.05936196935913	1.3666254329314e-09	8.99910876786932e-09	0.848531191606602	0.691405638329937
EDARADD	-0.328624508308425	0.0749240822331589	1.15401145170926e-05	15.3920740892132	-0.47156537666431	0.107346189193983	-4.39294007738042	1.11827957972841e-05	3.96467243492547e-05	-2.14709920320028	-1.11506250010822
LGALS8	-0.0247280022015184	0.0278266859886244	0.374194732503706	270.886990670819	0.00308665037454443	0.0398211311805755	0.0775128752758805	0.938215549101243	0.953543323066418	-0.203036884638311	0.0440142684513368
ENSG00000230325	0.116338138340795	0.0454778123623163	0.0105236861328939	84.6920787868679	0.261337384244844	0.0650716549999844	4.01614780267855	5.91571627855186e-05	0.000184295775403194	0.699380098585589	0.674649784662916
HEATR1	-0.0400168251456042	0.0235324123154154	0.0890372518049093	467.690983068463	-0.0593483322245388	0.031757932576928	-1.86877190701183	0.0616545549188251	0.0979432113588857	-0.300841314710656	-0.108448870340007
ACTN2	-0.0300625649235667	0.0304783923759968	0.323958130955278	2630.22987171246	-0.190320217125342	0.0628346202674862	-3.02890693562165	0.00245440278031304	0.00553307104134707	-0.237162720788238	-0.42827573396899
MTR	-0.106567646766292	0.0186129861339116	1.03162364920876e-08	1200.19669885262	-0.258691300194813	0.0290137892694856	-8.91615010338839	4.82779029785021e-19	1.03876450590894e-17	-0.726574885127572	-0.595234536444709
RYR2	-0.0401486544653797	0.0546925795097557	0.462900810028151	1355.23512429131	-0.369136976360059	0.158444356838192	-2.32975780094858	0.0198189556702599	0.0360875457770486	-0.301684642646013	-0.864937413791758
ENSG00000287516	-0.171139212933173	0.157805899623213	0.278146776061301	16.1577728824133	-0.471889178415409	0.338350975921011	-1.39467361408047	0.163114285179101	0.226549456166192	-1.1396469215379	-1.11585320796563
ENSG00000287738	-0.322516030624237	0.0857525776439672	0.000169230805228476	20.5474937453139	-0.822115729304317	0.136519378195519	-6.02197094779399	1.72305828377125e-09	1.12099213954429e-08	-2.10802254041881	-1.97108911920897
FH	-0.13567715224647	0.0317940886098076	1.97790617248949e-05	169.511715499971	-0.357056894397465	0.044268731047177	-8.0656681578912	7.28364048410817e-16	1.08711580580473e-14	-0.912791875381744	-0.835438451251793
OPN3	0.0549938959130333	0.056827287641786	0.333175496662319	56.0211851279417	-0.0483338458843473	0.0939014021471384	-0.514729756735802	0.606741876653114	0.67776394251559	0.306953638366305	-0.0815520395939588
CHML	-0.171299701074235	0.0628489312371762	0.00641888941806784	40.3144456619702	-0.412737257907097	0.104040215657924	-3.96709344840408	7.27544714285263e-05	0.000222960375169816	-1.14067358338279	-0.971407144383872
WDR64	-0.0407248248112106	0.14140241321498	0.773341705240005	25.5671537466292	-1.1523099959394	0.175422427784349	-6.5687723656177	5.0731769304786e-11	4.05898230693114e-10	-0.305370473301823	-2.77740718331987
ENSG00000288723	-0.183246273834553	0.074691131770794	0.0141517878342546	64.5305587854798	-0.484126880080521	0.098334296866689	-4.92327596277876	8.51073007685777e-07	3.67614039764462e-06	-1.21709723904378	-1.14573707002156
PLD5	0.0475450184963099	0.0308981808050685	0.123861840851897	3974.61402965273	0.35109953708697	0.0657609067719378	5.33903126221481	9.34445320023387e-08	4.66412300926578e-07	0.259302278082666	0.893844521287696
ENSG00000272865	0.169188270092071	0.0565685245489862	0.00278197306352219	513.438240556585	0.465347304357072	0.0832104680711001	5.59241301177938	2.23935355167021e-08	1.24080667011618e-07	1.03746871626962	1.17283191701988
LINC01347	-0.225132607482108	0.105221164041033	0.032386026684284	17.2282351618117	-0.415951614408514	0.205392504116618	-2.02515479421948	0.0428514719073005	0.0710833477068055	-1.48504912815922	-0.979256443943181
CEP170	0.000802206737302978	0.0148791434389156	0.957003007927003	5567.28838618403	-0.0300289429497258	0.0282476279134345	-1.06306069457408	0.287754427671934	0.367306162383705	-0.0397170827136496	-0.0368523721878812
ENSG00000227230	0.151221035447031	0.0698842740862699	0.0304737223509409	74.639375107246	-0.116310067794243	0.0744941506873375	-1.56133155047854	0.118445543064512	0.172004258626681	0.92253016600575	-0.247546610652136
SDCCAG8	-0.0245827480531391	0.0159357562474429	0.122924042260722	3854.45363905723	-0.0857260174221409	0.0305585657404766	-2.80530238723187	0.00502693952570466	0.0105940728378411	-0.202107676467751	-0.172861872664371
AKT3-IT1	-0.0587783168367435	0.0632164727355994	0.352477591408299	17.3133508372846	-0.0449109526149641	0.104551928689658	-0.429556424045254	0.667518341169954	0.732111761309368	-0.420860822351611	-0.0731935035637816
LINC02774	-0.23418127891252	0.138156569079535	0.0900673276379087	19.3601979029977	-1.03476044406262	0.182681638783285	-5.66428268847616	1.47640836755421e-08	8.42133456599982e-08	-1.54293456220472	-2.49035699292047
ZBTB18	-0.0905430350810251	0.0392452878066593	0.0210489170784013	215.716159062961	-0.0478310077282369	0.0777535734639439	-0.615161536600208	0.538448046344656	0.6164306388349	-0.624063526421931	-0.0803241336926002
C1orf100	0.339051760691675	0.101933900247102	0.000880411454275273	25.3513491254836	0.547074504961781	0.125896091834051	4.34544469960913	1.38993786508375e-05	4.85581858860254e-05	2.1241057941501	1.37240569777732
ENSG00000240963	0.0576446416296139	0.0532344071897811	0.278876977837698	466.948435265411	0.764808069177992	0.0715036652218656	10.6960680519649	1.06189113911314e-26	5.37305247257854e-25	0.323910775944849	1.904100290115
ADSS2	-0.0517683920022786	0.0214611333758944	0.0158568926995952	2769.71227027003	0.196012377594362	0.0426746194947707	4.59318395606038	4.36533931445299e-06	1.65809072991535e-05	-0.376017494268593	0.515129350110187
CATSPERE	-0.15426513901371	0.0346010582677502	8.25761433442546e-06	680.393619733862	-0.360832370583133	0.0601491513112709	-5.99896029647752	1.98584901103458e-09	1.27975392180668e-08	-1.03170145126021	-0.844657977320939
DESI2	0.0321832997589044	0.0250392146865163	0.198681930146891	419.503976187111	0.148481392778744	0.0339408729486562	4.37470753929513	1.2159538965132e-05	4.29031395900002e-05	0.161031524896607	0.399061036591681
COX20	0.124453429907678	0.0249148593015667	5.87904155326319e-07	532.296428893707	0.158308914739307	0.0385487230608953	4.10672266599407	4.01312590062712e-05	0.000128747174425623	0.751294589941309	0.423059359042888
HNRNPU	0.0256389968853086	0.021712028068203	0.237655938936837	3090.19802384507	0.261916023298852	0.0393506330063098	6.65595451175727	2.81467303831542e-11	2.31328192858962e-10	0.119166836220855	0.676062792607001
ENSG00000272195	-0.0966876692587974	0.0739069430984673	0.190793524443736	13.1289185948378	0.0283306956778391	0.118524668261473	0.239027841996062	0.811083993602151	0.854070378718451	-0.66337148661991	0.105658978236003
EFCAB2	0.0325719734788327	0.0291885320510862	0.264457747004157	1209.32959149752	0.235787578426596	0.0574365551939238	4.10518314739635	4.03994678391237e-05	0.000129517388800867	0.163517917197749	0.612258422826986
KIF26B	0.0213860448201373	0.077504094646847	0.78259846207689	125.831724766141	0.621428857844068	0.115357419607666	5.386986463095	7.16488282094525e-08	3.64638883106299e-07	0.0919601928853724	1.55397534913811
SMYD3	0.0326407023849709	0.0340796815733429	0.338175704741801	3008.73344705117	0.22472523139739	0.0391697213487411	5.73721802605095	9.62443279674001e-09	5.61847236926648e-08	0.163957584235487	0.585244718646077
ENSG00000235096	0.174276941953397	0.109952107954511	0.112960443410745	25.8143554142103	-0.0609417026874745	0.113641517000938	-0.536262664348028	0.591777030198845	0.664270437725642	1.07002155915638	-0.112339802185003
TFB2M	0.067161997345487	0.0473535267761705	0.156100174976692	86.3838100844451	0.127211765998754	0.0607543155334245	2.093872095864	0.0362713756027887	0.0615143826751531	0.384794439454526	0.347121660222811
CNST	-0.0699328995548123	0.0220040940236032	0.00148204384677436	539.974965744296	-0.147356012737141	0.03784340162375	-3.89383634701226	9.86712297662061e-05	0.000293638182232022	-0.492218022930454	-0.323359272331438
ENSG00000225300	-0.178000903991982	0.064289371970049	0.00562725870139918	10.3004488666286	-0.22725172011158	0.118830641800487	-1.91240000616279	0.0558249072128679	0.0897584584065125	-1.18354198041808	-0.518460637226199
SCCPDH	-0.00270959430264355	0.0360571522269826	0.940097587774048	1607.91624656288	0.0302125790243005	0.051153507644948	0.590625754034372	0.554771204943555	0.631287021656235	-0.062182494243077	0.110254444269574
ENSG00000260855	-0.166407236043038	0.0650181692479145	0.0104854253175741	60.7474614119871	-0.178435187135065	0.112054120285272	-1.5924018383331	0.111294443448033	0.163293321072721	-1.10937589906954	-0.399253078696025
AHCTF1	0.0441142932623149	0.0291549932016305	0.130255365521756	1108.75682906044	0.270865664879769	0.0352513095702608	7.68384687496207	1.54381179273396e-14	1.93823623712161e-13	0.237355518186706	0.697917374600656
ZNF670	-0.0916578955120168	0.0418827345178285	0.0286374908648431	122.378210090888	-0.191248738802485	0.0646747450881417	-2.95708531269574	0.00310562177713824	0.00683875441072836	-0.631195422020574	-0.430543137969758
ZNF669	0.126817292517343	0.0466437643532217	0.0065509759145342	78.7250159304026	0.192078067905628	0.0562552079491477	3.41440508191275	0.000639214615285986	0.00163719298906095	0.766416501952008	0.505521960484192
ZNF124	-0.0523532253335399	0.0321260928059779	0.103182480010796	249.944422991971	-0.0489521911487566	0.0547898577466787	-0.893453517895363	0.371614353655734	0.454595720352771	-0.37975874307895	-0.0830620081395414
ENSG00000259865	-0.17532780329427	0.0739796335113405	0.0177906399992267	29.9377716148133	-0.446241330097828	0.140839135844296	-3.16844694780838	0.00153255716533075	0.00361416618067371	-1.16644183534989	-1.05322243119658
ENSG00000290683	-0.151323029086681	0.0521046708170767	0.0036817833685661	69.6177195402981	-0.256556956111376	0.0681978911400697	-3.7619485268898	0.000168594749903288	0.000481946003991737	-1.01288042195824	-0.590022573780908
ENSG00000289566	-0.328087073291395	0.105599802248403	0.00189066108291828	15.3913440242887	-0.419489251203598	0.159312195367969	-2.63312705116322	0.00846026931205623	0.0168820411906231	-2.14366116707848	-0.987895177986652
ZNF496	-0.233224952453262	0.0369264188972905	2.68528630583651e-10	167.582437624461	-0.391394506102668	0.0491435961433915	-7.96430332368544	1.66157224511792e-15	2.3450450276308e-14	-1.53681682739591	-0.919289200322883
ZNF496-DT	-0.44890556396075	0.0746044048504485	1.7751943735979e-09	72.1301595002521	-0.956018597985115	0.115480630125928	-8.27860565830486	1.24625892734121e-16	1.99770208213842e-15	-2.91655151091546	-2.29807330023026
ENSG00000286216	-0.279012933853402	0.0874093644842911	0.00141278784020727	22.401593257881	-0.694957001186427	0.126839425398362	-5.47902987579601	4.27664154944476e-08	2.25629286902531e-07	-1.82972802411666	-1.66057379580351
ENSG00000235749	-0.25697270315973	0.112058466158206	0.0218363757813462	44.3403950137128	-0.684705344973902	0.212839436203662	-3.21700412849582	0.00129536734715959	0.00311016501107879	-1.68873403069145	-1.63553975849133
TRIM58	0.13185304795221	0.110546743811062	0.232972899126436	12.876878620581	-0.0816808041621827	0.20904568420617	-0.390731836786574	0.695995463556536	0.755516263793498	0.798630832125897	-0.162983662003948
ENSG00000289367	0.284711959811161	0.0856902675922665	0.000891921124961983	81.038730920424	0.449888282404523	0.194931435960823	2.30793088958181	0.0210029806765059	0.0379993023673758	1.77648758476929	1.1350817501837
OR2L8	0.0669373548119766	0.121646718123569	0.582140876828987	11.2231492226911	0.238760032079627	0.228932022153053	1.04292981748095	0.296980798607711	0.377149027701635	0.38335737428343	0.619517007597689
OR2AK2	0.200180601564745	0.124972506883992	0.109200480211426	8.93373105138925	0.0629455069270854	0.235663632032689	0.267098942607971	0.789392981704321	0.836057500691787	1.23573036972612	0.190186634880333
ENSG00000290612	0.0830316526049301	0.0874502898948657	0.342380310033325	75.1053741105775	0.184186179357074	0.207339595652653	0.888330947001717	0.37436275765021	0.457471687261251	0.486314523359666	0.486250359067559
OR2L5	0.0876435385678205	0.0817017325606716	0.283394259072248	115.438411706837	0.193919946784901	0.202965331536509	0.955433843390238	0.339358346093693	0.421764911779614	0.515817309794486	0.510019737587944
OR2L2	0.0689039878466807	0.069205324399905	0.319422292414335	120.019725416434	0.0298390895205163	0.170274044766967	0.175241561691644	0.860889828078989	0.894346486184151	0.395938161164417	0.1093424013782
OR2L3	-0.00841670488000794	0.0925518066978531	0.927539892311361	121.930960722535	0.101971347398977	0.222262287803587	0.45878834599727	0.646386164417023	0.713970913888928	-0.098691563608348	0.285485806668718
ENSG00000290608	0.232152216711354	0.175109349307911	0.184920633402019	7.39248437707633	-0.0784704004600656	0.255758786047856	-0.306814094923733	0.758984879177089	0.810338750078746	1.44025661804114	-0.155144014984981
OR2L13	0.242195630638294	0.108649926344866	0.0258047541473355	38.8642616374942	0.13775618859023	0.234945607046364	0.586332259292022	0.557652256643817	0.634002423633693	1.50450553888334	0.372870618548977
OR2M3	-0.00758086668059808	0.155543490198049	0.961128153424443	16.7010821462513	-0.326921348186652	0.28837958291265	-1.13364942443126	0.256941632278781	0.333734201925994	-0.0933446066172868	-0.761848938237984
OR2M4	0.180691017302059	0.131194113682347	0.168425723526249	28.1933987937388	-0.11705539599894	0.250444473507406	-0.467390613015379	0.640220437329963	0.7083731836323	1.11105316677006	-0.249366665255941
SH3BP5L	0.139318586051254	0.0349669045365825	6.76797504282899e-05	112.691978987932	0.234092809101997	0.0517761153104472	4.52125092232949	6.14752651709492e-06	2.2855297414585e-05	0.846388772788218	0.608119879978102
ZNF672	0.0600110133813046	0.0359365559076903	0.0949360740802087	96.0960493382646	0.166782630829824	0.0552050691757338	3.02114703088056	0.00251819047575538	0.00566439083811218	0.339048739237369	0.443751754533456
ZNF692	0.175793535795129	0.0357797480615772	8.95956889658157e-07	315.568474657837	0.328342743109727	0.0590118754774899	5.56401131895857	2.63642834053518e-08	1.43917419015937e-07	1.07972339146121	0.838273556194655
PGBD2	0.185143846025927	0.0638441373499371	0.00373240095425754	75.0391467475974	0.477907905079614	0.0802379797230229	5.95613083391838	2.58279589471009e-09	1.63639266559238e-08	1.13953844501159	1.20350428259994
FAM110C	-0.0406031440938727	0.124747425855598	0.744815682208559	18.1294608514996	-0.454631375703993	0.230031135486251	-1.9763906079191	0.0481105544678895	0.0787224762073196	-0.3045920671908	-1.07371050750362
SH3YL1	0.0401913088068267	0.0214044425765465	0.0604210210311983	1485.49213115123	0.000944208896944727	0.033704373346038	0.0280144326450063	0.97765064007883	0.983793339287105	0.212259717139437	0.0387825323515752
ACP1	0.100336542290233	0.0250868442910121	6.3458184692003e-05	375.309574197758	0.118492711896468	0.0341790782712272	3.46681999310142	0.000526654452004147	0.00136946515558554	0.597015973649568	0.325830161444599
ALKAL2	0.139856086237265	0.0892237930705029	0.117003649832813	68.7685396603359	-0.341116019799967	0.168670784931302	-2.02237761529894	0.0431373557920735	0.0714803255940989	0.849827225803788	-0.796511624094328
ENSG00000228643	0.236925006552697	0.0752792970890031	0.00164797214581491	52.4469535125822	0.467599182762583	0.106027638429337	4.41016313943668	1.03292772204658e-05	3.6819165443495e-05	1.47078872584269	1.17833089268366
ENSG00000235779	0.313373006191148	0.107375313705669	0.00351739279561985	12.5394614933301	0.459073005078421	0.159001362612183	2.88722686105613	0.00388653890081565	0.0084016752905191	1.95983572848993	1.15751038857674
LINC01865	0.0381617835737075	0.130782120439877	0.770442112888712	9.58824497221689	0.37182072358936	0.204959950771116	1.81411403637866	0.0696601710126135	0.10886729144763	0.199276601338528	0.944444633630509
TMEM18	-0.0824904807623273	0.0565988092742808	0.144989541687159	134.857993190441	-0.508771637140342	0.0497292457440943	-10.230833577458	1.4427214780407e-24	5.64162296869505e-23	-0.572550372750968	-1.205918347563
TMEM18-DT	-0.0440916354853513	0.100904962106998	0.662138896447259	23.3109698440628	-0.203806063085111	0.186314479788986	-1.09388203920562	0.274006716985271	0.35246931927886	-0.326908364109382	-0.461207502645629
ENSG00000290112	0.220467917913218	0.0800414487205252	0.00587959238154498	41.3523615998993	0.626050630759094	0.13435408753529	4.65970661737146	3.16660396455838e-06	1.2325129294006e-05	1.36551076030402	1.56526148995328
LINC01250	0.308540224863791	0.226107008060203	0.172386312982537	12.6926412363926	-0.277530714018804	0.380641576290519	-0.729112980046569	0.465932555332943	0.548376624967867	1.92891984797283	-0.641239452999885
ENSG00000236760	0.527400599474418	0.129903625775448	4.90858568129789e-05	17.1207989652642	1.04139965614156	0.170028421377456	6.12485634874943	9.07654579285874e-10	6.11008115544124e-09	3.32899585660322	2.57952326224158
EIPR1	-0.129110185433618	0.0290204185234012	8.62939448111744e-06	405.466190625296	-0.35065938781354	0.0410574616894308	-8.54069816751017	1.33413280312434e-17	2.44012492233805e-16	-0.870782202774249	-0.819816056664343
TRAPPC12	0.0331011086440565	0.0161527739792584	0.040437453871981	1176.07892732788	0.0424108713840967	0.0304560229541578	1.39252821840636	0.163762502718498	0.227361508749382	0.166902858174252	0.140042070751531
TRAPPC12-AS1	0.494230393394912	0.10736090658293	4.15552194800763e-06	27.9794519445835	0.652071177509437	0.219378825437567	2.97235239640304	0.00295527270305859	0.00653188679286369	3.11680207864837	1.6288023778574
ADI1	-0.0178185596124282	0.0314722404597285	0.571279922763855	284.877749163432	-0.261608858776142	0.0473372795709649	-5.5264869706751	3.26706510386825e-08	1.75533270370611e-07	-0.158836353504228	-0.602359070166027
ENSG00000235078	0.45336851097619	0.101123334339787	7.34897656019875e-06	30.8012355106367	1.129938505272	0.123168738935972	9.17390658565878	4.56180363234705e-20	1.10261547638541e-18	2.85540372664559	2.79573075172039
ENSG00000242282	-0.147393384345767	0.0621126464070782	0.0176442066854386	17.1282982599774	-0.34729404804714	0.102379300514712	-3.39222915473262	0.000693264336637066	0.00176263701714267	-0.987742014268029	-0.811598063441224
RNASEH1	-0.0813618972445684	0.0240991447701706	0.000735126030308069	198.9474632658	-0.093953879535114	0.0375507394338171	-2.50205138305484	0.0123476002750145	0.0236721246867094	-0.565330688923956	-0.192953904904397
RNASEH1-DT	0.176942745823764	0.0337860776575035	1.63075435471342e-07	172.908467100535	0.333745400986258	0.0473555518407339	7.04765097255565	1.81963357548412e-12	1.75466027189877e-11	1.08707502554678	0.851466579454721
ENSG00000287126	0.00879744693418079	0.0575600054068701	0.878524785683344	38.4180258482493	-0.0564025348044133	0.101545390676969	-0.555441605260433	0.578592641429779	0.652733019101658	0.0114294256609292	-0.101255378771349
RPS7	0.112182583007629	0.0519826419593178	0.0309217873298479	564.728029091488	0.156013146475047	0.0699317994126735	2.2309328200523	0.0256855793428347	0.045305209762146	0.67279651380076	0.417453206515318
COLEC11	0.101509866559035	0.161632677636348	0.529985519468153	13.0163966412801	0.113992333650394	0.333906470976723	0.341390010552808	0.732809994325292	0.787955775321573	0.604521869415377	0.314840460405508
SOX11	-0.26088756885972	0.101581833748523	0.0102213339795787	17.9284169926771	-0.734541429038527	0.175778007487209	-4.17880165749392	2.93049113221932e-05	9.62099566367476e-05	-1.71377789508818	-1.75723701034054
ENSG00000242540	-0.731430122191048	0.137348524989601	1.00754175652388e-07	8.29385212004038	-1.67216709636761	0.213056356922835	-7.84847314822547	4.21132763258918e-15	5.70702891557812e-14	-4.72389492121013	-4.04687250475997
SILC1	0.0458005943144085	0.0223931183182387	0.0408255132770506	4308.17239295188	0.475516284109451	0.0372199463809949	12.775845489994	2.23703489748857e-37	2.76521535180836e-35	0.248142987826035	1.19766406250648
GRASLND	-0.102520996093712	0.0778996739258936	0.188152391955781	19.3076465748528	-0.293055630982408	0.133508834854744	-2.19502800171426	0.0281615891551627	0.0491500188628624	-0.700687976489738	-0.679150532193183
RNF144A	0.0086543314152167	0.0160446989513382	0.589618585933912	5461.74264598909	0.156972963419617	0.0424457306149328	3.69820382746322	0.000217130505326819	0.000608599854985444	0.0105138985586807	0.419797032010937
ENSG00000223884	-0.165300813458139	0.0975921503976796	0.0903047956359429	77.8259672517634	-0.887544550617819	0.113999105385322	-7.78553961119147	6.94162907767443e-15	9.13220888232911e-14	-1.10229798138216	-2.13086306403299
ENSG00000229727	-0.50384255286476	0.123058134060652	4.23362081573596e-05	31.6641419290653	-1.54650990996776	0.160013713635111	-9.6648585601504	4.25206869800459e-22	1.30524335466414e-20	-3.26799000355142	-3.74002387194732
KIDINS220	0.0169180925748534	0.0155289488507726	0.275953243164895	5203.38231026993	-0.104221693796203	0.028099735373341	-3.70899200335817	0.000208085998950769	0.000585565764503478	0.0633781676674348	-0.218027399371825
MBOAT2	0.0244913536522934	0.0185199398551203	0.186024472828925	4080.98302927911	0.0322713591151881	0.0255366469548608	1.26372734729942	0.206327905928144	0.276696328191681	0.111825225114367	0.11528188340179
ASAP2	0.0413451487281334	0.042361346293748	0.329058910671248	1012.08274382527	0.371108690460008	0.110308389976766	3.36428344696331	0.000767426828336946	0.00193384420909972	0.219640969202519	0.942705883953561
ITGB1BP1	0.0565952061882551	0.03364553105639	0.0925491138801041	890.090946425328	0.13074957716298	0.0447469736713658	2.92197586641817	0.00347818490320351	0.00759829314994688	0.317197411834663	0.355760820067101
CPSF3	-0.144686613565787	0.0201840428699527	7.58979812511338e-13	271.391258695434	-0.240986180055813	0.0329411010352925	-7.31566864743303	2.56102908669004e-13	2.79768883266057e-12	-0.970426477654086	-0.551999508953737
IAH1	0.0103365850574217	0.0219192250742276	0.637229311747065	325.772568274233	-0.030462363387861	0.0322348428583757	-0.945013553244166	0.344651956718302	0.42691565584822	0.0212754764325769	-0.0379107634561023
ADAM17	0.0243425140325223	0.0212645985144073	0.252315365700762	909.265722767435	0.0519663081421759	0.0384098293529517	1.35294295802911	0.176073854208968	0.241811069034432	0.110873080254221	0.163375974598576
ENSG00000239300	-0.0113872503370812	0.0263811654899142	0.666000765314829	161.015790250569	-0.067624829999001	0.0449140832876187	-1.50564867518164	0.132157386022565	0.188892964128791	-0.11769449839905	-0.128659668459339
ENSG00000271855	0.209234652126033	0.0609315295245423	0.000594896184746041	37.7704176855768	0.330178649358018	0.085849155025968	3.84603260519156	0.00012004579536421	0.000352913560896732	1.29365021471559	0.842756748429021
YWHAQ	0.0443280624054922	0.0248005474077923	0.073875701262046	1973.85992213442	0.167019232203596	0.0417412271657216	4.00130143611959	6.2995045905764e-05	0.000195294185405212	0.238723024978561	0.44432952338332
ENSG00000240687	0.238443900965849	0.0636046887086275	0.000177653263254837	497.825866517736	1.05490650403408	0.0850299499264038	12.4062933701259	2.41580045891678e-35	2.57191981805372e-33	1.48050527517822	2.61250631659903
TAF1B	0.0314425044261854	0.0322831276881094	0.330075948518729	346.072031501956	-0.0691028062343704	0.0557963628006346	-1.23848227314172	0.215537291064281	0.287273807719757	0.156292568498079	-0.132268813309276
ENSG00000269973	0.0344773407326918	0.0752833968043447	0.646975869880628	16.0749833522355	0.0966640544765952	0.124109973005205	0.778858073496975	0.436063323883807	0.519294859646447	0.175706779546651	0.27252565990889
GRHL1	-0.00250880115737654	0.124122535565455	0.983874020846893	8.020095401148	-0.0118544810970726	0.211942145093064	-0.0559326277077516	0.955395478353537	0.967264397554719	-0.0608979964627642	0.00752876454906931
ENSG00000260077	-0.363524290217338	0.0897431390653608	5.10603700204137e-05	8.71899154270655	-0.477557598285256	0.157638667630243	-3.02944452312559	0.00245003896175171	0.00552526234817472	-2.37035728472387	-1.12969520886589
KLF11	-0.136043124160256	0.0881654151363158	0.122820074877092	16.0285617618186	-0.223773957164865	0.138177467032375	-1.61946779001553	0.105346651372855	0.15569528366115	-0.915133041512136	-0.509968112158429
HPCAL1	0.107714773528605	0.0505910199082743	0.0332436447922535	307.764666505002	0.351969862636604	0.078750194544761	4.46944753179686	7.84218927804834e-06	2.85788369851789e-05	0.644215401875671	0.895969813224104
ODC1	-0.0317134138918719	0.0818945288468675	0.698573328576961	28.0002463445242	-0.183142372897154	0.146961041401472	-1.24619675494025	0.212692170124443	0.284155258185985	-0.247723399204824	-0.410747793458267
ODC1-DT	-0.382685651477013	0.0793586884062952	1.41963880722911e-06	9.15628853903503	-0.556834339891227	0.140095627770209	-3.97467321967087	7.04759537841992e-05	0.00021662652149489	-2.49293480584937	-1.32328508997485
NOL10	-0.00684081015928083	0.0198762329928676	0.730718175475106	748.087781718414	-0.0204111480244123	0.0351860828125937	-0.58009151325895	0.56185290656395	0.637597463530181	-0.0886103764837136	-0.0133661927813655
ENSG00000234818	0.0584217047576485	0.0838790077823264	0.486115937614467	18.6394144043251	-0.135470337142035	0.101405649670227	-1.33592494681102	0.181573806026808	0.248143233612952	0.328881741770381	-0.294335040523418
RN7SL832P	-0.0320672547256552	0.0572683885807597	0.575515680264934	34.6889352387278	-0.19235430166559	0.0869831686393222	-2.21139681014832	0.0270083705494848	0.0473701533436929	-0.249986961364649	-0.433242867788257
ATP6V1C2	0.180800642192261	0.0772439578434985	0.0192504893385323	22.0499915174787	0.176212888375659	0.138569188067515	1.27165996159119	0.203493962184288	0.273426217461024	1.11175445031212	0.46677997693693
PDIA6	0.333735364335442	0.0362093940442806	3.06049799093933e-20	400.158439000225	0.4891011111255	0.0639235188264425	7.65134836293116	1.98882743054896e-14	2.46502177764809e-13	2.09009617041637	1.23083753802587
ENSG00000145063	-0.272860754868599	0.233376702900468	0.242328733093416	8.43626768523055	-0.602270829507615	0.456064425490765	-1.32058278577532	0.186640515754014	0.253863535191023	-1.79037179888517	-1.43423874983343
ROCK2	0.0597636730825295	0.0215870431400331	0.005631543276779	1115.23462172616	0.0235124569985223	0.0348889192828671	0.673923339610824	0.500360052782348	0.581978620280725	0.337466473745507	0.09389307774378
E2F6	0.0590583622148249	0.0267716387105786	0.0273836669852405	271.372844553132	0.183342124759567	0.0346567551378983	5.29022766355516	1.22164199428473e-07	6.00005393352964e-07	0.3329545157163	0.484189219496596
GREB1	-0.0653825210953975	0.0365524127513369	0.0736577631885125	509.956742747877	-0.179646915119075	0.0761472813180885	-2.35920327041802	0.0183142209014383	0.0336806111395596	-0.463108707356315	-0.402212058487687
MIR3681HG	-0.284556622283326	0.150026831723899	0.0578669006759946	14.9448628377724	-1.27815209689549	0.298144160864365	-4.28702709853493	1.81080210769107e-05	6.2014416547888e-05	-1.86519166244711	-3.08470736833097
LINC00276	0.0363040235689577	0.104304826083458	0.727797385889117	61.1075321162951	0.0553747684365215	0.14740031436602	0.375676053844883	0.707157742289031	0.76560259213963	0.187392288259604	0.171699266017724
ENSG00000287291	-0.277881310564949	0.101186627923159	0.00602852881318707	64.1132395436179	-0.812815265781309	0.113190107403085	-7.18097441931708	6.92163039107757e-13	7.15792187214299e-12	-1.82248889451273	-1.94837784738821
NBAS	-0.0458372387549265	0.0130591417825032	0.000448151720991276	2521.19502287873	-0.120757144452557	0.0227019605816673	-5.31923857493051	1.04202422120648e-07	5.17583659821493e-07	-0.33807519713097	-0.258406151850794
DDX1	0.0183814154062985	0.0193513569150216	0.342174582686504	720.095899466339	0.00613641579921204	0.0303675023603005	0.202071797884642	0.839860595080015	0.877648365400495	0.0727392189442243	0.0514616447436939
MYCN	-0.16921763691075	0.0618892451045253	0.00625318560575726	60.9062457057775	-0.308437342892687	0.0990168478099127	-3.11499860594238	0.00183945779213698	0.00425243298802295	-1.1273543697567	-0.716711911730746
ENSG00000226764	0.00779959909281221	0.0746605352967508	0.916798362391166	114.438551236176	-0.211500439339733	0.135793709605468	-1.55751278873095	0.119348786646944	0.173111194870328	0.00504607360165729	-0.479996788811596
GACAT3	-0.167581060839289	0.0646642882196679	0.0095543262150902	146.252587250331	-0.760113332901612	0.095251873628967	-7.98003549896004	1.46291211171289e-15	2.0854423586322e-14	-1.11688499676935	-1.81968233450875
ENSG00000236989	-0.22564911235074	0.102795658359046	0.0281547768942659	12.3079175378675	-0.706085793446444	0.152764240297606	-4.62206202230894	3.79944373324085e-06	1.4587899662045e-05	-1.48835327161688	-1.68774975595096
CYRIA	-0.386030673406128	0.125195754430514	0.00204638427355729	27.9021466418964	-0.584485964596357	0.244746995513465	-2.38812314476073	0.0169346663309269	0.0314260462655679	-2.51433331144743	-1.39080898955365
SMC6	0.0078398067867969	0.021019995640318	0.709171515198584	1056.55608621162	0.0295369026917339	0.0419317201155479	0.704404746820342	0.481180750725812	0.563227649626184	0.00530328703195722	0.108604476091772
GEN1	-0.161042965459245	0.0555465070244466	0.00374061774695557	160.916105796361	-0.421844711805341	0.0936378301125821	-4.50506714324917	6.6351959510859e-06	2.45100359059567e-05	-1.07506001817273	-0.99364709624932
KCNS3	0.00929951441477882	0.0627242686071858	0.882137401245034	304.909194444093	-0.349638381444684	0.138357164485283	-2.52707102480316	0.0115018239629788	0.022231146368994	0.0146412114195408	-0.817322809621714
ENSG00000287849	-0.0867986864664863	0.138483640762386	0.530803880813837	8.44970035799998	-0.486219580922254	0.218605067481695	-2.22419171944844	0.0261355479422646	0.0460063578324219	-0.600110480227567	-1.15084734194925
ENSG00000260331	0.0886353943408189	0.0914326501736083	0.332342470777752	7.02977272986692	0.000375453903612993	0.14860503914645	0.00252652201950557	0.997984129232764	0.998526276195624	0.52216232987529	0.0373936607946881
RDH14	0.0565127385156752	0.0313532703092083	0.0714744518563717	152.26820783739	0.0156492768616681	0.0386267367737433	0.405141054325505	0.685373830587494	0.746494098862239	0.316669856263802	0.0746915808482858
LINC01376	-0.120282414549175	0.0722720146501937	0.0960522144825309	450.785667968009	-1.16650784789697	0.0798887285201221	-14.6016574491251	2.74099625717815e-48	7.42406898010399e-46	-0.814309895957707	-2.81207763541956
LINC00954	0.104911350565369	0.100879154200801	0.298353578155905	8.01189916289068	0.0244475906444099	0.166981038265429	0.146409382157204	0.883598221231163	0.911665324308367	0.626281569678533	0.0961766278451219
TTC32	0.0228138244712478	0.0298596701803546	0.444846557808487	256.89984613937	0.0673182181965449	0.0473792039779339	1.42083894503372	0.155363585898156	0.21724009452416	0.10109387018391	0.200864579478332
TTC32-DT	0.170014536131564	0.0853778356755812	0.0464457896091681	15.6829650840721	0.441959440483734	0.113066425639561	3.90884772366145	9.2737393322092e-05	0.000277368838942236	1.04275443900814	1.11571991046018
WDR35	-0.117374299818481	0.0304833739274457	0.000117907431705405	359.288627488815	-0.326307935420776	0.0551574838520371	-5.91593221141332	3.30001114020467e-09	2.06032559933185e-08	-0.795706337995088	-0.760351014609805
WDR35-DT	-0.160245512881522	0.0711847903470991	0.0243779312198857	23.7008176424926	-0.31460815200113	0.108937178355765	-2.88797779371236	0.00387727244299134	0.00838459596747851	-1.06995861859742	-0.731780722298003
LAPTM4A	-0.0168507854452564	0.0355132208219568	0.635148172548947	171.375466695064	0.0227692068549955	0.0583096376379049	0.390487881203948	0.696175814887025	0.755667501095546	-0.152645386337878	0.0920780976625511
PUM2	-0.0123938398775324	0.014052599796174	0.377798093759486	2493.43625689242	0.0561263149565934	0.0179742236491844	3.12260023309214	0.00179261054015103	0.00415247150402487	-0.124133772153521	0.173534505440047
RHOB	-0.0591297807483125	0.036812571256749	0.108221448512583	882.480543171588	-0.547261958322374	0.0583114746357355	-9.38515037976748	6.28267232431817e-21	1.70168027748959e-19	-0.423109179055572	-1.29990980773817
ENSG00000228950	0.0691294339647363	0.0789489118091215	0.381235355373484	14.7126739714276	0.0738487587198998	0.132727174426704	0.556395169556489	0.577940740339207	0.652117414419379	0.397380366962018	0.21681183636456
HS1BP3	-0.0696665385419829	0.0269265056363542	0.00967356022282004	253.531074290543	-0.134744641064758	0.0492058382919728	-2.7383872674869	0.00617413238623524	0.0127255114469204	-0.490514079654471	-0.292562926603556
LDAH	0.0494646468455192	0.0292115343000287	0.090393455780685	784.229134705598	-0.20193679508744	0.0392091255061747	-5.15024990944108	2.60139597983028e-07	1.2148202625891e-06	0.271582370365228	-0.456642842669712
ENSG00000233005	0.125891902191802	0.0808974749387108	0.119662740311586	136.490667271906	0.326790943700486	0.142929030438749	2.28638606654881	0.0222316827455158	0.0399437257640143	0.760496669292884	0.834484138806222
ENSG00000228999	0.0277023430223937	0.0816481182552622	0.734391708987747	73.9537868404577	0.116595105400982	0.168449623035746	0.692166021506856	0.488833074332593	0.570589236520546	0.132366308391971	0.321196300258947
KLHL29	0.00292516136952061	0.122467351410464	0.980944152330445	67.3921510198525	0.280951922983361	0.205111932356052	1.36974928643185	0.170765177680155	0.235644942122806	-0.0261362878654884	0.722547517913227
ATAD2B	-0.0657114877192986	0.0171680218343093	0.000129424310406861	1495.86076676688	-0.142601534585758	0.0278702493941973	-5.11662212163226	3.1105591646086e-07	1.43118357965929e-06	-0.465213146218687	-0.31174907189414
UBXN2A	0.0599032274242158	0.0180386012789063	0.000897484195407417	1138.11422172049	0.161878923581199	0.0285825093590462	5.66356583838449	1.48259247377851e-08	8.45399014924229e-08	0.338359219570523	0.431777144023191
MFSD2B	0.0273816809053264	0.0484353419879802	0.571853131733989	48.0800654201187	0.121017951325193	0.079402717327767	1.52410339844722	0.127482883898729	0.183195724004623	0.130314994453661	0.331996671203644
WDCP	0.0456890722516262	0.0506685801530088	0.367203527013024	54.562130859483	0.204663182167454	0.0661088463678579	3.09585166603302	0.00196248508495403	0.00451192738667873	0.247429567843948	0.536254186914472
SF3B6	0.0924416424049617	0.0407991501068692	0.023465240770254	184.285543774657	0.0287133357966997	0.0514685635967545	0.557881040194995	0.576925619114088	0.65117541670195	0.546511354256624	0.106593366476704
FAM228B	-0.0892142908641056	0.0280386481230386	0.00146346267308853	1237.07601426035	-0.38520742228888	0.0344489328021273	-11.1819841996699	4.99602891422121e-29	3.10867772101778e-27	-0.615563390648038	-0.904180647730299
TP53I3	0.0581036738881746	0.0864097133524186	0.50131595298625	22.2339188710051	-0.00219906873139448	0.101525777084257	-0.0216602009317245	0.982719011373755	0.987330580073032	0.326847260237822	0.0311068038839862
PFN4	-0.251573637850891	0.0650776409143527	0.000110750099314363	34.0107697378735	-0.519477781245021	0.0706343785526031	-7.35446098471941	1.91699086083314e-13	2.13723593673274e-12	-1.65419556377444	-1.2320622218239
ENSG00000232642	-0.319876510215199	0.108229765411151	0.00312130547856959	7.33020417637844	-0.878811603134306	0.147388343682592	-5.96255837589754	2.48318893623446e-09	1.57762586504196e-08	-2.09113721247601	-2.10953763830514
FAM228A	-0.335251893501365	0.0802446060346589	2.94245924454868e-05	71.6486225801867	-0.907088394119704	0.0903676676336825	-10.0377537439243	1.0401577514363e-23	3.71992727494248e-22	-2.18949537941581	-2.17858816301281
ITSN2	0.0136215714167771	0.0209670242209218	0.515907723735299	2250.42543133154	0.196983031415818	0.0222499695422823	8.85318207027139	8.50587384887686e-19	1.79246206577362e-17	0.0422899273060797	0.51749963872305
ENSG00000242628	-0.103329041878914	0.0558826049600546	0.0644523729463026	66.954249695634	-0.227891115172915	0.0817006839097758	-2.78934158525014	0.00528153274704584	0.0110602922268437	-0.705857142081037	-0.520022008334521
NCOA1	-0.00519613595231077	0.0146814458355656	0.723394823609722	4496.42334620272	-0.00880126357583272	0.0244006244929191	-0.360698291897684	0.718325001744898	0.775175409954044	-0.078089198754357	0.0149845706904775
PTRHD1	0.0711582797516588	0.05497062424406	0.195500262995489	34.513259446311	0.091501762143334	0.0803438135902354	1.13887750723417	0.254754248340691	0.331220086540932	0.410359136264293	0.259919597414383
CENPO	0.101223972088872	0.0498483724893179	0.0422917856186851	52.2798023851515	0.0632642239151329	0.0810167388349979	0.780878431110137	0.434873998945762	0.518138490361176	0.602692968275158	0.190964925997924
ADCY3	0.00326517416390419	0.0459279090471741	0.943323369714399	480.943509032757	-0.0804548910327448	0.0887893736483335	-0.906131980966563	0.364865999751598	0.447797826575927	-0.0239611853285821	-0.159990042788903
DNAJC27	-0.0700438258413736	0.0276531180084743	0.0113108712184558	374.188831479912	-0.229847708039222	0.0396324458284955	-5.79948330804157	6.65195590689783e-09	3.97907515080365e-08	-0.492927631660757	-0.524799911319605
DNAJC27-AS1	-0.0208222010726797	0.0317867309131353	0.512429425741046	371.580331007245	-0.0288599844874954	0.0561997326081572	-0.513525298931875	0.607583918603124	0.678581081367554	-0.178051007388044	-0.0339978334525575
ENSG00000286645	-0.0240661625265504	0.075067954323813	0.748519834027796	19.9790469273488	-0.211951669561912	0.130373520314608	-1.62572636721357	0.104007878340388	0.153976135621997	-0.198803017031482	-0.481098670691384
EFR3B	0.038123637393958	0.0290576319575547	0.189519852787958	1706.00530315083	0.222219979272729	0.0553513799067199	4.01471435124511	5.95178323694688e-05	0.000185325348534383	0.199032575661503	0.579127016894765
POMC	0.0843493515406216	0.104001456362446	0.417342642964918	18.637354745488	0.222926238764553	0.193736832170581	1.15066524143572	0.249869981396391	0.325974310621811	0.494744001147693	0.580851667634496
DNMT3A	0.0817179787796652	0.0205819408544501	7.17602502973855e-05	1750.71245281265	0.166293805367106	0.0281878842231758	5.89947808961058	3.64653193030133e-09	2.26286472682918e-08	0.477910794684746	0.442558066936139
ENSG00000289567	0.141380052767428	0.156493525049712	0.366300749867181	9.63232437432493	1.16989604664187	0.226412605653041	5.16709766785089	2.37757038061946e-07	1.11766440199717e-06	0.859576222078845	2.89330509100954
ARNILA	-0.042515144779209	0.0675090230893263	0.528845199322749	29.5833134745396	-0.224543760510135	0.121034313624312	-1.85520745139361	0.0635666080288243	0.100564317700987	-0.316823364394722	-0.511847933844706
DTNB	-0.0544591113417827	0.0248247229102733	0.0282537480058909	5121.11740257937	-0.0640385226117928	0.0557222636390004	-1.14924481580055	0.25045504597931	0.326552529863155	-0.393230347896846	-0.119902083237678
DTNB-AS1	0.0955012391878001	0.0708497907346532	0.177677807298811	114.512390258244	-0.350479503986985	0.0659992894036189	-5.31035268946043	1.09413291215049e-07	5.41276926564267e-07	0.566083961035516	-0.819376789258911
ASXL2	0.010738212081188	0.0159388059578912	0.500492546479529	1147.35002251424	-0.0180787503810678	0.0257830933295259	-0.701186244412523	0.483186793144501	0.565037101976853	0.023844732568564	-0.0076705931221603
KIF3C	0.0393049946215738	0.0367469745509545	0.284794117961657	369.739313263328	0.281535571186815	0.0499201126512765	5.63972227293473	1.70324657493449e-08	9.616920728738e-08	0.206589859226195	0.723972757952451
RAB10	-0.0259108015139151	0.0196842375597177	0.188065878013324	2331.15924984214	0.0102913797662406	0.037153376687165	0.27699715837123	0.781782288101758	0.829714543174955	-0.210603393391928	0.0616078612013151
GAREM2	0.288338898440265	0.08203606237478	0.000440114649533913	121.115018297094	0.750316710136712	0.107508923057588	6.97911102443841	2.97053666071399e-12	2.7845936305419e-11	1.79968954523572	1.86871310823697
HADHA	-0.0181026166445417	0.0236684736403662	0.444366290616799	914.729139686928	-0.100113705236376	0.0431515321957475	-2.32004983698452	0.0203381815018554	0.0369307529233139	-0.160653500333353	-0.207995894534675
HADHB	0.034263586745201	0.0199502299691799	0.085896394374395	691.030378463395	0.0462371601345494	0.032914554043422	1.4047633783387	0.160091652341901	0.223072178304822	0.174339369707535	0.149385678590137
ADGRF3	0.442188355690384	0.0707080302933059	4.00784495191436e-10	131.831757548584	1.01723837263553	0.0857951490292738	11.8565954386121	1.98899297140299e-32	1.65014741204055e-30	2.78388293529052	2.52052260320063
SELENOI	0.00954550030998861	0.0246520370479021	0.698601196635228	836.237936036901	0.0446097588304256	0.0416816761824015	1.07024867798527	0.28450738870129	0.363755058402956	0.0162148126297069	0.145411645114496
SLC35F6	-0.105642014466279	0.0446324921929708	0.0179362926181944	89.7197627487392	-0.29347045664714	0.067287550389566	-4.36143766488856	1.29210610018109e-05	4.539006323314e-05	-0.720653504528784	-0.680163515944654
CENPA	-0.167322354264099	0.0596816528887591	0.00505385195929374	39.4076578077596	0.0250326323627888	0.0861389716807964	0.290607513351236	0.77135151315191	0.820452371573576	-1.11523001984699	0.0976052707788549
DPYSL5	-0.0251222693390735	0.0257954127393425	0.330103943928875	5270.67651181169	-0.333240050589525	0.04799262689647	-6.94356762984433	3.82319449067632e-12	3.54091920546074e-11	-0.205559058701407	-0.777278896913821
ENSG00000230286	0.225333547157772	0.0595262266287975	0.000153430759402352	63.0433621555958	0.378935378203341	0.0834988768290842	4.53820928608409	5.67339401814838e-06	2.12383274443612e-05	1.39663677287852	0.96181826822939
MAPRE3	0.0442683741600463	0.0316206747234173	0.161518720852032	478.20062123564	0.282835289858422	0.0424395317595602	6.66443002860674	2.6569444847029e-11	2.19343807795867e-10	0.238341192129217	0.727146606650247
MAPRE3-AS1	0.132892403870049	0.0735534528038541	0.070801897700238	12.3192785926036	0.231241561012911	0.116434789874546	1.98601776378062	0.0470313515051162	0.0771416361226494	0.805279716317855	0.6011572731984
TMEM214	0.0322282078729141	0.0421695272825242	0.444716203441259	85.6270654902888	0.0756827806523437	0.0605649974585104	1.24961254566534	0.211441117969712	0.282812092285124	0.161318807476333	0.221290427192848
AGBL5	0.123641832990701	0.0354474161089864	0.000486584125508007	248.467528086864	0.108729377994953	0.0458664779327357	2.37056305379296	0.0177610141638577	0.0327942214405947	0.746102707335063	0.301988583058145
OST4	0.0822376825796709	0.0443979231471998	0.0639846644435753	164.375115620512	-0.0682071594157716	0.0716223886039241	-0.952316178575963	0.340936655230134	0.423337916539379	0.481235402089246	-0.130081688086724
KHK	0.0943681314362504	0.0640528787837401	0.14067426286876	38.9998173667518	0.380612072282786	0.096316592330363	3.95167710021652	7.76054085186388e-05	0.000236097854987825	0.558835335143505	0.965912672223806
ABHD1	-0.0207785546406975	0.0565419184405276	0.71325401090387	36.7436301147717	-0.155335821322239	0.0775299030396085	-2.00356011335241	0.0451172021469988	0.0743647873156072	-0.177771795939242	-0.34284557012783
PREB	0.0703205655229915	0.0334375562004602	0.0354621493386679	95.1119417997065	0.00380019274442039	0.0493108028060801	0.0770661301006404	0.938570937104581	0.953848674038083	0.405000178089558	0.0457567036189812
SLC5A6	0.190551850341275	0.0623436506652412	0.00223955668383764	61.2879495835984	0.607515783723254	0.0917565297717505	6.62095422782971	3.56887477339326e-11	2.89693854457281e-10	1.17413409582302	1.52000031042757
ATRAID	0.0246040939960245	0.0285490219050704	0.388787041247382	135.721402792867	0.0522408241942908	0.0405005086361179	1.28988069418227	0.197092084803273	0.265956628171051	0.112546438585482	0.164046329217281
CAD	-0.0395851129830868	0.025450943618078	0.119862849134131	128.054663075497	-0.0672727498964743	0.044788725394529	-1.50200188337335	0.133096622431779	0.19005842703896	-0.298079600341621	-0.127799906266693
UCN	0.0616765694989823	0.0607133844642685	0.309693935204743	66.0219744685143	0.240796377838183	0.100774091167715	2.38946712441626	0.0168728338821514	0.0313459607062199	0.349703501048577	0.624489663200198
MPV17	0.0387996248842924	0.0197507995334449	0.0494769511224153	262.37383133771	0.0721249303588566	0.0308615071160851	2.33705146309154	0.0194365083337325	0.0354894032408729	0.20335694853638	0.212602332786256
GTF3C2	-0.119966636813787	0.0200441076724395	2.16214005809803e-09	326.405924712791	-0.182035233756697	0.034253314210977	-5.31438308817315	1.0701926479319e-07	5.30859364115535e-07	-0.812289827993539	-0.408044214448455
GTF3C2-AS1	0.0506576512798219	0.0768716309246085	0.5099020630755	11.8839907085873	-0.0289616774045268	0.127837111945775	-0.226551405641981	0.82077258241635	0.862103759506378	0.279214162504981	-0.0342461625251066
GTF3C2-AS2	0.0819049847863547	0.0437288339839556	0.0610656101323477	57.1893526729631	0.229839525636653	0.0614522828990189	3.74012998043271	0.000183925119200828	0.000522525504464114	0.479107094489594	0.597733572169549
EIF2B4	-0.116038759311481	0.028508890586786	4.69595502183812e-05	161.821668712392	-0.240533509129145	0.0480782478991864	-5.00295912682823	5.64569145201262e-07	2.50439174285088e-06	-0.787162725540198	-0.550894108944857
SNX17	-0.0328761769505009	0.0404963729146887	0.416889092802686	159.279726337147	-0.245608013905501	0.0399558599553418	-6.14698355084873	7.8970314985818e-10	5.35718328327365e-09	-0.255161733645237	-0.563285798568333
ZNF513	-0.0236109134129913	0.0640844573777402	0.712549411533541	35.6749786699206	-0.239133745063079	0.100987580725779	-2.36795201295515	0.0178868557090101	0.0330133388564534	-0.195890733969835	-0.547475954343131
PPM1G	0.0253073656714404	0.0291847259747313	0.385863008843582	265.461267042922	-0.0556551467053733	0.0388938865412145	-1.43094845115048	0.152444989518681	0.213802640260646	0.117045351657577	-0.0994302940074656
NRBP1	0.0713560841910755	0.0245552965922521	0.00366158056309611	468.09814417012	0.100954262090302	0.0376220401507885	2.68338085031218	0.00728819401760537	0.0147688367715101	0.411624514935607	0.283002134661072
KRTCAP3	0.101233467316491	0.0509907373039505	0.0471077099048077	26.6696377630479	0.107974179456507	0.08494719907294	1.2710740393429	0.203702309969965	0.273633516521539	0.602753710382581	0.300144425587622
IFT172	0.0486848419375979	0.0259824012350296	0.060963205165303	921.99113824161	0.284013757832848	0.0286257403336121	9.92162139818481	3.35265024697808e-23	1.14562360387462e-21	0.266593865045637	0.730024367143908
C2orf16	-0.367782483120424	0.0990997786827057	0.000206251205754902	7.53136750388623	-0.936167223064726	0.137175164288838	-6.82461164102212	8.81634897287918e-12	7.81422114448936e-11	-2.39759745432669	-2.24959722474032
ZNF512	-0.0776426629149077	0.0223420299925286	0.000510503249950617	414.058490930988	-0.14721819029571	0.0301367975411019	-4.88499782018733	1.03429998087033e-06	4.39440300984309e-06	-0.541538301815525	-0.323022716747666
CCDC121	0.274630211194422	0.0614884248697304	7.95570315623966e-06	69.0031592695202	0.501850461963368	0.0788034705788545	6.36838020301648	1.91034893800332e-10	1.41874220726392e-09	1.71199343232871	1.26197082204991
GPN1	0.0235349829906828	0.0500551681142248	0.638225793251006	80.1124545095639	0.0759394950692147	0.0701755627369589	1.08213589043612	0.279192150110938	0.358118091176342	0.105707207537813	0.22191731109895
SUPT7L	0.0186230387420843	0.0256916073904879	0.468532663483782	260.459223608489	-0.0755408590509318	0.0444297934835057	-1.70022980365587	0.0890877083161414	0.134725134392536	0.0742849123396632	-0.147990219790966
SLC4A1AP	-0.0259242797228002	0.0227370966865753	0.254213208166779	293.536294279951	0.0196869769408414	0.0327740197214698	0.600688505961469	0.548047476049307	0.625166506495487	-0.210689615107179	0.084551444692916
MRPL33	0.0151064478921751	0.0303070911069525	0.618169731531668	385.237230060406	-0.194086869215785	0.0468725452006191	-4.14073672306622	3.46192128957461e-05	0.000112553691635278	0.0517888598226808	-0.437473712034133
RBKS	-0.0357520243372628	0.0629343234090582	0.569977476708508	145.081592000902	-0.618059289685117	0.0635615794545547	-9.72378746703452	2.38732624019665e-22	7.50337452080919e-21	-0.273558873547109	-1.47279338851734
BABAM2	-0.0829614695415638	0.0290369682067468	0.00427533547552333	1601.35629941857	-0.439047873527312	0.0293133488615558	-14.9777453132665	1.02640403443359e-50	3.15071825103298e-48	-0.575563344337607	-1.03565636611825
ENSG00000223522	0.0796452973119798	0.0543672643925041	0.14293469358519	53.4463020032331	-0.00937122410692051	0.0689308423285489	-0.13595110389416	0.891859935407946	0.918029064086946	0.464651603286569	0.0135927552700292
PPP1CB-DT	-0.241306589415132	0.0564261987721325	1.89855306735198e-05	144.72979786673	-0.658271946085595	0.0533835183018785	-12.3309959145655	6.16796423363009e-35	6.17399811168473e-33	-1.58851602621573	-1.57099070609047
[truncated: 16,058 more rows]
