# Supplementary material for: Integrative analysis reveals generalizable human neurodegenerative disease-associated glial states
Source: bioRxiv. 2025 Sep 25:2025.09.25.678630. Preprint. [Version 1] doi: 10.1101/2025.09.25.678630 (PMC12485690; doi:10.1101/2025.09.25.678630)
Supplement: Supplement 8 [file media-8.zip › oligodendrocytes_diffexp/NM_2024_PD_GPi.csv]

gene	nebula_logFC	nebula_SE	nebula_pval	DESeq_basemean	DESeq_logFC	DESeq_lfcSE	DESeq_stat	DESeq_pval	DESeq_padj	nebula_zscore	DESeq_zscore
ENSG00000238009	-0.0746635221251335	0.078921654405221	0.344125081453332	14.9552989054621	0.047337226310578	0.134231685458663	0.352653147048174	0.724348488545216	0.786272148039549	-0.607733799924964	0.0557162121621337
ENSG00000241860	0.0207261165582034	0.0749311587055393	0.782085644802107	33.6677880597319	0.144171527026499	0.126138001107754	1.14296663781234	0.253052443013674	0.331871447784512	0.281647955069394	0.303724675451162
ENSG00000290385	-0.139697549993868	0.0634864607056754	0.0277763596997884	27.3727488856056	-0.311975800125162	0.0996788451339907	-3.12980953687612	0.00174919676381357	0.00405762809698444	-1.214089779868	-0.864543147044518
ENSG00000291215	-0.121089183609397	0.04415616338177	0.00610116986876733	129.816134149752	-0.287448401367243	0.0825940434472868	-3.48025583165327	0.000500935195363616	0.0013054984581211	-1.04059146515544	-0.80172447195258
LINC01409	-0.0975655983003912	0.0384942756858833	0.0112592426652598	249.818519467749	-0.155341900023477	0.0732700385931337	-2.12012854102734	0.0339952066227541	0.0578659720081498	-0.821265258717703	-0.463378140678144
ENSG00000290784	-0.23747312256737	0.0641826413043795	0.000215634550075228	54.2824570979721	-0.49073882259897	0.0893940941961716	-5.48961122109548	4.02819401982925e-08	2.21792586037904e-07	-2.1257172011614	-1.32238445088885
LINC00115	0.0390506674968387	0.0417319613068343	0.349402109224041	138.862648127333	0.0148442010110539	0.0733631165190953	0.202338746162592	0.839651911301949	0.878521499985735	0.452500067502585	-0.0275037337926321
LINC01128	-0.112398353671685	0.0346331668680712	0.00117287249187846	199.005249831684	-0.281755612525588	0.0597208865123169	-4.7178739127973	2.38322114633741e-06	9.66369418331147e-06	-0.959561012696981	-0.787144309737232
NOC2L	0.0385940386879854	0.0390381756047558	0.322847623701468	290.182691235791	0.315922929869404	0.0496678301604641	6.36071535335322	2.00816286544938e-10	1.58362770294727e-09	0.448242610015539	0.743608075980539
KLHL17	0.0448076943168949	0.115049517289097	0.696932620671207	31.0725753477338	0.919735405214803	0.200865004098184	4.57887330520368	4.67487237474046e-06	1.78813368240501e-05	0.506176700388978	2.29007046604286
AGRN	-0.0280619676117192	0.0383528083261001	0.464364148135367	227.282324030176	-0.0701274890520839	0.0976167139953638	-0.718396329704507	0.472512949235799	0.558259747980281	-0.173236165688242	-0.245130113286542
C1orf159	-0.0983643168556819	0.0302658669531839	0.00115401666433752	504.967417462299	-0.446684122955589	0.0539314556560682	-8.28244143462739	1.20675309559028e-16	2.29270264005983e-15	-0.828712248980546	-1.20955316818803
ENSG00000285812	-0.102887912951546	0.0777434924250379	0.185693092861177	64.033218839776	-0.3238845162828	0.161239792875105	-2.00871329904075	0.0445675475174747	0.0737007320800492	-0.870888777691185	-0.89504331456951
SDF4	-0.012066120576504	0.0288937051674237	0.676236830586213	439.538178116437	-0.0383613004305098	0.042481465251069	-0.903012648075844	0.366519182220822	0.45390631836297	-0.0240961258980909	-0.163771714802329
B3GALT6	-0.0388753140623206	0.0581546701975973	0.503826365040741	58.1140452835716	-0.0601693667459144	0.0840820040550076	-0.715603385315969	0.474236282685435	0.560036743632354	-0.274056267078119	-0.2196257352703
UBE2J2	0.0090965397807568	0.0250171774052946	0.716147947623023	457.631275309753	0.125879139657024	0.0363852581341126	3.45961925549752	0.000540939680920826	0.00139874452061072	0.173217589393065	0.256874883096072
LINC01786	-0.0462602853155022	0.0625165302536803	0.459318892616208	43.5734911729869	-0.0363798785463152	0.0943329092816854	-0.385654156363205	0.699752819041199	0.765382740827076	-0.342911320775738	-0.158696969665603
SCNN1D	-0.115242360340731	0.0747387663656651	0.12308925761037	57.2583008271251	-0.223426921774467	0.151983031373156	-1.47007807224149	0.141540610413489	0.202891519641785	-0.986077599586768	-0.637755003965461
ACAP3	0.0252806788123919	0.0252423735831762	0.316576685317095	799.176774878936	0.163896409511708	0.073394550380504	2.23308690716149	0.0255432138421514	0.0448983951499344	0.324113202100137	0.354243321814547
PUSL1	-0.059068994892065	0.0842137007862983	0.483042271108278	28.5296612648031	0.141239764975215	0.109893144707863	1.28524636682918	0.198706205549072	0.270437693575388	-0.462335534554697	0.296215953895964
INTS11	0.0193736971313518	0.0230673821237671	0.400978972783735	587.56984363801	0.088296107952118	0.0463440089951096	1.90523241011444	0.0567498669842415	0.0912633014252288	0.269038439193831	0.160618599217688
CPTP	-0.101669105372102	0.0630241487176374	0.106706064996108	43.3406324465355	-0.00673638548093115	0.0907349209394883	-0.0742424792040508	0.940817445579328	0.956438888437805	-0.859525014928601	-0.0827751412710071
DVL1	0.0588781111958441	0.0359890487837116	0.10183942813877	229.925092823787	0.151405623186769	0.0619245973455393	2.44499972025535	0.0144852254303166	0.0270829178250575	0.637364659899387	0.322252377502285
AURKAIP1	0.0810734319996009	0.0435524806782994	0.0626720158526134	271.069843892483	0.275573159713022	0.0718163377706412	3.83719315503272	0.000124448586250923	0.000366720261248393	0.844306563040868	0.640265722944841
CCNL2	-0.04692458019627	0.0176194320574851	0.00773947531111687	1198.17356797093	-0.351894795072827	0.0470526551336836	-7.47874469725547	7.50358813045706e-14	9.77763473734047e-13	-0.349104988715422	-0.966782214397902
MRPL20-AS1	-0.108125931351767	0.0593028934188168	0.0682606062621807	48.9060093548031	-0.0919747788718246	0.0741880448883635	-1.23975202487444	0.215067127942019	0.288965137031972	-0.919726346024432	-0.301084591556792
MRPL20	-0.0337836637694376	0.0297607708632753	0.256302273686469	488.530175477188	0.00154645714153044	0.0491362623834493	0.031472828141917	0.974892461408165	0.981148807985542	-0.226583387048301	-0.061561428203693
MRPL20-DT	0.188859906393847	0.0692013760288832	0.00635006770631281	31.984362548001	0.336545259792283	0.11110625303818	3.02903977579584	0.00245332380094327	0.00552399532912642	1.84927235476218	0.796425231841631
ANKRD65	-0.0373058484239449	0.035428432037179	0.292344750263081	345.385284174812	-0.00568433235990478	0.0730017997069624	-0.077865646911752	0.937934926206829	0.954376813359458	-0.259423083399799	-0.0800806613613559
TMEM88B	0.0169443813543613	0.0168491532870897	0.314583096124082	2108.09316270776	-0.104479368628205	0.0469739871816887	-2.22419630303243	0.0261352396877928	0.0458308793661951	0.246388294387771	-0.333110888711946
VWA1	0.0306139859637069	0.0234964566144323	0.192602326339779	1052.68539461776	0.165711487335283	0.0646323692482639	2.56390859971041	0.0103500796152525	0.0200888853937123	0.373839211545533	0.358892032637537
ATAD3C	0.0305446333110305	0.0483173369466233	0.527277658770703	332.669720765897	0.756164540557039	0.127416344212224	5.93459610878158	2.94569738293914e-09	1.92623181463738e-08	0.37319259012205	1.87113876020404
ATAD3B	0.0772479553175121	0.0357018449675027	0.0304876534251079	252.921668930127	0.0814622949541193	0.067455909476534	1.20763763451233	0.227186676474554	0.302836519684765	0.808639071139565	0.143116087736655
ENSG00000290916	0.204550912569301	0.108776672451572	0.0600444977521473	18.8457997809231	0.236081129444053	0.153412132316992	1.53886870535274	0.123836352527456	0.180347532623482	1.99557015819846	0.539120181883889
ATAD3A	0.0658459468533451	0.041161010688528	0.109661495718423	134.13198809521	0.294351949442458	0.0629708897563452	4.67441305945336	2.94795482596e-06	1.17379813760608e-05	0.702330477897217	0.688361271204006
TMEM240	0.0351274590058276	0.118022004422861	0.765981889580295	30.868808150432	0.684188996141104	0.238532258460471	2.86832900739288	0.00412646182160491	0.00880449748736753	0.415921356217942	1.6867976328038
SSU72	0.00583663993084343	0.0285392902524333	0.837953070470263	429.815319296913	0.172260790446541	0.03593486534207	4.79369517060273	1.63737011048999e-06	6.85387563459145e-06	0.142823350672374	0.375665867820199
ENSG00000215014	0.0659874657978272	0.0617610812534726	0.285326052103961	79.734353221422	0.10556689619176	0.0763981827961452	1.38179852357805	0.167033572517593	0.233280697560309	0.703649954194074	0.204851909309631
ENSG00000272106	-0.113826705448956	0.0453867131719326	0.0121440677642993	85.2490653834731	-0.0457341558143199	0.0639018065404835	-0.715694254830591	0.474180159074145	0.560007456990855	-0.972878496943215	-0.182654801893083
MIB2	-0.0261930704542635	0.0396537116494437	0.508903997138168	201.37647672408	-0.179846872238087	0.0831431392704842	-2.16309937074907	0.0305335375006529	0.0526300215422939	-0.15581118057723	-0.526139377728998
CDK11B	0.0270788436975514	0.0299694067944812	0.366234308642184	383.117921538046	-0.0498302609016913	0.0579293089620218	-0.860190839396337	0.389683853496588	0.477175885809041	0.340878702666099	-0.193145596174435
ENSG00000272004	0.0747543939459708	0.073909843664862	0.311812217179436	18.3015814447881	0.167196950625683	0.109414971373618	1.52809938646109	0.126487863794933	0.183610752592222	0.78538992144764	0.362696546794203
SLC35E2B	0.0543182327694819	0.0228636785522663	0.0175136386664037	844.059468832979	0.289279638613192	0.0570153780005086	5.07371254489642	3.90128261063179e-07	1.82584111290249e-06	0.594849846620119	0.675370254541625
CDK11A	0.0385145112419108	0.0266735090829159	0.148760446384835	572.127230611916	0.0448854711025116	0.110006158517828	0.408026893287408	0.683253930937032	0.750689145605473	0.447501122150229	0.049436866547843
ENSG00000290854	0.0497238433644258	0.0326763938744249	0.128082926588095	339.886649366962	0.0843085816275459	0.0840325426929241	1.00328490517811	0.315723417096164	0.400262604655029	0.5520132642764	0.150405892885633
NADK	0.00493380370643221	0.0338151392123625	0.883996248540614	250.782985607972	0.144297612875466	0.0449046084886725	3.21342547529094	0.00131161831274638	0.00312533491255189	0.134405601356802	0.304047601908147
GNB1	-0.0256123187376571	0.0122259315982287	0.0361783219829966	3375.30954976698	-0.101348297149869	0.023339932714572	-4.34227032225303	1.41017874023162e-05	4.94919032545367e-05	-0.150396441743319	-0.325091703154254
PRKCZ	-0.0280494473090713	0.0172007758810943	0.102951892837469	1615.07620061925	0.0524440687903027	0.039910161430318	1.31405303588833	0.188828357065132	0.259064796839109	-0.173119430486224	0.0687956700225384
ENSG00000271806	0.0159749886816639	0.0634482571063488	0.801211281479578	43.6192536513586	0.182199928419668	0.0895199461905948	2.03529979823435	0.0418207164710599	0.0696025664745493	0.237349994542813	0.401121623858178
FAAP20	0.151018722056057	0.0401783436348991	0.000170791995062483	203.136073454195	0.415522177087871	0.0567358882084288	7.32379786778661	2.410496863749e-13	2.92366777002066e-12	1.4964535433907	0.998698018952933
SKI	0.00361559951001949	0.0309868014520827	0.907112117585979	580.42192848586	0.540087100224542	0.0833752513578824	6.47778677039611	9.30777598943438e-11	7.71820125877123e-10	0.122115097085804	1.31772913642309
MORN1	-0.168865089336548	0.0792079092590313	0.0330132541067208	47.5614598331564	-0.249145357617465	0.1413097643522	-1.7631149465121	0.077881104855118	0.120279750570128	-1.48603836555849	-0.703624119603848
RER1	0.0219044653173869	0.0252978772644747	0.386565958683455	683.243843642727	0.168203224191966	0.0326889659124801	5.14556577416078	2.66715726963267e-07	1.28561438841987e-06	0.292634493040431	0.365273777785463
PLCH2	-0.048206281561821	0.0262501380248902	0.0662955464708822	662.22535648671	-0.374275477018892	0.0851828692114486	-4.39378809945732	1.11392398116105e-05	3.99332924307145e-05	-0.361055152544604	-1.02410279704028
PANK4	0.073931677812561	0.0551877241846937	0.180362442353605	109.594959301281	0.517870080817987	0.0716409074976403	7.22869236176334	4.87666716390843e-13	5.62121570318214e-12	0.77771918562461	1.26082772028082
TNFRSF14	0.236970809072974	0.146800843221106	0.106476832322249	24.9827887791233	1.00012350699755	0.286097950248341	3.49573810692952	0.000472752451958724	0.00123945862092947	2.29784265704805	2.49595752716131
PRXL2B	-0.0901183546290737	0.102183494492756	0.377816433879117	16.2868230799835	-0.0935412828081707	0.17919545438441	-0.522007006983034	0.601665451917594	0.67941984268461	-0.751829597384979	-0.305096664046779
ENSG00000284745	0.530018102921403	0.111724698661641	2.09574677597461e-06	18.6414483759529	0.999885112857063	0.147419381653065	6.7825892473907	1.18040894714721e-11	1.10662565060817e-10	5.03011966424455	2.4953469608227
PRDM16	-0.0749918057036534	0.134897675466654	0.578268130081672	17.4106618019775	-0.5312139620253	0.345097700168261	-1.53931469774007	0.123727487491921	0.180247720125535	-0.610794608512039	-1.4260478951056
ARHGEF16	-0.0453315823964585	0.0855440252312123	0.596166648683425	41.1004705143304	-0.765317322506089	0.139362000598388	-5.49157818644965	3.98357898459498e-08	2.19674352518782e-07	-0.334252398869665	-2.02562484515727
MEGF6	-0.0598552372713485	0.107733508723629	0.578493852872731	15.5506950352783	-0.0273839871774281	0.181312009224952	-0.151032396003361	0.879950160699525	0.911087564312625	-0.469666201037872	-0.13565702227281
ENSG00000238260	0.0840768175529616	0.0614979359418408	0.171578729836018	112.897974142932	0.824564823167867	0.0947497378885734	8.70255518952003	3.24493742962099e-18	7.35272387411458e-17	0.872309146458131	2.04632305805541
TPRG1L	0.0751288923458945	0.0539219703988281	0.163532392494378	138.923361465702	0.47446383091965	0.0724219941456622	6.55137761003049	5.70087005230006e-11	4.86260280510594e-10	0.788881621896076	1.14965722330985
WRAP73	-0.00635252892830184	0.0326292314809835	0.845636988189321	197.324879884598	0.084876742843602	0.0429016586626493	1.97840236227269	0.0478833334612081	0.0785374528091265	0.0291755316691251	0.151861046576553
SMIM1	0.0689155212089974	0.115970634785565	0.552345079629457	19.99731068106	0.00813333344280089	0.175068196609833	0.0464580866216798	0.962945140022399	0.972354318741624	0.730950184033002	-0.0446913619433351
LRRC47	0.010721687179097	0.031815850177906	0.736122926184207	245.594231597977	0.161583921284099	0.0448338521647911	3.604060625667	0.000313283930153345	0.000851328485070907	0.188369931567864	0.348320661688299
CEP104	-0.104387804552604	0.0195818433952714	9.77559334620873e-08	938.344318693296	-0.321493349822906	0.0385876259326804	-8.33151410723687	7.98149243374515e-17	1.54932814039626e-15	-0.884873275828123	-0.888919146637258
DFFB	0.0616783474341851	0.02663894528305	0.0205940616360626	522.017300216082	0.236293966631499	0.0471645392772856	5.00999204597972	5.44322851226062e-07	2.47555429514615e-06	0.66347314562625	0.539665292690688
C1orf174	-0.123075467124239	0.0478564422262032	0.0101181888511711	131.150176787789	-0.37605809033259	0.106588413374666	-3.52813292201581	0.000418501948107052	0.00110745675373859	-1.05911092222363	-1.02866836094997
LINC01134	0.295462246327338	0.10450152041361	0.00469351770090392	28.6108006148828	0.821761973344561	0.135635737703022	6.05859478675031	1.37315823163512e-09	9.47850303674619e-09	2.84319766452556	2.03914450177557
AJAP1	0.0190505694568142	0.026137671188897	0.466090431150413	1075.75176240994	0.441236630550103	0.0841881300714756	5.24107888101914	1.59640449434954e-07	7.9367406979925e-07	0.266025702567147	1.06455693506361
NPHP4	-0.0507744589334914	0.0361737688459136	0.160430113040169	352.286017148575	-0.418308982356995	0.0632544278180797	-6.61311779722449	3.76308763817291e-11	3.26902239044e-10	-0.384999997388136	-1.13687979766292
KCNAB2	-0.151452146886717	0.0735343735891845	0.0394358190414219	71.4614069196515	-0.289152980043488	0.154654293442044	-1.86967315040527	0.0615292202313509	0.0978752023575132	-1.32368579216152	-0.806090176407771
RPL22	-0.0395789496066028	0.0292872342780021	0.176565352951143	733.553281075441	0.229410533506505	0.0842046648736571	2.72443971899559	0.00644106872924063	0.0131483702604892	-0.280616734482002	0.522035695958319
RNF207	0.140369016836306	0.109233448540856	0.198779374562289	20.2640351184051	-0.0390307951180856	0.165775843938344	-0.235443199629265	0.813864759817552	0.85822072525765	1.39715917925167	-0.165486400067966
ICMT	-0.00845323772891125	0.0524670297594193	0.872002642718951	130.099582954781	0.228778687657552	0.0702548583419	3.25641091672529	0.00112830330052469	0.00273219645222544	0.00958921070589808	0.520417435518829
ACOT7	-0.00544168409629275	0.0303218309245997	0.857573200164215	498.906523995065	-0.145031051617893	0.06918484949668	-2.09628340125033	0.0360570583051502	0.0609514490661297	0.037667950619458	-0.436970373498856
ENSG00000271746	0.0380693536869539	0.0916473935193707	0.677856882069238	18.9593321398371	-0.0300060506842666	0.142821346734669	-0.210094998894047	0.833593528681251	0.873921603574937	0.443350618878161	-0.142372555262355
NOL9	-0.0761417877611537	0.0235249422036187	0.0012094554461379	457.764231301231	-0.255606273943166	0.0351926841670257	-7.26305139812723	3.78454043199651e-13	4.45718141259774e-12	-0.621516664645482	-0.720171581789555
TAS1R1	-0.130866720246821	0.105697092747138	0.215667936058908	35.1151898076216	-0.51317108201372	0.151640185412618	-3.38413647159139	0.00071402503034389	0.00179793513978705	-1.13175401503135	-1.37983713185439
ZBTB48	-0.146346487140886	0.0439955017943952	0.000879766570193148	125.979254738608	-0.160404622952081	0.0648963082820806	-2.47170643751969	0.0134469888172514	0.0253940283167656	-1.27608229257992	-0.476344601160619
KLHL21	0.0440556663259048	0.030143960226194	0.143875833323769	673.340500903074	0.776868574865159	0.0506239360096171	15.3458746217911	3.77437853145535e-53	2.10869810579246e-50	0.49916503765848	1.92416517434322
THAP3	0.0708842150006874	0.0362477042369817	0.0505181326128331	222.141963726911	0.274141789055709	0.0481977320924979	5.68785660971753	1.28643766471139e-08	7.66375627114635e-08	0.749305640282419	0.636599748858254
DNAJC11	-0.0591292887048762	0.021634454502139	0.00627398615607703	662.847730787947	-0.153700762818495	0.0247327926712994	-6.21445240176432	5.1503942848339e-10	3.81436408551203e-09	-0.462897694321664	-0.459174920194856
CAMTA1-DT	0.111606837749396	0.0842943386128883	0.185498579142172	26.0290358916227	0.477107484740504	0.121526319632548	3.92596012273806	8.63844672592975e-05	0.000261582233343787	1.12899003984757	1.15642805262065
CAMTA1	-0.00417382184010868	0.011532318430486	0.717408887829516	6051.18195265095	-0.0998997865895277	0.0296026915871595	-3.37468592325099	0.000738999783696642	0.00185455335947902	0.0494890831246289	-0.321381830975986
CAMTA1-AS3	0.0734126192652489	0.077283560274173	0.34215671929518	50.3531041602973	-0.141253280169036	0.105647507006106	-1.33702426277671	0.181214717152607	0.250135632586034	0.772879653699285	-0.427294883669723
ENSG00000269978	-0.389836955555239	0.0895905026667047	1.35320321949199e-05	21.5184904952206	-0.757392182914647	0.143107880969184	-5.29245613718324	1.20684421367223e-07	6.13476282400685e-07	-3.5463076872022	-2.00532726798789
VAMP3	0.0215296909881236	0.0272926267075229	0.430201772175145	621.859116348776	0.197931986411251	0.044300828959186	4.46790705866033	7.89886082669366e-06	2.8955471367568e-05	0.289140219917189	0.441413994413037
PER3	-0.0249266133588841	0.0165057639824375	0.130998447829332	2907.67394135391	-0.217275925158465	0.0610512492087641	-3.55891039044087	0.000372396551813966	0.000998007128366074	-0.144003149331271	-0.62200129678575
ENSG00000236266	0.0487906163656791	0.0573317598308476	0.394756865992192	110.742545298712	-0.020489942521446	0.0906448113794257	-0.226046501830956	0.821165252967066	0.863585117674191	0.543312161332623	-0.118000247676048
UTS2	-0.0636255291988465	0.10578139599704	0.547519478218494	12.5966116931228	-0.061395458332715	0.145233820248922	-0.422735270803226	0.672488418869713	0.741641351708885	-0.504819168358053	-0.222765956122269
PARK7	0.0205664123921031	0.0309545385248145	0.50642984735075	536.822986206182	0.253777156472616	0.0519013349986039	4.88960749235915	1.01037238138626e-06	4.37159666854393e-06	0.280158925721063	0.584442597982602
ENSG00000284747	-0.0132185017713047	0.0887815116533204	0.881642009712161	52.7674517512672	0.764620065781772	0.112828376816353	6.77684184915928	1.22831215010970e-11	1.14732312537415e-10	-0.034840550802107	1.89279474162575
ENSG00000284716	0.173185191184135	0.114071457909991	0.128959781554679	33.6801592263107	0.997970576774947	0.14566634533739	6.85107170406084	7.32987617741994e-12	7.09878257312642e-11	1.70312644295587	2.49044352115178
ERRFI1	0.100499890264436	0.0293722581611741	0.000622556062245356	581.914857739421	0.367460683682604	0.0683881126506987	5.3731660290065	7.73660307368373e-08	4.07527960375126e-07	1.0254324985553	0.875604682865505
ERRFI1-DT	0.0411059075854412	0.0743622316090593	0.580414496212321	73.2577109236058	0.0817389013388535	0.111556915688166	0.732710301594726	0.46373513952538	0.550143120400448	0.471662453084148	0.143824521875247
SLC45A1	-0.0626078934536997	0.03837327273028	0.102774426677998	102.558275939622	-0.00416534725215324	0.0615212891523799	-0.067705786233384	0.946019843135489	0.960744305588291	-0.49533106590315	-0.0761902923542253
RERE	-0.00466550363034797	0.00751089248770156	0.534491056813965	13642.3954187558	-0.0831033179443601	0.0227355788609858	-3.65521012033546	0.000256971422735781	0.000711496839967522	0.0449048031175156	-0.27836333085183
RERE-AS1	-0.00961824418832486	0.0634631447128395	0.879536843171772	82.8702361818589	0.264018928200207	0.083009045643503	3.18060430828326	0.00146968219641846	0.00346407097001571	-0.0012729280311263	0.610673448504966
ENO1	-0.056876429167735	0.038383587855728	0.138396093923281	400.791499170943	0.514985451541861	0.117863240129659	4.36934748251733	1.24618339101501e-05	4.42674820140118e-05	-0.441892769713973	1.25343971346256
MIR34AHG	-0.494825700938398	0.16392021948385	0.00253863135459151	21.1764785080909	-0.080422597380389	0.287345949761242	-0.27988074113177	0.779569003320356	0.831720155240277	-4.52518836976255	-0.271497567556568
H6PD	-0.0974451320431535	0.0252716895422487	0.000115304165562702	524.61359884489	-0.111141891844509	0.0543357274573907	-2.04546616094658	0.0408089220440194	0.0680730956834386	-0.820142070782844	-0.350174699079622
SPSB1	0.00137652144229145	0.0233370211504844	0.952964490744014	1268.0757344036	0.449002362178545	0.0528639202596015	8.49355023187095	2.0041879020982e-17	4.13751400851174e-16	0.10123866638607	1.08444624239836
LINC02606	-0.0604793554238231	0.0601787255306951	0.314898960144513	55.7571461499479	0.167191939384378	0.0812924431157938	2.05667258820389	0.0397177306579835	0.0664427424631262	-0.475485274319136	0.362683712186566
SLC25A33	-0.0092933505358381	0.0319742510182208	0.771318190795502	301.570646163421	-0.090512645782913	0.0599489864755807	-1.5098277903294	0.131087371927165	0.189548692600603	0.00175627399567278	-0.297339829857435
TMEM201	-0.100024642153211	0.0441358076411704	0.0234334909797513	104.301686321466	0.0117479592071789	0.0706916820092647	0.166185877507331	0.868010673022533	0.901335587634131	-0.8441925783681	-0.0354337148641435
CLSTN1	-0.0164816287420957	0.0185640382218136	0.37463455943701	1120.2150102076	0.103895459495216	0.0368479436361774	2.81957279681712	0.00480876221476531	0.010110672806724	-0.065264878141114	0.200571086878634
CTNNBIP1	-0.0727806151633599	0.0280136889065533	0.00937582456537976	580.737354685712	-0.419035747279239	0.0430970841385686	-9.72306492782499	2.40433265524092e-22	8.37217385562185e-21	-0.590178191986113	-1.13874116135539
ENSG00000285701	-0.0908736437577184	0.0801497971744123	0.256879478478105	21.372603283484	-0.0408743474857653	0.0972366938491483	-0.42035928894474	0.674223003824266	0.743187549316865	-0.758871665895085	-0.170208038850099
LZIC	-0.0321325053389273	0.0224571725253962	0.152477549241296	670.294958510015	0.0725327139675752	0.0313063163224365	2.31687156101443	0.020510729364649	0.0369759826138142	-0.211188526527066	0.120245972065715
NMNAT1	-0.0698499864532448	0.0328806950673038	0.033641187801742	268.32991283455	-0.301684348450913	0.040656946092654	-7.42024124889749	1.16907190977088e-13	1.48126630778765e-12	-0.562853969550472	-0.838185058062892
RBP7	-0.057366406529513	0.0438914804394163	0.191210842072495	265.742864308103	-0.291271748495695	0.0742165093591153	-3.92462204179266	8.6866013228314e-05	0.000262862319650609	-0.446461158188241	-0.811516688542542
UBE4B	0.0029036770511881	0.0102432391442449	0.776814626156063	5873.38007271219	0.0393136484013074	0.0230102504686686	1.70852761706519	0.0875384864956115	0.133113299444462	0.115477365204281	0.0351665183795996
KIF1B	-0.00450224006106008	0.00690209322205272	0.514207225309362	13045.8308709185	0.00635669810865672	0.0214363382809126	0.29653843046118	0.766818922698256	0.821133942661934	0.0464270191756132	-0.0492416152708075
ENSG00000284735	-0.0813698025029532	0.0606900126037565	0.180003411003825	88.45593363486	-0.328182875225818	0.0995624641257877	-3.29625103303178	0.000979844186759233	0.00240428964738973	-0.670260962143384	-0.906052114015999
ENSG00000284642	-0.0436680607791975	0.0576415325145748	0.448702575638292	110.82724059295	-0.426062149531276	0.103511276045704	-4.11609407020695	3.85347079947605e-05	0.000124646916868161	-0.31874226804359	-1.156736925378
PGD	0.00535907836927514	0.0395439505694098	0.892199109246859	223.056392883694	-0.298840603152632	0.075556688302132	-3.95518397997599	7.6475776886948e-05	0.000234396355080551	0.138370723053609	-0.830901761790829
CENPS	0.0239208255057078	0.0819027213421944	0.770237792806132	29.2260377678295	0.150279539767357	0.121594118870781	1.23591125264093	0.21649155382071	0.290573273213713	0.311434375163299	0.319368293904648
DFFA	0.0249221164373538	0.0276825125711603	0.367969262552745	519.171181874895	0.269017192692539	0.0398203783589378	6.75576686558924	1.42081725698893e-11	1.31137691896996e-10	0.320770083929358	0.623474820402016
PEX14	-0.028297298287058	0.0242773451514095	0.243782459699816	678.917951327035	-0.187124761571784	0.0316138474435942	-5.91907587033354	3.23755598156961e-09	2.10629642789306e-08	-0.175430311844216	-0.544779241251461
CASZ1	-0.0805302329806272	0.146389474899188	0.582244307965555	24.3543167831254	0.407338981540926	0.26616164833352	1.53041951795587	0.125912920824883	0.182880103867679	-0.662433090840875	0.977739518324678
TARDBP	0.0220770635100261	0.016265462281741	0.174686853324676	1329.68227938641	0.0196721960672073	0.0392154461761373	0.501644071033874	0.615917912842215	0.692278413541627	0.294243742069961	-0.0151384497373845
MASP2	-0.0554776928156878	0.0868616814113424	0.523024578078152	40.5936208946186	-0.268989104934868	0.131486797531665	-2.04574991546272	0.040780981969536	0.0680431540505241	-0.428851409994728	-0.754447198220615
SRM	-0.0120773158464647	0.0399816742626831	0.762597719405871	168.068466441162	0.0412068764373053	0.0553779229432097	0.744102961022268	0.456814188098742	0.543809032815908	-0.0242005069292247	0.0400153846634696
EXOSC10	-0.0116638407389368	0.0229159342512521	0.610763535258603	700.459643842007	-0.531109297198764	0.0502046448102067	-10.5788876548488	3.73364355309081e-26	1.92363341331866e-24	-0.0203454004223176	-1.42577983138647
ENSG00000226849	-0.0495673722825793	0.0507687465079783	0.328897815851201	99.656414788472	-0.0400235376941002	0.0676997588269042	-0.591191732254659	0.554391961752366	0.636980867320598	-0.37374551672507	-0.168028975982685
MTOR	-0.0177240865844878	0.0167075003134429	0.288759846837297	1086.2443496645	-0.100532370834238	0.0252231047949495	-3.98572545495541	6.72742638374909e-05	0.000208843425748682	-0.076849148210964	-0.323001982567638
MTOR-AS1	-0.164789999292758	0.103991274785582	0.113045384577113	15.9740488511959	-0.201134782239976	0.120957584165909	-1.66285383117518	0.0963416980270301	0.144970699211114	-1.44804356041054	-0.580661192903688
ANGPTL7	-0.170881828714532	0.0847285297172153	0.0437147502337172	27.2089124363107	0.0191326108782848	0.104499918599696	0.183087328054058	0.854729498463506	0.89059645492077	-1.5048417831216	-0.0165204155545464
UBIAD1	-0.148719855656438	0.0269615628261878	3.46811393205484e-08	302.66728164515	-0.191848581155315	0.035120745056892	-5.46254303103593	4.69361709548554e-08	2.55674852020385e-07	-1.2982108034407	-0.55687771490289
ENSG00000284646	-0.26808266990778	0.0897306861821794	0.00281143751340074	17.4228787327175	-0.508583343964135	0.128020146339368	-3.97268210126812	7.10678676137695e-05	0.000219211755900443	-2.41111059722583	-1.3680871852421
DISP3	0.013539213287697	0.142678391016914	0.924399634416628	18.8387668343422	0.517294594123598	0.276168014120971	1.87311552270135	0.061052434287582	0.0971772988063917	0.214639622383317	1.25935380484318
ENSG00000284708	-0.0732409205931038	0.073143076981457	0.316663571601975	57.1307404416573	-0.221523140816171	0.132837748396375	-1.66762191839601	0.095390804365639	0.143781873404342	-0.594469929082405	-0.632879109923625
FBXO2	0.00488655417719986	0.048336625511552	0.919475654427631	247.242913882942	0.523324434064655	0.146218452515407	3.57905876489504	0.000344833928967245	0.000929995622579033	0.13396506221847	1.27479720998582
FBXO44	0.00685854190817166	0.0487132337424996	0.888032506762384	162.342114194074	0.146194893349013	0.125792142533218	1.16219415938803	0.245156606579398	0.323080481529299	0.152351230079125	0.308906847146598
MAD2L2	0.0689091999856027	0.0391744848684965	0.0785719541676985	217.898333109933	0.246422959920477	0.0674194271279202	3.65507347686178	0.000257108330617554	0.000711765675871885	0.730891247016003	0.565607299207924
FBXO6	-0.0202615473071817	0.0720311564302063	0.778489009079995	39.0200789401233	0.285284840969311	0.0985069771226631	2.89608766101986	0.00377846835656185	0.00812600231909211	-0.100507601077847	0.665138925172953
DRAXIN	-0.221274380140334	0.10753663119528	0.0396222863563624	13.298595202685	-0.205493416007094	0.173297858270896	-1.18578162510162	0.23570854981599	0.312240475223049	-1.97468543117761	-0.591824366021379
AGTRAP	-0.0991600535223838	0.0423212354473117	0.0191276884464388	179.187019247863	-0.134268966030837	0.1077683857741	-1.24590310104752	0.212799971484626	0.286457186221078	-0.836131437090632	-0.409406914182299
MTHFR	-0.0336291534737672	0.0299706378605933	0.261832680328983	292.847546753123	-0.109693681196135	0.0423533798812979	-2.58996286727457	0.00959862850891484	0.0187709779569437	-0.225142783647084	-0.346465595024897
CLCN6	0.01556687973199	0.021039149286058	0.459360294423589	637.178441102584	0.0611393731315995	0.0365597631948381	1.67231316039355	0.0944625858811383	0.142539003239618	0.233544920334545	0.0910657649328317
ENSG00000285646	0.0386678892413155	0.0970320813057824	0.690257064391363	22.151743317285	0.184954479910428	0.191186439704881	0.967403756228358	0.333342233037216	0.41918073026935	0.448931168391844	0.4081764802182
KIAA2013	-0.0524077271974969	0.0284791274339974	0.0657366286131883	383.906188515564	-0.0217793398182419	0.0397558235255935	-0.54782766112796	0.583810243396956	0.663616450371997	-0.400228055855156	-0.121302604793135
PLOD1	0.0382563126647812	0.0411097718199921	0.352066065542158	353.57542698635	0.429479039661818	0.0888416774380113	4.83420678275108	1.33677578485105e-06	5.65787819165886e-06	0.445093763166232	1.03444382404173
MFN2	-0.110247245686261	0.0274119295061193	5.77376659610456e-05	331.042772161314	-0.12931134515262	0.034438359760152	-3.75486364778162	0.000173435869566481	0.00049618922645376	-0.939504786238159	-0.396709637220664
VPS13D	-0.019139962515121	0.0123540391316217	0.121312543265456	2786.82936920522	-0.127110086914025	0.018504051903479	-6.86931097994417	6.45127346972123e-12	6.30250639845225e-11	-0.0900503117484549	-0.391071855267161
PRDM2	-0.0347051762175208	0.0138257320931169	0.0120667162165494	2344.72761529588	-0.151361274375924	0.0309136562696578	-4.89625921487934	9.76782027372996e-07	4.23895595888735e-06	-0.235175267357714	-0.453183108107251
ENSG00000289380	-0.0492133510545677	0.0505423788332287	0.330203190495556	53.3272915160179	-0.10394766603222	0.0804242395482799	-1.29249174895609	0.196186901512831	0.267599712004761	-0.370444738722131	-0.331749111503022
KAZN	-0.0168409466738389	0.0160028020313478	0.292627594571442	8072.13108992383	0.180951086289302	0.079271038382789	2.28268848221104	0.0224487247221566	0.040013788692195	-0.0686150408751987	0.397923135147538
ENSG00000231606	-0.172467718219389	0.147531155969545	0.242393262465495	23.9508032298555	0.676696715911246	0.37569636867509	1.80117981522592	0.0716745427437392	0.111971118068208	-1.51962809755287	1.6676086791727
ENSG00000287756	-0.0475639288549458	0.0860961104231989	0.580639026697024	67.568272351343	0.386297152025194	0.145531204901361	2.65439396510886	0.0079451005656344	0.0158511893664113	-0.355066066249157	0.923847955475519
TMEM51-AS1	-0.239685465303898	0.113975393040867	0.0354694405143621	16.6630157883682	0.164899237056027	0.169267200905286	0.974194859808056	0.329959796404411	0.41559963647443	-2.14634436038772	0.356811726980607
CELA2B	-0.00807125300088151	0.0829286698716405	0.922466194449938	32.1054226490242	0.0629406269492169	0.113292005502626	0.555561062494901	0.578510955953451	0.658597737553222	0.0131507112261373	0.0956790702182318
CASP9	0.0329841262174316	0.0343849529831796	0.337427543283109	247.088447093425	0.0824865428642827	0.0513255605269128	1.60712405315146	0.1080271578348	0.160181598056776	0.395937623150154	0.145739353958939
DNAJC16	-0.0808991723999526	0.022562666309715	0.000336391158870255	670.989884437927	-0.183708084062994	0.0325097461121049	-5.65086185015118	1.59645361089529e-08	9.37012398410569e-08	-0.665872961174544	-0.536028571992279
AGMAT	-0.215508990679456	0.106939754384321	0.0438797824011473	15.5055183450009	-0.459986588692294	0.142133202664101	-3.2363063666367	0.00121087347337404	0.00290850409203025	-1.92093082776661	-1.24362295607232
DDI2	-0.00924789443667301	0.0192116750204738	0.630254648094428	1081.5557065831	-0.071205338054825	0.0316343218434129	-2.25088871534168	0.0243925866528926	0.0431004807452475	0.00218009177933013	-0.24789066066336
PLEKHM2	-0.00637700502835801	0.0231435218130034	0.782900103711454	479.396380237112	-0.10845718053661	0.0381189106244354	-2.84523295025868	0.00443789544181944	0.00939721600246926	0.0289473245270933	-0.343298714837219
ENSG00000237938	0.0196762079030818	0.0887332400069244	0.824511909314334	15.3013664748625	0.0305378058278052	0.131377312881597	0.23244352588736	0.816193545754142	0.859867922047946	0.271858950569905	0.0126901518996497
FBLIM1	-0.0367164518441196	0.0862518959118873	0.670334744455122	28.9717751401848	-0.167897587132473	0.132117404114815	-1.27082111745523	0.203792294293496	0.276329058580138	-0.253927742692063	-0.495535306500771
UQCRHL	-0.0946219418746539	0.0913938026710248	0.300518930256266	28.6328606376255	-0.114227858861689	0.161204885722345	-0.708588070081402	0.478580141685802	0.56427196287402	-0.793819570127627	-0.358078364743887
SPEN-AS1	-0.0205935708901029	0.0311319559690983	0.508296203501938	447.06407861558	0.191849479009107	0.0737844167940963	2.60013546687621	0.00931869661063759	0.0182915742210122	-0.103603280241266	0.425835699298628
SPEN	0.018581231484472	0.0146887891458058	0.205873445819545	2768.9369924923	0.200269825787606	0.0296613848583731	6.75187037772687	1.45951245482958e-11	1.34500843646615e-10	0.261649749001446	0.447401582972666
ZBTB17	-0.0646965060863891	0.0194033230257412	0.000855142756189621	508.999304932013	-0.00620617781170086	0.0289844953744694	-0.214120609364395	0.83045300453597	0.871395634176199	-0.514804606157676	-0.0814171928137179
FAM131C	-0.100208051997156	0.0576468539568474	0.0821563601759786	154.012004574088	-0.73102583872661	0.189606906717827	-3.85548106543672	0.000115502270775419	0.000342616491940093	-0.845902631694047	-1.93779875323351
FBXO42	0.0103951029783217	0.017711745112928	0.557267844766881	1442.51631470378	0.102299707370349	0.0274360254771992	3.72866352144796	0.000192497979744792	0.000545660200075691	0.185324967422406	0.19648410499977
SZRD1	0.000508213978827821	0.0292707478003194	0.986147408405952	354.722388107552	0.156569586400086	0.0441593785829673	3.54555683128377	0.000391784494989465	0.00104510940039117	0.0931428519308588	0.335478130892844
SPATA21	-0.117238024032831	0.0639591785142501	0.0668005951789617	61.5852160581588	-0.163522697837477	0.0811860077431806	-2.01417340725456	0.043991330626053	0.0728421792102042	-1.00468451435611	-0.484330500320627
NECAP2	0.0299852967711963	0.0343873736463299	0.383216199555022	252.822602611048	0.17280610807389	0.0400238378610771	4.31757965524698	1.57749486717656e-05	5.48152638199856e-05	0.367977519383796	0.377062515348642
LINC01772	-0.0871528428270609	0.0516339493944787	0.0914307998149631	68.0496620470591	0.0340421250499085	0.0828147817648482	0.41106339139516	0.681026052789864	0.748977840291412	-0.724180136423227	0.0216652859040528
CROCCP3	-0.0504751500397054	0.0243848788289076	0.0384582939950049	742.25239864447	0.0102562970464203	0.0640807659389214	0.160052660047729	0.872839592138471	0.905035739951954	-0.382209339273532	-0.0392541053404627
ENSG00000261135	-0.115087727624079	0.0775080270117931	0.137583790085059	37.9864777054687	-0.165883437832529	0.118733328818708	-1.39710929932584	0.162380705798627	0.227939910850044	-0.984635854772404	-0.490376741105856
NBPF1	-0.0354436526569007	0.0226387709382414	0.117438224761822	1012.12714873721	-0.204559330070433	0.112430627853598	-1.81942709007016	0.0688462968637774	0.108072183276022	-0.242060579858561	-0.589432019342378
CROCCP2	0.00710610626807506	0.0252323595127058	0.778229761099179	742.562796696859	0.0268823461650421	0.0857666493422988	0.313435891120724	0.753949519784878	0.809993961583682	0.154659439103963	0.00332792253593994
CROCC	0.0732738405588038	0.0290796140945207	0.0117432670672622	564.460176767726	0.215965873289413	0.0813801182197473	2.65379158956552	0.0079592969254446	0.0158741979510373	0.771585726484572	0.48760172478042
ENSG00000290851	-0.0486633222696906	0.0876993738181484	0.578971331709038	32.571066101475	-0.505950430237195	0.169890064255144	-2.97810488479979	0.0029003671470078	0.00641265939329773	-0.365316450443199	-1.36134386306635
ENSG00000238142	-0.152873197188779	0.142296111570622	0.282674124794874	14.9100366171878	0.673473585719387	0.265494358936721	2.53667757166888	0.0111909971671114	0.0215549070624452	-1.33693519984382	1.65935371621067
ENSG00000290122	0.155767304963124	0.157939193955741	0.324011148068954	40.6389506829779	2.41621728349858	0.33282662403313	7.2596875040203	3.87985620977227e-13	4.55443659345428e-12	1.54072777545529	6.12280502630821
ENSG00000226526	-0.146276885641445	0.0629371213352033	0.0201161152191451	88.7025309982166	0.0965558824964056	0.092901321846293	1.03933809097097	0.298647525479284	0.38131841597762	-1.27543335099069	0.181773231168325
ATP13A2	0.0596639133756518	0.0326795916481726	0.0678918526624734	327.765980368942	0.241697628348945	0.0545198559659356	4.43320372122698	9.28430621953894e-06	3.36819859157705e-05	0.644691222106796	0.553504953108221
SDHB	0.0463574781540214	0.0211098832770274	0.0280913518014064	598.558374575097	0.109522480315588	0.0281319743356009	3.89316721994118	9.89438991752329e-05	0.000296898125118297	0.520626377397412	0.214982806447403
PADI2	-0.0411534417795985	0.0138807695879025	0.00302898484407484	3051.57588753306	-0.420326626021152	0.0336064163727711	-12.5073325688398	6.80719065701466e-36	7.75152576854191e-34	-0.295296783923142	-1.14204731269543
RCC2	0.00929855512935824	0.0341316696242834	0.785289958031145	399.675294993369	0.305176080510733	0.0538838469114494	5.66359118739698	1.48237336498504e-08	8.74360640686326e-08	0.175101114351907	0.716083639133911
ARHGEF10L	-0.0728432175470339	0.047824043908333	0.127721050898595	173.828656618984	-0.219790120494592	0.109668160427918	-2.00413793426446	0.0450552868536794	0.0744453251728355	-0.590761876111846	-0.628440561768418
ALDH4A1	0.00778249388896793	0.0891027052629847	0.93039890851858	32.4561191103508	0.257792245402171	0.140660951342245	1.83272075826454	0.0668441086380782	0.10532689707664	0.160965855792711	0.594725896648732
IFFO2	0.0521448915445785	0.0379527141612404	0.169459169463481	317.972847311559	0.497569799461793	0.071348963514003	6.97374951163992	3.08603352620702e-12	3.16898951071391e-11	0.574586324716834	1.20883538340988
UBR4	0.0241586245195058	0.0174042345421742	0.16510998074378	1244.8024035287	-0.0645721043008646	0.0280982167209076	-2.29808549568262	0.0215569236039374	0.0386205712186785	0.31365153529879	-0.230901865393565
EMC1-AS1	0.0240536742975047	0.0258877689289221	0.352810278555825	556.204120187935	0.176380619004904	0.030713041691412	5.74285740816817	9.30921152965458e-09	5.66666951743836e-08	0.312673013795629	0.386217421786301
EMC1	-0.00269221156888603	0.0317150181942906	0.932350755223229	365.373396347024	0.0774155463439624	0.040032859951892	1.93380004418854	0.0531377173701087	0.0861205793801835	0.0633031321285471	0.132751703456478
MRTO4	0.00474536432517222	0.0517517857516493	0.926940610647518	113.790222154965	-0.0864376275904123	0.0642307523375918	-1.34573587331039	0.178387712819577	0.246652399828955	0.132648654271895	-0.286903042558668
AKR7L	-0.205272441775215	0.086906584458716	0.0181771560123105	21.0451477217224	-0.573808895584783	0.129111447968264	-4.44429138247932	8.81820259484166e-06	3.21148555694804e-05	-1.82548859782209	-1.53514047839359
SLC66A1	-0.139472121840237	0.0505772016309494	0.00582258840171811	86.5925195051344	-0.340364594520159	0.0644203903901589	-5.28349164695771	1.26744645510591e-07	6.41727774692253e-07	-1.21198796158178	-0.937251487172739
CAPZB	-0.00457425720568807	0.0153560497435486	0.76579489683002	2416.74176984591	0.155980015350158	0.0343488222000603	4.541058626164	5.59724630658638e-06	2.10491311462245e-05	0.0457555549016835	0.333968143119798
MICOS10	0.000514872877667644	0.037222470854755	0.988963762732731	346.797988240211	0.0354202909439653	0.0572637140881254	0.618546867034429	0.536214913824839	0.620040762522506	0.0932049373231324	0.0251949939002419
OTUD3	0.0460446816493603	0.0315023027813622	0.143842882674707	350.609485933905	0.0427717352053494	0.0594404779310869	0.719572531952676	0.471788229211398	0.557735235194166	0.517709965215633	0.0440232436086745
CAMK2N1	0.0184437193807206	0.0156513662649546	0.238633374742798	3467.85859817388	0.246456515465856	0.0983327205787285	2.50635306351089	0.0121983746603735	0.0232894641369242	0.26036763117549	0.56569324044138
MUL1	-0.123263364769499	0.0472293658308552	0.00905718164463884	121.706051267528	-0.0379621109091067	0.0606049444650843	-0.626386365735842	0.53106155023498	0.614956823311158	-1.06086281833948	-0.162749325225161
PINK1	0.00647758001353936	0.0398156648046679	0.870763123972924	235.745157000754	0.0357216957048379	0.063934567181851	0.558722726678256	0.57635096648912	0.65659864773418	0.148799266122549	0.0259669407312653
PINK1-AS	-0.139647898920544	0.0661240329897066	0.0346943090916009	46.2021386531585	-0.2479689309669	0.0889614290018146	-2.78737576216139	0.00531368247545129	0.011042428838326	-1.21362684951896	-0.700611098766997
DDOST	0.0361530443098527	0.039986407794925	0.365924703246281	175.39345670169	-0.092388207480039	0.0506676140658324	-1.8234173679463	0.0682402017862676	0.107287001813186	0.42548357775668	-0.302143449761426
HP1BP3	0.0106391297532841	0.010517654902147	0.311753447698129	5183.07526978215	0.457285431943308	0.0470315495624076	9.72295057675109	2.40703510559885e-22	8.37217385562185e-21	0.187600193163664	1.10566053721421
EIF4G3	-0.0218704697528499	0.00854635930149672	0.0104961859670888	9111.55820915119	-0.0904438576575053	0.0383092636461979	-2.36088739509045	0.0182312654755002	0.0332726178206404	-0.115508667106921	-0.297163652230822
ECE1	0.0351593034629629	0.0290509786788008	0.226178269719268	973.623835710138	0.547367761521766	0.0759044857310274	7.21127027276623	5.54323049509007e-13	6.32838256031101e-12	0.416218263508553	1.33637609939698
NBPF3	0.0234435489148677	0.0424327751677293	0.58061486363411	222.226326020065	-0.10419442200201	0.146403116293264	-0.711695383541532	0.476653426983815	0.562445381005652	0.306984404518287	-0.332381093852485
RAP1GAP	-0.0638370301484974	0.0619459179285758	0.302762008945479	170.341227904626	-0.338647548058212	0.180671373425823	-1.87438409105385	0.0608775046349001	0.0969333833151714	-0.506791133954944	-0.932853850681587
HSPG2	-0.0761535452780358	0.0460986327638666	0.0985407245515164	122.905585729689	0.108383172470215	0.0726753104803354	1.49133415122515	0.135873786945508	0.19574146357871	-0.621626287882799	0.212064852934495
CDC42-AS1	-0.0782295536369254	0.0742815344505351	0.292272523789178	61.1188697823963	0.317513932983016	0.0927410428447778	3.42366144743967	0.000617835397129818	0.00157660023264158	-0.640982310015784	0.747682894865767
CDC42	-0.00532981682743917	0.017259696386094	0.757472673760346	1399.80378487689	0.0238304820401531	0.0373806992365149	0.63750765841412	0.523794223086118	0.608077475346339	0.0387109644024299	-0.00448840005001122
CDC42-IT1	0.000535620496940696	0.0759760301139304	0.994375070870219	20.1320628471189	-0.0115893844345688	0.121866143954529	-0.0950992954933658	0.92423595765612	0.944313732860468	0.0933983813312629	-0.0952044643924272
ZBTB40	0.0722212894109568	0.0290696200865865	0.0129760857172775	654.676552406754	0.435785783036044	0.0384972445610557	11.3199214126845	1.04565615677905e-29	7.24582975616118e-28	0.761772084248216	1.05059642411253
EPHB2	-0.00517688152843889	0.0205289315396495	0.80090586797809	1974.09186952728	-0.00876699392075961	0.0624229449581666	-0.140445054725228	0.888308362066542	0.917580534113134	0.0401368830504394	-0.0879758612119814
TEX46	-0.0248433669519385	0.0592697748278931	0.675101075634368	86.5636505945852	0.0794945741578421	0.0751724838813375	1.05749564273182	0.290285442172175	0.37255729613454	-0.143226987092602	0.138076433324338
KDM1A	0.0186474199777477	0.0227238229434457	0.41186785722969	588.728456591772	-0.0307471199260574	0.0359585419078741	-0.855071376498848	0.392511634568557	0.479882582426087	0.262266868838805	-0.14427055465398
ENSG00000240553	-0.0694131265136451	0.0509900060663695	0.173416231330927	180.777402570096	-0.0906973617962054	0.0828743995337529	-1.09439540203566	0.273781599652392	0.354557583381779	-0.558780830526874	-0.297812917743265
LUZP1	-0.056828363708712	0.109305423914873	0.603130253975545	36.1112077055941	-0.531466545814394	0.228003098249495	-2.33096194698561	0.0197553663042246	0.0357476152618348	-0.441444623113456	-1.42669480345235
LINC01355	0.0108254229735253	0.0371076700972687	0.770493020831153	251.035965954806	-0.0275919911537201	0.0726295290313613	-0.379900455389239	0.704019309286045	0.769024981407231	0.189337130146009	-0.136189754436277
ENSG00000284726	0.0185015765793089	0.0640587615021596	0.772717631935881	73.215219440433	-0.165101890097076	0.0909837716060458	-1.81463009482567	0.0695807744000008	0.109110173206141	0.260907072749332	-0.488375069679268
HNRNPR	0.0530333008889248	0.0153833988515902	0.000565932036943583	1762.92403729623	0.0621535508985838	0.0265076709749684	2.34473828188363	0.0190404396776626	0.0346186291627429	0.582869562526876	0.0936632398733444
ZNF436	0.0169517823777002	0.0519530048812592	0.744204423168322	69.5946892032057	0.355683009084172	0.0676035029629134	5.26131033889318	1.43032380113995e-07	7.16886148493974e-07	0.24645729910586	0.845440134181001
ZNF436-AS1	0.0229525867480242	0.0496922143773781	0.644156599745477	137.045327120975	0.124485962313585	0.0717481688566619	1.73504027067621	0.082733672546421	0.126810064967842	0.30240683404407	0.253306728325699
ASAP3	-0.0322396083628695	0.071151485310003	0.650467927344794	81.230049551706	0.108293079718651	0.177078770677223	0.611553148378501	0.540833444115843	0.624331394970171	-0.212187120050574	0.211834110679903
ID3	-0.035053793441342	0.172883620030522	0.83932302784361	19.4125711750887	0.283176927491886	0.315446691537049	0.897701371068672	0.369344778316825	0.456769962798972	-0.238425660195165	0.6597402144019
ENSG00000285802	-0.113772810164391	0.138701807790092	0.412062704708876	17.4699466954327	0.052370561981481	0.187397242533301	0.27946282065583	0.779889666617351	0.831913332922733	-0.972375994958365	0.0686074070768428
MDS2	-0.056139548403953	0.0926343830657539	0.544492443405116	62.664617777454	-0.182382936187256	0.158194981953393	-1.15289963016013	0.248951583905196	0.327228042013248	-0.435022334769883	-0.532634651802194
RPL11	-0.00206125357476	0.0211078960960284	0.922207679763424	1673.31111526753	0.516039137915475	0.0758104419976703	6.80696648532049	9.9678140324722e-12	9.46386507023568e-11	0.0691859778536097	1.25613837639891
ELOA-AS1	0.0431928237033281	0.0184815095474933	0.0194348633611996	953.116617126155	0.0526909969019462	0.0271955131725168	1.93748860584821	0.0526856448566889	0.0854964108875269	0.491120175590193	0.0694280932554094
ELOA	0.0369041724457814	0.0312026459103525	0.236917859858303	346.087368897715	0.156799537339749	0.0450035065662516	3.48416266427856	0.00049367935034036	0.00128868658172874	0.432486850533251	0.336067072814828
PITHD1	0.0510447052794434	0.0312904389380027	0.102822906874244	453.960344357438	0.171855649101699	0.0439266358110599	3.91233350627843	9.14085561278785e-05	0.000276047663252401	0.564328548245379	0.374628234650897
LYPLA2	-0.0773937277172996	0.0663502262294648	0.243435559625498	57.0094440878155	-0.160751917157111	0.103373033900045	-1.55506625947099	0.119930289647036	0.175344595870928	-0.633189342838979	-0.477234078354774
GALE	-0.112834586031174	0.0811229180587901	0.164253063694269	32.9467473826259	-0.29053877871843	0.13637021115971	-2.13051498745694	0.0331291197986458	0.0565478712774671	-0.963628300369137	-0.809639433202721
HMGCL	-0.0613100283225886	0.0296062516105789	0.0383730617010538	468.264011435239	-0.371098313587137	0.0592560400591596	-6.26262425259336	3.78552021531323e-10	2.86162919278519e-09	-0.483230196416838	-1.01596556246016
FUCA1	-0.147693023685651	0.0442597092113395	0.000846991427580344	106.394480790201	-0.293149011059573	0.0716393407657976	-4.0920115669117	4.27647314838446e-05	0.000137360378991767	-1.2886369583893	-0.816324664644143
PNRC2	0.0792418616968466	0.0346647712692576	0.0222573056806583	327.738639944652	0.286547912182284	0.0467255068116918	6.13258007745319	8.64651611412396e-10	6.18577091189708e-09	0.82722960130012	0.66837385688866
SRSF10	0.0433236427813183	0.0185777262709238	0.0196996006359794	1428.92493805251	0.101056858525624	0.0365561736687472	2.7644265901937	0.00570229363528045	0.0117720098858596	0.492339889835635	0.193300966072736
STPG1	0.0707093161263493	0.0272803861234316	0.00954344609494613	547.085223573847	0.256145240279377	0.0531791204277615	4.8166505617054	1.45988018838733e-06	6.14545279208585e-06	0.747674940450106	0.590507647469326
NIPAL3	-0.000441940333895211	0.0148062687038966	0.976188125137816	2535.96562593186	0.0767009414774976	0.0312561427583674	2.45394775901977	0.0141297506938685	0.0265097788755358	0.0842839242545483	0.130921483653366
ENSG00000288982	-0.00724337147185381	0.0910371636867139	0.936583236876486	27.284188143817	0.0466282609665522	0.130343693175543	0.357733157857932	0.720543016626902	0.783234344794215	0.0208696075064593	0.0539004360972779
RCAN3AS	-0.0834312783567475	0.0575258723861973	0.146967583703977	98.9578160794515	-0.42718860467303	0.0664592347462745	-6.42782912418318	1.29439124045252e-10	1.0518693907641e-09	-0.689481487957646	-1.15962196101728
RCAN3	-0.0900523741302607	0.0282098616861362	0.00141178738241722	527.412895274732	-0.389584800753656	0.0377394813768753	-10.3230035639115	5.54605304622284e-25	2.50384687778717e-23	-0.751214416819882	-1.06331247610423
NCMAP-DT	-0.156507936938124	0.0793349284128815	0.0485241142056123	29.8056023585285	-0.213722575560241	0.105890407678411	-2.01833745138951	0.0435561287907672	0.0722018053334572	-1.37082432304254	-0.612900587978344
NCMAP	0.0371195517485474	0.0802197745718008	0.643562778058249	54.3748251527542	-0.0457977891919689	0.155513082430686	-0.294494768389544	0.768379860491168	0.822334339770195	0.434494976624591	-0.18281777736859
SRRM1	-0.0312380712400599	0.0119121275060693	0.00873191665560239	3377.1784277216	-0.415643676293509	0.043203490722205	-9.62060401475575	6.5445715971243e-22	2.20489132247747e-20	-0.202849115878722	-1.13005351342156
CLIC4	0.00841012540500295	0.0147200988669246	0.567771765064449	4288.12629160709	0.0402464860635728	0.0398063917542022	1.01105587042624	0.311989689938409	0.396119002678707	0.166817686525334	0.0375556680239521
SYF2	-0.0118825728312671	0.0365914536869758	0.745380668185005	337.367158862669	0.167242765346556	0.0438053466880739	3.81786192761917	0.000134613222905947	0.000394086708172155	-0.0223847868256574	0.362813885778794
ENSG00000284602	0.11849486170718	0.0419647039565926	0.00474758775674735	121.16904057903	0.304123165321008	0.0637628086489903	4.76960114782873	1.8459103933659e-06	7.64270171667337e-06	1.19321171969221	0.713386951325493
RSRP1	0.00527985091117065	0.0125219016454612	0.673281024878894	3527.77051072354	-0.345248526100966	0.0649063034457111	-5.31918331152134	1.0423407495477e-07	5.36103795178761e-07	0.137632032177898	-0.949760033805591
RHD	0.0460785390251069	0.0701852899084213	0.511485090128753	174.751109473098	0.149873976123864	0.333454307571426	0.449458809560471	0.653100715568361	0.724820571912046	0.51802564030023	0.318329579159512
TMEM50A	0.0107821557460619	0.0254663219924243	0.67201160826631	693.049873083292	0.0815048234466012	0.0373545976654883	2.18192213382887	0.0291152799887632	0.0504563134563258	0.188933720685336	0.143225010153489
RHCE	-0.0744421109719501	0.0587181379993866	0.204873910585763	117.301394170705	-0.25489712275173	0.119904309486942	-2.12583787724067	0.0335167609808075	0.0571386147434801	-0.60566943483551	-0.71835532973912
MACO1	0.02925706165242	0.0158248394584286	0.0644857986128198	1539.71620692801	0.100646350782346	0.0290736866402496	3.46176774991483	0.000536640031009316	0.00138943526059154	0.361187693602655	0.192249588680367
LDLRAP1	0.0210347612859996	0.0177506088896114	0.236010992963725	1744.8121129371	0.358611620061541	0.0674250633394703	5.31866938346073	1.04528879935781e-07	5.37465434423898e-07	0.284525657443217	0.852940785321131
ENSG00000225643	-0.195325635553678	0.0774994886250721	0.0117239057280609	42.6152681582674	-0.602217377318388	0.101519140484223	-5.9320574863612	2.99161834971859e-09	1.95411592459879e-08	-1.73274783377258	-1.60789924101217
MAN1C1	-0.0349603611651818	0.0288109793278762	0.224962086505804	737.995610668859	-0.162542085157109	0.0573552046575434	-2.83395528143637	0.00459757651697598	0.00970545199793324	-0.237554528247383	-0.481818991050236
ENSG00000233478	-0.125687069764521	0.0573193727225117	0.0283253770027222	82.4028935697621	-0.180892315148774	0.0871396368461736	-2.07589016543758	0.0379041105007472	0.0637607910738011	-1.08346065005176	-0.528816927810106
SELENON	-0.0463186907895874	0.0471073654175118	0.325480508050653	133.029620709187	-0.0525637708524083	0.0822801238448338	-0.638839228676109	0.52292752550567	0.607229040074719	-0.343455874290775	-0.200146561712994
ENSG00000228172	-0.0278558167567769	0.0906098409848346	0.758519176047912	25.2369025586996	-0.249668016306376	0.116412725513222	-2.14467976078799	0.0319784601900069	0.0548880501453871	-0.171314082622482	-0.704962733889313
MTFR1L	-0.06721767782081	0.0310041286280316	0.0301569026134614	240.134995573506	-0.197982949218966	0.0495560664415199	-3.99513043378053	6.46586454442462e-05	0.000201282824874148	-0.53831118583186	-0.572588833643537
PAQR7	-0.101138656613301	0.0585497762235579	0.0840965459501472	74.7854413987844	-0.7072191883672	0.085887083758536	-8.23429038940809	1.80625069637075e-16	3.3202817138247e-15	-0.85457928440117	-1.87682603253388
STMN1	-0.00120431512045838	0.0166863399853298	0.942463664240917	3347.52511970083	0.0474139797230571	0.0381720026444443	1.24211402175301	0.214194495826926	0.288030778216907	0.0771757913902665	0.0559127901901713
PAFAH2	-0.0303367269293944	0.0259702083133537	0.24275204039892	315.304988511717	-0.0792452428504703	0.0345093853687725	-2.2963388656055	0.021656513511504	0.0387834467152828	-0.194445276678376	-0.268482170269112
EXTL1	0.156080043875244	0.171942398240779	0.364012374036064	13.2368769285958	0.404866106141926	0.341068710748198	1.18705144559809	0.235207328673854	0.311777313233224	1.54364365066308	0.971406080451146
PDIK1L	-0.0952514150807758	0.0341680582700832	0.00530783105704319	210.40546856229	-0.0625725717111554	0.0456772395820253	-1.36988513937648	0.170722759287346	0.237671818294594	-0.799688572175545	-0.225780735781394
ZNF593	0.0149706820781139	0.0711668382179402	0.833386424493769	46.0210630336782	0.108893258631302	0.0968145081787611	1.12476178085043	0.26068999394922	0.340315130472738	0.227986168639426	0.213371266922317
CNKSR1	0.0972352669246317	0.0537827894000407	0.0706181238571493	123.100676317002	0.458929951652434	0.0738290991710607	6.21611203177627	5.09624243836593e-10	3.77930418261934e-09	0.994994219561617	1.10987242084319
CEP85	-0.0893184603107955	0.0222882971063042	6.13868949634384e-05	965.532664824468	-0.445399580808056	0.0605994603206204	-7.34989352135366	1.9836481083993e-13	2.43234985472996e-12	-0.744371644693054	-1.20626324590135
SH3BGRL3	0.0540683584991324	0.0384114035533571	0.159245946497829	320.322201459348	0.3964752585329	0.0639467325689382	6.20008626876248	5.64322195127738e-10	4.15696423753346e-09	0.59252010074668	0.949915748969205
DHDDS	-0.052155578632858	0.0300835258707275	0.0829726847809689	354.876827924999	-0.0783448012414579	0.0376565228645718	-2.08051076630781	0.037478709163728	0.0631402527731934	-0.397877105206498	-0.266175992209461
DHDDS-AS1	0.111918462399057	0.0523657841624389	0.032578144174868	92.8085321789201	0.243835565346257	0.070861938179126	3.44099486426529	0.000579579533558258	0.00148811186283994	1.13189552603707	0.558980559018442
HMGN2	0.0402606123388127	0.028314773065262	0.155056959590683	642.016683676684	0.0847466165944405	0.055526501120225	1.52623729002749	0.126950779752276	0.184267763287423	0.463781197003175	0.151527771994618
RPS6KA1	0.0185628279154145	0.0385704130813569	0.630323782854599	296.135622679083	0.04863253354952	0.0697754750302398	0.696986061770892	0.485811516644751	0.571419081546421	0.261478160149948	0.0590337056065237
ARID1A	-0.0288158401431443	0.0137375002906497	0.0359401119612941	2879.81461731239	-0.0117794629609145	0.0299226814714127	-0.393663347723975	0.693829605016619	0.760197755933048	-0.180265026309747	-0.0956912865502236
PIGV	0.101367609911457	0.046278343904247	0.0284959831048879	158.177042475969	0.363245134713821	0.050732952822486	7.15994466130941	8.07096350010219e-13	8.94560976161357e-12	1.03352283240249	0.864807973291129
ZDHHC18	0.0323518270589703	0.0394185007336436	0.411801799307844	167.102617575958	0.156429871310528	0.0543968357604293	2.87571637437636	0.00403111751526647	0.00860928430748225	0.390042272848004	0.33512029772419
GPN2	-0.00122119789795246	0.0265214970651638	0.963273915324184	221.778007387634	0.0559729467778444	0.0376966750534691	1.48482450238521	0.137590319437948	0.197863556218761	0.0770183819013102	0.0778337030372261
GPATCH3	-0.180577735055576	0.0378323205665719	1.81404850352317e-06	69.4870229087578	-0.218761083978182	0.0542961325046658	-4.02903621099317	5.60059918872136e-05	0.000175909192368167	-1.59524323884454	-0.625805031143255
NUDC	0.0487017403105129	0.0299129282755812	0.103500127258087	697.317633204564	0.609127900286512	0.0630344480359397	9.66341293159594	4.31252211455895e-22	1.46576559627538e-20	0.542483510097418	1.49455390410378
SLC9A1	-0.164865842092351	0.0586785907556016	0.00495966110555071	85.509136919513	-0.538918337352315	0.0791021516771202	-6.81294156892313	9.56229880492313e-12	9.10787309719849e-11	-1.44875069383863	-1.44578005892904
WDTC1	0.01727252961111	0.0216058870846085	0.424037491004615	665.083494349007	0.123666188822276	0.0254156106807828	4.86575712759807	1.14019466773114e-06	4.88366082168119e-06	0.249447841278963	0.251207154493684
TMEM222	-0.0019382341182391	0.0299965561723837	0.948480365114419	359.382970360335	-0.0665508730167349	0.040006292737161	-1.6635101246189	0.0962103658856348	0.144821833906153	0.0703329709825198	-0.235969815332782
ENSG00000241169	-0.0876524068078647	0.0797175303891887	0.271533726131762	32.5908435813266	-0.0923470021582675	0.10724016037092	-0.861123312748319	0.389170130650125	0.476808086332438	-0.728837907394078	-0.302037916200938
AHDC1	-0.0228784841311262	0.0481902508264164	0.634962770528042	221.195842123391	0.530251960369482	0.091466588256707	5.79722027983918	6.74231064985144e-09	4.20143010798341e-08	-0.124907063087716	1.29253973655494
IFI6	-0.0774974727820606	0.0743622462049038	0.297336792327411	56.2124070253766	0.0166123663673056	0.121229388902564	0.137032501093093	0.891005105269954	0.919551421348279	-0.634156627850672	-0.0229751734622245
FAM76A	-0.0811461903682476	0.0336803773785529	0.0159830793453865	333.843216029509	-0.426653648354327	0.0504629742909684	-8.45478599605031	2.7959967489568e-17	5.71278055746854e-16	-0.668176075822945	-1.15825185049294
STX12	0.00710131026192826	0.0176795205950051	0.687927854024199	1220.98062270616	-0.0145590030747432	0.029014049099358	-0.501791495040426	0.615814196352839	0.692205356956684	0.154614722713141	-0.102810142856143
PPP1R8	0.00834572488347248	0.0295871583047176	0.777887888820831	313.550057224483	-0.00136268917361349	0.0408928573450848	-0.0333234032074132	0.973416691060788	0.980167620819861	0.166217237151042	-0.0690122271640572
THEMIS2	-0.0870327490846677	0.0347510155812135	0.0122636270888387	267.78840582835	-0.169393940163068	0.0640336796812009	-2.64538819268884	0.00815972478091197	0.0162431310136003	-0.723060421694795	-0.499367711061056
RPA2	0.0571025804054839	0.0279197115916321	0.0408309575603492	394.375959473004	0.289753951323122	0.051002762879971	5.6811422550779	1.33798131518498e-08	7.94962776765605e-08	0.62081019222162	0.676585046876971
XKR8	-0.166855171413732	0.055248566163078	0.00252706692731825	52.0954429392036	-0.150956572502277	0.0767742742663782	-1.96623900316548	0.0492710090453731	0.0804885873275933	-1.46729854900962	-0.45214660049547
EYA3	0.0036971143039749	0.0171752296671127	0.829565777521667	1539.76314296161	-0.09587482160987	0.0328635419953967	-2.91736117863679	0.00353006746174532	0.00765718831364752	0.122875114331983	-0.31107323813216
PTAFR	-0.0316732989000412	0.0678860399292293	0.640810619674754	95.9680539752235	-0.352791640813077	0.101788857106529	-3.46591612128875	0.000528428107765653	0.00137035649994696	-0.20690703606166	-0.969079182850221
DNAJC8	0.0509679171257169	0.0288264785727484	0.0770452290792411	542.599369954623	0.23244670906907	0.0390804398811456	5.94790411203161	2.71597610647181e-09	1.78384352797586e-08	0.563612600644919	0.529811837573227
ATP5IF1	-0.0734937193514935	0.0349161595586241	0.0353032676918945	389.590312648495	-0.143836097141732	0.0657069958906492	-2.18905301014075	0.0285929873217852	0.0496489342792226	-0.596826941924684	-0.433909899873891
ENSG00000270605	-0.0082853919725443	0.118049476052054	0.944045809742677	34.1936718652913	0.396100666305423	0.271016313095818	1.46153809628936	0.143867828638837	0.205683249932437	0.0111541495758476	0.948956357080075
SESN2	0.394778487422069	0.112667831986893	0.000458471963828109	42.6156571548797	0.768255195276185	0.152034958972037	5.05314830530186	4.34586179299423e-07	2.01022812768825e-06	3.76918977460685	1.90210490210711
MED18	0.0139235412966971	0.0604437077100616	0.817815527096082	37.997892838439	0.226324280070862	0.0815628434038519	2.77484539069139	0.00552279560172304	0.0114410822442184	0.218222970887998	0.514131296729581
RCC1	0.0936664900762879	0.0646823929955673	0.147589445345559	120.869236926354	0.726918287469884	0.0926618725704809	7.84484780314548	4.3347888873172e-15	6.63504757940556e-14	0.961720112851768	1.79623432828806
SNHG3	0.009826250955731	0.047892842636422	0.837438060551963	159.037390393583	0.451120764942111	0.0812969418943678	5.54904962511713	2.87226649175542e-08	1.61377688056579e-07	0.180021177438849	1.08987181794478
TRNAU1AP	0.0131922208534653	0.0247647920898846	0.594240815844618	708.870867774485	0.15375125198778	0.0475572553930557	3.23297151437866	0.00122509777880563	0.00293911675919043	0.211404378551948	0.328259916050965
SNHG12	0.0469217145026894	0.0405670953143354	0.24741756461474	180.534384534776	0.287759227145867	0.0639192999388735	4.50191456134616	6.73440547635433e-06	2.49373863103278e-05	0.525887132348753	0.671476232394613
TAF12	0.0639444591545327	0.0358122611243977	0.0741727084698002	323.372307615304	0.200196671583299	0.0475747026104044	4.20804882844432	2.5758521431017e-05	8.61411983059711e-05	0.684601629250626	0.447214223104737
TAF12-DT	-0.0478713883926236	0.0516532009724655	0.354038410520476	84.845738877135	-0.0907360613136628	0.0589606189675078	-1.53892653948674	0.123822231219542	0.180341657820201	-0.357932718298416	-0.297912033529548
ENSG00000270103	0.424651002732017	0.139134760123143	0.00227258344629453	17.4675591993418	0.743250028280209	0.214196558246444	3.46994384207174	0.000520567194005922	0.00135153939797239	4.0477113253662	1.83806258450779
GMEB1	-0.0394847310603548	0.031988428832435	0.217074678481969	309.729200776676	0.0716212262787404	0.0473078093710833	1.51394087426332	0.130040836063308	0.188340089690524	-0.279738271609391	0.117911503191117
YTHDF2	0.0340238541044679	0.0266622915546516	0.20191879489862	539.887291169605	0.0608329691010108	0.0375708243925235	1.61915449247146	0.105414026621988	0.156840210381816	0.405631705501788	0.090281014155369
EPB41	0.0405623148461606	0.13375017503243	0.761684680722897	47.5482259068624	0.783310250433051	0.29907261763544	2.61913061993486	0.00881541855734904	0.0174030535521517	0.466594172386823	1.94066335780495
SRSF4	-0.0212472973040297	0.019369927181808	0.27267553492026	1337.6715417604	-0.346566735458552	0.0360412414414166	-9.61583790119661	6.85489385916451e-22	2.29068770867557e-20	-0.109698411256852	-0.953136183317189
MECR	-0.0167557340737461	0.0305180380602139	0.582975515725628	308.732448614327	-0.110874685732799	0.0379045270684455	-2.92510405241539	0.00344341064732861	0.0074882977196133	-0.0678205464954709	-0.349490340575903
PTPRU	-0.047121626203726	0.0448383970583795	0.29329474009838	197.221322380025	-0.061917658208219	0.113904175446196	-0.543594279715113	0.586720697020692	0.666436117146824	-0.350942181164674	-0.224103395311647
MATN1	-0.0488920629836228	0.0792967128263227	0.537517648851901	19.9538222829318	0.0063566536224598	0.122200496736698	0.0520182306308975	0.95851416713622	0.969917827472345	-0.367449153956952	-0.0492417292072253
MATN1-AS1	-0.0490460207760022	0.0444050817037494	0.269370367061601	193.845912637671	-0.193992327917566	0.108697896391596	-1.7846925686463	0.0743111969924474	0.11565557411256	-0.368884605998405	-0.56236820057022
SDC3	0.0572072425360079	0.0781258288790621	0.464019081840078	56.0532848365753	-0.00567879124351692	0.215910804248346	-0.0263015612548274	0.979016809642012	0.984302245123152	0.621786027654187	-0.0800664696570724
PUM1	0.0287882817727408	0.0131888244287117	0.0290521292473874	2250.90086483556	0.0764597873626674	0.0198450127942991	3.852846463502	0.000116752604973139	0.000345866291915456	0.356816943510193	0.130303848569592
NKAIN1	0.0677843597049994	0.0372911504868165	0.0691090321585521	845.679828659546	0.592079525034685	0.249699910924588	2.37116434219914	0.0177321446522573	0.0324777463469989	0.720403604577475	1.45089023000771
SNRNP40	0.025160027044621	0.0195324204659141	0.197705520158996	1086.35176854648	-0.00557236997332533	0.0416524318857401	-0.133782584138456	0.893574499229364	0.921671083899069	0.322988284525814	-0.0797939073987987
ZCCHC17	-0.0386995511190313	0.0245408506339946	0.11480837395501	854.138700040879	-0.327694527138224	0.0509423365233289	-6.43265600878274	1.25393219401791e-10	1.01991809666298e-09	-0.272417510949851	-0.904801374785594
ENSG00000229044	-0.0901702030060167	0.0487749251533262	0.0645011470353809	168.201611199769	-0.365952150354575	0.0895263145750297	-4.08764900120936	4.35766793618563e-05	0.000139717337451805	-0.752313014673437	-1.00278539772818
FABP3	-0.101554864467666	0.0694755473466171	0.143813742506885	59.6898748831777	-0.369010903113825	0.177437939837674	-2.07966178739118	0.0375565653719089	0.0632475768386385	-0.858459870144724	-1.01061936323208
PEF1	-0.0550361627721349	0.0341085407834698	0.106622989963689	244.328166617544	0.00744239465296478	0.045388510646123	0.163970893669332	0.869754057138609	0.902778303020477	-0.424734728451134	-0.0464609690580366
PEF1-AS1	0.00103471621276179	0.0671569596221017	0.987707135154766	53.5800573258641	-0.0622242248603287	0.106103295004322	-0.586449505246694	0.557573484815948	0.63981378443771	0.0980517863527526	-0.224888562589391
COL16A1	-0.0141830392429197	0.0152859792010789	0.353487303204964	2200.17597723402	-0.136078242133009	0.0763274111533914	-1.78282271174557	0.0746151674413024	0.116061686735891	-0.0438335823420474	-0.414040765848987
ADGRB2	0.0184587807401266	0.0610177796143491	0.762259661097045	138.240728445615	0.476819303366911	0.143682309838905	3.31856652291791	0.000904807678144349	0.00223242501654219	0.260508058358632	1.15568997304466
SPOCD1	-0.0385872742111015	0.0644932244960122	0.549629660117503	81.643628164775	0.0883560307022013	0.116438887722735	0.75881891720398	0.447960887773773	0.535337216017347	-0.271370677826273	0.16077207116982
ENSG00000269967	0.055790405731947	0.0684298698506544	0.414904515549411	148.871302288014	0.851261098255986	0.0815880470525067	10.4336496461075	1.7407104462334e-25	8.2767078079151e-24	0.608575905247503	2.11469657974344
PTP4A2	0.0235096235414817	0.0175914464889545	0.181410869883502	2214.98967168796	0.330726838031969	0.0336453188241691	9.82980246852027	8.37829471109131e-23	3.05065484409146e-21	0.307600462700179	0.781523303197809
ENSG00000228634	-0.0179717976954644	0.0897983417288657	0.841374943770195	15.4125420582724	0.354808623144051	0.126622851808024	2.80208997094763	0.00507727117724648	0.0105979514427102	-0.0791587254947544	0.843200688945918
ENSG00000203325	0.109785525446499	0.0482728747514488	0.0229497893882659	124.85324900202	0.120413811313554	0.0636463152034845	1.89192117294736	0.0585014842938817	0.0937681133410452	1.11200872033843	0.242877284375239
TMEM39B	-0.0299235470591186	0.0330452603244278	0.365183512666683	265.703278486115	-0.0544664251724956	0.0415357753446055	-1.3113135536922	0.189751851117476	0.260072339334424	-0.19059292286693	-0.205019570250324
KPNA6	-0.0133269560126813	0.0167993198250669	0.427601129167378	1263.86794369696	0.0164237711674074	0.0227352888147203	0.722391138342328	0.470054033637299	0.55612639887285	-0.035851742634506	-0.023458196578668
TXLNA	0.00879410087789612	0.0308275030125463	0.775438808418512	390.234130098262	0.21269407910597	0.04861936322152	4.37467842054802	1.21611621282541e-05	4.32843433264837e-05	0.170397748098795	0.479222125386046
CCDC28B	-0.266265562802846	0.0818250836646687	0.00113759286613129	34.0112306625001	-0.415920737921952	0.107456380881987	-3.87060065217286	0.000108567519143263	0.000323548942697659	-2.39416848560547	-1.13076311351366
IQCC	-0.294207877245954	0.0886407296333681	0.000903065086068063	18.1688287336822	-0.44838035794275	0.126829661137852	-3.53529571805292	0.000407319047882366	0.00108122493512115	-2.6546934755419	-1.21389750309242
DCDC2B	-0.0933610885863251	0.0897656446433556	0.298314964345636	23.599767245187	-0.474779965751632	0.114806708438493	-4.13547232743803	3.54225300854319e-05	0.000115247647091204	-0.782063786943597	-1.28151121141383
TMEM234	-0.203597225114886	0.0634216336861211	0.00132634666851007	46.7058285908817	-0.434501447883761	0.0898908050397859	-4.83365843360118	1.34046503857691e-06	5.67215004962795e-06	-1.80986942624408	-1.178351347129
EIF3I	0.0497661936749884	0.0379859122550126	0.190154439393902	244.346141608711	0.22825781513546	0.0457172268200847	4.99281848467634	5.95044764974625e-07	2.68777420621939e-06	0.552408124704143	0.519083395898379
ENSG00000291132	0.0534865711625136	0.0428517661559962	0.211966396627453	141.27889446925	0.26885230550003	0.0636073082861277	4.22675181113841	2.37088923132961e-05	7.98544794229667e-05	0.587095706130895	0.62305251736551
HDAC1	-0.00263434668103892	0.0260015275099176	0.919300350528439	451.456471294641	-0.0545341660560083	0.0420040164273486	-1.29830836892306	0.194181391742029	0.265268963212654	0.0638426453945199	-0.205193065719364
MARCKSL1	0.0100770616987246	0.0174332981536972	0.563240288133442	2895.01623137539	-0.228480110747784	0.0491664164870998	-4.64707674613081	3.36671935357615e-06	1.32635981937493e-05	0.182359654676566	-0.65069704643095
TSSK3	-0.120839544662233	0.0461215209069666	0.00879232828294603	157.80121976729	-0.412685224153364	0.0640652617071435	-6.4416379978254	1.18190915274946e-10	9.68829520075879e-10	-1.03826391335833	-1.12247643418862
BSDC1	0.0141836579432463	0.0174772219697952	0.417049285426505	1077.90060562606	0.0762072171969481	0.0310848924023615	2.45158375362942	0.0142229082811822	0.0266761596990113	0.220648213323177	0.129656975114529
ZBTB8B	-0.119953320322511	0.0856528189310759	0.161375706060142	26.9300199580389	-0.0302286666753336	0.163723656047012	-0.184632248052496	0.853517490487487	0.889644688370761	-1.0300010478159	-0.142942711182725
ZBTB8A	-0.0398388825365789	0.025249612145541	0.114611158895202	513.252641844753	-0.174852183049807	0.0466626612870538	-3.74715411052473	0.000178852211437546	0.000510329037970048	-0.283040264004012	-0.513347162769698
ZBTB8OS	-0.00211541030400002	0.0191824489676439	0.9121885654193	1373.21176550085	-0.0462655083239116	0.0307526744341316	-1.50443853015147	0.132468489658953	0.191282744376284	0.0686810382442236	-0.184015682473562
RBBP4	0.043244389293761	0.0162374141731722	0.00773885340682434	1243.17572772039	0.118887270919165	0.0245426490786081	4.844109148054	1.27181007855492e-06	5.40446074857926e-06	0.49160095626983	0.238967565044774
SYNC	-0.0195363939635594	0.0312752463428493	0.532194261004843	510.687919012542	0.322383644723467	0.0607926711238267	5.30300180537903	1.13913794544281e-07	5.81373342524311e-07	-0.093746508759092	0.760155022164467
YARS1	0.0332968809383737	0.029032754211773	0.251434127086568	725.485603736008	0.23261419257689	0.0606880421272368	3.83294936569543	0.000126616022481285	0.000372615843608297	0.398853645754219	0.530240790197385
S100PBP	-0.0248103543794787	0.017882980685868	0.165328227237364	1524.60419041241	-0.404627680547717	0.0307810189332327	-13.1453634275524	1.80934112119682e-39	2.78856901420316e-37	-0.142919188677214	-1.10183974870892
TMEM54	0.146100545962647	0.10766940385195	0.174801382262574	35.6399742322051	1.27494526043601	0.171548887609122	7.43196460323895	1.0699643695343e-13	1.36439536366149e-12	1.45059807999128	3.19982093346215
ENSG00000287691	-0.0981133228181795	0.0784969188527322	0.211335967992037	40.81177578133	-0.0457751085180116	0.0989939541504664	-0.462403072095044	0.643792296672821	0.716848447927048	-0.826372062764851	-0.182759688457399
RNF19B	-0.156231747781306	0.0507268436796561	0.00207095574131998	117.864564113011	-0.132774505356534	0.0709103971603659	-1.8724264800867	0.0611476244122774	0.0973028241426521	-1.36824922578468	-0.405579356255617
ENSG00000236065	-0.00323998257317372	0.0426859304551714	0.939496411857802	250.651540367168	-0.134975784355517	0.0649051001524075	-2.07958672028195	0.0375634560716082	0.0632532229112001	0.0581958946565017	-0.411217191379864
AK2	-0.0409685917318921	0.0203923205922534	0.0445349513057852	608.523412808353	-0.0139138010865744	0.0283696831119406	-0.490446122773862	0.623818245835101	0.699311675384997	-0.293573302608932	-0.101157675162219
AZIN2	-0.0406704872530621	0.0241269977305182	0.0918567344730407	1072.41731658883	-0.105441934202739	0.0641900501852853	-1.64265230979536	0.100454891190223	0.150362738169692	-0.290793874064982	-0.335576176396064
TRIM62	-0.0310441240450447	0.0207185057227159	0.134035433963835	964.931398227977	0.00192468351657788	0.0386475411804793	0.0498009306100444	0.96028102508552	0.97065099601283	-0.201040815741938	-0.0605927286689477
ENSG00000284721	-0.0105603082964519	0.0598704734662385	0.859990768695391	51.1919357671035	-0.129846459024993	0.0819529646822563	-1.58440221813118	0.113102217481168	0.166917735193026	-0.0100564252889853	-0.398080151265694
ZNF362	-0.0352531314165741	0.0281273982545674	0.210082797826179	450.395852491004	-0.154477486940031	0.0441486607034299	-3.49902997007629	0.000466954091768714	0.00122605452381276	-0.240284222201438	-0.4611642375582
ENSG00000225313	0.0361610538176406	0.0294409125853896	0.219349910190598	544.544531385366	0.155643901199933	0.0714472768379826	2.17844413514708	0.029372987072345	0.0508551484485168	0.425558255784518	0.333107299872409
PHC2	-0.00708504266742624	0.0149470500515345	0.635493183045066	2818.14921568879	-0.0286708652769207	0.0390809890402709	-0.733626911217034	0.463176154771815	0.549625865857594	0.022345813432927	-0.138952927314059
PHC2-AS1	-0.0646657624854592	0.0524025807234432	0.217195950759096	131.62664206408	0.139464865832726	0.0653619783918841	2.1337307906525	0.032864824085647	0.0561771990633137	-0.51451796288984	0.291670147238952
ZSCAN20	0.0926967277216643	0.0391304809521334	0.0178404215107003	128.254072035812	0.162320714837101	0.0456436537009321	3.55626032702518	0.000376171339409502	0.00100691588650443	0.952678366213585	0.350207710342447
CSMD2	0.0313177585169637	0.0274885161336598	0.25457665163592	1707.44784931297	0.10114142465759	0.1125937769925	0.898286098567661	0.369033041843002	0.456453073340887	0.38040095637623	0.193517553751691
CSMD2-AS1	-0.271599260529879	0.118630823003088	0.0220532576296382	17.3054659342113	-0.195656003947225	0.170481381264439	-1.14766787138906	0.2511056993415	0.329705324091314	-2.44389813665097	-0.56662914666552
C1orf94	-0.421867421785752	0.12858594961341	0.00103505586973525	27.4473199709273	-0.847926242905657	0.15412635031411	-5.50150082174514	3.76571858060583e-08	2.08884631660165e-07	-3.84494926570687	-2.2371997855533
SMIM12	0.0786607517136634	0.0325302562320158	0.0156026596186336	386.741149865048	0.132694366015439	0.0603694356676748	2.19803886764658	0.0279463362739299	0.0486678940098694	0.821811522105964	0.274329791156761
TMEM35B	-0.138591955262493	0.0637177749443784	0.0296233019529444	36.8035447188305	-0.22414613207102	0.10118790337708	-2.21514750864767	0.0267499414254025	0.0468078156800769	-1.20378157662837	-0.639597019027385
ZMYM1	0.0233778514021443	0.0270241266147456	0.386998537750768	455.312279604438	0.0601116245309455	0.036331624922892	1.65452617818561	0.0980206488772421	0.147150319978784	0.306371862422822	0.0884335328703168
ENSG00000284640	0.325115571361683	0.176126785018362	0.0649041385377865	25.3343121522548	1.1959841400188	0.197398493624064	6.05872982139616	1.37200616643674e-09	9.47420866881267e-09	3.11967555693078	2.99758860473699
SFPQ	-0.00139055631976787	0.0111908530776976	0.901110767320864	3526.98733650628	-0.0749607635938184	0.0393774903515833	-1.9036450247217	0.0569564307264128	0.0915707795437777	0.0754393394340535	-0.257508918966836
ZMYM4	-0.0102413354788603	0.0157674527896217	0.515999883386692	2180.2658968643	-0.125587827999913	0.0268304801958305	-4.68078942617766	2.85772352896539e-06	1.14117447511376e-05	-0.00708242718792439	-0.387173101507121
ZMYM4-AS1	-0.0168124018937781	0.0509731205807802	0.74152934399018	161.772238971409	-0.0610644344408284	0.0671798821599426	-0.908969061533117	0.363366457092284	0.450910357457893	-0.0683488986931253	-0.221918149858045
KIAA0319L	-0.0366390478962031	0.0143224815319902	0.0105230864300606	2407.11528800417	-0.156726165274356	0.0237967637231235	-6.58602854984284	4.51746993835981e-11	3.89220855701188e-10	-0.253206053628223	-0.466923470123564
NCDN	0.138228469827167	0.0593034192041299	0.0197602964557838	166.361800717968	0.622300212763672	0.151566726432961	4.10578381818465	4.02946196105647e-05	0.000129916539115902	1.37720141987745	1.52829034822813
TFAP2E-AS1	0.0334771297317332	0.078375184997571	0.669277794723941	33.5635237247877	0.251894910663067	0.125660099670421	2.00457353864697	0.045008657877051	0.0743820286121204	0.400534226479615	0.579621858974759
TFAP2E	-0.0320316880679567	0.0297908285834582	0.282276343002662	360.560258793204	-0.174050070010944	0.0524132297289389	-3.32072781835931	0.000897830496976107	0.0022161277957944	-0.210248539305946	-0.511292820241465
PSMB2	0.0185120473061406	0.0241926031696586	0.444155723941096	530.334546777223	0.126451341890248	0.0336373110872459	3.75925832960513	0.00017041780432485	0.000488414476710432	0.261004698377588	0.258340386492114
C1orf216	0.0955444081872062	0.0548206458973911	0.0813590374169005	111.551845474648	0.305503658264172	0.0876734655493321	3.48456236273985	0.000492942574750999	0.00128710783575264	0.979229206378883	0.7169226192746
CLSPN	-0.353439173938955	0.0947274662427066	0.000190633343326871	17.4874957307044	-0.416845068693866	0.1507493670058	-2.76515302832303	0.00568960976961846	0.0117498952825735	-3.20694669015246	-1.13313047562211
AGO4	-0.0209435518758744	0.0216251597596752	0.332804306785652	936.86312714686	-0.14894848101361	0.035687734197769	-4.17366034470524	2.99744527747037e-05	9.89444731732186e-05	-0.106866388348566	-0.44700355014486
AGO1	-0.0491030780064236	0.0213820775082472	0.0216496143211019	581.611131113746	-0.0571017654610626	0.0360999764469832	-1.58176738826749	0.113702682404274	0.16769316581617	-0.369416588931014	-0.211769107246812
ENSG00000286899	-0.0628683338799909	0.0917163757603274	0.493050756896912	34.6602531397955	-0.429620152727046	0.096326155482122	-4.46005709017197	8.19378236198786e-06	2.9956736414646e-05	-0.497759327154618	-1.16584955280895
AGO3	-0.0231172885609442	0.0111294404630673	0.0377896130175067	4414.24040638238	-0.016631629766617	0.0221877093531714	-0.749587508195829	0.453503176624824	0.540587397766276	-0.127133597392946	-0.108118478404839
ENSG00000271554	0.0773221716386846	0.0397428862446031	0.0517076101431577	296.999269798247	-0.0221703026830254	0.0490035301297038	-0.452422562708124	0.650964595727004	0.72307828781655	0.809331039815458	-0.122303924558768
ADPRS	0.00454070097482696	0.0291910768807564	0.876386957075796	264.179414090729	0.0582798085144761	0.0465771478800636	1.25125326833122	0.210842089241767	0.284228236424696	0.130740440211903	0.0837419528009198
TRAPPC3	-0.0239503734360629	0.034210880059428	0.483876970577152	223.74645940424	-0.111171032111944	0.0422388762936094	-2.63195998253306	0.00848938615317768	0.0168299440686249	-0.134901007968344	-0.35024933206497
MAP7D1	0.00276230372045922	0.0167458360281855	0.868979667660426	1694.75649445512	0.168251957203565	0.0296734715971262	5.67011367890841	1.42702801029396e-08	8.44222593250675e-08	0.114159246562377	0.365398590989347
THRAP3	-0.0321626490528042	0.0150111154039719	0.0321461242553447	1275.11775616147	-0.0207526767557265	0.0233623271215237	-0.888296643043192	0.374381204962869	0.461917679939695	-0.211469576644458	-0.11867315297113
SH3D21	-0.0316429160235511	0.0815289512807166	0.697928144582506	44.0073455097612	-0.30085750533661	0.157189657581596	-1.91397773851907	0.0556230002583236	0.0896375624419741	-0.206623756070379	-0.836067377771475
STK40	0.0458045877087757	0.0376103186285542	0.223272277069757	400.244070180175	0.149061253621673	0.0605553995443653	2.46156832822917	0.0138331045811136	0.0260488986413681	0.515471407934276	0.316248064062498
LSM10	0.142815131504429	0.062364961153705	0.0220219018217452	105.72267952577	0.530470584267978	0.0680146201466916	7.79936112447408	6.22213714651564e-15	9.37147160112946e-14	1.41996595141772	1.29309966807408
OSCP1	0.0129448312661645	0.0759986365283903	0.864750790052797	41.7254821927187	-0.356415441695707	0.136819389817184	-2.60500680621324	0.00918724348993452	0.0180652814686592	0.209097799049626	-0.978360328906131
MRPS15	0.0497786342622796	0.0429382563632906	0.246330945218243	236.679465455384	0.439319212703167	0.0536753221243562	8.18475223465529	2.72864453502153e-16	4.88315385356505e-15	0.552524116666278	1.0596461147222
ENSG00000223944	-0.0524104764722547	0.0413709835721193	0.205211990619939	479.046320903991	-0.434334739623752	0.0935374485327156	-4.64343155000469	3.42669554771981e-06	1.34761247255026e-05	-0.400253689192726	-1.17792438004114
ZC3H12A-DT	-0.0825269691187178	0.0328789276682563	0.0120722212161564	586.61876932195	-0.477165133881612	0.0872219515139843	-5.47070004281099	4.48261420115285e-08	2.45302040674046e-07	-0.681050004745444	-1.28762001664326
MEAF6	-0.0304939983285644	0.0199464120701373	0.126314982775233	763.035331589326	-0.132105229149332	0.0318819778653398	-4.14357069399227	3.41939596677988e-05	0.000111676947559537	-0.195911623704478	-0.40386523055391
SNIP1	-0.0639752598121699	0.0377930891849046	0.0904979842757867	176.295330454482	0.0671111216774229	0.0536013608421643	1.2520413777374	0.210554786912917	0.283969408602076	-0.508079942074634	0.106360388522287
DNALI1	-0.0218012120762672	0.0776928025087317	0.779011176621858	33.4237292945731	-0.348789728620414	0.141867836717362	-2.45855393788301	0.0139497820034066	0.0262205564221705	-0.114862931209436	-0.958829631959863
GNL2	-0.0340806693506072	0.0338622855336773	0.314199548545655	211.951595111093	-0.151286362972025	0.0488662204415113	-3.09592928622547	0.00196197144496291	0.00450502510827728	-0.229352569830308	-0.452991247764101
C1orf109	0.0229793331473566	0.0460765886660724	0.617976395287146	96.1136856447751	0.0710735007981825	0.0648901812756938	1.09528898518896	0.273390051565785	0.354101814235536	0.302656208713126	0.116508688757253
CDCA8	0.262549973943174	0.0681624400765799	0.000117239510987852	63.5650155157447	0.696705672879596	0.0795554617283044	8.75748387029624	1.99657034608529e-18	4.59391050801967e-17	2.53633441419863	1.71885488669471
EPHA10	-0.020213268427938	0.0697126684808212	0.771853609185427	57.9833225705576	0.00393420377497742	0.163003061491841	0.0241357661566027	0.980744314357787	0.985484872531953	-0.100057464617079	-0.0554460190056445
MANEAL	0.15897179317609	0.0768447011241432	0.0385703861867531	36.5597009402572	0.416509013995685	0.11904917116547	3.49863010315937	0.000467654868946208	0.00122771420661091	1.57060537421807	1.00122546948662
YRDC	-0.0556249542313709	0.0552886996960368	0.314376225209359	71.1957283842262	0.08397911195252	0.0612937809740302	1.37010820050572	0.170653128343266	0.237593382798918	-0.430224427212646	0.14956206722469
C1orf122	0.0109210025821843	0.0211627052005346	0.605819865565364	1320.58140411131	0.113123094269783	0.0678690701067504	1.66678420806198	0.0955573214727663	0.143972172028495	0.19022828311885	0.224204566991703
MTF1	-0.0053327343138701	0.0231149832626437	0.817544254391253	472.774680303424	0.0494345698126479	0.0425145114015775	1.16276932705884	0.244923105114616	0.32284415492436	0.0386837627143019	0.0610878514995576
INPP5B	0.00433070251053948	0.0227099744957288	0.848763730835141	865.65736756742	-0.221870772545959	0.040462493953033	-5.48336869209042	4.17302045274982e-08	2.29131632844783e-07	0.128782483296539	-0.633769451573824
SF3A3	0.0285986556402326	0.0345489700658077	0.407799870912742	263.477244920899	0.17145524848944	0.0427320905888086	4.01232998729866	6.01223767487787e-05	0.000187979687218375	0.355048931545259	0.373602743272199
UTP11	-0.0747070641808022	0.0401764210022691	0.0629597912249117	134.222101508054	0.035218979355917	0.0499776951379956	0.70469394914416	0.481000717705667	0.566859927883085	-0.60813977179383	0.0246794020363568
POU3F1	0.0761307003631868	0.169014915845338	0.652394821985076	13.1020519300427	0.870382278335729	0.278935914121813	3.12036648660318	0.00180626159472654	0.00417584716683981	0.798222151799377	2.16366904562371
RRAGC	0.0335424197327162	0.0299121820960213	0.262133300914226	372.669000856152	0.15996227965875	0.0392142707023221	4.07918537802306	4.51937885301827e-05	0.000144335457394389	0.401142969069055	0.344167372569311
RRAGC-DT	0.0270629839613965	0.0156121449996998	0.0830144520488752	2744.00632355486	0.198965489961828	0.0350216013288092	5.6812219433883	1.33735797196484e-08	7.94856576555435e-08	0.340730831679586	0.44406096584245
MYCBP	0.0523838971795859	0.0348675112573927	0.133001621902778	396.347999371667	0.308289922815993	0.0635132621196881	4.85394565681469	1.21028914880298e-06	5.1640929361097e-06	0.576814734993364	0.724058697964745
GJA9	0.0383054776452952	0.0360065708881886	0.28739807591298	258.237335845231	-0.013646066558479	0.0585187679717714	-0.233191282582395	0.81561287476976	0.859557119496213	0.445552161345085	-0.100471963297814
RHBDL2	-0.0224248787325841	0.0187363721942349	0.231359789244881	1484.3610140935	-0.159146947854061	0.0340159874664107	-4.67859261799211	2.88850690665485e-06	1.1521804211775e-05	-0.120677794888373	-0.473123489776835
AKIRIN1	-0.0223378047695211	0.0177611632726707	0.208508629611312	1314.86205262768	-0.239915043320318	0.0722452121561107	-3.3208435017382	0.000897458452949298	0.00221551535788837	-0.119865945769828	-0.679983776795715
NDUFS5	0.0399232819809304	0.0359687223865207	0.267022986257991	386.004935687596	-0.0743544624297402	0.0985711170752267	-0.754323017086181	0.450655284606636	0.537838129385677	0.460636039207765	-0.255956082638369
MACF1	-0.0114532833915774	0.00772902496616257	0.13837925621436	12993.9249822992	-0.0603690218994748	0.0287289269343646	-2.1013322926191	0.0356118069160553	0.0602971163239835	-0.0183822326642019	-0.220137084734861
ENSG00000287422	-0.0262253441191572	0.0397804581808382	0.509734000362566	240.134358129908	0.157818022018897	0.0680880485588077	2.31785203658156	0.0204573639059584	0.0368890720190891	-0.156112089660432	0.338675578460982
ENSG00000226438	-0.0124236364415218	0.0641088218725042	0.846340465819934	70.1834160529342	0.0732832006997309	0.0713746508818445	1.026739883058	0.304542963835416	0.387876263264912	-0.0274294867521282	0.122168091188636
BMP8A	-0.0607866831045413	0.0389291607430386	0.118413099889616	333.63015313183	-0.713673453997467	0.0999435748353141	-7.14076372766783	9.28137703880656e-13	1.019867601105e-11	-0.478350696977281	-1.8933564612021
PPIEL	0.00385550327979052	0.0285990437359195	0.892760269127481	417.604441637389	-0.0830885212854847	0.0587634258613677	-1.41394957947999	0.157376707179824	0.222189115609326	0.124351881276769	-0.278325434191222
PABPC4	-0.0351868159099377	0.0335298239944726	0.293985570512084	352.703257616058	-0.306070832140123	0.0559510622702186	-5.47033103074859	4.49195781865682e-08	2.45738133053692e-07	-0.239665918133096	-0.849419559380716
PABPC4-AS1	-0.231180182052697	0.126784854384706	0.0682420202988024	10.9295209089479	-0.50995040428534	0.144097623857425	-3.53892306225606	0.000401762930375576	0.00106884126342201	-2.06704388447556	-1.37158845005198
PPIE	-0.129839660312662	0.0389170167131589	0.000848950770355784	284.219635777631	-0.466730305173855	0.117433783824358	-3.97441255807553	7.05531763237054e-05	0.000217849686755648	-1.12217804452412	-1.2608947156563
BMP8B	-0.0210050785379353	0.0640397440041306	0.742911160784263	79.3809747811957	-0.157127151612958	0.113976497346531	-1.37859256312495	0.168020410785572	0.234439155859241	-0.107440042798232	-0.467950461643112
OXCT2	-0.058703218575517	0.0771210564114791	0.446547914030275	35.0019589768336	-0.572734134552758	0.121817551548739	-4.70157319098316	2.58164692559428e-06	1.04045725283531e-05	-0.458925155955541	-1.53238783981423
ENSG00000284719	-0.0127770442884518	0.103410533684863	0.901666431220333	27.17758148052	0.63135504170743	0.155957589567536	4.04824826709716	5.16023944156284e-05	0.000162965484430773	-0.0307245457907188	1.55148124437839
LINC02811	0.122693404301767	0.103151416090156	0.234262816705386	18.0091269208741	0.517539263832601	0.151514410181076	3.41577585402	0.000636005749708642	0.00161742685537569	1.23235755599827	1.25998044393795
TRIT1	-0.0466512333406039	0.0254375900151373	0.0666616200175339	710.357332726055	-0.182079766939977	0.0362370664262807	-5.02468287024263	5.04265104131595e-07	2.30864315791669e-06	-0.346556392142774	-0.531858185833232
MFSD2A	-0.103629808006058	0.16697055320443	0.534831770115005	16.4454591485287	0.0934716990738239	0.311616960184004	0.299957033848962	0.764209929366275	0.818753827363232	-0.87780596424007	0.173874133581201
CAP1	-0.0171952083419815	0.0268799199470614	0.522364666640622	564.521214928579	0.130398023033614	0.0388690040713858	3.35480741400342	0.000794202546213585	0.00197892029563853	-0.0719180606631847	0.268448481642504
PPT1	0.074877855503132	0.0338588227899233	0.0270031341232168	315.715998784287	0.145156941759347	0.0482576934511526	3.00795440847744	0.00263012592046407	0.00588208546485572	0.786541036578152	0.306248483562433
RLF	0.0123842081349823	0.016450754775372	0.451567186271054	1917.74696410707	-0.0313930337624669	0.0379191428892097	-0.827894075933877	0.407730490200546	0.495157169949394	0.203870732554947	-0.145924845507538
ZMPSTE24-DT	0.0307984554850575	0.0432682087206058	0.476586564136708	171.096682516169	0.0492420622658305	0.0610684343067488	0.806342308016053	0.42004550209149	0.50764371570281	0.375559144956607	0.0605948082235207
ZMPSTE24	0.0121113394306192	0.0266447244770376	0.649433555238278	452.615501517488	0.0220305234093111	0.0361928003733015	0.60869905567082	0.542723933078578	0.626190285613347	0.201326594108473	-0.00909838815049375
COL9A2	0.00475331776595932	0.0186583262154968	0.798911676448733	1610.35514277014	-0.371344335253618	0.0715833564485834	-5.18757925971724	2.13045260905021e-07	1.04066206952458e-06	0.132722809549377	-1.01659566413889
SMAP2	0.0309428121626135	0.0277541933321435	0.264898495811995	560.957055874997	0.128252632030172	0.0607041534951518	2.11274887541945	0.0346222675731879	0.0588045696060663	0.376905079347407	0.262953784804874
ZFP69B	0.0383239698642082	0.0588046653727359	0.514584085527809	32.8681792904593	0.0787375533881747	0.0914973029574498	0.860545074479311	0.389488647985958	0.476969521795531	0.445724576738806	0.136137579463929
ZFP69	-0.0820554055410325	0.0468847182562645	0.0800920075389943	100.251432599177	-0.285165766381833	0.0581557625022708	-4.90348254604517	9.41523122058911e-07	4.10249826375072e-06	-0.676653300364317	-0.795878270856521
EXO5-DT	0.0167001816645455	0.0322910791810306	0.605033077162781	506.856736774884	0.138615075298567	0.0453016507909446	3.05982393308887	0.00221467144695405	0.00503226946220697	0.244111456445042	0.289493694856518
EXO5	-0.209286590751394	0.0821977297612324	0.010892277379006	21.7310901360154	-0.341916758725764	0.130405037785262	-2.62195973815674	0.0087425758482914	0.0172764199199463	-1.86291520841126	-0.941226833269713
ZNF684	0.0336551369015699	0.0284717421097177	0.237184271457498	309.916926363996	0.0231718562070183	0.0443068118724453	0.522986313565679	0.600983777608728	0.678778695817098	0.402193907041321	-0.0061752484038546
ENSG00000286838	-0.0956538137963135	0.101814885096231	0.347480497324125	27.0715256434509	-0.123067362994659	0.131136408419578	-0.938468305467832	0.348003797601922	0.434956088753297	-0.803440406030588	-0.380717778877585
ENSG00000237899	-0.0309390882460815	0.0964095471431186	0.748276233619446	23.7998399677049	-0.354802209374507	0.162101191351387	-2.18876990611008	0.0286135680765399	0.0496798455931223	-0.200061496347206	-0.974228577388838
NFYC-AS1	-0.00378341606072623	0.0462609141444771	0.934818248250193	127.382029276044	-0.0336786450719405	0.0706013103323927	-0.477025779172946	0.633343764749471	0.70768248913694	0.0531290987701412	-0.151778669455744
NFYC	-0.0162827311423657	0.0222848949638359	0.464985488636351	778.222648026894	-0.0496468440484019	0.0290981825363984	-1.70618367612134	0.0879738870358332	0.133695779703045	-0.0634104220518182	-0.192675835649608
KCNQ4	-0.0509889352051456	0.136780017488582	0.709311752451138	15.1160055226316	-1.05389427714311	0.255461451813197	-4.12545325199889	3.70005336661106e-05	0.000120053637183798	-0.386999703913094	-2.76471756882052
CITED4	-0.0460162242463165	0.0666240544546016	0.489763619734966	85.7129787865647	0.298697517546524	0.130755473896934	2.28439780488248	0.0223481624671346	0.0398618550852932	-0.340635775286371	0.699490981024176
CTPS1	-0.0216320514505173	0.0362753252089358	0.55095503708458	274.102777118914	0.0565731219231211	0.0637246108617553	0.887775086549392	0.374661746667742	0.462187471914758	-0.113285732927924	0.079370849630777
SLFNL1-AS1	-0.115492079939457	0.0507966270060718	0.0229890182309544	88.0620225516702	-0.26773350534114	0.0839773475136542	-3.18816339486798	0.00143179603954733	0.00338414193482644	-0.988405903352635	-0.751231402542383
SLFNL1	0.0215910340623563	0.0706222801639991	0.759813632992266	52.5768781829186	0.158765138831627	0.107142488307462	1.48181306351619	0.138390042158321	0.198869638590665	0.289712162654061	0.341101299342364
FOXO6	-0.0891728211274267	0.084439131345673	0.290940630058284	48.9189050658583	0.369703765799214	0.128726406899813	2.87201184825234	0.00407867674903454	0.00870461775328155	-0.743013752638021	0.881349582603085
HIVEP3	-0.0277474563119176	0.0199413133490305	0.164087250999912	4306.19190777057	0.0429895687379042	0.0566860557127919	0.758379961303307	0.448223550564065	0.53557951055904	-0.170303765318095	0.0445811508715176
FOXJ3	-0.00633800952838742	0.0123171691775331	0.606855588377496	2932.90784991021	-0.0892586683745097	0.0266030702767242	-3.35520176603844	0.000793071181274405	0.00197665224854647	0.0293109057994352	-0.294128188860826
RIMKLA	-0.0247494687165967	0.0619693670563216	0.689611529468556	91.6259615395768	0.0996814481098048	0.114871144067098	0.867767522638928	0.385521612770901	0.47318106502253	-0.142351510693992	0.189778315306458
ZMYND12	-0.10216769347289	0.0738326175255873	0.166427513135811	37.5717504295046	-0.386559160279382	0.0971584850606711	-3.97864540639959	6.93090186414733e-05	0.000214489637402157	-0.864173687113743	-1.05556331657148
PPCS	0.0114703614008987	0.0344986180068337	0.739521129948837	170.307040956636	0.0266693593177026	0.0474954179322247	0.561514362411957	0.57444694210884	0.654721562604987	0.195350324852667	0.00278242842570295
CCDC30	0.0635745453048545	0.0257871935381974	0.0136878173795471	1176.94540064524	0.25506922654291	0.0419792490887363	6.07607882655883	1.23156886599747e-09	8.60750124562266e-09	0.681152673647432	0.58775180050925
PPIH	-0.0389015984383229	0.0323788912228186	0.229576935248301	223.703640175719	-0.193591366046737	0.0468488882082993	-4.13225101919157	3.59227798782483e-05	0.000116789863368489	-0.274301333992939	-0.561341271716636
ENSG00000285728	-0.0780404769805802	0.0527220678150603	0.138813442789998	124.046395183232	-0.34762454506648	0.0670018100934365	-5.18828587737711	2.12238612974231e-07	1.03728866122288e-06	-0.639219421186664	-0.955845406530193
YBX1	0.0122870535397255	0.0249337860747542	0.622162873299626	860.34433952047	0.229102896072178	0.0457380649221604	5.00902030862212	5.47078008048587e-07	2.48745183822295e-06	0.20296489492281	0.521247786232392
P3H1	-0.0440617034411779	0.0272292891257661	0.105625296364769	199.117157000747	-0.0968312819429786	0.0413832654066943	-2.33986566771299	0.0192906769801843	0.0350026154834146	-0.322412463322502	-0.313522889295615
C1orf50	-0.0712864383207641	0.0335150922413264	0.0334204869858256	202.948549749647	-0.0629587557988928	0.0448061736713992	-1.40513573554889	0.159980919479	0.225119156115353	-0.576246976385735	-0.226769816318336
TMEM269	-0.133686310058307	0.0660858876421324	0.0430816361214001	58.3815315956337	-0.25461047930412	0.0920531351750615	-2.76590774252192	0.00567645915124827	0.0117254461820932	-1.15804294713673	-0.717621189042817
SVBP	-0.0760044385280715	0.0461077805189651	0.0992689565427945	161.306299435767	-0.0658808878235164	0.0684470352577689	-0.962509005326694	0.335793981814499	0.421907710090633	-0.620236065372312	-0.234253873802063
ERMAP	-0.147491337735138	0.0456614534166938	0.00123744301149779	179.963200110583	-0.583194330659819	0.0651898022412805	-8.94609755834662	3.68271599963986e-19	9.22123202262764e-18	-1.28675650463037	-1.55917811085491
ZNF691-DT	-0.16616114519937	0.0640785146248103	0.00951187833658411	45.9297627639402	-0.323404279107303	0.0790778350615036	-4.08969566321299	4.31939563949111e-05	0.000138589654061059	-1.46082767585126	-0.89381334871001
ZNF691	-0.108276781543877	0.0520401760618744	0.0374670288321133	68.4632519893102	-0.120624811370419	0.0622926953729874	-1.93641984261813	0.0528163011740523	0.0856851027576867	-0.921132823818578	-0.374462005145002
SLC2A1	-0.00603523266027984	0.035713371221009	0.865803845111733	346.524665344679	0.442369856574078	0.0652109297961178	6.78367657012633	1.17155450449539e-11	1.09890091455239e-10	0.0321338981709982	1.06745931203837
SLC2A1-DT	-0.103429899023425	0.0606646006235584	0.0882044012406607	118.63716041157	-0.601536252553812	0.127835459064087	-4.70555084604692	2.53181390814171e-06	1.02221700654375e-05	-0.875942078347777	-1.60615476921941
EBNA1BP2	0.0246537556355088	0.0376382072242023	0.512455268375824	183.612485798436	0.136529359446711	0.0522958548502428	2.61071092226495	0.00903542344700663	0.0178098456874955	0.318267975689815	0.284151835830823
CFAP57	-0.190061888531877	0.107278556544544	0.0764498350291939	19.9362075432693	-0.101712234325266	0.146806426104756	-0.692832303217351	0.488414797428732	0.573484812060349	-1.68367038019676	-0.326023805714367
TMEM125	0.000627531977091315	0.0293759623441452	0.982956813760332	634.245386877902	-0.223814960261936	0.0603625599784202	-3.70784407324592	0.000209031294992699	0.000587034478774659	0.0942553338750486	-0.638748833923056
TIE1	-0.145822932556109	0.0756127379095492	0.0537867729406846	46.8804284726473	-0.363998558848667	0.0968866739449701	-3.75695174607203	0.000171995645452133	0.000492335627772402	-1.27120084107353	-0.997781930736701
MPL	-0.0740239009415423	0.0836834907176497	0.376388621550339	25.6836591642504	-0.148831458648578	0.11535517544789	-1.29020183161015	0.196980590379798	0.268457005245467	-0.601770181458158	-0.446703836750873
CDC20-DT	-0.0291378213541645	0.0476566221425782	0.540926989526571	158.700714520855	0.0712999643753839	0.0680375126532222	1.04795077884152	0.294661285125054	0.377360634345681	-0.183267073686013	0.117088698974267
CDC20	-0.444673240946365	0.0885384836992609	5.10370913478041e-07	18.4340493849522	-0.72974778978164	0.135292954017051	-5.39383440241591	6.89697856247301e-08	3.66105055641011e-07	-4.05758325561517	-1.93452546109935
ELOVL1	0.00884980408772402	0.0205777783700277	0.667147587305329	1201.61918267018	-0.159259202051845	0.0550314574086573	-2.89396664291851	0.0038040857208611	0.00817421208143687	0.170917106586775	-0.473410991115559
ENSG00000288772	0.0079146528438894	0.0332869948859348	0.812059393140873	427.715697573907	0.467041949646531	0.075622341685064	6.17597841113634	6.57549725544777e-10	4.78456409983294e-09	0.162198062611907	1.13064857290755
MED8	-0.131832275872281	0.0375375893771881	0.000444736319888986	216.689660590575	-0.231978034199432	0.0527171177594677	-4.40043090477514	1.08036125209156e-05	3.88391282221857e-05	-1.14075653950433	-0.659655799822384
SZT2	-0.0607077409868002	0.0217543001558983	0.00526090188532188	820.749776135893	-0.269482411155111	0.0338066682124359	-7.97127979195479	1.57039517757186e-15	2.55464285574429e-14	-0.477614666521682	-0.755710636038709
HYI	-0.0196049663227011	0.0429885731242249	0.64835356296183	163.393975996034	-0.0885788363672048	0.0841529274258697	-1.05259364203621	0.292527272379077	0.37500376994071	-0.0943858549811689	-0.292387028030626
HYI-AS1	0.160451710856416	0.0920425846159192	0.0812928475223475	14.7461956441132	0.0499647051687215	0.133994070117171	0.372887435429268	0.709232223779188	0.773479759453689	1.58440364205872	0.0624456147510393
PTPRF	-0.0133670143492064	0.0157753565465729	0.396808331178218	1676.05384087764	-0.0972299833379509	0.0365419169015037	-2.66077949878841	0.00779599930493988	0.0155919986098798	-0.0362252334468482	-0.314544028701252
KDM4A	-0.0850052541848669	0.0252966757370817	0.000778485798895396	556.460640619026	-0.35878179810366	0.0341264525167291	-10.5133048308429	7.50176966047197e-26	3.77793346450473e-24	-0.704156723168239	-0.984420954242316
KDM4A-AS1	0.0642750646737528	0.0438643742221584	0.142835374154927	263.674964675937	-0.219714976410096	0.0540129586964161	-4.06781968092177	4.74550802773228e-05	0.00015104182396261	0.687684086852451	-0.62824810549225
ST3GAL3	0.0109738106873588	0.0190660175501594	0.564906467561365	1805.27593830648	-0.0980565464950702	0.031497448011733	-3.11315845202899	0.00185096613027157	0.00426877869930277	0.190720648599066	-0.316660991976588
ST3GAL3-AS1	0.0547521189416	0.0670751955136419	0.414340195098271	93.3052744210864	0.240026439350418	0.0822957042240782	2.91663388281925	0.00353830832260874	0.00767167653306461	0.5988952592095	0.549224765072309
LINC02918	-0.0243366998602787	0.0549804980646095	0.658024408032914	69.7378255565252	0.163743475131736	0.0906699265425651	1.80592927970297	0.0709293868790021	0.111038030642426	-0.138502989042099	0.353851631883598
ENSG00000288573	-0.00692585434308066	0.0480501848286634	0.885391550903669	130.197694840089	0.144004102267278	0.0636533583798728	2.26231743198663	0.0236777981681709	0.0420035399534193	0.0238300332416535	0.303295873291762
IPO13	-0.0198001111437241	0.017952521073209	0.270063925608839	1297.72986746469	-0.093375874886401	0.0343182741303951	-2.72087910165913	0.00651085687198116	0.0132802166751032	-0.0962053213906778	-0.304673027337569
DPH2	-0.0908399535708515	0.061402571905774	0.139029139267899	70.2020656481836	-0.272177654376167	0.0835396547680418	-3.25806534791054	0.00112174571711764	0.00271815802800612	-0.758557549624855	-0.762613594231233
ATP6V0B	0.0486265776028335	0.0263724231461814	0.0652061910062113	843.757530714185	0.36066883987201	0.0649167146141674	5.55587019484344	2.76232100249248e-08	1.55689706439346e-07	0.541782717623636	0.858209661329633
B4GALT2	-0.150414302889788	0.0384804601431129	9.2736955905691e-05	191.198051340031	-0.29874618712168	0.0524472600711975	-5.69612572165123	1.22560516070756e-08	7.32821707796984e-08	-1.31400927458435	-0.830659946911462
CCDC24	-0.115121360908215	0.0611577124196612	0.0597859786402552	71.8645861569549	-0.166651773228837	0.101926871802011	-1.63501312541556	0.102046296150901	0.152413006063978	-0.984949440500203	-0.492344573573485
SLC6A9	0.0105982890785193	0.0242406087426356	0.661957486726059	865.124121326994	0.336509206852616	0.0555646555450838	6.05617372323276	1.39397456858583e-09	9.6036521530549e-09	0.187219408085758	0.796332894373421
ENSG00000230615	-0.164673897339061	0.0477051812930905	0.000556637469481573	199.292161940049	-0.476338864204949	0.0900586822276299	-5.28920535391544	1.22848905537319e-07	6.23238573551701e-07	-1.44696106381277	-1.28550380501932
DMAP1	-0.0334409060375041	0.0363491936229967	0.357577821139151	234.677757621777	0.101666517201526	0.0697792578297634	1.45697332364234	0.145123744057201	0.207197116774848	-0.223387626194474	0.194862401537478
ERI3	0.0278659003485846	0.0150658870739398	0.064370881843128	2236.06573510211	0.163361239029963	0.0249870840464754	6.53782725211613	6.24189595253691e-11	5.28874956585095e-10	0.348216961152428	0.352872662783667
TMEM53	-0.0788172724260714	0.0364851041529549	0.0307526296602196	229.418380535162	0.0523951956777305	0.050017954262583	1.04752776178465	0.294856234977902	0.377529167724339	-0.646462007552632	0.0686704979971759
ARMH1	-0.0770977052349746	0.0663757848202366	0.245424961491866	82.9258377829503	-0.331413410516876	0.101677387640799	-3.25946032059438	0.00111624393569428	0.00270666066490469	-0.630429326148676	-0.914326042646794
KIF2C	-0.0467338016991533	0.0878102364575086	0.594578067515672	17.7338010254226	-0.199678422559062	0.13007989334925	-1.53504448241626	0.124772901921251	0.181460175754342	-0.347326232480228	-0.576931217845374
ENSG00000225721	0.0304456631774906	0.0599867589366656	0.611776170058935	81.5097340701636	0.0784048367253266	0.0619737936785181	1.26512888870484	0.205825128603579	0.278683857101998	0.372269825005475	0.135285437736736
RPS8	0.019421924647461	0.0292345899630968	0.506467972268885	889.141796002227	0.477262710992136	0.0962439551035035	4.95888505910708	7.08988970539673e-07	3.15773967295641e-06	0.269488096761553	1.15682561240932
PLK3	-0.187815167483194	0.104413094025176	0.0720550307969579	22.1122715810957	-0.134107323594035	0.166406232000346	-0.80590325243201	0.420298635763316	0.507812327510749	-1.66272268884535	-0.408992921495231
PTCH2	-0.0115723274452117	0.0935229172246627	0.901522818758379	41.9029907986882	0.290318271071089	0.188833705406013	1.53742823849627	0.124188475669763	0.180727844365	-0.0194921604383737	0.678030361940561
EIF2B3	0.0331751047218709	0.0216750197137822	0.125876045455634	1002.92461136776	0.0462834865996975	0.0380728086021464	1.21565727087148	0.224115507673773	0.299367681275531	0.397718244188129	0.0530174126203393
HECTD3	-0.00453195874103009	0.0436070023993608	0.917227029032655	92.7286693599307	-0.0489697649415822	0.0669006885518148	-0.731976994581378	0.464182609521041	0.550637429037036	0.0461499319351888	-0.190941725447273
UROD	-0.0523215584038781	0.0541054467017113	0.333529329779087	107.517639426638	-0.209558779146613	0.0705994051280763	-2.96827967270329	0.00299471712531538	0.0066053901770245	-0.399424646240105	-0.602236425152183
ZSWIM5	-0.00431097380872603	0.0214265672378439	0.840544071541064	2061.39408653825	0.0646710040967108	0.0419244339374338	1.54256117550026	0.122937284147585	0.179286464311161	0.048210323080734	0.10011084877281
MUTYH	-0.00770234861438603	0.0306202699101455	0.801393461533409	293.148972452864	0.0753280726339723	0.0423145056792051	1.78019502827352	0.0750440487769183	0.116623566066911	0.0165902549251719	0.127405342268931
TOE1	-0.056145265190293	0.0540476404072291	0.298892801033368	58.8290988493939	-0.0787908994656633	0.0700861607716138	-1.12420053542974	0.260927962373367	0.340551183480147	-0.435075636213711	-0.267318522637658
TESK2	-0.0378882195323358	0.017671137233081	0.0320269867889442	2832.84484965975	-0.467421354768895	0.0514209726918444	-9.09009165520959	9.89556019553688e-20	2.62871954198824e-18	-0.264852920912426	-1.26266460656123
CCDC163	0.103726757791796	0.0928748538677378	0.264060873163109	27.4571793134528	0.415609207032716	0.171874586851193	2.41809574438451	0.0156019709650416	0.0289969396482653	1.0555187547172	0.998920916859168
MMACHC	-0.0653106438813418	0.0396776756995171	0.0997575860646294	154.287768481289	-0.161575755958571	0.064738066043778	-2.49583847390974	0.0125659807263773	0.0238884587199517	-0.520530625853553	-0.479344064110206
PRDX1	0.030497253154534	0.0231514487779289	0.187740260786829	1274.10898097165	0.481781511180968	0.0681077274469298	7.07381569229978	1.50730454915266e-12	1.60977244502696e-11	0.372750833057883	1.16839899789832
AKR1A1	-0.0212540696318687	0.0289772221547784	0.463268736345471	298.440983783649	0.0220833649284722	0.0462668583205887	0.477304181223067	0.633145534005042	0.707556162073082	-0.109761554223971	-0.00896305238756553
NASP	-0.0025069289768751	0.0122335660777924	0.837632929185783	3571.91751715626	-0.209135165221317	0.0572542643404583	-3.6527439070339	0.000259452956807515	0.00071747872572386	0.0650306463442118	-0.601151480686597
CCDC17	-0.299978623999728	0.0709440070992662	2.35374056250998e-05	26.8587162925836	-0.550328902367421	0.117828174755487	-4.67060534128994	3.00313428576637e-06	1.19390782212433e-05	-2.70849802859758	-1.47500437999848
GPBP1L1	-0.00438016105418776	0.0147183194905827	0.766009036044201	2126.36912978669	-0.0172625894869854	0.0304517819438344	-0.566882736741801	0.57079385366821	0.651679705976133	0.0475652438599577	-0.109734469324265
TMEM69	0.0402948639157561	0.0367757022789816	0.273213333276872	238.441026409828	0.296174182193344	0.0419428549048793	7.06137393043526	1.64864280094369e-12	1.74922468814666e-11	0.464100547490646	0.693028306964691
IPP	-0.0965407332736185	0.0331155347161668	0.00355380656045863	320.007819868381	-0.327811669315772	0.0440994784440857	-7.4334590993272	1.05793914777054e-13	1.35195397311234e-12	-0.811709752808206	-0.905101395039009
MAST2	-0.00939246353203428	0.0235976306280691	0.690611239056254	1148.98895843571	-0.260852634751608	0.0380601913689295	-6.85368689355975	7.19705171931251e-12	6.98528179358681e-11	0.000832176874471472	-0.733608368881958
PIK3R3	-0.183441656235618	0.0840505131932794	0.0290714134922577	52.7951073215114	-0.423373099893549	0.153444418989948	-2.75913000081994	0.00579554746205127	0.0119479701944826	-1.62194550211369	-1.14984982996419
TSPAN1	0.211348256988708	0.0956053845449156	0.0270613783775334	20.9736034229299	0.428232243002408	0.148690217608007	2.88002970129049	0.00397637708998586	0.00850456628960009	2.058946371721	1.03125057411636
LURAP1	-0.081489235021561	0.0246468098054201	0.000945438247555877	650.637043458864	-0.172636338212136	0.0422107897027599	-4.08986279166552	4.31628448311989e-05	0.000138548454909832	-0.671374511837764	-0.507672022153048
RAD54L	0.0225605144086024	0.0579428874866542	0.697011494675999	99.0418278953629	-0.347309031265843	0.0914673242155325	-3.79708310311393	0.000146408717623935	0.000426355113777769	0.298751279938479	-0.955037324143435
LRRC41	-0.0143540754737345	0.0217342242231936	0.508973740909442	583.961974989425	-0.110263227165221	0.0373675346783161	-2.95077607111193	0.00316976631560235	0.00695411488407643	-0.0454282681510024	-0.347924295294543
UQCRH	-0.00431039594166315	0.041310623090532	0.916898661148487	259.5407446256	0.250167182626146	0.0819012644760255	3.05449719520968	0.00225438122504266	0.00511469892656252	0.0482157109240011	0.575196865225125
FAAH	-0.00893651434869199	0.0258431210223869	0.729494098318064	577.521573087433	-0.326609162385034	0.056804298191992	-5.7497262140469	8.93880804338924e-09	5.4635217162295e-08	0.00508329775580093	-0.902021578344077
ENSG00000291138	0.0483589094792103	0.0856456563238372	0.572319080605878	44.1669990067013	-0.252692007666867	0.181793234250071	-1.38999676588222	0.164529859434927	0.230377884318424	0.539287067689011	-0.71270766977226
MKNK1	-0.277300092048897	0.0695709145131895	6.72354707702676e-05	69.1491668017321	-0.690431498558068	0.141811431360644	-4.86865897857145	1.12358111402773e-06	4.8226321899844e-06	-2.49705082295207	-1.83383001644294
MOB3C	-0.215666691032109	0.0860503392060861	0.0122007166195424	22.22289384282	-0.024731166062124	0.132874098800772	-0.186124807508237	0.852346888237123	0.888787265552831	-1.92240117421452	-0.128862714023326
ATPAF1	0.00783481895091025	0.0195188657647643	0.688127677145276	803.205174095654	-0.0633788463736988	0.026076589506702	-2.43048832583761	0.0150784918037761	0.0281039696067461	0.161453717536007	-0.22784573690773
EFCAB14-AS1	-0.0229674189006677	0.107996674966352	0.831586057883355	18.7645340493711	-0.182403244700977	0.13253703102392	-1.37624363011465	0.168746218419771	0.235286608400302	-0.125736261756529	-0.532686665223497
EFCAB14	-0.00147222999704058	0.022632938899583	0.948135691652053	948.585138759429	0.0669168471921145	0.0399869833033146	1.67346575470642	0.0942356426772281	0.142244581204279	0.0746778408118521	0.105862819828122
STIL	0.129655845557546	0.0578184327808414	0.0249312972982776	66.6935960950224	-0.0375431869446196	0.0857667157407398	-0.43773609168045	0.661577603195839	0.73236435850992	1.29727307836089	-0.161676392515375
CMPK1	0.0133323696511898	0.0241574029478381	0.581019734042028	629.727406423829	0.0680312882235691	0.0344381362643593	1.97546370399771	0.0482155496646549	0.0789953809480114	0.212711080049103	0.108717085368265
LINC01389	-0.115780531105535	0.0816796896544727	0.156338328791673	34.4910510635085	-0.137904868244308	0.103898206453825	-1.32730749597296	0.184406985227886	0.253953788468969	-0.991095327569541	-0.418719053723405
TRABD2B	-0.169631707062529	0.109372466602466	0.120912614957636	41.8763299570204	-0.804054535272639	0.197111759034303	-4.07918096419965	4.51946465205161e-05	0.000144335457394389	-1.49318605820051	-2.12483717528517
ENSG00000290466	-0.342590983055031	0.114676485808728	0.00281309564420578	20.3249227623473	-1.05188973958192	0.213167409212279	-4.93457111229612	8.03270753444009e-07	3.54064953897239e-06	-3.10580171067637	-2.75958362065875
ENSG00000223720	-0.313693573462782	0.120200695860316	0.00906088370392314	20.1408207181214	-1.02735209492159	0.239736792793187	-4.28533343986064	1.82465309648946e-05	6.26366130165871e-05	-2.83637172632279	-2.69673870413692
SLC5A9	-0.0348972829152597	0.0636762351365795	0.583662722858741	105.846936369191	-0.0358685928628484	0.131594389616688	-0.2725693167264	0.785184300812708	0.836258163490541	-0.236966407300579	-0.157387483505009
SPATA6	-0.0259002386512018	0.0113435414476844	0.0224151396752579	7015.73878232841	-0.312479622479775	0.0566350449774511	-5.51742516677062	3.44002488532076e-08	1.91352722152348e-07	-0.153080912735564	-0.865833518400685
BEND5	-0.256318143776	0.0737871329780676	0.00051323664263284	37.2923166290859	-0.28378908003328	0.121065740282619	-2.34409073426384	0.0190735306785208	0.0346646926370433	-2.30142200795993	-0.792352352218071
DMRTA2	-0.115633103207663	0.100954991153485	0.252046548367832	21.0693033927875	-0.522615668947284	0.161092575760285	-3.24419462834195	0.00117783235801661	0.00283943998066626	-0.989720758126212	-1.40402626188864
FAF1	-0.0145198577031245	0.00894405655312839	0.104502102419462	8461.01305866954	-0.078868323003831	0.0251055687235425	-3.14146729246859	0.00168103583700305	0.0039137333889752	-0.0469739673711373	-0.267516816967058
FAF1-AS1	-0.00617949950467088	0.0471547465845837	0.895737935610539	175.67287818372	-0.126050126226253	0.0710131458143305	-1.77502524047901	0.075893719660596	0.117745787565673	0.0307888013552115	-0.388357122787269
CDKN2C	0.260267501083729	0.0813678991734895	0.00138072269319823	87.021219111002	1.03579279483107	0.121140425937637	8.55034796859885	1.22717977834704e-17	2.587207556284e-16	2.5150533846709	2.58731240034987
ENSG00000290102	0.106546831517775	0.0957868762641165	0.265995322902122	17.9126832813752	0.485098264001632	0.145371266219977	3.33696112454283	0.000846997945549947	0.00209906144587496	1.08181219868286	1.1768937437072
LINC01562	-0.13511304746612	0.0866859579258485	0.119079298930788	18.5233441735681	-0.316078651122696	0.115000603019465	-2.74849559762044	0.00598694388919634	0.0123013287627305	-1.17134537953077	-0.875051218703833
RNF11	0.0396644088026761	0.0252975976659485	0.116901653795861	657.848240731143	0.130439323700432	0.0424355259014988	3.07382366376719	0.00211334306461247	0.00482225236874815	0.458222390463784	0.268554259397232
EPS15	0.00697348219916285	0.0101124973632534	0.490451737892385	6558.88379032653	-0.169768382583997	0.0312176358718466	-5.4382203470155	5.38153947859586e-08	2.90054756702854e-07	0.153422895714223	-0.500326719271144
ENSG00000238140	0.0437129799948474	0.0813027929253189	0.590814174269172	59.8941152920934	-0.206798791255503	0.0959058242103898	-2.15626937110562	0.0310626374630631	0.0534749959137835	0.495969942523041	-0.595167645282757
EPS15-AS1	-0.0600258399757363	0.054582946358281	0.271455078467629	143.652415677934	-0.479407881867927	0.0878688836604782	-5.45594597195908	4.87128041821172e-08	2.64707450810909e-07	-0.471256844788383	-1.29336406061858
OSBPL9	-0.00247424337970387	0.00988586247640282	0.802370061831676	6313.45086383828	-0.0495781573675727	0.0245201602034372	-2.02193447988251	0.0431831211091865	0.0716233267640816	0.06533539614908	-0.192499917839132
NRDC	0.0104283349380336	0.0112494077522167	0.353920351906941	3677.2022015376	-0.0202610577792153	0.0339866956203153	-0.596146739464262	0.551077202401831	0.634068620449217	0.185634811332692	-0.117414036459865
ENSG00000266993	-0.142941021195302	0.0740958298044274	0.0537138326494589	16.5834751945392	-0.0940213792451386	0.12299179204624	-0.764452470208663	0.444597650600699	0.531851241046457	-1.24433084324997	-0.306326269451916
TXNDC12	0.0042051895754954	0.0283765557443577	0.882190938527139	275.960422144945	-0.00596831500127199	0.0425023064535286	-0.140423320503739	0.888325533305186	0.917580534113134	0.127612241790388	-0.0808079872981936
KTI12	-0.0953367368819971	0.098180311741956	0.331529744862468	12.5891544004896	0.0910385454990075	0.136269589411231	0.668076757935135	0.504084597024096	0.588790306128106	-0.800484084710836	0.167642429788485
ENSG00000223390	-0.121196185608627	0.0765898428047704	0.113557038561049	18.9359638253821	-0.178235087716302	0.0976132560206599	-1.82593117966046	0.0678606288953271	0.106759268161797	-1.04158911675762	-0.522011334262525
BTF3L4	-0.0851363657188	0.0208263877137229	4.35279907559807e-05	694.2537038578	-0.15357203459329	0.0285196392759054	-5.38478180272899	7.25325830353666e-08	3.83877300031464e-07	-0.705379164177126	-0.458845226180659
ZFYVE9	0.0537159330528899	0.0225322447220297	0.0171275404961001	941.600043788136	0.192491177900315	0.0476604956653367	4.03879932873448	5.37255024515618e-05	0.000169192272825264	0.589234201290404	0.427479194988959
CC2D1B	-0.131315247820171	0.0334210164281048	8.52566124794093e-05	204.173696466826	-0.18854964445276	0.0435687405255649	-4.32763587329601	1.50718368558208e-05	5.25867094668938e-05	-1.13593593925137	-0.548428599082984
PRPF38A	0.126317980890053	0.0319931245751776	7.87129911782001e-05	388.284683310653	0.39871785879213	0.0407082800660046	9.79451497694442	1.18866518185974e-22	4.23325819149171e-21	1.26615192121127	0.955659414591316
TUT4	0.00549118515252091	0.0107239456235443	0.608616747788195	4089.67005398311	-0.0561583887378042	0.0290039147372762	-1.93623478921722	0.0528389514345101	0.0857140707509456	0.139602443441185	-0.209352965345562
GPX7	-0.0656820257589956	0.0717184777882754	0.35975539127722	37.2694505925244	0.0512204078376804	0.113631008002796	0.45076083313826	0.652161932811216	0.724093344603088	-0.523993268868874	0.0656616744217756
COA7	-0.0108032655584618	0.0496257546230316	0.827666965278164	75.5906811141496	0.0735046004825567	0.072798956676758	1.00969304833491	0.312642374055246	0.396806784279404	-0.0123216792416944	0.122735132201016
ZYG11B	-0.0510174442959331	0.0173766514181611	0.00332499258539534	1005.2388359675	-0.0524754564196864	0.0273705890471966	-1.91722057311956	0.0552099154755085	0.0890350774734928	-0.38726551334007	-0.19992037402347
ECHDC2	0.178527278886834	0.0816175708655675	0.0287160133320036	80.7662660570032	-0.0333607451454996	0.167515416381141	-0.199150298319978	0.842145176779093	0.880769361791074	1.7529343193871	-0.150964475810998
SCP2	-0.0383965229150994	0.0235493298269862	0.103001778187788	806.649554241833	-0.188385226039773	0.0498390131776247	-3.77987472120232	0.000156907287264471	0.000453400433443383	-0.269592175205365	-0.548007496667414
CPT2	-0.0758169012364626	0.0437672951178618	0.0832249765617092	133.173357824073	-0.163080434275312	0.0577479665389693	-2.8240030610474	0.00474279319131009	0.00998253551615749	-0.618487529075915	-0.483197791088358
ENSG00000236723	0.0546089483804113	0.0422404594133637	0.196076289149657	101.804165369241	0.0841860208079732	0.0589604237231521	1.42783948099267	0.153338066090326	0.217315564926259	0.597560383779306	0.150091994604786
CZIB	-0.0359048564590852	0.0249112727538767	0.149497237613087	487.670986756004	-0.110619857413455	0.0392364827962167	-2.81931125141833	0.00481268259983513	0.010117725719644	-0.246360693085309	-0.34883768362051
MAGOH	0.0740210781260021	0.031425102432453	0.0184989863599322	347.658746165622	0.270243010338057	0.0395483922358389	6.83322368015662	8.30273410616976e-12	7.97615692370247e-11	0.778552724872298	0.626614339645609
MAGOH-DT	0.0139354228507804	0.0929457207174717	0.880819240453085	18.9414586760959	0.0560136838926552	0.124297222261147	0.450643086576555	0.652246807596077	0.724142608594837	0.218333750607562	0.0779380374431997
GLIS1	-0.122912685339692	0.156108892738363	0.431075700639658	21.2064676215414	0.673157024003111	0.412345244650788	1.63250827488796	0.102572456710824	0.153058207251157	-1.0575931981687	1.65854294994077
NDC1	-0.0532353910655419	0.0234961271636679	0.0234691949624171	478.570096515718	-0.0579784272512989	0.0302133879408819	-1.91896477696392	0.0549887916783541	0.0887317283056245	-0.407944922735751	-0.214014381305831
YIPF1	0.0568281268432671	0.0355922210745263	0.110344955855998	331.688499214789	0.154283136996896	0.0502895428647354	3.06789698629542	0.00215570916236142	0.00491140160630782	0.618251277079494	0.329622160449717
DIO1	-0.0133482069584831	0.0637575984039174	0.834168242672814	64.7875882050119	0.0317046548847741	0.0876839444234341	0.36157879407967	0.717666813812757	0.780915842808549	-0.0360498794943722	0.0156786429546745
IFT25	0.0421256871863375	0.0266599263753136	0.114081068498244	485.180322366552	-0.125876717498149	0.0400512805780537	-3.14288870871021	0.0016728943152713	0.00389630075148778	0.481170544148036	-0.387912994706001
LRRC42	-0.0714483917809197	0.0387676327948066	0.065330349211216	137.090208898101	0.189211829553167	0.0502471651731103	3.7656219788977	0.000166134990760483	0.000477441145284666	-0.577756977415289	0.419080248147267
TMEM59	0.00437571345550173	0.0133793593330091	0.743630408195644	3026.05385579107	0.0863235979200634	0.0244522418717969	3.53029380179772	0.000415098435141593	0.00110007924800541	0.129202150608178	0.155566678790161
TCEANC2	-0.000421530321921688	0.0300738344101799	0.988816806041051	399.992103705893	0.0223383350514423	0.033389862383744	0.669015487237163	0.503485598686728	0.588167507404686	0.0844742205227702	-0.00831003224991885
CYB5RL	0.0303416798289369	0.0466587815292915	0.515505734873829	95.1840115431306	0.177820524811813	0.061562428784152	2.88845856675474	0.0038713502791068	0.00830178724839526	0.371300318313727	0.389905255785331
MRPL37	-0.00286670746802384	0.0308951749325228	0.926071830812811	172.063417730545	0.0619379027810635	0.0516069564109747	1.20018515116097	0.230067440884445	0.305946571565911	0.0616761895050438	0.0931109298154211
SSBP3	-0.0275251106800896	0.0163732152785241	0.0927423243862908	2559.7472245949	-0.0608605183150099	0.0435772503277953	-1.39661217394872	0.162530227413053	0.228078132314801	-0.168230687455761	-0.221395887347445
ACOT11	-0.0711301711309918	0.0567882666077247	0.210369342820899	142.987197833519	0.0648228226707759	0.183997738870374	0.352302278651606	0.724611579442218	0.786414485355914	-0.57478999227922	0.10049968094255
FAM151A	-0.00673275045484393	0.129198843274586	0.958439819316491	11.6080139184417	0.292080527804116	0.20890749361404	1.39813332088384	0.162073035458996	0.227633099845701	0.0256304706621825	0.68254378932164
MROH7	-0.107707554847139	0.0684182752141158	0.115429376703931	90.1872562496362	-0.510467595550486	0.206003216243825	-2.47795934868463	0.0132136199104385	0.0250035030439056	-0.915825540495969	-1.37291306137201
TTC4	0.0177373176574973	0.0323226398789086	0.583171315168319	404.000366148172	0.0465700290362254	0.113909198992615	0.408834663469496	0.682660999741619	0.750450190073265	0.253781372824969	0.0537512946107599
PARS2	0.0651812112380211	0.0664761988900979	0.32682973447085	31.6866489187593	0.297826360842261	0.0937049794033039	3.17834081751861	0.00148120526730242	0.00348847158066562	0.696132700692853	0.697259806389663
DHCR24	-0.0166175892922771	0.0231643614105275	0.473141262471064	1743.05014417268	0.0095808855997056	0.113735677908441	0.0842381720133447	0.93286706915148	0.950952073343036	-0.0665325297896515	-0.0409839443928346
ENSG00000287724	0.0021940817038971	0.0541940978471488	0.967705970452247	145.637596890392	-0.230058071772425	0.147782253773934	-1.55673679279753	0.119532989415859	0.17486382331861	0.10886133054873	-0.654738462395726
USP24	0.0258845746601295	0.0123788952878961	0.0365258581763443	2454.45759024755	-0.0270118567129152	0.0173296404848276	-1.55870843001992	0.119065405624606	0.174336717588591	0.329743729233986	-0.134703935360791
ENSG00000234810	-0.0414583570706626	0.0786744826558473	0.598220909928177	119.091836900854	-0.0854115815171659	0.12367269246143	-0.690626037302484	0.489800580500027	0.574738236887867	-0.298139714250107	-0.284275170946974
ENSG00000260971	-0.0189619246150862	0.0360492748196946	0.598888090176967	1344.9735523131	0.584881073814227	0.0955318432497141	6.12236772492064	9.21949461591432e-10	6.57725956677239e-09	-0.0883903446684436	1.43245382047051
PLPP3	-0.00665995646326778	0.0187365090792159	0.722249925562785	1797.69496777587	-0.349018952666102	0.0494370119080088	-7.05987152531685	1.6665661618669e-12	1.76509892428059e-11	0.0263091780026723	-0.95941671218763
PRKAA2	-0.0375420863345535	0.0371553502806394	0.312299558001407	370.917111291031	-0.346734765949708	0.0687204823646392	-5.04558108468872	4.52145090492216e-07	2.08659006913264e-06	-0.261625688320348	-0.953566536855029
DAB1	-0.0656162090002635	0.0337989829307635	0.052213853705615	903.517569677207	0.0837010971059103	0.154027015529273	0.54341828813792	0.586841836819793	0.666511553183677	-0.523379614962672	0.148850025785144
OMA1	0.0152378071599131	0.0274811318983023	0.579248667960927	428.469221628201	-0.0276106686233759	0.053924425635687	-0.512025270513095	0.608633323654374	0.685599304410113	0.230476755429908	-0.136237590487275
MYSM1	0.000745452597062769	0.0148271236479334	0.95990222691665	2275.38482354548	-0.275652916053676	0.0317607321062993	-8.679047924056	3.99095518820284e-18	8.92994954376601e-17	0.0953547871216259	-0.771514307116999
JUN	0.10276979001742	0.050324075817425	0.0411357113926603	282.346062381886	0.391919768311309	0.163510041228661	2.39691559837129	0.0165337316670662	0.0305677409249028	1.04659630055556	0.938248394312517
LINC01135	0.00569856541551124	0.02003339589991	0.77606302368117	2167.3715337447	-0.0579491452164292	0.0412830543653383	-1.40370295045523	0.160407323512433	0.225630379996481	0.141535989105005	-0.213939385230925
ENSG00000231740	0.0111973727569489	0.0618750988487898	0.856393202662168	80.6105590754825	-0.0349062849906603	0.0753370763579318	-0.463334744035168	0.643124445360072	0.716283256550421	0.192805068128763	-0.154922855838699
LINC02777	-0.0105532553728572	0.055102487365154	0.848117829062048	132.495584215109	0.0114793957543382	0.0898332354117417	0.127785620786377	0.898318629715857	0.925229891811274	-0.00999066613892382	-0.0361215497402377
LINC01358	-0.124525734617969	0.0586523323999662	0.0337440907838806	243.991596455841	-0.882038263406896	0.0940809928040476	-9.37530777597138	6.89742388489701e-21	2.05863345933537e-19	-1.07263274143366	-2.3245662427038
FGGY	-0.0172790997278048	0.0263805891814349	0.512472298098568	1216.18178880493	-0.203619347717081	0.052377884048734	-3.88750617584374	0.000101279411629846	0.000303346175426098	-0.0727002364737059	-0.587024570976974
ENSG00000226883	-0.215130415605721	0.0959785860095584	0.0249974707832979	22.7908241379194	-0.48748003517535	0.111414816358513	-4.37536093589856	1.2123171074501e-05	4.31577165412044e-05	-1.91740111774649	-1.31403816393121
CYP2J2	-0.0056627956473138	0.0152800795604973	0.710935571658616	1911.99023814251	0.0418993703764829	0.0332584227053951	1.25981231123405	0.207737077530887	0.280613787087057	0.035606378922458	0.0417889747696885
LINC01748	-0.121287476513957	0.114377276221467	0.288955454813363	39.9997703058305	-0.578801174342803	0.240009714478446	-2.41157394649866	0.0158838305188339	0.0294759312866632	-1.04244028326498	-1.54792651984722
NFIA	0.019228198842318	0.0107098453688819	0.0725938210166887	10591.7520039613	0.155988432377454	0.0336170250194006	4.64016171232975	3.48136640090905e-06	1.36670769686983e-05	0.267681860791442	0.333989700501737
NFIA-AS1	0.162482310121564	0.117214372680378	0.165686501162553	12.462173371871	0.0955894430657591	0.137819117459408	0.693586237003102	0.487941727302551	0.573042251902713	1.60333628467122	0.179298021905858
TM2D1	0.0397232374964786	0.0151053214449568	0.00854473727951701	1105.70076511495	0.0945541147114397	0.0240813202934152	3.92645060816266	8.62085849018158e-05	0.000261138102486388	0.45877088994088	0.176646376855954
PATJ-DT	0.0366578298017019	0.0671923723366337	0.58536475131746	72.5710610089017	-0.469390861062482	0.126262504909251	-3.71757919264986	0.0002011409451166	0.000567460599147007	0.430190032386694	-1.26770883392384
PATJ	-0.0558325566765367	0.0308208634118077	0.0700606660281394	579.176233516681	-0.0530524791724922	0.0688665771249708	-0.77036613967642	0.441082733087984	0.528530636873122	-0.432160044430315	-0.201398223557655
KANK4	-0.0947628586360873	0.0303116551827874	0.00177030180902326	1159.33014036781	-0.541608183762579	0.0790235616914269	-6.85375566691696	7.19359076895956e-12	6.98528179358681e-11	-0.795133431866929	-1.45266919500749
USP1	-0.00936940130470309	0.0313103065164949	0.764754368114641	342.382809864233	0.0290022638331895	0.0383497835534279	0.756256258729189	0.44949556812411	0.536646947848681	0.00104720153019931	0.00875737800047518
DOCK7	0.000886093541672729	0.0287679473323044	0.975427910364462	940.475028029044	0.12326363405342	0.0649861425933899	1.89676797443826	0.057858567843198	0.0928458375281118	0.0966660772351833	0.250176145968031
ALG6	-0.0213026208346908	0.0289403519759504	0.461677670210189	394.697980712308	-0.10845581002641	0.0474013238009922	-2.28803335707979	0.0221355786331537	0.0395535814391831	-0.11021422974061	-0.343295204736708
ITGB3BP	0.0299389578060326	0.0251163459188113	0.233256975985588	1325.78511679853	0.50135223534593	0.0981411923617877	5.10847915417356	3.24762226454937e-07	1.54581977757225e-06	0.367545470046669	1.21852281961976
ENSG00000286429	0.0838819382781955	0.077565685950704	0.279505432770917	85.2331354832791	0.58666478155618	0.132261748244157	4.43563456059258	9.18014666960222e-06	3.33243984079489e-05	0.870492155914965	1.43702218738976
EFCAB7	0.063828556509775	0.0350740488617371	0.0687859826804479	603.505639955574	0.690960099163925	0.0932721692342288	7.40799860061964	1.282196565743e-13	1.614303535377e-12	0.683520990944139	1.7041395337939
DLEU2L	0.300208722143238	0.0701841927043207	1.89054300010308e-05	66.0126150376163	0.317113100785494	0.105303569157918	3.01141835287593	0.00260030322073587	0.00582340235253864	2.88745225076209	0.746656298126706
PGM1	-0.0756194047947395	0.0503198708300674	0.132897275177182	126.748910322993	-0.209956241771349	0.084092932439149	-2.49671685457368	0.0125349000034717	0.0238352416785862	-0.616646136925056	-0.603254391864874
ROR1	0.0806614382817256	0.0340901707189112	0.0179756119164141	2431.12429692269	0.149694232300625	0.193703642659154	0.772800295573328	0.439640578468572	0.527120532617606	0.840465268525989	0.31786922586468
ROR1-AS1	0.0703106872553135	0.0853991163564692	0.410326796899787	135.671781727849	0.0653795573173897	0.213829346214134	0.30575577428889	0.759790603778475	0.814800336773534	0.743958255390734	0.101925569322449
JAK1	-0.00946410524420034	0.0131470646628905	0.471608421971731	4224.50543435907	-0.33555394786164	0.0535952574299241	-6.26088881652219	3.82789382022862e-10	2.89243811149819e-09	0.000164213009878483	-0.92493063519792
LINC01359	-0.224926824446759	0.0700236684957302	0.00131743618992018	85.6432410885234	-1.47359813774595	0.135864317131649	-10.8461012343519	2.08114313531144e-27	1.19635617276842e-25	-2.00873962586904	-3.83964771996549
AK4	0.143759044554205	0.067060084912689	0.0320541339745564	110.156395384527	-0.0369200642696384	0.121924999124584	-0.302809633255877	0.762034941613922	0.816913155014314	1.42876668760206	-0.160080473549471
DNAJC6	-0.015600260696124	0.00779735518126596	0.0454234546107245	19215.7626265579	-0.0762976677921932	0.036373077592622	-2.09764124572372	0.0359368486685087	0.0607890037369287	-0.0570472910913882	-0.260932949019743
ENSG00000229294	0.0184353899323481	0.0153314999750799	0.22918852524717	4442.03595840792	-0.0212692239081755	0.0823541930224884	-0.258265221570048	0.79620222513105	0.844476944761088	0.260289970126409	-0.119996114613318
ENSG00000290094	-0.0130978334638323	0.031450518031725	0.677074577701138	240.958906504659	-0.223395572449995	0.0491791716352302	-4.54248343398208	5.55953666673018e-06	2.09205212645342e-05	-0.0337154790170225	-0.637674713224162
LEPROT	-0.0134623755518784	0.032709397118973	0.680650836985473	360.147588143425	-0.323504349686362	0.0645372424470567	-5.01267698184889	5.36779651295828e-07	2.44498002697243e-06	-0.0371143500737844	-0.894069645810824
LEPR	0.064264275273515	0.0489890823168637	0.189584889317269	372.749140511767	0.207075447377935	0.106624075430259	1.94210778890532	0.0521240527928359	0.084669618011114	0.687583490017707	0.464831891653219
PDE4B	0.000113385096820468	0.00668466722511171	0.986466958302786	61247.6736840954	-0.114095596866657	0.0411468881065294	-2.77288519538252	0.00555617185881835	0.0115035599874875	0.0894615967248518	-0.357739620167874
PDE4B-AS1	-0.00648958023509479	0.0348597164142322	0.852317144302354	378.879433418272	-0.128024506454005	0.0962184937149107	-1.33056028535776	0.183333737573406	0.252650933503227	0.0278977101631183	-0.393413833091499
SGIP1	0.00115575834029917	0.0107563744391931	0.914433029193902	7735.95723381619	-0.137643946740777	0.0483205576891571	-2.84855873614355	0.0043917745868927	0.00930396327342905	0.0991803435137123	-0.418050791127905
ENSG00000248458	-0.0092368009588623	0.0366272601279255	0.800899013657788	353.86125692161	-0.089848796282777	0.0807258168515464	-1.11301191845488	0.265703310763172	0.345925123057384	0.00228352373379046	-0.295639602839047
DNAI4	-0.088277340476739	0.0345112816379984	0.0105298182159793	374.032383432657	-0.138069075482103	0.0481930923694707	-2.86491421682596	0.00417122222354583	0.00888727337773238	-0.734664584283207	-0.419139615284808
MIER1	0.00966412244798476	0.0146474153862762	0.509392797023796	1799.2550470477	-0.000468580458702727	0.0192313357981279	-0.0243654660093004	0.980561094275192	0.985411537012472	0.17850954432288	-0.0667222686807624
SLC35D1	-0.0184321667154205	0.0214064092216344	0.389205924598952	1105.02452472305	-0.138709391201578	0.0315452142550232	-4.39716116936789	1.09675906660995e-05	3.93574038395277e-05	-0.0834510554853604	-0.420779568446371
IL12RB2	-0.0920764107349401	0.0828314291062181	0.266305009917806	67.7289680440446	-0.10567763305818	0.139345549377671	-0.758385420489891	0.448220283354437	0.53557951055904	-0.770085871335172	-0.336179839669353
SERBP1	0.00686018035900742	0.0230034308902413	0.765532033355192	889.386330597708	0.27923412983039	0.0379234092155503	7.36310726293806	1.79677878426904e-13	2.21231481440509e-12	0.152366506458194	0.649642065482999
GNG12	-0.0766629140556635	0.161470762624562	0.634944560623571	38.8265275934956	0.735459739256273	0.359052450147364	2.04833510801673	0.0405271751850661	0.0676575626070232	-0.626375475568579	1.8181103816714
DEPDC1	-0.100237853823076	0.0831377601085072	0.227939418462612	28.6323707265385	-0.159786338866249	0.162108621301082	-0.985674528497038	0.324292852619441	0.409760945588407	-0.846180494160084	-0.474761074611973
LRRC7	0.00381451984575525	0.0255948264801297	0.881526173161661	5130.94642317491	0.436145461656224	0.145886940091175	2.98961278770839	0.00279331299841441	0.006196655886047	0.123969765158173	1.05151761981704
LRRC7-AS1	0.11176275269071	0.101208203859399	0.269469307787419	73.1624829055649	0.58928923496392	0.256129626658457	2.30074608178664	0.0214059877188611	0.0383847791813238	1.13044373970481	1.44374384130593
LRRC40	-0.0171082320668296	0.0237262641975545	0.470868139852687	612.168984444516	-0.114214771979286	0.0297979393392558	-3.83297551817012	0.000126602557299772	0.000372615843608297	-0.0711071223547358	-0.358044847100138
SRSF11	-0.0166404646905986	0.010026690169318	0.0969915416095642	4475.64687312423	-0.358559193433241	0.040634405577308	-8.8240294976402	1.10413122151274e-18	2.6110658701329e-17	-0.0667458125128723	-0.983850827315976
ANKRD13C	-0.00407177566147893	0.0154171323418559	0.791697315688152	2136.54525040366	-0.140304040287433	0.0303793064114636	-4.61840828052907	3.86694834266972e-06	1.50387867022513e-05	0.0504405282783472	-0.424863725262129
HHLA3	0.0723561582024319	0.0412165690852258	0.079171867018509	211.989029559149	0.188086371562113	0.0478922914376058	3.9272786061438	8.59124419648405e-05	0.000260461698736208	0.763029556696081	0.416197766373824
CTH	0.0447375365553358	0.0548883528990059	0.415035509181213	116.649289226056	0.304248200823602	0.0891978725481025	3.4109356213572	0.000647403755594202	0.00164454167981147	0.505522572393913	0.71370718767383
ZRANB2-AS1	0.0200936467669649	0.0542136736058444	0.710907185747489	145.165659648611	0.196916016178437	0.0738148773100552	2.66770092093093	0.00763722092210748	0.0153001160517075	0.275751013843104	0.438811928674712
ZRANB2	0.00262201544916927	0.011227051543291	0.815338666442247	3422.29793261134	-0.251041234339198	0.0379777411414558	-6.61022027097778	3.83748595057486e-11	3.32880028259958e-10	0.112851244659369	-0.708479769604583
ZRANB2-DT	-0.033782260998171	0.0290421297262199	0.244742001823548	1536.98525634597	-0.209157637386546	0.0458648229265924	-4.56030622251192	5.10790787760956e-06	1.93719085778328e-05	-0.22657030806836	-0.601209035572873
NEGR1	-0.0204966585375052	0.0163399229336434	0.209699782821383	7260.82425461627	-0.100884674829446	0.0565875177798605	-1.78280791926432	0.0746175762021664	0.116061686735891	-0.102699701200359	-0.323904290652853
ENSG00000231985	0.0757599062888014	0.0850016309228553	0.372781166975307	29.9900995915459	-0.0955179949497188	0.0980390544258056	-0.974285151046672	0.329914975381818	0.41557246035906	0.794764989269251	-0.310159346763188
ENSG00000286863	0.0057924343473816	0.0428441037055188	0.892455379745779	470.662135072059	-0.475504343347507	0.117415347788258	-4.0497631042665	5.12695067441782e-05	0.000162028679790069	0.142411192287643	-1.28336646077346
ENSG00000225087	-0.00917253390096781	0.11342541247151	0.935546594826916	41.9743350991264	-0.259022619822664	0.204045360598611	-1.26943645796584	0.204285439989602	0.276948208398434	0.00288272873684399	-0.728921401691943
LRRIQ3	0.0679880694483807	0.0677100484454155	0.315327498477024	179.500389868481	0.207454798928285	0.131413173094246	1.57864538267792	0.114417418970852	0.168608194556618	0.722302927518401	0.465803472945728
FPGT	-0.00451176249121119	0.0206825671281517	0.827317497120071	1218.74006163457	-0.211006448949335	0.0450462007120116	-4.68422298915589	2.81023938788343e-06	1.12422152106914e-05	0.0463382351550791	-0.605944144012839
TNNI3K	-0.0068308945593661	0.0251331993767022	0.785785260045669	1428.8989298326	-0.639501537295822	0.0693503744589567	-9.22131340003499	2.93483034150843e-20	8.26281840086421e-19	0.0247154071696785	-1.70339006557187
ENSG00000237324	0.00669609111078707	0.0746722839568539	0.928547036265129	70.6179121057574	-0.323547215858596	0.0957907203795327	-3.37764675509975	0.000731089304124231	0.00183624818476159	0.150836592040105	-0.894179433080669
LRRC53	-0.00250975945553301	0.0828811689472476	0.975842614772253	53.7692331410027	-0.56418975460225	0.122273610738151	-4.61415796259147	3.9469216845602e-06	1.53264695648495e-05	0.065004255888068	-1.51050428692423
CRYZ	0.0324095822119053	0.0598267588297435	0.58800875616634	203.079300247263	1.08175640258532	0.107873667898945	10.0279931484178	1.14826675094287e-23	4.44344436652742e-22	0.390580762981589	2.70503270856785
TYW3	0.0567578216952282	0.0299981994323934	0.0584855252018035	409.777655266109	0.356239388208815	0.0461350485152714	7.72166497431761	1.14819864897886e-14	1.67845424746067e-13	0.617595774901153	0.846865112011053
SLC44A5	0.0166818399583884	0.139321937029344	0.904692346974472	87.9476256471503	1.42501059420698	0.338654117182551	4.2078643722463	2.57795509391592e-05	8.61954014756476e-05	0.243940444382969	3.58416276839394
ACADM	0.024490011955517	0.0228065977357386	0.282906682643345	715.641253195119	0.0427023737555854	0.041968752343427	1.01748018159213	0.308925055489594	0.392710818189243	0.31674128323673	0.0438455976047245
RABGGTB	-0.0404593851237468	0.0329339112128667	0.219258472773292	312.461444226782	-0.110812683296511	0.0453119837249265	-2.44554915029138	0.014463173357101	0.027055834809904	-0.288825626938302	-0.349331542207656
MSH4	0.0196323996370744	0.0502580373469786	0.696069239452539	236.507300654484	0.409296469041362	0.131005527964841	3.12426868850303	0.00178247607687276	0.00412412414938931	0.271450496643014	0.9827529635946
ST6GALNAC3	0.000645675660464075	0.0106805682441339	0.951794604193135	19735.3793673261	0.106170929145867	0.0496588157273423	2.13800767478651	0.0325161203419276	0.0556716337361598	0.0944244996375241	0.20639893638182
ENSG00000272855	0.259903616297103	0.0882591029892774	0.00323184668813783	29.4919688317229	0.807977986764944	0.135508995808915	5.96254132016666	2.48344822967851e-09	1.63894748801005e-08	2.51166064207734	2.00384146034982
PIGK	-0.0181427242228785	0.0174401578103411	0.298207786490442	1425.54155062783	0.0338988221232934	0.0286672281928297	1.18249388797806	0.237009789273378	0.313816288998539	-0.0807523884651244	0.0212982636985753
ENSG00000289212	0.0843675291020433	0.0481927251267001	0.08001002647572	157.106318024232	0.469546404368273	0.0655478919648575	7.16340968859858	7.86947132577853e-13	8.73853468088624e-12	0.87501964574598	1.13706289058552
ENSG00000287870	0.0413927847246893	0.0600505227329781	0.490634923286397	138.551213975309	0.518611531697955	0.106799050322881	4.85595639783369	1.19807064400832e-06	5.11684351972784e-06	0.474337201590317	1.26272669711017
AK5	-0.0158146281444084	0.0111648436571745	0.156638936208726	11573.0298553104	0.0110272088163153	0.0619421572268489	0.178024294115729	0.858703896541786	0.893951569218278	-0.0590459829828812	-0.0372796743591931
ENSG00000233099	-0.00398575344156126	0.0768680455263986	0.958646708883291	63.6108863713378	-0.0262195030085797	0.095733995546235	-0.27387870796552	0.784177834770504	0.835475075601512	0.0512425712882055	-0.132674588082598
ENSG00000287647	-0.0688250794763323	0.0699560880935138	0.325197831483192	80.0928640682497	0.0773465827202519	0.113479231793248	0.681592406804205	0.495496717641479	0.580479077099845	-0.553298072511608	0.132575076350041
ZZZ3	-0.0154681574618574	0.011170285143879	0.166126046264786	4935.87653177468	-0.056867135691601	0.0209598795103712	-2.71314229948041	0.00666484795794553	0.0135479422162763	-0.0558156037933315	-0.211168182077365
USP33	0.0208686797372755	0.0127852823871958	0.102628436439828	3028.8100709221	0.126770941612332	0.0209889737825029	6.03988279398454	1.5422621397443e-09	1.0523878829904e-08	0.282977167467625	0.259158933591185
MIGA1	0.00501398041976702	0.0115517250417784	0.664255014104432	3188.36921438822	0.0220985885601629	0.0193782328246168	1.1403820338091	0.254127174546276	0.33310987803639	0.135153142777439	-0.00892406217982552
NEXN-AS1	0.0749751689045795	0.0788873567051395	0.341905019279953	31.0620709683366	0.228613777663342	0.114104880372098	2.00354075056061	0.0451192781714782	0.0745303940820187	0.787448354867208	0.519995074083444
NEXN	0.123236665632944	0.0600046519976498	0.0399964869252169	138.454467590034	-0.113406906891861	0.115170344961294	-0.984688436332932	0.324777134527816	0.410256879183798	1.23742274675496	-0.355975772635866
FUBP1	0.0314239256515029	0.015057805648364	0.0368984295765344	2188.23692730471	0.241976765215014	0.0286448559132888	8.44747712983805	2.97665150453071e-17	6.05864341023893e-16	0.381390823973407	0.554219868222898
DNAJB4	0.0374345833435303	0.0355011867799987	0.291672339807747	683.394874087275	1.029636409413	0.0738292025543102	13.9461943755329	3.31845819972931e-44	7.32436983885934e-42	0.437432228056632	2.57154489156772
GIPC2	0.0200005784879188	0.0397355290415395	0.614723526780795	415.874929314218	0.365739979739395	0.0833787162716309	4.38649089472532	1.15193984775983e-05	4.11640627588451e-05	0.27488327568522	0.871197678967346
ENSG00000285928	0.0624117271194517	0.117939693486777	0.596678236132428	15.9183236022505	0.229109425800325	0.162569074919287	1.40930509639717	0.15874497250344	0.223680025886569	0.670310937660717	0.521264509932891
IFI44	-0.00763086001007231	0.0821487726616258	0.925990364985059	69.1647988517956	-0.316385773954111	0.224311037172001	-1.41047795927896	0.158398600071055	0.223314420950266	0.0172567912622862	-0.875837810447635
LINC01362	-0.0932573624667087	0.0940279529064302	0.321292820886702	44.7630480080278	-0.496793516142804	0.16879745276639	-2.94313396322603	0.00324907789639036	0.00711414753602779	-0.781096678570229	-1.33789151016836
LINC01725	-0.0667451614139781	0.0465248163232869	0.151397070396514	552.098818107623	-0.352289964801148	0.100711834835607	-3.49799966782647	0.000468761716463088	0.0012300012656516	-0.533905597583781	-0.9677943086283
ENSG00000237076	-0.111170711015685	0.0909483032918371	0.221575080542449	45.83848698563	-0.145517292145124	0.169913815940048	-0.85641824556791	0.391766476024826	0.479135385030225	-0.948114874573706	-0.438215714922876
TTLL7	0.00234693166547719	0.00776798979435074	0.762554052129742	32281.1618179577	0.0447748320334102	0.0384917102946212	1.16323311410943	0.244734934658191	0.322667489809672	0.110286453538578	0.0491535018175285
TTLL7-IT1	-0.0132633850651935	0.0322958811570394	0.681304637379436	462.247669262481	-0.398527498175531	0.0522083820407506	-7.63340066475274	2.28640890972385e-14	3.1687146114762e-13	-0.0352590279369375	-1.0862161851088
PRKACB-DT	0.0316436962514858	0.0442462516834036	0.474502545763667	248.363269981555	0.100340652184862	0.0737282004976379	1.36095349550918	0.173528386238077	0.240846245568227	0.383439893082033	0.191466644632327
PRKACB	-0.00228456739931043	0.0102864552137046	0.82424014738894	8181.72112283991	-0.137995982522026	0.02589878732758	-5.32827969034181	9.91473646031617e-08	5.1259588906169e-07	0.0671038728793735	-0.418952412273356
SAMD13	-0.0851293986143923	0.0404079472362196	0.0351393505529832	351.14088867969	-0.296387837120423	0.0774211968624132	-3.82825181128548	0.000129056681516481	0.000379111954017688	-0.705314205177062	-0.82461982729078
RPF1	0.0580465460946733	0.0369159187146742	0.115858093622041	233.105519353974	0.181522149554691	0.0476135752912937	3.8124032577718	0.000137622101797631	0.000402553654440126	0.629611419198617	0.399385721460889
GNG5	-0.0427825901431682	0.0490002727580692	0.382603546496317	178.767888776812	0.396506156440106	0.0888270776435299	4.46379828042207	8.05193739097962e-06	2.94743113587088e-05	-0.310486429787592	0.94999488355714
SPATA1	-0.00115879062316145	0.0338218685566717	0.972668562346566	588.150628656901	0.0891721574696354	0.0950777846754643	0.937886360878233	0.348302813136679	0.435238533113688	0.0776002468957076	0.162862305146252
CTBS	-0.0355060509229352	0.0295380980158786	0.229347039489015	606.363246946852	0.0974165426017095	0.0739108741789018	1.31802720078661	0.187494542448144	0.257471958667172	-0.242642360858263	0.183977522298147
ENSG00000284882	-0.158150006308381	0.0806108518260933	0.0497747401697692	38.773497441422	-0.279932877093103	0.129994699341451	-2.15341762788202	0.0312858714236126	0.0538137349097247	-1.38613444014226	-0.782475986526852
ENSG00000289881	-0.0879831314881329	0.0626282410647291	0.160066613796984	81.6950224169869	-0.115152201096756	0.113155418766257	-1.0176463695002	0.308846042658201	0.39268141595076	-0.731921476014496	-0.360445756211344
SSX2IP	-0.0281882643886974	0.0335355405642049	0.400600651645693	414.990121791931	0.177741262606105	0.0732186129298066	2.42754206196862	0.0152015240118223	0.0283096714878499	-0.174413715479911	0.38970225232799
C1orf52	0.0356224693839324	0.0202024867367865	0.0778547072455706	1045.69910673882	0.0660310653608701	0.0554167789892101	1.19153560645823	0.233443387113732	0.309859742729178	0.420536670888341	0.103594187854203
BCL10	-0.0654561176136615	0.047066731831506	0.164313751450923	112.542042261535	0.0910511261171787	0.0719985053827406	1.26462522566483	0.206005705939862	0.278822773169268	-0.521886975297182	0.167674650806831
BCL10-AS1	-0.0327172779426684	0.0582407179574069	0.574279873537172	126.357172227776	-0.450601348701951	0.0945589222389475	-4.76529700246895	1.88575668054541e-06	7.79143931934155e-06	-0.216640754795949	-1.21958582325476
DDAH1	0.00191985874182699	0.129619590147001	0.988182576102498	41.6314923857985	-0.283637241920024	0.310102692179053	-0.914655851346988	0.360372328153185	0.447754290271919	0.106304565446858	-0.791963470005272
ZNHIT6	0.00700754610045912	0.0193798458695594	0.717658915535561	1148.92723680403	-0.0703190975479761	0.0406313041268813	-1.73066307023735	0.0835118755499489	0.127783747952926	0.153740496375416	-0.245620853946287
COL24A1	0.148300881077931	0.135047208593434	0.272142910363522	47.5562208932343	1.17224660143223	0.252477676696449	4.64297127877015	3.43434107170447e-06	1.35032218341616e-05	1.47111328408911	2.93679289057792
ODF2L	-0.0154080494749038	0.0197597092087105	0.4355256412084	1372.56570993271	-0.306509884187627	0.0646826699261847	-4.7386708764096	2.15124579553896e-06	8.80292339955265e-06	-0.0552551766058101	-0.850544043399293
CLCA2	-0.122391684285669	0.0798924756083575	0.125533518683317	35.3427374101807	0.179931001122215	0.137031119536768	1.31306670871894	0.189160470646201	0.259401004388492	-1.05273555494689	0.395310530390311
CLCA4	0.00525219271674688	0.0254780346046482	0.836676935143055	920.309150231867	0.261375544935484	0.0698853445564426	3.74006233487745	0.000183974624808283	0.000523325114132456	0.137374156229985	0.603903312132615
CLCA4-AS1	0.0190807405090874	0.0468293338229167	0.683675496078443	266.619019265282	-0.353952796909763	0.115630851295608	-3.06105847136669	0.00220556018416343	0.00501347806388733	0.266307007578793	-0.972053093303942
CLCA3P	-0.0924195972953033	0.132592135053915	0.485789204632717	14.9812864728621	-0.310463422439228	0.196230123736181	-1.5821394622195	0.113617736641616	0.167595535947096	-0.773285630444855	-0.860669700724073
SH3GLB1	-0.00228687779081136	0.0153170400750868	0.881314663722018	1667.25999847016	-0.0115679462048103	0.0206838014430572	-0.559275635895895	0.575973620533471	0.656252398693353	0.0670823315455747	-0.0951495575837989
SELENOF	0.00724085475869926	0.0214074207724183	0.735182026468537	1047.41674606544	-0.142197478993359	0.0364206519732422	-3.90430899199251	9.44949885717965e-05	0.000284622623355039	0.155915789906088	-0.429713131106101
HS2ST1	-0.0742772418844758	0.0267434072311837	0.00547950513841316	905.776765012869	-0.127186796245191	0.0406900117513936	-3.12574980371774	0.00177352370365711	0.00410713170647434	-0.604132249451582	-0.391268320395755
ENSG00000267734	-0.14549713882342	0.109877165569356	0.185443290435557	13.3001880277001	-0.151505844693051	0.131345986212036	-1.15348667334585	0.248710684409354	0.327041013229659	-1.26816324699367	-0.453553376306874
LMO4	-0.059558491616962	0.0385056332562142	0.121924146522081	371.425930371448	0.218882791322155	0.114793312905051	1.90675559214151	0.0565522443745646	0.0909536726276059	-0.466899441728075	0.495072428379167
PKN2-AS1	-0.098915484328	0.0392255279031533	0.0116785280589499	353.423734744281	-0.702336937071908	0.0732931953989594	-9.582566747825	9.46626051763566e-22	3.10528083549157e-20	-0.833851154008307	-1.86432178938672
ENSG00000286758	0.0360286365099725	0.0550575461974705	0.512866087149318	108.601148286065	0.180996244224162	0.0754842195550793	2.39780241871737	0.0164937593909893	0.0305096151466226	0.424323640168912	0.398038791995857
PKN2	0.0276728628141332	0.0113418746449912	0.0146919632027533	3547.34809316399	0.0279532774369427	0.0229204965912898	1.21957555874097	0.222625816429802	0.297689180712939	0.346417142392865	0.00607075247397423
GTF2B	-0.0155292935715565	0.022724990105579	0.494380936675288	527.517275900199	-6.12058787696169e-05	0.0271391756735414	-0.00225525931612167	0.998200564936439	0.998647437041615	-0.0563856168606653	-0.0656789158315626
KYAT3	-0.0401118474870223	0.0237040691641477	0.0906092806764845	825.008212870863	-0.231294311618826	0.0456234270011743	-5.06963914860828	3.98570651283172e-07	1.85805635036259e-06	-0.285585299817422	-0.657904674598382
RBMXL1	0.0895288171725084	0.031137112383811	0.00403632364125171	184.056147485432	0.193118443459156	0.0428118715229978	4.51086197797768	6.45647226564899e-06	2.40026639977693e-05	0.923141805610535	0.429085724557224
GBP2	-0.0247025634204925	0.125451393595019	0.843898407750496	28.8196733783481	0.738251255496913	0.301885612759821	2.44546684006522	0.0144664750961893	0.0270591799298674	-0.141914181072626	1.82525991079454
ENSG00000284734	-0.282814499538617	0.103987546473515	0.0065341985598412	18.9823256781368	-0.546262518830991	0.122395028373966	-4.46311035740718	8.07784220978472e-06	2.95630835264137e-05	-2.54846535265002	-1.46458970746449
ENSG00000286548	-0.31789950252873	0.108554704904626	0.00340631615602073	27.9822329876171	-0.991268874505122	0.140263361511179	-7.06719747641382	1.58093902396746e-12	1.68238261133871e-11	-2.87558643166906	-2.60432368198212
LRRC8B	-0.0144779236617242	0.0143707565189176	0.313715064132934	3154.45051576232	-0.406733922720689	0.0562083791822325	-7.23617952764697	4.61500343881201e-13	5.35412274361331e-12	-0.046582988100753	-1.10723417899624
LRRC8C-DT	0.0300902421559581	0.0178037804787475	0.0910080430852746	1781.00179355476	0.0238711124630741	0.0416429718181704	0.573232682991616	0.566487157907568	0.648004185109188	0.368955995786121	-0.00438433889939707
LRRC8C	-0.08115695287182	0.0246490891536994	0.000993033787438506	981.411213228503	-0.261621382308011	0.0464250700160812	-5.63534707039511	1.74706122198893e-08	1.0187201737351e-07	-0.668276421881988	-0.73557725695892
LRRC8D	-0.0332742386333752	0.0113501850388498	0.00337217318541936	6299.61046623676	-0.11825128912167	0.0270108512163962	-4.37791790322731	1.19818464188896e-05	4.27141476125441e-05	-0.221833673894931	-0.368383026919904
ZNF326	-0.00349396512021855	0.0167262177489618	0.834532920890004	1518.44714988651	-0.165849730847076	0.0263451284344334	-6.29527129692442	3.06862685753003e-10	2.34749298069841e-09	0.0558278445564427	-0.490290412009632
LINC02609	-0.0678391475827086	0.0294202571987526	0.0211181650411411	783.857025050981	-0.193758350318612	0.0765163230322852	-2.53224857965087	0.0113333614066946	0.0218009291186665	-0.54410556638663	-0.561768945715983
LINC02788	-0.0449100430686519	0.0678191657414918	0.507841244675084	61.7858634824058	-0.152274304026216	0.127626831677122	-1.19312139951456	0.232821831758462	0.309149488129664	-0.330322104213572	-0.45552152619704
LINC01763	0.023128779900153	0.0533257235540522	0.664487054379354	120.817210999825	-0.174848170566172	0.0979771931103738	-1.78458031931167	0.0743294160402424	0.115673859676833	0.304049601298682	-0.513336886143617
ZNF644	0.00745632362153879	0.00985603674517427	0.449335375616032	5815.6713068283	-0.0633903287385806	0.0221252112428564	-2.86507224915413	0.00416914108491401	0.00888389801145325	0.157924751026226	-0.227875145119987
HFM1	0.048329924944422	0.049947209150821	0.333234120782455	275.570059227636	-0.300221155574682	0.218573025489616	-1.37355080711432	0.169581177819259	0.236340216483686	0.539016825377859	-0.83443758207508
CDC7	0.0266509237528333	0.0730741643193913	0.715327430501036	65.3149823544967	0.1325334435579	0.165782760117342	0.799440445219347	0.424035066309523	0.511600682648243	0.336888917227306	0.273917642454204
BTBD8	0.0277484836641439	0.0146967455402707	0.0590165599639354	2688.31608608907	0.193996400210671	0.0326100389922614	5.9489778671135	2.69822118115575e-09	1.77348523076112e-08	0.347122206435722	0.431334315223626
ENSG00000273487	0.0223838089503826	0.0866281138173087	0.796106195183477	42.6869373491933	0.665074125538383	0.123100731495248	5.40268215679981	6.56517316731581e-08	3.49321922277595e-07	0.297103736109632	1.63784132652492
C1orf146	-0.213345557234677	0.104486724013575	0.0411670397240797	21.6110790719058	-0.278971426509577	0.143621259381053	-1.94241039043819	0.0520874384392052	0.0846178304785198	-1.90075968276082	-0.780013554516855
GLMN	-0.0570461565750291	0.0251251857809977	0.0231786569146957	587.36561324837	-0.262847533865097	0.04145363591172	-6.34075945533124	2.28635279288015e-10	1.78495263017953e-09	-0.443475252481005	-0.738717631404589
RPAP2	-0.0273329141800675	0.0125154730748752	0.028967409389397	2761.63051689544	-0.058531005106906	0.0194425182785426	-3.01046419339119	0.00260848701680788	0.00583880441799065	-0.166438710225813	-0.215429623464895
EVI5	-0.00900850568863819	0.013415279437029	0.501895150285933	3737.09518395041	-0.0728949869320155	0.0329316434238971	-2.21352411702353	0.0268615324213059	0.0469938816545755	0.0044120740762743	-0.252218127464194
RPL5	0.00690205882748835	0.0235806590755459	0.769751472612508	978.175970038857	0.239672289090809	0.0570915791383455	4.19803222660964	2.6924432316447e-05	8.96711998795529e-05	0.152756967584876	0.548317728402351
DIPK1A	0.0158803493323591	0.0136385983365446	0.244274854581442	3940.02851148136	-0.0516153472715327	0.0347293984920343	-1.48621483563476	0.137222304641055	0.197397840551399	0.236467608240295	-0.197717493984916
MTF2	-0.0314074275428145	0.0192720821993079	0.10316804243306	1114.32413936939	-0.103983367746909	0.0333436495672928	-3.11853588603295	0.00181752007207531	0.00419922768784731	-0.20442813858855	-0.331840549426686
TMED5	0.056776844044229	0.0264646668191183	0.0319222439774177	709.713357947576	0.26002570731652	0.0403526602020103	6.44383061772879	1.16495094171596e-10	9.5580509114263e-10	0.617773133054219	0.600446157476735
CCDC18	0.00355618334965837	0.0335541866312285	0.915595604075261	554.350380712441	-0.214166378489542	0.0545162301730126	-3.92848841179707	8.54814689899886e-05	0.000259451206074006	0.121561120262887	-0.614037239781325
CCDC18-AS1	0.00601996144602173	0.0148141695055124	0.684474360199498	3276.81159155449	-0.212583845845027	0.0482898977778413	-4.40224261444958	1.07137653565498e-05	3.85548907094197e-05	0.144532580449821	-0.609984115151218
DR1	-0.0575574567298342	0.0321251151128479	0.0731865825570724	307.016513598501	-0.0355446788415185	0.0440842866181989	-0.806289078676957	0.420076186230601	0.50764648218404	-0.448242447695142	-0.156557886780771
BCAR3	-0.0876357374221959	0.0568841574634132	0.12341414895315	141.680207064921	-0.344383361909723	0.148932417922889	-2.31234654424283	0.0207585936585075	0.0373663046140554	-0.728682487500624	-0.947544206975876
DNTTIP2	0.022074791382877	0.050442246216373	0.661658096863929	182.222911243188	0.354940508149606	0.0851390249417076	4.1689519981304	3.06003421047595e-05	0.00010086152583866	0.294222557500449	0.843538467990293
GCLM	-0.00494587359470181	0.0437369648922108	0.909965361731296	293.49462026085	-0.0608133404425449	0.0754924265895158	-0.805555513180319	0.420499185373525	0.507936126916275	0.0422907253792352	-0.221275057108937
ARHGAP29	0.0708014906241935	0.0881319295139912	0.421767843337887	53.3116054828162	-0.386727716365822	0.171113384588304	-2.2600670151916	0.023817091930281	0.0422255027300241	0.748534345284739	-1.05599501624471
ABCD3	0.00248331269939539	0.017337551581172	0.886106023712231	1621.62047385433	-0.155777909150073	0.0293526414317967	-5.30711723209088	1.11372553308394e-07	5.69216268738556e-07	0.111558025639786	-0.464494831279176
SLC44A3	0.183452142017971	0.105905600469515	0.0832338233454426	36.925401876343	-0.170142867380985	0.20289880696105	-0.838560215948665	0.401716143697201	0.489262294231116	1.79885213053658	-0.501285836013243
CNN3	0.0715645961382125	0.0292705971783159	0.0144879778561353	497.059403166959	0.345652757538679	0.0574115843495809	6.02060997714309	1.73760995644789e-09	1.17581342927235e-08	0.755649291212537	0.819751021399592
CNN3-DT	-0.0691255241581531	0.0444510434842683	0.119923827608335	225.323725374124	-0.361460819131857	0.0551180908848721	-6.55793430666636	5.45582321008611e-11	4.6580328247335e-10	-0.556099320341925	-0.991282364748819
ALG14	0.00063611343513301	0.0228501749164011	0.977790999756638	1018.53194815725	-0.0192590407781735	0.0395170057290416	-0.487360831694284	0.626002645519027	0.70127672765143	0.0943353445797633	-0.114847707227552
TLCD4	-0.0192256391016587	0.0252953435809811	0.447226748959951	642.2067963508	-0.00336205918018852	0.046522304239985	-0.0722676839660684	0.942388881889292	0.957516065662332	-0.0908491321858583	-0.0741329403742608
RWDD3-DT	-0.0290574732060063	0.0322005369196449	0.366849225144005	525.755394225875	-0.0938032385312561	0.0623295087110117	-1.50495712979499	0.13233509887204	0.191105565237022	-0.182517933863221	-0.30576757544751
RWDD3	-0.0542132677133754	0.0264762200791678	0.0405971371513201	472.448239793134	-0.10285157955712	0.0535290898789899	-1.92141468852974	0.0546794482056259	0.0882990854502918	-0.417062324386734	-0.32894185498016
ENSG00000228852	-0.070279080887468	0.0676115588840066	0.298593809054108	95.2380754635941	0.222745524203415	0.126433836342273	1.76175563953002	0.0781105926863895	0.120582089288254	-0.566854705544814	0.50496551831625
PTBP2	0.00175411180506451	0.00834455032380541	0.833503412032948	11578.5320558365	-0.0120506854337327	0.0280080094944005	-0.430258545725711	0.66700757845359	0.736937257712888	0.104759195283626	-0.0963859316108661
DPYD	-0.0142117518310632	0.00682889774118321	0.0374229750502718	30884.2679137838	-0.246649748264228	0.0346622662070277	-7.11579983810234	1.11265673661949e-12	1.21145414965184e-11	-0.0441012891117332	-0.697232456359623
DPYD-AS1	-0.0143254506478853	0.018125832488225	0.429333091337756	3286.87764788812	-0.208547646352709	0.0585909947065728	-3.55938053957145	0.000371730574400165	0.00099667054725947	-0.0451613796482089	-0.599646748885165
DPYD-IT1	-0.200157501431077	0.0924435070966244	0.0303733495768051	21.1661640266568	-0.568492938308049	0.13454420141836	-4.22532470604469	2.38596492632203e-05	8.03319791954525e-05	-1.77779856898088	-1.52152544337639
MIR137HG	0.113592744843105	0.0977012484197735	0.244969922181359	87.740921319853	0.565894430069955	0.225097339560944	2.51399874904671	0.0119370857310176	0.0228369415408382	1.14750598728838	1.38382592412367
SNX7	-0.0344741657464065	0.0456448086614502	0.450086849209292	181.517972449487	-0.0841211839901768	0.0998779272590903	-0.842239985336907	0.399653636350961	0.487115333425312	-0.233021401371244	-0.280970252076962
AGL	-0.0475445188286195	0.0258393622643699	0.0657677131064566	706.676171249564	-0.0753034912239595	0.0543193646994256	-1.38631023467688	0.165652193008176	0.23165909782542	-0.354885093519657	-0.258386700416689
ENSG00000228084	-0.0908461493095419	0.0766540686391812	0.235960311629535	26.9603533874942	0.0500836248160243	0.110208329463283	0.454445004837043	0.649508566286439	0.721864611964998	-0.758615316663561	0.0627501873948688
SLC35A3	-0.0727958612502174	0.0184206645092511	7.7546562655881e-05	1064.13427622574	-0.150639159738994	0.0284757009948048	-5.29009486953375	1.22252930961543e-07	6.20567262842266e-07	-0.590320341507522	-0.451333654555156
ENSG00000288826	0.0359388430134692	0.0356578048714956	0.313511338401289	328.680027094061	0.354380367910027	0.0768640103384473	4.61048501567405	4.01730597958286e-06	1.55794785906686e-05	0.423486435011103	0.84210385733046
MFSD14A	0.0233684104510982	0.0166404726372363	0.160226051167198	1173.91116916996	-0.0312552946430098	0.0240138568353089	-1.30155246853365	0.193069417263103	0.264012164741452	0.306283838086782	-0.145572073121114
ENSG00000241073	0.0613111532106033	0.0497643389587077	0.217937917734462	169.318766364572	0.188387992019909	0.0593297749284848	3.17526894796059	0.00149697684156624	0.00352144104914752	0.660049546926216	0.416970265639904
SASS6	0.05015141294499	0.0236211645484707	0.0337407968859936	385.599414638286	0.194400900076297	0.0382317317687303	5.08480497959806	3.68003998284248e-07	1.73181771027265e-06	0.555999783034551	0.432370305459864
TRMT13	0.0238498601760213	0.0159679608169539	0.135278333970597	1670.73988787275	0.0717706675674595	0.0273739465492392	2.62186044085244	0.00874512336950853	0.0172795441644644	0.310772717667458	0.118294246744725
LRRC39	-0.0548772525816359	0.0397805452175752	0.167740720170699	271.543006673182	-0.29001584509512	0.0813462290536548	-3.56520331020912	0.000363574240716647	0.000975856977874978	-0.423253101871316	-0.808300114765344
DBT	-0.0521315651651741	0.0241840370232328	0.0311134423682626	668.118918900303	-0.199360526160185	0.0355042085777427	-5.61512378803346	1.96421575420394e-08	1.13829008925958e-07	-0.397653211497213	-0.576117033235295
ENSG00000285530	-0.0486147590421954	0.0466051358137656	0.296892621779888	248.947746542642	-0.462062084817714	0.0650562890401834	-7.10249680138244	1.22522867261637e-12	1.32354309420154e-11	-0.364863662812445	-1.24893864070909
RTCA-AS1	-0.0774672449451955	0.0314161904265484	0.0136693034341199	457.630528281337	-0.351805061349597	0.0478694010643847	-7.34926808205551	1.99295119037868e-13	2.44208234280946e-12	-0.633874793398085	-0.966552391673527
RTCA	-0.0295415452973292	0.0273248203806672	0.279641532629586	594.233833556284	-0.536744778313082	0.0435207424242526	-12.3330795481552	6.01049183191571e-35	6.47322728740898e-33	-0.187031263529494	-1.44021321915013
CDC14A	0.0303671167239407	0.0920543405871168	0.741488741127948	74.1645641120296	0.123177182001925	0.205420713381524	0.599633697956985	0.54875038402898	0.631960793975143	0.371537483593231	0.249954728141075
EXTL2	-0.0298398007910095	0.0322385063664258	0.354656484872142	374.265401770027	-0.236250131983125	0.0474689600103239	-4.9769392868886	6.459757222512e-07	2.89878362510215e-06	-0.189812100086456	-0.670597340149735
ENSG00000273204	-0.0956742757202824	0.0610552574000468	0.117112060111773	58.3334117623424	0.102517670778712	0.0752305239649801	1.36271376797049	0.172972737004095	0.24025183611048	-0.803631186309255	0.197042344895774
SLC30A7	0.0233400536649014	0.018026680620202	0.195406314442839	1141.71135326247	0.00581759774592252	0.0212766061015368	0.273426960961707	0.784525030262783	0.835733562081214	0.306019448697937	-0.0506223393688986
DPH5	-0.00741997559800528	0.025353560638034	0.769781970539483	560.303523020984	0.000944409922986695	0.0312960266039017	0.0301766717845567	0.975926153276066	0.982105676299181	0.0192230084646361	-0.0631033694827083
DPH5-DT	-0.0719921714512675	0.0493741219714079	0.144814297568337	210.723804675112	0.0210727260760314	0.0654410002505367	0.322011063329653	0.747444313232731	0.804843066432258	-0.582827000996672	-0.0115514635898042
OLFM3	0.143776248863269	0.116941267166452	0.218894135892313	144.958636990024	0.167613400226528	0.693353893856604	0.241742927690535	0.808979364385403	0.854415446502318	1.42892709494609	0.36376314225448
ENSG00000233359	0.0639286698145684	0.0541990855953041	0.238192907644596	885.005202025085	-0.204079540341985	0.427574623396241	-0.477295726114364	0.633151553912359	0.707556162073082	0.684454414615143	-0.588203199467865
RNPC3	-0.00343455393761387	0.0137506095339157	0.802761610576589	2282.24996746477	-0.0968754071192075	0.041462230963377	-2.33647357771887	0.019466573123229	0.0352714497108633	0.0563817749683888	-0.313635901080365
AMY2B	0.00108964046210305	0.0318327251984597	0.972693586732796	492.277835973636	-0.843359613064981	0.0703240697593535	-11.9924744962988	3.89104931349486e-33	3.62313435555526e-31	0.0985638820682321	-2.22550390051233
PRMT6	0.0135084543326163	0.0570411665957423	0.812796907604276	97.3144230909329	0.31490856410385	0.108861518838571	2.89274453878255	0.0038189176936216	0.0082021396596068	0.214352835958407	0.741010119544977
SLC25A24	-0.0490748041466144	0.0429577766062974	0.253289337291229	280.347686850407	-0.247621787812753	0.138990470271167	-1.78157385416172	0.074818751280931	0.116341044481555	-0.369152972720652	-0.69972200843883
EEIG2	-0.113251943159891	0.0476837177982839	0.0175458461786617	142.822448028209	-0.191397464446012	0.0831006831780242	-2.30319965042871	0.0212676124934656	0.0381596122198091	-0.967519601570409	-0.555722331314522
HENMT1	-0.0448964681793961	0.0590894395447001	0.447370986143523	72.0565800338193	-0.358537590795735	0.0751402909256222	-4.77157576020878	1.82790200342244e-06	7.57164782603948e-06	-0.330195536391355	-0.983795499432247
ENSG00000285923	-0.0443063021017209	0.0766485644335821	0.563233890882116	44.021455586263	-0.332999676222376	0.103221164440664	-3.22607943852251	0.00125498519453554	0.00300356429824717	-0.324693021137646	-0.918388728255928
ENSG00000290126	0.0939788267046064	0.0850537631258555	0.269188025543692	37.3704215472012	0.258735081726078	0.105545236611035	2.45141410483159	0.0142296143677598	0.0266859378649753	0.964632237297119	0.597140654498962
PRPF38B	-0.0584705806062791	0.0195538296083529	0.00278761262527574	1147.92192390826	-0.49348660868546	0.0501542009105404	-9.83938732401874	7.61732917090011e-23	2.78492046865751e-21	-0.456756115709504	-1.32942197994332
FNDC7	-0.152024048730015	0.0886246701551754	0.0862775189484867	37.1267763423334	-0.114235787000405	0.15877814738889	-0.719467942402746	0.471852647501646	0.557768129018287	-1.32901801767467	-0.358098670002304
STXBP3	0.00797662599068584	0.0110525595052674	0.470479287288691	4299.63832304062	-0.0172751449715318	0.0238902599554285	-0.723104101996446	0.469615929333247	0.555644843455976	0.162775879939042	-0.109766625971292
AKNAD1	0.0023163022382789	0.0433495285349018	0.957386786108492	187.571511176076	0.327857058123622	0.0663802352852459	4.93907646929498	7.84934291476356e-07	3.46752045046066e-06	0.110000874789228	0.774173328036273
GPSM2	0.0122841486950429	0.0121673587818769	0.312687628704618	3622.07938716369	0.0530990063791876	0.0318029994741776	1.66962259085975	0.0949940578942742	0.143208008013647	0.202937811102204	0.0704730721803346
CLCC1	-0.00548215593305186	0.0176682787541197	0.756346214027346	1029.56923079151	-0.0181475669023981	0.0239369883259437	-0.758139104856777	0.448367711600749	0.535715962574229	0.0372906044663381	-0.112001041057827
WDR47	-0.0535041304432694	0.0204364747871563	0.0088428550193163	643.104321127682	-0.108347120321123	0.0334483872783802	-3.23923301351973	0.00119851615600771	0.00288347084337314	-0.410450560692854	-0.343016832645575
TAF13	0.0665977529906727	0.0349212760906856	0.0565099106595187	257.730028549884	0.279303609135587	0.0434950925087397	6.42149707072044	1.34940610922645e-10	1.09391682562872e-09	0.709340072136814	0.649820013333965
TMEM167B-DT	0.188939901196132	0.0684441663641217	0.00577135260521215	53.0806579052394	0.516929956305653	0.0891229071394332	5.80019181260452	6.62391067801214e-09	4.13197051994072e-08	1.85001820010376	1.25841990782304
TMEM167B	0.0168091073310387	0.0333659205507058	0.614415480645152	294.425431946811	0.101442725144243	0.0392624387714064	2.58370922231456	0.00977441626342278	0.019068857917664	0.245127043690856	0.194289233519404
ENSG00000270066	-0.117858801586027	0.0708891279078699	0.09639666358699	84.2500837838118	-0.0239730465422688	0.150808598432126	-0.158963393277992	0.873697714974215	0.905662883301966	-1.0104724409836	-0.12692104608419
ELAPOR1	0.217029441304804	0.0445200976737175	1.08883195333975e-06	354.815600840447	0.721621772091618	0.0823477072328634	8.76310702920982	1.8994116662293e-18	4.387297386156e-17	2.11191587393569	1.78266908714893
SARS1	0.0421986428639462	0.0228962078679155	0.0653230690278144	837.343327539092	0.00209068377147533	0.0390069239969731	0.0535977605318883	0.957255640785914	0.969291818417001	0.481850758996149	-0.0601675748978322
CELSR2	-0.0263420448778537	0.0225625525046318	0.243003771024846	1031.70781946374	0.393244146348442	0.0500444634108588	7.85789515055755	3.90642074612819e-15	6.03100087213124e-14	-0.157200169319936	0.941640342820172
PSRC1	-0.00493812759336325	0.0191680269293795	0.796697756836131	1247.78245459787	-0.00784162001974129	0.0817325317071076	-0.0959424583572439	0.923566273204331	0.944000790826541	0.0423629465592267	-0.085605827479486
MYBPHL	0.0139997852630215	0.0512060645742755	0.784545044175786	123.878633810529	0.12307104814665	0.0863798805555663	1.42476520406255	0.154225083736595	0.218394934419235	0.218933844663319	0.249682901999355
SORT1	0.0041769750923285	0.00701668482456257	0.551648421612467	18136.0474460633	0.303730080604869	0.035157219728881	8.63919510550377	5.6610428086189e-18	1.23726312142407e-16	0.127349179188394	0.712380197151908
PSMA5	0.0108341661193106	0.0278510024186088	0.697272794993951	449.957938764863	-0.0246727110128502	0.0320465596730417	-0.769902019579516	0.441358015835342	0.528766895050632	0.189418648374299	-0.128713001092735
ATXN7L2	0.0449389302582767	0.0702737284552941	0.522508070062562	44.5500794501547	0.0350612124532262	0.115543100958354	0.303447044110955	0.761549198617925	0.816507590166605	0.507400301332179	0.0242753352252687
CYB561D1	-0.017227941091036	0.0416709565937501	0.679293048794074	237.741784606751	0.479262889706398	0.059040573060357	8.11751757924925	4.75815901276033e-16	8.24286500291949e-15	-0.0722232500967726	1.16194839685203
GPR61	-0.203991730316874	0.118909090932802	0.0862486891536094	15.2365733841506	-0.0907803144004491	0.165050827018023	-0.550014295841949	0.582309568272944	0.662121125840087	-1.81354766356358	-0.298025372914131
ENSG00000290117	0.041112064537397	0.0756318443672567	0.586729555792076	30.6654457321746	0.377920172868577	0.099643082431077	3.7927386793758	0.000148994927026651	0.000432845515986751	0.471719858488041	0.902393143365791
GNAI3	-0.0133517241353049	0.0240058971985733	0.578084272725996	605.828105498898	-0.00355425014267802	0.0341516025900376	-0.104072719085658	0.917111640286825	0.939153330959795	-0.0360826724993312	-0.0746251728261158
AMPD2	0.0311846966655309	0.0504568557145489	0.536544509483853	134.024878083855	0.272027988762843	0.101321663615614	2.68479591684203	0.00725741061198838	0.0146277324601046	0.379160331245622	0.631185960991169
GSTM4	0.0128165464606944	0.0626873900474812	0.83800049518446	70.6895863831805	0.0328463388963887	0.125701349712325	0.261304584012499	0.793857631814422	0.842732199763554	0.207901713531294	0.0186026822175061
GSTM2	-0.158177166949598	0.151096427408291	0.295163050760706	15.8257704847659	-0.067773022888792	0.347422809731694	-0.195073613448499	0.84533531915212	0.883330693541505	-1.386387677067	-0.239099940809362
GSTM3	0.0831326570020779	0.123326011980058	0.500254995814368	22.963248284623	-1.20337759377315	0.4093113335882	-2.94000555328831	0.00328206364454521	0.00717758212075587	0.863506102654505	-3.14756876277423
CSF1	-0.00977643269770691	0.0287948850192163	0.734218207400314	578.776720309769	0.166033366361404	0.070445166482161	2.35691637414823	0.0184273961415524	0.0336065478137991	-0.00274782589253034	0.359716417406602
AHCYL1	0.0417127788573732	0.0228044660504504	0.0673772074860386	910.505965395417	0.265443815113919	0.0515614424687696	5.14810684892488	2.63128601477871e-07	1.26969315444572e-06	0.47732072209886	0.614322816664983
STRIP1	-0.00685890036878026	0.0265190676444342	0.795912763999555	354.636052531858	-0.0260780843305175	0.0435282267353063	-0.599107436402073	0.549101243032502	0.632201959230749	0.0244542901734239	-0.132312391745481
ENSG00000258634	-0.127945093869333	0.0635970572296186	0.0442401382677123	43.9490559166833	-0.257127813306294	0.0942840578158701	-2.72716108388595	0.00638818448000006	0.0130468458743383	-1.10451372739723	-0.724068492661976
RBM15-AS1	-0.0936493972156355	0.049347875676615	0.0577304483594566	100.246501066081	0.101385367097142	0.0771147650647768	1.31473352751549	0.188599474437295	0.258830229829581	-0.784751882194354	0.194142330190587
RBM15	0.0684595920335214	0.0352993405174334	0.0524524746273285	267.80530987427	0.337409814943687	0.046962681517665	7.18463690828153	6.73860269389759e-13	7.57213946961038e-12	0.726699249698466	0.798639498820821
LAMTOR5-AS1	0.0692037794912138	0.0275467410447554	0.0119970496533692	592.25064973878	0.300881557287546	0.0401756162742197	7.48915847945856	6.93166021877659e-14	9.07205134636075e-13	0.733637809863941	0.705084663592525
SLC16A4	0.132594064799135	0.0557140055313176	0.0173170812074881	181.214738084283	0.535889696080319	0.0878677195027741	6.09882331205148	1.06852096969287e-09	7.55657353487705e-09	1.32466807242641	1.30697889870861
SLC16A4-AS1	0.0890262152440899	0.0605580712489353	0.14153559039522	122.031488892803	0.568758189785449	0.0981551487575642	5.79448146108197	6.85325932755978e-09	4.26462131075926e-08	0.918455709810924	1.39116048058783
LAMTOR5	0.102820814984715	0.038536845812706	0.00762776811998273	325.90976210155	0.365918431473757	0.0495885043976311	7.37909795664733	1.59365550584951e-13	1.97856757872066e-12	1.0470720406421	0.871654723011482
KCNA2	-0.0450486415485786	0.103629204792578	0.663773009426517	82.7421527612301	1.43370433630515	0.311447138183928	4.6033633337111	4.15722036398762e-06	1.60663176972267e-05	-0.331614351055244	3.60642886214436
KCNA3	-0.051037465655614	0.115739866935441	0.659236864069688	45.4298132135744	0.797562485384767	0.248094950272804	3.21474695276051	0.00130559558713981	0.00311260673514941	-0.387452185941582	1.97716565980617
ENSG00000232811	-0.0527202083100572	0.113514099049423	0.642334303422228	17.9422348499922	0.0447016295004222	0.161616381452327	0.276590956304811	0.782094209710512	0.833817179390813	-0.403141527424265	0.0489660181719504
LRIF1	0.0777395070702662	0.035587191460078	0.0289269972627986	351.029916470113	0.209629556039783	0.0670362775145016	3.12710615523714	0.00176536172165398	0.0040914100155211	0.813222138719748	0.471373381183427
DRAM2	0.00543704666104097	0.0226016478644513	0.809896352361701	626.278305377932	-0.0602142290205706	0.0422410261200697	-1.42549162630217	0.15401513894202	0.218201335605471	0.139097673874702	-0.219740634884536
CEPT1	0.008202443913224	0.019029475711167	0.666440099926339	994.179212160019	-0.0176336464979576	0.0296100588480114	-0.595528924426366	0.551489970693062	0.634421060166692	0.164881332302929	-0.110684806946404
OVGP1	0.0500951924960787	0.0871963053551066	0.565622401093234	41.9379976260997	-0.541489900625377	0.13927771212403	-3.88784316146125	0.000101138941189183	0.000303077772474054	0.555475601978732	-1.45236625257001
ENSG00000260948	-0.191390326544044	0.0697693978634816	0.00608464988231423	33.9156754765731	-0.461123582180301	0.0923519540712772	-4.99311126459118	5.94143056423304e-07	2.68505802900299e-06	-1.6960563012147	-1.24653498213793
ENSG00000243960	-0.195559081313145	0.0627678036224846	0.00183573947221398	27.5756952167648	-0.480233508172743	0.0831869482964119	-5.77294296770659	7.78988142657481e-09	4.80564182692562e-08	-1.73492440559019	-1.29547862446212
WDR77	-0.0843237240010788	0.0571882490705893	0.140348660810301	66.4535969986947	-0.254611538016659	0.0705059995040115	-3.61120386644789	0.000304778959087241	0.000830109419646814	-0.697802358907029	-0.717623900578586
ATP5PB	-0.0351903848398224	0.0308363515562455	0.253787507887452	430.299898853847	-0.00659381566435071	0.0441151558516986	-0.149468261803655	0.881184151426603	0.912048298454513	-0.239699193666666	-0.0824099966800915
C1orf162	-0.231352729065681	0.0822684082577879	0.00492085263976399	40.987408812088	-0.863257541953001	0.159226802538685	-5.42155923619245	5.90814121991158e-08	3.16908937082446e-07	-2.06865265632274	-2.27646574698272
TMIGD3	0.0107187499798171	0.0984814768614012	0.913329187133844	134.040576792499	-1.04484964919626	0.221888037210976	-4.70890482573781	2.49051319442578e-06	1.0073618753381e-05	0.188342546083587	-2.74155279908978
RAP1A	-0.00956191679680905	0.0127280884804403	0.452505035204954	4082.35812343032	-0.202647799468306	0.0263600023360429	-7.68770036075525	1.49803139667071e-14	2.13912182984656e-13	-0.000747749877481316	-0.584536277196687
INKA2	-0.00266299923705244	0.0318913821261522	0.933452261353546	554.203903984682	-0.0764826716015366	0.0661562060174942	-1.15609216739714	0.247643459484556	0.325853372242945	0.0635754983447552	-0.261406773998275
DDX20	-0.113953518017312	0.0551558287282583	0.0388257818906448	70.4873055525256	-0.0254300245615557	0.0796028736788275	-0.319461137347351	0.749376856544397	0.806292696274719	-0.974060855804786	-0.13065260480809
KCND3	0.0527251179287724	0.0875795107012839	0.547157017489772	174.741680324191	0.326855347720533	0.349555009121321	0.935061261293755	0.349756729160468	0.436689070740335	0.579996165523355	0.771607784051403
CTTNBP2NL	-0.03121709564927	0.0286855805043169	0.276484562181569	563.4940656983	-0.186269257249545	0.049528790527346	-3.76082789961732	0.000169351919935266	0.000485826961585797	-0.20265354633882	-0.542588154924334
WNT2B	-0.0385649608196513	0.0377780066018093	0.307334507415161	273.499999030377	-0.252932072487971	0.0731532705734449	-3.45756342136516	0.000545083925416025	0.00140844203188144	-0.271162635071087	-0.71332251499685
ST7L	0.0494298483080514	0.0149022992728418	0.000910131860204884	1600.20089334089	0.0911558885778795	0.02340881220333	3.8940843211563	9.85703605383975e-05	0.000295926264602094	0.549272150641764	0.16794296458301
CAPZA1	-0.0189889493764362	0.0169116793317034	0.261509488715975	1349.04070747419	-0.125206118460491	0.0250065856114861	-5.00692579169948	5.5306236872467e-07	2.5114678760629e-06	-0.0886423146938	-0.386195481019393
MOV10	-0.136916014196583	0.088022288313823	0.119834213543755	46.2261289846506	-0.758315216800041	0.149164548178443	-5.08374963126548	3.70055666825686e-07	1.74055648816354e-06	-1.18815565092994	-2.0076913085581
RHOC	-0.0327954621960366	0.130117920111008	0.801006928697353	28.864116019632	0.176559395390675	0.186113151664993	0.948666947022019	0.342790029857984	0.429370150199751	-0.217369719172305	0.386675297315733
SLC16A1	-0.0112766199934857	0.0398028601265481	0.776937831717801	417.324780521984	-0.179883436082431	0.0860313217244616	-2.09090634058322	0.0365364606152402	0.061686546688003	-0.0167350809902167	-0.526233023707549
SLC16A1-AS1	-0.0465651521182394	0.0174256458797667	0.0075351323686989	2153.91810548951	-0.163115319961411	0.0354323251596112	-4.60357369228887	4.15302149006252e-06	1.60535606917487e-05	-0.345753799013422	-0.483287139029493
ENSG00000287807	0.030468545820967	0.0488683322523361	0.532967554399628	172.058425049441	-0.0999520857623739	0.0720736495323677	-1.38680483659269	0.165501281898553	0.231466159569924	0.372483175280147	-0.321515777701402
LRIG2-DT	-0.00483280634896074	0.0294770028685926	0.869769123793667	577.866991040057	-0.0714411151394788	0.0499611653283394	-1.42993292230026	0.15273627190713	0.216647022306861	0.0433449273537641	-0.248494524294444
LRIG2	-0.0204223689432549	0.0178610349250492	0.252871120988838	1274.85735185698	-0.237535428595693	0.0251576186416976	-9.44188843859764	3.66120463540855e-21	1.11507694159854e-19	-0.102007049350282	-0.673889194744613
MAGI3	-0.00202956187262824	0.0530018858209013	0.969454663688146	270.101476644353	-0.143543211648227	0.126077986681965	-1.13852715629351	0.254900425965194	0.333829742539429	0.0694814609065885	-0.433159772278332
PHTF1	-0.249553097798972	0.0619005403488238	5.54179220950229e-05	99.543269200777	-0.887605243139381	0.148799510533728	-5.96510862136329	2.44471355964463e-09	1.61517328231067e-08	-2.23834693453775	-2.33882418723799
RSBN1	0.0304903796661338	0.020675197323492	0.140284549899023	675.502132607966	0.112698959717433	0.0288499096358733	3.90638865562676	9.36857828128391e-05	0.000282352398032356	0.372686746902817	0.223118289115181
ENSG00000231128	-0.213584798003878	0.110290252831055	0.0527979246830934	12.2207548958882	-0.332313324785441	0.152387032078503	-2.18071918753722	0.0292041929592151	0.0505874006128135	-1.90299028535158	-0.91663087010141
PTPN22	-0.177441881350204	0.0963956706736724	0.0656558447953007	26.6332967376863	-0.536433542701508	0.129735164571569	-4.1348353353002	3.55209234045861e-05	0.000115546409866665	-1.56600556575567	-1.43941609390447
AP4B1-AS1	0.0971716763240073	0.066500091919852	0.143953376376345	92.8559415017403	-0.092011080274075	0.0926411634131872	-0.99319866983641	0.320613146455292	0.405897994934874	0.994401321624638	-0.301177565378267
BCL2L15	-0.249156470489638	0.0794241485288584	0.00170664750694913	29.1574228931773	-0.701720578869073	0.111150648394512	-6.31323873504025	2.73255461791379e-10	2.11574757293472e-09	-2.23464891138426	-1.86274319533905
AP4B1	-0.0403626276687847	0.0354032346464253	0.254251703625311	225.837987181658	-0.129098928200687	0.0703721546217497	-1.83451720207507	0.066577256687701	0.104971178680899	-0.287923492112228	-0.396165602705662
DCLRE1B	-0.131282080509665	0.0762612539246806	0.0851640980861555	23.1490097997259	-0.119105206414965	0.110975305695853	-1.07325864676051	0.283155083825427	0.364951812315693	-1.13562669810911	-0.370570048606643
HIPK1-AS1	0.0198013200971041	0.0586254704404788	0.735544297195515	72.8345609471882	0.00831524230678933	0.0639458006064331	0.130035783865888	0.896538115605441	0.923928316278192	0.273025455697995	-0.0442254636254573
HIPK1	0.0095623261709137	0.0248044705041033	0.699860950428928	536.400013784439	0.0626774193156403	0.0395344933619261	1.58538567174361	0.112878734610269	0.166615424154755	0.177560429169463	0.0950049524702163
TRIM33	0.00890621705964563	0.0149482541249107	0.551306731765945	1957.51824043679	-0.180424491182904	0.0189810396090729	-9.50551154725272	1.99067173992272e-21	6.24372445023481e-20	0.1714430826641	-0.52761875420832
BCAS2	0.0752450248953436	0.0356225806076327	0.0346620544422762	331.166671829957	0.150371968608597	0.0579493622816366	2.59488564995387	0.00946223940072611	0.0185387305212254	0.78996440375862	0.319605019266529
DENND2C	-0.200100755302736	0.053097460947749	0.000164194648299952	93.9547909244956	-0.243438841166462	0.0841745327074132	-2.89207238028448	0.00382709767284401	0.00821773386921753	-1.7772694866622	-0.689008798738376
NRAS	-0.130256667298988	0.0381798641726275	0.000645688935718754	183.659553704441	-0.195191335663077	0.0487130550425683	-4.00696149097007	6.15048863667427e-05	0.000192072657681372	-1.1260660811124	-0.565439055280144
CSDE1	0.0274210252486446	0.0151382906540833	0.0700838039737079	1874.08069946688	0.0806099187008292	0.0272907041839012	2.95375004461706	0.00313938167833767	0.00689083678886691	0.344069091398446	0.140933012905117
SIKE1	0.0755623017111894	0.0316957993091537	0.0171263127704276	279.523268670175	0.13171361939757	0.0452130316061091	2.91317823022895	0.00357770337834408	0.00774266807868726	0.792922588894772	0.271817938850551
CASQ2	-0.484119122500779	0.114953614451116	2.5375897483354e-05	18.1414619952106	-1.0954013213353	0.18297260117082	-5.98669590051165	2.14146625198696e-09	1.42908300309902e-08	-4.42536373836369	-2.87102388971784
NHLH2	-0.113994962298758	0.0489548361850431	0.0198816408945458	84.5104758464608	-0.298349140973531	0.0822673400274238	-3.62658061964902	0.000287199178753065	0.000787024358943486	-0.974447268713731	-0.829643046863347
LINC01649	-0.331876310255145	0.0948720689473755	0.000468505293460774	29.343738347985	-0.913366329916058	0.126318096639535	-7.2306847095905	4.80564876874933e-13	5.54292830243229e-12	-3.00590161009429	-2.40480253888512
SLC22A15	-0.0380995366913654	0.0116338869528114	0.00105708377440391	6003.25046702537	-0.298369520256157	0.0415880923366707	-7.17439785024876	7.26261248427213e-13	8.10999287906416e-12	-0.266823172905749	-0.829695241535377
ENSG00000237993	-0.0733213195465511	0.0682478919590983	0.282671115821466	86.4440739951869	0.0284224919555269	0.0802224628075932	0.354295928606628	0.723117118629953	0.785227698434058	-0.595219542597076	0.00727248750842594
MAB21L3	-0.0812856024805287	0.0542490765914162	0.134035166633427	48.9817635958367	-0.228440787896377	0.0905755993661099	-2.52210075887007	0.011665628822943	0.0223918952218784	-0.669475908706259	-0.650596334184592
ATP1A1	0.0548728505489878	0.018831797687744	0.00357012519468849	1556.42065323388	0.0614346936275355	0.0506633504258457	1.2126062155612	0.225280411371206	0.300721510826135	0.600020921182268	0.0918221289674076
ATP1A1-AS1	-0.00429117817549152	0.0222015095615762	0.846737205190032	1016.75928183336	0.134944459371457	0.0420379295605903	3.21006435811637	0.0013270525619965	0.00315912725743986	0.0483948910827764	0.280092647823842
CD58	0.00489357622449749	0.144656236418094	0.973013508299453	21.0975978201004	0.345666087038067	0.22053831539858	1.5673742969032	0.117027228232405	0.171887346889495	0.134030533488049	0.819785160425074
TTF2	-0.086671855727468	0.0274502053454534	0.00159171341148694	570.503162422206	-0.251142149995617	0.0524576966633335	-4.78751767557416	1.68856870139779e-06	7.04838460041786e-06	-0.71969557020964	-0.70873823108657
TRIM45	-0.276764226604711	0.072381024616408	0.000131457206123343	43.1617980981956	-0.646520766070671	0.10086522506144	-6.40974890678982	1.45759496005948e-10	1.17647325941053e-09	-2.49205458902384	-1.72136745714752
ENSG00000271427	0.0729020509764223	0.084952195175658	0.390807530939196	19.4119783347441	0.0150183908237406	0.115849201280838	0.129637413617842	0.896853301218783	0.924199857005557	0.768119282163876	-0.0270576052261464
MAN1A2	0.00895567558430025	0.0155323950953943	0.564222898927336	2296.41837388901	0.00402577601711627	0.0333970720806219	0.120542783133739	0.904053190665371	0.929369383170347	0.171904217752396	-0.0552114875339977
GDAP2	-0.0292294169869433	0.0227568358212871	0.198993779835411	659.433665389849	-0.0754602455861054	0.0279260304600778	-2.70214722045731	0.00688932502616557	0.0139550592360966	-0.184121081372331	-0.25878817394603
WDR3	0.0468479771634659	0.0424637619217816	0.269920332818181	158.97626255972	-0.0043490707884067	0.0541815832949719	-0.0802684329974222	0.936023763998592	0.953137372715545	0.525199629543706	-0.0766608383442245
SPAG17	0.499330232780368	0.192627915511337	0.0095364097783558	12.0443300720036	0.427393156400647	0.332385341363979	1.28583635682245	0.198500178815181	0.270301332687776	4.7439960120345	1.02910153625342
WARS2	-0.0581114918446766	0.0381825773367541	0.128024771015668	362.953328162456	-0.323921256483389	0.0398989834904321	-8.11853406142705	4.71848290683691e-16	8.19000363188644e-15	-0.453408089682768	-0.895137412225213
WARS2-IT1	-0.259766245442092	0.112689463229064	0.0211581098008224	14.6616839165512	-0.422334963618969	0.144638864137099	-2.91992726946923	0.00350113085103763	0.00760179953301564	-2.3335709787865	-1.14719099337178
ENSG00000227712	-0.00507055180957371	0.0674606933578196	0.940084978958862	78.8277655582327	0.249118911867759	0.110193244601281	2.26074577229451	0.0237750043147425	0.0421634289394868	0.0411282665306338	0.572512072564093
ZNF697	0.197720795865868	0.132739070483462	0.136343958110963	31.6047065528378	1.42651510966203	0.237061489410048	6.0174898639676	1.7714240294366e-09	1.19778815424612e-08	1.9318883866312	3.58801607825668
PHGDH	0.0244040563378786	0.0286593487692996	0.39447963455862	754.227275222937	0.635779829594507	0.0706974505721874	8.99296685310213	2.40644839971908e-19	6.12855904418486e-18	0.315939861204714	1.56281384900445
ENSG00000290569	-0.0312984023577014	0.0467882985240366	0.503535962343273	240.204197651809	0.446015472688988	0.226463944306655	1.96947674851515	0.0488983700615794	0.0799600265132858	-0.203411623463711	1.07679633046795
NBPF8	0.0389179508542156	0.0789115852797521	0.621882406826843	50.4886601251135	-0.100124068557317	0.18938969039734	-0.528666942467969	0.597036513129766	0.675465757709156	0.451262660985878	-0.321956253734901
ENSG00000290999	0.0773673179807107	0.0416346468868401	0.0631344226794158	256.792667196898	-0.00483527064863569	0.0928581199508393	-0.0520715975209876	0.958471644148017	0.969917827472345	0.809751969524984	-0.0779060756134074
NBPF26	0.117760917030626	0.119013765337235	0.322431734195261	29.3821022976055	0.0449368519480755	0.327633227300005	0.137155966500699	0.890907515541294	0.919503784946729	1.18636865986399	0.0495684612870685
H2BP1	0.0923205362427779	0.121522129097632	0.447433068916922	18.5112839652134	0.750763484603818	0.202835989590606	3.70133271772491	0.000214470029845154	0.000601080920766838	0.949170880051313	1.85730577357438
SRGAP2-AS1	-0.123342673614499	0.0904229281220863	0.172547380000146	32.9559599402907	0.189533625583772	0.107661580273227	1.76045739903472	0.0783302845336835	0.120869051173243	-1.06160226803995	0.419904420351256
LINC02798	-0.0639611307305867	0.0751206816031493	0.394522188717192	121.891204897355	0.165890391802639	0.178629629152423	0.928683514542182	0.353053126681395	0.440251363521656	-0.507948207144632	0.359350236204832
ENSG00000290735	0.0503605252778588	0.130332449733087	0.699200071159507	16.5257397083147	0.40902483532837	0.210873285860532	1.93967118053489	0.05241966416953	0.0850802320492835	0.557949477950738	0.982057265280692
H3-7	0.332269988412287	0.09235541192676	0.000321004560552021	42.9605621282522	1.07275534958188	0.12507764869812	8.57671503060487	9.76210802747751e-18	2.08017839469896e-16	3.18638099874035	2.68197954138574
LINC02802	0.0934719633292697	0.109441763846144	0.393060959962773	14.3520565148819	-0.0643567442876561	0.20855143647813	-0.308589311943699	0.757633952155359	0.813023997396969	0.959906409161887	-0.230350293217849
NBPF15	-0.105823781659676	0.0715735603369832	0.139265504432305	63.567215831024	-0.575253137305314	0.177447012243818	-3.24183050495602	0.00118764634077509	0.00286039893309674	-0.898261856152442	-1.53883941737573
SRGAP2B	-0.120561524699008	0.0614276487948956	0.0496858159609694	82.0158969171629	-0.164951359203778	0.135770352266145	-1.21492915390269	0.224393113320192	0.299693715817898	-1.03567174626105	-0.487989535470333
LINC01145	0.0894200480143599	0.14694874867783	0.542848080155085	16.9679897360885	0.877194653567911	0.301026407503197	2.91401229826853	0.00356815849568392	0.00772575240230559	0.922127677597277	2.18111665148434
NBPF20	0.0426944077259066	0.0574366573821498	0.457281731736074	83.2687518321572	0.0556751258158899	0.107207221927173	0.519322530843219	0.60353584409685	0.681359801765817	0.486473108226956	0.0770709349006929
NBPF25P	-0.134370444828607	0.0943014569692375	0.154185193631824	29.5961818102048	-0.236935895670272	0.190232696709073	-1.24550563477856	0.21294594555962	0.286610525838657	-1.16442159570968	-0.672353692981028
GPR89A	0.0940739727579498	0.0290971589501521	0.0012245545343724	359.125401716049	0.0981818522935543	0.0509763688833647	1.92602679328135	0.0541010284126421	0.0874993835680491	0.965519347942168	0.185937605442357
PDZK1	-0.115073378951866	0.080142812724427	0.151043887614172	50.3942466862875	-0.131803966827981	0.109037130014561	-1.20879893675099	0.226740100190667	0.302489329990952	-0.984502072451281	-0.403093648533771
CD160	-0.127024719060853	0.103574896393226	0.220046493316929	15.0317949549255	0.00715530861966868	0.138675711136207	0.051597417897073	0.958849476820881	0.969978730748914	-1.09593245406695	-0.0471962432885841
RNF115	-0.0273924421655025	0.0167066828085544	0.101086307871632	1690.66950184714	-0.214918328286334	0.0218901077311932	-9.81805712998282	9.41403614090468e-23	3.40008359852715e-21	-0.166993729669102	-0.61596310605179
POLR3C	0.00175144666309592	0.0296871718401	0.952954696518756	349.567330004449	-0.0276621888612043	0.0347814559223221	-0.795314288251265	0.426430704142761	0.513970749589718	0.104734346372633	-0.136369542232862
NUDT17	0.130458774990788	0.0873364923241748	0.135241305135282	37.8196471860112	0.456598700917918	0.106248244310966	4.297470550022	1.72758204683256e-05	5.95559426017595e-05	1.30475932947086	1.10390170687165
PIAS3	-0.0716974022027449	0.04352819227659	0.0995274999294291	99.5801853827782	-0.177984327148241	0.061438931807811	-2.89693069054324	0.00376832997736696	0.0081051736447746	-0.580078669047961	-0.521369095482686
ITGA10	0.273960044167637	0.123705350497224	0.026786324199283	27.7290050921808	0.840359626528195	0.147507229730805	5.6970741573943	1.21880923075303e-08	7.29490171657272e-08	2.64271817265409	2.0867761297499
PEX11B	-0.137410091766973	0.0435989510787962	0.00162332164219416	174.623332742011	-0.380028124734819	0.0584934199066648	-6.4969380374957	8.19712026820535e-11	6.84236579692626e-10	-1.19276226840666	-1.03883626761137
RBM8A	-0.00762408998342422	0.0314356836355935	0.808369670928292	366.76973893226	0.206489688263297	0.0353866058307609	5.83524990361748	5.37100042156669e-09	3.384657932209e-08	0.0173199127738543	0.463331666869183
LIX1L-AS1	-0.108051308814612	0.05109811910601	0.0344653455306687	140.658646440749	0.110693125889062	0.0735244537710266	1.50552802791011	0.132188376552847	0.190924527065099	-0.919030589923734	0.217981021001409
LIX1L	-0.0349193723416979	0.0401163186833524	0.384052860927104	191.022728546199	0.0868910218318604	0.055590089532483	1.56306677256001	0.118036890057237	0.173057529969106	-0.237172361879332	0.157019944124426
ANKRD34A	0.0603523472400853	0.137184918161516	0.659984712077076	10.952366378626	0.614701225802765	0.217264195751743	2.82927991736454	0.00466528748931475	0.00983677435239641	0.651109954025679	1.50882810122686
POLR3GL	-0.0249633743705529	0.044127667804476	0.571592301045353	142.202764118171	-0.0826525865751692	0.0647253576848374	-1.27697380951719	0.201611493871025	0.273662613880965	-0.144345896966388	-0.27720893418244
TXNIP	0.0452784169101066	0.0225212215437363	0.0443806389793761	1864.61368836736	-0.0871269313876804	0.112204831156832	-0.776498930477424	0.437454452059678	0.524957087791846	0.51056556370626	-0.288668462190305
LINC01719	0.116349265547059	0.052681008928016	0.0272051326608897	97.3428522591276	0.324237707844323	0.0932196369381145	3.47821251502592	0.000504769564528604	0.00131434172365895	1.17320688368762	0.764903580702556
NBPF10	0.16399920821019	0.150905918250884	0.277140861139392	15.1870716118074	0.0834083884049071	0.408397350345862	0.204233422019684	0.83817109474958	0.877485672655208	1.61747934572934	0.148100350984062
NOTCH2NLA	0.17678560299178	0.129607559320198	0.172565399415235	23.5658876774426	0.150733880962878	0.348754621041447	0.432206118194961	0.665591613044828	0.735714533078734	1.73669550366712	0.320531935928983
ENSG00000290578	-0.0885429051994741	0.0652249913439037	0.174622493496386	62.0232015107061	0.0479985021728296	0.0847727812592591	0.566201809824272	0.571256599777916	0.6521247360213	-0.737140622796727	0.0574098476734623
ENSG00000287978	0.136100351914109	0.105283502979915	0.19611362969033	44.1582384647262	1.73798931217799	0.204228845590315	8.51000899091609	1.7391986793761e-17	3.61971990569102e-16	1.35735954532508	4.38575239430424
ENSG00000289321	0.0102715913606707	0.0296038154203306	0.728614985547616	478.58612961747	-0.197006359363559	0.0630151885631759	-3.12633134733938	0.00177001996734831	0.00410061124481703	0.184173385544281	-0.570087627485053
ENSG00000290557	-0.0287652192812042	0.0467873684252688	0.538681936592388	156.160363063306	-0.621212985477069	0.0976907814249289	-6.35897242724427	2.03107857744142e-10	1.59892658773658e-09	-0.179793053969217	-1.65655009668877
ENSG00000291243	-0.140340003290251	0.0642143556452904	0.0288527431343386	65.0436653031834	-0.449172931521584	0.099159045457376	-4.52982306807969	5.90331019913887e-06	2.20931560325021e-05	-1.22007980402708	-1.21592741350512
NBPF12	-0.0263930294856786	0.0201926737562287	0.191192447081933	1068.08143402378	-0.250792207560327	0.0604245401599005	-4.15050254245477	3.31746083005372e-05	0.000108765018741428	-0.157675533107983	-0.707841971342097
PRKAB2	-0.0270270781844858	0.0240445508865516	0.260995330139638	455.278079540509	-0.0286324287091607	0.0391487916669872	-0.731374519875806	0.464550424344904	0.550800201858016	-0.163587195551418	-0.138854484984908
FMO5	-0.00737312538505981	0.0260999725053048	0.777563578922132	1192.04438299267	0.0744723357779749	0.0858078920626801	0.867896110576579	0.385451208380407	0.473155161193931	0.0196598245086682	0.12521366038486
CHD1L	-0.00201280355169537	0.0438972527759315	0.96342772724682	103.62349925824	-0.0590503027870502	0.0729590132559106	-0.809362683948667	0.418306559900198	0.50595255245895	0.0696377100033223	-0.216759629657845
LINC00624	0.038141575385695	0.0270866328301299	0.159091758356574	781.667691350211	0.141963973802676	0.0661495214156148	2.14610734536871	0.031864415385268	0.0547077708881034	0.444023990347659	0.298070771012121
BCL9	-0.0462173890438312	0.031066584804515	0.136833162880165	476.625671211967	0.200064173051286	0.0407173023227674	4.91349283077181	8.94680057327233e-07	3.90886853980847e-06	-0.3425113699854	0.446874872718873
ENSG00000289419	-0.0487600891147359	0.055110657221461	0.3762823282609	38.4700368950952	0.000566768227472834	0.0828473550798865	0.0068411143231588	0.994541623079006	0.996213308908924	-0.366218672819335	-0.064070571557653
ACP6	0.033309716694526	0.0408077715987847	0.414351936562598	280.881467553868	0.525993057981315	0.0675621637304693	7.78531990301107	6.95370328854356e-15	1.03945073070721e-13	0.398973322141413	1.28163199179117
GPR89B	0.089698208400496	0.0306763394344694	0.00345543327319246	541.975117963273	0.162128329957578	0.0604150886303389	2.68357348525285	0.00728399655290369	0.0146763541499845	0.924721153951798	0.349714981237391
ENSG00000290705	0.0330130297635055	0.0651039307869629	0.612097302168675	92.2809900764459	-0.43438814960565	0.0930641615369699	-4.66762008523645	3.04708661797216e-06	1.2091223838798e-05	0.396207110349053	-1.17806117173
NBPF11	0.00735965339049529	0.0269110043483925	0.78448335256478	515.190162587799	-0.359795242985762	0.0553038984449756	-6.5057844582826	7.7288979882377e-11	6.48719428327294e-10	0.157023429447406	-0.987016552144918
LINC02805	-0.0285943002984526	0.0848104084164257	0.735999639866373	41.0371210415044	-0.388777835728418	0.125445891901014	-3.09916753619314	0.00194065246717065	0.00446065631371521	-0.178199461342809	-1.06124570684625
ENSG00000227733	-0.0302937196167501	0.0297293935574267	0.308211468773827	585.835459785427	-0.341750359158763	0.0776934858530388	-4.39870029522425	1.08901092370696e-05	3.91145534043055e-05	-0.194044290578364	-0.940800656795067
LINC01138	-0.0872776797087424	0.0326904808154671	0.0075892055760111	504.526195569909	-0.885723774879551	0.149902626963496	-5.90866079415166	3.44900059634082e-09	2.23815726538589e-08	-0.725344074629205	-2.334005439662
ENSG00000291232	-0.142009714997388	0.061997842284853	0.0219889331191334	75.1140039831879	-0.471442760144755	0.144511050300214	-3.26233017589559	0.00110500358625342	0.0026812234140932	-1.23564764922417	-1.27296408267823
PDE4DIP	0.0382595986322504	0.0167928804847966	0.0227073658697192	1805.05400446143	0.221022468720604	0.0595005847738761	3.71462683199787	0.000203503781726879	0.000573312418801314	0.445124400450899	0.500552491741014
ENSG00000255148	-0.150149058522946	0.104036347723291	0.148953849498496	11.754320615466	0.127904704164452	0.145512535539573	0.878994402029833	0.379404311089562	0.466955133805534	-1.31153622296427	0.262062684702177
NBPF9	0.0299419066055147	0.0464442102058658	0.519131046480002	125.748922471938	-0.0193139631778089	0.0895744658888628	-0.215619071642271	0.829284688451407	0.870271874861133	0.367572963687432	-0.114988372465314
ENSG00000274265	0.0192771251702165	0.0202556389616359	0.341253317587795	1294.44874733731	0.272617466917847	0.0627279487575387	4.34602872113021	1.38624425935607e-05	4.8762504523877e-05	0.268138033851456	0.632695710845138
ENSG00000289614	-0.0250895279360697	0.118189611136025	0.831887031370998	15.9862446894176	0.0661660733707607	0.207721968171297	0.318531900854113	0.750081500395472	0.806613958741068	-0.145522111501287	0.103939965422865
ENSG00000291233	0.0134097128663581	0.0372169203109409	0.718613628045341	307.44816355242	0.276864562847338	0.0825915647068691	3.35221355631142	0.000801681528580985	0.00199616467520485	0.213432202860687	0.643573217339496
ENSG00000272755	0.0313513262197757	0.0582930117339069	0.590699206986349	63.5635594617949	0.0431362276538435	0.109412175945786	0.394254362286128	0.693393253782319	0.759821305002777	0.38071393064524	0.0449567683138993
LINC00869	0.0124615734301896	0.0686265269319888	0.855908129350405	112.863166332687	0.276347315355761	0.191539797470929	1.44276708550714	0.149086094056396	0.211974009029764	0.204592061233584	0.642248462014392
H2BC18	0.171596972684725	0.0728368695600571	0.0184774871541446	122.61341269486	1.27332445166364	0.141037286961624	9.02828237195257	1.74387359990521e-19	4.54474813689583e-18	1.68831841374203	3.19566977741571
ENSG00000290791	0.150580005615632	0.059099855822984	0.0108376249358155	175.685596033209	0.990163141177753	0.103868121090275	9.53288776945501	1.5296772250278e-21	4.90099810556398e-20	1.49236309496134	2.47044740314016
ENSG00000290792	0.191522062579365	0.062857692791088	0.00231202888970277	134.651130184084	0.916014871390381	0.0933041721020293	9.81751245151939	9.46502760422468e-23	3.41160813524857e-21	1.87409342729192	2.28054157112042
ENSG00000264207	0.2119953105298	0.0873478318819141	0.0152232361723482	32.1115911671484	0.558763210534551	0.131869803861388	4.23723395480198	2.26290309503852e-05	7.64478109091056e-05	2.06497928705536	1.36556170591507
H2BC21	0.115720099357327	0.052246366769915	0.0267674263536998	187.1969772948	0.821631980823976	0.0949565214271512	8.65271777520111	5.02872740647496e-18	1.1044666900855e-16	1.16734074415998	2.03881156969437
H2AC20	0.106891822511537	0.111365931583916	0.33714321997639	28.9309892754204	0.737176862477136	0.185365388845895	3.97688515135905	6.98238665428946e-05	0.000215896071610839	1.08502878173868	1.82250821475467
BOLA1	0.0918874185691937	0.0563455435598505	0.102935875994321	92.6840281262322	0.317557152166979	0.0632896452572177	5.01752144251059	5.23423611676806e-07	2.38840411678355e-06	0.945132632690611	0.747793586256316
SV2A	-0.0855724846507468	0.0626235450090989	0.171795051596759	114.811913293588	-0.410901137425385	0.19988961440439	-2.05564025249508	0.0398172048636073	0.0665780011739218	-0.709445394288016	-1.11790709662425
SF3B4	-0.0478036386075073	0.0452433624136029	0.29069920737166	99.6183535042108	0.104483885110333	0.0640415856515787	1.63150059523483	0.102784734357804	0.153323778126727	-0.357301041487193	0.202078141006005
MTMR11	0.0445493118171533	0.0662797318406691	0.501494066149223	55.920379364957	0.039022821198563	0.131699281662011	0.29630246046983	0.766999107093875	0.821249927329718	0.503767626570774	0.0344216624029259
OTUD7B	-0.0141554646921911	0.0109195947385271	0.194859721693322	4927.79297240234	-0.0871897198210711	0.0250428252015532	-3.48162474159119	0.000498381588254557	0.00129941170115429	-0.0435764862605573	-0.288829273625535
ENSG00000285184	0.031840476252255	0.0307206786365494	0.299991815935533	575.648436781595	0.392826094762489	0.054575997058202	7.19778136794393	6.12001693904944e-13	6.93369219495094e-12	0.385274605372043	0.940569644414326
VPS45	0.00967210617097675	0.0188818934948054	0.608481382043671	1165.59396755602	0.0163986361335622	0.0320403327518014	0.511812291732215	0.608782386912524	0.68572401166974	0.178583981941725	-0.0235225715064837
ANP32E	-0.117474990098765	0.0538955345792558	0.0292812296079337	110.900012242566	-0.192597918267905	0.0901280386098559	-2.13693675396197	0.0326031360996355	0.0557938994150745	-1.00689390835846	-0.558796889662296
CA14	0.012744643573146	0.0455154700153713	0.779472246320456	180.79804909152	-0.476488683815742	0.0814054854614891	-5.85327488822798	4.81986495698692e-09	3.05782632012109e-08	0.207231314552959	-1.28588751751756
APH1A	-0.03717884002573	0.0443935049221379	0.402320694046689	191.644732844978	-0.381254632134898	0.0555293905205705	-6.86581697657324	6.61117911492783e-12	6.45167359261352e-11	-0.258238898684745	-1.04197755342908
C1orf54	-0.040929576852226	0.101247061530525	0.686025605044372	18.1649000704763	-0.478543878547815	0.142652956891786	-3.35460188820923	0.000794792777128483	0.00198011500411135	-0.293209540646655	-1.29115120696947
MRPS21	-0.0709428330403551	0.0360389123426637	0.0490097894712676	261.016543577479	-0.219078166354046	0.0573068016402566	-3.82289990164359	0.000131891331088857	0.000386866811682788	-0.573043313267458	-0.626617130907415
PRPF3	-0.0235050286471361	0.0228900860022994	0.304484027077831	786.029984349131	-0.180604948860784	0.0416118286461563	-4.34023100490361	1.42333008032971e-05	4.99044816162672e-05	-0.130748758988052	-0.528080935801504
RPRD2	-0.0206902992404843	0.0144522777488579	0.152250039474862	2405.49912777783	-0.0391068257129061	0.024109553021655	-1.62204689891101	0.104793306668593	0.155994565913498	-0.104505143705761	-0.165681126841898
TARS2	-0.126181728257407	0.032911907777846	0.000126115508966586	262.897966335431	-0.428015372548319	0.0429955051147336	-9.95488647955544	2.40096737435137e-23	9.03673573024292e-22	-1.08807268385961	-1.16173944860929
ECM1	0.0248141028930016	0.085296081234491	0.771114594552203	39.5557729514271	-0.345801931251429	0.161947775801938	-2.13526817234183	0.0327391111491434	0.0559915348535012	0.319763001011704	-0.951177394801929
FALEC	-0.0119202803836349	0.0534316776963433	0.823462440054877	93.0968231221441	0.150569573103112	0.064944763243089	2.31842515984743	0.0204262259898455	0.0368533725145281	-0.0227363596962995	0.320111116658274
MCL1	-0.0504953404312676	0.039739059789051	0.2038450933776	253.035280276443	0.0242931446692545	0.0829189594501312	0.292974548044887	0.769541606231746	0.823380503693289	-0.382397587872954	-0.00330344547486194
ENSA	0.0289592286505216	0.0267451880189507	0.278904857015814	771.115763529886	0.6132055435354	0.0704202356874578	8.70780305616919	3.0982100959668e-18	7.03809404011366e-17	0.358410796220718	1.50499741460079
ENSG00000288880	-0.0850481733657362	0.036602486376535	0.0201489416228957	246.060066081415	-0.304753735156615	0.051752872659345	-5.88863418582785	3.89400307078123e-09	2.49971227646057e-08	-0.70455688755644	-0.846046258840849
GOLPH3L	-0.00633042515485357	0.0320149550722506	0.843253674832545	290.766727640057	-0.0588350316431714	0.0522657506493329	-1.12568997693947	0.260296767744449	0.339901074701283	0.0293816200147019	-0.216208285091001
CTSK	-0.0386928479111985	0.0696308171062561	0.578425748041566	46.4611137673732	-0.225007201597946	0.116353846471664	-1.93381833451242	0.0531354677264558	0.0861205793801835	-0.272355012435036	-0.641802358752866
ARNT	-0.015556360056987	0.0186346578734433	0.403825863510063	1129.42211604511	-0.134501219424725	0.041179356264518	-3.26622928636253	0.00108989961958022	0.00264780885974388	-0.0566379759076848	-0.41000175306569
SETDB1	-0.0167382707469785	0.0224702456414071	0.456327203848977	694.807334098886	-0.227518845186873	0.0265786077183701	-8.56022435778761	1.12648087251451e-17	2.37771251934055e-16	-0.0676577241551946	-0.648235088294095
CERS2	0.00151257292610559	0.0226243714657034	0.946696413764558	925.798034996656	0.0609232101461929	0.0390898884620331	1.55854141680056	0.119104958001474	0.174358698567631	0.102507165870023	0.090512136214141
ANXA9	-0.0925178081122015	0.0630791726566793	0.142459470899855	33.6953275483861	-0.00946148905910012	0.0795564386070314	-0.118928011670245	0.905332389146993	0.930544110127402	-0.774201315941707	-0.0897545767161788
MINDY1	-0.0355455977486198	0.0217747213683606	0.102590003375301	566.849700336208	-0.0111289924535106	0.0377208124047675	-0.295035863334269	0.767966483452723	0.82204812510622	-0.243011082511026	-0.0940253253178567
PRUNE1	0.123724845552807	0.0289435460454457	1.91398710801393e-05	190.150741633831	0.262487301045111	0.0420749601683076	6.23856326886855	4.41608009603497e-10	3.30475847454639e-09	1.2419743764694	0.606750701149342
BNIPL	0.245967425455069	0.0825093033485512	0.00287227023167513	29.1098839273747	0.387433119292981	0.107203928635042	3.61398247457826	0.000301529452306695	0.00082226106594556	2.38172416218175	0.926757353223503
C1orf56	0.0601821290266925	0.0452200212255117	0.183230630101081	185.824683964212	0.172163798439182	0.0706071507665782	2.43833374622837	0.0147551441777333	0.0275558829634928	0.6495228951433	0.375417455444434
CDC42SE1	0.0247491869155699	0.022908202218275	0.279980315879886	752.93198995173	0.0712436275358058	0.0493721970712875	1.44299082807554	0.149023054970166	0.211901230951771	0.31915774569538	0.116944411124744
MLLT11	-0.0678374709726242	0.086593944335822	0.433393781646022	46.1434357261426	0.0247838095246495	0.182753108090598	0.135613614365252	0.892126742181685	0.920496444665792	-0.544089934223222	-0.00204677262364325
GABPB2	-0.0177408194133473	0.0225240203055315	0.430907308940315	1032.37796395918	-0.030911851425822	0.049673163292499	-0.62230487001197	0.533741419519123	0.61777994938255	-0.0770051596279541	-0.144692458935933
SEMA6C	-0.13267757999972	0.121543247189047	0.275005441827389	22.1601654666681	-0.0499952871916075	0.220836532399037	-0.226390473752184	0.820897736460754	0.863490449663021	-1.14863787838707	-0.193568255462124
LYSMD1	-0.0032376300690713	0.0376523321889454	0.931476350703599	84.6260833656542	0.0501200751527645	0.0573637722492638	0.873723487621714	0.382268856702276	0.469963046356986	0.0582178286344067	0.062843542661902
VPS72	-0.00269271346974192	0.0344261698737022	0.937655399179778	162.368059085709	0.0625783911598951	0.0448024007088516	1.39676423963441	0.162484479222284	0.228031832917497	0.0632984525693182	0.0947513251858022
PIP5K1A	-0.0267066936622734	0.0187199576891907	0.153682868354861	1290.30367431868	-0.436370530201569	0.0345467623508151	-12.6313003160851	1.41913557282271e-36	1.69142038472829e-34	-0.160600035178746	-1.18313837228407
PSMD4	0.0371801760325644	0.0267935220567205	0.165241997803652	538.019271717656	0.280070347081658	0.0386224399433053	7.25149284956567	4.12202791257456e-13	4.82288056420209e-12	0.435060217596865	0.651783754470573
ZNF687	-0.196039052516543	0.0598534421239162	0.00105543119645213	58.6080061316626	-0.152103210010732	0.0767050884798607	-1.98296114410541	0.047371769921624	0.0777483248562191	-1.73939949992032	-0.455083326472928
PI4KB	-0.0571204372256862	0.0214442760199413	0.0077293747552088	689.465851552849	-0.142572455322454	0.0302437678408916	-4.71411022834553	2.42769224554063e-06	9.83064144185172e-06	-0.444167820943948	-0.430673506742225
RFX5	0.0444489341700173	0.0948850672310062	0.63946263504729	23.0648223255076	0.115870687682567	0.162992793498471	0.710894544449007	0.477149586963743	0.562882237923972	0.50283173825833	0.231241602577334
SELENBP1	0.0733027053896741	0.103295778292234	0.477928072959805	21.3263780439204	-0.0845205649840281	0.188595509912075	-0.448157885749413	0.654039254219891	0.725597075290489	0.77185485271559	-0.281993132046349
PSMB4	0.100099571377466	0.0379922343671138	0.00842023293486476	328.108664040461	0.167384549035637	0.060614563625626	2.76145762707219	0.00575439830577306	0.0118699818749984	1.02170005634078	0.363177016968761
POGZ	-0.0319551397156173	0.00981764440608554	0.00113444953715343	5961.56897101637	-0.182035758678972	0.0292880930316671	-6.21535032964251	5.12102657338279e-10	3.79575924871217e-09	-0.209534827535095	-0.531745473487471
CGN	0.0846920932711223	0.0392049820994592	0.0307542475688148	267.316409544876	0.236634368615866	0.0561674278946211	4.21301771303876	2.51981294024179e-05	8.4456722432776e-05	0.878045775777377	0.54053711778179
TUFT1	0.167558344000519	0.110010689195206	0.127731271135693	21.8508016491111	0.601388929563563	0.134302535615404	4.47786727784301	7.53924473976732e-06	2.76882944653985e-05	1.6506635623713	1.47473313581974
SNX27	0.0124314728628468	0.0178771263823042	0.486814502241737	1347.06319305296	0.217381151075255	0.0250823602797574	8.66669438803537	4.44846919748049e-18	9.86721244572658e-17	0.204311413400348	0.491226482394187
ENSG00000250734	0.0263512126607938	0.08873126813383	0.766483493610274	38.3588428870291	0.16549531023874	0.0961189903542697	1.72177537059812	0.0851102178390921	0.129906981518594	0.33409450914789	0.358338367777922
MRPL9	-0.0616360285248808	0.048182931215027	0.200823545805528	107.588771751155	0.0190581537358319	0.0567714319157503	0.335699718902889	0.737097317816984	0.796922236513026	-0.486269715551674	-0.0167111124599211
TDRKH	-0.0148813607444767	0.0321754864428572	0.643718384482373	196.655131050999	-0.0102442771778983	0.0507198149203037	-0.201977810723387	0.839934071153821	0.878713869979988	-0.0503445033516841	-0.0917594249671471
TDRKH-AS1	-0.0453867564504445	0.045582742108667	0.319395715453857	76.0223571394566	-0.0216442186707458	0.0649378358228755	-0.333306744773303	0.738902748605664	0.79829002535485	-0.334766823681852	-0.120956537460583
ENSG00000269489	0.0549689579811652	0.071121396308727	0.439587966177289	39.1803244068074	0.259608224824807	0.122488361714578	2.11945217644223	0.0340522713043427	0.0579410399142513	0.600916995408754	0.599376916614207
C2CD4D	-0.0499872591615619	0.0769708088779557	0.51605958209545	23.5941322710154	0.00736693318704005	0.113812535697424	0.0647286622857206	0.948390041466306	0.962659238138569	-0.377660404489436	-0.046654238199892
C2CD4D-AS1	-0.150148761541556	0.0696953507755502	0.0312120794755271	50.4526208157303	-0.431541105059598	0.091898600913152	-4.69583977091689	2.65513616557109e-06	1.06694817640099e-05	-1.31153345400704	-1.17076942554542
THEM4	-0.016379753095332	0.0238844385868768	0.492844382457918	754.734271740934	-0.0083450730871255	0.0491289451454827	-0.169860620097047	0.8651197516044	0.899064751449368	-0.0643150229706727	-0.0868952530307316
ENSG00000285651	-0.00342346898126205	0.0408723309398982	0.933247202147096	295.381217681971	0.16394820562013	0.0718009595180147	2.2833706780617	0.0224085429491579	0.0399541169686891	0.0564851274715568	0.35437598010979
FLG-AS1	-0.0890417684283403	0.0637174012035111	0.162278829515396	185.58089871207	-0.721438728688932	0.174041527528334	-4.14521027788315	3.39502013455657e-05	0.00011100250542356	-0.741791860185979	-1.91324459824661
FLG	-0.028012497166641	0.130760494982063	0.830369632703697	13.7430922766403	-0.267917376295897	0.234836351419766	-1.140868416138	0.25392468450671	0.332868859774964	-0.17277491945782	-0.751702326095251
S100A6	0.0335432146185153	0.0425952189873547	0.430996376646578	618.526227080936	0.947336132668673	0.18835500832937	5.02952451899818	4.91697625093361e-07	2.25457043893796e-06	0.401150380323954	2.36076043799376
S100A16	-0.0571238112176124	0.0879723005283006	0.516119535728736	42.919561775738	-0.134929958317669	0.14225145224633	-0.948531323842072	0.34285903415594	0.429415880958493	-0.444199278939827	-0.41109982341065
S100A13	-0.0490565203800954	0.0467863232531628	0.294397865084211	233.377598556044	-0.352511534525476	0.128678583435973	-2.73947322944285	0.00615377261445533	0.0126175199513266	-0.368982500868792	-0.968361784888631
ENSG00000272030	-0.0775727606545144	0.0982901995040106	0.429982427404165	14.7794733718573	-0.334716351372952	0.137046406040818	-2.44235774612915	0.0145916789983847	0.0272648450180939	-0.634858587319824	-0.922785413757996
CHTOP	-0.0203257662449721	0.0185011592820924	0.27193331645336	870.507632387956	0.152561790118685	0.0317250740308375	4.80887105166062	1.51785074058495e-06	6.37297687650958e-06	-0.101106357424808	0.325213509889985
SNAPIN	0.0612423710907563	0.0480319497814466	0.202297193021513	184.561740780206	0.416097746583334	0.0680869043234189	6.11127427099392	9.88387306083632e-10	7.01205883260443e-09	0.659408244964009	1.00017214645766
ILF2	0.0739465879254212	0.0404519567123593	0.0675480266073597	244.964302949533	0.177410114406102	0.0436724283687069	4.06229103882905	4.85934400053457e-05	0.000154225727039867	0.777858202634485	0.388854127690372
INTS3	-0.00741269596572627	0.023755465214578	0.75500882547364	667.212459057777	0.054147467236486	0.0485175250213007	1.1160393530526	0.264405289970789	0.344457067957508	0.0192908813722327	0.0731583517157349
SLC27A3	-0.220787428427858	0.102649559174857	0.0314852536693778	15.495388942095	-0.737235423920365	0.170198471177149	-4.33162189308401	1.48014966989672e-05	5.17242294730523e-05	-1.97014525286666	-1.95370251533206
GATAD2B	-0.0669627075135534	0.013184505719496	3.79638360750682e-07	3292.74241927989	-0.0956611183541791	0.0271626999934182	-3.52178238456997	0.00042865586308183	0.00113198072676174	-0.535933926179036	-0.3105259091831
ENSG00000284738	-0.0970390454240222	0.047998703672375	0.0432072112915061	156.11236331162	0.0255828372923891	0.114614686539958	0.223207322418233	0.823374153233867	0.8653899536458	-0.816355852122328	-3.31978776115935e-07
DENND4B	0.02408930022331	0.027476624022141	0.380638851377893	592.448701111584	0.338894040902475	0.0570005465670624	5.94545247919261	2.75694225097574e-09	1.80742990696532e-08	0.313005178261847	0.802440843969092
CRTC2	-0.0184746877936215	0.0403949879444676	0.647418783983065	210.473714848951	-0.0288104241844781	0.0556704933664175	-0.517516954535518	0.604795336591863	0.6823077571521	-0.083847508094645	-0.139310360475096
SLC39A1	0.00721080262800754	0.0530051493101895	0.891789926190975	118.26262181382	0.192748810756532	0.0625474523657304	3.08164127340443	0.00205862763418055	0.0047082186060995	0.155635593680326	0.428139034821444
ENSG00000282386	-0.158367244103217	0.0870897374178782	0.0689972916734971	12.9605882550977	-0.238354625799944	0.124586000232322	-1.91317343325471	0.0557258533665711	0.089786121709405	-1.38815989420507	-0.675987292611328
CREB3L4	-0.230213492280747	0.0673606560925628	0.000631699753486157	29.8967119107147	-0.310416351293657	0.112025108820068	-2.77095335646796	0.00558924326621723	0.0115599827757325	-2.05803078559208	-0.860549143830575
JTB	0.0420138875706429	0.0413247155293067	0.309307113428233	315.444762593643	0.274069626168048	0.0625090758038124	4.38447733619081	1.16264585813272e-05	4.14968709357093e-05	0.480128161140965	0.6364149279142
JTB-DT	0.0467195593644389	0.0694054273524274	0.500858320012348	31.1163243302366	0.0793420447740398	0.0884572620903236	0.896953431511635	0.369743766810621	0.457142397167378	0.524002304036999	0.137685780654742
RAB13	-0.200561351719631	0.120342839216748	0.0955973156520848	13.1534497535123	0.129449884658805	0.156356562993592	0.827914621429164	0.407718853807115	0.495157169949394	-1.7815639368274	0.266020144373754
RPS27	0.0291614387656549	0.024224869251668	0.228674212371674	1463.53873760676	0.492453274230752	0.105807605027956	4.65423325762489	3.25188509104799e-06	1.28536815515711e-05	0.360296137118926	1.19573112644155
NUP210L	0.00877798056795865	0.0253299642467561	0.728932931137029	1491.2173755563	0.972765565809775	0.0847024123926924	11.4845083903856	1.57830688497245e-30	1.17082865101815e-28	0.17024744760766	2.4258893705002
TPM3	-0.0714472761797507	0.0275781494586742	0.00957752528359375	497.725475753115	-0.393830981900655	0.0430425062928671	-9.14981528308262	5.70309806848698e-20	1.55190239373532e-18	-0.577746575915302	-1.07418763969119
C1orf43	0.0595417801173717	0.0231661209151095	0.0101637079531121	810.663020605551	0.225188720674201	0.0319881415443918	7.03975629098969	1.92576358980540e-12	2.02284379897421e-11	0.643552491600091	0.511222943606183
UBAP2L	0.00180371278071012	0.0193444684929331	0.925711478981495	779.690861855963	-0.102919553399221	0.0240549783268586	-4.27851366152788	1.88145444273235e-05	6.44010004349396e-05	0.105221658538315	-0.329115947094204
HAX1	-0.0180772099017859	0.041775434445854	0.665215695370723	244.656102471793	0.0844583223454346	0.0523166392126879	1.61436827014208	0.106447569872974	0.158141071479893	-0.0801415543884385	0.15078940332626
ATP8B2	-0.0592249929928051	0.063119233183465	0.348088497575502	143.798115129229	0.541998689017809	0.110605781329263	4.90027449292483	9.57028498313945e-07	4.16194490217872e-06	-0.46379000976319	1.3226250276058
IL6R	-0.0559202718045838	0.0644700372618531	0.385731704951103	144.036152106367	-0.270520161937708	0.127705567934387	-2.11831141204976	0.0341487027785238	0.0580732641557041	-0.432977871561216	-0.758368485323168
UBE2Q1	0.0580804291413514	0.0366448694249192	0.112976806113788	273.600777292779	0.286405668399247	0.0451054800987728	6.34968672924156	2.15753834518747e-10	1.69400397607649e-09	0.629927333630574	0.668009547322909
ADAR	0.00557841386721723	0.0193611818441858	0.773252110129812	1122.40163438494	0.155810499053226	0.0327117966359144	4.76312875099502	1.90614133445835e-06	7.86475762230472e-06	0.140415735413283	0.333533984190642
KCNN3	0.0292808133479133	0.0553720196739965	0.596943078327493	188.964213734754	0.175883501338417	0.135696569708011	1.2961528925667	0.194922815362888	0.266154573091878	0.361409146633754	0.384944222231725
PMVK	0.0941524273512418	0.0398448404537728	0.0181288121170157	301.446698711227	0.358987726750056	0.0791115044336863	4.5377436482828	5.68593192967549e-06	2.13512058472461e-05	0.966250832879448	0.853904055992389
PBXIP1	0.00824014844215181	0.126539376039405	0.948079058843815	21.7148619922683	-0.0133992186641222	0.268465762698508	-0.0499103443561619	0.9601938339746	0.970617740800514	0.165232876984006	-0.0998397455145184
PYGO2	0.0871464703743789	0.050523380358489	0.0845501635338114	128.887660297374	0.496148438060308	0.0686954197224101	7.22243841096225	5.10635338553574e-13	5.85952412237535e-12	0.900929584183013	1.20519504466261
ENSG00000271380	-0.00189560862491121	0.0679652406704126	0.977749202819839	75.9723546507446	0.522970570669049	0.0979221099089724	5.34067914953219	9.25990179051775e-08	4.80129130541985e-07	0.0707303971242553	1.27389090802144
SHC1	-0.046028689930187	0.0663106965824863	0.487596467693178	47.4073013808913	-0.436420531814265	0.102520611399686	-4.25690527842093	2.07276121080806e-05	7.04100796633601e-05	-0.340752001240794	-1.1832664345826
CKS1B	0.0179907714339856	0.0579222327362626	0.756103073968281	84.6838112233822	0.288536394679562	0.0773855305834973	3.72855742545097	0.000192579027635015	0.000545716889532224	0.256144492841508	0.673466685408935
FLAD1	-0.0183822199562407	0.0325521292221205	0.572277153270653	194.306338619232	0.112804503960388	0.0402291870637291	2.80404632044114	0.00504656543323402	0.0105449388517249	-0.0829853682582286	0.223388605163429
ZBTB7B	-0.0613886362576468	0.0355753020565911	0.0844199305764375	160.865753728771	-0.0329320589666759	0.0556073513729154	-0.592224915476122	0.553699987276822	0.636594750645339	-0.483963111062532	-0.149866540475509
DCST2	-0.241750253558391	0.10016378360601	0.0157979802230023	24.891923081242	-0.768526676506428	0.1170789252834	-6.56417604317892	5.23213596437569e-11	4.48203769866356e-10	-2.16559576994143	-2.03384452504229
ADAM15	0.00842095957016244	0.0323974220264091	0.794920206402494	394.618634120692	-0.148095883220704	0.0772022028200155	-1.91828571998088	0.0550747921106438	0.0888412102638356	0.166918700733548	-0.444819907914173
EFNA4	0.200689913942108	0.11971244673051	0.0936533805791006	17.3788382876535	0.147481737439842	0.187518479365428	0.786491752380499	0.431579449069729	0.519161444655404	1.95957147131294	0.312202665086105
EFNA1	-0.0734227858468468	0.0287858480603263	0.0107520502654945	573.994524547185	-0.0614473076600819	0.0675394868434073	-0.909798260720423	0.362928912020679	0.450429926352357	-0.596165581155093	-0.222898750719925
SLC50A1	-0.0115166919460592	0.0812979044726681	0.887348272355127	42.632088501784	0.384357414496075	0.122777988885986	3.13050749554951	0.00174504545960724	0.00404852358251469	-0.0189734332625586	0.918879970781828
DPM3	0.111996074293442	0.0592666571837352	0.0587983826412786	136.430337265351	0.341430231265126	0.080670209710631	4.23242027620676	2.31189875318239e-05	7.79851432252732e-05	1.13261915392568	0.808936441807866
KRTCAP2	0.040881538202184	0.0386653491355641	0.290366851689331	388.110494837906	0.51840978656193	0.0698212706386974	7.4248116916195	1.1294047985065e-13	1.43405532583091e-12	0.46957050642618	1.26220999485909
TRIM46	-0.0983526269822891	0.0423757758064063	0.0202888163505549	169.92227528716	-0.381693867269584	0.0686080711175492	-5.56339598318704	2.64574592591035e-08	1.49391549392791e-07	-0.828603256428973	-1.04310250636384
THBS3	-0.220836432226137	0.0792580171029728	0.00533138810650433	32.8017694102829	-0.58896140672501	0.127347600426724	-4.62483317119038	3.74900023425295e-06	1.46437898597278e-05	-1.97060214823514	-1.57394853478553
MTX1	0.0779679166637923	0.0628652093025895	0.214886816987013	61.9062063342195	0.248472819954688	0.0855767538605046	2.90350835648328	0.0036900712303126	0.00795983270457634	0.815351754975264	0.570857325627113
GBAP1	-0.0617580034047072	0.0697477603012741	0.375915142243828	55.2756589794083	-0.12887427839249	0.103943985499146	-1.23984353470407	0.215033272296215	0.288941363555937	-0.48740696938954	-0.395590237847372
GBA1	-0.0104978083463191	0.0525190491319423	0.841569952951098	80.5003608913239	-0.197593479323401	0.0559067330762593	-3.53434136553596	0.000408792740358357	0.00108465369725834	-0.00947369622004793	-0.571591337615969
ENTREP3	-0.0273603097021595	0.0535446549165495	0.609364251437745	103.109397963801	0.179937533662065	0.0769516247680513	2.33832013559734	0.0193706472415434	0.0351368132492201	-0.16669413710292	0.395327261292044
SCAMP3	0.0346615314067558	0.0333527783852078	0.298693271092633	355.880955493583	0.262741216134321	0.051972860794082	5.05535412367061	4.29592888884247e-07	1.98867469380439e-06	0.411577199855861	0.607401019173173
CLK2	-0.0690181038227045	0.0326860609736077	0.0347254543498164	235.241241552692	-0.120400593128397	0.0605480150638136	-1.98851428905642	0.0467548402743443	0.0768910895432552	-0.555097768309838	-0.373887745598186
FDPS	-0.0461789938180958	0.0271389944622033	0.0888353485256928	451.675987446359	-0.0562709775792392	0.0772327601808311	-0.728589492949463	0.466252807581554	0.552396798803381	-0.342153385473462	-0.209641323761344
RUSC1-AS1	-0.170448612022614	0.0883975991251228	0.053829745900639	12.8072559742645	-0.284581100115653	0.13725010760483	-2.07344901276885	0.0381305115832713	0.0640632728207617	-1.50080261254638	-0.794380845035916
RUSC1	0.0365373482690744	0.170433350595827	0.830251438778742	19.7186176186143	0.243241887035109	0.319395385729381	0.761569821929752	0.446316791881998	0.533683592133769	0.429066702029103	0.557460051878438
ASH1L	0.0011245110927284	0.0093507598971382	0.90427814609148	6221.7709141964	-0.0353211489463691	0.0203399563260731	-1.7365400584018	0.0824683877508532	0.126511913180861	0.09888900440952	-0.155985390202748
ASH1L-AS1	0.034923553282895	0.0596544820868875	0.558258285506904	87.467767110833	0.295222799908073	0.0734372546994044	4.02006857577244	5.8181203326064e-05	0.000182339947533776	0.414020206027855	0.690591661511313
MSTO1	0.0449750421477285	0.0263242062839686	0.0875426506158546	506.752215769817	0.0119397143741057	0.0356723574704069	0.334704943008341	0.737847672338048	0.797535712579179	0.507736996764305	-0.0349425985559174
ENSG00000287839	-0.225671593524339	0.0772602765212801	0.00348992086204988	21.9451922285536	-0.2159763619655	0.123632227903287	-1.74692606958803	0.0806501630664254	0.124031278735617	-2.01568360886789	-0.618672903147839
YY1AP1	0.0127756547833684	0.0186035274252178	0.492251045500702	1179.69696646322	0.096508296580144	0.0354816669492488	2.71994821207765	0.00652921411688817	0.0133100672727169	0.207520452922208	0.181651355862994
DAP3	0.0404193540025063	0.0203759595182748	0.0472916853409027	1046.46373229254	0.0157400868500078	0.0293175800110838	0.53688219982881	0.591348987214517	0.670310499202455	0.465261252294245	-0.0252092238043462
GON4L	-0.0129919329435355	0.0206638474043181	0.52952735004686	965.45610394876	-0.188443962201767	0.0388798937147626	-4.84682297704469	1.2545427538362e-06	5.33934650327507e-06	-0.0327280972437353	-0.548157929573606
SYT11	0.0166597768435731	0.013386454088172	0.213306402280845	4075.32222673445	0.0371095474299124	0.0510546867678513	0.726858781812759	0.467312469343083	0.553358877130457	0.243734735125172	0.0295214557229985
RIT1	0.00472674068670815	0.0363043973187308	0.896410196061773	143.818323369751	0.145486684332323	0.0578078165680629	2.51673031381538	0.0118449455761931	0.0226825125333312	0.132475013565313	0.307093008159606
KHDC4	0.00658090256539059	0.0228737583935576	0.773572297713232	604.380860959858	-0.0777161701966487	0.0311254160866209	-2.49687168776692	0.0125294284301576	0.0238273717130472	0.149762611762226	-0.264565965408562
ARHGEF2	-0.0255456534431914	0.0126821927011114	0.0439787683843254	2852.28876097088	0.0451821586264037	0.0269242400779947	1.67812196353617	0.0933232918529225	0.140986463727104	-0.149774876367797	0.0501967317643365
ENSG00000285677	-0.170537067342436	0.0826730727544127	0.0391327229789506	15.4320029302628	-0.133068433809554	0.112924436851407	-1.17838474576281	0.238643256247057	0.315730343756744	-1.501627340983	-0.406332155040878
SSR2	0.0151399413105955	0.0418306997440996	0.717401551168784	230.284861458103	0.172861612961224	0.0454115360412185	3.80655727664274	0.000140914669288481	0.000411309788986036	0.229564286297814	0.377204672432557
UBQLN4	-0.0161456645748458	0.0382123685925447	0.672642171329109	179.51900335381	0.166483276418902	0.0538528294445955	3.09144901272424	0.00199182186501746	0.00456711444180865	-0.0621324582597909	0.360868710562575
LAMTOR2	0.000412373088303084	0.0516108507764929	0.99362493323309	115.653564446586	0.0651395261307003	0.0602075168903751	1.0819168352235	0.279289483485112	0.360515334710962	0.0922492628514612	0.101310810241089
LMNA	0.0276787828657654	0.0274032612030891	0.312469257087836	723.188763348429	0.253042979159014	0.05806431955845	4.35797717226825	1.31270071580233e-05	4.64538071993547e-05	0.346472339015717	0.582562249944955
SEMA4A	-0.318301094930404	0.146527959868685	0.0298338611704573	17.1561400838984	-1.19381706248877	0.24910300470146	-4.79246351893471	1.64745735675342e-06	6.89287213293649e-06	-2.87933074771767	-3.1230826803165
SLC25A44	-0.128485654699518	0.0308404930717914	3.09807410881544e-05	246.281500862842	-0.162099635256811	0.0426089270116788	-3.80435853764588	0.000142172131677549	0.000414709311491471	-1.10955373956698	-0.480685804575566
PMF1	-0.0794412840299993	0.028513862739173	0.00533532745736029	450.002386785206	-0.219760501418195	0.0465341585927221	-4.72256312489907	2.32890769915038e-06	9.46692028143142e-06	-0.652280087410137	-0.6283647024751
BGLAP	0.327199779385988	0.106162281050548	0.00205565203556178	40.2489328496504	0.829987970252665	0.142696436377433	5.81645899030962	6.01072802394847e-09	3.76391578326273e-08	3.13910803005905	2.06021262368192
PAQR6	-0.0229789313355031	0.0251476301402597	0.360842283016854	748.97250047407	-0.486814387391282	0.0524528597463563	-9.28098848652574	1.67913445996285e-20	4.85753493126471e-19	-0.125843599929097	-1.3123333312139
SMG5	0.0345125152593671	0.0209363673221187	0.099260749348997	860.251233608054	0.102442130193485	0.0371349637416198	2.75864360353934	0.00580417972128026	0.0119643866086762	0.410187822094121	0.196848873116459
TMEM79	0.090055830289547	0.0517944320963471	0.0820846538250779	122.778779021403	0.222671832905636	0.0653275948328193	3.4085417268993	0.000653110958648815	0.00165762602480459	0.928055503339203	0.504776782864195
GLMP	-0.0826108154424966	0.0501646323887528	0.0996003958203652	86.7408256499565	-0.21869528614921	0.0802739140472973	-2.72436306046264	0.00644256412083037	0.013149921378263	-0.681831760412219	-0.625636512154317
CCT3	0.0340845823103525	0.0265194729372214	0.198699275844722	1016.04605561768	0.844957901534942	0.0574935043295924	14.696580272635	6.77981669432574e-49	2.52519922627408e-46	0.406197915407526	2.09855306323083
TSACC	0.0553215390333327	0.0723020478703783	0.444185299978043	87.7041759884089	0.531496091107525	0.0848659335313523	6.26277316458403	3.78190568383916e-10	2.86010616817583e-09	0.604204345683719	1.29572615862018
MIR9-1HG	0.00673724293148251	0.0339162463089388	0.842541599150031	509.712137533287	0.849387138002187	0.120789462253367	7.03196389947094	2.03646500764415e-12	2.13286007068905e-11	0.151220278140782	2.10989706139743
MEF2D	-0.00233205289977482	0.0253111843106475	0.926590563094623	734.147899698625	0.236466160716363	0.0444362849172296	5.3214655805908	1.02934588463307e-07	5.30335611685013e-07	0.0666611336225449	0.540106309872193
NAXE	-0.0602438306209544	0.0257438863816933	0.0192774500997305	531.997474878911	-0.229043656873827	0.0559455137998146	-4.09404867910224	4.23905251472881e-05	0.000136256348181089	-0.473289318181641	-0.652140380122412
GPATCH4	0.0305125629293614	0.0442743717458814	0.490716376423575	201.31403115911	-0.123100455797198	0.0641375037272096	-1.91932096891033	0.0549437258740709	0.0886697897794403	0.372893576385067	-0.380802534951032
BCAN	-0.117171432274889	0.108984802665544	0.282322274549133	113.251250516403	1.39709417606418	0.304520806025361	4.58784473317015	4.47845512770516e-06	1.71999614979834e-05	-1.00406363461105	3.51266426101647
NES	0.0553361848966801	0.0592143308800969	0.350042616752668	177.058814871005	0.341834429590339	0.122246993597924	2.79626041941488	0.00516977248587879	0.0107696565488862	0.604340898917667	0.809971659749846
ISG20L2	-0.0817324581082477	0.0377146185715324	0.0302249899634115	144.113664117834	-0.0280245637739008	0.0493619914729904	-0.567735679571095	0.570214460508116	0.651350975973682	-0.673642244252714	-0.137297643582982
METTL25B	0.0458618976302555	0.0271449730529691	0.0911203672545733	317.786731890805	0.171359038149016	0.0492811986560051	3.47716863271009	0.000506738996821612	0.00131912752414188	0.516005746875569	0.373356332873149
MRPL24	-0.0171923752136175	0.045124053887425	0.703201428461628	173.876571091521	0.075260735238547	0.0527169272476685	1.42763888503907	0.153395825239586	0.217375599527054	-0.0718916455020495	0.127232880198798
HDGF	0.0761535842649855	0.032681022114912	0.0197951521448508	343.864928037487	0.211621103416193	0.0454900013418383	4.65203555009701	3.28674398305404e-06	1.29771221133039e-05	0.798435513806234	0.476474059359848
PRCC	-0.0486137093296255	0.0203557507396373	0.0169308865131009	606.178964883072	-0.149217486699637	0.024690864620724	-6.04342897633457	1.50872807435930e-09	1.03265851888957e-08	-0.36485387563618	-0.447692517652391
ARHGEF11	0.0212945576021392	0.0243506274979872	0.381847498854822	1178.45759561297	0.288783414811925	0.0461888989208619	6.25222556845778	4.04644377710641e-10	3.04599249882562e-09	0.286947913222551	0.674099344321902
ETV3	-0.0308077473328521	0.0498231710217487	0.536350078876254	105.53262142276	0.0400404291106608	0.0719961123152908	0.556147100489437	0.578110298680043	0.65818352670202	-0.198836916680872	0.0370279225054334
IFI16	0.0113771908799891	0.0329557257237305	0.729924074332391	681.488093302786	0.140071913240262	0.100852009818381	1.38888568995808	0.16486751264334	0.230724179337584	0.194481633425128	0.293224894818822
DUSP23	0.0202534077201883	0.066995628588133	0.762416219605901	44.2317315398489	0.421706159541226	0.0893689985366559	4.71870745388578	2.37347848758516e-06	9.62637214179844e-06	0.277240572655976	1.01453620825077
SNHG28	-0.116586634250954	0.0721006832009909	0.105878791315004	55.5004272040548	-0.161054437499696	0.124562216904147	-1.29296380156456	0.196023579050817	0.267424390958044	-0.9986111693326	-0.478008882372807
VSIG8	-0.143977713318919	0.0953177252138673	0.130915115289202	24.6800674792345	0.0997123767964814	0.124276133968978	0.802345338658277	0.422353222803544	0.509709120918169	-1.25399662113756	0.189857528725644
ENSG00000272668	0.0612831010714306	0.0938482232233697	0.513754826963177	39.7271263027847	-0.187298837174294	0.223588743978897	-0.837693498524111	0.402202865797393	0.489788354657434	0.659787997966464	-0.545225077307025
TAGLN2	-0.0541041946518328	0.0909405490155672	0.55188339878727	58.8642286675557	-0.154847327000304	0.160791063143268	-0.96303441231887	0.335530254109525	0.421635614182195	-0.416045362877744	-0.462111458370794
KCNJ10	-0.0147120054573041	0.0162650208969042	0.365720752293277	2144.74867696281	0.11495477146817	0.0525546013363617	2.18733980555637	0.0287177269103348	0.0498413281917257	-0.0487654901108112	0.228895791525313
PIGM	-0.0352106893096684	0.024550610059588	0.151512822314789	774.109843568779	-0.167841883972662	0.0528104238096674	-3.17819611858402	0.00148194473010306	0.00348975340948136	-0.239888505894652	-0.495392641608651
ENSG00000225279	-0.00254418095163983	0.0392409335406482	0.948305475026919	280.905643379355	0.291271081047987	0.076401765636244	3.81236059955415	0.000137645863042204	0.000402557294203912	0.0646833211299582	0.680470663945426
KCNJ9	0.00574030011947629	0.0393320611371598	0.883965159132622	243.366992574485	-0.0286172481657029	0.100639935724342	-0.28435280646529	0.776140021785229	0.829150362084035	0.141925109818418	-0.138815605133171
IGSF8	-0.000663202231057278	0.0206654977123029	0.974398487224659	1090.73264862625	-0.246392566048933	0.0489041277236248	-5.03827749349479	4.69740080032765e-07	2.16332126502467e-06	0.0822209507793615	-0.69657377069216
PEA15	0.0024711030425702	0.0226883570261512	0.913269886872877	1537.77833471594	0.235726965608068	0.0590097648843886	3.99471114772109	6.47731736785167e-05	0.000201604247741038	0.111444186797697	0.538213110442613
DCAF8	-0.0349054167893244	0.0149174598300822	0.0192887219382748	1718.6014134683	-0.211675829139636	0.0223000460445681	-9.49217004828546	2.26273875485659e-21	7.08463107869108e-20	-0.237042244878857	-0.607658536032251
DCAF8-DT	-0.218974702056144	0.0673437783974864	0.00114759363579695	19.6766831185619	-0.233073673682725	0.10383061344193	-2.24474907694807	0.024784245527676	0.043723380850976	-1.95324398576834	-0.662461911526204
PEX19	-0.0296182210408854	0.0352294495855312	0.400502933705018	226.453752731601	0.0871892986322521	0.0438919076690409	1.98645498139856	0.0469828268384537	0.0772163061424779	-0.187746163054335	0.157783879737664
COPA	0.00997608457558453	0.0121085688086789	0.410004136318956	3851.28784170911	0.227340248580225	0.0456999095398698	4.97463235418196	6.53715871864714e-07	2.93130984629981e-06	0.181418177046163	0.516733358053868
NCSTN	0.0551966269214927	0.0301393546963097	0.0670437675704188	415.981627698898	0.207372793650553	0.0501956299096175	4.13129178822837	3.60730341433435e-05	0.000117235721580566	0.603039706056378	0.465593444032817
VANGL2	-0.153051167702572	0.0536081050358138	0.004303675859541	81.0969983824035	0.106534734690634	0.0916935286934276	1.16185663490852	0.245293704466729	0.323237329435851	-1.33859453863658	0.207330701814385
ENSG00000228863	0.311234546790671	0.178166390463512	0.0806588932919844	13.2051342186558	-0.0421450476279081	0.345450603698747	-0.122000214145409	0.902898848674505	0.928705752267763	2.99025342928157	-0.173462509499694
USF1	-0.068095292326275	0.0504570859421068	0.177154443309644	93.6670947021831	-0.0850747399676641	0.0939773532351165	-0.905268525224589	0.36532314666355	0.452678626008522	-0.546493776099028	-0.283412464711207
ENSG00000289121	0.0257971590202013	0.0530656219433009	0.626870078378031	117.620481005749	0.0491729936078748	0.0792789034822946	0.620253200384598	0.53509110101268	0.619061586999592	0.328928694432236	0.0604179121072233
ARHGAP30	-0.0264797623090489	0.0676949356123364	0.695676665889891	81.1091891115434	-0.315047476513311	0.0949333185898195	-3.31861859664407	0.000904638982501116	0.00223231687082884	-0.158484201551741	-0.872410212073273
KLHDC9	-0.252263488235053	0.181373543145535	0.164270757325267	11.2797587083635	-0.660264746179012	0.305139548149345	-2.1638124267519	0.0304787480332346	0.0525507818823578	-2.26361772742505	-1.75656803546475
PFDN2	0.0167771186872381	0.0263866202709321	0.524894298948118	681.50695245701	0.19963113226157	0.0459793464480295	4.34175662951654	1.41348052715885e-05	4.9598046839148e-05	0.244828792050994	0.445765784513507
NIT1	-0.0438330613326235	0.0376597975108782	0.244455682332311	150.501629648397	0.0126091620180166	0.052535127739968	0.240013921359969	0.81031946432158	0.855289372012115	-0.320280679173002	-0.0332280337767916
DEDD	-0.0552639745351787	0.0362260428218113	0.127126547876944	242.207507731795	-0.02255587117746	0.0549607741266622	-0.410399444619865	0.681512953621784	0.749438030989906	-0.426858770730996	-0.123291428460695
UFC1	-0.0148587988801533	0.0464647314776576	0.749130100087949	187.719538362369	0.107929083889201	0.0620942044031063	1.7381506845396	0.0821842660463159	0.126130166398492	-0.0501341439167938	0.21090185789718
USP21	0.112180499459691	0.051404865396913	0.0290878844032523	130.904024396955	0.407013677847987	0.0886571582928674	4.59087213807903	4.41397692473629e-06	1.6966905925701e-05	1.13433867378431	0.976906362424427
PPOX	-0.054447698520594	0.0314928347301718	0.0838284915082152	184.146999326308	-0.0671525067051658	0.0482065765941733	-1.39301546489162	0.163615114200454	0.229402479152672	-0.419248080467024	-0.237510697493623
B4GALT3	-0.0462214962872017	0.0536418614912495	0.388870026385742	74.2742238055483	0.0711742370246329	0.0707720956412416	1.00568220256512	0.314568467089689	0.398996456518585	-0.342549664577637	0.116766690689779
ADAMTS4	-0.0300514920037251	0.0212432073152132	0.157174057874244	1114.691748315	-0.400621719927761	0.0586686643648809	-6.82854679350044	8.57790916218736e-12	8.20962847974227e-11	-0.19178583963386	-1.0915798291349
NDUFS2	0.0450255955125652	0.0187863721439881	0.0165427476836074	1245.63524889435	0.186602618008655	0.0584046826987712	3.19499412352052	0.00139833687758838	0.0033111876420563	0.508208339783944	0.412397631132776
TOMM40L	0.0460834240217072	0.0554778731376966	0.406163957655076	59.7598760971036	0.0513934919276192	0.09096208279638	0.564999067168067	0.572074398669915	0.652690830626003	0.518071186408901	0.0661049710516695
NR1I3	-0.127283072717168	0.0777697761059767	0.101700480259171	21.7396257933769	-0.028271619153135	0.113635004222668	-0.24879322482126	0.803520732170087	0.850286678324476	-1.09834125895849	-0.137930392768943
MPZ	-0.0383075843570951	0.101784733898561	0.706650141414698	29.9928366502163	0.142419631682922	0.211176166808345	0.674411482296563	0.500049744722693	0.585071291633004	-0.268762941214164	0.299237785281135
SDHC	0.00655846829665349	0.0212522582257989	0.757625054497024	524.122295283127	0.0412354733538739	0.0360737440005394	1.14308826256729	0.253001947055481	0.33182956565607	0.149553441986799	0.0400886260384838
ENSG00000289106	0.142106137510635	0.0573449789328107	0.0132087056089333	35.1631961906523	0.392670745846627	0.0849084432629001	4.62463720634719	3.75254620318972e-06	1.46512384845219e-05	1.41335552358526	0.940171770462516
ENSG00000288670	0.0695941210552249	0.0505358752220296	0.16847419248988	81.8964922366258	0.259357328497014	0.0699969819889777	3.70526444322777	0.000211170300935832	0.000592576148191933	0.737277226786358	0.598734330131516
ENSG00000283696	-0.240741813935448	0.0708438538908178	0.000678300082238685	48.2291496875784	-0.407959815732159	0.105917631132276	-3.85167050443826	0.000117314804225283	0.000347301551571386	-2.15619340911861	-1.11037389126435
ENSG00000288093	-0.198444058104696	0.084119499288752	0.0183206405244835	21.6283745543523	-0.358712639448115	0.119226613469747	-3.00866248741633	0.00262400443653245	0.0058707904297619	-1.76182298448623	-0.984243827627489
ENSG00000283360	-0.212552661314149	0.0997629043857194	0.0331239136652667	31.0088244032516	-0.599431143373343	0.130793699717143	-4.58302765859277	4.58291393695232e-06	1.75483691079104e-05	-1.89336698083783	-1.60076324071098
HSPA6	1.979334233584	0.405594779251945	1.06043792988999e-06	118.388332871086	2.25515057551651	0.490783369502225	4.59500202259052	4.32745071096344e-06	1.66665583392082e-05	18.5430686765517	5.71028687480275
ATF6-DT	0.137724590963951	0.0656769255210824	0.0359934700128251	59.348912506101	0.36563537345476	0.0742413894352498	4.92495326712133	8.43805179528254e-07	3.70561262579369e-06	1.37250341835592	0.870929765183585
DUSP12	0.111950496395099	0.038134428654351	0.00332816981716568	285.598097341622	0.256036765551672	0.0545530898839515	4.69335038760094	2.68766569173544e-06	1.07904979197948e-05	1.13219420052637	0.590229825970903
ATF6	0.0235526719698008	0.0142467327342832	0.0982905461655014	2309.90009892756	0.0978653407031294	0.0208031517646383	4.70435161990613	2.54674004586322e-06	1.02708365756694e-05	0.308001832149279	0.185126967552951
OLFML2B	0.0111687413175718	0.0894628681019111	0.900648477543417	68.9403975252543	0.262540673387756	0.171259421670028	1.53299988302893	0.125275883730631	0.182102792856023	0.192538117963601	0.606887396437928
NOS1AP	0.013214811861658	0.0218777166326676	0.545823250734773	1643.54206171184	0.0875496637367883	0.0507893360864152	1.72378043272366	0.0847474883119101	0.129397522934523	0.211615009714734	0.158706833640757
ENSG00000285636	-0.00461290008721331	0.0645570664982549	0.943035947184512	83.7371764551176	-0.109210092409483	0.104782575613966	-1.04225432300718	0.297293783371995	0.380024185551589	0.0453952613282583	-0.345227045141696
C1orf226	0.177533450079309	0.0684443334210624	0.0094911449656415	59.3515360291152	0.487308200579876	0.0796101566671142	6.12118127863421	9.28841573966438e-10	6.61586839018804e-09	1.74366818502283	1.18255375230626
UHMK1	0.00502372080264219	0.0250627933189393	0.841132281691872	662.005329755441	0.286070217797974	0.0348018348187042	8.21997516189076	2.03545332267038e-16	3.70568579457241e-15	0.135243958917802	0.667150403532785
UAP1	-0.0603766692571403	0.0507492620365129	0.234162216427964	90.2937600319323	0.00561253139337666	0.0810745986411887	0.0692267552037599	0.944809126616783	0.959732816230389	-0.47452786212638	-0.0511475477980521
DDR2	-0.058311638801067	0.0712669015154975	0.413234503786899	80.6054459318418	-0.298730633530748	0.153555150364987	-1.94542894081177	0.05172337437398	0.0840875226932813	-0.455274194364453	-0.830620111624203
HSD17B7	0.0429777336708256	0.0340857476452326	0.207355296863494	350.840142329368	0.243117144285046	0.0909129005199619	2.67417652384398	0.00749130077543419	0.0150381175907492	0.489114746560067	0.557140565317157
RGS5	0.0245968157093693	0.0411633780248015	0.550146085658383	265.076476647794	-0.102108967463987	0.0697994115190255	-1.46289152360769	0.143497063776454	0.205251660628486	0.317737086463918	-0.327039904094204
RGS5-AS1	0.0122338240420023	0.0855993036306042	0.886353625341097	61.891441234844	-0.145993941791816	0.102952613398999	-1.41806931336466	0.156170529337413	0.220677894680229	0.202468600516458	-0.439436492535037
ENSG00000232995	-0.11571804221839	0.0563782339453913	0.0401181383449142	55.624249764181	-0.209978637331846	0.0776707188021187	-2.70344655708424	0.0068624482464523	0.0139069201711714	-0.990512701648276	-0.603311750553915
NUF2	0.0336182703920066	0.03888266972965	0.387253936584299	369.562900239843	-0.0813359726070172	0.0571082734591845	-1.42424149217448	0.15437657765262	0.218574836087237	0.401850175778383	-0.273836870723809
ENSG00000269887	-0.00429396847633459	0.0917526009149977	0.962673091561989	13.8641559272118	0.0947176992780375	0.137148601095026	0.690620965301794	0.489803768722651	0.574738236887867	0.0483688752314216	0.1770653436547
ENSG00000271917	-0.0658401790310122	0.0742187060483668	0.375019515983526	23.8083560370768	-0.0680557486275823	0.10755124132216	-0.632775110644495	0.526880512398283	0.610946283607245	-0.525467838188622	-0.239824047613369
RXRG	-0.0608495552913613	0.0731639364778507	0.405585173866878	71.1916709436765	-0.264165435035505	0.124361050829645	-2.12418143199328	0.033654975256202	0.0573517388212071	-0.478936896659198	-0.742092991598477
MGST3	-0.00150266704613585	0.0203455572633046	0.94112396710044	1482.19190572864	0.0789374106602163	0.0596925794054301	1.32239905607154	0.18603530302616	0.255821794285185	0.0743940557329395	0.13664944658694
ALDH9A1	0.0633905302525971	0.0387994361054979	0.102300789860712	212.659335132229	0.0252966937797395	0.0670165974665375	0.377469085809237	0.705825034100385	0.770467877505984	0.679436977557363	-0.000733192259974662
TMCO1	-0.019716476957898	0.0256682727436384	0.442412116633298	648.173455661929	-0.152878374101817	0.0387561005546778	-3.9446273467614	7.99241713706235e-05	0.000244253732609232	-0.0954255436287091	-0.457068648343438
TMCO1-AS1	0.0686066935426387	0.0427136239135565	0.108229609226224	133.506177359742	0.248903740500261	0.0506087341952393	4.91819731234604	8.73448475863498e-07	3.82603853634807e-06	0.728070775999927	0.571960983540859
UCK2	-0.00758816576042945	0.0288954559426852	0.792853057014384	543.83203352892	-0.114968318507223	0.0402510399452099	-2.85628194113045	0.00428634321901615	0.00910650553411417	0.0176548584653876	-0.359974802859914
ENSG00000236364	-0.0635429451258329	0.0856089207550505	0.457937834774792	32.7879097752291	-0.107286463424702	0.0983325050291076	-1.09105797104369	0.275247374895408	0.3562235824801	-0.50404918150408	-0.340300317061599
FAM78B	0.317405233494248	0.104245234579375	0.00232839964434573	50.3763020395292	1.06934276788904	0.207441249314792	5.15491866454349	2.53741041247192e-07	1.22671236760879e-06	3.04778689146572	2.67323936218032
POGK	0.00760981773443079	0.0214698219424021	0.723007275827545	661.127933282532	0.144949591860249	0.0349891729884327	4.14269842582928	3.43243169950652e-05	0.000112000390443106	0.159355879871974	0.30571742659751
TADA1	0.0507905648845581	0.0267433848173416	0.0575405022916963	354.936731561118	0.100124553164266	0.0423985465196164	2.36150909366533	0.0182007255299959	0.0332236645931454	0.561959026423744	0.190913179737968
ILDR2	-0.0216518653439475	0.0489211546327704	0.658064514970384	237.838044486051	0.0366092228508173	0.132471493225995	0.276355478143229	0.782275048885865	0.833910519586279	-0.113470471182052	0.0282400427413411
MAEL	-0.105730240169035	0.133891489338032	0.4297198711725	27.3608165203415	-2.02103858921425	0.249908591027467	-8.08711129499397	6.10964345769306e-16	1.0452459879104e-14	-0.897389705924604	-5.24173214776766
POU2F1-DT	0.103603125384461	0.0844283853638778	0.219780317664613	28.7532347818897	0.724228882866068	0.0918144678582745	7.88796035918863	3.07165292704829e-15	4.8086699675805e-14	1.05436604663562	1.78934632374811
POU2F1	-0.0174987945283446	0.013939944066108	0.209370324426461	3740.66133104522	-0.110739822038832	0.0234432373112634	-4.7237427394734	2.31543289767971e-06	9.42087149401862e-06	-0.0747485988531446	-0.349144932623898
ENSG00000272033	-0.0943541485158296	0.0823061012544455	0.251637551573823	21.9759743092997	-0.2297290819143	0.108180676683028	-2.12356854253567	0.0337062383365136	0.0574233017896122	-0.791322752540996	-0.65389586562425
CD247	-0.0115441512929222	0.0790927254912903	0.883955190533668	114.858343712193	0.576463352858267	0.124532918140814	4.62900381252158	3.67429004749614e-06	1.43708067095025e-05	-0.0192294552209297	1.41089466195696
CREG1	0.0526592503096226	0.0353375936267404	0.136177843197619	346.747879592399	0.313343108294361	0.0750327029850479	4.17608717037426	2.96566211102062e-05	9.80038950477386e-05	0.579382037411273	0.737000731479098
MPZL1	-0.0271020061317792	0.132437644904915	0.837853598981286	40.3654619360259	0.675892147402718	0.380905621098101	1.77443468923932	0.0759912761764427	0.117849760191052	-0.164285799196234	1.66554804778552
ADCY10	0.215986441661428	0.0844129890008357	0.0105068207875913	106.638282910193	0.831305014854096	0.12540071452555	6.6291888208079	3.37536588693671e-11	2.95952875559855e-10	2.10219128679931	2.06358579006273
MPC2	-0.0144451477277823	0.0393061025897196	0.713243150415322	276.831380360415	0.200342287668557	0.0568050456863933	3.52683965390323	0.000420551369289407	0.0011120570004668	-0.0462773960254162	0.447587169687381
DCAF6	0.00715575870021858	0.0192645072157913	0.71030403350777	1310.51167654127	0.0549201155175513	0.0328431438474086	1.67219422637229	0.0944860286325069	0.142550313914933	0.155122382122189	0.0751372301857937
TIPRL	-0.063194292059416	0.0278570674278709	0.023297580683811	377.586707204939	-0.185157400083277	0.0330678037494991	-5.59932560039104	2.15187293147186e-08	1.23661794499691e-07	-0.500798454482003	-0.539740507085042
SFT2D2	-0.0342766646165874	0.0235436355373146	0.145426306105796	751.197664660776	-0.0725807994160062	0.036606652487698	-1.98272156790074	0.0473985390763449	0.0777851185613085	-0.231179965510113	-0.251413441909034
TBX19	-0.0604679296248402	0.0544350956773815	0.26664317340783	116.256984957516	-0.195883773611493	0.0914478936893532	-2.1420260840223	0.0321913831144169	0.0552161131458836	-0.475378743910887	-0.567212501984876
ENSG00000285622	-0.0219979772718065	0.0782935343627447	0.778734948669525	105.540604662282	-0.297880543685178	0.12979224691715	-2.29505652887975	0.0217298849134881	0.0389070488215664	-0.116697505460331	-0.82844289265635
ATP1B1	-0.00570031800128758	0.00986448402677977	0.563356776855781	7669.24344167338	0.220888793462563	0.0479164838144688	4.60987067243577	4.02919539043821e-06	1.56188107524402e-05	0.0352565327809971	0.500210127567562
NME7	0.00326015496597297	0.0191569320577471	0.864867419521864	1765.44448616368	-0.11716898012022	0.0481714551718052	-2.43233217062538	0.0150019421442304	0.0279729580365615	0.118801048550232	-0.365611056757792
ENSG00000235575	-0.158681894660499	0.0877698968789766	0.0706172806522404	54.2070063869747	-0.0309581470873423	0.104410389385335	-0.29650446923523	0.766844854384364	0.821133942661934	-1.39109359296637	-0.144811029688091
BLZF1	0.0188251701614943	0.0189393336981867	0.320236428177367	1221.22126183041	0.0462093382683065	0.03217274647706	1.43628826656919	0.150920331418631	0.214309268078021	0.263924153346359	0.0528275066305428
CCDC181	-0.104722400233115	0.0558941891729089	0.0609879288892761	127.679913919305	-0.735580914576094	0.0695902552836174	-10.5701712341507	4.09745802948674e-26	2.09897864329983e-24	-0.887992936387211	-1.94946504661554
SLC19A2	-0.152239820970539	0.0625920333446753	0.0150051160016044	79.6757168807303	-0.48112130446767	0.0921974196773252	-5.21838144875974	1.80493447889098e-07	8.92137644833092e-07	-1.33102980738899	-1.29775241580661
ENSG00000213062	-0.240147635966126	0.0884894027708262	0.00665047519665136	34.0014585901241	-1.06226761520219	0.133886255780139	-7.93410502827559	2.12018621535521e-15	3.38737168526545e-14	-2.15065348830091	-2.78616305548462
F5	-0.104939422580651	0.116629316681713	0.368243290975972	29.5031383443932	-1.7197919294621	0.168203111892441	-10.2244953146993	1.54028161767828e-24	6.65148665721071e-23	-0.890016381689963	-4.47019023954173
SELP	-0.107888511606727	0.150614624530545	0.473792780953241	12.9269435893666	-1.53818020304899	0.217726303694548	-7.06474218754445	1.60914465500117e-12	1.71036195850837e-11	-0.917512722066649	-4.00505293953563
C1orf112	0.0130812006131362	0.0331778147480051	0.693377624707973	519.703547378037	0.0154308041165288	0.0663438737222876	0.232588229338573	0.816081168301954	0.859867922047946	0.210369262185573	-0.026001347410185
SELL	-0.17390341264907	0.0858058109328087	0.0426921774893621	66.4908908204451	0.35473515845706	0.187854570355923	1.88834989633179	0.0589789929324888	0.0944403435420541	-1.53301404228575	0.84301253388111
METTL18	0.00405463499477385	0.0683236442032543	0.952677688630598	59.8674391252956	0.351111964163738	0.0961499864406186	3.6517110106987	0.000260498930904162	0.000720037088235098	0.126208520180024	0.833732941399511
SCYL3	-0.0521039037325542	0.033496568150058	0.119827091588489	355.405231684791	-0.275505695161596	0.0367811103718083	-7.49041267043322	6.86573966382832e-14	8.99235851354744e-13	-0.397395305357419	-0.771137250361914
KIFAP3	-0.0165537059203932	0.0187391975983866	0.377034637778008	1275.77372097504	-0.0494164898745075	0.0347353883929752	-1.42265545775505	0.154836058876307	0.21913862100939	-0.0659369021493204	-0.192085860978883
GORAB	-0.130681554272936	0.0482765529874343	0.0067907283551296	111.438844065318	-0.252635690091602	0.0557485908095154	-4.53169643255773	5.85118929477488e-06	2.1911931757852e-05	-1.13002758812489	-0.712563431261789
FMO4	-0.0580817573939656	0.0326034372927457	0.0748371436612699	381.807192264461	-0.122973759409534	0.0642072960838502	-1.91526145640736	0.0554591684281664	0.0894128427413436	-0.453130855401118	-0.380478044804704
PRRC2C	-0.0336797605417685	0.0105016432769382	0.00134083024665153	4540.05454726371	-0.0807930172073563	0.038234835179242	-2.11307350557691	0.0345944769582815	0.0587629509795874	-0.225614627377446	-0.272446273246378
VAMP4	-0.00984864187112446	0.0275825231970198	0.721046179245417	447.161671061698	-0.0308581866607769	0.0572937822678659	-0.538595733067604	0.590165832423382	0.669299629596493	-0.00342108058001255	-0.144555014705808
METTL13	-0.00763589281815997	0.0317951644215735	0.810207047443615	147.543566456733	0.0492442349933151	0.0486267619162123	1.01269821499048	0.311204330742528	0.395221514998979	0.0172098670077095	0.0606003729335525
DNM3	-0.00634890752075493	0.00535365202791355	0.235660938819147	39452.823976149	0.0216176678452316	0.0257671332654702	0.838962861041309	0.401490150771484	0.48905368368826	0.0292092964872341	-0.0101557786954833
DNM3-IT1	0.0711321765816017	0.0452599802309623	0.116035185848309	106.641786655743	0.164627950549988	0.0849847868926373	1.93714612425828	0.0527274837880598	0.0855565397679192	0.75161755286589	0.356116917920424
DNM3OS	-0.015310932572774	0.0443081787653243	0.729676832688102	220.515316999024	0.0100050811458749	0.072656154739396	0.137704523199187	0.890473944464363	0.919130126344496	-0.0543496904120468	-0.0398975103011781
ENSG00000287336	0.110085516495997	0.112926178307056	0.329637168250559	16.9014759280346	0.198410188382376	0.146743361471359	1.35208970540791	0.176346620163624	0.2441109753748	1.11480573864952	0.442638747781663
PIGC	-0.003179209299548	0.0151292580270407	0.833561140069695	3262.44886761559	0.376442076447565	0.061995587916922	6.07207849939291	1.26265179509759e-09	8.79612067976225e-09	0.0587625247591004	0.898607496965105
C1orf105	0.0699306842936402	0.0621264597984865	0.260327089899598	106.665226411466	0.308471675328072	0.11863052397339	2.60027238349942	0.00931497911369684	0.0182862849011389	0.740415232211057	0.724524195839838
SUCO	-0.0158625938363466	0.0172951806478317	0.35905438247382	1278.97831925418	-0.0732643113440774	0.0281592392756213	-2.60178588728799	0.00927397323055424	0.0182157870155843	-0.0594931993877692	-0.25316402761748
ENSG00000224228	-0.0832662562277029	0.110128499142717	0.449599595962563	24.8000940962178	-0.480630720185434	0.141843155880359	-3.38846606452294	0.000702847254704124	0.001772285362426	-0.68794287566423	-1.29649594931642
TNFSF4	0.0638915211543731	0.0504563267385554	0.205415098046208	76.2428517439257	0.076966221853328	0.073506537342761	1.04706635131559	0.29506897718154	0.377639285135054	0.684108052672103	0.131600910032903
PRDX6-AS1	-0.0351315288438334	0.021319447325277	0.0993807835057064	1234.19052168176	-0.177625021639923	0.0303549367219213	-5.85160243512049	4.86859280480753e-09	3.08545558895247e-08	-0.239150439632925	-0.520448855378608
PRDX6	0.180746066699157	0.0419522537130031	1.64457924876105e-05	247.529758972191	0.526580848188838	0.0743412720055323	7.08329080177228	1.40770837843826e-12	1.51334999336857e-11	1.77362157038965	1.28313741853589
KLHL20	-0.0554769936578044	0.0224206700102924	0.0133472046169712	850.813505593903	-0.152303764274183	0.0300155042173108	-5.07416977477744	3.89191464390525e-07	1.82193375238905e-06	-0.428844891275568	-0.455596978704802
CENPL	-0.0968748244494784	0.0514174581620789	0.0595535767418458	46.2258498421952	-0.121922790993698	0.0740952351006085	-1.64548760562199	0.0998692965771697	0.149586401156722	-0.814824709531134	-0.377786343002248
DARS2	-0.0111161753631897	0.0405368900029688	0.78391272736611	129.70220250131	0.0904637048195616	0.052240577377585	1.7316750572205	0.0833314340624522	0.127562238048508	-0.0152391477961958	0.166170168900645
GAS5	-0.0214308864959866	0.0306427540029017	0.484315455957685	436.710812027656	0.0665977224695061	0.0828931688867223	0.803416293090632	0.421734160852063	0.509065108886179	-0.11141013676493	0.105045489280305
ZBTB37	-0.00126303312583111	0.0166996651790601	0.939711684146872	1910.51521830832	0.254214321269609	0.0405552056717359	6.2683524114582	3.64888236139298e-10	2.76887601260542e-09	0.0766283239358448	0.585562248444315
RC3H1	-0.0372413408352894	0.0138811440399472	0.00729927933897077	2342.5294737328	-0.0902622456282372	0.0250940838308056	-3.59695321960434	0.000321966359820532	0.000872588880736356	-0.258821635766694	-0.296698514155155
RABGAP1L-DT	-0.505919606046907	0.103604544456948	1.04388667461433e-06	26.533824331731	-0.79280583293998	0.16431895915719	-4.8247982886842	1.40145028996871e-06	5.9092283688822e-06	-4.62862430820762	-2.09602741098788
RABGAP1L	-0.0198630394403278	0.0115332659202672	0.0850262472253869	7219.83879484065	-0.10025035190321	0.0296143085831561	-3.38519981385721	0.000711264584431026	0.00179224640457476	-0.096792044221844	-0.322279686013777
RABGAP1L-AS1	-0.125236304390014	0.0604951974521735	0.0384349397568653	87.7700276021372	-0.414230590065157	0.0774592818601876	-5.34772050705085	8.90688648822702e-08	4.63572974196573e-07	-1.07925786130653	-1.12643436874455
ENSG00000289425	-0.101812201607727	0.06179663396879	0.0994478482901312	37.9904542079108	-0.106861533426078	0.0912092588211439	-1.17160839598123	0.24135431564832	0.318892354974552	-0.860859197371578	-0.339212001917222
CACYBP	0.032740199356679	0.0310207166365638	0.291228643571223	1041.75482841656	1.37774748647885	0.0917856858044741	15.0104831096843	6.26894404666142e-51	2.94937320174244e-48	0.393663328976269	3.46311422845244
MRPS14	0.0303353264256144	0.0334172272556429	0.363997062629114	301.308773121581	0.332356164398222	0.0368495155702148	9.01928178037876	1.893264402316e-19	4.91259520821559e-18	0.37124108126162	0.785696274193656
LINC02803	0.0922116728561108	0.0793007299049319	0.244906644451942	46.0981058306066	0.224280796889285	0.111098410798296	2.0187579217175	0.043512386508066	0.0721359834932497	0.948155873482203	0.508897602471732
COP1	-0.02281651509727	0.0121718702321553	0.0608576465277497	3373.08791429145	-0.133541539217595	0.0232366677469824	-5.74701763056957	9.08312618756132e-09	5.54604269061548e-08	-0.124329284108289	-0.407543855278856
COP1-DT	-0.0285450656601061	0.030532891549957	0.349842110021483	991.329454109835	-0.609535719568248	0.0614968667515236	-9.91165488204563	3.70458426522646e-23	1.38848128917649e-21	-0.177740413697137	-1.62664271106144
PAPPA2	0.0149542977436226	0.0503635093920488	0.766522060481844	404.142853389705	-0.558700382612168	0.0868044174081443	-6.43631279713824	1.22410642994955e-10	9.9747378097712e-10	0.227833406469808	-1.49644510849658
ASTN1	0.057535014020379	0.0417810456875023	0.168493644640835	496.042824246801	-0.0025365257768731	0.132790767502431	-0.0191016726884018	0.984759997061933	0.988853023335949	0.624842061643107	-0.07201861446664
BRINP2	0.0346518638060087	0.0648766022363798	0.593258801046601	129.825229088278	-0.284601996301954	0.191353625043327	-1.48730914419579	0.13693318051665	0.197061209150501	0.411487062312228	-0.794434363582701
SEC16B	0.0630552945973812	0.0605443494068607	0.297656159158985	76.2243310469778	0.0503720056402712	0.102887710310507	0.489582336784953	0.62442947789539	0.699733622026688	0.676311350083688	0.0634887777965625
RASAL2	-0.0359536799600165	0.0244278646820521	0.141066614557303	1931.54276260456	-0.280824743040965	0.0608046755201911	-4.61847284996552	3.86574547493907e-06	1.50373798087382e-05	-0.246815907420353	-0.78476020091735
FAM20B	-0.029894196204143	0.0240428764160934	0.213731444089054	657.724385768517	-0.0223412931255993	0.0369969213550178	-0.60386897902166	0.545930754434329	0.629240540763131	-0.190319265106306	-0.122741859015735
TOR3A	-0.129627621580748	0.0527623388091885	0.0140172513534994	76.9016707233403	-0.373721168360284	0.0708008643565545	-5.27848313373996	1.30257653014773e-07	6.57280925937938e-07	-1.1202010648215	-1.02268312201198
ABL2	-0.0434111801703378	0.0195292476001113	0.0262238710907071	1283.82780164016	-0.184376975651587	0.0291633778302146	-6.32220920103995	2.57849962988536e-10	2.00166810174079e-09	-0.316347197364162	-0.537741712622896
SOAT1	0.112610379683574	0.042882743459115	0.00863930692141186	248.459613453953	0.484275940811215	0.0639578828572237	7.57179442434466	3.68103666126602e-14	4.96676025887652e-13	1.13834673622413	1.17478763967924
AXDND1	-0.293188921216031	0.0960195145511099	0.00226241066372929	23.4022124063089	-0.615641573123645	0.150687374365378	-4.08555511512777	4.39715608110507e-05	0.000140882359172037	-2.64519306318408	-1.64228079948823
LINC02818	0.21237810376336	0.119974664210875	0.0766952823716321	18.5557732027616	0.937030766275504	0.163134218571975	5.74392530566533	9.2506606786656e-09	5.63678635355091e-08	2.06854832581641	2.33436671114383
TOR1AIP2	0.0482149581824972	0.021416157589365	0.0243642890896799	870.59649631506	0.23352340174412	0.029759944727303	7.84690307337422	4.26436571636354e-15	6.53845028105896e-14	0.537944912936444	0.532569423405929
ENSG00000272906	0.0465750675520301	0.0626880861502585	0.457502739171754	104.755773244909	0.843253237887145	0.0833640091868905	10.1153153034745	4.72493173921628e-24	1.91982567349338e-22	0.522655109693082	2.09418714114962
TOR1AIP1	-0.00753390044776072	0.0213072277676807	0.723650469019126	682.567474134912	-0.0226180669527394	0.0376904292116459	-0.60010107143462	0.548438878565311	0.631683434543914	0.0181608104711065	-0.123450722001683
ENSG00000261831	0.133641874445157	0.0863249653830751	0.121592099760296	20.2117264882476	0.12909239613529	0.12151896787266	1.06232301339628	0.288089070368388	0.370083811169507	1.3344375064524	0.265104557864584
ENSG00000260360	0.169059084975556	0.0754621218117668	0.0250703412348396	18.9443179054097	0.168686155913138	0.102345916907093	1.64819624476341	0.0993124071900432	0.148889493982691	1.66465597979308	0.366510644816629
CEP350	-0.0192061990217802	0.0109203198008332	0.0786186336307683	4230.41294825029	-0.122621019488466	0.0240029640992685	-5.1085782148132	3.24592035896761e-07	1.54542114987012e-06	-0.0906678792468788	-0.379574620242149
QSOX1	-0.0290568197823644	0.0267237881384711	0.276903505670157	560.991463470596	-0.0628298696888335	0.0438697183111362	-1.4321922298025	0.152088814861666	0.21583138848205	-0.182511841555153	-0.226439717935234
LHX4	0.0526132976666169	0.0752858193008077	0.484647414203803	60.195164852343	0.19750238602766	0.0916106957681659	2.15588785099361	0.0310924233517852	0.0535211192647041	0.578953590015444	0.440313717649793
ACBD6	0.035799519850109	0.0124235643091284	0.0039568420576459	2994.68281905351	0.0455872849087131	0.0207494648411086	2.19703424921091	0.0280180002666564	0.0487547020408102	0.422187431458401	0.051234326356033
XPR1	0.0134286390652344	0.0230596172302963	0.560334721232088	1156.73041225379	0.266314968395047	0.0382885975767984	6.95546416556204	3.51403098442441e-12	3.57607775573809e-11	0.213608664541477	0.616553982532288
KIAA1614	0.0741034666785599	0.0697345169010832	0.287940167984225	105.423693779308	0.481356655645931	0.168077013142214	2.86390534105127	0.00418453040718989	0.00891350346952709	0.779320888757565	1.16731087346735
ENSG00000243155	-0.0243750133545125	0.0510140063547627	0.632785289849029	145.628024671824	0.172143418372778	0.0886861571633001	1.94104044959131	0.052253371241517	0.0848565510996312	-0.13886021151628	0.375365258765021
KIAA1614-AS1	-0.194411902062975	0.0971497244314116	0.045375416745122	13.872797476894	-0.256305699239711	0.148955564259588	-1.72068563207912	0.0853078849940729	0.130164237255614	-1.7242284819145	-0.721962924234321
STX6	0.0271518802993238	0.0261762142236838	0.299608644471346	782.62830167555	0.315377562834349	0.0739730280905747	4.26341290839401	2.01327991230755e-05	6.85850195736175e-05	0.341559672024613	0.742211301910892
MR1	-0.135634249449668	0.121852014951355	0.265662764387541	15.6660752992681	0.0637042943175123	0.20600899684878	0.309230641826164	0.757146086580421	0.812754840344128	-1.17620489615367	0.0976349471035365
IER5	0.388068941961507	0.228964626576226	0.0900970472750386	23.7675455408362	1.87298039579287	0.368770118278593	5.07899177009212	3.79443145555145e-07	1.78142976791883e-06	3.70663216982611	4.73148661200942
CACNA1E	-0.0174749642955335	0.0743863315675893	0.814269498038461	214.166390430582	0.332844921475665	0.457304253151979	0.727841298613613	0.46671074043107	0.552854873211811	-0.0745264135658121	0.78694806091388
LINC01344	-0.0163760117509215	0.0845597973431465	0.846440619587407	215.352024856774	0.0352790242880958	0.159080909377671	0.221767806244686	0.824494642319606	0.866262060142802	-0.0642801399005226	0.0248331869167956
GLUL	-0.0119887459404953	0.014154347645178	0.396994590419272	5469.63439593375	0.0581784490132307	0.0823932143372697	0.706107286639918	0.480121420644319	0.565977235808989	-0.0233747101288802	0.083482354559824
RNASEL	0.141685566923622	0.0590956635058768	0.0165045496400498	86.4992553654763	0.501552256076754	0.092369133186175	5.42986860194789	5.63955587513315e-08	3.03412518614597e-07	1.4094342611511	1.21903510538742
RGS16	-0.128718670215627	0.109187930079984	0.238448868939417	22.5737555536423	-0.550806323699959	0.162278257633096	-3.39420900700887	0.000688271421114972	0.00173749173491859	-1.11172629993641	-1.47622713402415
RGS8	0.118541908902319	0.117136540974012	0.31153915782646	24.9032745331423	-0.144870537434117	0.206415093042675	-0.701840816476369	0.482778441079772	0.568621975731218	1.19365037233371	-0.436559270452105
NPL	-0.0506483004458605	0.0355444852904677	0.154178274221357	412.01155722735	-0.417921059544559	0.0713017508642629	-5.86130150352346	4.59253231633773e-09	2.92085708827769e-08	-0.383823736961057	-1.13588626396798
DHX9-AS1	-0.0339385525703499	0.0402653799989979	0.399300156966991	244.9787260697	-0.391623482430939	0.0545038913812585	-7.1852389344369	6.70897543735654e-13	7.54833624097296e-12	-0.228027519508448	-1.06853387292519
DHX9	0.0340742740483355	0.0175217712387721	0.0518132569868667	1527.7066583087	0.182839697843041	0.0287890300711892	6.35101972490622	2.13892277712026e-10	1.68012572097346e-09	0.406101804548001	0.40276017786618
NMNAT2	0.100622048714189	0.627214199980204	0.872544777074666	23.7797562839361	2.11947515520766	0.99454717539381	2.13109564598423	0.0330812633489092	0.0564823633035812	1.02657146393905	5.36279995902892
SMG7	-0.00808486643045467	0.0187516594329398	0.666355876766127	1416.58927656453	-0.0185608141019325	0.0295366978652415	-0.628398414291759	0.529742975608614	0.613714011035501	0.013023784066622	-0.113059434645196
ARPC5	-0.016940269127034	0.0191067727859251	0.375288533005463	1398.41711911591	0.0817276311102565	0.0354823304583811	2.30333323810618	0.0212601008932857	0.0381499632410079	-0.0695410909048695	0.14379565697867
RGL1	0.00400446136727533	0.0131832908770279	0.761316237386344	4453.63328416589	-0.0165471241380401	0.0365098387904304	-0.453223697672893	0.650387669927787	0.722617038280342	0.125740717706978	-0.107902045684949
APOBEC4	-0.14344845496409	0.0984443654005487	0.145074283989755	33.9208920035058	-0.219447509478728	0.110066873225429	-1.99376527240195	0.0461777123879896	0.0760539053037751	-1.24906198954695	-0.627563078986778
ENSG00000289581	-0.00968133356582176	0.0464611206997591	0.834936216343383	101.86703677864	-0.107115468785933	0.0682588480882452	-1.56925397638492	0.116588771647166	0.171285566563237	-0.00186115272779353	-0.33986237185749
COLGALT2	0.000540313537206616	0.0106967441548455	0.959714417057923	8519.81375857955	0.085863883579856	0.0317396240647946	2.70525836741387	0.00682512821579723	0.0138422736519595	0.0934421377019293	0.154389275264511
TSEN15	0.0308699267483086	0.0167568028330262	0.0654411486736307	2128.29373379456	0.250764042078486	0.029629316875262	8.46337575497238	2.59747112650472e-17	5.31322526311801e-16	0.376225519611332	0.576725519787403
ENSG00000286655	0.0902502098291394	0.0732711866264677	0.218050514648392	95.8593059069408	0.473559508181597	0.111750511793591	4.23764956939335	2.25871945797308e-05	7.63353241392112e-05	0.92986783451525	1.14734110504469
EDEM3	0.0347103550262555	0.018630978367429	0.0624559056116473	1321.03683100782	0.170993971222953	0.0290818574299022	5.87974724912637	4.10893413397723e-09	2.6310717925231e-08	0.412032415296398	0.372421336837022
RNF2	-0.0407490557934477	0.0377830255404328	0.280809941022971	236.009639695953	-0.180606331839212	0.052317115089684	-3.45214623416468	0.000556146226973212	0.00143433096448746	-0.29152642140765	-0.528084477835187
TRMT1L	4.88060342692328e-05	0.02118196375257	0.998161570512754	769.259218370492	0.0741580239784219	0.0276962306002456	2.67754934051438	0.00741629284606516	0.0149160179437454	0.0888594826925471	0.124408656519242
SWT1	0.0385256233150006	0.0173696875443342	0.026556181452534	1245.51590018069	0.0558298707743384	0.029514826680956	1.89158728180375	0.0585459917466663	0.0938310390360287	0.447604727480982	0.077467262018902
IVNS1ABP	0.00488912062808637	0.0197849436375088	0.804820622496593	1685.66764585544	0.372492860007516	0.0369233769750413	10.0882663105085	6.22593697368919e-24	2.50128766776664e-22	0.133988990966132	0.888492908505737
PRG4	0.160082936683517	0.102363491197375	0.117848689188399	26.9927462473457	0.559974754036947	0.109679572376872	5.10555194464841	3.29830366208599e-07	1.56783996540196e-06	1.58096531242862	1.36866466674626
TPR	0.0316998906405357	0.0167772613191371	0.058830804489241	1896.00517843375	0.0592917280880467	0.0308551015812333	1.92161830781685	0.0546538032257463	0.0882656453541004	0.383963831164239	0.0863336441391945
ODR4	-0.00566466608006577	0.0147993837889837	0.701895019610787	1307.86545162875	-0.0679378259164284	0.0195554357120353	-3.47411466135814	0.000512541959705482	0.00133317198273458	0.0355889396199666	-0.23952202828588
PDC-AS1	-0.0286092543860456	0.0225965755979038	0.20548155964052	1328.23004769466	-0.0561439618974923	0.0655448880824014	-0.856572702159618	0.391681077442884	0.479096490320462	-0.178338888358692	-0.20931601585071
PDC	-0.0352934257733823	0.0651359839762492	0.587927207714207	92.0226239513576	0.0227171370776736	0.102631146533869	0.221347396427815	0.824821948068185	0.866555020718282	-0.240659913589613	-0.00733985837845176
LINC01036	-0.170072217257003	0.0893436234287116	0.0569656604702687	32.4144759218816	-0.380612452809897	0.146793960067683	-2.59283455963995	0.00951885481703112	0.018639439914445	-1.49729323100526	-1.04033282726932
ENSG00000285280	0.111397577146475	0.0688368585989507	0.105601437677789	137.890702684363	-0.244891881717577	0.124598686499262	-1.96544513106907	0.049362740337607	0.0806237047100072	1.12703896250997	-0.692730272963048
RGS2	0.296926132058988	0.164153163501709	0.0704765041765315	46.8159155282432	1.36242545789027	0.276303147011114	4.93090821667503	8.18481861250806e-07	3.60290479051617e-06	2.85684645572654	3.42387201018238
UCHL5	0.0271912109492423	0.0224567964346949	0.225963157490125	676.00768846375	0.149977571234045	0.0318746232198468	4.70523432385738	2.53574531630731e-06	1.02334209401675e-05	0.341926378125322	0.318594903160307
RO60	0.0156060591664401	0.018473908647062	0.398243639891413	1337.53187759518	0.158474264795674	0.0312556816461061	5.0702546369011	3.97283798552817e-07	1.85302367610938e-06	0.233910216551744	0.34035632341819
GLRX2	-0.0116635266051346	0.0379096339606409	0.758336068799098	245.644263778047	0.220766895413157	0.0448188448118828	4.92576049962414	8.40328748927742e-07	3.69281328681792e-06	-0.0203424715416118	0.499897926749384
CDC73	0.0033850618813074	0.0137891787853854	0.806079499167492	2474.56566754135	-0.0468883724000852	0.0249283960452468	-1.88092215459749	0.0599825090124256	0.0957214403395648	0.119965639727057	-0.185610939125675
B3GALT2	0.050208439305442	0.0460847701029094	0.275942231774797	188.587290931869	0.348462927171855	0.074629660773271	4.66922834113509	3.02333194119036e-06	1.20113618765781e-05	0.556531478145675	0.826948324908294
LINC01031	-0.00172495216594008	0.102197764296535	0.986533488625147	21.7696848032791	-0.279306857761146	0.14150386889548	-1.97384608591482	0.0483992467293715	0.079230998354336	0.0723215420648994	-0.780872648749226
ENSG00000227240	0.0557797602349118	0.0872751615046201	0.522741448855555	60.5504387269908	0.171794178822411	0.129099342848503	1.33071303874885	0.183283451081874	0.252601105337785	0.608476650119099	0.374470799223663
ASPM	-0.0053244773360959	0.0806794334715694	0.947381429989084	70.5910774918947	0.044148687502108	0.194230509771595	0.227300476912842	0.820190102289743	0.862996607108606	0.038760748071256	0.0475498433839261
ZBTB41	0.00258484414246253	0.0186235734884123	0.88961277060761	1065.74036975565	0.0205489019464063	0.0357996956330606	0.573996554524603	0.565970132824398	0.647537055845039	0.112504671567673	-0.0128930627593295
ENSG00000290127	-0.0353675908220202	0.0513359721582747	0.490858744013562	139.099171558246	-0.244031766076309	0.0740376205236301	-3.29605090426189	0.000980542466186044	0.00240534278409359	-0.241351404217183	-0.69052737629457
CRB1	-0.00949310720194707	0.0231141247573859	0.68128820680207	1701.03657340991	-0.0227989100377538	0.0666347921954884	-0.342147236999975	0.732240090239308	0.792768626736411	-0.000106191747232409	-0.123913890685499
NEK7	0.028321221029047	0.0148040933284086	0.0557394876754824	3433.75035115875	0.176743317419659	0.0348377283464763	5.07333071955411	3.90912231854943e-07	1.82855282080133e-06	0.352462222078714	0.387146351678043
PTPRC	0.698194911261164	0.313583878041555	0.0259806221863004	16.5728535159084	1.30704297342051	0.454924175975481	2.87310071094344	0.00406464520074438	0.00867674351031738	6.59814515438297	3.28202841999869
MIR181A1HG	0.00184652959887473	0.0124555770336545	0.882146087788151	7962.44426592779	-0.151921249904581	0.0555703868241763	-2.73385266122507	0.0062598048540589	0.0128105301260148	0.105620868530177	-0.454617296915502
ENSG00000225172	-0.184218154570925	0.10300076020663	0.0736933491438068	33.1036079490554	-0.539293165116376	0.157455357879544	-3.42505439242622	0.000614676346929693	0.00156943498006413	-1.62918531832159	-1.44674005406585
LINC01222	-0.179870706581724	0.0562372038161042	0.00138178528122376	170.551940051163	-0.57483345960437	0.120162010122893	-4.78382026912225	1.71994489813885e-06	7.16763983424856e-06	-1.58865113687639	-1.53776455422375
LINC01221	-0.0578580188339592	0.0443754212650298	0.192291449049576	474.031185452182	-0.485589749638798	0.100309555063172	-4.8409122075458	1.29244465618926e-06	5.48322865765343e-06	-0.451044790332574	-1.30919683386911
ENSG00000286541	-0.0177873337550397	0.0383981808703397	0.643196818930649	528.534563869964	-0.443066873406378	0.0929303151231405	-4.76773238979419	1.86311031883001e-06	7.70499335647537e-06	-0.0774388441184061	-1.20028880116725
NR5A2	-0.0417205496031774	0.106924394673545	0.696397991548602	19.0176349592186	0.188986701446522	0.154003222586706	1.2271606936025	0.21976219962052	0.294348547698918	-0.300584311566264	0.418503658288513
LINC00862	0.0427895440109276	0.0209535109815483	0.0411398179888365	2673.14730542171	0.495197971444027	0.0685738242782123	7.22138478721776	5.14608110064408e-13	5.90132379200224e-12	0.487360127795365	1.2027607443871
ENSG00000230623	0.0167081241902187	0.0296523214614445	0.573116475741686	937.791879975071	0.62837913504689	0.0913525645189383	6.87861515827091	6.04371841419472e-12	5.94005485480886e-11	0.244185509953576	1.54385946126729
ZNF281	0.0344935194446941	0.0253197206025146	0.173097445858104	924.307056698221	0.414098348008564	0.0451989284934283	9.16168506226363	5.10931640088454e-20	1.40313914923216e-18	0.41001071133844	0.995051360079638
DDX59	-0.101916479411516	0.0323724449881991	0.00164252377232584	286.431811514603	-0.178630520481992	0.0607483695777167	-2.94049900801808	0.00327684050790871	0.00716791320205456	-0.861831449467517	-0.523024102174595
DDX59-AS1	-0.00703389191697357	0.0876341401246858	0.936027060088918	27.7607096681652	-0.122767173743732	0.146003008323313	-0.840853727286727	0.400429883852115	0.487928398548808	0.0228227262804313	-0.379948945166104
CAMSAP2	0.00804317123874654	0.0134106675410749	0.548666727919624	3218.92050144051	0.106643627603003	0.0226135645670848	4.71591408274606	2.40627967882213e-06	9.75498142811385e-06	0.163396326041193	0.20760959435205
KIF21B	-0.0220372472765757	0.20990199434299	0.916385116382431	14.3522650762679	0.426399546693273	0.375578862320299	1.13531295147711	0.256244217551611	0.335270354317016	-0.117063646125526	1.02655673947364
TMEM9	-0.042982934439433	0.0453591559638815	0.343326409309085	163.913882004046	0.06028776003048	0.0779959237318466	0.772960395183624	0.439545819848327	0.527047680216934	-0.312354374401646	0.0888846446586731
PHLDA3	0.0192672774821895	0.0243530505746348	0.428847803128503	793.618626565103	0.170957129218417	0.05395385438012	3.1685804690426	0.00153185337189651	0.00359444795413127	0.268046217232995	0.37232697844478
CSRP1	0.0285828729750568	0.015977031211876	0.0736151770539609	3424.08612398287	0.211578716195156	0.0498400592039324	4.24515378943336	2.18443547121532e-05	7.39926816111925e-05	0.354901779143317	0.476365498762265
CSRP1-AS1	0.0216935879518212	0.0240832468965272	0.367707935270082	1174.80810116683	0.370162853608942	0.0523911146416345	7.06537465638837	1.6018321857509e-12	1.70360236864096e-11	0.290668341537353	0.882525381481825
NAV1	-0.0111913127592647	0.01281927895975	0.382659581509476	6103.55865605822	0.0964558325073562	0.0415209985641911	2.32306148317306	0.020175849752049	0.0364457756761779	-0.0159397042728662	0.181516986801889
IPO9-AS1	0.0140218160504279	0.0232142903876516	0.545832625852086	1544.13901283177	0.225684947745165	0.0760035732196206	2.96939917670744	0.0029838271104355	0.00658253468415177	0.219139252510942	0.512493862200135
ENSG00000235121	-0.183102497623899	0.0964522254623354	0.0576466948700627	25.8199567399534	-0.00389399485981567	0.113842548146577	-0.0342050922367093	0.972713605901014	0.979617724554886	-1.61878329827818	-0.0754953145484696
IPO9	0.00330879215144883	0.0170173608524805	0.845834293266065	1311.44284513626	-0.103911078576026	0.0273023528073786	-3.80593860569936	0.000141267425071273	0.000412272122987955	0.11925452574098	-0.331655405050669
SHISA4	0.069732872713275	0.0381433106610739	0.0675224038163989	332.863573007292	-0.223415871456094	0.101820823548233	-2.19420609331705	0.0282205967234705	0.0490642641468643	0.738570901810694	-0.637726702294891
ENSG00000223774	-0.0641045566921358	0.0673814428849677	0.341417537454201	79.1880190121992	-0.919748939224255	0.135129667843139	-6.80641752403269	1.00059049152087e-11	9.48995056096029e-11	-0.509285463844153	-2.42114944400652
LMOD1	-0.0796568687530754	0.0838990836329304	0.342398554219351	46.9195500740815	-1.34018664079768	0.194692182613612	-6.88361814432696	5.83511605285602e-12	5.75083819145314e-11	-0.654290128773182	-3.49795908175972
TIMM17A	-0.127259037966915	0.0435371605981058	0.00346678625229463	190.772743637463	-0.423348290215333	0.0619742848687729	-6.83103146912868	8.43062352154205e-12	8.08164543260744e-11	-1.0981171668175	-1.14978628832529
RNPEP	-0.0991843025969454	0.0397148879570952	0.0125104712536088	173.884459489988	-0.35531585173384	0.0542457187526255	-6.55011786928609	5.74916878917755e-11	4.90146111649577e-10	-0.836357527521293	-0.975544099381319
ELF3-AS1	-0.196062562490712	0.0817562284346082	0.0164787413078069	36.3796262598333	-0.315435844397495	0.0950952644416147	-3.31705102509244	0.000909730004898791	0.00224364091979315	-1.73961869922095	-0.873404885669666
GPR37L1	-0.000719680721693796	0.0400540784463276	0.98566459987562	299.563899201406	-0.169047353650814	0.0981848104407263	-1.72172612944919	0.0851191416711683	0.12990951125125	0.0816943638269935	-0.498480046383711
ARL8A	0.00981973886356595	0.0187291607410258	0.600068415871867	1482.56040845938	0.020273255609282	0.0373404055965691	0.542930781960888	0.587177461097711	0.666808019405759	0.179960460823937	-0.0135990380591563
PTPN7	-0.105577081355375	0.0667585086045544	0.113768892487814	74.2841560200763	-0.604855707261454	0.119161202234183	-5.07594498814097	3.85574846285841e-07	1.80736945513851e-06	-0.895961703299094	-1.61465643500223
PPP1R12B	-0.00588868886231185	0.00929260571727147	0.526279110190252	9111.97670090597	-0.158193108193041	0.0275370944977162	-5.74472765113838	9.20690523648047e-09	5.6139512898294e-08	0.03350022455633	-0.470680550582719
SYT2	0.0336818179187877	0.0499759571323976	0.500336466577834	177.42786854952	-0.0798649476679156	0.0893443540895075	-0.893900330712613	0.371375220824511	0.458873881947654	0.402442672108951	-0.270069335543515
ENSG00000226862	-0.0327375680067229	0.0686591195480354	0.633495212685576	27.9096438876454	-0.0297725122414527	0.111884709340067	-0.266099920329246	0.790162256355732	0.840114232478607	-0.216829932709052	-0.141774425158735
KDM5B	0.0285237926978257	0.0250272870753085	0.254408083029736	644.07079125344	0.0892234813264544	0.0486685680571605	1.83328757940161	0.0667598155106492	0.105221897355143	0.354350933984717	0.162993753927991
RABIF	0.00647667970670559	0.0452744691746519	0.886247781695614	130.401654783647	0.0878177043139812	0.0555272238808997	1.58152520828956	0.11375799979312	0.167760910690538	0.148790871956443	0.159393329346899
KLHL12	0.0178267250841187	0.0266763043577423	0.503967212617386	310.955100067355	-0.0110058781505468	0.0407696404171684	-0.269952789328801	0.787196574200244	0.837614661563378	0.25461497839362	-0.0937100094756273
ADIPOR1	-0.0160362635085786	0.0311157477876869	0.606291335729273	303.775410727602	0.0871074974707906	0.0385449449258557	2.25989419983214	0.023827817989456	0.0422403301948928	-0.0611124385421569	0.157574373599867
CYB5R1	0.0390984999518209	0.0424230341469386	0.35671964908754	152.517589739406	0.227788339803889	0.0543220475025501	4.19329444077372	2.74932211420284e-05	9.13952784635895e-05	0.452946041649725	0.517880992879262
TMEM183A	0.00924273462100784	0.0351770298662371	0.792743932760572	217.548869774512	0.0219275537931321	0.0434867772992614	0.504234968763816	0.614096269939691	0.6905348206794	0.174580662210913	-0.00936211015896816
ADORA1	-0.0331035777398436	0.0219544046797788	0.131597252117827	1158.75946606629	0.0388894449292864	0.0449119135529623	0.865904875850505	0.386542329028304	0.474256368848649	-0.220242487607898	0.0340800639885421
ENSG00000234775	-0.215502780065665	0.0928714371296247	0.020316980964726	24.4445777590272	-0.449891634322426	0.132536228935539	-3.39448042196248	0.000687589560825859	0.0017362607582549	-1.92087292203733	-1.21776812878763
ENSG00000224671	-0.235298853350411	0.081575377367401	0.00392117006536437	29.860606060694	-0.0766093982212645	0.101145040453191	-0.757421203036829	0.448797557201434	0.536122058509103	-2.10544502696406	-0.261731341573857
CHIT1	-0.322253329152093	0.0955272806498511	0.000742414910999794	20.6147171670828	-0.507167516555608	0.145088575178827	-3.4955716942599	0.000473047350984524	0.00124004993268348	-2.91618008541045	-1.36446101995485
LINC01353	0.0316236051649447	0.0929803732266902	0.733773282895848	15.4221203101982	0.187290434560582	0.138283052912497	1.35439904323703	0.175609102696537	0.243299716212701	0.383252570370109	0.414159241686134
BTG2	-0.0228481617906061	0.0448111197368825	0.610137597328857	324.501396161277	0.13691930548463	0.105881958719764	1.29313158861191	0.195965551490401	0.267379388654918	-0.124624347513996	0.285150551336741
ATP2B4	0.0036312949588128	0.0242756427805915	0.881091297901287	1168.76882065384	0.104180783721352	0.093442828215835	1.11491470999481	0.264886972449271	0.345038199886927	0.122261436310755	0.20130184883323
ZBED6	0.103503909155326	0.0691509800178606	0.134450115694653	64.6742869437879	0.617739162427519	0.117362275770795	5.26352406146203	1.4132000257215e-07	7.09336318542881e-07	1.0534409870043	1.51660875320973
SNRPE	0.00796512090745213	0.0458369329659053	0.862045586649632	182.554009196974	0.142986211159599	0.0591689115972547	2.41657666669388	0.0156672264820802	0.0291072092950878	0.162668610310401	0.300688887879107
ENSG00000286572	-0.0144744485044694	0.0818531223015467	0.859638460502968	26.955744937862	-0.222675828793711	0.104883700239526	-2.12307373104857	0.0337476738867638	0.0574719864495679	-0.0465505868724766	-0.635831332140835
SOX13	-0.0207958697838211	0.0311481349424682	0.504360774454289	475.296642366761	0.130959882203523	0.0489797414538098	2.67375609418079	0.00750069822169284	0.0150536015724545	-0.105489448881927	0.269887494763721
PLEKHA6	-0.0682806213340527	0.0286246796382054	0.0170616771687479	1174.39744427318	-0.162693445776679	0.0733008839073565	-2.21952911212236	0.0264507489144628	0.0463321583774761	-0.548221723080103	-0.482206650323701
ENSG00000231691	-0.161058460371683	0.122513304913744	0.188637591641731	14.1278827847381	-0.605009093273638	0.197945034633949	-3.05644996042691	0.00223974861962321	0.00508472708846015	-1.41325191343227	-1.61504928163705
PPP1R15B-AS1	-0.0388583161094009	0.0469913228694046	0.408279374123702	175.677516487255	0.0869991631531036	0.0767965972135603	1.13285179695099	0.257276495399454	0.33647323955753	-0.27389778373121	0.157296911714436
PPP1R15B	0.0574204781078094	0.0296714212787367	0.0529643370756153	533.166385968876	0.364304609348334	0.0427999137831112	8.5118070843425	1.71243317428157e-17	3.56816786594475e-16	0.623774166299995	0.867521460909223
ENSG00000288934	-0.183757874090382	0.0933134424583808	0.0489239254017733	16.2770452124955	-0.24474615833836	0.127834859146338	-1.91454944271647	0.0555499879629561	0.0895511888910487	-1.62489381384348	-0.692357051583045
PIK3C2B	7.80643008076956e-05	0.0144968347437737	0.99570347593503	3580.76576675314	-0.0579952185356475	0.0347886774290183	-1.66707166876289	0.095500154837083	0.143899500715965	0.0891322771889018	-0.214057386528125
MDM4	-0.0273175908305165	0.0127014078367379	0.0314957017236862	2750.47943233421	-0.226561767716654	0.0368575543792251	-6.14695607271102	7.89839912413309e-10	5.68011180777359e-09	-0.166295840332352	-0.645783856541682
ENSG00000240710	0.138312227388608	0.134863782167662	0.305094390184017	20.1543291597206	0.957576616982638	0.252657273324588	3.79002197080011	0.000150633960495206	0.000436755424218827	1.37798234795325	2.38698799123951
CNTN2	0.0021226684109405	0.00856217567336853	0.804202285796811	9765.24220378333	0.123642337034954	0.033366102802454	3.70562716799697	0.00021086829580037	0.000591821568652906	0.108195496390048	0.251146066169848
TMEM81	0.392080390176391	0.0944032520313378	3.27785019601381e-05	25.4388743217234	0.677141240285769	0.134517708368729	5.03384460304398	4.80739423149641e-07	2.20772139919581e-06	3.74403359940136	1.66874717871475
RBBP5	0.0162066733854403	0.0247700370396683	0.512927955703139	510.531747605037	0.0542521289012275	0.0383782702750786	1.41361579123739	0.157474742193672	0.222257317513103	0.239510146853841	0.0734264073369962
DSTYK	0.0230708892715868	0.0177036356252329	0.19251591160217	1119.51319585057	0.0319280637149502	0.027662411275156	1.15420392667017	0.248416573112642	0.326678300412491	0.303509848034674	0.0162508294655239
TMCC2	-0.0109938229012315	0.0165010616016215	0.505251682434418	2328.09677853057	0.244152785259872	0.0436919901229908	5.58804450363999	2.29640801037008e-08	1.31292556473925e-07	-0.0140983735061756	0.559793011039249
TMCC2-AS1	0.00830206634191053	0.0895004832065704	0.926094215834323	13.0292169797654	0.20497610536732	0.130926594080447	1.56558036819757	0.11744688893213	0.172362131039945	0.165810179205852	0.459455133808931
NUAK2	-0.0655899129817425	0.0610643284743286	0.282772596969116	93.3264778720372	0.0454360257101873	0.100665768640034	0.451355275224289	0.651733512286915	0.723745458391276	-0.523134439496822	0.0508469268384307
CDK18	-0.0129186623789172	0.00897004156031067	0.149810554463959	13012.9140397716	0.0348259529242427	0.0440523358924724	0.790558598509955	0.429201614561896	0.516509589737317	-0.0320449464922576	0.0236727971388065
ELK4	0.0583891099241831	0.0253900386525118	0.0214660303722654	680.491470715702	0.222681841371829	0.040518983355246	5.49574108065569	3.89073013184797e-08	2.15322062827122e-07	0.63280537216974	0.504802416181132
SLC45A3	-0.0034815846850406	0.0186219736030285	0.851691132127824	1172.48661005558	0.0991266909193838	0.045099714196267	2.19794499113674	0.0279530262117614	0.0486748030207335	0.0559432756799709	0.188357491514912
NUCKS1	-0.00490095570343776	0.0128122398368372	0.702074671217816	3784.15271230134	0.0396382724564086	0.0407170037443706	0.973506614221063	0.330301574522645	0.415854334458863	0.0427095250886635	0.0359979336163192
RAB29	-0.00794005628271091	0.0453048246282869	0.860876507499383	208.371146072057	0.3780975962231	0.0682524524269828	5.53969246200483	3.03003280525015e-08	1.69708416329142e-07	0.0143739464649604	0.902847553561162
SLC41A1	0.0221908503222314	0.0338585103089333	0.512210581032109	241.56744091368	0.0629742463236919	0.0629597061059151	1.00023094481655	0.317198756999376	0.401848028460519	0.295304653046574	0.0957651749284289
ENSG00000286619	-0.0429292452692012	0.0501489200824976	0.3919782605736	727.617298261528	0.0260017362960619	0.503193557783432	0.0516734284329864	0.958788909983838	0.969978730748914	-0.311853794159346	0.00107253680228727
PM20D1	0.0192543802252163	0.105898977331025	0.855725261837126	51.1508818394787	0.401903362058807	0.385586602019127	1.04231671939387	0.297264863283376	0.380014388686464	0.267925967432285	0.963818008851097
SLC26A9	0.169788831314326	0.0547292345083329	0.00191995669836565	91.3662459473485	0.457892596518042	0.0956608353047584	4.78662553028393	1.69608870327889e-06	7.07812181074229e-06	1.67145989569458	1.10721558487842
RAB7B	-0.042149990534369	0.0597455839008252	0.480504535069788	146.358459208743	-0.907191775568433	0.135231764198355	-6.70842224788096	1.96739950320531e-11	1.78001863959031e-10	-0.304588278184877	-2.38898849650626
SRGAP2	0.0154832117667976	0.0198907849229235	0.436326578714114	1225.61650017446	0.0705109995104291	0.0536902641036371	1.31329209657683	0.18908454068835	0.259336664244444	0.232764827624826	0.115068031067339
RASSF5	-0.0227931287409216	0.112012025283539	0.838753444497781	21.5120131273077	-0.376499394692044	0.197160830253136	-1.90960544347807	0.0561840337196796	0.0904672750464228	-0.124111237379744	-1.0297986135074
EIF2D	0.0268895521443082	0.0196108959402529	0.170327054006435	599.99823219711	0.0880359586905969	0.0294208759152132	2.99229563879417	0.0027688797993851	0.00615461709422133	0.33911381020867	0.159952314460132
DYRK3	0.265999512963519	0.147383392701424	0.0711038964848709	21.665313799886	1.40236525166354	0.191265870866766	7.33202031971722	2.26708711428495e-13	2.75533537927847e-12	2.56849678644559	3.52616434672588
MAPKAPK2	-0.0603737169215696	0.0221679471807618	0.00646002781224252	591.050672544494	-0.100933074574373	0.0280717925313428	-3.59553364686916	0.000323727281667076	0.000877174347020914	-0.474500335516284	-0.324028250306347
PFKFB2	-0.0935691790539118	0.0416022023048477	0.024503587662788	160.941249431194	-0.142862437339416	0.0719009121913076	-1.98693497739361	0.0469296029160093	0.0771359235940439	-0.784003954322512	-0.431416198060036
YOD1	0.0490004863239029	0.0393938759799902	0.213550908712796	305.919469020422	0.590183122681532	0.0567801486775944	10.3941806498724	2.63542185078763e-25	1.21433174866962e-23	0.54526892009953	1.44603323377904
C4BPA	0.0466876723940206	0.0714394424711477	0.513415976506264	75.6528446123152	-0.0988516703061752	0.0861384009242461	-1.14759119330657	0.251137367059011	0.329722688424836	0.523705000366458	-0.318697433950752
ENSG00000243636	0.117189970163827	0.105111455821311	0.264888351056282	20.2846125148357	0.257587096984151	0.114580705980856	2.24808439413166	0.0245708089967564	0.0433896605337822	1.18104533823901	0.594200478036492
LINC02942	-0.0187070166406366	0.043077247906315	0.66409474281487	406.070770294099	0.142340674391806	0.0685586154437783	2.07618945438787	0.0378764322340568	0.0637202272965528	-0.0860136661863014	0.299035562759876
CD55	0.0150050661713842	0.0219358037731191	0.49394705909709	2195.04789150642	-0.127226701732032	0.0816326718774299	-1.55852673697929	0.119108434995938	0.174358698567631	0.228306754665736	-0.39137052486664
CR1	-0.100567946680853	0.0521874968354857	0.0539733252549705	294.835789041776	0.115227810941057	0.203551829386619	0.566085852867468	0.571335419897449	0.652173070931337	-0.849258171874487	0.229595090219964
ENSG00000236911	-0.00883740964997488	0.107000745816964	0.934175932509059	37.9471258226151	0.493483610842315	0.241673832107044	2.04194060457376	0.0411574233833325	0.0686072182048688	0.00600731751402452	1.19836998682279
CR1L	0.06141379217305	0.087169079935934	0.481098772824914	51.7949763763728	0.178295868555327	0.188290207042657	0.946920561380733	0.343679259678163	0.430303088768555	0.661006519002131	0.391122688766118
CD46	-0.00341608350035892	0.0136227275199737	0.801996924915508	2534.99192941982	-0.543644459885104	0.0740653434088264	-7.34006533776927	2.13489607814055e-13	2.60708142657082e-12	0.0565539872770636	-1.45788443080974
MIR29B2CHG	0.0320382091913495	0.0172369167358706	0.0630700679687722	1922.98436750612	0.286746038892001	0.0506093793261047	5.66586752713041	1.46282511962555e-08	8.63685187868743e-08	0.38711820254695	0.668881291758847
LAMB3	0.0396817238843416	0.0823003391334544	0.629694081694044	25.3460422041933	-0.101997060060065	0.140952810293224	-0.723625586803702	0.469295628571727	0.555339373021269	0.458383830615274	-0.326753290951215
HSD11B1-AS1	-0.0667392792021033	0.0431962693776265	0.122340423004245	247.04965093973	-0.453393135029304	0.0626804522627526	-7.23340560991341	4.71029871346987e-13	5.45406220203461e-12	-0.533850753766437	-1.2267360441141
G0S2	0.598105968649535	0.17069115716944	0.000458283475440631	32.147495268209	1.60704637388235	0.251173183119759	6.39816063929132	1.57259796232369e-10	1.26132374923387e-09	5.66494862838533	4.05038613807937
HSD11B1	0.0114895604845964	0.0381548478398964	0.763315542198361	583.526379203358	0.173748406288036	0.111691699621641	1.55560714785981	0.119801537980168	0.175199337096887	0.195529330822173	0.379475895011864
TRAF3IP3	-0.0496124888238989	0.0737993065094497	0.501416749140472	65.0826274701432	-0.288167455859071	0.10244192048401	-2.81298373261217	0.0049084134227789	0.0102935618970605	-0.374166168582566	-0.80356608797315
C1orf74	-0.0392568219561458	0.0629384594823557	0.532802656892327	27.1883537073817	0.0406983268953856	0.0911841841373803	0.446330986896462	0.655358176114921	0.72678453399805	-0.277613321752379	0.0387129062083625
UTP25	-0.00346922445566893	0.0311786556750908	0.911402868844686	260.79225897599	-0.133880347996387	0.042032144618097	-3.18518955463303	0.00144659220340623	0.00341547332224988	0.0560585184111777	-0.408411599910209
SYT14	0.00281035659814376	0.0286084434800253	0.921745520100975	1277.96047805648	-0.281464237013108	0.184848901711803	-1.52267194669048	0.127840799848772	0.185454221007493	0.114607275858614	-0.786398049449751
ENSG00000287343	-0.0433647822560762	0.138903869215147	0.754894034290213	16.2492001888465	-0.835683518422409	0.265385486728828	-3.14894204925499	0.00163862686267613	0.00382396176098732	-0.315914598404949	-2.20584416814177
SERTAD4-AS1	0.00651521585046786	0.0496151178089701	0.89552602014652	173.225932833267	0.513809237500922	0.10394469695313	4.9431019817452	7.68892362318373e-07	3.40169701893786e-06	0.149150170341919	1.2504272371537
SERTAD4	0.0756030943529196	0.0546351797299626	0.166425686728363	141.11946276544	0.715605991922015	0.0915489577848526	7.81664815457262	5.42484603109673e-15	8.19133423513069e-14	0.793302926128393	1.76726169137783
HHAT	-0.0411733849048045	0.0423296234224769	0.330709939570587	388.580720709286	-0.490116143135851	0.0838308841361475	-5.84648662824391	5.02063907254088e-09	3.17506138446713e-08	-0.295482727092029	-1.32078966706093
KCNH1	0.0119419776886962	0.0248497943340063	0.630824658071497	1789.64079785507	0.0556160359929627	0.101063059977396	0.550310232100649	0.582106607347429	0.661932446645295	0.199747520685621	0.076919596211077
RCOR3	-0.00751892451379721	0.0137458368392007	0.584381143023676	2621.17491733488	-0.22978490725898	0.021428623998812	-10.7232693649261	7.91549351200008e-27	4.32762058127026e-25	0.0183004411753946	-0.654038843451779
TRAF5	0.0399442872821568	0.0841698710908602	0.635095258898047	41.2369566192272	-0.508730221578642	0.129209207054608	-3.9372598375566	8.2417349558392e-05	0.000251014885077501	0.460831885758049	-1.36846336280724
ENSG00000287033	-0.070653360343409	0.088214880002838	0.423176000837418	26.8229299411304	0.0185268763940974	0.122970942164989	0.150660603781014	0.880243452043968	0.911285681605308	-0.57034436463125	-0.0180718005232386
LINC00467	-0.0853076563054188	0.0397226416924535	0.0317469245486765	365.514951819458	-1.06080912953845	0.0684307208570534	-15.5019429322454	3.3655860390604e-54	2.00566490687739e-51	-0.706976221516307	-2.78242763543699
SLC30A1	-0.00324238874794769	0.0937010562308744	0.972395874419834	59.8001283993643	0.53731711914271	0.199400153497764	2.69466753017688	0.00704588963673142	0.0142447602539279	0.0581734602708301	1.31063476235971
LPGAT1	0.00503963571481522	0.0103453055769402	0.626157508075999	12019.0110667273	-0.144285530243744	0.0328937834632559	-4.38640724940988	1.15238270692626e-05	4.11716587418617e-05	0.13539234434744	-0.435060971468949
INTS7	0.0141751791975536	0.0217741113722945	0.515039588358535	1057.38151458681	0.154503907409861	0.0358667668980517	4.3077177223424	1.64947702331192e-05	5.70875329041566e-05	0.220569160274771	0.330187589543069
LINC02608	-0.151222444923205	0.0779537024643392	0.052391754413689	123.130199165113	0.326919133708172	0.367259196586683	0.890159148488499	0.37338043658109	0.460969231765535	-1.32154412627145	0.771771150386027
PPP2R5A	0.0201680291384973	0.0141218559433009	0.153250714651018	2788.34984454336	0.138345834063854	0.0332778862825865	4.15729030651347	3.22044645609675e-05	0.000105817205921885	0.276444530718178	0.288804124070326
ENSG00000230063	0.0662589436434998	0.0725845497264521	0.361320441433991	13.0173388062339	0.191323287013806	0.120935482333332	1.58202773348574	0.113643239443052	0.16761932470612	0.706181124729566	0.424488035638285
ENSG00000234915	0.00953602799934153	0.0266862645926637	0.720838460564722	908.049659166652	0.0358094376311111	0.0599859957391933	0.596963294346286	0.550531887291479	0.63360429258382	0.177315233629268	0.0261916621382477
PACC1	-0.0284508166900472	0.0177576302485638	0.109117097915114	1341.98996430822	-0.0949728665184749	0.0347091351037705	-2.73624987296666	0.00621438183297518	0.0127248560771882	-0.176861667162876	-0.30876318379688
NENF	0.00488520893189671	0.0216532653443033	0.821504197165382	1097.1613416078	-0.125892741070196	0.0503728810079313	-2.49921661320848	0.0124468204370428	0.0236894217404983	0.133952519591775	-0.387954033691674
ENSG00000286213	-0.0504001903244103	0.118768079123286	0.671304710489798	34.8497995590182	-0.282133613272403	0.254683666901161	-1.1077805526567	0.26795660083862	0.348359550052679	-0.38151043943427	-0.788112431401215
LINC01740	-0.084280873291582	0.135194308554927	0.533018095447491	14.0674092098357	0.0316420495947928	0.237438737875037	0.133264057406866	0.893984552048975	0.922040834287041	-0.697402832923484	0.0155183005796356
ENSG00000260805	0.0437599920926381	0.0543971707082163	0.421135138205134	119.483840951982	0.289450420164837	0.0735720080696315	3.93424656685854	8.34580758986221e-05	0.000253925030788898	0.49640826792836	0.675807653994798
ATF3	0.0993192032934066	0.0533018997044936	0.062415391484304	223.45107105509	0.481205060021351	0.104979721481391	4.58379059527847	4.56621542106848e-06	1.74881746567829e-05	1.01442415986268	1.16692261230766
BATF3	0.314140113576136	0.142632755499279	0.0276342293652918	17.8946492212198	0.384799152459282	0.185433947328342	2.07512787169401	0.0379746852101117	0.063839638692035	3.0173439825385	0.920011333869303
NSL1	0.0277821419211419	0.0175391108064169	0.113191248683558	1626.37155226463	0.11567503451576	0.0363783438393679	3.17977737047442	0.00147388239376253	0.00347305515166555	0.34743602500231	0.230740502854625
TATDN3	-0.0221182813138427	0.0224253892614192	0.323983297207742	1167.65925332844	0.211209625086535	0.06294653316074	3.35538137655955	0.000792556388772356	0.00197619569295289	-0.117819180953769	0.475420196137202
SPATA45	0.0451200787033897	0.0534395787579427	0.398490889316885	58.6507084604101	0.174248309027318	0.0760872062549766	2.29011311630227	0.0220147602227869	0.0393540529210063	0.509089270115927	0.380756227592848
FLVCR1-DT	-0.0452084897324468	0.045478184222616	0.32018888429773	83.8673134231781	-0.0677838715296534	0.0742280142378546	-0.913184492750248	0.361145518343767	0.448527931708917	-0.333104723178083	-0.239127725950877
FLVCR1	-0.0474655231130827	0.0276934270728012	0.0865354300589484	481.029826077782	-0.295506377044195	0.0461962955215731	-6.39675484165602	1.5871384199931e-10	1.27127511974179e-09	-0.354148563335762	-0.822362264037473
VASH2	-0.12726405487445	0.0936340616209469	0.17409459521869	47.923189856831	0.937191828203856	0.168313872924971	5.56811991737382	2.57502592361384e-08	1.45638448156812e-07	-1.09816394282053	2.33477921705392
ANGEL2	0.00249290747602152	0.0175080374374673	0.886774756603581	1112.5819492075	0.00458004359135357	0.027986676516319	0.16365085681692	0.870006006417933	0.902778303020477	0.111647484195163	-0.0537919177294839
RPS6KC1	0.0125340424956699	0.0137771391558365	0.362943259760795	3115.49158504862	0.0799127303638943	0.0305363459209359	2.6169709555558	0.00887138895457426	0.017505815864225	0.205267739069555	0.13914739967935
PROX1-AS1	-0.0489461087559468	0.0387736996763599	0.206821676050311	744.50979434745	-0.741334109497828	0.072071848644917	-10.2860426565472	8.145562656513e-25	3.58685638357486e-23	-0.367953059040387	-1.9641999186701
PROX1	-0.0138960949417367	0.0172965115209242	0.421740983214025	2041.93946358818	-0.193219698470863	0.0589972099709108	-3.27506501690728	0.00105637658289618	0.00257511597341395	-0.04115820763999	-0.560389370338041
ENSG00000274895	-0.213584193025676	0.0638615196844846	0.000824340988575488	26.5675322168365	-0.380513472022095	0.0941247356630554	-4.04265116222206	5.28502190762984e-05	0.000166641308050452	-1.90298464473293	-1.04007932130195
LINC02775	-0.0861169497042289	0.0751659779639738	0.251923220459549	137.667301819582	-0.383671138943191	0.19095368599701	-2.00923662164447	0.0445120456541625	0.07362938121809	-0.71452180815731	-1.04816662213326
SMYD2	-0.0245259610122498	0.0557108167271551	0.659765487883059	154.595231745828	-0.423574071134767	0.162209996321543	-2.61126983996184	0.00902066854204171	0.0177846837444444	-0.140267598048022	-1.15036455014424
CENPF	0.0115896203443772	0.100374130883997	0.908077182108931	21.4208287285165	0.302603747361806	0.162956576009229	1.85695941073693	0.0633169290085883	0.100361739233579	0.19646225618938	0.709495473715087
KCTD3	0.000412445499793946	0.0149482678644221	0.97798794152106	2447.67148739827	-0.0401428873565606	0.0288285006000957	-1.39247225908195	0.163779436410841	0.229614865444873	0.0922499379924903	-0.168334649965582
USH2A	-0.239281143080314	0.0983903865223634	0.0150175094997338	24.4445873317276	-0.559865513234265	0.187030480646829	-2.99344529992127	0.00275846950909177	0.0061361102256492	-2.14257459237353	-1.49942919835917
ESRRG	0.00364631945401771	0.0230863852708598	0.874502174802618	3888.59247890823	0.320762671961276	0.0899311413252301	3.56675860257637	0.000361424131666166	0.000970784348847313	0.122401519784156	0.756003446113295
GPATCH2	-0.0396522330160441	0.0298582888926049	0.184173400642046	688.409253696724	-0.761588618158199	0.0624174210156027	-12.2015393421626	3.05002816868714e-34	3.08070076834965e-32	-0.281300004994402	-2.01607502418947
SPATA17	-0.22279869498181	0.114087505756696	0.0508343493066651	25.8672789004918	-0.714687393649296	0.212256944662141	-3.36708603238824	0.000759669850688249	0.00190029069408206	-1.98889764361062	-1.8959533262908
RRP15	0.0557327763771221	0.0339576469307016	0.100746823764562	347.437418925236	0.288896446220151	0.0579517927699414	4.98511663594291	6.19244458937513e-07	2.78933041997603e-06	0.608038588014302	0.674388836223533
LYPLAL1-DT	-0.0104967005022414	0.0456600673248044	0.81817881919335	351.624633829424	-0.259961608158073	0.0591889396826558	-4.39206394897205	1.12279661161401e-05	4.0202999844653e-05	-0.00946336704464037	-0.731326304215011
LYPLAL1	0.0475749325330434	0.0133109818238327	0.000351419233885407	2207.96524778621	0.0934886039258616	0.0283150333575059	3.30173031214456	0.000960904110684674	0.00236266552402653	0.531977523362381	0.173917429668899
ENSG00000223842	0.013670310940006	0.118405431866233	0.908085746433302	25.7867302500363	0.875583618572895	0.160810860517223	5.44480401234541	5.18624563947704e-08	2.80628630576787e-07	0.215861933964487	2.17699052767837
ENSG00000277007	0.242432613424142	0.0859520706977504	0.00479405317336688	42.9471331910077	0.839237863310268	0.116293931764392	7.21652325772713	5.333354522825e-13	6.10824549385428e-12	2.34876673230746	2.08390311089403
ENSG00000287676	0.332372205654234	0.106739426908054	0.0018465372221272	31.7068699889854	1.27609027006047	0.125027956698774	10.2064394536568	1.85549122698717e-24	7.93599812346333e-23	3.18733403883242	3.20275349016276
LYPLAL1-AS1	0.0515521476680421	0.0675125336558138	0.445109384485378	112.660933047545	1.07577849130547	0.133185675336929	8.07728375130434	6.62253252910188e-16	1.12974844041301e-14	0.569059774910663	2.68972230120979
EPRS1	0.0274540065275579	0.0203191159903861	0.176650020434676	1134.16026868649	0.0962924962085221	0.0385061161761035	2.50070653109077	0.012394583936916	0.0236010620539124	0.344376598043053	0.181098655857444
BPNT1	-0.0902560556282934	0.0337831411787821	0.00754838134040221	252.5810239174	-0.195149308132497	0.0486465384046238	-4.01157645605362	6.03146370983356e-05	0.000188514874483224	-0.753113476410426	-0.56533141590858
IARS2	0.0112180622664101	0.0175066701135298	0.521660499592995	859.997421507546	0.0410954347240624	0.0264592732462993	1.55315810610219	0.1203853671563	0.175921306075153	0.192997970340036	0.0397299642303862
RAB3GAP2	-0.0256973436800085	0.0137266494076845	0.0611959611931873	1662.48086316814	-0.0294603873146438	0.0244384563007596	-1.2054929718997	0.228013049559386	0.303643746742845	-0.151189186463716	-0.140975022231469
MARK1	-0.0264514546172444	0.0266910970016838	0.321675015591462	1205.16571014351	0.0689422137194023	0.0672022579009815	1.02589132973753	0.30494280993041	0.388330191319601	-0.158220269902933	0.111050114374745
MTARC1	0.0805941505529582	0.100609465598815	0.423097302543775	36.139657257736	-0.187967889349776	0.251977544320513	-0.745970796154291	0.455685056676503	0.542681684203472	0.839837899776859	-0.546938629226902
HLX-AS1	-0.296118711521901	0.104288767176952	0.00451968484140781	28.546824139119	-1.26718429834727	0.16186877023945	-7.82846682823835	4.93855207977321e-15	7.47598933803434e-14	-2.67250946861308	-3.31098815685224
LINC02817	-0.163255769585078	0.070047489175029	0.0197721323818983	40.1777472771594	-0.273328184707155	0.114977823077013	-2.37722525433516	0.0174434323034367	0.0320507382035808	-1.43373890501175	-0.765560290363142
DUSP10	0.012824985616022	0.0287523733202128	0.655561392841371	1080.99081863056	-0.12489393094588	0.0632511002939061	-1.97457325430769	0.0483165967249152	0.0791111606060795	0.2079803974521	-0.385395917794542
ENSG00000236230	-0.228735636421741	0.167554268452876	0.172207922323385	20.9829200354586	0.355492320274817	0.277030831405719	1.28322294840241	0.199413978308398	0.271217974585465	-2.04425174149827	0.844951748988719
TAF1A	0.0205103358699037	0.0357522814364625	0.566184988370735	164.973118005782	-0.0180069055787541	0.0440849164333202	-0.408459560221466	0.682936314144443	0.750524675699186	0.279636086590775	-0.111640784429099
TAF1A-AS1	0.182369630845187	0.10391283500238	0.0792550191194384	16.5208076760493	0.1611907978338	0.146706925765659	1.09872657335398	0.271887348058109	0.352410788703174	1.78875915083836	0.347313808310202
MIA3	0.0650809487197616	0.0240340548811587	0.00677177936211054	853.217332814065	0.325489813180939	0.0401264208233766	8.11160842412631	4.99540582216508e-16	8.61213744345876e-15	0.695197885804354	0.768110427017492
ENSG00000272750	0.0872751668637282	0.0898667263443463	0.331467518344549	14.2545748915915	0.0228177626450803	0.144529364448035	0.157876309303805	0.874554266360827	0.906130465024565	0.902129508107026	-0.00708213986181429
AIDA	-0.0646340355984174	0.0225870525490012	0.00421571740591164	753.412013455949	-0.186371853949157	0.0520532520704832	-3.58040749686106	0.000343058778757991	0.000925627052012582	-0.514222151784281	-0.542850921832557
BROX	-0.0143311333831214	0.0282790440890222	0.612312183055868	601.960944493215	0.315661857614726	0.036823387098093	8.57231999799047	1.01420803217547e-17	2.15857276181346e-16	-0.0452143636106942	0.742939427286726
DISP1	0.0157588841110676	0.049194906627922	0.748713874533112	427.859335143804	0.867753050807899	0.0985884496874202	8.80177194751673	1.34672637651897e-18	3.14729073979165e-17	0.235335106291717	2.15693516440607
CAPN2	-0.0257741030764201	0.0224907439627905	0.251800478198472	717.779310530907	-0.0234033780747125	0.0550628828784697	-0.425030017523174	0.670814792593633	0.740160887612724	-0.151904865940388	-0.125462032075948
TP53BP2	-0.0180858707831222	0.0230714872045049	0.433095433330534	811.954266349127	-0.158733649866831	0.0356247257121643	-4.4557157056968	8.36137759728951e-06	3.05382448793344e-05	-0.0802223056099438	-0.472064966113882
ENSG00000288999	-0.160035861921064	0.0775994544614938	0.0391761092495444	42.2329944880875	-0.19776905559554	0.0937077867357145	-2.11048689212254	0.0348164390391118	0.0590821804482575	-1.40371754033663	-0.572041017131609
ENSG00000291068	-0.0754862526446316	0.0295374705078255	0.0106001875447745	293.715339486915	-0.202350597346287	0.0434254734934115	-4.65972115138797	3.16638039013895e-06	1.2532333100488e-05	-0.615404669879171	-0.583775094010325
ENSG00000290989	-0.0324099586991898	0.0267372119688099	0.225448565627189	483.90928057197	-0.0617805188142053	0.0445474071270213	-1.3868488156459	0.165487868182335	0.231465506756672	-0.213775410803864	-0.223752158920056
FBXO28	0.0115107820747174	0.0222188040358578	0.604413001856285	1122.71656544238	0.0294062218286394	0.0331334879979759	0.887507582372125	0.374805685762864	0.462281893761192	0.195727193979285	0.00979198041866933
DEGS1	0.0519922601174569	0.0302931639625607	0.0861065274957535	528.484886553783	0.210336210045208	0.054025572976465	3.89327125020657	9.89014601732838e-05	0.0002968205984519	0.573163239270716	0.47318323753254
ENSG00000232628	0.245027821637482	0.117221140455858	0.0365904980067895	15.0667905077146	0.508604204220103	0.168503096061969	3.0183671167268	0.00254140829826791	0.00570580152661482	2.37296360386725	1.23709629661093
ENSG00000237101	0.231463215809059	0.0888347555064599	0.00917274313103343	33.0685559401683	0.344255653354959	0.11673785480577	2.94896333265448	0.0031884180290105	0.00699417638314721	2.24649166096013	0.816172809349756
NVL	-0.0565086692908822	0.0200857230866739	0.00490244567629364	1131.70887788727	-0.219972370968637	0.0311759877376779	-7.05582683761412	1.71577384851553e-12	1.81399200850152e-11	-0.438463897048068	-0.628907335005457
CNIH4	0.0295146474792393	0.0293890628027889	0.315246958624277	362.5381713342	0.109387412826406	0.0396128912842452	2.76140946242698	0.00575524711254536	0.0118703631608313	0.363589339503409	0.214636876542559
WDR26	0.0538218457814664	0.0174600228465122	0.00205217384116107	1533.54545480285	0.207883537192846	0.0261514335088271	7.94922148809463	1.87687228741438e-15	3.025673828169e-14	0.590221696889694	0.466901541681299
CNIH3	-0.0677190895478771	0.0305021076307523	0.0264089535148132	567.83366042546	-0.397687109285573	0.0531889895182765	-7.476869045405	7.61141926663124e-14	9.89650571991514e-13	-0.542986184583811	-1.08406381187304
DNAH14	-0.148399155266057	0.0596122470528132	0.0127956328965781	362.597592059078	-0.54608557045287	0.158112111395438	-3.45378709849184	0.000552773576640653	0.00142645583186801	-1.29522069801666	-1.46413651376128
LBR	0.0527600822577883	0.0217281960598655	0.0151745957651172	907.192885721515	0.0706932700002902	0.0401970118647514	1.7586697796878	0.0786336132087456	0.12127430442943	0.580322161477754	0.115534855568153
ENAH	0.0175189847526443	0.016435001567856	0.286443636372662	3163.86887737161	0.0975252281013253	0.0411814067490575	2.36818593147155	0.0178755500187314	0.0327035492463037	0.25174570831495	0.184255883617868
SRP9	0.000752909065948402	0.0250476361815722	0.976019930111048	723.82789373798	0.132959173822613	0.042951034121403	3.09559889633387	0.00196415860623174	0.0045094680316182	0.0954243087958361	0.27500800721077
EPHX1	0.0605152749001626	0.0283670901051629	0.0329008132651622	592.499863012878	0.340719925489131	0.0567075975209548	6.008364670417	1.87403946892894e-09	1.2614487057798e-08	0.652629038176293	0.807117232677762
ENSG00000242861	-0.0300422603281706	0.0211113522409214	0.154725086778223	1080.35231816785	-0.577500222230612	0.06913542259523	-8.35317411179687	6.64525832661733e-17	1.30553767432159e-15	-0.191699766513975	-1.54459456896027
TMEM63A	-0.00781498192358602	0.00905635045257328	0.388176839819065	7734.79938403219	-0.0868357644806099	0.0454672645026162	-1.90985240547325	0.0561522195801359	0.0904241921864232	0.0155400988328562	-0.287922736175357
LEFTY1	0.124125173720343	0.0916779028975704	0.175759718365805	42.5098899270136	0.25209880584367	0.143187727501353	1.76061740934668	0.0783031800019445	0.120847105091661	1.24570690521289	0.580144067841242
PYCR2	0.00724957915058819	0.0311419755124431	0.815923514171584	362.925175920093	0.153320218679589	0.0430852119287896	3.55853462977026	0.000372929627529439	0.000999285953382989	0.15599713327919	0.327155969333732
SDE2	-0.0833769064483084	0.0398508662753916	0.0364185552300035	176.496055466339	-0.0148012868153178	0.0486887159417949	-0.303998298764174	0.761129187251752	0.816137924170025	-0.688974542087869	-0.103430671095988
H3-3A-DT	-0.0361138729271252	0.042974251377278	0.400706164643297	220.298364401478	-0.250690759858899	0.0524849105694706	-4.77643492460707	1.78430259301414e-06	7.40649216575501e-06	-0.248309494189224	-0.707582147205924
H3-3A	-0.0020318783026799	0.0218796544813781	0.926009933193391	1315.22977365366	0.490218964867344	0.0724190674386597	6.76919742556155	1.29498733656741e-11	1.20456730505475e-10	0.0694598632713201	1.19000869515806
ACBD3	-0.0382077592009304	0.0245120801687009	0.119059868467642	604.942265365145	-0.101412633898944	0.038515127355451	-2.63305980953976	0.00846194447525812	0.0167793526318395	-0.267832204146619	-0.325256480078889
ACBD3-AS1	-0.0324381510395242	0.094837934504027	0.732322504636377	28.220034941394	0.0395809721698658	0.0977446069653028	0.404942772790689	0.685519576835741	0.752762053600478	-0.214038266953338	0.0358511782217284
LIN9	0.0277927387460795	0.0595597395467216	0.640760084243798	108.631267698153	0.293014518345926	0.0987817843642545	2.96628088095114	0.00301425064560507	0.0066439123464588	0.347534826328014	0.684935891678844
PARP1	0.00984857729821289	0.0222758055004744	0.658402431914645	953.600830837824	0.0601042411833525	0.0372147893886303	1.61506331678221	0.106296983912921	0.157943606914495	0.180229340945213	0.0884146229109642
ITPKB-IT1	-0.128216038532278	0.0956254247804585	0.179980407326023	14.6711836611787	0.0209193716039573	0.149618011801292	0.13981853756846	0.888803366307558	0.918021063195247	-1.10703992671157	-0.0119442294452544
ITPKB-AS1	0.0573614956428364	0.0657783991332635	0.38318572325879	117.331532139961	0.114280250556685	0.11585044890278	0.98644633351906	0.323914137970686	0.409369218057396	0.62322423311086	0.227168233279145
PSEN2	0.0251123663314524	0.0689880583656787	0.715850290820524	61.330850987552	-0.376770148961529	0.120119766989048	-3.13662071119303	0.00170907066329871	0.00397124581731925	0.322543911643106	-1.03049205942282
COQ8A	0.0732805227986813	0.0312433951940219	0.0190029827109485	496.798125180028	0.353687036458139	0.0701164245693151	5.04428225812477	4.55226892067853e-07	2.09972816728304e-06	0.771648029501037	0.840328122217373
ENSG00000287532	0.0211231455997573	0.0513236541476356	0.680656491607794	183.483373576679	0.296893577008716	0.0650651710279553	4.56301846776297	5.04233773827844e-06	1.91516707212539e-05	0.285349723842553	0.694870794609457
ENSG00000228625	0.0236423209113706	0.0832536935739013	0.776426287461323	37.4066310619021	0.312695398744241	0.103479781920393	3.02180187222269	0.00251274955750609	0.00564784216609176	0.308837689524223	0.735341841509373
ENSG00000287525	-0.0129961640279048	0.0738236423814612	0.860259856976826	68.9001602822573	0.291353370355632	0.101265495905658	2.87712381942083	0.00401318089809716	0.00857200096728566	-0.0327675464888928	0.680681420305345
ZNF678	-0.0496151065942392	0.0197016149123235	0.0117913830165313	1124.94185722653	-0.125081497656188	0.0313125353015567	-3.99461418411461	6.47996866669419e-05	0.000201651662007239	-0.37419057581601	-0.385876306781127
SNAP47	-0.024198689591919	0.0429745227032163	0.573370976682261	169.042559267559	0.208883271618263	0.052702313076785	3.96345548086152	7.38726447757356e-05	0.000227314138261721	-0.137216226492464	0.469462024864548
JMJD4	-0.168248658589108	0.0522145964884808	0.00127186617403955	71.2808833882227	-0.36176724309891	0.0687490422425504	-5.26214229752577	1.42386495565568e-07	7.14049303708621e-07	-1.48029096712446	-0.992067166586825
ARF1	0.00364606221805513	0.0255807451989126	0.886660192737517	801.756209934379	0.0870643785373333	0.0450114598177712	1.93427138088418	0.0530797700516466	0.0860500661029504	0.122399121400275	0.157463938967238
C1orf35	-0.0197369121275948	0.0344262545144661	0.566434891394991	323.60976116876	-0.11008579569977	0.0534556438260497	-2.05938583506732	0.0394572916177651	0.0660688826020797	-0.0956160744593042	-0.347469864325763
MRPL55	-0.00673112852876486	0.0545737851204697	0.901837898088636	129.841830223642	0.0997005176354915	0.079403004362994	1.25562651483194	0.209251413435697	0.282403319197055	0.0256455929698313	0.189827155476999
GUK1	-0.00483678200492026	0.0238963085327226	0.839598494828536	893.016467550379	0.120638416694616	0.0484273655883622	2.49112077910773	0.0127340823555	0.0241856925902082	0.0433078596394574	0.243452535448379
IBA57	0.028867729490152	0.0442889877603727	0.514527764953875	129.95428457093	0.238555827989871	0.0537902821619692	4.43492427259538	9.21046592750166e-06	3.34276715087037e-05	0.357557688011554	0.545458289134257
OBSCN	0.103012016500542	0.113728047473051	0.365054982483232	22.2639027541205	-0.191632765307586	0.184324499740082	-1.03964891036085	0.298503044584573	0.381215617621472	1.04885474096522	-0.556324975260501
TRIM11	-0.136435293635123	0.0427768526419325	0.0014253617522851	88.3944637099503	-0.0269690855850679	0.0677840642960997	-0.397867638435775	0.690727755768414	0.757550507185308	-1.18367356983062	-0.134594391515148
ENSG00000231563	-0.159481033300285	0.062170259838381	0.0103107348472345	67.0245425864933	-0.541379461370927	0.0845695767536878	-6.40158650607553	1.53770647929945e-10	1.23555579491756e-09	-1.39854449995949	-1.45208339959766
TRIM17	-0.213520097079576	0.106685645368391	0.0453498594091196	15.9840340578317	-0.982353036506031	0.126437628964785	-7.76946740103478	7.88168236042865e-15	1.17033818305435e-13	-1.90238703512021	-2.58148876434714
H2AC25	0.174524382988274	0.0864221296246576	0.0434414144340716	58.7188615245903	0.428447866101836	0.15353156253448	2.79061750580189	0.00526076005225734	0.0109413527471215	1.71561262880875	1.03180282009886
RNF187	0.00451038143763705	0.0383287334284107	0.906324189471333	313.188815722692	0.195344921578088	0.0643239142622151	3.03689419119876	0.00239029344282293	0.00539362188196242	0.130457750775515	0.434788098744269
RHOU	0.010683121542288	0.0138242906846363	0.439653183140718	3949.78023138887	-0.148080862011012	0.0441735440345257	-3.35225224164204	0.00080156950698242	0.00199616376178182	0.188010358198878	-0.444781436142242
LINC02814	-0.0372247616179991	0.0709329114209279	0.599730369599755	247.784262624601	-0.530551704950804	0.413859547698334	-1.28196077123616	0.199856407825902	0.271692864353393	-0.258667056573675	-1.42435174654942
ENSG00000233920	-0.0958177944840327	0.0778920465193377	0.218646258240455	81.631680624443	-0.209225818403703	0.150551836944308	-1.38972610796572	0.164612063681818	0.230456889154545	-0.804969308266112	-0.601383658296076
RAB4A-AS1	0.0410146205473948	0.0400918376335399	0.306299936765364	189.666081253329	0.0703562621268414	0.0520325660700568	1.35215822398829	0.17632470466701	0.2441109753748	0.470811322634063	0.114671723349586
RAB4A	-0.0235330691061066	0.0188387267638807	0.211597141118227	1305.50301122017	-0.0285694531832168	0.0382892145582504	-0.746148844076008	0.455577506364537	0.542619840747795	-0.131010199045424	-0.138693194375086
ENSG00000237481	-0.0532681466298948	0.0770414327404072	0.489300340815397	25.9561579857251	-0.261313671957011	0.114322606258261	-2.2857567764567	0.0222684916502024	0.0397440444965876	-0.408250324891709	-0.73478916048148
CCSAP	-0.0591927139628782	0.0189700380730767	0.00180650636104425	1192.71310305926	-0.0187587816758724	0.0322631737059005	-0.581430142207049	0.560950587466168	0.643111107010398	-0.463489050658174	-0.113566461942661
NUP133	-0.01009494209455	0.0173963106273256	0.561717635808879	1310.64745488632	-0.158013109803846	0.0207554144245291	-7.61310309550379	2.67592169750583e-14	3.67435699754296e-13	-0.00571750321028305	-0.47021954530289
ABCB10	0.00775721051578872	0.0214439827908403	0.717544095972692	782.675406651706	0.123573527071841	0.0374794726261163	3.29709887608539	0.000976891039098088	0.00239803075614384	0.160730121900427	0.250969832613305
TAF5L	-0.0905111573131768	0.0270493154716006	0.000819410678112042	462.187304373113	-0.195728185411233	0.0367000652482375	-5.33318358120992	9.6505656451051e-08	4.99515960055556e-07	-0.755491960985222	-0.566814015186634
URB2	-0.057577059984763	0.0377454005001646	0.12715786585819	210.191227459345	-0.251642222473271	0.0477419524208043	-5.27088251974408	1.35769354299464e-07	6.83357127298936e-07	-0.448425222024857	-0.710018998395253
GALNT2	0.0628231727115942	0.0222627408190933	0.00477404327145322	1523.05857993681	0.435041025443107	0.0600247280544656	7.24769673339224	4.23918456826233e-13	4.95671299616703e-12	0.674147121630752	1.04868897825108
ENSG00000227006	-0.0482708145069747	0.0906018362133354	0.594186122932423	34.7678934195571	0.286360549642667	0.118352494153984	2.41955652637191	0.0155394453495169	0.0288938329650195	-0.361656836593396	0.667893990816566
PGBD5	0.0172278702713747	0.0209765787400897	0.411480670245455	1624.8867521073	0.483929401793355	0.0503027138390301	9.62034381170648	6.56114880611932e-22	2.20489132247747e-20	0.249031452219324	1.1739000966428
ENSG00000282564	-0.105591306344591	0.0893184974579508	0.237130888852079	69.2350051975862	-0.545970204214344	0.142268136760276	-3.83761407611819	0.000124235525754977	0.000366213145828109	-0.896094332440462	-1.46384104197782
COG2	0.0392448613544731	0.0197137729632401	0.0465102321714377	697.484627794167	0.0881658145979271	0.0273372523074258	3.22511617504361	0.00125921558958899	0.00301288226855889	0.454310667440859	0.160284896652474
AGT	0.0239370861134499	0.0547448990546801	0.661931654879295	131.0260074139	0.0345772510047527	0.255636465380495	0.135259462898954	0.892406734398795	0.92066797793118	0.311585983745222	0.0230358308942657
ENSG00000244137	-0.0138030152448679	0.05275254066962	0.793586717507833	142.764312623515	-0.535623647033688	0.108907158303895	-4.91816750501451	8.73581457957983e-07	3.82603853634807e-06	-0.040290363026066	-1.43734181879208
CAPN9	-0.124770741455849	0.0434478585518188	0.00408224973758034	198.92546783469	-0.598705900312972	0.0931546823706163	-6.42700812323118	1.30139869569746e-10	1.05708341125303e-09	-1.07491710496062	-1.59890577475538
C1orf198	0.0135247586227444	0.0154901415465699	0.382597454321127	2080.50983658887	0.00164814292884692	0.045751153452093	0.0360240738099144	0.971263163285402	0.978432570756546	0.214504851820593	-0.0613009942906658
ENSG00000223393	-0.0471840439241494	0.0553269022182609	0.393757575534164	39.7490241803897	-0.0999201802738025	0.0800321020076852	-1.2485012609591	0.211847546916219	0.28534697835969	-0.351524143550727	-0.32143406253299
TTC13	-0.0326031329548942	0.0184962767031367	0.0779534180411677	1213.72625814668	-0.211070935799493	0.0234664244665871	-8.99459293852066	2.37109228509266e-19	6.04713093764432e-18	-0.215576504307619	-0.606109305370867
ARV1	0.000855185557107312	0.0318662721578725	0.978589982107708	279.924908820411	0.0168266364891464	0.0388904287472554	0.432667806222986	0.665256121358564	0.735616584466132	0.0963779013081585	-0.0224263926763501
FAM89A	-0.131806470494601	0.0949332361722968	0.165011540395407	22.3943109367831	-0.213665132634042	0.157499555195532	-1.35660784799539	0.174905846796555	0.24245690695734	-1.14051593861301	-0.612753467260292
C1orf131	-0.0136641100466495	0.0327793299009181	0.676787092672023	368.779695466196	-0.210388706079377	0.0499555779820621	-4.21151580219776	2.53662805649321e-05	8.49725246280413e-05	-0.0389952564434792	-0.604362003606462
GNPAT	0.0126791653385809	0.0219836365164246	0.56410518567887	678.251328993063	-0.151706771627498	0.0299255760448284	-5.06946871800369	3.9892769523785e-07	1.85923601028735e-06	0.206620816935239	-0.454067983010048
EXOC8	0.0962626082416501	0.0467674263819427	0.0395588529101977	143.272959068234	0.296483977235259	0.0650293742661856	4.55923158696956	5.13411301562659e-06	1.94547843351785e-05	0.985925468506249	0.693821742676128
SPRTN	-0.0779698838186179	0.0351251930649831	0.026434318594604	241.292894557398	-0.0495479961243211	0.045623296032274	-1.08602403669544	0.277468358002773	0.358501069912089	-0.638561233660815	-0.192422669967929
EGLN1	0.0178962843543099	0.0196895691920686	0.363391253244577	1253.77342327679	0.171885901624697	0.0398214883822212	4.31641077738917	1.58586739174555e-05	5.50633855692891e-05	0.255263526251152	0.374705716304442
ENSG00000233461	0.107514474618969	0.0576590984365308	0.0622294171489279	121.172835306727	0.667860909477925	0.0984846650459072	6.78136955805872	1.19041931489038e-11	1.11425740898482e-10	1.09083418609603	1.64497873545187
TSNAX	0.0189174556081785	0.0177359700614338	0.286145624828532	1036.82010510792	-0.0226282640074597	0.0285069027168356	-0.79378192125011	0.427322399141463	0.514767862802444	0.264784592631646	-0.123476838324645
LINC00582	-0.132392345975336	0.0769491689341181	0.0853385234790211	58.6972135515678	-0.749815024739696	0.118220859128565	-6.34249345053627	2.2607582395285e-10	1.76805930911157e-09	-1.14597844974585	-1.98592092807347
DISC1	-0.0141805884251931	0.0280923952588256	0.613710635413659	1550.22951487343	-0.0839844652314517	0.0761950359797846	-1.10223014073691	0.270361631536711	0.350789262545419	-0.0438107317201033	-0.280620093001061
ENSG00000286071	-0.0735671433011216	0.0724979983228745	0.310226331969977	120.775153853633	-0.0313143941159032	0.112808637677854	-0.277588620521481	0.781328168477645	0.833059938890126	-0.597511522787765	-0.145723436525869
SIPA1L2	0.0267155393690875	0.0392251763520206	0.495819963916327	772.827064888287	0.541282091629069	0.120379142020556	4.4964774008494	6.90885189306789e-06	2.55146569188737e-05	0.337491372074367	1.32078970462764
MAP10	-0.154897373863589	0.0761890655785437	0.0420458885185492	51.731862032119	-0.319155712713294	0.103214151379506	-3.0921700992318	0.00198698955421431	0.004556618682689	-1.35580796032714	-0.882932076115801
ENSG00000286774	-0.266638090337016	0.137871448849549	0.0531178470898098	21.1055833427888	-0.194796300914991	0.221308404229073	-0.880202907763777	0.378749398561649	0.466245386454945	-2.397641810347	-0.564427306756181
NTPCR	-0.00927004357485953	0.0216711128176465	0.668825580993669	509.7270718248	0.0423123742709955	0.0366568083517168	1.15428418821994	0.248383676830407	0.326659068292925	0.00197358046778886	0.0428467452131488
PCNX2	-0.0365530664961624	0.024096829899466	0.129285801096051	1081.50193952179	-0.17577061084492	0.0666442002375593	-2.63744797324253	0.00835324379976072	0.0165858832354645	-0.252404391209531	-0.515699406390232
ENSG00000289305	0.0949767930545443	0.0679407808938722	0.162132598164016	72.5955965123327	0.320013161300422	0.131807214091504	2.42788805989224	0.0151870299180965	0.0282885727105365	0.973936948751993	0.754083826868433
KCNK1	0.0077129650841538	0.0214341411928747	0.718963169578377	2038.84112888941	0.441367942738028	0.07295687086739	6.04971043152714	1.45106413405493e-09	9.9747282603399e-09	0.160317591984379	1.06489324702845
ENSG00000286109	-0.195803606567321	0.105664639807919	0.0638728245778652	23.273175647726	-1.08527695630856	0.145623478722622	-7.45262347684852	9.1502149902916e-14	1.17674512755403e-12	-1.73720427898841	-2.84509373693628
ENSG00000286666	-0.209521440072843	0.150372671868503	0.163514625441223	12.3403492325188	-1.11549160826293	0.208841232694685	-5.34133798134453	9.2263054668084e-08	4.78803742048188e-07	-1.86510486658118	-2.92247839655189
SLC35F3	0.0224838258972342	0.0321930045446039	0.48492258006847	1333.41312100596	0.222557865726911	0.122121491319374	1.82242996971659	0.0683897706364977	0.107468780824409	0.298036261370739	0.504484894301445
ENSG00000236358	-0.0142204640531886	0.0837188899009232	0.865120489027436	44.0824948991195	0.0735501461960925	0.178252837460825	0.41261697285608	0.679887263944219	0.748001507987369	-0.0441825190179449	0.122851782213872
COA6-AS1	-0.00841739374308787	0.0493720924047801	0.864625662798881	168.264935650796	0.000533517317198313	0.109182860212415	0.00488645668523754	0.996101187169447	0.997384319474398	0.0099234082923196	-0.0641557325708392
COA6	-0.0127632659633978	0.0561932821072468	0.820321469733477	116.586955775853	0.489736938562686	0.0880480637434644	5.56215455219522	2.66464138653562e-08	1.50373922690921e-07	-0.0305960811997361	1.1887741470465
TARBP1	-0.0340269306621674	0.0191044358920209	0.0748959456585653	1490.19692272615	-0.42002554064502	0.0516808829900876	-8.12729033142836	4.38993046636273e-16	7.64943244421374e-15	-0.228851527896452	-1.14127618386091
ENSG00000287633	0.331392878442138	0.111841724625874	0.00304604817686949	30.3854261204865	1.07616139968416	0.153177537511067	7.02558232212352	2.13175277796118e-12	2.22613762642465e-11	3.17820311259526	2.69070299212074
IRF2BP2	0.025973571740605	0.0213138788951978	0.222987516623076	1433.34778948188	0.505444835496335	0.0485628511085289	10.4080552100774	2.2782827314172e-25	1.05795165382537e-23	0.330573508869545	1.22900463718497
ENSG00000228830	0.00141393290851733	0.0985514120427096	0.988553014999037	11.0139361938258	0.272053793746194	0.145035886962722	1.8757688144874	0.0606870319670905	0.096707617212554	0.101587478646481	0.631252051769114
ENSG00000228044	-0.00276900831746917	0.0894567451106593	0.975306543652346	37.7057984812719	0.0325952091848115	0.141724260991451	0.229990327391989	0.818099285893763	0.861170072757863	0.0625871043924586	0.0179594980008182
ENSG00000286263	-0.114415977728485	0.0469945674086813	0.0149056267976008	391.587267272142	0.106776788619916	0.135045465070674	0.790672893488397	0.429134897904693	0.516509589737317	-0.978372678715689	0.207950641469966
ENSG00000273416	0.156522835852817	0.135755854439376	0.248921463580686	12.9968104491616	0.533472775980059	0.172158511452717	3.09873018463322	0.00194351928903779	0.00446609740995085	1.54777209806625	1.30078877149619
TOMM20	0.012322303163669	0.0222026854211297	0.578900428895119	1101.23932287936	-0.0359988697599917	0.0360018334473728	-0.999917679543033	0.317350347783897	0.402011586316198	0.203293550873692	-0.157721143921036
ARID4B	0.00424850587888542	0.0094125914716112	0.651727152997252	7737.73057479946	0.0504058915182409	0.0217112781476232	2.32164551416606	0.0202520310130849	0.0365759986313701	0.128016108818931	0.0635755650657464
ENSG00000289114	0.0892776164678386	0.0943898462502196	0.344230609340542	14.0026199954073	0.332425650490683	0.133186220258594	2.49594627616316	0.0125621625694058	0.023884541360825	0.920799692497844	0.785874239427916
GGPS1	0.076021592890423	0.0264023782634105	0.00398500358480671	689.364834856995	0.324882631799919	0.0456918698704563	7.11029407903447	1.15795952274877e-12	1.25542755292313e-11	0.79720486945143	0.766555336309641
TBCE	-0.0446120251012191	0.0268632674231316	0.0967722406606786	449.364354637012	-0.24640150271954	0.0374768787632022	-6.57476051504793	4.87315379247494e-11	4.18655663151692e-10	-0.327543482273561	-0.696596658965507
B3GALNT2	-0.0741790897352535	0.0296522196292281	0.0123620603158877	475.84642567315	-0.215165925147433	0.0590025539600586	-3.646722229907	0.00026560677429134	0.000733135388417566	-0.603217110952928	-0.616597242061267
LYST	0.0101982986048653	0.0179459505458232	0.569845847289552	1911.52660347881	0.213813255334131	0.0372844518826132	5.73464928510423	9.77143266332975e-09	5.92985991700642e-08	0.183490027889441	0.482088518538512
GPR137B	0.0331752807181713	0.0279401249642585	0.235081502777351	719.180095797754	0.199282512157249	0.0627532002092943	3.17565497046528	0.00149498646261846	0.00351768465105196	0.397719885120003	0.444872911474665
ERO1B	0.0328639200064889	0.0239050146752773	0.169202463480869	1043.89286950964	0.398580764774239	0.0504727114067809	7.89695567495687	2.85797948658186e-15	4.48594883767432e-14	0.394816859801795	0.955308294415389
EDARADD	-0.0991288852305093	0.0829107390584228	0.231848897888788	26.0811527142882	-0.514050241578319	0.119480632541396	-4.30237295069742	1.68978567497953e-05	5.83317016746169e-05	-0.835840834143496	-1.3820888031216
LGALS8	-0.0371795786077516	0.0314172043363618	0.236644870010029	326.49819327201	-0.0213534100648422	0.051117149319343	-0.417734759257436	0.676141055502273	0.744750772612262	-0.258245784981659	-0.120211729113456
ENSG00000230325	0.0908685306484525	0.0457243154038778	0.0468877116898559	136.398375896316	0.291030243921245	0.0615966089190091	4.72477704582584	2.3036795818377e-06	9.37731866213444e-06	0.9356328553605	0.679853840719932
HEATR1	0.027115141632059	0.0221797050212137	0.221510897987458	727.085626771088	0.00967395977729947	0.028879629434591	0.334975204554125	0.737643790645859	0.797411760138268	0.341217132721403	-0.0407455662191266
ACTN2	-0.0556821182813977	0.0224639830188748	0.0131851571718482	2903.56157647342	-0.54965726843692	0.074071017032751	-7.42067937576563	1.16521080671671e-13	1.47742119166535e-12	-0.430757406096277	-1.47328421578223
MTR	-0.0482323669736244	0.0176391259041139	0.00624947086296164	1644.6829159861	-0.326045675971785	0.0330462933698955	-9.86633121973086	5.825648960633e-23	2.1518791759958e-21	-0.361298364382386	-0.900578397586837
RYR2	-0.0124798209123395	0.0238871328851453	0.601357390662529	2004.3350413601	-0.412144770885796	0.138984399909598	-2.9654031039014	0.00302286553617242	0.00665879621188893	-0.0279533323599847	-1.12109224508023
FMN2	-0.0996976093941585	0.08677569082611	0.250592378765058	97.9602531556743	0.035860439634666	0.269350076958088	0.133136919950633	0.894085097140151	0.922091339294585	-0.841143432012151	0.0263222866011991
RGS7	-0.0528653629347597	0.0355653628218447	0.137165860452537	1153.92659288474	-0.319495191316275	0.260990059185989	-1.2241661322763	0.220889562517909	0.295610719267548	-0.404494901612965	-0.883801536276326
ENSG00000287516	-0.326247150618086	0.129095327432258	0.0114982501203896	17.3985414786065	-0.598795629484998	0.312110620857437	-1.91853653630874	0.0550430139609896	0.0887979609812825	-2.95341716895105	-1.59913558582338
ENSG00000287738	-0.124685681739961	0.0969197305146303	0.198274202319933	35.2399570223944	-1.01142507048234	0.131172051737436	-7.71067507967995	1.25153929374676e-14	1.80738381173769e-13	-1.07412403602316	-2.65594699265926
FH	-0.0923039329099584	0.0351728173258786	0.00868279335097537	235.281278142851	-0.32961808019837	0.0457518645306107	-7.20447316366388	5.82686968647316e-13	6.62255411664127e-12	-0.772207213591114	-0.909727908410298
OPN3	-0.132215963987818	0.0655530647457505	0.0437027852209876	72.6673140600895	-0.140697602078971	0.0881144765211947	-1.59675921180929	0.110319391174515	0.16325553144756	-1.1443339218519	-0.425871701303749
CHML	0.0126706012069923	0.0709288095134609	0.858221727384872	51.4684440769369	-0.153150919780249	0.109619862208318	-1.39710921629517	0.162380730763293	0.227939910850044	0.206540967776699	-0.45776668234982
WDR64	-0.111608915299587	0.111080046607358	0.31501187544821	39.1866394355418	-0.935013778001984	0.136833011345099	-6.83324710032024	8.3013781337085e-12	7.97615692370247e-11	-0.952200547823356	-2.4602451898283
ENSG00000288723	-0.122499828065372	0.076200508753265	0.107923128036332	93.602086777076	-0.420315634415391	0.0965104396349029	-4.35513127911795	1.32987193662044e-05	4.69684916691034e-05	-1.05374385213631	-1.14201916139746
PLD5	-0.0280781628787129	0.0210991342170275	0.18326364066993	3444.83920724721	0.271814423242892	0.110886499879728	2.45128508463801	0.0142347163042135	0.0266927059037894	-0.173387165054423	0.63063898480584
ENSG00000272865	-0.0222498438388688	0.0360760322040478	0.537400532545446	570.042502664712	0.498727532668657	0.124570693704962	4.00357032489409	6.2393642386027e-05	0.000194604595006523	-0.119045826855926	1.21180052728359
LINC01347	-0.004823776954321	0.102113348105012	0.962322397350053	21.5795433710786	-0.307011144332066	0.172350282308429	-1.78132080911046	0.0748600569144943	0.116382193162796	0.0434291144726385	-0.851827852516635
CEP170	-0.00674045974405659	0.0105052745430662	0.521115895123936	7105.01031027628	0.0116630296722825	0.029402782197835	0.396664152181533	0.691615138462038	0.75838416618157	0.0255585917740312	-0.0356512332773688
ENSG00000227230	0.0436519111336421	0.0587683472827581	0.457615317302499	95.5795858970422	0.0347000791095168	0.0649368558923584	0.534366480062368	0.593088005403181	0.671940897376304	0.495400556458643	0.0233504137361516
SDCCAG8	-0.0156333280061576	0.0105355457386788	0.137844727975874	6174.3248981421	-0.0494764638427406	0.0259922081024466	-1.90351137724553	0.0569738505566178	0.0915905494336132	-0.0573555998619901	-0.192239464109063
AKT3	0.0119025054926145	0.00850230348558382	0.161538657107246	10721.7242340104	0.0829226331182576	0.0292880941057093	2.83127447006164	0.00463629170633308	0.00978025051632128	0.199379494854837	0.146856252340443
AKT3-IT1	-0.0815954601153929	0.0682302708913292	0.231741996575724	26.2031443500228	-0.0664822631768356	0.110656418937913	-0.600798975919663	0.547973886300145	0.631351236661339	-0.672364919828408	-0.235794094324481
LINC02774	-0.354983814815808	0.116118411590194	0.00223501141431313	27.7512012476468	-1.01112850406953	0.17524552226082	-5.76978225192341	7.9374028282738e-09	4.89158523832744e-08	-3.22134841588341	-2.65518743762803
ZBTB18	-0.0203096153349858	0.036162450322141	0.574373820494315	298.820341779237	0.100527531220713	0.0836198562397671	1.20219689127982	0.229287253486505	0.305136036759843	-0.100955771628839	0.191945272372289
C1orf100	0.161660144966269	0.109928386773676	0.141400654752156	33.7085071193714	0.449989730328728	0.131999414454655	3.40902823082832	0.000651947326572482	0.00165490761102695	1.59567068598771	1.08697505353054
ENSG00000240963	-0.00515465814337648	0.0345815459262401	0.881507819469919	610.635633139412	0.35017100297089	0.084440495775118	4.14695579125288	3.36925086679295e-05	0.000110260785276449	0.0403440866155387	0.831322986066252
ADSS2	0.00351558476819459	0.0129218973228009	0.785572708775926	3961.82140203806	0.105646588680726	0.0456724486975786	2.31313607422864	0.0207151588833003	0.0373069014320181	0.121182592383645	0.205056014792689
CATSPERE	-0.0791236426115546	0.0281088798605292	0.00487926480136453	955.29391398619	-0.371325860098875	0.053510773955787	-6.9392728351431	3.94123316964447e-12	3.97189214244103e-11	-0.649318502838745	-1.01654834624944
DESI2	0.0381873240284788	0.0255021840322052	0.134285602061261	621.387147191969	0.137164178474399	0.0324797813299922	4.22306348311959	2.41003900313676e-05	8.10204537383961e-05	0.444450535712221	0.285777711066763
COX20	-0.00887319719123792	0.0230808284938753	0.7006522464376	833.035621032369	0.136642012854177	0.0426867714598756	3.20103882727735	0.00136933078891102	0.00325025170527763	0.00567364619820039	0.284440359610756
HNRNPU	0.00617067848539889	0.0113079904611463	0.585277759872185	4793.02664884035	0.269494360860683	0.0367295169825444	7.33726939531385	2.17995549336728e-13	2.65847505528105e-12	0.145937816771492	0.624696926032325
ENSG00000272195	0.0371422874417689	0.0879777103322315	0.672894819109564	16.5150429058331	0.0506678798170089	0.145686874289131	0.347786168549771	0.728000777894978	0.789086813823597	0.434706956783206	0.0642465598981228
EFCAB2	-0.0186929742288925	0.0212362885676397	0.378730747519832	2072.5086376756	0.152394752708082	0.0513046709112679	2.97038749106589	0.00297424328734845	0.00656220183774104	-0.0858827393374979	0.324785699793676
KIF26B	0.00630502011039906	0.0574807772065209	0.912655870803864	216.642720370229	0.1775983052595	0.115419152345925	1.53872474064976	0.123871509716516	0.18036607243994	0.147190374091769	0.389336115209373
KIF26B-AS1	-0.0738436590642235	0.125503586277677	0.556278013091649	11.6756841870699	0.136188140007313	0.17144252588194	0.794366154527472	0.426982301688166	0.514462164010044	-0.600089665215661	0.283277917103844
SMYD3	-0.0274607321187703	0.0224934847693101	0.22215020552579	3491.05515939218	0.23089709316974	0.0503600263067492	4.5849279697218	4.54142969923239e-06	1.74044330467045e-05	-0.167630442831287	0.525843018104922
ENSG00000235096	0.00331506749414	0.0971695860264374	0.972784404405678	35.5547360437222	0.169417616482359	0.118328400192132	1.43175785531852	0.152213132441935	0.215973522364834	0.119313034981322	0.3683840348281
TFB2M	0.096069249701341	0.0443397021284799	0.0302604605636751	147.234719159463	0.151723974945938	0.0532458919527043	2.84949635327185	0.00437885077336237	0.00928098329889419	0.984122656793185	0.323067728364461
CNST	-0.0741802575874087	0.0209919551814022	0.0004097131413412	749.079709845445	-0.19710139031944	0.0286409822808653	-6.88179575639488	5.91027133408473e-12	5.81529063900753e-11	-0.603227999624001	-0.570331017287619
ENSG00000225300	-0.129594382034454	0.0811795825215394	0.11040144974123	15.0778364612955	-0.18175054432453	0.12815028495644	-1.41826094562575	0.156114594314589	0.220633732581519	-1.11989115017641	-0.531014992932231
SCCPDH	-0.0625830224434771	0.0258504013757734	0.0154791938381331	1619.67931358101	-0.129883369388654	0.0692851746239631	-1.87461993267073	0.0608450289964611	0.0969046600661002	-0.495099176748043	-0.398174684736822
ENSG00000260855	-0.0829886826582716	0.0652315209776134	0.203295850833044	68.0074251999088	-0.364558198054157	0.0996195907473469	-3.65950306881647	0.00025270481705551	0.000701421630075829	-0.685354870596506	-0.999215258166381
AHCTF1	0.0395576632233442	0.0183879624544519	0.0314540743436079	1675.3840886965	0.218221111230087	0.0348555877350845	6.26072103241089	3.83201501573707e-10	2.89310660689812e-09	0.457227129636775	0.49337775756924
ZNF670	-0.164946863572802	0.0438061389010985	0.00016629439208925	181.423944178559	-0.323548779055991	0.0594298472471091	-5.44421353988469	5.20347680372357e-08	2.81390678454235e-07	-1.44950611159123	-0.894183436684564
ZNF669	-0.00786939298330778	0.0455547412127151	0.862851193956844	127.127506029092	0.208066351342875	0.0548491143045564	3.79343137953989	0.000148579704570488	0.000431709403268517	0.0150327879293409	0.467369758584615
ZNF124	-0.0698732340681965	0.0319622011728364	0.0288067657084492	349.091616895866	-0.200818120786047	0.0600067157113292	-3.34659410043555	0.000818109068809116	0.00203282195026677	-0.563070722699666	-0.579850171189366
ENSG00000259865	-0.246324711320223	0.0755921905245489	0.00111963412712535	40.247200035012	-0.433308065160503	0.12679387111065	-3.41742121574919	0.00063217388094442	0.00160905533079788	-2.20824651617049	-1.17529489901999
ENSG00000290683	-0.174533364663929	0.0492737502647151	0.000396930101718003	95.6899188781824	-0.346469077342577	0.0757911087357287	-4.57136837185822	4.84549618982097e-06	1.84406639227837e-05	-1.53888750858955	-0.952886064928442
ENSG00000289566	-0.256470675011663	0.124391602374871	0.0392267280688609	31.3234193894166	-0.187917320894608	0.17574977306889	-1.06923222495967	0.284965041473319	0.36680862635611	-2.3028441592537	-0.546809115152192
ZNF496	-0.0547787130244978	0.0367609534321143	0.136189245884751	279.084735621269	-0.354933683104542	0.0494295437774655	-7.18059799828363	6.94071577637117e-13	7.77969383385353e-12	-0.422334351308114	-0.974565303089419
ENSG00000286216	-0.196672634564739	0.086328114158603	0.0227147161043009	40.4620852319807	-0.511152123439136	0.111089472370579	-4.6012652012065	4.19932350155133e-06	1.62080106996405e-05	-1.74530681146626	-1.37466624912146
ENSG00000235749	-0.162550492592455	0.121436436941278	0.180712518728091	29.3190805470223	-1.07056264963913	0.250214948511064	-4.27857190791219	1.8809622590657e-05	6.43964827031341e-05	-1.42716313328104	-2.80740799378052
TRIM58	-0.237851373604106	0.106246301540886	0.0251768040452491	14.71160431498	-0.171157914805869	0.223829715224209	-0.764679142956604	0.444462628895001	0.531760883315588	-2.12924388996665	-0.503885538289706
ENSG00000289367	-0.0195973963494599	0.0645901998795328	0.761576437086249	99.9666924457484	0.501765303621075	0.266883405036889	1.88009180844991	0.0600955666918163	0.0958761860892639	-0.0943152750295153	1.21958075495254
OR2L8	-0.156523936696751	0.139266876032312	0.261049679087134	15.3602207564972	0.128309970283413	0.29003393399027	0.442396406924291	0.658202378628707	0.729214979557788	-1.37097349955273	0.263100637438382
ENSG00000290612	-0.0614097801826716	0.0631198990983239	0.330599616099852	105.187152188168	0.152713337783009	0.263827724133769	0.578837338965856	0.562698934004316	0.644619475979057	-0.484160250095718	0.325601648215621
OR2L5	-0.0114529597296828	0.05496183654383	0.834932097521089	157.576603272539	0.0844777976860234	0.261162891959645	0.323467844348565	0.746340956166519	0.804139312622493	-0.0183792149466818	0.15083928285506
OR2L2	-0.056326422944352	0.0518382067636395	0.277221919934451	168.981622167089	-0.047732231985498	0.222995080672726	-0.214050605248782	0.830507594298096	0.87140177069437	-0.436764691791022	-0.18777220137947
OR2L3	0.00347934151775459	0.0516454558605659	0.946287349418217	178.450965909756	0.0161753988496503	0.26299163372281	0.0615053742230409	0.950956734500527	0.964552621093863	0.12084467218468	-0.0240943186593261
ENSG00000290608	-0.0101119339077905	0.1409542033491	0.942809503900591	12.9177409463924	-0.145066104620086	0.299969566742991	-0.483602740755286	0.628667829295935	0.703601067494223	-0.00587592931283433	-0.437060149963842
OR2L13	0.00588426803363145	0.084129750699055	0.944239208747228	55.1433858661587	0.0583236938495804	0.266762438478171	0.218635330304768	0.826934128950419	0.868518878943461	0.143267419506572	0.0838543503133683
OR2M3	-0.0568856796435673	0.120782505867373	0.63765776637865	22.3121303898928	-0.330485879776098	0.319272531640618	-1.03512155611339	0.300612146804749	0.383570543380498	-0.441979018121492	-0.911950484895324
OR2M4	-0.127030748940623	0.096989160490364	0.190283228108025	39.9922337754328	-0.462662065511777	0.281781557498218	-1.64191748253326	0.100607106236555	0.150552761806071	-1.0959886746914	-1.25047528928131
SH3BP5L	0.0120834907396657	0.0400135015092929	0.762663240788522	154.152946988423	0.268816591239793	0.0584213170805963	4.60134424680877	4.19772991641643e-06	1.62053585501388e-05	0.201066942033297	0.622961047310649
ZNF672	0.0385395905993193	0.0409731715589686	0.346907061347924	130.640145336561	0.214970793982069	0.0592108426270744	3.63059845873182	0.000282764809858668	0.000776181371204249	0.447734953866273	0.48505316411503
ZNF692	0.00682896081972338	0.0282392372290293	0.808915566862654	462.975570736894	0.182690637696534	0.0546606566870608	3.34226935366805	0.000830963822283302	0.00206246997289753	0.152075425696994	0.402378410480042
PGBD2	0.0180764092040423	0.0530307775546261	0.733204175131457	128.225162345212	0.432763299337596	0.0760491051307728	5.69057714214287	1.26610695900478e-08	7.55270611047299e-08	0.256942951366755	1.04285534959837
SH3YL1	0.00336717116148403	0.0152766413930878	0.825549480931877	2053.20525843496	-0.0392477996737329	0.0381505749551923	-1.02876037175925	0.303592292706014	0.386830803862741	0.119798832513881	-0.166042184185524
ACP1	0.0569984384843367	0.0265616115372704	0.0318813294933455	585.722262242806	0.270685114020423	0.0357131676472465	7.57942047297765	3.4710188549485e-14	4.70469106055871e-13	0.619839207050937	0.627746639399595
ALKAL2	0.0315712552687091	0.0878828898656842	0.719413802730806	41.4905702883371	-0.163620458135118	0.180589800329886	-0.906033772872166	0.364917976901497	0.45236469220947	0.382764477079994	-0.484580880413314
ENSG00000228643	0.135459456294609	0.0848266999917648	0.110288790704229	73.2712250980181	0.72135692901663	0.130373772516524	5.5329911460927	3.14815368425883e-08	1.75883411147436e-07	1.35138404443518	1.78199078076829
ENSG00000235779	0.0576849095546275	0.122859101339221	0.638697385923774	20.9422170553229	0.718490210024037	0.178554259293156	4.02393206898748	5.72344324660936e-05	0.000179515295373478	0.626239638519965	1.77464864511204
TMEM18	-0.0788454784886234	0.0444352462153321	0.0759985811312199	190.421349290374	-0.389910841971643	0.0602745909046498	-6.46890897340896	9.87130346906793e-11	8.15899969579272e-10	-0.646724991643569	-1.06414752092661
TMEM18-DT	-0.0876892864733904	0.105921045095656	0.407741822414102	33.9803547053105	-0.421254823792992	0.206653812750934	-2.03845657713899	0.0415042931211669	0.0691403049217502	-0.729181761318903	-1.14442457882242
ENSG00000290112	0.211211547112474	0.0744185650415514	0.00453749041246119	56.9593370642989	0.615838311768521	0.118378557390781	5.20227924163298	1.96859134540269e-07	9.68477602452099e-07	2.05767173360172	1.5117403641431
ENSG00000236760	0.192765636995994	0.144798380713268	0.183100420376549	18.8469770799212	0.806207643209168	0.192271464932314	4.19306964500936	2.75204906298475e-05	9.14689220078851e-05	1.88568810793433	1.9993073212946
EIPR1	-0.0293080677323377	0.0234216508607749	0.210816387828149	611.781415884528	-0.151558917286481	0.0409363310131315	-3.70230828058	0.000213646794995631	0.000598961486738575	-0.184854395167582	-0.453689303888752
TRAPPC12	0.000955455035529499	0.0155746408641582	0.951082986338677	1791.05161546126	0.0144067455495955	0.0304347515869362	0.473364979124044	0.63595281067046	0.709843563037178	0.0973127810909359	-0.0286241286935255
TRAPPC12-AS1	0.0518834292418166	0.0979886217630118	0.596469586238609	41.2210144576624	0.472737221534352	0.198451496775387	2.38212978594669	0.017212829757964	0.0316954341758039	0.572148535823774	1.14523509460977
ADI1	0.00676431261282738	0.0318730679710011	0.831930261302279	398.689228052801	-0.0347544146570458	0.0579666501848947	-0.599558790204205	0.548800318332549	0.631977590412194	0.151472666985461	-0.154533891104297
ENSG00000235078	0.136105910038063	0.0921869924573004	0.139833532374207	46.2913421438984	0.618299515804527	0.105363239944689	5.86826597330439	4.40376421123045e-09	2.81079959187354e-08	1.35741136745277	1.51804390974933
ENSG00000242282	-0.0978781852636009	0.0743652848781178	0.188113253020939	22.6688538929575	-0.147001071849556	0.112913387804734	-1.30189231505276	0.192953199911408	0.263873426758675	-0.824179717203605	-0.442015917140839
RNASEH1	-0.0156859814482388	0.030514248553538	0.607214009731583	303.517413199923	-0.0388117118010445	0.0377004594960508	-1.02947582920336	0.30325613220203	0.386457561587276	-0.0578465233141708	-0.164925291902884
RNASEH1-DT	0.0532969262905439	0.0348877419235752	0.12659470878097	252.642078848539	0.141910927477956	0.0525010699274959	2.70301019910519	0.00687146378708008	0.0139236121030735	0.585327519445357	0.297934910708701
ENSG00000287126	-0.0874423136241861	0.0693713127332815	0.207490222787	41.9995572117033	-0.0014541913810414	0.117047174594305	-0.0124239767946706	0.990087355743779	0.992811597148851	-0.726879067346128	-0.0692465792653681
RPS7	0.0474602890737586	0.0294971214555206	0.107620636381806	839.818264256064	0.571841269456532	0.0693915805602724	8.24078749668831	1.710808494459e-16	3.15969362230765e-15	0.530908625288914	1.39905675128706
COLEC11	0.234210141422323	0.198911717074133	0.239012854305614	17.4587488429526	-0.0564600430773187	0.382753686234697	-0.14751012232629	0.882729390668081	0.913315087610023	2.27210309587576	-0.21012555138826
SOX11	-0.187698056707212	0.111634886208007	0.092693663164951	17.6303921294695	-1.29232741504775	0.223828842009136	-5.77373051411759	7.75354089166509e-09	4.78652638332833e-08	-1.66163078631895	-3.37538378618071
SILC1	0.006760141930241	0.0106424258521882	0.525293508404393	7624.46111744621	0.333126302748576	0.042178695163926	7.89797554082442	2.83469756167873e-15	4.45723157499494e-14	0.151433780906748	0.787668724321135
GRASLND	-0.260568737073182	0.0792857713077554	0.00101458720744642	24.1927729054418	-0.462710565633363	0.12327402121456	-3.75351238707473	0.000174373911243709	0.000498474062234573	-2.34105314797257	-1.25059950601583
RNF144A	-0.00116778694062593	0.00937446389881379	0.900863137643067	8473.37746231011	0.0666872275859744	0.0381874411296826	1.74631307082106	0.0807565658398312	0.12417355156829	0.0775163681775838	0.105274726505417
ENSG00000223884	-0.0540398846199426	0.0554035882690501	0.329368823096169	136.145474408085	-0.90429288385078	0.116554251269845	-7.75855770165922	8.59006599357292e-15	1.2723545967945e-13	-0.415445757199227	-2.38156396124529
ENSG00000229727	-0.145105527952935	0.101813257444242	0.154095781893404	38.7893571734014	-1.80790553491746	0.192189684344754	-9.40688123340899	5.11076373417911e-21	1.54081339021339e-19	-1.26451199547333	-4.69586357762829
KIDINS220	0.000625932681245314	0.00912942968014409	0.945338204179059	6809.83340377953	-0.102833015739251	0.0264725123131105	-3.88452046118505	0.000102532058167172	0.00030684100032017	0.0942404225642825	-0.328894310009955
MBOAT2	0.0207696756355053	0.0118573285771274	0.079837114198195	5940.88347107174	0.115800465592663	0.0263651938423312	4.39217197814556	1.12223870849021e-05	4.01998168504844e-05	0.282054085642394	0.231061752333389
ASAP2	0.0286228675310535	0.0219868881090839	0.19297952927785	1706.21817500953	0.471731011172629	0.118050957293916	3.99599479738349	6.44231485791427e-05	0.000200584648258083	0.355274675286898	1.14265802549571
ITGB1BP1	0.0266720318160588	0.0206789723089195	0.197115181621757	1247.16311461067	0.167370751477966	0.0490957501672648	3.40906801317321	0.000651852259506891	0.00165490126320139	0.337085721896819	0.363141679169552
CPSF3	-0.0234165949362014	0.0283623081458628	0.409017563769895	413.460779510396	-0.231139376252776	0.0354125494385327	-6.52704704737443	6.70789819629875e-11	5.67015621529215e-10	-0.129924232025612	-0.6575078598152
IAH1	0.012102278466506	0.0254456684649525	0.634350455133888	480.64186167941	0.00504492142313812	0.0375007617908334	0.134528505081497	0.892984672160907	0.921169001724811	0.201242112646166	-0.0526012896583808
ADAM17	0.0380623562389658	0.0188782609784473	0.0437790307045777	1387.79451336427	0.0981508971911939	0.038470104734504	2.55135508126553	0.0107304939363447	0.0207528959967516	0.44328537696449	0.185858324368289
ENSG00000239300	-0.0769032473764976	0.0308770974318981	0.0127518902993207	253.228390098961	-0.150242815958791	0.0502205886284603	-2.99165780533379	0.00277467090742648	0.0061644794933479	-0.628616264752995	-0.450318553386091
ENSG00000271855	0.0761941338094683	0.0662470599257632	0.250081611883409	62.0399405449464	0.326547160810514	0.0899003827857512	3.63232225149402	0.000280882047124876	0.000771368546620357	0.798813584480724	0.770818467028463
YWHAQ	0.0137421342035039	0.0146224356108461	0.347321238903736	3655.99022718481	0.34403731398948	0.042333364984785	8.1268596085648	4.40555131464619e-16	7.66917686497026e-15	0.216531590554247	0.815613606566161
ENSG00000240687	0.0135193159504406	0.0302755172334345	0.655205162460806	1128.74264844878	0.979575406522103	0.0724722373457498	13.5165608569355	1.2487867967497e-41	2.32560524503033e-39	0.214454106126278	2.44333048504144
ENSG00000244260	0.115659271201157	0.116182560469958	0.319495101375912	14.3267872308401	0.631244839436017	0.168025999564994	3.75682835436337	0.000172080438743495	0.000492469038555499	1.16677360235051	1.55119899835832
TAF1B	-0.0201709074440832	0.0292213630114803	0.490018445712225	509.904703600149	-0.000450134847653875	0.0581360327276026	-0.0077427857824938	0.993822212493753	0.995660045669	-0.0996625046750553	-0.0666750264575333
ENSG00000269973	0.107557403631429	0.0877282945261193	0.220187888969422	20.7105541204402	0.268111762941101	0.12918829112385	2.07535652502802	0.0379535042939567	0.0638258630201635	1.09123444215077	0.621155866894735
KLF11	-0.298950795328826	0.109095074855241	0.00613873022660637	20.6163480800372	-0.547272731895087	0.17540772404008	-3.12000360810813	0.0018084882473327	0.00417998098071286	-2.69891489064069	-1.46717702815322
HPCAL1	0.0627246388228201	0.0361502597407246	0.082721511298167	459.745518134415	0.376025247969372	0.0706767081917111	5.32035599266169	1.03564398847834e-07	5.33273134389853e-07	0.67322842391752	0.897539931138043
ODC1	0.0821870841173283	0.0906388896733907	0.364537435164515	45.3161313020082	0.0635825375069772	0.138510380122565	0.459045289246297	0.646201643733679	0.719065945535931	0.854689890712394	0.0973231080211812
NOL10	0.0116617860118434	0.0208764253006003	0.576427715153005	1170.22305821043	-0.0227858075853381	0.0301255465085797	-0.756361634098448	0.449432404033287	0.536629434268824	0.197135105241618	-0.123880333164405
ENSG00000234818	-0.0134814972768716	0.0968821676068956	0.889328815290264	34.2348875852166	0.000547320174666319	0.0984330358398595	0.0055603301269378	0.995563521299397	0.996957633663284	-0.0372926347760611	-0.0641203811979855
RN7SL832P	-0.0430410066339098	0.0697886630106082	0.537410518860474	46.9872067129124	-0.170626385925741	0.0998205808375291	-1.70933072613009	0.0873897048495064	0.132920975267949	-0.31289582052675	-0.502524205995473
ATP6V1C2	-0.000522477913477106	0.0744504314764752	0.994400655168092	31.8840782847831	0.0425615649120712	0.126786878832123	0.3356937666115	0.737101806856438	0.796922236513026	0.083533018235192	0.0434849631535097
PDIA6	0.0933605503101574	0.0328386030754928	0.00446893548989582	644.484907769164	0.783433056142129	0.0759379527711088	10.3167523952554	5.91914891845677e-25	2.66555527365668e-23	0.958867630654755	1.94097788328782
SLC66A3	-0.0599170416878065	0.0401429256023981	0.135543809432851	176.954561235006	-0.20407019270896	0.0715561025210169	-2.85189083137979	0.00434600234344501	0.00921354558236806	-0.470242445178582	-0.588179258652631
ROCK2	0.0180326712077373	0.0191659345674515	0.346770992369878	1431.28160776298	-0.0181154933648129	0.0358561985367407	-0.50522626781672	0.613399922747053	0.69000859628091	0.256535152611558	-0.111918895488438
E2F6	-0.00350636548214289	0.0264338512599835	0.894472727329468	396.959673416709	0.0516341594592155	0.0422454129428707	1.22224298124488	0.221615754422995	0.29653816762026	0.0557122276424564	0.0667213599162917
GREB1	-0.00839815774210533	0.0300657741944485	0.779994519671565	700.517216293422	-0.13760726065447	0.100785292410635	-1.36535061181159	0.172142878710712	0.239350628837309	0.0101027584665007	-0.41795683206772
LPIN1	0.0109726808224375	0.0225125148857202	0.625972342171711	948.040361973771	0.0126646984280034	0.0615364854108509	0.205807958375377	0.836940924396422	0.876454419304078	0.190710114108524	-0.0330857959582129
LINC00276	-0.268293843081322	0.0936805932027181	0.00418432004118399	97.9526800368997	-0.312548368695079	0.158152404007723	-1.97624797837292	0.0481266983370388	0.0788787232186999	-2.41307950674562	-0.866009588688678
ENSG00000287291	-0.187353198679174	0.0862942557813556	0.0299238417974505	105.895863120906	-0.741531343011443	0.118675085050679	-6.24841636047515	4.14635158115288e-10	3.11333362317728e-09	-1.658415442992	-1.96470506591915
NBAS	0.00421903899008258	0.0114708907293898	0.713019418965167	3757.50143029095	-0.0523003156372892	0.0220950620398178	-2.36705900816382	0.0179300738170666	0.0327798199919742	0.127741369196898	-0.199471809868202
DDX1	0.0414543106604834	0.0189924931934251	0.0290602544296978	1068.30142064808	0.104440649576557	0.0323018019889106	3.23327626156621	0.00122379154742044	0.00293637703459706	0.474910849268508	0.201967407740912
MYCN	0.0446667170787964	0.0579550029452825	0.440876625887552	89.9527511656293	0.00475653408799256	0.107187761764061	0.0443757198556169	0.964604915327165	0.973645363381835	0.504862274785056	-0.0533398967355495
ENSG00000226764	-0.091123630177456	0.0497344236578972	0.0669209726276595	181.765188593248	-0.321865444174339	0.128786947131998	-2.49920858706628	0.0124471023606409	0.0236894217404983	-0.761202457412694	-0.88987214105778
GACAT3	-0.0481998179173683	0.0478662272011633	0.31394956136661	234.180384866049	-0.693274390789506	0.0982878653902125	-7.05350948499226	1.74460610177107e-12	1.84012199926036e-11	-0.360994887640299	-1.84111112787146
ENSG00000236989	-0.168742879241168	0.101455204402123	0.0962673126111704	20.6088718579231	-0.740404801575574	0.165045892279732	-4.48605409894528	7.25543264430038e-06	2.67283381031944e-05	-1.48489891864782	-1.96181980926654
CYRIA	0.0369540374248552	0.0838844718750656	0.659549741064813	111.810565995909	0.307294095053357	0.220312759665467	1.39480843288408	0.163073615246277	0.228768839718529	0.432951775269454	0.72150822038308
SMC6	0.00821844335386333	0.0167125300005124	0.622893687183423	1686.24163088782	-0.0388488573575615	0.0343983372977147	-1.12938183672449	0.258736791600636	0.338135698847673	0.165030505848307	-0.165020427741339
GEN1	-0.154207043994301	0.0448983620127829	0.000593471511290932	232.098620588079	-0.560386171149373	0.0731028854591794	-7.66571890602448	1.77832277702914e-14	2.51128393425963e-13	-1.34937155067986	-1.50076268833608
KCNS3	-0.0522104219260924	0.0513595340307922	0.309359325143618	348.248129370676	-0.433259391148139	0.170819420168551	-2.53635910203086	0.0112011807120485	0.0215698738442485	-0.398388446113747	-1.17517023692279
ENSG00000287881	-0.038732891749696	0.0925905515986304	0.67570991426377	66.2397842937624	-0.329573514575107	0.180788353132138	-1.82297979303026	0.0683064514283117	0.107356724275636	-0.272728368072517	-0.909613768568742
RDH14	0.0102568966052933	0.0398229553248861	0.796744638531514	229.019587036647	0.130349979408839	0.0521163910153923	2.50113211734751	0.012379698585545	0.0235752291555575	0.184036376457055	0.268325434070897
LINC01376	-0.0125837193632008	0.0380941596254941	0.741149127603896	728.01502627738	-0.966789987962967	0.0709420156751604	-13.627890027679	2.73370266755598e-42	5.25517594522214e-40	-0.0289220474934489	-2.54162925459986
LINC00954	-0.113323493232045	0.105231669296339	0.281527029668924	13.3310882503282	-0.116632109325902	0.160447801800872	-0.726916218339044	0.467277281298732	0.553353860704692	-0.968186711013543	-0.364236042948645
TTC32	-0.00782403394541858	0.0277121219029946	0.77768853175734	419.923577754303	0.103796351040638	0.0436662338607843	2.37703923291299	0.0174522317747552	0.0320567417455283	0.0154557007454453	0.200317253935791
TTC32-DT	0.275829019825622	0.106599647596577	0.00966687947598395	19.1622709287141	0.469943170693555	0.130518455147732	3.60058790277308	0.000317498463505724	0.000861341051677592	2.66014388967834	1.13807907396156
WDR35	-0.0168857155450393	0.0286395342762636	0.555462454388683	608.478311545925	-0.180115939309272	0.0569474978192389	-3.16284202478906	0.00156237088115523	0.00365746583911134	-0.069032451170352	-0.526828502453945
WDR35-DT	-0.017043983488245	0.0718196117170397	0.812411212803826	33.938322960918	-0.0950237961038734	0.0948485468577707	-1.00184767454967	0.316417167627681	0.400971514236438	-0.0705080896467166	-0.308893622785102
LAPTM4A	0.0241843848120798	0.0406462497630184	0.551845671328511	253.443573489802	0.192598909035184	0.0596313489268853	3.22982646713781	0.00123865374838892	0.00296805410986423	0.313891715831339	0.427755112024656
PUM2	0.0255931145542224	0.0110714881893021	0.0207984291080493	3975.52690449909	0.105309560937052	0.0178718433333672	5.89248456203933	3.80431647781857e-09	2.4456515638418e-08	0.327026250647418	0.204192831683229
RHOB	-0.0028145662771722	0.0222188932645739	0.899198061964982	1129.44985268496	-0.172023856039122	0.0559485750976495	-3.07467805460427	0.00210729892903709	0.00481091690120357	0.0621623368945005	-0.506103355250948
ENSG00000228950	0.0199364649149439	0.0799805120542788	0.8031546175113	28.7755548820927	0.14608035929036	0.118400040318766	1.23378639818932	0.217282509172522	0.291525455833872	0.274285501725297	0.308613506711745
HS1BP3	-0.0743980940370815	0.0274571821511102	0.00673635569108915	402.495435583235	-0.118482725388977	0.0540312404632358	-2.19285591767222	0.028317761646397	0.049214051007513	-0.605259035348487	-0.368975773008634
LDAH	-0.035931169609537	0.0291881600003831	0.218315885355532	803.774478786519	-0.170330540571825	0.0532158520533744	-3.20074816054785	0.00137071278162276	0.00325310010750719	-0.246606028283674	-0.501766497713866
ENSG00000233005	0.0890532630264351	0.0627137325664945	0.155608782263984	163.084047736333	0.202979937159907	0.12486237699936	1.62562928912484	0.104028540627099	0.154985187444272	0.918707894476501	0.454342620929435
ENSG00000228999	0.0153345821223305	0.0676093521329509	0.820570280180623	94.9365867162724	-0.154805251153758	0.142729548186432	-1.08460548723628	0.278096423663858	0.35920871774167	0.231379053489763	-0.462003695254149
KLHL29	-0.0816157276941921	0.132416146467156	0.537658383928613	35.2115500877367	0.502081670864577	0.311408432309181	1.61229311339292	0.106898171187841	0.15877091505327	-0.672553888096354	1.2203910231459
ATAD2B	0.000217287237658617	0.0147189044813965	0.988221688950175	2208.17078861873	-0.0881904139085286	0.0320199417147498	-2.75423405495783	0.00588296798780902	0.0121114350168182	0.0904303462624517	-0.291392214660043
MFSD2B	-0.0602870516419853	0.0521676077584649	0.247827832300894	68.7430261602589	-0.191917960754766	0.0784031854614891	-2.44783371523896	0.0143717966008261	0.0269130595610735	-0.47369229682867	-0.557055407391154
WDCP	-0.0579654825638922	0.0505736285078474	0.251728852857211	88.8951490028646	0.127086502464998	0.0624440121866696	2.03520718824227	0.0418300300859781	0.0696115868823528	-0.452046746960624	0.259967136485875
FAM228B	-0.0637946187833489	0.0174836113013792	0.00026344360466047	1842.16197069848	-0.525218408972303	0.0359174719806098	-14.622922494541	2.00601161486414e-48	6.89682224048867e-46	-0.506395704274236	-1.4106923042845
TP53I3	-0.0375623724249852	0.0901197192344988	0.676820859447535	30.5497065481399	0.116679020545696	0.119047131496212	0.980107786548461	0.327032915979227	0.41258164362971	-0.261814829184693	0.233311875091604
PFN4	-0.109265398692794	0.0717314037547788	0.127694295715698	51.343445979716	-0.510856345515288	0.0752045138127288	-6.79289472952916	1.09905580435032e-11	1.03578912336189e-10	-0.93035036638461	-1.37390871353928
FAM228A	-0.136927190269563	0.0596411655982429	0.0216844400373277	108.054790536487	-0.908785416641595	0.0844390552291773	-10.762619432146	5.16799328938675e-27	2.86935975241168e-25	-1.18825985297471	-2.39307007163684
ITSN2	0.0266008065137446	0.0135224920390601	0.0491656109912788	3485.18202986029	0.156426738406006	0.0242506422287438	6.45041632013342	1.11543308389025e-10	9.17704218766216e-10	0.336421640501328	0.335112273843907
ENSG00000242628	-0.0963762226616161	0.0487390982370627	0.047997523596288	110.373204570473	-0.281280917696747	0.0700641211661193	-4.01462136419068	5.95413005436169e-05	0.000186423707726582	-0.810175909732191	-0.785928538732932
NCOA1	0.0244056822046882	0.0107398779189599	0.0230602063558676	6831.83293439679	0.139519933004033	0.0226450479471309	6.16116748040316	7.22105688456267e-10	5.2160830295843e-09	0.315955020254444	0.291811183260615
PTRHD1	0.0300123266169342	0.0804086105303678	0.708964119125196	45.0414556139324	0.340637603792531	0.100907413231688	3.37574408939027	0.000736163588046661	0.00184769516033949	0.368229536814319	0.806906393364438
CENPO	0.0160365286895359	0.050973125832226	0.753059669001253	76.5552845417026	-0.0322469543901413	0.0760967267278516	-0.423762700141724	0.671738883181014	0.740984201450331	0.23792377342445	-0.148111875734169
ADCY3	-0.0275617582211116	0.0261714297793628	0.292284209993046	775.301671616001	-0.415658630684377	0.0823346295134367	-5.04840591547866	4.45511779251915e-07	2.05704018322979e-06	-0.168572377127724	-1.13009181405957
DNAJC27	-0.0855147438187313	0.0249688134624282	0.000615111467102036	567.792786796827	-0.225194132179485	0.0327470854760676	-6.87676869271504	6.12253997166591e-12	6.00432087841158e-11	-0.708907037677994	-0.642281118509755
DNAJC27-AS1	-0.00480613004613222	0.0288028410690312	0.86747780356812	627.587466815187	-0.0994274416028985	0.0532298284336999	-1.86788957486008	0.0617774643096307	0.0982001873324067	0.0435936484659715	-0.320172078301468
ENSG00000286645	-0.174754972919464	0.0853926587760397	0.0407084723305599	35.4462590532928	-0.123223975163418	0.120964163860341	-1.01868165935232	0.308354122518465	0.392143619461169	-1.54095371139679	-0.381118888226434
EFR3B	-0.0113786882592487	0.0196150753292211	0.561847766095734	1889.44763286346	0.169004423728124	0.0573586051507164	2.94645281704541	0.00321441454821407	0.00704515180740114	-0.0176867320771326	0.367325780684037
POMC	0.131137490029176	0.143509078245606	0.360825995599639	13.939434388467	0.294429666538848	0.243915910328043	1.20709496212391	0.227395574823594	0.303092379534497	1.3110874462382	0.688560317383971
DNMT3A	-0.0487450091421772	0.0149858524472737	0.00114299974811701	2716.22251921474	0.136732371520657	0.0277011170481662	4.93598764565739	7.97461555721194e-07	3.51851374461587e-06	-0.366078072093253	0.284671782916889
ARNILA	-0.256731674100556	0.0723708937438712	0.000388988817838334	45.9958243554982	-0.681129812557766	0.109997984717791	-6.19220265085091	5.93292031266485e-10	4.33819015745694e-09	-2.30527762929232	-1.81000687904353
DTNB	-0.0166225423695714	0.0127571699312927	0.192576101008206	5723.14844941838	-0.135119778139249	0.0384888789447117	-3.51061869932209	0.000447065162332715	0.00117729134956316	-0.0665787106604199	-0.41158598298328
DTNB-AS1	0.108191571666157	0.0546167668046641	0.0475999871271807	121.365177003109	-0.217877335209227	0.0743965576923683	-2.92859430553435	0.00340498523695739	0.00741555927230164	1.09714721724325	-0.623541606173986
ASXL2	-0.0209413650213372	0.016383898473995	0.201190405768518	1502.35178265999	-0.0186851312624228	0.0231311392097471	-0.807791224331448	0.419210777849136	0.506840487346105	-0.106845998832964	-0.113377831202053
KIF3C	-0.0226410108405887	0.0330765485403167	0.493657325881974	409.287924426346	0.229672132321061	0.0549295229864402	4.18121476091749	2.89955832196177e-05	9.59968586667267e-05	-0.122692939889245	0.522705693258001
RAB10	-0.0287201490821538	0.0124466354182362	0.0210290298671176	3277.21002614488	0.0817305531857053	0.028128116954501	2.90565320522201	0.00366487386022757	0.00790929682196385	-0.179372834191863	0.143803140891254
GAREM2	-0.00327817669941234	0.0671505892584912	0.961064109096549	102.417992412655	0.389599552839608	0.121934038710463	3.195166476563	0.00139750203781222	0.00330964914982208	0.0578397851304205	0.932305943451803
HADHA	-0.0334240460921091	0.0195103680629329	0.086686276240282	925.041141177134	-0.146578798459224	0.0271142219885586	-5.40597471397393	6.44568901653857e-08	3.43475494002017e-07	-0.223230429584533	-0.440934406004292
HADHB	0.00443972575875464	0.0202011363074174	0.826045580051869	875.886715214863	0.111634139101012	0.0308442528343381	3.61928491834734	0.000295418233482018	0.00080743763128117	0.129798980362375	0.220391109564088
ADGRF3	0.0933237796326723	0.0572114693945054	0.102846537152679	172.242127126752	0.785762604589976	0.0702710075588706	11.1818889736524	5.00139351197085e-29	3.18202538103256e-27	0.958524792898733	1.94694423742511
SELENOI	-0.00286463942388042	0.0212076375720403	0.89255191330644	901.50088139538	-0.0626533551217644	0.0352105575162748	-1.77939116961738	0.0751756531727207	0.116777333167252	0.0616954712714396	-0.225987635292996
SLC35F6	-0.0993528736725666	0.0471913154947195	0.0352633639985272	130.700257683436	-0.15495936671592	0.0606991883439922	-2.55290673472832	0.010682809764952	0.0206740931995899	-0.837929229030458	-0.462398410385648
CENPA	-0.125902901144401	0.0574664508637215	0.0284594656168343	70.7084920536099	-0.0405776861784145	0.0767692657665306	-0.528566813466977	0.597105986958021	0.675465757709156	-1.08547299116207	-0.169448240778451
DPYSL5	-0.0267334601918722	0.0148164952813164	0.0711836790440536	6478.93425808614	-0.242241619204543	0.0705393999286863	-3.43413212260727	0.000594454367500074	0.00152236859793243	-0.160849597535814	-0.685942517711959
ENSG00000230286	-0.0169005362475922	0.0624741856490937	0.786759991877501	83.9666163804788	0.346806453240822	0.0842557013842091	4.11611852424529	3.85306218833141e-05	0.000124646916868161	-0.0691706345477988	0.822705824564136
MAPRE3	0.064605274302651	0.0271630842237944	0.0173869198278964	634.863780651125	0.350914341730515	0.05405770641509	6.49147670150798	8.49990576004934e-11	7.07454912375056e-10	0.690762853302552	0.833226798063807
MAPRE3-AS1	0.0885845563858581	0.0786398436894677	0.259971303293252	16.2117325815695	0.325846793837782	0.111064984962277	2.93383908482457	0.00334797732116001	0.00730653546724837	0.914337827241446	0.769024712797149
TMEM214	0.01070542579068	0.0430312579172415	0.803528994991719	122.425979595264	0.113757492487189	0.0652711766983911	1.74284421150926	0.0813608312031203	0.125027414496251	0.188218315707184	0.225829364463765
AGBL5	0.000384931880301023	0.036124235869424	0.991498079205667	366.427224167661	0.193150046204881	0.0545098449532202	3.54339746096583	0.000395006886254891	0.00105276283727861	0.0919934100138898	0.42916666435175
OST4	0.0952079474773393	0.0455442602586876	0.0365774966580868	252.13766461628	0.369986407967844	0.084835400786071	4.36122661695012	1.29335324294885e-05	4.58235617864437e-05	0.976092156896795	0.882073475370259
KHK	-0.166298418341264	0.074627581869693	0.0258553575380049	57.6476322330944	0.293505233703793	0.0972872091034707	3.01689437294508	0.00255378782678156	0.00572999733524106	-1.46210756567511	0.686192693875141
ABHD1	0.0390868187462467	0.0656174091081041	0.551390645866604	52.6015378208408	-0.0133650330908928	0.091707250480869	-0.145735838996513	0.884129927974511	0.914356155048783	0.452837129914054	-0.0997521906768153
PREB	-0.0413570707695683	0.044849722521016	0.356463140946393	120.947297553448	0.158164314968204	0.0586134696368383	2.69842948981131	0.00696674945818243	0.0140943246365719	-0.297195353945701	0.339562491275664
SLC5A6	0.111739361847537	0.0694088195890994	0.107425656076469	79.4287548684376	0.385205977424535	0.11012372797222	3.49793804221474	0.000468870042813271	0.0012300012656516	1.13022565114257	0.92105327906552
ATRAID	-0.00616291464689106	0.0415295672665836	0.882028489796143	207.734319378063	0.15730021075045	0.047832682384323	3.28855090096316	0.00100704572847383	0.00246494571928466	0.0309434331383081	0.337349379211215
CAD	-0.103472969764443	0.0324806198007162	0.001444125626179	181.595731464906	-0.208834588561799	0.0530959301450092	-3.93315623234126	8.38377074259719e-05	0.000254949912121368	-0.876343655833172	-0.600381654758425
UCN	0.0705354672625569	0.0540491935015029	0.191884848471736	90.4635224845056	0.0548598120120235	0.1027423458054	0.533955221500697	0.593372514963115	0.672135450960563	0.746054030572287	0.0749827830567668
MPV17	-0.0352410468841831	0.0256056359105587	0.168728649879459	414.65530608576	0.0032097898202848	0.0401602837851757	0.0799244805503497	0.936297319445934	0.953307333962892	-0.2401715499786	-0.0573013614861515
GTF3C2	-0.0287588124648629	0.0235037617163225	0.2211094282487	533.280257383285	-0.179054578070552	0.0283882857166394	-6.30734028316484	2.83871265821292e-10	2.1884650669914e-09	-0.179733318911614	-0.524110182934279
GTF3C2-AS1	0.0221230619010874	0.0757327691912805	0.770194821333664	17.3607220821302	0.123046310032343	0.117893113033963	1.04371075515578	0.296619232323142	0.379406069648217	0.294672616005681	0.249619543647319
GTF3C2-AS2	0.0137944839419669	0.0447994863241608	0.758146160472193	84.6768390563257	0.0758375381927839	0.0574579067757771	1.31987993382236	0.186875108148673	0.256796556027907	0.217019682373342	0.128710166792941
EIF2B4	-0.0509731365101968	0.0367898411750089	0.165892892051879	207.876967734739	-0.278451409126285	0.0465046872738075	-5.98759878734019	2.12961597848982e-09	1.42276810401498e-08	-0.386852402054799	-0.778681705046569
SNX17	-0.0289508527469586	0.0413723163406278	0.484074773317818	219.382310358871	0.0793897698308955	0.0593431032828446	1.33780954212157	0.180958530525775	0.249859175837179	-0.18152383961677	0.137808012321864
ZNF513	-0.0551051947918689	0.0720727397929814	0.444523174907308	42.4282375867417	-0.0548743215401114	0.10905445947499	-0.503182738278536	0.614835799881166	0.691322920143112	-0.425378360398055	-0.20606425948302
PPM1G	0.00390449249536149	0.0334142916881821	0.906978149789922	379.330791286878	-0.0823779169027617	0.0392975920706637	-2.096258639833	0.0360592536063119	0.0609514490661297	0.124808640680848	-0.276505460280504
NRBP1	0.0299884004010265	0.0229049921293861	0.190449097080014	567.314048717928	-0.0213675377428964	0.0453002568094886	-0.471686900865885	0.637150288359627	0.710869499207028	0.368006456612024	-0.120247912404895
KRTCAP3	-0.0251998402266524	0.0596740730013337	0.672812427616249	34.61620550358	-0.0635329987459369	0.0899396175324617	-0.706396140977652	0.479941820053886	0.565802826173648	-0.146550627176051	-0.228240546315847
IFT172	0.0540274941189967	0.0194044016536876	0.00536449388173704	1235.27420186803	0.174790933818349	0.0282049839872798	6.19716479531341	5.74893007406006e-10	4.22438848598626e-09	0.592139094647657	0.382145978327569
ZNF512	-0.0229288449362729	0.0227515021035148	0.313552994937104	635.875773636655	-0.0147529808190712	0.0341211005507676	-0.432371189115684	0.665471654393575	0.735627418366929	-0.125376610743861	-0.103306951548181
GPN1	0.232534460106081	0.0523816781214749	9.02801497636011e-06	121.513976058223	0.156966816624249	0.0746967075135968	2.10138869368073	0.0356068596324055	0.0602971163239835	2.25647959199817	0.336495502389702
SUPT7L	0.00433848675253549	0.0257942714865578	0.866429286943708	374.759260063997	-0.0598080642381234	0.0463691817100578	-1.28982358610721	0.197111916765738	0.268595034141606	0.128855061019898	-0.218700380524334
SLC4A1AP	0.027279710984733	0.0250083171436688	0.27534965723102	418.426941553024	0.0477691963916249	0.0348737539848626	1.3697750007745	0.170757148090716	0.237701183023112	0.342751523476204	0.0568225581076841
MRPL33	0.0103897518919843	0.0271759321067836	0.702228128071119	678.403139778541	-0.0437787255425395	0.0453390586821974	-0.965585233019613	0.334251767474422	0.420265356136698	0.185275075645651	-0.177646625521821
RBKS	-0.0807942498425324	0.0475050085264727	0.0889895202969028	252.742389239618	-0.510256084933595	0.0627180297018374	-8.13571611479762	4.09510401560015e-16	7.1988465674434e-15	-0.664894697606877	-1.37237134812911
BABAM2	0.0165744583009628	0.0185037699320284	0.37039477632261	2409.38142056662	-0.381058851205395	0.0411713000241301	-9.25544860089578	2.13332677543064e-20	6.063531969976e-19	0.242939252972103	-1.04147612648523
ENSG00000223522	-0.0402329445532547	0.0586352550012251	0.492614605979974	79.9087118076157	-0.0746915190493586	0.071740925232184	-1.04112846060495	0.297815932260742	0.380582790347216	-0.286714369208783	-0.25681933970384
PLB1	-0.217692368688733	0.189438212715412	0.250495338536545	14.9872769740529	-0.816120410562183	0.304622007993472	-2.67912491266774	0.0073814851622625	0.0148526946236273	-1.94128792936077	-2.15573985302098
PPP1CB-DT	-0.090570044062086	0.0435349945877894	0.037489193304499	269.086268585495	-0.528123275546135	0.0612794475238341	-8.61827736519208	6.79688789813904e-18	1.47112302473281e-16	-0.756041001749121	-1.41813214212821
PPP1CB	0.0426772329585953	0.0200552698470882	0.0333386598613319	1202.21734309609	0.287155858744671	0.0408400178757807	7.03123734220897	2.04709935631854e-12	2.14274252296621e-11	0.486312976320557	0.669930907350992
SPDYA	0.0528689716127902	0.0495237984145494	0.285725000481817	210.412769875692	0.412382649255576	0.0753467555462243	5.47313081055739	4.42153481376341e-08	2.42107808270941e-07	0.581337410167114	0.990657175291297
TRMT61B	-0.0232332068167828	0.0233527054793334	0.319793231667028	532.441663378824	-0.18115055479199	0.0373751746825471	-4.8468149334585	1.25459359809646e-06	5.33934650327507e-06	-0.128214381252038	-0.529478321723221
WDR43	-0.0307458673444798	0.0228690068276287	0.178808127550045	729.020933505425	-0.186720290301127	0.0309323883045528	-6.03640069634211	1.57589654180941e-09	1.07410897348337e-08	-0.198259967932378	-0.543743324251612
CLIP4	-0.00324737360607365	0.0104841245212057	0.756757167627157	5884.75434809718	0.223171086264377	0.0400083093651073	5.57811839105134	2.43134162911343e-08	1.38343493460503e-07	0.0581269830859948	0.506055452275528
ALK	0.00258138987203335	0.0416775224997718	0.950612827264739	369.029993760416	-0.172011991859758	0.0819768357453172	-2.09829996847109	0.0358786553175503	0.0607135447011041	0.11247246508132	-0.506072969149429
ENSG00000288553	-0.0323224066503412	0.0682392748561134	0.63574037796856	49.4746216014103	-0.0456136321478408	0.0913785398944885	-0.499172258612462	0.617658036095999	0.69384168201849	-0.212959104170008	-0.182346121094105
ENSG00000233862	-0.0213341582752896	0.0449838177406373	0.635312405751893	230.122710613533	-0.181882058633472	0.0630088637498221	-2.886610673629	0.00389415763288562	0.00834572359956165	-0.11050827450957	-0.531351822562022
YPEL5	0.0401776301990645	0.0249489586741928	0.107312072111469	464.046758478587	0.172714461436283	0.0356135099532747	4.84968939211232	1.23654953351697e-06	5.26985281530786e-06	0.463007498705318	0.376827793338047
LCLAT1	-0.0155127700555225	0.0346012606638737	0.653915326632686	537.03387830464	-0.498209446160498	0.0654296175860846	-7.61443310447309	2.6485130793806e-14	3.64792887774779e-13	-0.05623155700792	-1.34151793825445
CAPN13	-0.0900505279645753	0.0430021384320092	0.0362515911264643	283.484818664417	-0.238803012381851	0.0674336770411447	-3.54130195564074	0.00039815763474613	0.00106005393804785	-0.751197203775573	-0.677135683897435
GALNT14	-0.17270968681368	0.115354703733012	0.134339817405109	66.0957901971128	0.011749555390239	0.265247974360946	0.0442964943221409	0.964668066059226	0.973654134534344	-1.52188413349151	-0.0354296267785689
EHD3	-0.0331919222135018	0.0603102737223913	0.582077481803293	112.242149622646	0.338456726463905	0.131463023496249	2.57453934545756	0.0100373669601198	0.0195200746778007	-0.221066182551192	0.801320810250855
MEMO1	-0.0105324028977362	0.0297418523584083	0.7232434577858	189.277293011245	-0.0489603847603481	0.0516392569407177	-0.948123339895365	0.343066667573615	0.429626357724929	-0.00979624448920299	-0.190917701270756
DPY30	0.0324954865166014	0.0257808671039997	0.207507178045523	561.536069372116	0.174531649897754	0.0299443892603464	5.82852595123308	5.59191020642571e-09	3.51766962246583e-08	0.391381706588534	0.38148190984949
ENSG00000288937	0.0350951488792699	0.0763193216317723	0.645626629966482	39.4054099040907	0.227199171847508	0.0898621059150253	2.52830900782973	0.0114613426959343	0.0220281535925515	0.415620107178123	0.516372037494641
SPAST	-0.0252252122906939	0.0153018723870256	0.0992490968913479	1487.70317980729	-0.103362818014461	0.0222841146044513	-4.63840811489158	3.51102965183053e-06	1.3774454271544e-05	-0.146787187992891	-0.330251220186932
SLC30A6-DT	0.184765648732882	0.060045021703911	0.00209012173697966	67.2450721544868	0.426674300716865	0.0673783472652693	6.33251360466061	2.41199011572718e-10	1.87729905480934e-09	1.81109883702828	1.02726042941274
SLC30A6	0.0567544474697596	0.0211955157944139	0.00741377793227436	830.925092702701	0.0949077159856645	0.0271656231106982	3.49366976045134	0.000476429968304355	0.00124789865503045	0.617564314727802	0.177552007484659
NLRC4	0.0230866132229176	0.0850078206411731	0.785943266956179	33.7409175717458	0.0197594139258243	0.112334319217529	0.175898283476142	0.860373853913985	0.895043650816461	0.30365645300795	-0.014915070553283
ENSG00000289727	0.115563175393673	0.064229636560045	0.0719840624837695	80.5310860623599	-0.0986981081907409	0.103337268073281	-0.955106613818641	0.339523784675746	0.425815939840968	1.16587763650887	-0.318304136286735
YIPF4	-0.0128856591034205	0.0164263738075425	0.432776460607921	1620.654119201	-0.0372457010576849	0.0279300145847171	-1.33353675647793	0.182355721610302	0.251496998453212	-0.0317372347587091	-0.160914482560706
ENSG00000272754	-0.442274402485775	0.0822150354272201	7.46999618150018e-08	23.1776832045923	-0.898093117272192	0.0927826369739572	-9.6795386137201	3.68374649544341e-22	1.26164788976125e-20	-4.03521727132719	-2.36568534622419
BIRC6	0.00730410401710895	0.00870293835082527	0.401318526466986	6928.726068678	-0.155923069925632	0.0182856630537809	-8.52706677723628	1.50105227349262e-17	3.14236680860667e-16	0.156505505280032	-0.464866611739302
ENSG00000276334	0.023064891282704	0.0383852262197779	0.547920321973249	136.482771134523	-0.0513807012939702	0.0506332798394706	-1.01476146630969	0.310219546193588	0.394179463173346	0.303453924750419	-0.197116527303874
ENSG00000276517	-0.12145144817391	0.0507027820387128	0.0166040250410384	91.3962047384642	-0.362258992923572	0.0509386930437155	-7.11166642247145	1.14650100449151e-12	1.24451396225254e-11	-1.04396910132858	-0.993326618221579
BIRC6-AS2	0.0359058699826941	0.0289318371485166	0.214587106418282	674.510717284235	-0.0785681975034174	0.0652590029287358	-1.20394419125918	0.228611149867285	0.304372217554909	0.423179005269435	-0.266748146531055
TTC27	0.0359456654514757	0.0168478294153094	0.0328797367237898	1632.43796181951	0.0406958443738489	0.0271626815571328	1.49822631790794	0.134074460102262	0.193383073635195	0.423550045189015	0.0387065480651543
LINC00486	0.0199349124577887	0.0204638371908069	0.329980478499484	1723.21423313547	-0.223647766780613	0.0854942008066374	-2.6159407851117	0.00889819876261925	0.0175548441269154	0.274271027123146	-0.638320624104133
ENSG00000236854	-0.0815765556958387	0.0495968971370571	0.100012812090096	228.835564881456	-0.162743206751942	0.126854018677187	-1.28291723391187	0.199521074332056	0.271298887048106	-0.672188661210886	-0.482334096310459
LTBP1	0.0589762758570451	0.0319079266397166	0.0645550813805109	1741.32831203306	0.143835277727677	0.139710933081493	1.02952055759143	0.303235124612845	0.386457561587276	0.638279915055633	0.302863486066138
ENSG00000285577	0.170362209905724	0.124388834044354	0.170813650677669	37.6733011133403	0.131564795473852	0.189578857582741	0.693984535783117	0.487691906969939	0.572935867493293	1.67680588992343	0.271436776469566
RASGRP3	0.0258678184508066	0.0133484999100511	0.0526376136499794	4520.01195995428	0.0811053968776231	0.0429310602932389	1.88920087982071	0.0588649168954139	0.0942745663581662	0.329587499825213	0.142202013458757
FAM98A	-0.0121720804453433	0.01997802367448	0.542343167843196	1240.92916780645	0.0613453772272014	0.0398257856054777	1.54034317953954	0.123476723772124	0.179941055395992	-0.0250840610177542	0.0915933750751443
ENSG00000286415	0.0715167318675968	0.0353453237196405	0.0430348276260152	534.863798102218	0.309526996247375	0.0649698504363493	4.76416359539903	1.8963860530362e-06	7.83173708851496e-06	0.755203020426849	0.727227045114715
LINC01320	0.0658395211792652	0.0765741583494105	0.389891668586259	70.4440005408558	-0.37658385545164	0.184230901183605	-2.04408626909085	0.040945025380551	0.0682849966187958	0.702270567016235	-1.0300149313105
ENSG00000226994	-0.0196983154920179	0.0202148543362057	0.329834364483954	7357.85776581942	-0.551929879181787	0.0789941959456697	-6.98696749266733	2.80891290707953e-12	2.89773485013087e-11	-0.0952562120679574	-1.47910474316067
ENSG00000237320	-0.164229026693298	0.107756221773357	0.127488903774182	18.9014164945328	-0.452537739175878	0.156631729628402	-2.88918305537129	0.00386244154622548	0.00828665906197277	-1.44281323558808	-1.22454523559332
ENSG00000288535	-0.144070853047454	0.0654722281046245	0.0277722895713581	80.6937869979341	-0.703183025493315	0.112216545821198	-6.26630431677821	3.69717474178948e-10	2.79958026402847e-09	-1.25486502546709	-1.86648876005361
CRIM1	0.0290872295117069	0.038898964022483	0.454602759228668	611.777310941652	0.690573704794265	0.0790887676974751	8.73162807942337	2.51032535192204e-18	5.73907885443251e-17	0.359604234335519	1.70314991469061
FEZ2	-0.0203146290538455	0.0178688524908269	0.255591073804955	1543.006608155	-0.164496494737703	0.0435644339839216	-3.775935544082	0.000159408212507984	0.000459958041190725	-0.101002517901705	-0.486824553264627
STRN	-0.0129342277018932	0.0120355032248349	0.282521254879014	4424.77215887222	-0.171771286869379	0.0286907326937307	-5.98699547700689	2.13752724570089e-09	1.42698700891115e-08	-0.0321900724666987	-0.505456484346744
HEATR5B	-0.0279615840020305	0.015294735718171	0.0675220113381633	1501.12806653202	-0.123865145793084	0.0260431878524981	-4.75614377527911	1.97325958943007e-06	8.11733431657404e-06	-0.172300221782908	-0.382761030952655
GPATCH11	0.0694827403995907	0.0337192862466967	0.0393390105149797	464.459620955097	0.40124166256509	0.060612667082543	6.61976583242368	3.59768319396157e-11	3.13906198836725e-10	0.736238750025698	0.962123288350379
EIF2AK2	0.0147180208784247	0.0272318727516842	0.588872675966015	637.492319834042	0.220888949042187	0.0551526985584333	4.00504335808988	6.20061068317447e-05	0.000193530931902572	0.225630438349425	0.500210526032394
CEBPZOS	0.0219338113051174	0.0205419228466274	0.285629493656747	946.536661581835	0.141940889604906	0.031554289928604	4.49830720089303	6.84966738446181e-06	2.53117721164548e-05	0.292908105420456	0.298011648610526
[truncated: 15,587 more rows]
