# Supplementary material for: Integrative analysis reveals generalizable human neurodegenerative disease-associated glial states
Source: bioRxiv. 2025 Sep 25:2025.09.25.678630. Preprint. [Version 1] doi: 10.1101/2025.09.25.678630 (PMC12485690; doi:10.1101/2025.09.25.678630)
Supplement: Supplement 8 [file media-8.zip › oligodendrocytes_diffexp/NM_2024_PD_M1.csv]

gene	nebula_logFC	nebula_SE	nebula_pval	DESeq_basemean	DESeq_logFC	DESeq_lfcSE	DESeq_stat	DESeq_pval	DESeq_padj	nebula_zscore	DESeq_zscore
ENSG00000238009	0.203320959473808	0.0839310042328957	0.0154150852987087	12.6198930889964	0.336297513585815	0.145532535978384	2.31080638652353	0.0208435515979794	0.0362083683300544	1.6659198564275	0.606449502875675
ENSG00000241860	0.0791221387650387	0.0777374075402647	0.308766864706188	28.5923351285077	0.11531839320984	0.144296695221801	0.799175566928833	0.424188617260696	0.501771536738105	0.676616028112549	0.131136113897767
ENSG00000290385	-0.14133574699279	0.0590982068573705	0.0167778391060613	22.1615149646128	-0.222658318941478	0.100813190284198	-2.20862288271794	0.0272008823728415	0.0458180617324153	-1.07943792729382	-0.595832371518101
ENSG00000291215	-0.151655927804818	0.0433810643095079	0.000472463070257303	105.804639583727	-0.347080670291567	0.0781328143255431	-4.44218825710595	8.90485953635743e-06	3.01352954404224e-05	-1.16164317149805	-0.863457699124576
LINC01409	-0.0559847669528669	0.0372433711738668	0.132783799278165	197.653098146824	-0.0197299701047122	0.0737847895605989	-0.26739888020563	0.789162061526842	0.833749100059078	-0.399575986398859	-0.159345154801944
ENSG00000290784	-0.0744130270217512	0.0617805745594277	0.228406855216312	44.0813434236608	-0.406271796920212	0.0965503272110469	-4.20787591980038	2.57782339449963e-05	8.02538557677025e-05	-0.546366013319329	-0.990774410981395
LINC00115	-0.00255760603985359	0.0392393313953806	0.948030960506947	111.450672404044	0.0260764402438895	0.0667007740935659	0.390946590924271	0.695836714478776	0.753626179188498	0.0259972559685799	-0.0608181984874161
LINC01128	-0.0264620547995017	0.0347285075405569	0.446078357843886	148.753596132792	-0.00612316411675984	0.0681939038329662	-0.0897904911230466	0.92845370465167	0.946091789902417	-0.164413269161381	-0.130077697060712
NOC2L	0.048796742769231	0.0470227259694995	0.299397265999702	214.597646222365	0.51454533932518	0.0588573259929592	8.74224798093498	2.28517216998584e-18	4.28225639546492e-17	0.435059544865674	0.989850332718656
KLHL17	0.0573989402312306	0.157429103155919	0.715408643270818	24.3047773077264	2.31242913793374	0.239301570423897	9.66324263496274	4.31969935823338e-22	1.24209060235104e-20	0.503580218673299	4.85699506499543
AGRN	0.00461352399717566	0.0363100935230157	0.898893705478024	248.465151723175	-0.0552720549986539	0.0789707483331127	-0.699905422771309	0.483986370624578	0.559673057802947	0.083118783842125	-0.235794136920875
C1orf159	-0.0643682902913607	0.0346814303764681	0.0634553848636576	447.264175093647	-0.481378183672911	0.0687859011470024	-6.99821003499188	2.59253246016955e-12	2.27112326596854e-11	-0.466354814782324	-1.15232393276686
ENSG00000285812	-0.323085815259776	0.0894004291331852	0.000301604546854309	70.4759732469838	-0.461870127032559	0.193947452015922	-2.38141889584939	0.0172460879822448	0.0305517179855438	-2.52716534778726	-1.11036322399798
SDF4	-0.0376037702977886	0.0335836267199517	0.262839296382976	331.003473628315	-0.00296863262748942	0.0446552659178284	-0.0664788926115029	0.94699656178544	0.960245097335913	-0.253162435486379	-0.123292481107949
B3GALT6	-0.0697569431851848	0.0681704939964138	0.30617935951026	48.0195752199919	-0.157608571975113	0.0903670745337767	-1.74409288768337	0.0811428940579005	0.121261511610767	-0.509278047924941	-0.455914103990688
UBE2J2	0.0455455790104444	0.0290791321754267	0.11728697704129	383.830458070381	0.183410762422988	0.0362745357204991	5.05618497328803	4.27726490489218e-07	1.77611804999547e-06	0.409162449106701	0.277598887028413
LINC01786	-0.0128273133725695	0.0592399729729819	0.828573563988019	42.3821530463646	-0.000992164001723205	0.095288559756109	-0.0104122048256648	0.991692412635765	0.994015939061165	-0.0558059424994121	-0.119041210675145
SCNN1D	0.0138100166516084	0.068993981299208	0.841353393771042	50.7616925618407	-0.311981736788903	0.132411579644983	-2.35615146066059	0.0184653869955241	0.0324466928372563	0.156373307018594	-0.787961910181815
ACAP3	0.0312851462600533	0.0261120136320305	0.230872979782054	891.270662194636	0.168202076611792	0.0665831971089716	2.52619405368157	0.0115305771003975	0.0213655527510006	0.295571187668952	0.244885877842205
PUSL1	0.086517046606128	0.069078042386284	0.21040460599515	26.518586068856	0.0759500025783057	0.108119945108738	0.702460609852525	0.48239195842649	0.558160495468081	0.735520054700536	0.046456968022612
INTS11	0.0401628264391242	0.0226316038189872	0.0759582458202893	470.984582790833	0.0679726042505221	0.0420997087365435	1.61456233998883	0.106405506487091	0.153508190803058	0.366286214893768	0.0292980426546668
CPTP	-0.0174659562346246	0.0689944565367056	0.800152195354898	29.4105938920057	0.0584880532452224	0.101423159433029	0.57667354844968	0.564160004514709	0.636439830151016	-0.0927549820750588	0.00889731848854364
DVL1	-0.0354516705042704	0.0390042009523592	0.363392732416855	201.709962064124	-0.00470702348508115	0.071510539052863	-0.0658227940583912	0.947518908553273	0.960497119344878	-0.236019917123537	-0.127031659942964
AURKAIP1	-0.108862484481198	0.05804469890724	0.0607247942785056	141.218276936857	0.190197242441043	0.084834138019592	2.24198945001502	0.0249620541615216	0.0425164527085929	-0.82077264579388	0.292196215550332
CCNL2	-0.0101010499786823	0.0215924819088355	0.639924740934817	1101.98543345297	-0.233474925541556	0.0513746169243977	-4.54455798444464	5.50506520121643e-06	1.92693760984506e-05	-0.0340899326598988	-0.619098270719694
MRPL20-AS1	-0.0536936473977754	0.0511759991043609	0.294087974642329	40.5581664953897	-0.145275176780213	0.0682007816880577	-2.13011014220752	0.0331625211965819	0.0547351671956382	-0.381326108227356	-0.429385679686537
MRPL20	-0.0785646018429401	0.0305343997291034	0.0100825106545663	355.283133617094	4.54468537545487e-06	0.0421105952455343	0.000107922610662617	0.999913890215358	0.999970901099115	-0.57943531978053	-0.1168973475668
MRPL20-DT	0.12875751916938	0.0614869468262291	0.0362543991737077	27.6048840442346	0.231279538775651	0.107922578150773	2.14301347075441	0.0321120167161146	0.053176432515167	1.0719859001746	0.380561874100217
ANKRD65	-0.0854739962825788	0.044366999241318	0.0540392383104353	243.696647147636	-0.0764058630405707	0.0825982567581419	-0.925029970841839	0.354950317796098	0.432665225037485	-0.634471996710829	-0.281251743527875
TMEM88B	-0.036463953821543	0.0218072790616063	0.0945045820127768	1612.00742546986	-0.190946585428714	0.0527977989643006	-3.61656336389747	0.000298540263128006	0.000770284821309976	-0.244083244580289	-0.527622255102257
VWA1	0.0069222248420056	0.0306134155592394	0.821110139466977	739.685119975505	0.00410113359941541	0.0681131909354694	0.0602105633738527	0.951987932624789	0.963913198535981	0.101508705511188	-0.108085820230331
ATAD3C	0.0189235103802319	0.0588103049714232	0.747625415879795	284.608194175509	0.861258169239505	0.151467771677162	5.68608199422903	1.2998700332451e-08	6.80791889612396e-08	0.197104763991555	1.7356097054065
ATAD3B	0.0550285519524175	0.0389136499436999	0.157326812910999	216.868708713049	0.237409782438589	0.0570968367465017	4.15801988282889	3.21018088969159e-05	9.84552768057187e-05	0.484698926681635	0.393747675934045
ENSG00000290916	0.260609526926227	0.101676040629469	0.0103731386870534	17.0709107609272	0.576826513827694	0.148463249917374	3.88531514801624	0.000102197229407184	0.000285518391651384	2.12225107419531	1.12381355997718
ATAD3A	0.100709199953201	0.0480333433573098	0.0360244025733953	107.610212615174	0.435751315116816	0.0691575504564126	6.30084946966787	2.96018776369248e-10	1.95857010091158e-09	0.848567437583627	0.820368914682582
TMEM240	0.227090512074586	0.12287550309751	0.064582822543874	29.825755602258	1.29814766845187	0.261842522140728	4.95774199636746	7.13171830623981e-07	2.8546403261398e-06	1.85525586824379	2.67533391159474
SSU72	0.0478939124454075	0.0290371584070234	0.0990655499680023	305.627375393105	0.173728872721051	0.0432446157681567	4.01735267235225	5.88556084274689e-05	0.000171425999969745	0.427868063573176	0.256773698666235
ENSG00000215014	-0.110961383756012	0.0595782295963926	0.0625398996195401	58.8777584789515	0.101488981233739	0.0806716398963127	1.25805030571069	0.208373563672202	0.274761111623096	-0.837491396229443	0.101389843468469
ENSG00000272106	0.0535670155680428	0.0579831924325314	0.35557121471611	57.3207997243099	0.0406788242756965	0.0776898320001185	0.52360551218124	0.600552946818059	0.669741778178329	0.473057080712147	-0.0294093095864823
MIB2	0.0610479754428755	0.0430643133149547	0.156307547002222	161.419023574244	-0.0358915243933611	0.0906046433658846	-0.396133388533102	0.69200662826167	0.750358324660589	0.532646553473703	-0.194107729324905
CDK11B	0.023581227499402	0.0310492877874863	0.447567121967117	362.700010528094	0.150690153679217	0.0463867432299087	3.24856075651494	0.00115990435227254	0.00267623287804003	0.234205739273825	0.207218737967448
ENSG00000272004	0.00549127123587389	0.074506509674092	0.941247587877193	15.6121718465448	0.241166114556656	0.121479219675096	1.98524583218158	0.0471171273849071	0.0747701451489434	0.0901104661993451	0.401827330455825
SLC35E2B	0.0307091166067254	0.031025932922072	0.322277428197387	762.583992068545	0.46534221284395	0.0728125029353167	6.39096575566615	1.64841299089095e-10	1.13251718998148e-09	0.290982832175654	0.884017235201065
CDK11A	0.0110491060081861	0.0358808889995958	0.758129153478365	581.078450965306	0.408888511186276	0.0911465818115229	4.48605425524124	7.25542732482727e-06	2.49413959902225e-05	0.134381315036819	0.762588567145901
ENSG00000290854	-0.0219839782502611	0.038501432427742	0.568005623066866	294.963768939376	0.118660215724186	0.0841484693701006	1.41012922293686	0.158501529820649	0.217077913098633	-0.128743218122495	0.138324182082462
NADK	0.0827520666192681	0.0350148220462068	0.0181108539097387	201.716127310075	0.108691020800966	0.0582086727811725	1.86726505875808	0.0618645822889139	0.0952932970358786	0.705530163546386	0.1168810166998
GNB1	0.00698081660264495	0.0151098982554563	0.644079250775103	2584.03840427221	-0.0909206274475258	0.0294005161309874	-3.09248405852636	0.0019848889423978	0.00436551122879718	0.10197541729458	-0.312472167650967
PRKCZ	0.0359539014045531	0.0217910279335147	0.0989550885394525	1376.91798199004	0.178602533976075	0.0465142167406928	3.83974076080324	0.000123164294562113	0.000340258580346427	0.332760086175077	0.267256663952342
ENSG00000271806	0.0571922031451489	0.0665033014510878	0.389794315091663	37.4787344579122	0.285767843896685	0.0974961785604954	2.9310671260758	0.00337799780523871	0.00707125927961416	0.501933457540238	0.49776308715001
FAAP20	0.0805749804319542	0.0455096984610896	0.0766436674924932	141.779395965411	0.54945731601418	0.0617990026937871	8.8910385615239	6.05403620847621e-19	1.21218944174284e-17	0.68818861644159	1.06494398829903
SKI	0.0270775864856441	0.0399474641604205	0.497879537235301	545.457656511178	0.796913018251833	0.0829735168075663	9.60442619420421	7.65832952394894e-22	2.13217618809626e-20	0.262055933909436	1.59720698333842
MORN1	-0.0785446474277953	0.0938596787292042	0.402687817490143	28.5994644920819	-0.11070613429928	0.174245196081587	-0.635346837610629	0.525202232384573	0.599703610183283	-0.579276373188431	-0.355029655880409
RER1	-0.0234370975176652	0.0301767666854483	0.437359198510364	483.914399797751	0.17581183638762	0.0405220656641639	4.33866915484273	1.43348129613275e-05	4.66306786612916e-05	-0.140318017674031	0.261254033811883
PEX10	-0.0572627719038496	0.0498649906122881	0.250821540991093	96.5787714375748	-0.051226897000277	0.082920509517218	-0.617783191378485	0.536718264852892	0.610627123663471	-0.409755915510886	-0.22709323452843
PLCH2	0.0140930269658761	0.0394127582046659	0.720661201057509	461.481224747798	-0.241364053278636	0.113579422937796	-2.12506849423618	0.0335808980187778	0.055337180688591	0.158627621397425	-0.636067331119659
PANK4	0.267323360856238	0.064898294014036	3.80334773244038e-05	91.0016921316571	0.81658648911022	0.0904994549531304	9.02310947102531	1.82824726522575e-19	3.8869644887345e-18	2.17573001684328	1.63952348858447
PRXL2B	0.0775510259868969	0.123149449280453	0.528870595929959	11.8536256070055	-0.117194345631964	0.200943684299671	-0.583219851076236	0.559745309374231	0.632517248191213	0.664101353035441	-0.368985425600624
ENSG00000284745	0.227643103873115	0.125922406958294	0.0706369208923476	15.1376072222354	1.34412308139239	0.162234817628673	8.28504695255272	1.18062498404888e-16	1.83331001999361e-15	1.85965752985909	2.77422438277245
ARHGEF16	-0.327953499872147	0.0953716195982335	0.000584534705940236	20.2157951847226	-0.680883511969883	0.165928007474259	-4.10348754459376	4.06968372283264e-05	0.000122363678624473	-2.56593881596165	-1.58144842901177
MEGF6	0.189258377639375	0.131229477038719	0.149247624320318	10.2356951145389	0.129791195493301	0.211214741391086	0.614498754388452	0.538885795932325	0.612378157476707	1.55390457346906	0.16226627990465
ENSG00000238260	-0.0204841645816265	0.0684062935608384	0.764597832341995	84.6327282205101	0.668335924141598	0.0981989664948386	6.80593643698609	1.00394034131475e-11	8.1864777250863e-11	-0.116796475024035	1.32064504281441
TPRG1L	0.127732422822067	0.0558741808951459	0.0222500233384627	85.1046118931764	0.387764249128836	0.0837705075236134	4.62888742818625	3.6763553838778e-06	1.31813723289486e-05	1.06382051072081	0.717151493402932
WRAP73	0.0117608712456441	0.0320365105900477	0.713538182721153	165.299418807813	0.118067343810287	0.0475859984001113	2.48113621190747	0.0130964316393723	0.0239232879561123	0.140050870273015	0.137048948666085
SMIM1	0.0125032729282033	0.125790935440936	0.920822866952525	11.0482290424718	-0.250873260905394	0.196934003458906	-1.27389509429103	0.202700597228527	0.268491804515056	0.145964459649402	-0.656521090261603
LRRC47	0.0251171893803685	0.0307074893640133	0.413385766951173	185.612110295942	0.0797776840101454	0.0463796714680837	1.72010023971482	0.0854142221836426	0.126801985366153	0.246440420411008	0.0546900908181055
CEP104	-0.0712437986559824	0.0223732306544221	0.00145088404831184	721.794506469264	-0.334298432794426	0.0401749731227066	-8.32106176582563	8.71788021200202e-17	1.37758215241906e-15	-0.521121572694475	-0.835963840821811
DFFB	0.0511438335590167	0.0325552863153416	0.116186367870139	427.666151247037	0.267979983192834	0.054833666985347	4.88714320828562	1.02309675764837e-06	3.9878038064783e-06	0.453755261060778	0.459502420986487
C1orf174	0.155658269622128	0.0557295817398248	0.00522056231393272	101.567945552916	-0.136909973433725	0.112746549697027	-1.21431630326276	0.224626962346491	0.293238829975994	1.28626342113314	-0.411392608009251
LINC01134	0.314454316232655	0.135995860496568	0.0207647657552982	25.9396451524414	1.45214180916638	0.158622760664657	9.15468753085407	5.45153471863489e-20	1.24020647165831e-18	2.55115092921543	3.0065664587296
AJAP1	0.023609120494554	0.0423720346413242	0.577400096010683	513.630697689693	0.45996581252341	0.1125817184484	4.08561726417623	4.39597915377254e-05	0.000131310412733601	0.234427920504931	0.87245290707581
NPHP4	0.0282759010701255	0.0440840180628325	0.521256764217763	285.361221077526	-0.403487370201601	0.073885808183129	-5.46095901396302	4.73569380465613e-08	2.2914226023081e-07	0.271601090612116	-0.984785269121604
KCNAB2	0.00869132360153869	0.100755992755177	0.931258854287198	46.1256635141749	0.253842077673236	0.193342078818424	1.31291687368082	0.189210960372157	0.25289646002649	0.115600434929273	0.429092598673247
RPL22	-0.119444438064482	0.0420613886522171	0.00451468507183062	469.262937274841	0.113728083467242	0.0629153281386443	1.80763713441378	0.0706629947344786	0.107289572965608	-0.905063037049223	0.127715449031363
RNF207	0.307421733126793	0.133348330815536	0.0211439753680963	10.368438235751	0.561229431239999	0.238491120425906	2.35325084740151	0.0186100748856205	0.0326812888960536	2.49513299482709	1.09026513164461
ICMT	-0.0408734611340652	0.0635516989929682	0.520124875231095	92.317288710964	0.208320196508662	0.0869147700154254	2.39683308684691	0.0165374550897239	0.0294275096148683	-0.279207108400946	0.331177648282595
ACOT7	0.0895076408710491	0.0363738791685111	0.013864037735492	358.881551720717	0.0782623326441862	0.0761691731839813	1.02748040148931	0.304194309304151	0.37937771510202	0.759341588096257	0.0514306571122381
ENSG00000271746	-0.0485654096662739	0.09092055381518	0.593236268813805	14.272367647107	0.131291928008307	0.140857950320865	0.932087451998504	0.351291332262764	0.42905438116349	-0.340477208122419	0.165494269302215
NOL9	-0.0500909291829639	0.0263258006783947	0.0570755945580956	371.542694628027	-0.226196299750425	0.0334335149044451	-6.76555547321025	1.3279869986696e-11	1.06408825749953e-10	-0.352628710764859	-0.603442364921905
TAS1R1	-0.220317836362974	0.0912212267284712	0.0157264156805342	26.8886188333728	-0.272445811154514	0.145465053437595	-1.87292964678554	0.0610781006474849	0.0941893692066894	-1.70856856586453	-0.702922406143211
ZBTB48	-0.122434685073456	0.0491568187889211	0.0127493203838887	93.510457077428	-0.183770683605088	0.0748752651399115	-2.45435770092693	0.0141136511437069	0.0255578609395643	-0.92888180438295	-0.512187302655359
KLHL21	0.0149009338616672	0.0406172267087766	0.71372164846289	523.957156080367	0.932715335116988	0.0456044983965258	20.4522660682974	5.73483174118555e-93	5.02944743701973e-89	0.165062991559292	1.88930996279822
PHF13	-0.0120961480870751	0.0441314338822589	0.784012613654002	97.2487848209544	0.0500520226411283	0.0700749627785375	0.71426399182417	0.475063953653387	0.551318098920234	-0.0499818564739355	-0.00924809854964114
THAP3	0.108545813009051	0.0395180766417819	0.00601911491588036	165.771382667846	0.346981599845234	0.0544054138264768	6.3777035306066	1.79763068836438e-10	1.22782096082209e-09	0.910989860380656	0.629430358440021
DNAJC11	-0.055242129826796	0.0177608888614925	0.0018688183962974	520.760390521166	-0.121165900829102	0.0297480173246815	-4.07307483744714	4.63965079006898e-05	0.000138024889514603	-0.393660521600739	-0.377528012597316
CAMTA1-DT	0.24698663133279	0.0783103768459354	0.0016107937092241	21.0904052519746	0.526063383189056	0.130117361455594	4.04299147557329	5.27735400126802e-05	0.000155179864513397	2.01373810534092	1.01462498316536
CAMTA1	0.0306991021268632	0.0155619917874543	0.0485300381984834	4699.14290133332	-0.0410408404834471	0.0358409181428735	-1.1450834021563	0.252174610311959	0.323691921137339	0.290903061987744	-0.205183612320244
CAMTA1-AS3	-0.112584099831327	0.073735455169001	0.126794536890638	39.7095874742822	-0.0489529625447019	0.113719764761401	-0.430470135489744	0.666853686425891	0.728307201737866	-0.850417116589876	-0.2222021321901
CAMTA1-AS2	0.0353011414868661	0.103814779360205	0.733826666930449	10.2580854231747	-0.0440408193443794	0.172751310859834	-0.254937685422909	0.798771228932307	0.842277705631398	0.327560536921284	-0.211636394451089
ENSG00000270171	-0.279427432976486	0.115418412588321	0.0154780779289456	13.5510490203821	-0.958060108786859	0.173453789579028	-5.52343140563299	3.32442115749279e-08	1.640234798943e-07	-2.17940516387879	-2.17763936032821
ENSG00000269978	-0.135058835313929	0.105196808171343	0.19918808039987	19.1539990716014	-1.10372009334984	0.135013915007779	-8.1748617784045	2.96205246676502e-16	4.30442421433791e-15	-1.02943928223057	-2.49094561651796
VAMP3	-0.00142212675129278	0.0326863003838151	0.965296314492663	383.604152631719	0.071212814417222	0.0457442986566653	1.55675825203292	0.119527892516786	0.169744897963276	0.035041899071751	0.0362675485189061
PER3	-0.0019101882696867	0.0225396295116364	0.932461743614263	2233.79253247134	-0.2366613695146	0.0686293664049511	-3.44839799508227	0.000563922425743133	0.00138280432651119	0.0311542524270818	-0.625952128591146
ENSG00000236266	-0.177827789186753	0.0632717285397402	0.00494582822059169	79.0764997601757	-0.0566462185641295	0.0918710397865388	-0.616584058433934	0.537509112091909	0.611170091150789	-1.37011473758473	-0.238749883781505
UTS2	-0.0391845545001206	0.103661549877168	0.705427092186858	9.83156770524127	0.0921889081512783	0.17280500171158	0.5334851840987	0.593697764366671	0.663700368833104	-0.26575414814663	0.0813859207130264
PARK7	-0.00025238667784469	0.0413459586299485	0.995129531647731	339.595932851481	0.172899401027737	0.0581051008526203	2.97563206139655	0.0029238542991053	0.00620703694850427	0.044359445938876	0.254989552720957
ENSG00000284747	0.323668125758593	0.105778842830748	0.0022144274386207	46.8581142746912	1.08560988466088	0.105463746814686	10.293678325012	7.52457775084613e-25	2.82614761776962e-23	2.62454338967002	2.21817735251501
ENSG00000284716	0.174030411255338	0.121435759171822	0.151827320740434	30.4731094763924	1.12967537761115	0.15610881692233	7.23646107812863	4.60543752872106e-13	4.42384305880434e-12	1.43260643750282	2.31295969555057
ERRFI1-DT	0.0725633505913511	0.0761994850040829	0.340954299353864	61.3051092314667	0.144284665238283	0.126209460754172	1.14321592356152	0.252948952532857	0.324582970767891	0.624372100092081	0.193440900433572
SLC45A1	0.0374187932152262	0.0596631753554193	0.530549568846481	65.57183945095	0.134074953659648	0.0742998014172183	1.80451294757535	0.0711509312747667	0.107963114207938	0.344428659742006	0.171480397546822
RERE	-0.00741270180406611	0.00975962218994183	0.447537047875362	11309.7033448472	-0.120964650163489	0.025550342933623	-4.73436503289766	2.19741936998605e-06	8.15029303225952e-06	-0.0126759359261642	-0.377095133980803
RERE-AS1	-0.136995926206441	0.0634878582668168	0.0309411482808961	68.3330545209581	0.121531833542921	0.0920656475100195	1.32005625148832	0.186816237770089	0.250076838165868	-1.04486915044365	0.144500866988032
ENO1	0.132048467997333	0.0501563888277679	0.00847004663751295	297.329791929512	0.5739730299245	0.133302584912555	4.30579069641462	1.66390326318562e-05	5.35895395451263e-05	1.09819990330042	1.11767588008184
MIR34AHG	0.136064901764568	0.121601001092541	0.263163359431787	48.0864128424683	0.50119889546215	0.317309350617992	1.57952765805992	0.114215077684496	0.163204273937765	1.13019274573985	0.961142898945968
SPSB1	-0.0129026852310553	0.02867535900718	0.652741277257815	1039.31852503869	0.488586159272124	0.0542285491444566	9.00975901034351	2.06509781169982e-19	4.35358360783831e-18	-0.0564063158984647	0.934013628214119
LINC02606	-0.128906073772426	0.0648331667199032	0.0467814389293116	41.0467749904553	-0.065564710787247	0.0893481382760644	-0.73381171731489	0.463063498224466	0.539246697573837	-0.980429553209141	-0.25793304803671
SLC25A33	-0.00573989967087025	0.0425297063734838	0.89264181786968	246.092288718468	-0.09009989127085	0.0792064229318474	-1.13753263858887	0.255315688334836	0.327141293987364	0.000648744170957151	-0.310706811299974
TMEM201	-0.00140778329170974	0.0544271775573903	0.979364659896575	71.3502985824188	-0.112950010508237	0.0799672005968231	-1.41245422704874	0.157816259224739	0.216260736673221	0.0351561516821687	-0.359856104657612
CLSTN1	0.0875817555896917	0.024820283256093	0.000417706579584653	759.63555043794	0.276827699676663	0.042251919225718	6.55183728336208	5.68334509877312e-11	4.1587765136621e-10	0.744000978009387	0.478533350693733
CTNNBIP1	-0.0761218462146318	0.037734548197863	0.0436643755630981	422.857680987215	-0.476338428394134	0.0439550257170182	-10.8369502832462	2.30011213729824e-27	1.10531416132085e-25	-0.559977586760746	-1.14148370878054
ENSG00000285701	0.00427354794174427	0.0707305001565363	0.951821004821446	18.837771206405	0.130733624478744	0.108490256155494	1.20502641538028	0.228193104558736	0.296943916756453	0.0804107097134474	0.164293390494011
LZIC	-0.0503626782769569	0.025907531347342	0.05190272513916	506.973690476408	0.0364225755729146	0.0334764026579763	1.0880074524446	0.276591817576346	0.350181931592978	-0.354793324063876	-0.0385642559534063
NMNAT1	-0.0797402340197464	0.0311959692667485	0.0105850577896319	241.928879838254	-0.145783928422862	0.0457051010932614	-3.18966428113548	0.00142438155964019	0.00323622442436385	-0.58879980010786	-0.430479975233575
RBP7	-0.080467918228294	0.0543716744625252	0.138883848714965	211.985543136417	-0.63373528658132	0.0901568283345736	-7.02925444792175	2.07640020739517e-12	1.84592294159712e-11	-0.594596157667554	-1.48003530565603
UBE4B	0.0247324053612314	0.0135778159530717	0.0685262605599206	4861.19962985581	0.0337463511809713	0.0273425848804795	1.23420486133568	0.217126576415618	0.284718910760313	0.243375429124984	-0.0443206608265709
KIF1B	0.00542025324974736	0.00871330780127704	0.533898416292945	10220.3969536713	-0.032893503146421	0.0229157549379408	-1.43540997167675	0.151170306125611	0.208404241880313	0.0895447735047345	-0.18765915790926
ENSG00000284735	0.100055915109127	0.0653258979447472	0.125610703462501	95.2576395632735	-0.208410874390437	0.0967887718716197	-2.15325466332885	0.0312986697330289	0.0519669317604437	0.84336370703663	-0.56518693704308
ENSG00000284642	0.111402027794823	0.0627872982536109	0.0760174257085204	110.348468133763	-0.425553054604148	0.107397471666846	-3.96241222441664	7.41962888999738e-05	0.000211989396857068	0.933740996067199	-1.03224728822842
PGD	-0.0278989160610454	0.0412687388894665	0.499021436406555	180.096693697583	-0.253302400497335	0.0728410603719361	-3.4774672307616	0.000506174918941089	0.00125275971189879	-0.175858565813076	-0.661746029929122
CENPS	0.0799421494230505	0.101006550512536	0.428678468124898	20.1213626184375	0.530812062669639	0.150361421185624	3.53024105840514	0.000415181200398365	0.00104420393676331	0.68314781060936	1.02483911983694
DFFA	0.0731270406206902	0.029944274203631	0.0146019275510039	394.090137117858	0.318042241264269	0.0412458493506548	7.71089082347191	1.24942515086012e-14	1.47674643841553e-13	0.628862164497087	0.567183461183112
PEX14	-0.01650495451511	0.0249623095828569	0.508487261447299	526.408995532744	-0.152562217672705	0.034957711228951	-4.36419354440909	1.27592576776888e-05	4.19646314769664e-05	-0.0851001374098075	-0.445059685883765
CASZ1	0.202547007610469	0.132614332383583	0.126676800448911	26.2518628213195	0.5066097319989	0.258220017812095	1.96193051294558	0.0497705747918124	0.0784626893626091	1.65975495456319	0.972781297393352
TARDBP	-0.0300935713275913	0.0186309715981835	0.106257793003533	1071.83363813774	-0.0868726133848582	0.0360973527042887	-2.40662006703159	0.0161009104527314	0.02873816722712	-0.193340059152829	-0.303765122028362
MASP2	-0.244683487771414	0.0861950189169234	0.00452949433098162	37.4131989250527	-0.217174077517572	0.141469548697783	-1.53512949971669	0.124752021386302	0.176385142043266	-1.90265279371948	-0.584036083376785
SRM	0.0184588700514175	0.0522007561580116	0.723628872123576	110.736314168472	0.112570034242387	0.0853306333255613	1.31922182990133	0.187094962271721	0.250373513255969	0.193403678478324	0.125224551698019
EXOSC10	-0.0314356560295854	0.0278472448070518	0.258956665814238	568.758753240524	-0.341819572958776	0.0565137895081486	-6.04842775424731	1.46266184791095e-09	8.77697188243522e-09	-0.204030414552571	-0.852141381099883
ENSG00000226849	-0.0514348992572706	0.0463611378313783	0.267240428565429	76.4686388507303	0.101783519193655	0.064856469856355	1.56936569966091	0.116562751606704	0.166067081596433	-0.363334084069249	0.10202337769411
MTOR	-0.0322992218588689	0.0153533932523398	0.0354029844957095	876.642149591616	-0.112649572756624	0.02980469651418	-3.77959133732596	0.000157085963515824	0.00042638313216768	-0.210909135107539	-0.359209880319072
MTOR-AS1	-0.235087561995731	0.0612653075667096	0.000124442441413242	12.9824305777742	-0.370718240632758	0.11453807340257	-3.23663764912288	0.00120946880027531	0.00278108059213804	-1.82621659205562	-0.914300754554243
ANGPTL7	-0.159372321759899	0.0764280411245939	0.0370457243289585	21.5684306061766	-0.0314627469759844	0.112226170149133	-0.280351249037322	0.779208035463627	0.82541375917022	-1.22310799086577	-0.184581683607551
UBIAD1	-0.0179132406380214	0.0276233097153174	0.516672745807978	233.207738860739	-0.100533101662183	0.0416850578308799	-2.41172993138345	0.0158770372297522	0.0283890016725337	-0.0963178192268189	-0.333148047289088
ENSG00000284646	-0.200981062281692	0.0832138233019114	0.0157249962457107	12.7517259125343	-0.397073235396415	0.129820432420449	-3.05863436127232	0.00222348346393586	0.00484771907488315	-1.55454178431617	-0.9709888337551
ENSG00000284708	-0.0932465668676016	0.0952609931323831	0.327652317176142	58.9865425907894	0.0960333260385782	0.153406839207632	0.626004202515376	0.531312184852829	0.6055764326674	-0.696384290174887	0.0896550426624251
FBXO2	0.0770309663609723	0.0777461904826358	0.321782992812071	170.022517518403	1.12708344858103	0.168413778297617	6.6923470275055	2.19619282701011e-11	1.70825819005576e-10	0.659958825949088	2.30738460515651
FBXO44	0.00361931432859421	0.0737828335371193	0.960876572860331	101.096691763534	0.454663622674772	0.167923550780153	2.70756317718663	0.0067779168890633	0.0132633211793117	0.0751994217607271	0.861048201410984
MAD2L2	0.0726118465340603	0.0421061760220489	0.0846187070945356	200.121128897987	0.284140974744259	0.0810318463223423	3.50653462360902	0.000453982369717594	0.00113366326378795	0.624758393790412	0.494263785094017
FBXO6	0.0808915502827666	0.0629412872689537	0.198725690213249	39.7383588607723	0.401962051979277	0.0978359431179157	4.10853147799492	3.98182939432659e-05	0.000119919793228861	0.690710248801306	0.747690151432711
DRAXIN	-0.138212413184126	0.103024264654419	0.179741283154917	16.1097941932554	0.0554872352008354	0.153808496848073	0.360755331063692	0.71828235781732	0.77344665455926	-1.0545590590696	0.00244273132231318
AGTRAP	-0.0189050757884865	0.0584354159627248	0.746300815312135	122.455075516272	-0.112702378198259	0.132158754102554	-0.852780271451431	0.393781166387918	0.47146222924533	-0.104218267120067	-0.359323461789473
MTHFR	0.0244713971337829	0.0296591755112985	0.409322257324827	252.588648241699	-0.0119994508886969	0.0504988898055426	-0.23761811269324	0.812177300932943	0.853693884962175	0.241296372036013	-0.142717252216074
CLCN6	0.0355598495699805	0.0233124876919655	0.127170256553507	532.467456147407	0.100333795834915	0.0409741286563699	2.44871090917798	0.0143368466082187	0.0259218935685142	0.329621272245343	0.0989051060603433
ENSG00000285646	0.0975174222567894	0.0950997994358952	0.305164133192403	23.9702578780696	0.397165374183027	0.174793519805409	2.27219735963425	0.0230745926857959	0.0396093517037443	0.823143380606508	0.737372773142439
KIAA2013	-0.0808528808974531	0.0329464705864111	0.0141250247711457	271.327309037381	-0.108648012600537	0.0466068579407802	-2.3311593486647	0.0197449587967778	0.0344775089393213	-0.597662571987627	-0.350602754379968
PLOD1	0.111063197669101	0.0482103316105288	0.0212382585914612	342.216999895112	0.369630453913339	0.0774663904254657	4.77149447500047	1.8286399781522e-06	6.86082250626515e-06	0.931042049824296	0.678146741984588
MFN2	-0.0715402783478896	0.0311022000793059	0.021438716750745	247.040871935384	-0.243034092994952	0.0431476619111892	-5.63261326871404	1.77499190646623e-08	9.11237633230568e-08	-0.52348317719722	-0.639659490577707
MIIP	0.0421014808396193	0.0545931525903638	0.440596627548693	91.2484329355034	0.459290902371193	0.0771531442396137	5.95297711969817	2.63308121080559e-09	1.5237296086285e-08	0.381728537206044	0.871001214123281
VPS13D	0.0420888104036125	0.0147609892819968	0.00435334308739742	2106.79912042974	-0.133711696793053	0.0168494331237595	-7.93567924872826	2.09346400643133e-15	2.73820720900861e-14	0.381627611039626	-0.404513298749715
PRDM2	0.00808149025762282	0.0162235190294889	0.618389431259769	1942.30332174666	-0.0997634849364322	0.0318128714295838	-3.13594719537511	0.00171300043675013	0.0038250830885547	0.110742816649751	-0.331492645939366
ENSG00000289380	-0.0179734732545828	0.0454859517660047	0.692737067105998	43.5055059448649	-0.187199358855681	0.071656434353037	-2.61245707445318	0.00898939802974351	0.0170569062572156	-0.0967976012232463	-0.519562186084578
KAZN	0.0115544661231602	0.0215789254644519	0.592337746805454	6798.73142650485	0.386449167896887	0.0795361847383896	4.85878432776221	1.1810870421275e-06	4.55903757018407e-06	0.138406753390972	0.714322829246449
ENSG00000231606	0.0608856449012972	0.190522365669589	0.749292677703109	12.9695988762345	0.853362583070473	0.369734552236217	2.30804120931948	0.0209968445621372	0.0364529994674736	0.5313535119994	1.71862675329055
ENSG00000287756	-0.121477063219547	0.0906081072362675	0.18002227002946	69.0396617777463	0.679323073122436	0.145812296897185	4.65888740235291	3.17923032566375e-06	1.14952999200458e-05	-0.921253881986067	1.3442777688765
TMEM51-AS1	0.167323295706545	0.116017993943131	0.149240746844913	13.6676748307719	0.518425563976284	0.187463853720005	2.76546946885346	0.00568409256760199	0.0113191398314872	1.37918101001885	0.998196472959298
CELA2B	-0.0385031112899909	0.078180308874067	0.62237216710769	28.9662679476048	0.267674793350752	0.115004318099963	2.32751950338148	0.0199376321846985	0.0347826471368462	-0.260326122560612	0.458845975174436
CASP9	0.029458369899664	0.0374061067576719	0.430972633603501	185.301143392618	0.148854291126265	0.0552894313930746	2.69227386456556	0.00709666438452624	0.0138075977043361	0.281020028193404	0.203269903117096
DNAJC16	-0.0500200261520422	0.0244975878542705	0.0411679260576281	507.813376566772	-0.262857632274327	0.0342639121183495	-7.67155925938644	1.69917943071186e-14	1.97062341117459e-13	-0.352063933744194	-0.682298784373362
AGMAT	-0.00919433234427459	0.0992489482566074	0.926190287177318	14.9560186055698	0.166401196439489	0.15276891661745	1.08923464356414	0.276050425381688	0.349647924696332	-0.0268674870537237	0.241012288082302
DDI2	-0.022609459845902	0.0212504999799056	0.287351555510249	765.299892562867	-0.108744966981895	0.0343320995407023	-3.16744295969934	0.00153785875582317	0.00346551323452331	-0.133725482314512	-0.350811297682615
PLEKHM2	0.0108387569301846	0.0264872409726859	0.682387965183609	372.522798136299	0.0224742436891306	0.0472537796579948	0.475607323938757	0.634354156644132	0.699413116193333	0.132705782636738	-0.0685663162701908
ENSG00000237938	-0.0536051459342676	0.0786990237131383	0.495782161902164	13.5790115422947	0.133903083771712	0.130024937516571	1.02982617280356	0.303091612152651	0.378190714744078	-0.380621151158038	0.171110715294675
FBLIM1	-0.179985852740917	0.0814758246913248	0.0271697274296484	25.118250938564	-0.0744414963773244	0.132418817141886	-0.562167054381406	0.574002205842581	0.645839931392576	-1.38730476019282	-0.277026503720991
UQCRHL	0.0461226086854211	0.0936101418102185	0.622217845124358	27.3778924367639	-0.0419604667024676	0.180608422068086	-0.232328405408742	0.816282951615958	0.856852444972164	0.413758770257321	-0.207161675469431
SPEN-AS1	-0.0625614438325379	0.0373451163954502	0.0938902453869326	395.466899084381	0.149306773225727	0.0728705203219842	2.0489324429962	0.0404687213918555	0.0652589292280174	-0.451962406636338	0.204243166110365
SPEN	0.0437802175818195	0.0191100389504499	0.0219660821347521	2293.41363883033	0.162161886863019	0.0293733233351938	5.52071977053834	3.37613837927225e-08	1.66481493315814e-07	0.395100489341451	0.23189377680264
ZBTB17	-0.024822779516792	0.0189001542562308	0.189060369896453	421.810189376384	-0.0093315862313137	0.0351276804494339	-0.265647663378926	0.790510573951574	0.834922350039779	-0.151355646684839	-0.136978828651541
FAM131C	-0.193804663442054	0.109150631899092	0.0758037035763681	39.7573551279404	-0.52466771011711	0.284240846922274	-1.84585613151012	0.0649130977815323	0.0994563011083226	-1.49737828787511	-1.24543721644014
FBXO42	0.0367142834066458	0.0207169846837739	0.0763642219667132	1165.97620495609	0.0820594271822433	0.0329263336984643	2.49221270529948	0.0126949986401487	0.0232748276521593	0.338816897514824	0.0595979892569344
SZRD1	0.0486328121990007	0.0289909638825913	0.09344158004107	262.695380955805	0.19726285997424	0.0372053237170103	5.30200627938767	1.14536900761481e-07	5.21541339396774e-07	0.433753758387338	0.307393952826195
SPATA21	0.0293835994239515	0.0532659941945404	0.58119571513319	53.6499521535642	0.065344594713719	0.0832006809297677	0.78538533559453	0.432227676029978	0.509425711434338	0.280424445099739	0.023645345164158
NECAP2	-0.0290219118623109	0.0355157289863527	0.413838948670233	200.425972830493	0.143753813412555	0.0466748398541488	3.07989944607763	0.00207070492315888	0.00454058811754054	-0.184803771886962	0.192299068662758
LINC01772	0.0814049788997307	0.0515124257776339	0.114038657816914	62.091521127293	0.180767155685912	0.0813146526475379	2.22305758925708	0.0262119169412922	0.044403807528517	0.694799956686054	0.271912640856438
CROCCP3	0.0450845338790207	0.0301017532887904	0.134201385650077	647.65124839749	0.169123738617112	0.0513794201427028	3.29166304616484	0.000995968647391944	0.0023289281529469	0.405490001083922	0.246868319850732
ENSG00000261135	-0.102536808280741	0.0866068859923729	0.236439321049598	33.8843605972497	-0.212811003105857	0.1281898922062	-1.66012311457084	0.0968896877690223	0.141892387364837	-0.770385567671234	-0.574651361048871
NBPF1	0.0601719501695793	0.0346028760878974	0.0820472246988766	623.223875946721	-0.0704043611362108	0.133579974972957	-0.527057750613174	0.59815348500453	0.667660183720215	0.525668587405855	-0.268342857818378
CROCCP2	0.0256445991673721	0.0325471969530447	0.430743290671136	561.869131095109	0.182742110925449	0.0896088545553145	2.03933095487393	0.0414170082346448	0.0666533007097596	0.250641495094293	0.276160656082432
CROCC	0.0817372649834305	0.0366690064243125	0.0258101858959782	464.152241545042	0.331515819407991	0.0882866669995235	3.75499303207109	0.000173346300727472	0.000466619722952711	0.697446776461185	0.596164353487577
ENSG00000290851	-0.282800469483335	0.0917634044976783	0.00205722831255944	25.6704172597578	-0.73358350667607	0.185006141249133	-3.96518462426721	7.33391600480376e-05	0.000209711259739579	-2.20627303516958	-1.69480308912761
ENSG00000238142	-0.0978389830587852	0.150458176777298	0.515515494849445	10.6860048319661	0.794162729929492	0.292317642767028	2.71678001509619	0.00659204065226602	0.0129454272518115	-0.732965111902712	1.59129127120718
ENSG00000272426	0.247074835316222	0.141410182138651	0.0805990159291967	11.4106876717995	1.35537309723497	0.208088753675133	6.51343752748393	7.34501615849083e-11	5.27781988610935e-10	2.0144406928372	2.79842252034806
ENSG00000290122	-0.0495412682161441	0.182229082460942	0.785727685955344	62.3244789791504	2.7713134180549	0.366814086437559	7.55508995025101	4.1857048043743e-14	4.58857889179532e-13	-0.348250394645214	5.84402878095003
ENSG00000226526	-0.0474177977092565	0.0680846063651416	0.486144543731503	78.9392646403295	0.175276312991985	0.0933323581514179	1.87798011818822	0.0603838849749068	0.0932171574071348	-0.331335922432118	0.26010215376266
ATP13A2	0.156597840352221	0.0403440561885005	0.000103788901061267	254.464436914545	0.563304968794981	0.0570647536799766	9.87132919129095	5.54252256025296e-23	1.71759444711726e-21	1.29374755757621	1.09472949365099
SDHB	0.0775035631296132	0.0249275094598196	0.00187621415204547	461.697343842786	0.12855420354172	0.0346596557384673	3.70904444382704	0.000208042911385952	0.000551886368074652	0.663723288363445	0.159605581302701
PADI2	-0.00304345357832951	0.0204125966507806	0.881477222370561	2002.79430648771	-0.44487182454013	0.0394906622071834	-11.2652409373679	1.94818337962537e-29	1.17024439995305e-27	0.0221272447474694	-1.07380085217389
RCC2	0.0352887750092762	0.0413777213882272	0.393745369737425	311.684819836836	0.353363777868196	0.0616107969535511	5.73541968844519	9.72711763281122e-09	5.19846566969862e-08	0.327462031931038	0.643158056604413
ENSG00000290096	0.156785689337056	0.12824871715863	0.221513792855194	10.1324532218069	0.393766235463015	0.226559182982777	1.73802814028046	0.0822058554691185	0.122609753820437	1.29524386582441	0.730061421093132
ARHGEF10L	0.0487320485993842	0.0588232532463371	0.407416427274604	129.16385483332	0.008569623921258	0.139394914543938	0.0614773067532302	0.950979086802283	0.9630028972064	0.434544224434015	-0.0984743543376428
ALDH4A1	-0.0758449691751176	0.106175849040965	0.475020962659702	21.1989670900048	0.251483399605351	0.188902263969772	1.33128843625502	0.183094121693571	0.245788373986318	-0.557772126889221	0.424019217694778
IFFO2	0.154602257592923	0.0412752007011438	0.000179930736596848	246.359391862442	0.53417479820495	0.0744889642325655	7.17119379640153	7.43465700924142e-13	6.98467509063173e-12	1.27785177328272	1.03207217072793
UBR4	0.0598228684799119	0.0179075577736912	0.000835827590226981	1060.43493771813	-0.000934979652989857	0.0288826427762383	-0.0323716794281395	0.974175647189308	0.981731735231282	0.522887982485358	-0.118918210427218
EMC1-AS1	0.00481945299771341	0.0279441949488575	0.863070359810786	457.21438567013	0.203977462389481	0.031169957262679	6.54404048970933	5.98785739955173e-11	4.35977662051213e-10	0.0847591081820057	0.321836676755033
EMC1	-0.0315247558232735	0.0329763059357257	0.339081314414476	287.766461356399	0.1314197370009	0.0356756967527298	3.68373287596251	0.000229843105911115	0.000605504367329672	-0.204740137611894	0.165769179100514
AKR7L	0.0318417142480221	0.0850016698221292	0.70795719656399	15.2171754321347	-0.0576519810006286	0.144365729242159	-0.399346723791511	0.689637743859141	0.748298547930055	0.300004521561118	-0.240913220984521
AKR7A2	0.0547751621236097	0.0464422241494098	0.23822862596312	79.8856569142688	0.231325218525422	0.0685889608883281	3.37263045728379	0.0007445380611964	0.00178233896456734	0.482680553831836	0.380660128616907
SLC66A1	-0.117188543089417	0.0541103768777447	0.0303317169632036	59.7777891428665	-0.447377964670942	0.0749733400273763	-5.96716065347473	2.41417684024827e-09	1.40539866504994e-08	-0.887093739737282	-1.07919141557555
CAPZB	0.0260813445119355	0.0214003318433537	0.222944592563698	1609.25744152867	0.159253048694554	0.0318065792629911	5.00692159876038	5.53074411665982e-07	2.25236247518489e-06	0.254120383532279	0.225637033063733
MICOS10	-0.0806065729584317	0.0525195738298813	0.124835156825197	203.802049345414	0.00206433287175649	0.0817088256603493	0.0252645030089845	0.97984398738297	0.985453150963599	-0.595700609823834	-0.112466861547217
OTUD3	0.00935151653534207	0.0387118693045098	0.809115566852651	262.787053670273	0.069557377335781	0.0638740765247872	1.08897664154547	0.276164186467044	0.349741504016748	0.120859191760545	0.0327067984893075
CAMK2N1	-0.010313404726627	0.0206279878385469	0.617095189523439	2599.01176838101	0.352043097838676	0.0981082296965196	3.58831363003551	0.000332823778260012	0.000851104981874999	-0.0357814411935849	0.640317349756099
MUL1	-0.0422419919798101	0.0510096521621889	0.407603889138049	89.0658357285511	-0.124324901858631	0.0581481098781336	-2.13807296779191	0.03251082151556	0.0537808210442308	-0.290108120158837	-0.384322842274327
PINK1	0.0105207202298825	0.0523455774283269	0.840709640513312	141.783234000049	0.140052456398492	0.0803779759973034	1.74242327777936	0.0814344056582564	0.121624614717798	0.130172466109592	0.184337662430449
PINK1-AS	-0.151062305356294	0.0510248848384558	0.00307078888301453	36.3416873480141	-0.258761213537738	0.0799185926560405	-3.23780993806302	0.0012045102484819	0.00277113192003837	-1.15691468086065	-0.673487623078811
DDOST	-0.105995589633167	0.0448848423130628	0.0182011341758542	132.294999214656	-0.174532635432826	0.0628174501346629	-2.77841006055924	0.00546256333737809	0.0109189015313518	-0.797936438232907	-0.492316791917385
HP1BP3	0.00191392479457684	0.0152479451159738	0.90011175114143	4566.43230080284	0.516633352961241	0.047652286598803	10.8417326813907	2.18296890332912e-27	1.05190314737343e-25	0.061615167215124	0.994341530058475
EIF4G3	-0.0125200419775093	0.0122312833760428	0.306020369894354	6891.31695021702	-0.0835026190515219	0.0386051011549913	-2.16299443734849	0.0305416074609561	0.0508205857950071	-0.0533583768483858	-0.296516457879961
ECE1	0.10192360977889	0.0312704774633309	0.0011164038523834	990.013321704046	0.641911662285828	0.0669882030471453	9.58245829991976	9.47620802740374e-22	2.61340705661418e-20	0.858240800686764	1.26380797407898
NBPF3	0.0721608213510983	0.0582276682322859	0.215239046478815	144.017797242957	0.0225328147943148	0.14899769073761	0.151229288741098	0.879794846915755	0.907848077120975	0.62116575951559	-0.0684403331888303
RAP1GAP	-0.0214448666278905	0.0558998134948531	0.701252420671368	220.79321769179	0.0465934556021371	0.172945459015193	0.26941126912181	0.787613215150369	0.832764831740158	-0.124448932646541	-0.0166872774979203
USP48	0.0126271696390692	0.0145477751294998	0.385405590774722	2727.26430044184	0.0369759539810454	0.0263565133109486	1.4029152317991	0.160642118199576	0.219580950219807	0.146951357026332	-0.037373970798373
HSPG2	0.125812913474666	0.0442762974846696	0.00448960823281996	109.434242825869	0.285869011916672	0.0743403263954745	3.84540969588848	0.000120351182262802	0.000333116575175878	1.04853068803946	0.497980693747205
LINC00339	-0.00387890992153555	0.0443499519409382	0.930304747607364	113.356925040347	0.2154192565412	0.0642357900594814	3.35357059268245	0.000797760612723531	0.00189886295931208	0.0154724298788014	0.346447318452711
CDC42-AS1	-0.065080422631741	0.0742500526702364	0.380756436047623	53.6588224145076	0.465304096190914	0.0825782758968624	5.63470345120869	1.75359827872599e-08	9.02526813640077e-08	-0.472027294171296	0.883935248470825
CDC42	-3.95893436040059e-05	0.0225894931404537	0.998601663628859	1047.2582558961	-0.0299361783861442	0.0427012050270258	-0.701061676531083	0.483264525535481	0.558948880836949	0.0460544798870096	-0.181298122297733
CDC42-IT1	0.0871507371558837	0.0738833843674732	0.238170669513772	19.0843871263549	-0.158688896793191	0.126389721345765	-1.25555223244036	0.209278359311189	0.275767592391124	0.740567707192425	-0.458237820591622
ZBTB40	0.0517694518395046	0.0393852669968944	0.188699189022102	491.977328641331	0.524595304133104	0.0399820332645873	13.1207760411161	2.50357994826641e-39	3.99207202659935e-37	0.458738614013877	1.01146722948173
EPHB2	-0.0250985446838924	0.0317628543556502	0.429419484531043	1162.93719535657	0.0956131338582425	0.0723306047165354	1.32189042567737	0.186204641058604	0.249334254841431	-0.153552249953464	0.0887512334296001
TEX46	0.0156506046742752	0.0545894461212356	0.774344696216723	66.7952431179407	0.0922845004036226	0.0750001399442171	1.23045770944242	0.21852575425789	0.286254050013696	0.171034483081165	0.0815915341544433
KDM1A	0.0410914459568334	0.028960882361438	0.155939751298394	453.130960456027	-0.0635878737718483	0.0378524757079493	-1.67988678633494	0.0929793451868298	0.136771026046377	0.373683119620198	-0.253680985218977
ENSG00000240553	-0.0309641456487047	0.072651765080746	0.669962484836895	142.330745079989	-0.204759157510617	0.0770900059398393	-2.65610509448411	0.00790489750059021	0.0152214186145957	-0.20027460574349	-0.557332303886871
LUZP1	0.243817011393383	0.156558992979543	0.119387616950819	13.4685654618824	-0.454195621855552	0.335227320218196	-1.35488844274363	0.175453102391393	0.236872491990843	1.98849054564217	-1.09385580439107
LINC01355	0.0749049678802416	0.0431043439437842	0.0822532622416157	202.665172732811	-0.0948700271033937	0.0758654596247876	-1.25050355685707	0.211115656823362	0.277771256521024	0.64302421719857	-0.320967099351595
ENSG00000284726	-0.182962485238121	0.070905283003541	0.00986920080407772	67.6457603202094	-0.145681371575238	0.0834001768859205	-1.74677533087861	0.0806763173478198	0.120615632993587	-1.41101508133891	-0.430259381347945
HNRNPR	-0.0197853631875075	0.0166469178863054	0.234624623467712	1377.05870449137	-0.0897752525342679	0.0250268070169179	-3.58716365509914	0.000334294525274002	0.000854243294479311	-0.111230183085927	-0.310008532033518
ZNF436	0.185919094339931	0.0484376587850311	0.000123880434378275	56.7065385869802	0.383615550854687	0.0735971068412248	5.21237270484398	1.86440498023261e-07	8.20618904724718e-07	1.52730556284147	0.708227881827424
ZNF436-AS1	-0.0522351249168064	0.0579507397453432	0.367391015483877	110.934513060934	0.172286907261305	0.076909226185043	2.24013315186378	0.0250822798711755	0.0426922065929567	-0.369708269459874	0.253672113827384
TCEA3	0.0213038725311377	0.165015691759643	0.897276859436021	15.2578942943733	0.524588673423122	0.330063275598069	1.58935789652022	0.111979614464064	0.16041509618586	0.216065502710557	1.01145296720561
ASAP3	0.14144477052127	0.0732772861839175	0.0535736907557948	87.5471716709364	0.221275172295833	0.157550831892309	1.40446844766318	0.160179400954367	0.219085050899844	1.17304600897105	0.359043056720507
ID3	-0.0659134183615171	0.154884152733781	0.670424171258117	18.2304068011558	0.302644752323456	0.290918886508515	1.04030630652987	0.298197615149698	0.37325242058986	-0.478662509060896	0.534064347314997
ENSG00000285802	0.148986132779177	0.129762655737818	0.250909382937997	18.2804024748934	-0.142795278651241	0.182109173048203	-0.784119087803689	0.432970236208362	0.510198047906931	1.23311661600163	-0.424051561322793
MDS2	0.00456024471437756	0.0928743809981659	0.96083863716366	69.0887280865699	-0.65774172232321	0.166053598610567	-3.96102058508085	7.46300979176415e-05	0.000213124701640415	0.0826943885206458	-1.53167176936511
RPL11	-0.024856007413796	0.0324724431856863	0.444004073175462	1116.48373846065	0.56318856336673	0.0671721048722275	8.38426255121837	5.10447470759395e-17	8.25184206186156e-16	-0.151620322995977	1.09447911226427
ELOA-AS1	-0.0203332807575729	0.0207991090920051	0.328270491500744	789.407613097365	0.0992030050520276	0.0281564954390497	3.52327246360514	0.000426252919646428	0.0010700552755973	-0.115594612205088	0.0964728400692185
ELOA	0.101491722278234	0.0319898034235083	0.00151066337822087	288.16553976792	0.282913501974894	0.0488233442605356	5.7946358706029	6.84695729335124e-09	3.74013176348118e-08	0.85480060733096	0.491623561705979
PITHD1	-0.0339313294104638	0.0374947786497336	0.365485808148049	297.366271576957	0.226492018364467	0.0476124362841953	4.75699283717707	1.96498138870911e-06	7.33314331020377e-06	-0.223909663130271	0.370264192818974
LYPLA2	0.0804594280736652	0.0681717980460213	0.23790276105229	43.7987253960974	0.0650830671193395	0.121476872668263	0.535765085894768	0.592120914904083	0.662269696762827	0.687268185878935	0.0230828143377873
GALE	-4.84999846697407e-05	0.102510428749534	0.999622502919991	17.9938789173506	-0.28768808611857	0.187405508096904	-1.53511008849223	0.124756788608253	0.176385142043266	0.0459835023103405	-0.735707663666964
HMGCL	-0.0645380774449899	0.0315968699856062	0.0410973479060729	339.130687345316	-0.256594680941352	0.0541583623441131	-4.73785893507991	2.15988072411863e-06	8.01784294201921e-06	-0.467707251787164	-0.668827535967561
FUCA1	-0.072834689017646	0.0500002079681053	0.145202600650873	62.8368925596346	-0.264797935677287	0.0843910586326956	-3.13774871375646	0.00170250765643944	0.003803589898605	-0.533793785814064	-0.686472265490207
CNR2	-0.168097887193447	0.126781034473125	0.184875661817201	9.82048788916913	-0.406857582515902	0.216437291430014	-1.87979428049469	0.0601361202659952	0.09289190219864	-1.29261135038528	-0.992034402134533
PNRC2	0.0246882878175939	0.0377707289099936	0.513346692096301	234.253831914276	0.244822680255358	0.0562509610700231	4.35232884200138	1.34699021331167e-05	4.4062305746898e-05	0.243024011498253	0.409692393142805
SRSF10	0.00665204260287306	0.0233776218449397	0.775990878878969	1141.78896615079	-0.0152469564413768	0.0366808202737006	-0.415665634727055	0.67765469128295	0.737760740183908	0.0993565729708692	-0.149702450036314
STPG1	0.036796058023612	0.0289786115239019	0.204167965827058	446.619615176512	0.13242319528347	0.0502230600088494	2.63670105445859	0.00837165730261407	0.0160112167798333	0.339468271989735	0.167927560200843
NIPAL3	-0.00618456401828432	0.0160990416885804	0.700861881295161	2152.50466165621	0.0482542061969581	0.0353399966543629	1.36542758248962	0.172118699589551	0.232883371498039	-0.00289322296449126	-0.0131150984063917
ENSG00000288982	-0.0270325804458991	0.0876866529061155	0.757864605477584	27.6360899619607	-0.229065922253338	0.150990478073441	-1.51708852886685	0.129244334046411	0.181791950214439	-0.168957782570701	-0.609614758017806
RCAN3AS	-0.165439782600461	0.0674031760101102	0.0141088307955128	90.7754999970625	-0.422678986506439	0.0869287770085488	-4.86235975072871	1.15994561548269e-06	4.48433901158616e-06	-1.2714382584437	-1.02606533291359
RCAN3	-0.0581234174297928	0.0320964766706061	0.0701567772126707	447.211989769233	-0.297070525833691	0.0510192837231734	-5.82271063321023	5.79007562456649e-09	3.19163816640152e-08	-0.416611374433755	-0.755888752315916
NCMAP-DT	-0.279591443521001	0.0746590635243354	0.000180458743710512	24.6450041332327	-0.330898531620174	0.115114123293964	-2.87452592394044	0.0040463455070251	0.0083116173080244	-2.18071158739108	-0.82865084877725
NCMAP	-0.010173216336684	0.0802574547145036	0.899132511720406	43.7905166771237	0.00839135109956406	0.153566918204079	0.0546429608518457	0.956422912055791	0.967454318192536	-0.0346647726933166	-0.0988578089323476
SRRM1	-0.0186543461925539	0.017008987193576	0.272757389961768	2983.08253695181	-0.309093216133583	0.0512038676692567	-6.03652087631587	1.57472387531028e-09	9.40117657349979e-09	-0.102221084315009	-0.781748868246103
CLIC4	0.012322642285521	0.0172492297614331	0.474987306858141	3864.11691931347	-0.0598314045961492	0.0415785524855652	-1.43899681493051	0.150151425171865	0.207243940629093	0.144525648996476	-0.245601035894105
SYF2	-0.0284909469018897	0.037411993349203	0.446331125924179	246.04959332904	0.129429704409033	0.044539631013647	2.90594469382505	0.00366146159686576	0.00759574647061211	-0.180574378523578	0.161488733356106
ENSG00000284602	0.0328883264126583	0.0417379358264917	0.430713061066105	96.1891096071613	0.221643618523201	0.0644072255567811	3.44128498948928	0.000578958394736281	0.00141611075772896	0.308341294932448	0.359835563382171
RSRP1	-0.0255124118795075	0.0180903967447886	0.158458862782405	2708.62029611709	-0.3088754927473	0.0752791916669051	-4.10306601210611	4.07710859628789e-05	0.000122536814220167	-0.15684890284195	-0.781280557754061
RHD	-0.206402200267776	0.0923440522153889	0.0254079348972347	150.340595907568	0.498036959927882	0.354241095530979	1.40592654610376	0.159745937643091	0.218577404341979	-1.59772377696996	0.954341757317902
TMEM50A	-0.0499195740047889	0.0316581536723436	0.114834301059764	476.344186072542	-0.0202820015545134	0.0408505519564096	-0.496492717556318	0.619546824110847	0.686168548014413	-0.35126378368421	-0.160532542727016
RHCE	0.0123632428075409	0.0722109855655415	0.864058645070029	88.1323730990308	-0.394005629331094	0.132832705981004	-2.96617934883777	0.00301524597976388	0.00638197351092778	0.144849051840696	-0.96439058939393
MACO1	0.0536430652561867	0.0174591091862574	0.00212275777229445	1182.00694835308	0.0965603560381843	0.0264364695652464	3.6525435364911	0.000259655555924684	0.000676523834064016	0.473662853353091	0.0907886539048791
LDLRAP1	0.0431895843060117	0.0262916877884412	0.100443217585397	1172.43628349634	0.314557957884462	0.0743230921371575	4.23230450778298	2.31308943367141e-05	7.27480521186956e-05	0.390395808914115	0.559688967863572
ENSG00000225643	0.04210832795853	0.084813910014177	0.619556477296572	32.4527478905035	-0.266038319896456	0.132246470480702	-2.0116855968211	0.0442530898537314	0.0706856566828566	0.381783077828191	-0.689140260664795
MAN1C1	0.00253360338027572	0.0435363893677595	0.953593244831192	333.525660744402	-0.212670050926511	0.0706374173938141	-3.01072800752106	0.00260622193917723	0.0055931888918596	0.066551207619197	-0.574348181011162
ENSG00000233478	-0.199411328531673	0.0760084607870354	0.00870209191999828	41.0501090648079	-0.24428299056202	0.108030499346294	-2.26124096472946	0.0237443396922702	0.0406436730948004	-1.54203809386672	-0.642345797474393
SELENON	0.215585318687392	0.0544539590218189	7.52521155670611e-05	89.861408068314	0.112174940614658	0.0964172543155468	1.16343222394138	0.24465418176501	0.31530009905645	1.76361142429093	0.12437472800952
ENSG00000228172	-0.246615120041334	0.0829315150766402	0.0029421323924834	20.2723965243106	-0.442183129721615	0.112513179241641	-3.93005630719892	8.49259714067578e-05	0.000240297070249158	-1.91803918135685	-1.0680176241298
MTFR1L	-0.147893594933355	0.04097928359115	0.000307398100037742	159.607603412256	-0.277785306739448	0.0715016208691601	-3.88502111368585	0.000102320995669462	0.000285781889178721	-1.13167436590157	-0.71440735430297
PAQR7	-0.107549480002594	0.0718888527084831	0.13464003920347	47.9539754929911	-0.622046902566142	0.112895328898388	-5.50994366760754	3.58948554722904e-08	1.76307971152051e-07	-0.810313928473818	-1.45489426333277
STMN1	-0.055553447634206	0.0255721097744419	0.0298237475683506	1671.25239061136	-0.110421667556444	0.0664002172156295	-1.66297148091938	0.0963181443642967	0.141137865676672	-0.39614031888815	-0.354417784263946
PAFAH2	-0.0454564460587525	0.0233082383271663	0.0511486072216693	236.522021740231	-0.104576259546146	0.0319152557674438	-3.27668561731604	0.00105033248556595	0.00244399466659946	-0.315712805518106	-0.341844647550368
PDIK1L	0.0162682802296218	0.0432842442718955	0.707030182648675	163.660723915059	0.0523363248341955	0.0564294756129732	0.927464313032945	0.353685512364987	0.431437783356413	0.175954568377255	-0.00433469580376575
ZNF593	-0.00558849902614158	0.0777590867601773	0.942705841129797	30.3205107724006	0.234027788378543	0.114825399771886	2.03811864660141	0.0415380687949314	0.0668052197563815	0.00185472371717714	0.386473201063076
CNKSR1	0.0895611995886704	0.057293446684809	0.118005216504119	90.2831620858118	0.467892491724412	0.0857440890443321	5.45684836050329	4.84659913339816e-08	2.34056577091971e-07	0.759768209251595	0.889502738516711
CEP85	-0.0628936591351405	0.0276366905780763	0.0228621458473408	786.131462938169	-0.328450389679065	0.063503815696091	-5.1721362894306	2.3143267635778e-07	1.00354243345252e-06	-0.454608662605711	-0.823385036148673
SH3BGRL3	-0.0188986489263006	0.0515525563062754	0.71392490746129	187.414692281055	0.392797821289686	0.0768155941199714	5.11351667314075	3.16215830877485e-07	1.34004002744409e-06	-0.104167074046507	0.727978417857912
DHDDS	-0.0188180477586362	0.0268331832194933	0.48311729336604	290.376847422722	0.0514787439998572	0.0372861903034534	1.38063834306744	0.167390187743723	0.227404840293153	-0.103525046664266	-0.00617930289604821
DHDDS-AS1	0.0847523223689158	0.05759146404999	0.14112552944311	71.5593806977907	0.324888290680042	0.0822641193592085	3.949331655292	7.83697045969571e-05	0.000222896808599097	0.721463170473849	0.581908920056262
HMGN2	-0.0253845285157003	0.0401559532956059	0.527289799060077	431.461036737385	-0.19212493000118	0.0617493085003274	-3.11136974109049	0.00186221611077114	0.00411946911122787	-0.155830249841299	-0.530156806562005
RPS6KA1	-0.0244612375319572	0.0341271896548699	0.473517982075786	289.830364224577	-0.146190429424234	0.061327617900113	-2.38376174437984	0.0171366930912221	0.0303920724792755	-0.148475789471602	-0.431354335527235
ARID1A	0.0150167966059342	0.0165881159105184	0.365320037423823	2214.98717377155	-0.00646551153866696	0.0316999874889734	-0.203959435028671	0.838385198689034	0.874741323241072	0.165985894496761	-0.130814066691642
PIGV	0.12855604198914	0.0461469196405824	0.00533959721072061	121.31304844413	0.517100096543093	0.0538146056506813	9.60891732440944	7.33158105930182e-22	2.04770592006614e-20	1.07038103674199	0.995345468680805
ZDHHC18	0.198547987475157	0.0407284480608599	1.08851726797884e-06	138.90497552953	0.324275663194908	0.0644304565293494	5.0329561617679	4.82973601593774e-07	1.98625016927428e-06	1.62790082014553	0.580591193541447
GPN2	0.0623297141003668	0.0292731358292657	0.0332338939002196	180.393952769454	0.166638829141609	0.0422678091364554	3.9424524844342	8.06526322361468e-05	0.000228944354980096	0.542856223368466	0.241523422368585
GPATCH3	-0.164794740855878	0.0465615538328988	0.000401208138600891	54.8282426833286	-0.24594783058442	0.067896343130998	-3.62240172655385	0.000291880362555969	0.000754655300594294	-1.26630018818106	-0.645926772689637
NUDC	0.0535796491482852	0.0436467350816335	0.219606479705324	496.718538252701	0.683804195571638	0.0635605291235734	10.7583150266448	5.41512126147991e-27	2.51273087106766e-25	0.473157713304533	1.35391640574921
SLC9A1	0.135740501571838	0.0665082837399968	0.041255169644389	73.2014361587549	-0.368173888202803	0.103306579065008	-3.56389584801877	0.000365390984753468	0.00092802749385691	1.12760874091	-0.908827998693064
WDTC1	0.0182149404617596	0.0247704433165436	0.462126488137481	506.527067375843	0.150470067186842	0.0312835450567988	4.80987902469642	1.5102166987657e-06	5.73607641757263e-06	0.191460661020423	0.206745344570005
TMEM222	-0.0715221114296195	0.0276142706314239	0.00959643168655704	266.261065709968	-0.218563750740716	0.0386462623657587	-5.65549518533433	1.5539758631161e-08	8.06889776171002e-08	-0.523338468884445	-0.58702519061977
WASF2	-0.022655429118	0.0157546063542142	0.150428558015969	1581.28727873883	0.0145836477649036	0.0306458261998244	0.475877128252695	0.634161917479649	0.699264476808515	-0.134091649856297	-0.0855385346563372
ENSG00000241169	-0.198168714174103	0.0596965539649738	0.000901463300909119	27.2896945695547	-0.143702881625159	0.0959232812138193	-1.49810223135337	0.134106691462341	0.187757931692964	-1.53214006799137	-0.426003763162702
AHDC1	0.0774011977360322	0.0677506889117753	0.253270555133453	208.888857507677	1.06736068772345	0.140072372645099	7.6200657386437	2.53546557003308e-14	2.86504727022176e-13	0.662907898368768	2.17892437862454
IFI6	-0.0206864418512001	0.0782739737767914	0.791562240312401	35.2947644787389	0.290222526228196	0.118875943001062	2.44138989690794	0.0146308490032886	0.0263963270435798	-0.11840771155614	0.507344852848997
FAM76A	-0.0927734004436012	0.0436334780660727	0.0334868020447218	243.935680280458	-0.445992008675067	0.0477927661687263	-9.33178898037726	1.04098769717778e-20	2.62718333935226e-19	-0.692615290179377	-1.0762103038748
STX12	0.0188694566027481	0.0200836024500635	0.347450786397305	921.735064083991	-0.000166900208813623	0.0312247140767224	-0.00534513169291259	0.995735222254534	0.996815010464273	0.196674199444368	-0.11726611568182
PPP1R8	0.0276530688920855	0.0281899014396143	0.326614161192271	241.0190068253	-0.0482218859310159	0.0364159245854272	-1.32419776457669	0.185437373082244	0.248439621437715	0.266639930315936	-0.220629628406655
THEMIS2	0.0115665804905679	0.0396231092209512	0.770351603567501	208.485738604668	-0.125787049423785	0.0743126403211992	-1.69267366736129	0.0905176002302286	0.133633917907567	0.138503250201373	-0.387467837662111
RPA2	0.0407496953493271	0.0311656508499252	0.191036346098883	327.182056310443	0.235707838208984	0.0512763031301463	4.59681809764493	4.28991829673374e-06	1.52658078565043e-05	0.370960910323801	0.390086891701359
XKR8	0.0239707382173498	0.0625449735188231	0.701529938077065	38.0126464640061	-0.123418021351374	0.0901873010015184	-1.36846340871534	0.171167068083979	0.231746072882516	0.237308381007751	-0.382372194418688
EYA3	-0.021906299945485	0.0188398306938137	0.244924770529189	1221.98205592883	-0.130265140827937	0.0365502938412123	-3.56399708833687	0.000365250006761195	0.000927803782562109	-0.128124472760394	-0.397099954931105
PTAFR	-0.0614786108571881	0.0709479302059928	0.386198802508729	98.0167847256552	-0.491569623849766	0.0925435147283178	-5.31176739172787	1.08567124440682e-07	4.97717554283731e-07	-0.443337116944972	-1.17424513491838
DNAJC8	-0.00992538086503768	0.0321725733921346	0.757698542903358	392.778017858916	0.220512687589312	0.0433936677004496	5.08167894706505	3.74113343059991e-07	1.56647124308242e-06	-0.0326906429914986	0.357402995934294
ATP5IF1	-0.0323910738981575	0.0477321751968943	0.497391079816619	282.17675346355	-0.231976023861693	0.074076836714542	-3.13155952859626	0.00173880531452463	0.00387924767448003	-0.211640781137575	-0.61587421934331
ENSG00000270605	0.00850985303215314	0.116436527719466	0.941737866992951	27.8836760178167	0.0961384920332877	0.290895820945668	0.330491141882867	0.741028884734706	0.792732778619587	0.114154933852894	0.0898812486734979
SESN2	0.0683373209600833	0.142559034698197	0.631681436465349	45.627289248827	1.70824272429369	0.157352337526678	10.8561636334387	1.86417148351816e-27	9.10795761028091e-26	0.590709724967045	3.55742480988239
MED18	0.0704525356816157	0.0599033079295631	0.239553215570471	29.4121481505426	0.162957462883237	0.0944360813486308	1.72558476120631	0.0844221428248435	0.125532074256864	0.607558435846732	0.233605015102963
PHACTR4	-0.00140137773541611	0.0183349291080421	0.939075306134856	2595.74364860594	-0.162397530132188	0.0506896952794865	-3.20375826362303	0.00135646318035062	0.00309192517002597	0.0352071750439656	-0.466214877780718
RCC1	0.186515051765251	0.08456154561323	0.0274069585868948	110.728515600222	0.998823425668076	0.107679915013806	9.27585637061486	1.76197856065642e-20	4.29834547342332e-19	1.53205265270124	2.03150466655681
SNHG3	0.0252916034731845	0.0546601829220196	0.643575000583819	125.591435101678	0.473609860221536	0.0845797022929392	5.59956877811183	2.14885665742053e-08	1.09280793769661e-07	0.247829713229976	0.901800469595467
TRNAU1AP	0.0645109228515597	0.0307837550777129	0.0361162884231405	626.54739381774	0.319898981751953	0.0512795305219464	6.23833678849778	4.42247712256092e-10	2.84870542525591e-09	0.560230608693502	0.571177203271288
TAF12-DT	-0.0552169719106248	0.0444737425592704	0.214397685275111	75.8868966501029	-0.064514329233849	0.0669054038975675	-0.964261860411466	0.334914657220001	0.412065311983643	-0.393460126599897	-0.25567373767736
ENSG00000270103	0.0349333036800222	0.138242782294812	0.80050366704544	23.5120557939917	1.24791526483746	0.194514720474582	6.41553123482256	1.40332637537568e-10	9.7366869557316e-10	0.324630530433034	2.56728689811289
GMEB1	0.0257988463499106	0.0358125451888861	0.471287536342434	267.944803284823	0.265396697852804	0.0546703767690306	4.85448818057432	1.20698068115095e-06	4.65386703613709e-06	0.251870148694394	0.453945922673083
YTHDF2	0.0716132959484871	0.0289091637539267	0.0132423895578677	419.26548915935	0.117815489517788	0.0355990856191461	3.30950886711607	0.000934598056701905	0.00219743296441708	0.616804454200356	0.136507224556166
EPB41	0.037904882678722	0.162688940661981	0.815769235896637	60.4657572783158	1.73433951759366	0.347020027776885	4.99780813431539	5.79856361340973e-07	2.35269039507765e-06	0.348300598013205	3.61355751257287
SRSF4	-0.0382640268087765	0.0240743573930512	0.111967835670232	1052.65107542256	-0.393645644062372	0.0353829848596666	-11.125280855293	9.45077617620057e-29	5.19644558403003e-27	-0.258421698740753	-0.963616281768091
MECR	-0.00306633096947713	0.0293393307870251	0.916762536506852	238.560387174846	0.0203747851444055	0.0347307304440415	0.586650061311945	0.557438753552014	0.630316899000923	0.0219450152342177	-0.073082130950845
PTPRU	-0.0258042703762508	0.0635112141457491	0.684526071316603	105.473125006191	0.0618549420224608	0.133455811186449	0.463486314103205	0.643015822487242	0.707115832377819	-0.159173697284495	0.0161393027642437
MATN1	0.186181513903877	0.0752390089787843	0.0133409982318235	19.7276821348813	0.101464530260339	0.115900109724118	0.875448094931568	0.38133014057263	0.459314013572581	1.52939586190997	0.101337250829804
MATN1-AS1	0.0803934832758477	0.0518667101603379	0.121141134101759	177.603690584546	0.0190239612027654	0.0997164531347104	0.190780564337414	0.848697516410455	0.882665546269752	0.686742903589087	-0.0759876756218577
SDC3	0.127262050427082	0.0952154960912212	0.181363466421278	54.2293101344998	0.130763631681689	0.242653737012937	0.538889832447615	0.589962873321684	0.660198341078367	1.06007376652118	0.164357934263131
PUM1	0.0589578897971126	0.0134424952093846	1.15489414101662e-05	1838.63962093799	0.0713543063097816	0.021173520370489	3.36997840043799	0.000751740759320068	0.00179859949781394	0.515998007867075	0.0365718894487234
NKAIN1	0.0118407736185903	0.040585079896743	0.770476334553597	781.864210570405	0.438545621664627	0.235645998464418	1.86103572529302	0.0627391318139159	0.0964261533899864	0.140687331416494	0.826379307487221
SNRNP40	-0.0135294478203681	0.0246598027909724	0.583249923721604	783.238393695513	-0.0415704704081968	0.0504077805053969	-0.824683610176926	0.40955123911384	0.487068350406485	-0.061398783826205	-0.206322815852273
ZCCHC17	-0.0476064524415083	0.0320346156354053	0.137254239692184	592.651143997513	-0.385126343873414	0.0532473704498398	-7.23277676662383	4.73216920779776e-13	4.53812180999304e-12	-0.332838648849175	-0.945291756638096
ENSG00000229044	-0.10678887121658	0.0551180001323256	0.0526892476827039	163.904886455044	-0.30288043286737	0.0961047944030901	-3.15156423515153	0.00162398437621076	0.00364347479646158	-0.804255310690182	-0.768385528468911
FABP3	-0.0259924004568746	0.0689069738640715	0.706017540236145	104.839526008692	-0.0232136888066431	0.170445676697423	-0.136194060514966	0.891667870441187	0.917078365634949	-0.160672244596942	-0.166838433531822
PEF1	-0.0447154128632982	0.0387494795573971	0.248515897295245	165.956420685664	-0.0940542540250865	0.0586606053021451	-1.60336316921106	0.108854497516456	0.156616182957808	-0.309810116805059	-0.31921241833998
PEF1-AS1	-0.171122487379581	0.0718772444554888	0.0172769517182874	42.6749264871822	-0.116893105502976	0.113391951650003	-1.03087656400676	0.302598708054894	0.377736911200829	-1.31670375743222	-0.36833747539446
COL16A1	-0.0178268828445234	0.0227957980330821	0.434199910125255	1598.8160556477	-0.356846157417663	0.0935183640948837	-3.81578699404543	0.000135749572504807	0.000372154970574291	-0.095629937528548	-0.884462700742046
ADGRB2	0.127520234401476	0.0562248239604549	0.0233266770188122	186.903249694071	0.688767138962778	0.128191122334381	5.3729706583437	7.74499358139838e-08	3.62936648190563e-07	1.06213032706515	1.36459141177935
SPOCD1	-0.0579570102156815	0.0846570981616736	0.493590694452082	40.5303513761463	-0.029167656359316	0.138201397175815	-0.21105181970201	0.832846835653215	0.870235676605973	-0.415285860286036	-0.179645075582485
ENSG00000203620	0.113728464842705	0.14503455580193	0.432953645370938	13.5708666276597	1.52880275566419	0.195178394646123	7.83284829468987	4.7693966758268e-15	5.98392115121617e-14	0.95227219519348	3.17145974919131
ENSG00000269967	0.137657412483395	0.0809998948469976	0.0892294510714858	134.381233856704	0.882121361500641	0.0876937126464946	10.0591175225594	8.37456394911444e-24	2.82480483975899e-22	1.14287786578993	1.78048523302045
PTP4A2	0.0311872197826561	0.0215701493201098	0.148219026363031	1689.05933441824	0.337999053766356	0.0404070891937896	8.36484539000906	6.01938057597861e-17	9.66849224383378e-16	0.294791155794016	0.610109418022041
ENSG00000228634	0.054065205219003	0.0853789651095118	0.526578233271052	16.3680755492766	0.24559481713914	0.141177782413442	1.73961379007861	0.0819268561742537	0.122266404943113	0.477025402843623	0.411353215207627
KHDRBS1	0.0319807374467989	0.0226226904818953	0.157462471746022	1150.14146653962	0.0129971131410548	0.0291349037734092	0.44610111782545	0.655524205394078	0.718214414555071	0.30111190874877	-0.088951079459255
ENSG00000203325	-0.0511425872600757	0.0437261922062533	0.242157991785205	109.668199223319	0.165312801737788	0.0613204591736263	2.69588329842266	0.00702022572709338	0.0136740432263429	-0.361005677275714	0.238671213625444
TMEM39B	-0.00247109842673686	0.0260527038230995	0.924433987788603	235.680112434494	-0.0107383363769997	0.0403780387102934	-0.265944972068745	0.79028158912053	0.834730764372763	0.0266863310527585	-0.140004667373559
KPNA6	0.0183643957451506	0.0146158166840137	0.208944114889108	1017.16517439029	0.0140169866386924	0.0227101576428006	0.617212212225041	0.537094761685027	0.610857354425844	0.192651144820324	-0.0867573901746469
TXLNA	0.0806822572917862	0.0355971777761379	0.0234186330514156	332.067817931544	0.416824494815169	0.0528999235751483	7.8794914367511	3.28716222400867e-15	4.21160156385041e-14	0.689043128646422	0.779658411876498
CCDC28B	-0.100422254016329	0.0869980929156397	0.248375522447498	27.7092968272435	-0.364747535650912	0.125809409894809	-2.89920710983291	0.00374107686935089	0.0077416810156223	-0.753542117652759	-0.901458111255275
IQCC	-0.218868621830021	0.0780757788569243	0.00505850228892819	14.5404284815803	-0.348088689559554	0.133134748632343	-2.61455925770975	0.00893426610286793	0.0169724929540023	-1.69702486941621	-0.865625890642429
DCDC2B	-0.298706524907492	0.0863122230476081	0.000538638058703914	18.4236627496023	-0.496383227354977	0.130526014834623	-3.80294478448529	0.000142986233405898	0.000390772597996174	-2.33297247913136	-1.18459891943596
TMEM234	-0.185630732971117	0.0690667602992452	0.00719459985643761	27.3176311524357	-0.507674775842095	0.104889936653938	-4.84007133608118	1.29792530287638e-06	4.98153387580998e-06	-1.43226896830886	-1.20888639134321
EIF3I	0.023160124639035	0.0348355383903751	0.506151636383103	197.26398415004	0.160353895023305	0.0468567809472148	3.42221321613935	0.000621135844061593	0.00150938247504022	0.230851450807171	0.228004890254821
ENSG00000291132	0.0908353631467782	0.0398007990895277	0.0224746003390476	140.144609859898	0.267856711307346	0.0620041569995887	4.31997988956003	1.5604342050771e-05	5.0470248860506e-05	0.769917539806764	0.459237270244836
HDAC1	0.0372085502485507	0.0250360634697692	0.137226726922631	384.754753154215	-0.00929329828614894	0.0448939110589955	-0.207005762405876	0.836005358223228	0.872569710397823	0.342753972570088	-0.136896473481775
MARCKSL1	-0.0534165983233003	0.0254608347676219	0.0359059538477952	2110.09628272329	-0.525427222891006	0.0758631616886105	-6.92598635748514	4.32948187745475e-12	3.68815503305276e-11	-0.379119278013952	-1.24707088477006
TSSK3	0.0275247151502397	0.0542992625939328	0.612219571869556	132.10327774604	-0.353570315898899	0.0610480854278903	-5.79166919684212	6.96903034683579e-09	3.79971377940627e-08	0.265617530526131	-0.877416553887136
FAM229A	0.176412785254331	0.0777880286249026	0.0233374066086933	56.3259995517402	0.562917865008862	0.142368864857512	3.95393940643027	7.68748856604747e-05	0.000219142774985329	1.45158320156735	1.09389685565265
BSDC1	0.0302852525086576	0.0181356781797641	0.0949338746742863	869.941681313021	0.0883601804975117	0.036201127539499	2.44081293879872	0.014654243254393	0.0264280641763931	0.287606549111848	0.0731505475542912
ZBTB8B	-0.00552926327691601	0.082053754545994	0.946274521217998	25.3152969881271	0.142812315764212	0.157913335021331	0.904371475309037	0.365798458236743	0.443683352290469	0.00232656518191521	0.190273961325977
ZBTB8A	-0.0825757139075482	0.0279343500062515	0.00311592879700004	457.225071915994	-0.153215392212767	0.0544531085544214	-2.81371250017142	0.00489730059806767	0.00987794991836557	-0.61138577227816	-0.446464626783623
ZBTB8OS	-0.00367056980660141	0.0214754535199499	0.864287208906531	1176.58826858685	0.0539526204259121	0.0359639856228397	1.50018468452641	0.133566569372194	0.187121216197147	0.0171319599139475	-0.000858136869230463
RBBP4	0.0461322589330269	0.0168544033889248	0.00619826497315422	981.345300470196	0.0617234367498494	0.0283912160726925	2.17403286255205	0.0297026672980693	0.0495798234115089	0.413835639158702	0.0158564424800367
SYNC	-0.120404417791303	0.0439283471256523	0.00612660111147915	396.249771214767	0.252091165041736	0.0600971536340051	4.19472720084189	2.73200188995531e-05	8.46930243015484e-05	-0.912709741047124	0.425326486222139
YARS1	0.0192088635720371	0.0413519972311609	0.642274648023365	653.071471202988	0.431393000633296	0.0659201685168187	6.54417320737327	5.98254286070391e-11	4.35771602062901e-10	0.199377740525984	0.810994430686678
S100PBP	-0.018636556513128	0.0245165919535558	0.447158367082928	1252.04967673888	-0.454511619550967	0.0274952900717323	-16.5305264416267	2.21203231545456e-61	2.04205509542489e-58	-0.102079380892544	-1.09453549727455
TMEM54	0.163874368359145	0.116470477847707	0.15942635505465	26.445259705267	1.11065631879893	0.179210352147891	6.19750090040763	5.73667106436145e-10	3.64701741460311e-09	1.35170863138521	2.27205079300889
ENSG00000287691	-0.110287788720529	0.0888233751931692	0.214364707538337	35.6497153346804	0.115272568563764	0.113509080853484	1.01553609365013	0.309850350370912	0.385472384247521	-0.832125885159898	0.131037547717451
RNF19B	0.113724114404708	0.0482809057829136	0.0184994049346017	90.4462280605278	0.0647286749940855	0.0698301765024839	0.92694416992893	0.353955522303278	0.431677086719476	0.952237541845401	0.022320537242128
ENSG00000236065	-0.106390276180164	0.0554369353676113	0.0549688184660333	220.873596123322	-0.060037892560341	0.0624166887953911	-0.961888458344081	0.336105636801644	0.413298714911725	-0.801080307954858	-0.246045179638891
AK2	0.0106714525957114	0.0238215587132201	0.654171547331358	485.478302910849	-0.036291113036212	0.0423196942961039	-0.85754667276869	0.391142832300903	0.468815448855941	0.131373122490341	-0.194967221532619
AZIN2	0.043253339481153	0.0324335057803418	0.182334819457484	808.990351387604	-0.0961944130005429	0.0581875327339998	-1.65317910007095	0.0982944186941074	0.143613836226126	0.390903649797645	-0.323815777308216
TRIM62	0.0515019091728335	0.0233668710396342	0.0275203552902682	772.026769601909	0.0323079354902727	0.0473907502205091	0.681735050404223	0.495406499986519	0.570472033204014	0.456607506948086	-0.0474146103161956
ENSG00000284721	-0.120628539270888	0.071789172556979	0.0928957304739818	38.592991359022	-0.269661955425245	0.122336401143023	-2.20426588411723	0.0275056507300722	0.0462825320227807	-0.914494977303766	-0.696934492448682
ZNF362	-0.0213574871328596	0.0364937596754951	0.558388577470413	311.961631639327	-0.261769662206171	0.0524288851110823	-4.99285196798584	5.9494157574342e-07	2.40610450508176e-06	-0.123752912600159	-0.679958623278857
ENSG00000225313	0.0259734669570069	0.0446441838550946	0.560709238668386	448.55102556875	0.227697981808988	0.0811107359306653	2.80724837712763	0.00499666989138714	0.0100587157000953	0.253261086499738	0.372858150885345
PHC2	0.0338935031940022	0.0205560182663739	0.0991812349361117	2131.65043841518	0.0633649222837693	0.0470195977393023	1.34762791113384	0.17777808877308	0.239513609115893	0.31634801538472	0.0193871835326674
PHC2-AS1	-0.0415539529093868	0.0559092635594296	0.457336911307494	99.3244171592968	0.136962191487378	0.0816903594034035	1.67660165150004	0.0936204036190822	0.137610146608456	-0.284627555347387	0.17769068019411
ZSCAN20	0.0681192527722651	0.0371764319291344	0.0669032263150739	104.664009768281	0.168946584550508	0.0562534869348289	3.00330866149216	0.00267061421316696	0.00571948391928552	0.588972706114442	0.246487271633933
CSMD2	0.0350744145670765	0.0311340088573876	0.259927396816976	1583.48240152362	-0.073346906044232	0.1270041731453	-0.577515716434917	0.563591124795494	0.63604351620853	0.325754547070093	-0.274672102817053
CSMD2-AS1	-0.246668043389082	0.10389992923234	0.0175921424183473	17.9347187145396	-0.374319862111433	0.169211823239824	-2.21213775104184	0.0269571483848741	0.0454598964206029	-1.91846074148307	-0.922047635381411
C1orf94	-0.0979853611606752	0.134074107597956	0.464883082919719	21.3319784433329	-1.21445954600325	0.160645440258757	-7.55987561207512	4.03454995075181e-14	4.4311838532365e-13	-0.734131084459897	-2.72913981533952
TMEM35B	-0.084784860345717	0.0717187604156271	0.237132205967769	29.0765890077947	-0.464150612488359	0.10800951796653	-4.29731213717842	1.7288167088109e-05	5.55374451878079e-05	-0.62898269482635	-1.11526841716133
ZMYM6	-0.0531179516997353	0.022806910752126	0.0198575406903027	702.691389392089	-0.0732659846951663	0.0393139552156258	-1.86361266103406	0.0623761183570436	0.0959296024535331	-0.376740412849854	-0.274498045645499
ZMYM1	-0.0633355462667087	0.032748477870427	0.0531131651473171	346.698600466693	0.0378567467894019	0.0448065678661317	0.844892804610839	0.398170692229783	0.475937981580373	-0.458128507870334	-0.0354794360838941
ENSG00000284640	-0.0196533990289966	0.220884924923672	0.929101192544937	23.0483730483776	1.42037299268167	0.232005672587425	6.12214769079167	9.23223870186752e-10	5.71597129653217e-09	-0.110179024576771	2.93823356012148
SFPQ	0.0191915203220907	0.0152080927186046	0.206974641299524	2831.31262340875	-0.112447237664981	0.0327035263157575	-3.43838265571993	0.00058520010687629	0.00142998187163696	0.199239593130788	-0.358774669164488
ZMYM4	-0.0175444392798108	0.0223449260231681	0.432357215466084	1511.96636677838	-0.310496348536999	0.0384913422303576	-8.06665422782047	7.22507962550894e-16	1.00418301609688e-14	-0.093380137584728	-0.784766925412397
ZMYM4-AS1	-0.259641515177605	0.0714402720623191	0.000278643571344494	111.669644381691	-0.167944209311775	0.089996043081393	-1.86612881590677	0.0620233452703213	0.0954791535932452	-2.0218007348395	-0.47814546594641
NCDN	0.178903295867457	0.0746224682439744	0.01650983973349	125.968021419926	1.16714035930047	0.167818344082966	6.95478414876659	3.53102254651719e-12	3.04494274660332e-11	1.47142132619658	2.39354471817375
TFAP2E-AS1	0.110073924473736	0.0770518147842754	0.153127811753424	34.7478941201187	0.576740320260323	0.123608197282336	4.66587437516767	3.0730741887719e-06	1.11321192216148e-05	0.923162009145655	1.12362816256702
TFAP2E	0.0275622307721421	0.0347179239728627	0.427259168094846	322.13047094044	-0.0065919643821497	0.0711086426771886	-0.0927027170533291	0.926139738412584	0.944337345178277	0.265916360645112	-0.13108605949114
PSMB2	0.0917929010750334	0.0263764850358178	0.000501219886752422	388.605823101929	0.115268339546596	0.0393736038870431	2.92755369504106	0.00341640063496199	0.00714312398822664	0.777544793695116	0.131028451344551
C1orf216	0.162331600917681	0.0636793872366479	0.0107969840792887	82.3625254427737	0.610363904881618	0.0798253703676432	7.64623956106348	2.06941970994011e-14	2.37084400472563e-13	1.33941974065879	1.19595056084946
CLSPN	0.144076170985434	0.101908558017235	0.157426825116695	18.3234617746518	0.193988925818559	0.170886654058189	1.13519061443208	0.256295461126488	0.328180930658388	1.1940063895783	0.300351908599665
AGO4	0.00999226674693867	0.0281569128158051	0.722681048080606	751.71847778273	-0.2781447613595	0.0404007154247123	-6.88464940374212	5.79300274894858e-12	4.86634426324512e-11	0.125963077882078	-0.715180520534017
AGO1	0.000221862476783174	0.0216800402496113	0.991834998776317	464.208884695413	-0.0536402402340243	0.0329101269067142	-1.62990074107192	0.103122477018171	0.149484979082539	0.0481370704088268	-0.23228419713724
ENSG00000286899	-0.220024414143896	0.0866086414118777	0.0110711782497618	28.8783305195243	-0.266621046088447	0.110731792908425	-2.40780934802476	0.0160485594128087	0.0286559037083591	-1.70623131561537	-0.690393671216392
AGO3	-0.00508605698120912	0.0146897941746405	0.729169382379816	3439.87590787692	-0.0159199260296131	0.0286153390467449	-0.556342386983671	0.577976815934805	0.649229161158916	0.00585691822853764	-0.151149968947238
ENSG00000271554	-0.0613649959811878	0.0564625590020677	0.277113567510908	228.622184613554	0.0611234457458118	0.0752331379493596	0.812453759232465	0.416531309545702	0.494213567572996	-0.44243211936819	0.014565896309882
ADPRS	0.0062943906622349	0.0336085061868675	0.851436679732239	212.564342969677	0.0967390702387037	0.053246621504586	1.81681142399564	0.0692459929785381	0.105416433368795	0.0965077018458584	0.091173057880073
TRAPPC3	-0.030013331826965	0.0325426597447147	0.356384344644019	166.963716633111	-0.14303554763393	0.0432873584763983	-3.30432608198806	0.000952050262301568	0.00223576939359613	-0.192700912623911	-0.42456836609708
MAP7D1	0.0579208166547234	0.0192566005438252	0.00263109677325341	1196.21935824494	0.117229723889276	0.034276261881003	3.42014319695254	0.000625881803223674	0.00152007294773515	0.50773721743321	0.135247276351281
THRAP3	0.00560894133622361	0.0171821054420823	0.744090824760088	974.610534201396	-0.0470562160384366	0.029683610434118	-1.58525918344322	0.112907458663558	0.161585902819746	0.0910477656043624	-0.218122339454972
SH3D21	-0.0293284510116197	0.118942619507422	0.805236018125418	20.4325783069604	0.0901170153043005	0.229701645565302	0.392322027482738	0.694820290013859	0.752664765738827	-0.187245504845528	0.0769293982641155
STK40	-0.00183191737307889	0.0499180493338267	0.970725407227661	296.624362314088	0.325049953718362	0.0624369501167411	5.20605111413357	1.92901531177697e-07	8.47356087367094e-07	0.031777718070458	0.582256647961441
LSM10	0.0749226105104271	0.0612135441855901	0.220969283594833	70.1549706633644	0.538180502161373	0.0779887735372708	6.9007432448489	5.17311588066124e-12	4.36652803401339e-11	0.643164749302534	1.04068820974342
OSCP1	-0.00726557866375575	0.0968912112443897	0.940225076566683	24.0314379169958	-0.246826817250267	0.182952046061229	-1.34913395375563	0.177293944055898	0.239020255000617	-0.0115040287767071	-0.647817422495372
MRPS15	0.129616244143825	0.051867056193144	0.012454112156751	170.124154714528	0.534179764945581	0.0495977999068041	10.7702310576139	4.75805607119259e-27	2.21958253959356e-25	1.07882606097355	1.0320828539016
ENSG00000223944	-0.0368212537901304	0.0587357024516814	0.530726551563935	196.60751115151	-0.28818804804135	0.106269451440698	-2.71186163224122	0.0066906515091526	0.0131121818402834	-0.246929312077251	-0.736783053031678
ZC3H12A-DT	0.0164343606855588	0.042211320770013	0.697028066133662	440.843729871655	-0.222596909789913	0.0888936604921502	-2.50408081473447	0.0122769988255267	0.0226029767397647	0.177277479737678	-0.595700283962069
MEAF6	-0.00508205697775617	0.0251173090623204	0.839656512631266	591.865756292292	-0.0978497444484045	0.0389816934928266	-2.51014606295673	0.0120681232799165	0.0222604776874261	0.00588878019555703	-0.327376300126055
SNIP1	-0.0141938374284086	0.0361616862740059	0.694681139082917	135.012969647494	0.123312435535996	0.0519508520045344	2.37363644248284	0.0176138839651296	0.0311156737585228	-0.0666909692026539	0.148330839549734
DNALI1	-0.188215394832166	0.117307906412153	0.108613537143529	14.4303728325268	-0.414154564837523	0.22031807977623	-1.87980289796537	0.0601349453708599	0.09289190219864	-1.45285705327975	-1.00772979177452
GNL2	-0.0426839013876676	0.0275679510160955	0.121546218886895	153.628030747961	-0.0911135324926661	0.0435350058960357	-2.09287975543752	0.0363598898587506	0.0593976406931625	-0.293628142864906	-0.312887095317439
C1orf109	-0.0313099384449974	0.0448563954355833	0.485174762176681	79.8262956820751	0.0819002617496548	0.0583164174259215	1.4044117482644	0.160196274486701	0.219091045184931	-0.203029013033542	0.059255633558156
CDCA8	0.0719680580349952	0.072435033714386	0.320440448241156	48.4242670988024	0.443959392074775	0.0967357399122642	4.58940400391242	4.44513363290266e-06	1.57847033343469e-05	0.619630306235992	0.838024016527684
EPHA10	-0.0412077943459695	0.109082375148212	0.705603195085231	30.8938266117107	-0.287276480601617	0.259219047604011	-1.10823831526635	0.26775890752146	0.340572243504454	-0.281870234544835	-0.734822323853626
MANEAL	0.102059633102409	0.0818689197168507	0.212535966805802	21.6468034041846	0.395836129467199	0.131482598291161	3.01055907482633	0.00260767216860579	0.00559561656928622	0.859324292413413	0.73451364414606
YRDC	-0.0426837812237488	0.0402104944874727	0.288458877335549	48.5974614949121	0.0289632695772304	0.0659989201258542	0.438844598093423	0.660774142548767	0.722792545076731	-0.293627185701028	-0.0546087944880856
C1orf122	0.00835211210945246	0.0316755815612975	0.792029068234234	888.30325954416	-0.078113603363746	0.076431382667013	-1.02200955468857	0.306776378231519	0.382298946655833	0.112898450918361	-0.284924994824747
MTF1	-0.107185531616367	0.0229582507399448	3.03089356157219e-06	348.876139025908	-0.0445829706475897	0.0369410913034606	-1.20686663751629	0.227483507867209	0.296284304447229	-0.807414903106681	-0.212802530748623
INPP5B	0.0634955550769299	0.0251480223808073	0.011574020736678	748.578405682478	-0.101898159292394	0.041126258083417	-2.47769099453962	0.0132235613060764	0.0241354074202477	0.552142712038312	-0.336084207806253
SF3A3	0.0816096324810938	0.0380497137092583	0.0319675662169537	203.40639395966	0.270825226591825	0.0511758692514961	5.29204936922313	1.20953228109149e-07	5.48621572545767e-07	0.696430121693785	0.46562237603084
UTP11	0.0513822723968867	0.0383358094945421	0.180141160634458	102.78227201712	0.138616942945217	0.0604428139078557	2.29335687707287	0.0218274671673909	0.0377233002380566	0.455654542018339	0.181249955486741
RRAGC	0.0395717243102073	0.0337959107722704	0.241637876193229	260.46721545979	0.237290247919558	0.0510961181762828	4.6439975557615	3.41731605176236e-06	1.23003742146341e-05	0.36157779982408	0.393490564052869
RRAGC-DT	0.0135268597814232	0.0222155779501347	0.542596859964888	2098.66483402329	0.215119995685763	0.0469683273658882	4.5801076544616	4.64736654809315e-06	1.64510210400714e-05	0.154117825250818	0.345803625550212
MYCBP	-0.0637233666561619	0.0470447639507714	0.175568551547579	318.141981238151	0.355910690950241	0.0658427126724483	5.40546822122611	6.46393111685094e-08	3.06508115138052e-07	-0.461217685318196	0.648636320281088
GJA9	-0.131631308901907	0.0376649682864771	0.000474427599418135	212.864679955409	-0.0540262723154854	0.0600871016963183	-0.899132605671938	0.368582032531386	0.44655292656522	-1.00213737242408	-0.233114529960455
RHBDL2	-0.0836522059592612	0.0244110927851283	0.000610713545708153	1216.34215507283	-0.187201045860529	0.0412067024943619	-4.54297564543396	5.54656617781474e-06	1.94030256798705e-05	-0.61996055343818	-0.51956581473506
AKIRIN1	-0.0586604969871989	0.0253733263558382	0.0207834037502622	957.640570560559	-0.203553557981918	0.0802793208832153	-2.53556651628921	0.0112265605682399	0.0208352420237993	-0.420889473526962	-0.554739128582519
NDUFS5	0.0127686116097623	0.0483101881406524	0.791545109813184	257.661399304657	-0.188069720838167	0.0995728834595749	-1.88876443368762	0.0589234004671759	0.0911953096438953	0.148078010905109	-0.521434284692036
MACF1	-0.00441246081153261	0.011213276842516	0.693947828606539	10339.2595521301	0.028804961049584	0.0354714684182315	0.812060011442292	0.41675719738711	0.494414693416971	0.0112224383324834	-0.0549493070335773
ENSG00000287422	-0.050948124695426	0.0466734719568336	0.275014960429401	179.853355462333	-0.0747855241683169	0.0965835500349769	-0.774309125531563	0.438748008477898	0.516001077424053	-0.359456688657513	-0.277766487729258
ENSG00000226438	-0.121066077971076	0.0516872636397743	0.019166296013964	45.3811406731954	-0.0401888903200474	0.0742579192808547	-0.541206792612205	0.588365056115604	0.659083093898818	-0.917980185203978	-0.203351116477574
BMP8A	-0.10197331724226	0.0602186737123475	0.0903824657527006	174.151684625362	-0.634774747205079	0.126495408230889	-5.01816434353444	5.2167542078535e-07	2.13440328448216e-06	-0.765897088324902	-1.48227112572331
PPIEL	-0.00235324579069039	0.0310731197512017	0.939631899790888	351.998861022164	-0.189845837935779	0.0636081355538226	-2.98461566720721	0.00283934829008734	0.00604615381912492	0.0276250844431081	-0.52525461050133
PABPC4	0.00902256860443755	0.0382714434849163	0.813625131767084	288.90187934248	-0.201093495437748	0.0626935882423996	-3.20756079011201	0.00133865765672525	0.00305570735280595	0.118238961991028	-0.549447675421797
PABPC4-AS1	-0.156058656428596	0.0716299988520267	0.029355645160159	9.66559135701539	-0.161065919646375	0.131707830355764	-1.22290314259455	0.221366281474908	0.28960726315133	-1.19671303977602	-0.463350660149054
PPIE	-0.0716640877777655	0.0487635059085584	0.141663232121878	236.070108792887	-0.625860199932324	0.129289579714218	-4.84076289300134	1.29341623292207e-06	4.96655486711211e-06	-0.524469379338744	-1.46309644682963
BMP8B	0.0434597199444434	0.0581840834214212	0.455102884870243	83.7384081186187	-0.159987879787763	0.106228609886504	-1.506071480731	0.132048824857358	0.185305735498685	0.392547570257256	-0.461031858364622
OXCT2	-0.0885851566301953	0.0782565930504929	0.257641454501449	25.4338889587622	-0.238817332233214	0.142097070442886	-1.68066330635017	0.0928283317231989	0.136606169848553	-0.659253897415152	-0.630589480502726
ENSG00000284719	0.0129603909466923	0.0788526331765291	0.869446032028287	24.5467343756183	0.260598015229993	0.127053232304487	2.05109315602032	0.0402578756929326	0.0649786638128314	0.149605626313483	0.443624232116089
LINC02811	-0.266665763153443	0.10278434530833	0.00947506559431124	18.5056139074897	0.300935104983043	0.158283390879706	1.90124246966475	0.057270260660757	0.0888720138007323	-2.07775227587567	0.530386994133639
TRIT1	-0.00366728527912027	0.0289504391873475	0.899197950800702	561.936929790553	-0.299008327844172	0.0424681637835233	-7.04076421500901	1.91188298687124e-12	1.70832539937451e-11	0.0171581227679324	-0.760056853081286
MFSD2A	0.411861945492976	0.158927658623626	0.00955569371359332	15.6038532034384	1.21045527322915	0.334708089565475	3.61645060566235	0.000298670277963322	0.000770506938590479	3.32704992716392	2.48671260886721
CAP1	0.0333327223000993	0.0299319604527285	0.265443784030018	384.616750212246	0.0438463357467121	0.0423534644498644	1.03524791457414	0.300553147378241	0.375611129676832	0.311881123654041	-0.0225961744389026
PPT1	0.0921618584006613	0.038883249988723	0.0177775015729838	216.533003439244	0.167409941369316	0.0547787145794468	3.05611299305897	0.00224226737919996	0.00488078553377604	0.780483717693311	0.243182040457073
RLF	0.0288580383065333	0.0202365099614733	0.153857286326077	1609.90645386108	-0.0579749848466192	0.0407389129875155	-1.42308619929024	0.154711168522624	0.212700571867599	0.276238095966082	-0.241607983695267
ZMPSTE24-DT	-0.0719366822723807	0.0472314509990544	0.127741849134459	131.855759331542	0.00495540687493546	0.0654861945314794	0.0756710160116783	0.93968083573076	0.95470353676538	-0.526640726663633	-0.106248327506992
ZMPSTE24	0.0138631533275388	0.0299538697458507	0.643495707667576	332.051990382906	0.0512225230900752	0.0433414589365096	1.18183661433987	0.237270536574201	0.306979804640517	0.156796566407225	-0.00673041934880754
COL9A2	-0.0110914522639672	0.0252746870844457	0.660780095456876	1368.38215480842	-0.516699525447395	0.0745706417849481	-6.92899394559977	4.23843941294482e-12	3.61586708672433e-11	-0.0419789670872206	-1.22829810912122
SMAP2	0.109116091826058	0.0344383303771697	0.001532546593803	526.340567904318	-0.0146071775168095	0.0765647511605314	-0.190782015162342	0.848696379695814	0.882665546269752	0.915532407674194	-0.148326322335582
ZFP69B	0.0621188805149146	0.0838214708149482	0.458641572545767	28.478271022399	0.314427247341302	0.126443850606477	2.48669465405536	0.0128936011662544	0.0236044008408416	0.541176831631613	0.559407816996745
ZFP69	-0.0828443576492262	0.0419708445301941	0.0483982428106186	76.5280907122703	-0.143547782420194	0.0610456597454026	-2.35148220231996	0.0186987841337057	0.0328206418197937	-0.613525649940268	-0.425670153685868
EXO5-DT	-0.00926869184653538	0.0380549438182658	0.807571005669866	371.050219652992	0.1551008747701	0.0389960605051513	3.97734726946616	6.96883548563561e-05	0.000200054622615464	-0.0274597965445739	0.216705945564154
EXO5	-0.065154155997453	0.0763577499007141	0.393506842605562	18.0240914676611	-0.349715184632459	0.120071286749649	-2.91256297903779	0.00358475905019378	0.00745602676869429	-0.472614616180935	-0.869124388074869
ZNF684	-0.00703143003508457	0.0281626450104472	0.802840844971929	226.843844596677	0.055749846784317	0.0465736689299484	1.19702501574807	0.231296804481688	0.300425499896979	-0.00963892141564548	0.00300759374694933
ENSG00000286838	-0.135790770578679	0.0953130710221748	0.154249284377593	23.6255335009423	0.0705395402271069	0.129053628679578	0.546590909134736	0.584659816051425	0.655434818710341	-1.03526950151416	0.0348193744268449
ENSG00000237899	-0.236451184159534	0.0976547864548841	0.0154652610619308	20.8407577394167	-0.563133810495468	0.168028217007121	-3.35142406749219	0.000803970837319295	0.00191156953864449	-1.83707850378173	-1.3281755878324
NFYC	0.0319364875480248	0.0245342335069217	0.193015115388012	633.417744705642	-0.0914222859524407	0.0318554514715311	-2.86991022664186	0.00410588351965299	0.00842404923788905	0.300759436849199	-0.313551206266357
CITED4	0.0332289521495083	0.0790304925499971	0.674151373718358	71.866144492653	0.477102666667451	0.138017131071366	3.4568365750245	0.000546556199305202	0.00134322484738871	0.311054544088642	0.909313295540411
CTPS1	0.125025338585095	0.0415496893041157	0.0026206087627358	252.328483489448	0.312690384723586	0.0640810095626401	4.87961077482599	1.06295407276299e-06	4.1339721588166e-06	1.0422572721657	0.55567192531788
SLFNL1-AS1	-0.0619075389264235	0.0560141997421572	0.269067945610951	71.994004063556	-0.288317573366258	0.0859300604732732	-3.35525858795285	0.000792908287023003	0.00188808191072271	-0.44675373699454	-0.737061654562157
SLFNL1	0.0342522504430146	0.062478066877043	0.583535085948366	46.8482687486723	0.320118197138744	0.0938717529444235	3.41016532767071	0.000649235105766278	0.00157221921236235	0.319205611172023	0.57164872297068
SCMH1	-0.0132235664221722	0.0328591301751847	0.687366102352855	1110.22102687653	-0.452276094093153	0.0884082951611031	-5.11576536193789	3.12471303430606e-07	1.32513217170523e-06	-0.0589622901741832	-1.08972701048317
FOXO6	0.137291406665976	0.0761049472845751	0.0712352583564845	48.0270503527116	0.330020297384892	0.136304951033909	2.42119082895817	0.0154697539959575	0.0277222916869372	1.13996245198574	0.592947571558674
HIVEP3	-0.0309325580044271	0.0295651987550268	0.295446110555947	2471.08462738611	0.189413633379562	0.0761396925008577	2.48771208758727	0.0128567768955639	0.0235492759762105	-0.200022994840641	0.290510717490547
FOXJ3	0.0243533298809599	0.0136402904860058	0.0741969904580716	2458.46787788064	-0.0631120509892334	0.0312964778286669	-2.01658638185234	0.0437386953457574	0.0699914894959023	0.240355909118975	-0.252657517757559
RIMKLA	0.139197531138253	0.0893866109430228	0.119410527465471	39.4661341723789	0.0872569412938635	0.17807896825783	0.48999015519637	0.624140865278202	0.690384737149503	1.15514565764669	0.0707775434268102
ZMYND12	-0.314584643484599	0.0766156449728336	4.02551172904976e-05	23.9066913355292	-0.738458230146459	0.111944259640474	-6.59666009242571	4.20523376083918e-11	3.12806616476333e-10	-2.45944939256038	-1.70528833917792
PPCS	0.0292282139149853	0.0318993763766174	0.359529041364437	143.83528765055	0.13065126699461	0.04970250782597	2.62866548810931	0.00857206359378241	0.016353490910914	0.27918672417769	0.164116244278456
CCDC30	0.0751018047931011	0.0353455932149781	0.033604513292857	929.961691409464	0.40035561680079	0.043630126868197	9.17612772500597	4.46872189630998e-20	1.02593432017378e-18	0.644592118651533	0.744234801680387
PPIH	-0.141842610387124	0.0343106392149678	3.56393664081807e-05	161.156777682752	-0.354388922721994	0.0530087249256622	-6.68548287511117	2.30164436509057e-11	1.78395237135169e-10	-1.08347533999698	-0.879177330120942
ENSG00000285728	-0.180812526000529	0.0514636174857418	0.000442402744661846	96.3795293401016	-0.506532387912781	0.0656379740825037	-7.7170631024671	1.19040725829506e-14	1.41270252439075e-13	-1.39388961354194	-1.20642918055657
YBX1	0.0150852719462951	0.0308713808822633	0.625090157591435	617.96903026086	0.236141128954388	0.0374960747501021	6.29775597921075	3.0198540799852e-10	1.99654129524841e-09	0.166531333784974	0.391018875194916
P3H1	0.00580886237574537	0.0322144262827981	0.856902402441705	150.595203643661	-0.0147236462931387	0.045359405227409	-0.324599633071064	0.745484104972061	0.796672832584533	0.0926402336216181	-0.148576839980385
C1orf50	0.0835515560960753	0.0346072410770557	0.0157663584554092	158.452658114389	-0.0463415544909125	0.0433390217455764	-1.06928012272549	0.284943464577045	0.359199969001105	0.711898484884618	-0.21658514353552
TMEM269	-0.0186262901012547	0.0725851128885531	0.79747746901117	47.4235828017593	-0.451063636850815	0.107101529653873	-4.21155177062873	2.53622411609729e-05	7.90429477547022e-05	-0.101997603944008	-1.08711908463087
SVBP	-0.0711896334605165	0.0573393522831551	0.2144028928528	91.7965125167554	-0.0451839051680761	0.0928465546753463	-0.486651393000734	0.626505396630546	0.692301685686372	-0.520690120649036	-0.214095106368438
ERMAP	-0.0776159631762697	0.0649903998543599	0.232373100800748	121.693297593215	-0.643986939633825	0.0821008754024069	-7.84384985516178	4.36939495914003e-15	5.50964684279771e-14	-0.571878952825765	-1.50208602224283
ZNF691-DT	-0.122692392989025	0.0652953254987045	0.0602393148852206	34.4982710795768	-0.331661808600823	0.0869791931128591	-3.81311664009665	0.00013722530968571	0.000376024360551062	-0.930934572887549	-0.830292613699582
ZNF691	-0.032774138033224	0.0520975659100828	0.529289127908001	51.3639019625144	-0.0636734111662391	0.0689082633317725	-0.9240315760052	0.355469876025569	0.433162541717971	-0.21469207271304	-0.253864971238756
SLC2A1	0.0772608647552868	0.041643775780989	0.0635562512505614	250.733755817435	0.436282854434215	0.0648763561176418	6.72483598867811	1.75790336927526e-11	1.38374681269268e-10	0.66179007813265	0.821512225208472
SLC2A1-DT	0.0444090541357224	0.0792427696009074	0.575194531647023	78.2614168094734	-0.779589754249334	0.171415915423084	-4.54794265938008	5.41728899449845e-06	1.89833151820198e-05	0.400109477402773	-1.79375988382839
EBNA1BP2	-0.0475588598329402	0.0424632123418101	0.262713139785342	115.964626681347	-0.148949393902952	0.067167680433179	-2.21757537170176	0.0265837986786049	0.0449296423995692	-0.332459550645285	-0.43728870957225
CFAP57	-0.310145411558874	0.099542437226345	0.0018350235966905	17.5828191906006	-0.497087886499381	0.154303954093722	-3.22148508389782	0.00127528100427055	0.00292244954467017	-2.42408875778273	-1.1861146007611
TMEM125	-0.0897557536349003	0.0433479036144821	0.0383970888732785	407.722882912173	-0.647924852260342	0.0772734993167085	-8.38482607866374	5.08008099986411e-17	8.21998346287976e-16	-0.668578270155246	-1.51055624600345
TIE1	-0.0685159799164023	0.078792038097144	0.384529975431487	35.0811486776345	-0.347757722765205	0.113840173793031	-3.05478910632595	0.00225218830140636	0.00489994825188135	-0.499393173772363	-0.864914000087368
MPL	-0.270184711405325	0.0770846496208129	0.000456540218220358	23.2868195511074	-0.472670102468631	0.106362517262224	-4.44395370319526	8.83206177733449e-06	2.99062477942948e-05	-2.10578240496516	-1.13359335052153
CDC20-DT	0.0147807563846088	0.0492820685746969	0.764236965265577	151.327115357705	0.0975667258575346	0.0735960780765713	1.32570550506813	0.184937263245661	0.247826388366483	0.164105719683016	0.0929532975535035
CDC20	-0.06841086194523	0.103445596371024	0.50840575349301	15.5895039920672	-0.402919923586542	0.138589410283331	-2.90729228707168	0.00364572373824824	0.0075702609647063	-0.498555858162505	-0.983564724061922
ELOVL1	-0.0371152094113074	0.0310818909181556	0.232434782876364	762.363339045017	-0.403069290445395	0.064708516747323	-6.2289990669902	4.69424585894272e-10	3.01269931817985e-09	-0.249270811132762	-0.983886003591687
ENSG00000288772	-0.0401057703662144	0.0438723622651585	0.360639824231332	326.319980652521	0.577344466995794	0.0883644999623955	6.53366982488996	6.4177345758357e-11	4.64769052271504e-10	-0.27309207919807	1.12492764747667
MED8	-0.162832866008144	0.038816725493505	2.72973873009618e-05	159.710001410695	-0.331621242719074	0.0527303075972111	-6.28900641453138	3.19504270039494e-10	2.10601461724642e-09	-1.25067290374743	-0.830205358819128
SZT2	-0.0291312495905794	0.0249418326348138	0.242819879765138	660.97153119573	-0.276945029264313	0.0328989587483697	-8.41804846720375	3.82807422680018e-17	6.24599273842559e-16	-0.185674699908162	-0.712599965741968
HYI	-0.145972864577583	0.0455170496531906	0.00134130208788749	141.81724289079	-0.207016484434023	0.0902130138088632	-2.29475189547081	0.0217473468788566	0.0376181917411385	-1.1163748172965	-0.562187684377886
PTPRF	0.0043141864545227	0.0187024561345569	0.817567405482674	1370.44241353428	-0.0334608328227364	0.0403707096494565	-0.828839351928182	0.407195317300888	0.484776071774762	0.0807344151724791	-0.188879451440424
KDM4A	-0.0999639881421578	0.0300304649443919	0.000872358590496299	411.164107559384	-0.409482577137118	0.038746795443723	-10.5681662818249	4.18599283640871e-26	1.77778000848932e-24	-0.749891807761594	-0.997680614714873
ST3GAL3	0.0426371853044268	0.021077203333975	0.0430829170581737	1362.54008496523	-0.058429763531487	0.0316953608053266	-1.84347999350326	0.0652589601250169	0.0999338362661774	0.385995683019951	-0.242586186511767
ST3GAL3-AS1	-0.0538780205535257	0.0558525033329297	0.334721014989448	74.6679000290989	0.195981362012128	0.0716498078065309	2.73526709996651	0.00623296766977101	0.0122935177024383	-0.382794729811534	0.304637524353209
LINC02918	0.0972583041297387	0.0531864909024578	0.0674553618076726	60.548013938653	0.14216972948439	0.0902163577484838	1.57587529614916	0.115054545246209	0.164203150823312	0.821079379083674	0.188891795165423
ENSG00000288573	-0.0294806469525483	0.0492243318942928	0.54923693528152	108.04068649439	0.205889382351683	0.0700221099115435	2.94034816448371	0.0032784363576136	0.0068850303774596	-0.188457819311603	0.325949106721912
IPO13	-0.040448376817502	0.0218417162781744	0.0640421406210299	1037.7964911617	-0.241314136704298	0.0422294234898046	-5.71436019633464	1.10117534324081e-08	5.83699471757144e-08	-0.275821105705165	-0.635959963436802
DPH2	-0.137070223563437	0.0559058332873195	0.0142141512417624	53.1536629836304	-0.343586146769841	0.0956534424209591	-3.59198935316683	0.000328163260091934	0.000839799180334478	-1.04546096491733	-0.855941179848236
ATP6V0B	0.00896396326935547	0.0390482086533562	0.818432567881966	471.74335149538	0.305730784688398	0.0606234630324581	5.04310986861156	4.58026080697949e-07	1.88985590577323e-06	0.117772142080617	0.540702225587752
B4GALT2	-0.0517409830436593	0.0443054960187958	0.242878116083152	175.180072758154	-0.338812864187037	0.0620829072623133	-5.457425870143	4.83086729001918e-08	2.33361091343807e-07	-0.36577218984136	-0.845674123317639
CCDC24	-0.0708985585697005	0.080021234173974	0.375619243768633	61.3854554814156	0.276714349219354	0.125603266943387	2.2030824193775	0.0275889400745993	0.0464048723540921	-0.518371568007656	0.478289540373945
SLC6A9	0.0176636799445652	0.0345188743499489	0.608853443934639	556.96964000141	0.485722105522142	0.0586937139228853	8.27553877678124	1.27876073150331e-16	1.96922416422897e-15	0.187069603706456	0.927853213185756
ENSG00000230615	-0.0452274433220545	0.0584484769649886	0.439048952646422	174.640101165944	-0.543238494548708	0.103325582387868	-5.25754108512522	1.45994285048687e-07	6.55088196406744e-07	-0.313888687681745	-1.28538190654997
DMAP1	0.0152590383139282	0.0373331312344666	0.68274041851168	165.424239604623	0.0452647080085539	0.0659934704855438	0.685896766384931	0.492778209448163	0.568079513225158	0.167915467158792	-0.0195453372129184
ERI3	0.0475327294502088	0.0196953933866046	0.0158047568741882	1717.43322866079	0.153289317431648	0.0290799901404457	5.27129881032684	1.35461722216879e-07	6.09542998379695e-07	0.424991065886456	0.212809389833447
RNF220	0.00534985858460858	0.00956791138659008	0.576062139887315	40685.8930749894	-0.0732023734880091	0.0327797635269883	-2.23315746093592	0.025538562450379	0.0433972471788071	0.0889840458640265	-0.274361221594433
TMEM53	-0.0171558675597271	0.0420690535429762	0.683418637005557	189.33137939465	0.108291868533879	0.0517511989342406	2.09254801365054	0.0363895214148475	0.0594405108601626	-0.0902849754240892	0.116022463111278
ARMH1	-0.106671787850199	0.0803227363540532	0.1841649708946	67.8457255910338	-0.24660124881456	0.143962637338046	-1.71295312015924	0.0867211644811748	0.128514719682746	-0.803322684905715	-0.647332237752849
KIF2C	-0.0731651212595393	0.0883655093804352	0.407680244769313	14.4289841647454	0.0029396068909997	0.15240753454111	0.0192878055527286	0.984611511879755	0.988726508179476	-0.536425838840318	-0.110584197430974
ENSG00000225721	-0.124437870822605	0.0614851066430163	0.042983515953926	78.5969327090677	0.260354456814483	0.0793397172857844	3.28151480394967	0.00103251104315981	0.00240667690325889	-0.944838150177133	0.443100351960836
RPS8	0.0207430505166318	0.0400006639168497	0.604062269108696	580.105954968738	0.449309352823233	0.0845712530644929	5.31279053510767	1.07959108309989e-07	4.9518900621266e-07	0.211598283434337	0.849531474652786
PLK3	0.0723945103224756	0.115677895577472	0.531427513032418	20.8974988946845	-0.0114297188699369	0.172784498804764	-0.0661501404871494	0.947258291901297	0.960399447395882	0.623027205483428	-0.141491791384366
PTCH2	0.210115755689909	0.11273053512929	0.0623390988609778	33.1477489474631	1.013379914408	0.196912390011287	5.14634916751511	2.656048382138e-07	1.13960588607389e-06	1.72004370294108	2.06281483732235
EIF2B3	0.0309795895788913	0.0236031184351932	0.189344391410213	766.824363414162	0.0934016957592813	0.0356704534522543	2.61846112733895	0.00883273545813752	0.0167959865498409	0.293137280545554	0.0839945571628843
HECTD3	-0.120474077339706	0.0456526563693855	0.00831686201114035	70.8834351064263	-0.122380056802945	0.0768788105451372	-1.5918567929858	0.111416885734089	0.159713319367107	-0.913264613126587	-0.380139592323461
UROD	-0.285886690227256	0.0723501151459725	7.76843633485145e-05	65.075656002835	-0.565521409699001	0.0953496774584972	-5.93102593288954	3.01047655974635e-09	1.72956956626109e-08	-2.23085627983779	-1.33331117651164
MUTYH	0.0452714640789896	0.030567869362345	0.138602654545504	224.833842474161	0.142790601350887	0.046615917672797	3.06312968787082	0.0021903511216953	0.00477964153701613	0.406978990765157	0.190227254870772
TESK2	0.0215821094635213	0.0205609470585947	0.293872094455651	2804.42759096196	-0.396304042972755	0.0503058806107883	-7.87788700169907	3.32963619276805e-15	4.25979714231594e-14	0.21828179478817	-0.969334345054792
CCDC163	0.238533319692751	0.105340917308398	0.0235499051673342	23.0165928163581	0.137656979776313	0.201279208880293	0.683910576467844	0.494031634981062	0.56922367737254	1.94640337929678	0.179185129876387
MMACHC	-0.102537961542276	0.0433389882444813	0.0179837807607091	142.816900508847	-0.308382410684737	0.0716910857459495	-4.30154471055923	1.69611540495811e-05	5.45568754868244e-05	-0.770394753958553	-0.78021996657331
PRDX1	0.00898301644476198	0.0371055637743469	0.808707701282636	752.545136764759	0.389599147290587	0.0754666060838353	5.16253701481929	2.43625180853719e-07	1.05224961146866e-06	0.11792390986121	0.721098253903233
AKR1A1	-0.0305910337425474	0.0282587507733674	0.279015705329621	229.433224589384	0.000768897981019149	0.0390828937824464	0.0196735171479163	0.984303816945003	0.988530715672222	-0.19730258849691	-0.115253267552766
NASP	-0.0221964601753277	0.0164651238469975	0.177629605959381	3398.14465650005	-0.0893005791871239	0.0588150945456614	-1.51832756330596	0.128931842458136	0.181410598164264	-0.130435739683622	-0.308987536941743
CCDC17	0.0326920490858911	0.0749079909568349	0.662525216432776	28.6248183395924	-0.20606716572424	0.115856534931203	-1.77864084962152	0.0752986624150673	0.113514270628301	0.306777850854042	-0.560145754387399
GPBP1L1	0.0122766795359964	0.0172959106300849	0.477826656912417	1751.31088990031	-0.0802580279023175	0.0355445186245306	-2.25795793579628	0.023948282047992	0.0409607866525383	0.144159533410153	-0.289537528774116
TMEM69	0.122285104686194	0.0410031103144134	0.00286056661911572	195.742862668661	0.371215662305896	0.0439121409465991	8.45359971761171	2.82456488505947e-17	4.68712091617248e-16	1.02042998047975	0.68155643414021
IPP	-0.145409100474167	0.0325510436739249	7.92832798892007e-06	257.470125171543	-0.33635259161639	0.0584620837014512	-5.75334593501738	8.74941862077155e-09	4.69742279180695e-08	-1.11188416285555	-0.840382218402033
MAST2	0.0229515613579755	0.0292254960334384	0.432262065164651	803.104448643031	-0.104535102544634	0.0499979354447663	-2.09078838185461	0.036547038041277	0.0596533637859667	0.229190143145627	-0.341756121205275
PIK3R3	0.179784773549266	0.109425680411037	0.100385995176389	30.9783728084679	-0.231972505641797	0.2104188745449	-1.10243202347467	0.2702738958475	0.343422495882726	1.47844272334199	-0.615866651854493
POMGNT1	-0.0569390680412127	0.0321070198347299	0.0761599783502368	506.919502890973	-0.054405506228492	0.0469073662183094	-1.1598499471338	0.246109904360303	0.316989845974425	-0.407177457287857	-0.233930240313994
LURAP1	0.0288028219254897	0.029749954063794	0.332962682452044	402.06720881094	-0.144397997923302	0.0513547123819485	-2.81177697675235	0.00492686515710171	0.0099307302752889	0.27579827071782	-0.427498918373935
RAD54L	0.028892462062822	0.0633056766505982	0.648105190937012	66.2049856608157	0.0415762837781297	0.110936141136899	0.374776726070029	0.707826524701283	0.764252215651616	0.27651229787627	-0.0274789257708253
LRRC41	-0.0238470274635292	0.0217044699394725	0.271892382156069	453.873225094199	-0.132945951263648	0.0311879975469796	-4.2627280274531	2.01946251466345e-05	6.41342974962826e-05	-0.143583308459159	-0.402866224120869
UQCRH	0.00590555032269368	0.0520562066142409	0.909677247887899	168.665816167772	0.225375381800556	0.0955799299314168	2.35797810233041	0.0183747768221706	0.0323101338807892	0.0934104000009927	0.367862371739471
NSUN4	-0.00686783072110479	0.0300049591170199	0.818954526342273	230.797595541076	-0.153155397868628	0.0426782422351427	-3.5886060401643	0.000332450770455872	0.000850275082209972	-0.00833577355396479	-0.446335582397061
FAAH	-0.0699168534439531	0.0341181516160856	0.0404370127103344	507.583749615892	-0.384418170467389	0.0588310001383928	-6.53427902913587	6.39166855140857e-11	4.63072558412666e-10	-0.510551810673118	-0.943768516338159
ENSG00000291138	0.261555720793685	0.0804351411587892	0.00114693092709987	52.6497061752319	0.36634585918675	0.172788870069813	2.12019361570414	0.033989720604976	0.0559110662488304	2.12978796713891	0.671081767482664
MKNK1	0.101378713168344	0.0993501140500764	0.30752993388796	41.0924193810034	-0.16663237713868	0.210784481025187	-0.790534371070557	0.429215757460396	0.506658885917985	0.853900434974968	-0.475323790328808
MOB3C	0.0771687313092462	0.091895837911765	0.401053446574508	18.9113378816472	0.275333556548138	0.14070995742648	1.95674536176303	0.0503774137992513	0.0792910838154046	0.661056190561386	0.475319534687819
ATPAF1	-0.00011671199568332	0.0207641456395825	0.995515240035212	590.23225386427	-0.1051281893956	0.0302235393249931	-3.47835467796009	0.00050450190670948	0.00124897155168444	0.0454401605680623	-0.343031816938932
EFCAB14-AS1	-0.190773411527328	0.0904061925650971	0.0348427858811502	13.9994438374838	-0.150787575799745	0.135301069023889	-1.11445960396013	0.265082065251757	0.33770623362259	-1.47323289658467	-0.441242533197921
EFCAB14	-0.0337909959310082	0.0269072301127491	0.209176410879116	651.01833738514	-0.00933902073451423	0.039639433569863	-0.23559924785642	0.813743657155707	0.854828037761939	-0.222791838921684	-0.136994819840689
STIL	-0.0388717691063632	0.0552439366492325	0.481657834218135	56.5465972319418	0.140148360644854	0.090528154638406	1.54811904876052	0.121593636647767	0.172385417620582	-0.26326266082236	0.18454394695307
CMPK1	0.0353675864769062	0.0313584711229535	0.259384151001644	454.923473328429	0.198454891984088	0.0444210538047648	4.46758631292985	7.91070969635445e-06	2.69791654820255e-05	0.328089803484717	0.309957945177178
LINC01389	-0.0501818215950064	0.074807826391291	0.502341716072696	29.8654496174252	-0.00346706043925778	0.107527584754598	-0.0322434512703915	0.974277905075331	0.981778378433949	-0.353352712898577	-0.124364570688038
TRABD2B	-0.0164835854636905	0.123160773709681	0.893530717448487	23.3341132653592	-0.794779715443285	0.180746861579218	-4.39719787386155	1.09657368074094e-05	3.65802631422519e-05	-0.0849299225538515	-1.82643261743895
ENSG00000290466	-0.158545504570458	0.127387307392677	0.213280951604275	20.4117072062551	-0.767191100352414	0.233584293295454	-3.28442931469719	0.00102189128140424	0.00238445830462024	-1.21652199104578	-1.7670910918064
ENSG00000223720	-0.191444480462082	0.145875920776827	0.189392322519591	20.8959921895383	-0.853966507856692	0.241335955296683	-3.5384968095901	0.00040241214430473	0.00101383352644426	-1.47857828603705	-1.95374000664786
SPATA6	-0.00720977725755967	0.0159278866711406	0.650799913576037	5562.70387566244	-0.384319603838526	0.0602471383182824	-6.37905159591458	1.78188001887285e-10	1.21801151718744e-09	-0.0110595435194389	-0.943556505183776
BEND5	-0.215149928340525	0.0937707095357262	0.0217660568325117	24.1496487850586	-0.450316806798247	0.165107300602308	-2.7274191096063	0.00638319060430575	0.0125671975754319	-1.66740367265691	-1.08551269610569
DMRTA2	-0.237002295672448	0.0878664323256365	0.00699038611633228	19.8320335390093	-0.633811010046566	0.141021080480281	-4.49444159616399	6.97527437846686e-06	2.40514475758705e-05	-1.84146837420435	-1.48019818247819
FAF1	0.0205040130166901	0.0116303272850413	0.0779041729667203	6594.98687923187	-0.0507794376475902	0.0268526798338396	-1.89103798808185	0.0586192733975993	0.0907646588447997	0.209694233843096	-0.226130775174833
FAF1-AS1	-0.242566462621291	0.0675044420066944	0.000326465200214487	136.690948114559	-0.310545466675538	0.0810645970848508	-3.83083957538811	0.000127706752713351	0.000351810341226979	-1.88578966189823	-0.784872575705736
CDKN2C	0.305698802283473	0.0937893579814699	0.00111640709567925	68.8736439661806	1.26630176256336	0.128462788666535	9.85734293726443	6.37130907538205e-23	1.96402040742005e-21	2.48140901524749	2.60683519810911
ENSG00000290102	0.33503665514357	0.10411145681613	0.0012906193900591	16.2849003616465	0.752650823952043	0.165715424197037	4.54182721734541	5.5768740967729e-06	1.94857314058559e-05	2.71509923857974	1.50200154700381
LINC01562	-0.100794644704971	0.0790793566876396	0.202450424590601	14.5401583758867	-0.133519366531996	0.129428880237188	-1.03160412334026	0.302257607990114	0.37739136737876	-0.75650839005212	-0.404099607410775
RNF11	0.121254204138266	0.0265792978279114	5.06736655715456e-06	494.469894446372	0.135886354512236	0.0496608135671817	2.73628933461606	0.00621363659205172	0.0122609051439518	1.01221835775373	0.175376616685428
EPS15	-0.00612949250273902	0.0143837307147501	0.670005353712444	4917.85677971928	-0.317792795462501	0.0372932181591414	-8.52146344963804	1.57549735931967e-17	2.68815405471468e-16	-0.00245455164016507	-0.800461163446097
ENSG00000238140	-0.281454247873989	0.0687883203618733	4.28408310605221e-05	45.8082534133573	-0.404308201772372	0.0899153236034763	-4.49654392120478	6.90669176423617e-06	2.38330461429672e-05	-2.19554972729689	-0.986550830659815
EPS15-AS1	-0.128344248307383	0.0550814518247028	0.0198018666342733	152.935764927388	-0.428920041934925	0.107661897795455	-3.98395394023076	6.77780149896403e-05	0.000195113471675413	-0.975954340962842	-1.03948948448712
OSBPL9	0.0142832128735012	0.0142157678275923	0.315019950863062	4777.89252194423	-0.115556499026983	0.0281488074096982	-4.10520052750689	4.03964304740264e-05	0.000121556594701394	0.160142544368766	-0.365462511675023
NRDC	-0.025195007459134	0.0144891505941465	0.0820544974473921	3078.23777731611	0.01775456527596	0.0386179141486286	0.459749462584335	0.645696061753762	0.709618353581515	-0.154320622731014	-0.0787180733123637
ENSG00000266993	0.0191577467424008	0.0632581729881427	0.762004068029102	12.6193347351827	0.0865657927582509	0.112054933385714	0.772529956001807	0.439800611747821	0.51710033047706	0.198970570192466	0.0692909226447642
TXNDC12	0.00811982277773178	0.0285125398399437	0.775812113100203	227.786713252574	0.0399145814889003	0.0405965525338615	0.983201257190686	0.325508396174235	0.402354987237215	0.111048153759043	-0.0310531519023354
ENSG00000223390	-0.148066627122693	0.0705157415446061	0.0357493424380146	16.6111913998028	-0.109932706801257	0.121386474878851	-0.905642139381466	0.365125296980535	0.443020040746996	-1.13305265118928	-0.353366057778523
BTF3L4	-0.0489344396909152	0.0225115182792382	0.0297238258439324	559.460504624861	-0.197699702697627	0.0329323049814556	-6.00321486178855	1.93448347600866e-09	1.13976621327484e-08	-0.343416711203505	-0.54214782226802
ZFYVE9	0.0803449698761899	0.0300347670441857	0.00747146457136559	633.393239901729	0.211081108086263	0.0517649011922717	4.07768783914488	4.54857789794586e-05	0.000135499416321281	0.686356470837695	0.337116210425412
CC2D1B	-0.00804556788854339	0.0405254796287507	0.842629557791624	148.056069501192	-0.146235240898556	0.0570265153867142	-2.56433765778761	0.0103372925099071	0.0193486405531715	-0.0177170211523452	-0.431450722433333
PRPF38A	0.0705244527788341	0.0367812220589195	0.0551866593286445	301.025211498166	0.397741354800856	0.0386710329133609	10.2852529357558	8.21261593988083e-25	3.06487837415978e-23	0.608131290397149	0.738611674351656
TUT4	-0.0105231402733771	0.012831328763859	0.41215165876048	3256.4408480414	-0.0898049696666686	0.0288984431617385	-3.10760580298562	0.00188609459277869	0.00416681286794278	-0.0374520865197597	-0.310072451877565
GPX7	0.114120958795949	0.0918936348840507	0.214280472812268	25.42570783313	0.190975794550174	0.135240934042657	1.41211531776272	0.157916009218341	0.216377376899438	0.955398599843049	0.293870836396216
COA7	-0.0031525858404291	0.0510598075898233	0.950767494033696	57.5690281222549	0.170896380933612	0.078781296774528	2.16925067154857	0.0300636580339086	0.0501108583022671	0.0212579533639308	0.250681171605539
ZYG11B	0.00942361215965365	0.0219837431980714	0.668168661228562	760.12408734445	-0.0443515852790207	0.0323467786516087	-1.3711283511941	0.170334948398914	0.230797604860328	0.121433468365824	-0.212304834117795
ECHDC2	0.0916622493160624	0.114057852076175	0.42160087786181	29.8252793356237	0.21221011873233	0.222087804953465	0.955523509166993	0.339313022484855	0.416629360474929	0.776504089084649	0.339544647444535
SCP2	-0.0136083202423889	0.032205360809268	0.67262485878804	561.050263621192	-0.201306496644378	0.0645514906076748	-3.11854141165942	0.00181748599179581	0.00403476829465871	-0.0620270409111624	-0.549905828776772
CPT2	-0.129546573813757	0.0434866483222965	0.00289194067171627	102.904121947664	-0.190482716502687	0.0632309129747347	-3.01249353427489	0.00259110955810077	0.00556552310177412	-0.985531446603203	-0.52662449969941
ENSG00000236723	0.0767770996049102	0.0431910399480137	0.0754668835069096	84.7470118083077	0.226003302585402	0.0633586310763204	3.56704838387628	0.000361024840774687	0.000917336767664495	0.657936654142456	0.369212993263112
CZIB	-0.0129936735997734	0.0300173719559569	0.66510791350396	379.141375998073	-0.116403314131445	0.0558909276511295	-2.08268710188589	0.0372797538873049	0.0606911901970789	-0.0571310823736314	-0.367283962301013
MAGOH	0.0504311351639777	0.0326098462999935	0.121983801910061	267.89327575539	0.251191394306088	0.0321357825496375	7.81656379203131	5.428481320741e-15	6.76727522144969e-14	0.448078272771981	0.423391131076657
MAGOH-DT	-0.0729465733530947	0.104473647597276	0.4850337365899	11.7667484250804	0.14046460358165	0.159433072709943	0.881025506152027	0.378304014911131	0.45613888922398	-0.53468499879625	0.185224167336666
GLIS1	0.271906836798201	0.209314651329262	0.193932280849801	22.6146123448923	2.19293928463504	0.459354347602435	4.77396000730355	1.80638268379829e-06	6.78021662183221e-06	2.21223962515113	4.59997925724288
NDC1	0.00851745375993532	0.0235546492390155	0.7176480266239	380.885341196856	0.0260738651827819	0.0307512429657913	0.847896301680792	0.396495724380362	0.474226730694276	0.11421547733511	-0.0608237372958781
YIPF1	0.0990270126148672	0.0413996994398903	0.0167580207019962	247.056436402268	0.289944383572869	0.0555251054663581	5.22186101471779	1.771338974342e-07	7.84192874519462e-07	0.835167999776892	0.506746583981341
DIO1	-0.113398287029601	0.0615687598711855	0.065502163928787	55.5411735751075	0.17593440689179	0.087197153200186	2.01766227949991	0.0436264458397499	0.0698309782833741	-0.856902512406201	0.261517675922626
IFT25	-0.0677917037111793	0.0312248074917774	0.0299247657571456	348.353748706109	-0.260791971532166	0.0366836778868475	-7.10921005076402	1.16709010037638e-12	1.0689692094309e-11	-0.493623962611618	-0.677855666823773
LRRC42	0.0886208140105609	0.0426364659607909	0.0376613466575936	96.6012972917528	0.0375922996232629	0.0671518968795313	0.559809943875487	0.575609080277911	0.647191235132985	0.752277582148965	-0.0360482467413412
TMEM59	-0.0129348950249354	0.0173387068429613	0.455659760038564	1846.66015249084	-0.0451279625511073	0.0254227100281487	-1.77510432605888	0.0758806628261221	0.114273789471124	-0.0566628825245638	-0.213974777014178
TCEANC2	0.109830142204731	0.032117582969808	0.000627071377871429	327.08208034025	0.204159282295079	0.0352336145379789	5.79444615524791	6.85470108384925e-09	3.74319604641083e-08	0.921220165168189	0.322227760923375
CYB5RL	0.0252692910809702	0.0543588075942076	0.642030982096872	67.6638361457429	0.263198653531048	0.0807738514879787	3.25846358298538	0.00112017252379249	0.00259240349219161	0.247651984207184	0.449218055651438
MRPL37	-0.00706669031462385	0.0324213728615043	0.827457204141451	124.630892107184	-0.0117878262127073	0.0551031167464338	-0.213923039361837	0.830607073287304	0.868641072350305	-0.0099197866391363	-0.142262059699401
SSBP3	0.0253641645578816	0.0237565075448213	0.28566836700076	1658.85062538156	0.230638072452409	0.0483994638723859	4.76530221616769	1.88570791770487e-06	7.06134006757973e-06	0.248407697452917	0.379182116901904
ACOT11	0.141078743503123	0.104934062008456	0.178802471602581	45.2574814258789	0.275438093762741	0.228733317391411	1.20418877714875	0.228516622713667	0.297298736270414	1.17013042629279	0.475544388229017
MROH7	-0.0363598801387346	0.1282249510558	0.776745125927797	17.4901672220014	-0.434776457063387	0.248779152410386	-1.74764023774058	0.080526343187058	0.120432474377643	-0.243254247233602	-1.05208629687932
TTC4	0.108551559880091	0.0417109841825483	0.00925550750368585	272.037322075287	0.0922458491978088	0.10626331191256	0.868087466290478	0.385346451960272	0.463165679941285	0.911035636995025	0.0815083976318968
PARS2	0.122290707202586	0.0670466111183315	0.068157284460369	21.8113002960394	0.303758348060126	0.096366330355539	3.1521211499849	0.00162089006630899	0.0036374631221929	1.02047460723935	0.536459627749854
LEXM	-0.211281950857659	0.138662706568541	0.127580813035175	11.540062365914	-1.06354061127027	0.175172666600286	-6.07138449114944	1.26812159529289e-09	7.65938456661064e-09	-1.63659335650578	-2.40452185954885
DHCR24	-0.0225141349944495	0.0293932106081926	0.443697848028338	1466.30445770803	0.332667710933717	0.112051473879116	2.96888295545857	0.00298884417417165	0.00633202089878954	-0.132966173651698	0.598642005963956
ENSG00000287724	-0.0308469288741931	0.0754240397352337	0.682554288829426	153.570624638555	0.211783935251551	0.140966831944946	1.50236713366916	0.133002319491799	0.186449862842564	-0.199340917298581	0.338627951268758
USP24	0.00826836854654781	0.0141690240863704	0.559521467578512	1835.93410816537	-0.102393103376902	0.0204386019720829	-5.00978998058481	5.44894661156095e-07	2.22163002247278e-06	0.11223139283435	-0.337148804089203
ENSG00000234810	-0.21470404469354	0.0938349874055274	0.0221315679482678	50.5815734158078	-0.495644090930168	0.121532571423927	-4.07828193810921	4.53697279861085e-05	0.000135199631137673	-1.66385199320917	-1.18300907946196
PLPP3	0.0174577700224922	0.0269086488353622	0.51648114313215	1228.66214392445	-0.442682457427495	0.0491004898141438	-9.01584605577553	1.95356628101433e-19	4.1433558124536e-18	0.185429431335798	-1.06909164933041
PRKAA2	-0.0595302283358362	0.068010254628085	0.381403875929188	148.200934552549	-0.653340737821146	0.106401821690239	-6.14031533899088	8.23578243572836e-10	5.13894073008451e-09	-0.427817305433112	-1.52220550461142
OMA1	-0.0840919945186802	0.0329047376699719	0.0105998908571441	348.495170692425	-0.0631408791668127	0.0658588812358028	-0.958729908282856	0.337694827405035	0.414961977909788	-0.623463682558081	-0.252719525510871
MYSM1	-0.0189460576895427	0.0192263243310669	0.324416451859049	1676.10132697304	-0.299862221212261	0.0468524364178167	-6.40014146837904	1.55233054594935e-10	1.07112029016332e-09	-0.104544707833233	-0.761893528645571
JUN	0.0663801479973395	0.0599777121008035	0.268403364233031	282.804308221348	0.155992780317872	0.152600382536994	1.02223059814451	0.306671771988191	0.382222900637595	0.5751198933272	0.218624383142502
LINC01135	-0.00222837596156189	0.0252303764174282	0.929621426177948	1812.14979276167	-0.0395197399809923	0.0566204471850889	-0.697976472206315	0.485191908033878	0.560808307539652	0.0286197331788439	-0.201911812552159
ENSG00000231740	-0.242247361770546	0.079882429401573	0.00242497921181736	69.3241062553294	-0.014832744337452	0.0907769073928578	-0.163397771123221	0.870205257686782	0.900283131993993	-1.88324786889682	-0.148811503604193
LINC02777	0.024648976639111	0.0723853753946295	0.733461753805854	122.230455913424	0.168738397412158	0.104966298886337	1.60754831981718	0.107934138624223	0.15544501120526	0.242710878900481	0.246039473063181
LINC01358	-0.0944814659574585	0.0667832607873059	0.157142477363822	229.944547498824	-0.538386662016809	0.107272739411158	-5.01885814580782	5.19795134835609e-07	2.12720640807666e-06	-0.706220860201931	-1.27494589359288
FGGY	-0.0206463547353903	0.0354179952184165	0.559937710142585	868.17762671557	-0.396924232574152	0.0737307310132549	-5.38343004496722	7.30796570519206e-08	3.43742876023247e-07	-0.118088398241324	-0.970668337247121
ENSG00000226883	-0.402875626350959	0.098586920702752	4.37926139027444e-05	16.7769812433767	-0.670779812135451	0.150117528727172	-4.46836433974707	7.88199745272039e-06	2.68864712797969e-05	-3.16272988151282	-1.55971595129465
CYP2J2	0.00587419237297951	0.0209977259035556	0.779666444441886	1340.31903667188	-0.0849193295712508	0.0355789570682655	-2.38678523960991	0.0169964167392126	0.030167693746791	0.0931606187267157	-0.299563720794155
LINC01748	-0.344718778064843	0.154484309587331	0.0256535783191281	17.1284045511613	-0.981302896016651	0.306693905923876	-3.19961654621276	0.00137610537330165	0.00313303326164473	-2.69948238589369	-2.22763325997216
NFIA	0.013671214676892	0.0130815625852143	0.295988284234127	9678.00990156095	-0.00750958002294152	0.0359181915515608	-0.209074558003887	0.834390035567013	0.871485120650791	0.155267681987849	-0.133059798002099
NFIA-AS1	-0.109242933198061	0.0780832957966819	0.161796076655838	10.7095589394193	-0.0408018597706171	0.138118621142668	-0.295411722424244	0.76767937948401	0.815631434554683	-0.823803104295192	-0.20466957854039
TM2D1	-0.0157927345787768	0.0167195464682275	0.344879897797518	837.435478695587	0.0269483752288524	0.0244110620758115	1.10394112083943	0.269618679592894	0.342664418524698	-0.0794269602765969	-0.0589427164420266
PATJ-DT	-0.190329681993905	0.0929827452827829	0.040664418155979	39.4843880215749	-0.340047078533174	0.182137028152012	-1.86698488486026	0.0619036986686876	0.095336805219842	-1.46969837569593	-0.848328847449897
PATJ	0.104217880782467	0.0447290191009226	0.0198070181206809	334.464846945724	-0.00899188625354079	0.105292628321868	-0.0853990103281837	0.931944179933722	0.948397825110668	0.876515781673518	-0.136248153520804
KANK4	-0.103585887680132	0.0582939017287983	0.0755749453230175	429.314238374351	-0.598152678959794	0.121444545684715	-4.92531529997791	8.42244337917936e-07	3.33249846313571e-06	-0.778741993763701	-1.40349916147877
USP1	-0.0516682066540947	0.0333311914634364	0.121106523907702	242.474980269261	0.0311169705353209	0.0489858349741676	0.635223846888193	0.525282432410578	0.5997561427211	-0.365192490610753	-0.0499763074934173
DOCK7	0.0732510465221439	0.05099048901138	0.150842221895694	449.291297901959	0.497647384668641	0.120609629996234	4.12609991991667	3.68967009728637e-05	0.000111850697384036	0.629849931629992	0.953503803322896
ATG4C	0.00921985366571401	0.0129310671180113	0.475845622640289	6327.92920564574	-0.0886272779426852	0.0422669650662898	-2.09684508465857	0.0360072910997902	0.0588654940712387	0.11981043316343	-0.307539304657386
ENSG00000234318	0.0971488580866393	0.169965576761854	0.567606812367877	10.8912081036717	0.728183754919158	0.220953948687439	3.29563585192698	0.00098199211532232	0.00229931140071466	0.820207588282326	1.4493742875569
ALG6	-0.0168811104790283	0.0328962594736466	0.607838001135736	295.843913636551	-0.145106103154066	0.0510758152154307	-2.84099436381051	0.00449731072132579	0.00914689587802114	-0.0880964020524518	-0.429022012032805
ENSG00000286429	-0.194232586747013	0.0952779321649403	0.0414910196504087	72.2982255744265	0.582200201786155	0.137571257669212	4.23199010934426	2.31632597276195e-05	7.28367830086853e-05	-1.50078690449003	1.13537205396747
EFCAB7	0.0894024892506473	0.0522481952567262	0.087060526368574	415.83621585718	0.564177704761005	0.0906735151335949	6.2220782323236	4.90612278525397e-10	3.13605662002022e-09	0.75850400445397	1.09660669856061
DLEU2L	0.00305221076554019	0.0837943270748663	0.970943457431027	43.6525960156533	0.260386944542077	0.119112044828806	2.18606728577549	0.0288106829786087	0.0482378178164181	0.070682166904532	0.443170231195926
PGM1	0.135094402631344	0.0637017432091758	0.0339442597497543	91.2106019659187	-0.0182308587031502	0.110024227704362	-0.165698583698646	0.868394160692976	0.898780526261568	1.12246224956931	-0.156120652326237
ROR1	0.0295107040298926	0.0408854144174167	0.470423286337763	1963.78224196239	-0.381632753265927	0.196393912931216	-1.94320051762291	0.0519919355854553	0.0815177035996144	0.281436894916382	-0.937777244006674
ROR1-AS1	-0.145242491031716	0.0840863847919801	0.0841136314508447	126.053352675309	-0.41087851178475	0.198498010454574	-2.06993768271939	0.0384581805500441	0.0623204440916273	-1.11055703786105	-1.00068318992211
JAK1	-0.0101056599048038	0.0176065241742754	0.565986441064845	3255.66610969449	-0.320206871851245	0.0543319430523889	-5.89352881310521	3.78034146748077e-09	2.14130140533818e-08	-0.0341266529567123	-0.805653703029172
LINC01359	-0.263740287271571	0.100830030603865	0.00890468857548203	57.5916833744155	-1.92539382926235	0.137226027921436	-14.0308209632407	1.00975848329919e-44	2.60458291133349e-42	-2.05444944197546	-4.2583186035505
AK4	-0.0580124248150348	0.102542079756382	0.57156875826867	49.3220723247642	0.0169281475617461	0.180380857648748	0.0938466962758872	0.925230937077049	0.943585615462248	-0.415727264439246	-0.0804956503241015
DNAJC6	-0.0107602949017968	0.010903268228647	0.323697982656968	15737.2329334421	-0.102613613066469	0.047574528195021	-2.15690237947978	0.0310132715068602	0.0515467433175711	-0.0393411381263643	-0.337623107759487
ENSG00000229294	-0.0536710922972832	0.0235178958606606	0.0224811728610288	3779.02382970105	-0.121603155842063	0.0875878935512196	-1.38835575228159	0.165028743029615	0.224649138745786	-0.381146445915448	-0.378468523002574
ENSG00000290094	-0.00783525137090834	0.0358267788722855	0.826885166030813	206.262596492366	-0.210591715016306	0.0600453784051206	-3.50720939079546	0.000452832669823514	0.00113095330039932	-0.0160417481113707	-0.569877799903511
LEPROT	-0.0593834836537386	0.0406304422410524	0.143864154167071	272.62281707708	-0.359525591264228	0.0647779690329306	-5.5501213858906	2.85471315509932e-08	1.42410889477935e-07	-0.426648412886826	-0.890226008967665
LEPR	0.145938397363473	0.0643553715182573	0.0233477619280848	367.95565290312	0.533815856055781	0.101981784451379	5.2344235681646	1.65500536763118e-07	7.35837620994955e-07	1.20883992563339	1.0313001067923
PDE4B	0.00201723438653627	0.00873125783894601	0.817286878982243	53153.1543074864	-0.209904447708567	0.0367518452255357	-5.71139888134712	1.12051268554076e-08	5.93411609431911e-08	0.0624380782077073	-0.568399527419579
PDE4B-AS1	-0.0390297259346437	0.0527435853537376	0.459306059736379	336.356244351743	-0.371133457755241	0.105347581488263	-3.52294236386042	0.000426784160721017	0.00107108229776029	-0.264520863549524	-0.915193862723528
SGIP1	-0.0101470990948766	0.015539674045474	0.513769058734806	6309.88066550439	-0.0820134016454489	0.0638625971385566	-1.2842165104484	0.19906620981341	0.264196528459988	-0.0344567361986252	-0.293313236819975
ENSG00000248458	-0.0634641032781237	0.0544835604635349	0.244087682420083	298.654712214062	-0.128454587735879	0.0984437741191857	-1.30485232697762	0.191943137122801	0.256138361620049	-0.459152526800818	-0.39320555927668
DNAI4	-0.0332962507731041	0.0427232243822956	0.435774866467433	267.598693127056	-0.187294730807234	0.0638549280188564	-2.93312883779191	0.00335564610141292	0.00702866403376912	-0.218850953847562	-0.519767325671654
MIER1	-0.0175007097655999	0.0141238199813676	0.215311497057416	1412.65756703314	-0.0392123770840104	0.0250456535470273	-1.56563600987224	0.117433854732919	0.167082236535967	-0.093031810800526	-0.201250692623896
SLC35D1	-0.00336101317867803	0.0245574190974373	0.891138727080567	824.177820326702	-0.209206009654019	0.037660628745796	-5.55503231414778	2.77560408704675e-08	1.38740654564833e-07	0.0195977285527897	-0.566897227301209
IL12RB2	-0.0205409021293796	0.102528054969272	0.841211389134668	66.1526228694485	0.397314565229129	0.135728696602144	2.92727017333528	0.00341951687463002	0.0071479354047206	-0.11724841710272	0.73769367450908
SERBP1	0.0404101076473932	0.026917751048601	0.133292507564752	682.14616773605	0.333842317980891	0.0438209224176653	7.61833159966325	2.56975454741236e-14	2.90048228839208e-13	0.368255929619035	0.601168518221584
DEPDC1	-0.1495429960447	0.0710692235768332	0.0353620648440677	26.3419066302503	-0.355132568461007	0.136342991276754	-2.60469984658138	0.00919547767575601	0.0174065053348544	-1.14481264551299	-0.880776869370661
LRRC7	0.010514824393138	0.0242002430683355	0.663930831471709	5893.39332943657	-0.0679159113400053	0.1231823764744	-0.551344382888407	0.58139761897321	0.652528425696833	0.130125502911157	-0.26299034530985
LRRC7-AS1	0.0143373427735176	0.0972444835322633	0.882787850714553	88.455192764087	-0.0411607787227108	0.174976232309681	-0.235236398563334	0.814025256541718	0.855072643414884	0.160573715268834	-0.20544159258044
SRSF11	0.00950666475208864	0.0145892983259092	0.514646953749782	3620.72909075234	-0.32779529827862	0.0394130563237525	-8.31692156999944	9.02774494085922e-17	1.42398063185855e-15	0.122095022535006	-0.821975972192287
ANKRD13C	-0.000790398070564453	0.0201261215066181	0.968673331023564	1690.88235371127	-0.186116608560352	0.0294539491278568	-6.31890167774915	2.63428805757273e-10	1.75619203838182e-09	0.0400739243255686	-0.517233252421462
HHLA3	0.0821445506067621	0.039048530876925	0.0354087461443937	159.977847981299	0.237798482198365	0.0507068731130594	4.68966961674315	2.73646519910254e-06	9.98701614487279e-06	0.700691003935168	0.394583746780012
CTH	0.127296684251493	0.0632911946602094	0.0442952722332736	90.1310043276497	0.368347811852645	0.108824016617867	3.38480257667835	0.000712294653338323	0.0017119276814955	1.06034964172582	0.6753878526213
ZRANB2-AS1	-0.204859178022156	0.0742890996703512	0.00582284630382072	109.353542211562	0.149994121021833	0.099805087321883	1.50287049534944	0.132872442736091	0.18631246667128	-1.58543285660489	0.205721611720147
ZRANB2	-0.0116978190503045	0.0153087936028401	0.444793256059358	2864.13423709332	-0.212049336618134	0.0430270471098889	-4.92828002062449	8.2956665817144e-07	3.2853012382766e-06	-0.0468089725547698	-0.573013060204274
NEGR1	-0.0267769116563044	0.0278729639720598	0.336714666951097	3514.74780096165	-0.239970280201946	0.0844903233132111	-2.84021022516816	0.00450838122201612	0.00916516071327801	-0.166921256693215	-0.6330694053273
ENSG00000231985	-0.228479787922801	0.0966260817477309	0.0180506859740363	13.4321841083659	-0.251556413276536	0.155954324934667	-1.61301338312945	0.106741600246228	0.153917105254755	-1.77358246759546	-0.657990511753387
ENSG00000286863	0.0655007806798129	0.0594145826857942	0.270272125461987	262.997091185833	-0.314805805090626	0.155587934053822	-2.02333045300111	0.0430390891983141	0.069010478520745	0.56811530625657	-0.794036318808808
ENSG00000225087	-0.0790609850761594	0.131920874985061	0.548968780947998	22.4969179443072	-0.355972025466396	0.226523126363761	-1.57145997047012	0.116075845459463	0.165445337994392	-0.583389252918807	-0.88258249314839
LRRIQ3	0.23016434034349	0.0817312182404148	0.00486085772335478	96.5124125660539	0.446666536748494	0.147354372444708	3.03124046703193	0.00243551197689934	0.0052622419407261	1.87974040083963	0.843846929150059
FPGT	-0.0197256591628731	0.0254126052984539	0.437621731640303	915.708670075089	-0.235053127182625	0.0457149827650665	-5.14170875641766	2.72250923679761e-07	1.16441872746721e-06	-0.110754611580502	-0.622492891755521
TNNI3K	0.00103838343615582	0.0354196664579844	0.976612104764253	1032.53099150026	-0.683897325866332	0.0716863522432319	-9.5401328769787	1.42649422000033e-21	3.83165522493197e-20	0.0546410557638964	-1.58793096950895
ENSG00000237324	-0.211129299915296	0.0974571298207929	0.0302820646104193	51.3690569036764	-0.597786728156792	0.119524755117057	-5.001363337422	5.69263129710975e-07	2.31291992011362e-06	-1.63537741773266	-1.40271202233151
LRRC53	-0.199040577942019	0.110119240023028	0.0706842816990156	37.1862779222494	-0.725144261531771	0.149632387264555	-4.84617184012236	1.25866507215634e-06	4.83720100035545e-06	-1.53908488565104	-1.67665075779817
CRYZ	0.0365604173869041	0.0829606312884538	0.65943310133196	135.678275903026	1.32374677555884	0.14221586132399	9.30801081704334	1.30248735069274e-20	3.23134768474548e-19	0.337591280061218	2.73039611988446
TYW3	0.00711567759992042	0.0364689545888438	0.845302114435616	305.825411761465	0.210979251445667	0.0651265468032992	3.23952768573597	0.00119727842513223	0.0027559401019448	0.103049650529112	0.336897122644861
SLC44A5	0.595079387428997	0.177995134612591	0.000828080378750555	41.8640398709616	1.16736671604486	0.381266639307718	3.06181185472848	0.00220001688174576	0.00479953931664435	4.78646569042955	2.39403159852293
ACADM	0.0373958990785461	0.0269484697269259	0.165233981902701	560.286377933443	0.106704667260385	0.0495719412939973	2.15252145619131	0.0313563072378134	0.052042924768286	0.344246296842469	0.112608484383284
RABGGTB	-0.0248385167124056	0.040054730993327	0.535182452015787	240.714949650494	-0.0623315094642037	0.0631385890973669	-0.987217331829848	0.323536106935339	0.400142667863902	-0.151481001078533	-0.250978617792401
MSH4	0.112924799180125	0.0598089025234774	0.0590134013856774	178.654905421389	0.337983606653145	0.104987704837741	3.2192684579161	0.00128518104412874	0.0029432139331529	0.945870608510623	0.61007619216922
ST6GALNAC3	-0.00674582596217133	0.0171439429046592	0.693963816639962	9607.37032737846	0.10833382068663	0.0548826821611408	1.9739162960103	0.0483912614698607	0.0765703857628649	-0.00736394649154411	0.116112699780992
ENSG00000272855	0.237725124918681	0.104090305180459	0.0223812056979283	14.2877017660037	0.785555292427537	0.148066506031476	5.305421958566	1.12412654541069e-07	5.12933912760237e-07	1.93996571604484	1.57277716778189
PIGK	0.0143585011169268	0.0217049098998069	0.508270944079558	1089.91253178214	0.0518628060927203	0.0345290971597893	1.50200295862693	0.133096344739161	0.186566761506024	0.16074225173332	-0.0053532074050981
ENSG00000289212	0.0740369934244217	0.0525019501448625	0.158487701613787	120.748372786835	0.362722510056368	0.0726897827366417	4.99000679876191	6.03771674279444e-07	2.44012791863167e-06	0.636110379795591	0.663288151725293
ENSG00000287870	0.0867195350475121	0.0599879867133264	0.148285209406603	118.295494101405	0.488826755240193	0.0928012762177321	5.26745725019232	1.38326359731143e-07	6.21795066551574e-07	0.737132973318503	0.934531136315169
AK5	-0.0239869380768267	0.0154388495353179	0.120262213966761	9325.63582242562	-0.120966233626614	0.0535868733438751	-2.25738555131507	0.0239839937630554	0.0410178676485951	-0.144697764333758	-0.37709853991899
ENSG00000233099	-0.213252587756019	0.0803664433569318	0.00796610941423288	50.2674867352343	-0.061553512233315	0.0953914267579049	-0.645273001205155	0.518750285762305	0.593724152352393	-1.65229043492118	-0.249305190457728
ENSG00000287647	-0.269497258859399	0.0819426626372336	0.00100597041625223	65.314102632304	-0.234134205600397	0.0957487772342171	-2.44529708225586	0.0144732867501008	0.026146898113059	-2.10030651210572	-0.620516344239582
ZZZ3	-0.0158016763668686	0.0125791668273351	0.209051333462321	4219.04599486148	-0.102600125597139	0.0248951872516895	-4.12128354608685	3.76767363297107e-05	0.000113998612251704	-0.0794981859544312	-0.337594096988041
USP33	0.0160486924649723	0.0151532088055475	0.289556373053066	2447.44464165474	0.0778149125625381	0.0209210985661783	3.71944677361905	0.000199659615044265	0.000531657757382179	0.17420544535838	0.0504682822283889
MIGA1	-0.0304229521009839	0.0121961081265919	0.0126141709597132	2545.70879787776	-0.0117658269676904	0.0227586424372548	-0.516982812139548	0.605168157207327	0.673732115354905	-0.19596373672264	-0.142214740587595
NEXN-AS1	0.0740523902280349	0.0832343732436625	0.373634941693419	30.4850778491474	0.197472081435327	0.120122390152568	1.64392401104004	0.100191899714848	0.145912148870677	0.636233022801953	0.307843976165718
NEXN	0.0689547480573674	0.0646976170386559	0.286513866518572	130.083997975316	0.00826216968963504	0.100844725896104	0.0819296162116321	0.934702683270078	0.950636963038222	0.595627831174195	-0.0991356707214698
FUBP1	0.0445471555302218	0.0196873635917284	0.0236524407306981	1860.46848281113	0.180577359691731	0.0299565715562401	6.02797150377229	1.66030314696586e-09	9.87176854162076e-09	0.401209521972393	0.271504400579913
DNAJB4	0.0740923911597281	0.049456159015232	0.134096139400342	539.702441129015	0.941979158044839	0.0760484628714814	12.386564073448	3.09001197435895e-35	3.40873019058213e-33	0.636551649618491	1.90923591355427
GIPC2	0.093392859915522	0.0557944731346622	0.0941555693859335	372.024447313985	0.504073604135173	0.0803542511331813	6.27314170720984	3.53834592173111e-10	2.31490441876776e-09	0.790289241645659	0.967326232101489
ENSG00000285928	0.0754550539857357	0.11395798239361	0.507887601035343	13.3604651363159	0.52138079600062	0.148277029950991	3.51626139377723	0.000437669856475321	0.00109542369899788	0.647405919753897	1.00455300721608
IFI44	-0.162413708590826	0.156485649920349	0.299324788441989	16.1062732003956	-0.168009334387542	0.290442658025093	-0.578459567647348	0.562953887373425	0.635406125130623	-1.24733411167797	-0.478285546241858
LINC01362	-0.346381929475551	0.116661235264191	0.00298647922106642	36.6902766863629	-0.378256069242953	0.181822697475239	-2.08035671286015	0.0374928265341389	0.06096451074523	-2.71273019330677	-0.930514190720296
LINC01725	0.0584040194625651	0.0507050959853004	0.249387948467119	494.346686826306	0.00234299829606319	0.0965582245561446	0.0242651343977522	0.980641123657437	0.985853630058559	0.511586162092446	-0.111867468233528
ENSG00000237076	-0.19665966190293	0.0948218433784294	0.0380801348354022	41.4964800054093	-0.0856789052460524	0.154614926662701	-0.554143814542336	0.579480426586802	0.650584822526564	-1.52011973494409	-0.301197524420312
TTLL7	0.000649148702906554	0.00971862414522284	0.946745460713301	27363.1099486036	-0.15474442265082	0.043643602263996	-3.54563818345668	0.000391663576021954	0.000989081100619543	0.051540612381913	-0.449753483387474
TTLL7-IT1	-0.0912811246792019	0.0368834250732323	0.0133290322408493	433.404589592648	-0.656473804837906	0.065237284505096	-10.0628622085983	8.06197512124437e-24	2.72986570707773e-22	-0.680728590143122	-1.52894455171731
PRKACB-DT	-0.0876433612484569	0.0545453383625647	0.108098604029374	221.114785269273	-0.0861641414469021	0.0907483105131372	-0.949484799878765	0.342374099192651	0.419899787097238	-0.651752040543033	-0.302241239603395
PRKACB	0.00672700803195099	0.0139277200346899	0.629099852617462	6502.16221575489	-0.267717732753772	0.0314970999308414	-8.49975817905788	1.89986055986244e-17	3.20110991546466e-16	0.0999537089626188	-0.692752581210493
SAMD13	-0.0430504837989198	0.0469569005164078	0.359243017005702	275.098490146141	-0.221662241897567	0.0782952952957703	-2.83110550972712	0.00463874162360309	0.00940401387864056	-0.296548149518552	-0.593689867037956
RPF1	0.0301400779518915	0.0377788411325179	0.424984740837231	164.454906618233	0.250516078326033	0.0569702662066972	4.39731275639683	1.09599362909565e-05	3.65678680889058e-05	0.286450163375148	0.42193856521177
GNG5	0.0709379654912912	0.0751298946456007	0.3450652861188	99.4496381072782	0.808980582620764	0.115486364548034	7.0049878683668	2.47007236393833e-12	2.17495327627903e-11	0.611425119655399	1.62316362081234
SPATA1	-0.0454821817433573	0.057893932013706	0.43209469010399	324.823298363979	0.173509531301809	0.0975887430094636	1.77796665835713	0.0754093310442086	0.113638668732386	-0.315917802724671	0.256301907878284
CTBS	0.0502703165456585	0.0457547574419979	0.271903095198811	310.76732065997	0.197654929361121	0.0801273612813413	2.46675949638625	0.0136341898037734	0.0248048635160446	0.446797274499537	0.308237271546424
ENSG00000284882	-0.077140084366704	0.102618636543061	0.452221787946082	21.1775126578195	0.1466828861799	0.159814687664874	0.91783107249497	0.358707312004987	0.43631943499081	-0.568088347364049	0.19859933586104
ENSG00000289881	-0.132976791951796	0.081255477763575	0.101729317274097	42.8320238437569	0.0216526955894139	0.131741422150775	0.164357536421862	0.869449689945934	0.899660643127348	-1.01285479731259	-0.070333419020986
SSX2IP	0.0839222045468341	0.0522332768158333	0.108124400966713	314.441265182548	0.630593833761103	0.0932333232127914	6.7636099629514	1.34595129661755e-11	1.07799021656036e-10	0.714850879514471	1.23946397532106
C1orf52	0.0178251299154293	0.0276162598617969	0.518630566933962	894.396127633632	0.00121117056021992	0.0569648888787601	0.0212617032010312	0.983036893346217	0.987597634990128	0.18835563100805	-0.114301964650871
BCL10	0.0744230895006705	0.0422689471299295	0.0782885746271789	83.0230371739985	0.233765300614419	0.0707574884588763	3.30375350660279	0.000953996724963545	0.00224004050279258	0.639185822252698	0.385908604966764
BCL10-AS1	-0.0747878403649679	0.0707250233056312	0.290308426612467	65.5208672622864	-0.508627461904964	0.123711626939323	-4.11139578783838	3.93274375854591e-05	0.000118604411150095	-0.549351583337077	-1.21093556431667
ODF2L	-0.0310420670605088	0.0322112204684162	0.335194581100661	732.790829530175	-0.391321886843086	0.0750002246678243	-5.21760952818807	1.81247048893379e-07	8.00572459730512e-07	-0.200895287570947	-0.958618013528172
CLCA4	0.00103039427879338	0.0343633864140112	0.976078827206096	663.038998557448	0.13508634833179	0.078883829351726	1.71247199130596	0.0868097219438604	0.128612426969787	0.0545774182517319	0.17365584936504
CLCA4-AS1	-0.116333230022716	0.0583220895785453	0.0460790563316926	179.989144324111	-0.387835699056057	0.108961721392201	-3.55937566055943	0.000371737479915679	0.00094305400603428	-0.880280756437867	-0.951119423938138
SH3GLB1	-0.0166664747070503	0.0170480422816914	0.328263241832432	1196.57436098304	-0.089483401922106	0.030183130786007	-2.96468257572507	0.00302995389485515	0.00641000980771431	-0.0863867240563215	-0.309380778138462
SELENOF	-0.0404599966884907	0.0279842338211446	0.148229381797212	741.771694453771	-0.243763646345491	0.045824250829337	-5.31953369523353	1.04033545573556e-07	4.78308883187465e-07	-0.275913663611819	-0.641228717909661
HS2ST1	0.154219253425471	0.0370613260408379	3.16592266196058e-05	680.414252238964	0.102016244721384	0.060641157602095	1.68229382082012	0.0925118787522262	0.136197612331211	1.27480095937839	0.102523956930276
ENSG00000267734	-0.10971812917595	0.105016737495005	0.296130197496399	10.7358377919089	-0.0549175208028884	0.1738841704982	-0.315828178295603	0.752132928800546	0.802165363684883	-0.827588270671515	-0.23503155423971
LMO4	-0.00202493775434793	0.0525415539259274	0.969257348177993	260.924865345285	0.470193867697267	0.138207315970093	3.40209101375656	0.000668723635400572	0.00161628945362078	0.0302402171421678	0.894452865981737
LINC01364	-0.078544595698749	0.122500434705975	0.521406977985618	9.88667545513412	0.34966402479847	0.199628215756589	1.75157616609078	0.0798467138194343	0.119567259443627	-0.579275961141494	0.6352001003642
PKN2-AS1	-0.0927126788698084	0.0486268310789998	0.0565703724011654	287.400635260126	-0.741059508143462	0.0809761780805875	-9.15157427417678	5.61098156572978e-20	1.27153251502455e-18	-0.692131613401517	-1.71088353866249
ENSG00000286758	-0.127699518312044	0.0649626501262801	0.0493289391563433	75.1264021133166	-0.0253871646692457	0.091139489142912	-0.278552852424235	0.780587999304023	0.826565086694814	-0.970818753934087	-0.171513455209697
PKN2	0.000256844650384512	0.0132472312138883	0.984531141721493	2584.47610876696	-0.00924533897199407	0.0249879615369242	-0.369991724148144	0.711388656717748	0.767475617925746	0.0484157203836742	-0.136793315753094
GTF2B	-0.0424534706704335	0.0194075502215784	0.0287080927067251	420.88412737698	-0.0905134581750317	0.0298373750270088	-3.03355969126302	0.00241686892751093	0.00522775693532392	-0.291792650471177	-0.311596369944525
KYAT3	-0.000287975639199449	0.0297304226016292	0.992271629416058	613.315049777408	-0.320698906045267	0.0531810877498496	-6.03031866429197	1.63636690561549e-09	9.74927837109226e-09	0.044075962605354	-0.80671204030491
RBMXL1	0.147398736571955	0.032073085026538	4.31269219502076e-06	142.274032366839	0.240701509381757	0.0521498427097542	4.61557498306194	3.92008469805885e-06	1.40065768188943e-05	1.2204722355164	0.400827991423964
GBP2	-0.0437190365992425	0.262291639150438	0.867621044504406	42.4484162653189	0.850897295079039	0.376576623125973	2.2595595234131	0.0238486021269161	0.040802231887057	-0.301873496740172	1.71332406049305
ENSG00000284734	-0.290438363004851	0.0762012487711723	0.00013814583557842	14.1626702050251	-0.37730956700912	0.134227892254458	-2.81096246593701	0.00493935476199252	0.00995476071760874	-2.26711256052076	-0.928478318807725
ENSG00000286548	-0.196312711129472	0.120521621117907	0.103342899606173	20.7031906813438	-1.26289701621375	0.163898001191413	-7.70538387920199	1.30450549592636e-14	1.53358085781155e-13	-1.51735610380444	-2.83332603021854
LRRC8B	0.0114344398233555	0.0206297842468294	0.579395096321448	2554.10109636196	-0.453081899990271	0.0504511092623531	-8.98061324349043	2.69261757678392e-19	5.58256646534161e-18	0.137450685714824	-1.09146025266082
LRRC8C-DT	-0.0592141209018569	0.0232013027128345	0.0107048281351029	1444.00699832157	-0.118101743778045	0.0511359238797971	-2.30956507318929	0.0209122451344367	0.0363169088770316	-0.425299356447688	-0.370937186867627
LRRC8C	0.012020275834276	0.0277816542476899	0.665254854538661	821.125490540782	-0.289662584178358	0.0387001440058763	-7.48479344506769	7.16597494486852e-14	7.58089267388383e-13	0.142117153601242	-0.73995469552559
LRRC8D	-0.0130672325640382	0.0149022108647962	0.38055977059798	5105.60565159024	-0.161234493814368	0.0342904752629597	-4.70201980514782	2.57600506444143e-06	9.45056030753036e-06	-0.0577170151911794	-0.463713253496998
ZNF326	-0.0277931531711163	0.0205716531873311	0.176682201632069	1207.36055452183	-0.265402724509123	0.0234761997807234	-11.3051825673697	1.23696625102851e-29	7.58614966539861e-28	-0.175016113112612	-0.68777313151224
LINC02609	0.100703072342938	0.049936538476296	0.0437350794193594	266.642321674907	0.0773861108629514	0.0897150524341934	0.862576666493225	0.388370264009423	0.466193158412626	0.848518628196729	0.049545954414416
LINC02788	-0.117036359439844	0.101623886153904	0.24946002771762	21.5388580558284	-0.11433647613209	0.169308251016112	-0.675315440599583	0.499475376026851	0.574629286075755	-0.885881523177809	-0.362838312538854
LINC01763	-0.0673885745920695	0.0880203351065328	0.443912951268928	35.8154905242583	-0.127486315926695	0.143912543765022	-0.885859651920629	0.375693160639136	0.453614513499721	-0.490412843709162	-0.391122862258555
ZNF644	0.0154203041304808	0.0129371580403205	0.233285136923089	4623.11540161092	-0.115536382029383	0.0241012373081855	-4.7937946318691	1.6365581169285e-06	6.19180961409101e-06	0.169200027582002	-0.365419241169244
HFM1	-0.0331880721539918	0.130560650444744	0.799343684756693	44.406128149518	-0.815483232697285	0.343906745361675	-2.37123360822617	0.0177288216425395	0.0312966517320998	-0.217989258692817	-1.87096469328855
CDC7	0.0696997110139257	0.123833801920845	0.573537823873311	31.2801825027156	0.400271157319006	0.255412975417305	1.56715279114158	0.117078982129894	0.166617878016904	0.601561822339893	0.744053134188682
TGFBR3	0.389488640003407	0.348835716967762	0.264191538209655	12.8085746958318	1.45344655669722	0.838012119089703	1.73439801595714	0.0828474868736936	0.123461760387815	3.14883570059899	3.00937289568884
BTBD8	0.00692841657844445	0.0205819878856325	0.736399428029886	1968.42029113347	0.158877501145421	0.0424498446349817	3.74271101606094	0.000182045546269938	0.000487865375336091	0.101558025694165	0.224829251867043
ENSG00000273487	0.432630169567169	0.095138011061664	5.43138565995169e-06	32.1263574911119	0.857662539758589	0.135796192962879	6.31580695338814	2.68755368170884e-10	1.79034149552499e-09	3.49247890198552	1.72787571302217
C1orf146	-0.00329161542396436	0.113278790351781	0.976818612057278	15.651008703522	-0.0685892733198181	0.153626345774737	-0.446468169075576	0.65525910061627	0.717968804648262	0.020150515318581	-0.264438708232506
GLMN	0.00341937141211545	0.0318611043974138	0.914534180078	432.286087154643	-0.175812479573788	0.0495245591311241	-3.55000594974095	0.000385222444935175	0.000974445007811216	0.0736067794829012	-0.495069663116118
RPAP2	0.013111399555691	0.015198188084539	0.38830522972901	2019.61580794813	-0.0904894603631841	0.0261670849682586	-3.45814065544368	0.000543917333849771	0.00133786425967255	0.150808483105024	-0.311544752030317
EVI5	-0.0201928801170834	0.0166639764321858	0.225601046381558	2985.62034807024	-0.245710075863461	0.0339304607641959	-7.24157793114142	4.43494203907314e-13	4.26708082091842e-12	-0.114476253026301	-0.645415375947844
RPL5	-0.0658475971234056	0.0336114219370871	0.05010295656629	715.96614152521	0.208334837257692	0.0568481814351334	3.66475816812913	0.000247572399652033	0.000648315898760326	-0.478138210984018	0.331209139692404
DIPK1A	0.0250342516078502	0.0161402576820171	0.120891113586138	3332.9355903948	-0.0783537157354196	0.0358414394420409	-2.18612078519126	0.0288067696989278	0.0482358702166295	0.245779780838136	-0.28544146273774
MTF2	-0.0429211863244483	0.0230557117321117	0.0626553736177381	915.742254328104	-0.213499692069976	0.0388757903514087	-5.49184184141584	3.97763525948156e-08	1.94447386988034e-07	-0.295518232440789	-0.576132691433978
TMED5	0.0308189099004195	0.0329817788825943	0.350086095635993	543.259357908305	0.313513651415768	0.0419082983912863	7.48094442987347	7.37903784969651e-14	7.79688698094438e-13	0.291857388996364	0.557442724662307
CCDC18	-0.06137459005099	0.0422942541918287	0.146742815299783	478.004033980741	0.0247992292564149	0.0561768059731446	0.441449612999895	0.658887531583198	0.720998646451388	-0.442508540786125	-0.0635654059243156
CCDC18-AS1	0.00513344883772504	0.0194047852425814	0.791359600361555	2633.0123113159	-0.178267489694407	0.0479154910203759	-3.72045628455731	0.000198863163688415	0.00052969778148744	0.0872602372976104	-0.500350248804127
DR1	-0.00439535013812331	0.0320052191922141	0.890768146165429	233.474883242604	-0.0429890871338977	0.0509514091542688	-0.843727148031117	0.398821893495288	0.476531132197562	0.0113587331427905	-0.209374178905969
BCAR3	0.0969550258562587	0.103081430501394	0.346926630570921	61.8277631902243	-0.721994297724486	0.197364947174412	-3.65816882917136	0.000254023701378952	0.000663921281804025	0.818663620582214	-1.66987536666687
ENSG00000260464	0.315615865149393	0.111067235142169	0.00448786341537255	9.98521513920522	0.563660753788378	0.172306727703694	3.27126375911261	0.00107068001090797	0.00248639314064952	2.56040322954764	1.09549476672598
DNTTIP2	0.00976681607811259	0.0584841770066218	0.86737060701613	151.752979616859	0.489031947344175	0.0873147913213219	5.60079157200889	2.13375173609403e-08	1.08575588776006e-07	0.124167253988638	0.934972492739111
ARHGAP29	0.103986588894797	0.133260149195562	0.435197998303547	18.3114557921294	-0.33334570097839	0.256305894493154	-1.30057758381867	0.193403084031847	0.25773363424393	0.87467342963971	-0.833914569435914
ABCD3	-0.0229825888725434	0.0196437358589462	0.24201289375263	1184.42584503665	-0.143113862746705	0.0373033581828856	-3.8364873758836	0.000124806608441172	0.000344415971060125	-0.136697635934049	-0.424736817404145
SLC44A3	-0.0089311727701457	0.121582673617741	0.941441974246697	31.8651132388582	-0.563278574363029	0.214495706100481	-2.62605990862661	0.00863796127947517	0.0164577276604383	-0.0247712934453003	-1.32848696659241
CNN3	0.0487982348813982	0.033168234431549	0.141227839809442	430.864681184352	0.223759469951602	0.0625769939140678	3.57574654766693	0.000349229872798766	0.00088942819353715	0.435071430262578	0.364386638213567
CNN3-DT	-0.0211229959443037	0.055464843731701	0.703325122214891	202.816166693947	-0.541188722095392	0.0580317670313268	-9.32573226321451	1.10219843047967e-20	2.7736815596289e-19	-0.121885076583516	-1.28097296379664
ALG14	-0.0307021797616088	0.0250090674043089	0.21958141450665	731.418046286095	-0.0301538521655294	0.0482569779100204	-0.624859936769228	0.532062988691759	0.606274655794859	-0.198187920431078	-0.181766326088187
TLCD4	-0.0339863885029292	0.0371599948510936	0.360403676687189	353.046793030418	-0.170761729745656	0.0815648408880603	-2.09357031640643	0.0362982741127509	0.0593080324115185	-0.224348235498742	-0.48420579048596
RWDD3-DT	-0.112228290489711	0.0442770869043063	0.0112549769049863	285.052385610442	-0.0873193624441387	0.0850708401154802	-1.02643117577781	0.304688389235013	0.379939879651794	-0.847582922659514	-0.30472605358166
RWDD3	-0.0308787657020459	0.035307993860598	0.381816341845861	331.810748105835	-0.171772088910014	0.0642831503374182	-2.67211684568029	0.0075374397557591	0.0145826928431518	-0.19959451306943	-0.48637901498644
ENSG00000228852	-0.136273364826567	0.0817126522208956	0.0953724401762983	80.4854848032112	0.223126801799333	0.129305321110396	1.725580972873	0.0844228248537037	0.125532074256864	-1.03911359869829	0.363025805375414
PTBP2	-0.00219947424738081	0.010765806763776	0.83811762373266	9235.41449555896	-0.176099262375245	0.0281521844013576	-6.25526104350017	3.96851545371618e-10	2.57425151842388e-09	0.0288499493461234	-0.495686516441578
DPYD	0.00559396062109229	0.0106202809081852	0.598385019436087	24112.8197637458	-0.2713058354763	0.0385715566971418	-7.03383162900461	2.00937581464161e-12	1.78905846643725e-11	0.0909284369445109	-0.700470383970065
DPYD-AS1	-0.0264199343396943	0.0287206540524778	0.357628573138203	2558.55461527981	-0.412417543659515	0.0709359309815264	-5.81394418812829	6.10177654065452e-09	3.35607276648104e-08	-0.164077759275698	-1.00399355904157
DPYD-IT1	-0.125611553512641	0.0753671042746671	0.095581462026552	14.0595866716742	-0.364802954407427	0.126722247150592	-2.87876014362267	0.00399241853045143	0.008216240880455	-0.954187101897069	-0.901577313815803
MIR137HG	0.135003878311841	0.162302175993367	0.405518614895872	32.4263250963809	0.990767582354717	0.306962961903779	3.22764536871156	0.00124813604547694	0.0028643603608093	1.12174117947115	2.01417701053287
SNX7	0.142891023395441	0.0702253958973907	0.0418761790442265	74.4257929544474	0.108215111431962	0.138392396499988	0.781944053060545	0.434247453843252	0.511462553076191	1.18456611437112	0.115857362996037
AGL	0.0419321014295215	0.0367927748742582	0.254418376468217	467.147573126349	-0.147726886769105	0.0614754726077637	-2.40302157108507	0.0162602282427252	0.0289989225599797	0.380379348076138	-0.434659166980852
ENSG00000228084	-0.123901716444807	0.0744328895148423	0.0959906312810345	15.8088377979813	-0.256929835250095	0.11576603216764	-2.21938880031785	0.0264602849395644	0.0447597066100839	-0.940567420588099	-0.669548433625441
SLC35A3	-0.0747072660745772	0.0234481659401609	0.00144224630026031	795.017261676671	-0.251255434011934	0.0377877581860322	-6.64912252203433	2.94845487488805e-11	2.24656379259498e-10	-0.548709770045353	-0.657343122651525
ENSG00000288826	0.0360031170222967	0.0455552519870228	0.429342315865344	263.98279279507	0.324539981417633	0.0731899702879984	4.43421387029652	9.24088574604612e-06	3.1206225642212e-05	0.333152112434013	0.58115972684902
MFSD14A	-0.0178314930169151	0.0162481168284149	0.272444801687686	965.568043498619	-0.0530958296143145	0.0309968939187143	-1.71294032729705	0.0867235182146547	0.128514719682746	-0.0956666597870227	-0.23111320117975
ENSG00000241073	-0.123794523467434	0.0592637920196996	0.0367191744654112	144.848647928318	0.215441835436589	0.0684786952128737	3.14611478455984	0.00165455057008412	0.00370588903068261	-0.93971357654773	0.346495884359156
SASS6	0.0890243369558818	0.0287496151719301	0.00195793361654848	296.611997487024	0.218226435315961	0.046526017020393	4.6904173039422	2.72648407925815e-06	9.95265988557501e-06	0.755491838068149	0.352485398677794
TRMT13	-0.0300509779527859	0.0205095571309228	0.142861374725314	1263.22312301655	0.0555213780174883	0.036412687634677	1.5247811030739	0.127313704763741	0.179421692234936	-0.193000782269881	0.00251617055885705
DBT	-0.0576642367055303	0.0274254469798623	0.0355023708692258	514.3861586021	-0.227092469215007	0.037777630384547	-6.011294697507	1.84047485685127e-09	1.08656778825888e-08	-0.412953777318027	-0.605369973940278
ENSG00000285530	-0.205402225651346	0.0589726977678529	0.00049581833596546	196.283242755028	-0.397270598426945	0.0586760312841001	-6.77057718003155	1.28269634325471e-11	1.02967935289188e-10	-1.58975849428365	-0.97141335029196
RTCA-AS1	0.0479710267178164	0.0381568657921036	0.208679183071897	352.071164542781	-0.292323190351023	0.0532488143081825	-5.48975961528787	4.02481128893939e-08	1.96643983309184e-07	0.428482316143985	-0.745677506506616
RTCA	-0.0525553635189685	0.0369639757245026	0.155084454463737	468.103626013168	-0.715010526757977	0.0454767642926369	-15.7225461810999	1.05977709084937e-55	7.74520423895749e-53	-0.372259125202989	-1.65485367665249
CDC14A	0.366829513160592	0.100651875718132	0.00026787330879264	75.023752857791	0.660519826419703	0.190231603460406	3.47218766180027	0.000516235333332352	0.0012747807611783	2.96834476836674	1.30383306578031
EXTL2	0.037531489256617	0.0418799320935441	0.370162606620977	268.074148310123	-0.189541335682319	0.0658810362181549	-2.87702420245308	0.0040144480397885	0.00825382940076079	0.3453263383556	-0.524599643652892
ENSG00000273204	0.0450290912444115	0.0584727463258549	0.441248394001213	50.0951659326423	0.270503285672985	0.0894546253504142	3.02391614311011	0.0024952559212743	0.00537873772387259	0.405048373616304	0.46492989961531
SLC30A7	0.0347395164479995	0.0181474157461348	0.0555824080573922	879.815311340196	-0.0412157499892525	0.0299068045103973	-1.37813954596599	0.168160207897103	0.228327144025018	0.323086921166662	-0.205559832615751
DPH5	-0.00917841378054962	0.0283436359434987	0.74606956970724	441.983920553832	-0.0477111847926377	0.0443994778388248	-1.07458887164923	0.282558836334234	0.35650136594033	-0.0267406879750809	-0.219531139606336
DPH5-DT	0.00971767980853255	0.0601584052778436	0.871672154487123	144.059900101138	0.0567611064630049	0.0781631981031199	0.726187103912004	0.467724076650089	0.544096054147934	0.1237758597763	0.00518275520200458
OLFM3	0.570815779881703	0.292280626635281	0.0508229536800557	25.0299816171383	-0.304212946249042	0.65105728163189	-0.467259878403518	0.640313957918366	0.7047247160157	4.59319429140752	-0.771251688177681
ENSG00000233359	-0.0907229935513435	0.129601010464648	0.48391628788572	218.735340967271	-0.670222971566094	0.498522916980461	-1.34441757587719	0.17881339344867	0.240686587452205	-0.676282805083803	-1.55851821922978
RNPC3-DT	0.0853756806007151	0.0824096265200619	0.300206062680733	42.5527709732793	0.127451427845158	0.141753774074773	0.899104300234919	0.368597107799957	0.44655292656522	0.726428521043294	0.157233574152325
RNPC3	-0.00417003661035227	0.0171435917147422	0.807818154952993	1813.43516314526	-0.101959534538483	0.0461242486493905	-2.21054082232362	0.0270676506315552	0.0456155449728554	0.0131534646412298	-0.336216222433554
AMY2B	0.0205177713933282	0.0428126399551443	0.631763883195784	412.725978849209	-0.753135675492718	0.0750328086909065	-10.0374181459103	1.0437017627727e-23	3.47372465256798e-22	0.209803825984163	-1.73685868065271
PRMT6	0.332423970073114	0.071077615140797	2.91222785614372e-06	69.2672570720366	0.463621074429556	0.147330060490732	3.14681927697111	0.00165056946673987	0.00369791652147366	2.69428793515807	0.880315165379926
SLC25A24	-0.076847598975347	0.0562175192843465	0.171635062296749	198.773647287801	-0.139225614473129	0.148790695860583	-0.935714519431939	0.349420192949221	0.427185487163124	-0.565758559401938	-0.416373418812657
EEIG2	-0.0992102722736685	0.0696895476752021	0.154561330783863	56.8247160726584	-0.326335105273916	0.131326991599124	-2.48490505493384	0.0129585991207098	0.0237028706537279	-0.743888095408265	-0.818835180951708
HENMT1	-0.201021069096903	0.0696756963674439	0.00391294389502524	31.5084107837314	-0.460150062838305	0.12453210042188	-3.69503173301859	0.000219859326762453	0.000580598101688261	-1.55486045799778	-1.10666346476263
ENSG00000285923	-0.165170080208723	0.0866705795039039	0.0566862083871197	22.6483414871572	-0.286621323521908	0.142930910061769	-2.00531377990977	0.0449295125819508	0.0716226166215956	-1.26928994812055	-0.733413118624917
ENSG00000290126	0.271827626139561	0.0718216419916234	0.000153857427919659	28.5392269288951	0.505356830422484	0.10570462223601	4.78083947260277	1.74564714355832e-06	6.57193623052434e-06	2.2116086738475	0.970086378102656
PRPF38B	-0.052548104143364	0.0254994422736246	0.0393264158958676	1039.40116891917	-0.302771468119077	0.0557535808574702	-5.43052954559259	5.61870757911744e-08	2.68827416633169e-07	-0.372201300756382	-0.768151151557184
FNDC7	-0.212942515711292	0.100871539655342	0.03477001507638	26.6759730077539	-0.21000238725282	0.171488798511601	-1.2245836992007	0.220732112743739	0.288863781058359	-1.64982056073759	-0.568610189751
STXBP3	-0.0116669695115875	0.0138727543721639	0.400348617502147	3195.65612352018	-0.113874720289632	0.0240069460445545	-4.74340718216686	2.10153256045559e-06	7.81944868697306e-06	-0.046563241020603	-0.361845102257331
AKNAD1	0.0120742498514023	0.0480118936938324	0.801439499791022	152.165331015973	0.343349921705836	0.0700765902239912	4.89963796195506	9.60134113652892e-07	3.76245584304552e-06	0.142547082818507	0.621618827462899
GPSM2	-0.0332700299806753	0.0137200877957736	0.0153120227553741	2780.03449714928	-0.0584407928572475	0.032829397939048	-1.78013599170324	0.0750537075933027	0.113193639826873	-0.21864209252196	-0.242609909957658
WDR47	0.00689181341972854	0.0252595345736108	0.784976149023995	470.963164767509	-0.109613787140502	0.0457098765958577	-2.39803288268854	0.0164833854325358	0.0293521401509319	0.101266463786898	-0.352680079915513
TAF13	0.0714140867144181	0.0379653657856182	0.0599674986937063	182.366706757514	0.310816393100509	0.0472259884931186	6.58146929303128	4.65821723308973e-11	3.44456704335556e-10	0.615217656058671	0.55164107702884
TMEM167B-DT	0.10256249741843	0.0672713483318349	0.12735667235583	54.4038742104741	0.54106544562015	0.0969111363362435	5.58310908400522	2.36256454577798e-08	1.19215713846219e-07	0.863329850518741	1.04689355733494
ENSG00000270066	0.0749738297934436	0.0900473420900429	0.405067772910959	69.4644405977833	0.484081990548785	0.200689635641446	2.41209262751192	0.0158612513471278	0.0283652476171107	0.643572735726903	0.924325420130135
ELAPOR1	0.0419021173489548	0.0653875112294819	0.521634743991077	219.057835396257	0.757764906924637	0.11618357055042	6.52213478493324	6.93136832936874e-11	4.99696672820089e-10	0.380140510335781	1.51300164558816
SARS1	0.0246505663531898	0.0281947051198617	0.381956141620466	666.819166764663	-0.0129488756417818	0.0468158754208199	-0.276591552019193	0.78209375223717	0.827867933963117	0.242723541743937	-0.144759410299609
CELSR2	0.0453789380663452	0.0304539958666453	0.136202788677736	727.016334804514	0.517895558527645	0.059283134657076	8.73596785196023	2.41578678396109e-18	4.51736675806797e-17	0.407835073186298	0.997056461696965
PSRC1	-0.0464887070203576	0.0278847840773008	0.0954803813041281	859.515208785293	-0.109922733278199	0.0800046096004515	-1.3739549986827	0.169455653555198	0.229854780245779	-0.323935264598701	-0.353344605303569
MYBPHL	-0.00874488072198957	0.0603492967901942	0.884786325192192	91.7001651972705	0.178378969070838	0.0993799883805181	1.7949183933071	0.0726667029438104	0.10997186968373	-0.0232873869526803	0.266775788688725
SORT1	0.0149636677695503	0.0107782374313484	0.165038913686079	13047.3819511451	0.263550867321556	0.0369610052913599	7.13051133874772	9.99967373303534e-13	9.25563468482532e-12	0.16556269755392	0.449975647274241
PSMA5	-0.0130331049153708	0.0247165195737514	0.597982910528788	321.87772384707	-0.0677982593117162	0.0394766048396001	-1.7174288312582	0.0859008475643889	0.127448897502908	-0.0574451719217715	-0.26273728255808
ATXN7L2	0.113301059366799	0.0801140320692737	0.157289283113405	32.2213599016473	0.399571899209358	0.128504451527665	3.10940122664416	0.00187466953430712	0.00414492671520824	0.948867703338052	0.742549070178916
CYB561D1	0.0574387038908208	0.0522806199319328	0.271915745080432	187.420087893695	0.682483109245082	0.0612324122787288	11.1457818473398	7.50819396877301e-29	4.1940675863783e-27	0.503896955502489	1.35107482497932
GPR61	-0.138936583893636	0.133240830347315	0.297065109104711	9.54506073945262	0.0536174616885304	0.215003466213768	0.24937952225952	0.803067223740237	0.845943132809066	-1.06032742990584	-0.00157904405285673
ENSG00000290117	0.368101025743227	0.0666795065138399	3.38128444900675e-08	23.8275209225886	0.587657740369713	0.104327844677196	5.63279862809398	1.7730845036385e-08	9.10685276539366e-08	2.97847298261688	1.14711090583372
GNAI3	-0.00779847071171784	0.0245624995354257	0.750868035219856	481.501660736883	0.01949701575311	0.0392530272456804	0.496700945664149	0.619399955469578	0.686095528194087	-0.0157487723267581	-0.0749701624689716
AMPD2	0.0558081441573376	0.0694909742827348	0.421917414184341	90.7991430748415	0.552591383981037	0.124590599791805	4.43525743438458	9.19623273412104e-06	3.10793684309216e-05	0.490908756601521	1.07168518839105
GSTM4	-0.00372991686995845	0.0727538575845059	0.959112272440838	59.8089433282904	0.243306171861709	0.135613155047093	1.79411924880901	0.0727941373262967	0.110155221180506	0.0166592317781785	0.406430470736868
GSTM2	0.286741856966069	0.177050460240615	0.105329239775011	11.5414860187903	0.624250999316189	0.368504345944568	1.69401258407436	0.0902628918053621	0.13333427002409	2.33040775397431	1.2258209029321
GSTM3	0.0877112119357251	0.195023534129969	0.652893016149189	10.1376851756183	-0.642248461453612	0.439748304037598	-1.46049104807622	0.144155166048244	0.20000645566257	0.745032160576176	-1.49834665558188
CSF1	-0.0206163095569449	0.0400940456050048	0.607113016781278	431.544663452733	0.344768928898385	0.0853341203221633	4.04022362446314	5.34002598138614e-05	0.000156943793085645	-0.117849073826737	0.624671030388346
AHCYL1	0.108327954459815	0.0269324504663601	5.76547741198573e-05	694.3325978771	0.257937311569038	0.049198944726644	5.24274073361069	1.58208773075171e-07	7.06102259475445e-07	0.909254511401008	0.437901211443352
STRIP1	0.0558207745447897	0.0307967655104785	0.0699007682440915	274.597034597803	0.0656552793392269	0.0412262915818304	1.59255845772369	0.111259279170086	0.159552592318151	0.491009363761784	0.0243136099395912
ENSG00000258634	-0.0187158523204792	0.0618741789688201	0.762284321527189	44.096801322511	-0.268900979368256	0.0999654267962487	-2.68993979204765	0.00714649113341878	0.0138891362304892	-0.102711010446949	-0.695297676680914
ALX3	-0.0840007795894313	0.0897523042117987	0.349315508926521	10.752088836744	-0.123917952147435	0.139181672509826	-0.890332397311055	0.373287430142692	0.451268972686113	-0.622737111418433	-0.38344751683162
RBM15-AS1	0.10551475345582	0.0504567217387833	0.0365107485438252	87.9298945866672	0.183329051822063	0.0880926622812988	2.08109332916576	0.0374253643263701	0.0608773894356424	0.886846001342785	0.277423132221466
RBM15	0.142564616824269	0.0376814203380988	0.0001546884308857	231.027152944637	0.376919309469676	0.0410719457711851	9.17705023203725	4.4306163236183e-20	1.01851913913847e-18	1.18196612776412	0.693824651419464
LAMTOR5-AS1	0.0719840772457395	0.0331109480444588	0.0297031479166855	524.347391510486	0.323202268926238	0.0390481936578743	8.27700947598281	1.26307176890671e-16	1.94848538492732e-15	0.619757907016946	0.578282384154012
SLC16A4	0.0127183611330444	0.0684159511555005	0.852525064188574	169.444174739001	0.662532875203231	0.073713568973656	8.98793647394836	2.5191557212042e-19	5.23530703198125e-18	0.147677741492663	1.30816301803032
SLC16A4-AS1	0.119142482937207	0.0708118473243722	0.0924676845493221	91.5884970714028	0.785235081351767	0.110512021138011	7.10542684194639	1.19951232346354e-12	1.09580448716409e-11	0.995397474458544	1.5720884121594
LAMTOR5	-0.0385505209767771	0.0528214060572157	0.465495560390415	186.07365429845	0.337490934931641	0.0598685276646313	5.63720118226695	1.72836153863144e-08	8.91369049914595e-08	-0.260703763703814	0.609016483608506
KCNA2	-0.160924134020043	0.0996346751418089	0.106279978793507	87.1340294343756	1.2030627037154	0.262012879295551	4.59161666766139	4.39825660081391e-06	1.56259713952352e-05	-1.23546892795861	2.47081161667005
ENSG00000232811	-0.0892374119365881	0.0972037486236971	0.358595325998598	16.0137835288201	0.109521429708421	0.153517591123722	0.713412898852462	0.475590293627248	0.551819392089827	-0.664449427195311	0.118667178538841
DRAM2	0.00546761055638021	0.026159564956035	0.834440435586209	459.305719153239	-0.105591845624762	0.0433789463475246	-2.43417266935963	0.0149258730138371	0.0268540170953639	0.0899219974146171	-0.344029114843045
CEPT1	-0.00529047360786006	0.0220143956940828	0.810083105795781	740.807338554468	-0.099397626399193	0.0385171727959533	-2.58060545943382	0.00986272271264775	0.0185295797322024	0.00422864067998333	-0.330705705250464
OVGP1	0.021297262506671	0.0916564162116011	0.816258603612407	32.7357979600095	-0.416115906018443	0.153474813620116	-2.71129767942525	0.00670204277838243	0.0131286386344458	0.216012850660619	-1.01194852394278
ENSG00000260948	0.03747550757041	0.0667095453011814	0.574271852786337	24.1324563715182	-0.11516009405237	0.102331664797074	-1.12536128754218	0.260435968600515	0.332681297010635	0.344880417080631	-0.364609867354735
ENSG00000243960	-0.21210482248705	0.0708276498733733	0.00274749737495418	21.8557957077919	-0.59323964986064	0.110454695537287	-5.37088665153556	7.83504475338084e-08	3.66764571588738e-07	-1.64314792802685	-1.39293151822228
WDR77	-0.0912227797333685	0.0654540943689268	0.163410946722901	46.7725736785721	-0.398656348817312	0.0869980281807115	-4.58236074028283	4.59755878784518e-06	1.62812802622258e-05	-0.680263844359334	-0.974394019747074
ATP5PB	-0.00198405561753865	0.0417215740786285	0.962071160556838	295.71272780751	-0.04484956437388	0.0543781698482832	-0.824771493763245	0.409501333478167	0.487058614579715	0.0305658631847333	-0.2133759585336
C1orf162	0.0651863195429613	0.0935080179476723	0.485727631404398	36.3748340926402	-0.494303691830627	0.170217859631223	-2.90394728791407	0.00368490194582956	0.00763714759894251	0.565610470826023	-1.18012595802722
TMIGD3	0.0528608337854464	0.0801556476336862	0.509589288546967	169.46268819501	-0.99030001667059	0.20158046433251	-4.9126785174831	8.98405196870831e-07	3.53636156937037e-06	0.467432000401223	-2.24698554946354
RAP1A	-0.0247419227510755	0.0166595058586987	0.137503177491998	3289.38724593051	-0.255234997268571	0.029917649862175	-8.53125156703122	1.44772830273849e-17	2.47980023730793e-16	-0.150711583340179	-0.665902934524005
INKA2	-0.0604973790694371	0.0456889246057178	0.185464936981796	471.977327943373	-0.154079597179239	0.0647640892148806	-2.37909000260961	0.0173554378469127	0.0307272009523416	-0.435521129977087	-0.448323482003459
DDX20	0.0881672218138354	0.0592945377201799	0.137031540959598	53.8583995660497	0.156850800129211	0.102166874955859	1.53524124327946	0.124724580935985	0.176368038505093	0.748664500364826	0.220469934449086
KCND3	0.0652354016783389	0.159068349411805	0.681725806613403	101.589256617899	0.32976225771963	0.427456552152361	0.771452106791175	0.440438999853422	0.517712106783878	0.56600143383319	0.592392543067395
CTTNBP2NL	0.0578453672316172	0.0340476929346184	0.0893283873046924	465.342244843266	0.0405282816264856	0.0662016282446792	0.61219463480104	0.540408990884708	0.613910213738198	0.507136226194347	-0.0297331181737389
WNT2B	0.0298155565890537	0.041320201530459	0.470556823695424	253.388963437437	0.0540353422332158	0.0630681378709571	0.856777194591932	0.391568031576642	0.469228890746348	0.28386519336663	-0.000680207015473192
ST7L	0.0367808225321264	0.0176550911682201	0.0372240358560079	1287.22090573609	0.0643632597752269	0.022425594988536	2.87008036166397	0.00410367490706243	0.00842050279245145	0.339346913912686	0.0215345501055864
CAPZA1	-0.020080342549751	0.0201417499492634	0.318788179208652	1087.03838141018	-0.165311318602535	0.0274322047958223	-6.0261768907365	1.67883436840375e-09	9.97180996335988e-09	-0.113579836735423	-0.472482269334495
MOV10	0.020834386551885	0.0939871206394758	0.824568619409055	44.0814459788511	-0.538328535705648	0.183286640794054	-2.93708550374126	0.00331312741837541	0.00695001233392578	0.212325819242032	-1.2748208672379
RHOC	-0.0903732992017163	0.123964612932693	0.465986383627087	23.129123839968	-0.392840085484206	0.235710833776077	-1.66661870899578	0.0955902463107199	0.140153215772802	-0.673497320029661	-0.961883571559286
SLC16A1	-0.0794631413256397	0.0409064519543931	0.0520696275901931	426.725510126765	-0.521534973057898	0.0786069912289611	-6.6347148631959	3.25130423440373e-11	2.45809811514834e-10	-0.586592622442939	-1.23869887905398
SLC16A1-AS1	-0.0123614930697947	0.0205754740615777	0.547981354427828	1817.22803100314	-0.258202782901638	0.0419200338574168	-6.15941255629388	7.30152840810726e-10	4.58153338853239e-09	-0.0520954579214425	-0.672286470871751
ENSG00000287807	-0.13823105304324	0.0580198563262454	0.0171965419428563	157.695722800183	-0.308455574315202	0.0729527828772952	-4.22815363786762	2.35616884412706e-05	7.39570535540239e-05	-1.05470753458551	-0.780377337337966
LRIG2-DT	-0.0669820572446551	0.0383767335164079	0.0809184088159726	499.37413413784	-0.029115169619357	0.0512055301127022	-0.568594242756108	0.569631532792368	0.641457183177846	-0.487174735925381	-0.179532179621076
LRIG2	-0.0432259776887517	0.0193127657764224	0.0252075251717171	1026.10842059951	-0.293876095272179	0.0264675318778965	-11.1032678312404	1.20939512227547e-28	6.56742738226371e-27	-0.297946043444323	-0.749017715751629
MAGI3	0.102404962701578	0.0878132565885336	0.243546744628756	108.998542768474	-0.0397267304994068	0.202003489337848	-0.196663585513438	0.844090808081045	0.87912551355273	0.862075010113779	-0.202357037262197
PHTF1	0.130459491421348	0.0802559079998933	0.104046744941991	64.4315225328526	-0.51523950441493	0.163187054678734	-3.15735525363382	0.00159207255622802	0.00357782865294549	1.08554293441171	-1.22515768778305
RSBN1	0.0665707024453789	0.0234430225772926	0.00451586881480737	539.394533514295	0.178355283916593	0.0342979071258248	5.20017980287489	1.99095830523152e-07	8.73253530226577e-07	0.576637751901637	0.266724843283054
PTPN22	0.0177334252426797	0.0954345168710146	0.852587700524713	25.5846823859821	-0.146489079671589	0.146398842957601	-1.00061637586859	0.317012309961239	0.393071957918855	0.187625158823951	-0.43199671504684
AP4B1-AS1	-0.370870447718849	0.0784802452604923	2.29376458257806e-06	74.8502337218394	0.00831757315732522	0.0944943551624467	0.0880219050442362	0.92985926600658	0.946863949245597	-2.90779311507689	-0.0990165010463252
BCL2L15	-0.169282605073556	0.0658040825506557	0.0100959851959736	24.6949150887965	-0.412703265519904	0.0951737558823404	-4.33631374210042	1.44892093525974e-05	4.70979859237505e-05	-1.30204820274489	-1.00460813034376
AP4B1	-0.0566126526579362	0.0461156616369851	0.219588476672157	157.90210343425	-0.251224438342301	0.0791827245953848	-3.17271778189032	0.00151019246844641	0.00340867017070518	-0.404577400488175	-0.657276452747366
DCLRE1B	-0.0414232572218731	0.0737425711963942	0.574301444796334	16.7598648424336	-0.0124377686665739	0.119182198390165	-0.104359282129169	0.916884234343792	0.937564932355343	-0.283586500824778	-0.143660048567591
HIPK1-AS1	-0.0906516371825205	0.0592119183514587	0.125776946881736	56.8825767745281	-0.151507742083361	0.0788710971635706	-1.92095390494125	0.0547375189857584	0.0853267048533773	-0.675714417006941	-0.442791569488367
HIPK1	0.00163495746589698	0.0248618387867118	0.94756752732684	425.28682584016	0.0549123415430334	0.0404750432060893	1.3566963045211	0.174877727180414	0.236150229790166	0.0593930571768578	0.00120616810164847
TRIM33	0.0135342913453586	0.0168156837649184	0.420899782955377	1527.24134796854	-0.230660321027967	0.0214466336878771	-10.755082796903	5.60836312289824e-27	2.59553269592705e-25	0.154177021260971	-0.613044218157124
BCAS2	-0.000307950187068387	0.0448667258671809	0.994523630467699	268.010195058225	0.168379444286248	0.061448655465518	2.74016482558734	0.00614083800264635	0.0121309042196663	0.043916855646344	0.245267385517215
DENND2C	-0.141994946657931	0.0604684199932852	0.0188618737814891	67.4308182901913	-0.149693838658596	0.0920066462537378	-1.62698940515414	0.103739347993417	0.150292241166641	-1.08468877225858	-0.438889967460823
NRAS	-0.0232103714153397	0.0376095817621244	0.537142490014867	130.272749353854	-0.132413669047803	0.0545161921313174	-2.42888697598042	0.0151452528883193	0.0272124293854866	-0.138512034334338	-0.401721315663112
CSDE1	0.032247205430876	0.0173134546815039	0.0625253572173811	1300.36799250686	0.0239685656847276	0.0284627359451804	0.842103363882214	0.399730098518715	0.477216575552564	0.303234455446609	-0.065352115531483
SIKE1	0.105321111542361	0.0265872370992126	7.45300145244194e-05	214.37430972032	0.177729571574483	0.0405966860424995	4.37793300143817	1.1981016622943e-05	3.96279523979674e-05	0.885303549609232	0.265378971992826
CASQ2	-0.260112686982422	0.127828762106175	0.0418657081294184	14.4044069077126	-1.19918667061365	0.169500280285272	-7.07483591528816	1.4962569810702e-12	1.35419749473537e-11	-2.02555384672607	-2.69628873805894
NHLH2	-0.138749745615725	0.050471792719543	0.00597673150428351	68.6101314606044	-0.305569114822614	0.0830509432800026	-3.67929734154133	0.000233877457444664	0.000615485461902386	-1.05883917242837	-0.774168728844839
LINC01649	-0.245353875980082	0.113302480395191	0.030351201478489	26.9420464358894	-1.10943022182407	0.115510778094898	-9.6045601988121	7.64837472353761e-22	2.13217618809626e-20	-1.90799276085852	-2.50322777472353
SLC22A15	-0.0475435834887049	0.0157019873972262	0.0024628365237609	4756.81404812376	-0.337142778083658	0.0378741316452791	-8.90166357452797	5.50158079041399e-19	1.10789583310977e-17	-0.332337867156276	-0.842081864083683
ENSG00000237993	-0.132657807505447	0.0693764439095532	0.0558576220481583	71.0023053782763	-0.160066825159863	0.0906479043368116	-1.76580833645219	0.077428009443945	0.116354291093797	-1.01031393152864	-0.461201665323275
MAB21L3	-0.011651223383876	0.056271904246478	0.835969066835325	39.4473309473723	-0.2378122895749	0.0956162590668739	-2.48715325087729	0.0128769915011594	0.0235813772113526	-0.0464378154784181	-0.628427691501223
ATP1A1	0.0447398410970489	0.0278491902109159	0.10816317242628	998.352803258398	0.0699414583101521	0.054294926310438	1.28817668727006	0.197684465210612	0.262660822649355	0.402744355941309	0.0335329345932964
ATP1A1-AS1	-0.0371984353124589	0.0244610284440181	0.128329500348026	790.350227526783	0.0784256197728383	0.0384939609490033	2.03734866039731	0.0416151147530015	0.0669168603564033	-0.249933745789905	0.0517818783423889
CD58	0.155911352607818	0.17776333822278	0.38044720802122	15.40831627528	1.3971250990521	0.270915769291609	5.15704605422307	2.50876114704384e-07	1.08090568703387e-06	1.28827934982872	2.88822867690504
TTF2	-0.0327241763302905	0.0358735113549725	0.361658172888122	428.725678019432	-0.28936980901464	0.065918678058981	-4.38979994040119	1.13454990266827e-05	3.77322815563166e-05	-0.214294103523807	-0.739324952973268
TRIM45	-0.340776004437601	0.0812370506320571	2.73070573771152e-05	27.4952870294885	-0.846652343694307	0.0995887963100278	-8.50148184398786	1.87185658227439e-17	3.16609107551521e-16	-2.66807628218554	-1.93800765985578
ENSG00000271427	-0.0735472996324723	0.0844774353652667	0.383964550619507	19.9268246323687	-0.143337663760757	0.139196695667766	-1.02974904018465	0.303127828248401	0.378208998966919	-0.539470074890903	-0.425218200524255
MAN1A2	0.0069784734088946	0.0187397363700384	0.709603174304733	1959.75395084848	-0.0248530407860766	0.0295106721138667	-0.84217128942985	0.399692081906549	0.477208906964083	0.101956752620194	-0.170364585431361
GDAP2	-0.0173483023893119	0.0264298418392908	0.511572772603763	496.564991795957	-0.0896835931866621	0.036692264808427	-2.44420979884743	0.0145169818855267	0.0262124626592689	-0.0918178121492929	-0.309811378044182
WDR3	-0.0286254672963302	0.0416733977785071	0.492145590243323	121.637147937035	0.0293364339905656	0.0595888732531348	0.492313957103096	0.622497414929782	0.689001366685705	-0.181645898691379	-0.0538061392795459
WARS2	-0.0288268083982006	0.0434892998525471	0.507427717179076	268.759480855501	-0.354086290173964	0.0535134328204742	-6.61677398573635	3.67122125848878e-11	2.75773965198686e-10	-0.183249678193799	-0.878526384901437
WARS2-IT1	-0.356950869351576	0.0771409038533745	3.70538693493452e-06	10.9175586307236	-0.530097032338985	0.134196493685634	-3.95015560973434	7.81004002347467e-05	0.000222289751097804	-2.79691692407372	-1.25711537653392
WARS2-AS1	0.0189728025835985	0.033312864795812	0.568993937416658	1216.29562796557	0.393062461968939	0.0703732741228854	5.58539398469049	2.33170994362986e-08	1.17862225969071e-07	0.197497400292113	0.728547644750946
ENSG00000227712	-0.15086671213231	0.0872368652902242	0.0837390116972563	56.8613850458027	0.449799709094379	0.127109560803927	3.53867723442313	0.000402137224581562	0.00101328644148263	-1.15535668599261	0.850586202812842
ZNF697	0.652249280076682	0.190257488030753	0.000607496970482222	18.6711674237471	2.03256560523195	0.296881843181978	6.84637896156573	7.57426725212277e-12	6.24894861722641e-11	5.24185160583475	4.25502468900022
PHGDH	-0.00808795217325702	0.0411854728443692	0.844313718009275	558.047322622984	0.850980145302125	0.0821359228185064	10.3606329131105	3.74475845911319e-25	1.45638721447551e-23	-0.0180546325313285	1.71350226656178
SEC22B	0.1086135606813	0.0249827486679024	1.37671422703202e-05	466.316849619937	0.276218314598848	0.0305185033801775	9.0508473222923	1.41863186578547e-19	3.07574819850149e-18	0.911529503439521	0.47722259841073
ENSG00000290569	0.132914419756899	0.0755061447339729	0.0783548149229979	174.124175856902	0.322753455459756	0.260913697550303	1.23701230901276	0.216082512924273	0.283455783164442	1.10509762894697	0.57731701217946
NBPF8	0.0975313486690396	0.110168606444282	0.375999346001826	27.9934622697893	-0.0395121174828488	0.218287797888304	-0.181009281623093	0.856360290676897	0.88923358366783	0.823254311232702	-0.201895416996692
NBPF26	0.0914629878804261	0.170500427259588	0.591655551770576	12.0906820510661	-0.182591086534398	0.332872469917867	-0.548531654118019	0.583326900388906	0.654316929898409	0.774916875132169	-0.509650057143911
ENSG00000234998	0.467942874588571	0.136581120479806	0.000612276978881907	10.4125966565668	0.944377023057437	0.20786213745105	4.54328544215913	5.53841744206064e-06	1.9378384586823e-05	3.77376171986144	1.91439358339887
H2BP1	0.347143894545094	0.122632059232797	0.00464352234703757	13.9083459930388	0.649544561836876	0.20519547398372	3.16549166132393	0.00154821099382774	0.0034864065774475	2.81153927095605	1.28022590237539
SRGAP2C	0.0678746300362721	0.0304008072432885	0.0255714528679254	433.313658640544	0.154898570798358	0.0636125488962695	2.4350316641288	0.0148904866063821	0.0268096012190455	0.587024167409889	0.216270801346686
SRGAP2-AS1	-0.217566574825522	0.0793761893539239	0.00612608694075475	30.5600328726011	-0.0429439084890366	0.106928742414417	-0.401612396436888	0.687969305262061	0.747135261859733	-1.68665343369045	-0.209277002237143
LINC02798	0.0290398557250175	0.0833505898731474	0.727535206051255	171.152268125688	0.530906907211062	0.195534590639896	2.71515595002217	0.00662445677444371	0.0129955230761372	0.277686359863712	1.02504312499513
ENSG00000290735	0.332442323261482	0.134682990229671	0.0135744386304575	13.9178214923592	0.686425836675046	0.240977563214898	2.84850517831367	0.00439251385361128	0.00894620215888782	2.6944341272025	1.35955540510546
H3-7	0.349639172129563	0.0991442254021884	0.000420977921872078	33.9150618542439	0.797403996586501	0.144021723154423	5.53669251500003	3.08236999070131e-08	1.5307126171263e-07	2.83141536682344	1.59826304952136
NBPF15	0.0701866595910968	0.076957396380253	0.361758360720515	66.349995664682	-0.0809057604655145	0.176992062134429	-0.457115192002594	0.647588251291697	0.71102960423514	0.605440603868081	-0.29093076429447
SRGAP2B	0.289540582669509	0.0715042018455096	5.13752999098658e-05	81.7932859758358	0.541550252516932	0.158703377186143	3.41234233397408	0.000644071731179989	0.0015601461351881	2.35270096124485	1.04793634910965
LINC01145	0.231695597859397	0.135764491082213	0.0878965383712828	20.498676601746	0.781665925796969	0.250871100619303	3.11580697763649	0.00183442304362449	0.00406619236511734	1.89193760942806	1.56441136366878
NBPF20	0.104619575255304	0.0580270912034766	0.0713970658207563	63.3582973577269	0.361310344271827	0.0920671648944386	3.92442131444032	8.69384689964289e-05	0.000245595224061421	0.879715472922781	0.660250664275316
NBPF25P	0.0423600782579382	0.117889402982605	0.719355346326067	16.5626656923604	0.255664372440669	0.253463590858135	1.00868283123064	0.313126768256535	0.388941542045155	0.383788391031349	0.433012249996645
GPR89A	0.0680156580656427	0.0307576051190116	0.0270119963941356	254.001617742445	0.137230049672777	0.0535329050647684	2.5634709998784	0.0103631357858438	0.0193866682683128	0.588147524045321	0.178266827757965
PDZK1	-0.289506495740074	0.0797986257566529	0.000285665714790918	43.235191099753	-0.158566416076371	0.112263667283546	-1.41244643002688	0.157818553558565	0.216260736673221	-2.25968978591418	-0.45797437160831
CD160	0.0318048742362676	0.105890224931462	0.763904830883769	12.7638700615458	0.498880898647661	0.156365779712728	3.19047364176609	0.0014203979693347	0.00322800989662226	0.299711073004554	0.956157021005734
RNF115	-0.0439741193372284	0.0181909235443025	0.0156332906913483	1311.7709441649	-0.28853404467035	0.0235556042557382	-12.2490614775913	1.69951276697662e-34	1.71318700763045e-32	-0.303905354432431	-0.737527271897357
POLR3C	0.017356960917499	0.0314893951715572	0.581496442963923	274.535985380573	0.0719533100256143	0.0370414293269559	1.94250900499815	0.0520755108668169	0.0816222240143293	0.184626437934334	0.0378603120186855
NUDT17	0.351389314764905	0.0903067236138835	9.98052659601941e-05	36.4728539323563	0.897438921062479	0.101501361516086	8.84164416770164	9.4320200026316e-19	1.84024061007962e-17	2.84535610152092	1.81343242338767
PIAS3	0.0816750221777591	0.0532719510466655	0.125233673392208	93.0555947884604	-0.101104057797162	0.0828346173212709	-1.220553206699	0.222255232569788	0.29064018335004	0.696950982333799	-0.334376141124436
ITGA10	0.220034693082599	0.154568643485665	0.154579588283728	19.6426310155145	1.46159217811664	0.221945070889156	6.58537795978622	4.53729657243026e-11	3.35939982610497e-10	1.79905284875587	3.02689365925967
PEX11B	-0.0179480057944799	0.0523501984563281	0.731715041439088	131.053150993725	-0.5314986319351	0.0582548033549071	-9.1236876845509	7.26105987380994e-20	1.63700501525227e-18	-0.0965947405548966	-1.26013013671979
RBM8A	-0.0148733307222502	0.035567680874008	0.675822959540245	271.468303394787	0.198371462166698	0.0505451951235581	3.92463540167918	8.68611927878865e-05	0.000245416449983816	-0.0721034627599649	0.309778492434413
LIX1L-AS1	-0.060125284696865	0.0539448251582801	0.265034724769804	122.140380068478	0.143542501022693	0.0741319516458135	1.93631083272309	0.0528296428404027	0.082661189600416	-0.432557217878894	0.191844547855601
LIX1L	0.105685464516119	0.0436809178963418	0.0155423658690017	154.57304475254	0.191500441569206	0.0560135951802629	3.41882075151433	0.000628931428878019	0.00152668512327457	0.888205797712231	0.294999321984398
POLR3GL	-0.0812247230887798	0.0541452219860585	0.133581442832599	116.121719597755	0.0869888589319371	0.0634525603552059	1.37092748417047	0.170397562655205	0.230828950337681	-0.600624475339922	0.0702009136721273
TXNIP	-0.0566686920006898	0.0317291662054889	0.0740972110497773	1571.38070278539	-0.301627533617001	0.129135092480413	-2.33575186901849	0.0195041774460092	0.034101203389454	-0.405023781025494	-0.76569061418141
LINC01719	0.147334934098128	0.0618602289836684	0.0172310945621019	66.0569365935105	0.350805736625984	0.108190262543375	3.24248900390033	0.00118490520650867	0.00272960826400867	1.21996401787591	0.637655856894721
ENSG00000290578	0.0482453553192039	0.0654128789380572	0.46078714530267	48.5985577219802	0.180760661972012	0.10926550801708	1.654325003859	0.098061495267879	0.143321275476927	0.430667476470147	0.271898673251012
ENSG00000287978	0.137211639167329	0.134684755925358	0.308316224549567	26.6833386926	1.75100023964951	0.217774562459784	8.04042593345977	8.95267314162479e-16	1.22967804936647e-14	1.13932706518145	3.64939376827751
ENSG00000291242	0.0397908774326357	0.0296264464717042	0.17924399772355	834.53559236341	-0.275248556052597	0.0824234013251301	-3.33944670600091	0.000839454564724383	0.00198919657731231	0.363323460706916	-0.708950949354359
ENSG00000289321	-0.0874760100868043	0.0377748695643288	0.0205735773886623	330.197873762474	-0.174733103575757	0.0702744466928785	-2.4864386956954	0.0129028798205222	0.0236164574822039	-0.650419007395447	-0.492747987372578
ENSG00000290557	-0.120448492564177	0.0572224592618283	0.035298586439893	120.812680086861	-0.514452133848433	0.112143600815274	-4.58744083575353	4.48712532745859e-06	1.59255722872569e-05	-0.913060817983985	-1.22346409894214
ENSG00000291243	-0.121966521481858	0.08216151397467	0.137683570130782	42.1061539616456	-0.273330048259632	0.143042698163753	-1.91082838738632	0.0560266383762879	0.0871194359149016	-0.925152654373284	-0.70482434934209
NBPF12	0.0230677743040424	0.0263776965410973	0.381836141949821	705.852951776603	-0.218396500699668	0.0672742683950756	-3.24636010037464	0.00116890882836155	0.00269559043511197	0.230115835610239	-0.586665445392793
PRKAB2	0.0236660624265895	0.0255618152963728	0.354530938787833	341.502949421765	-0.0147268447477049	0.0416595534393153	-0.353504623355055	0.723710163297639	0.778097110717212	0.234881490603527	-0.148583719672352
ENSG00000237188	-0.00868527652371648	0.0347467368285376	0.802618678715894	823.411638026388	0.044224668100283	0.0836228209580672	0.52885884013001	0.596903376516512	0.666519303800587	-0.0228126106126256	-0.0217824032879007
FMO5	0.0370643646989919	0.041656026747714	0.373588343947296	792.098003276056	0.323516696319747	0.122110673497071	2.64937279481558	0.00806413235151807	0.015488508792797	0.341605464755342	0.578958699408332
CHD1L	0.0262170975261481	0.0457147114444846	0.56631048551522	75.2090677386226	-0.168934521468817	0.0802034686453369	-2.10632438125404	0.0351761848551914	0.0576788148415497	0.255201722114235	-0.480275570486191
LINC00624	-0.0428220899934862	0.0440956140849615	0.331489008239977	572.58250301483	-0.0134053141700433	0.0711781900414163	-0.188334574990501	0.850614383353803	0.884239689683264	-0.29472888211497	-0.145741183343863
BCL9	0.0410552799290527	0.0385850892656617	0.287319953494422	380.128946645293	0.340060954697662	0.0541603657619155	6.27877876956262	3.41242740360622e-10	2.23586016657651e-09	0.373395039672786	0.614544448434545
ENSG00000289419	0.0125414881015891	0.0590395861155875	0.831775430494426	29.0349808456124	0.0463274481296991	0.0976721668209946	0.474315760953724	0.635274753982673	0.700139439827589	0.146268862035146	-0.0172594442845507
ACP6	0.169905092095873	0.0598402738517487	0.00452112009258608	191.853048157538	0.89461326566007	0.0790221249569093	11.3210479488865	1.03230445326149e-29	6.39809897887156e-28	1.39974627011807	1.80735460099831
GPR89B	0.00327177139979411	0.0366663955979934	0.928898497081932	396.263960178265	0.209441796868094	0.0537522588280464	3.89642782339806	9.76218821451112e-05	0.000273572106219085	0.0724310738166515	0.333590146201012
ENSG00000290705	-0.313067797214737	0.0813962735946846	0.000119955137761101	71.4198227958394	-0.337613754867718	0.109056800962776	-3.09576066680111	0.00196308741592823	0.00432352502202175	-2.4473669765344	-0.843094908080693
NBPF11	-0.058433437864418	0.0360064404538791	0.104619182171916	309.028813224724	-0.393544504577274	0.0658857683314056	-5.9731337213485	2.32738974488807e-09	1.35803114189411e-08	-0.419080837517867	-0.963398736547803
LINC02805	-0.0806826647906167	0.101113251444379	0.424903260920075	19.7706565487895	-0.275563233899002	0.150891143537608	-1.82623862102497	0.0678143262076101	0.103485582189097	-0.596306718162501	-0.709627803318466
ENSG00000227733	-0.0270928537665913	0.0400650783572631	0.498900239818784	368.04159155742	-0.416439117332981	0.0811864313274807	-5.12941769361921	2.90639810325295e-07	1.23733550318099e-06	-0.169437888795267	-1.01264373290645
LINC01138	-0.0104629716485752	0.0383006781073525	0.784715005622037	557.814064279686	-0.301740537741938	0.116842047528665	-2.58246533781352	0.00980972157735716	0.0184379036076773	-0.0369728142487252	-0.76593367956017
ENSG00000291232	-0.128794148405603	0.0640658493367406	0.0443952014675994	86.15376252352	-0.0859957931013178	0.106119114466959	-0.810370436403264	0.417727303884916	0.495297567102104	-0.979538013392163	-0.301879131986474
PDE4DIP	0.0130167689512846	0.027311252560546	0.633641090300254	1253.84078373309	0.389506424860992	0.0737189018962514	5.2836710103084	1.26620554276514e-07	5.7269843269986e-07	0.150054704456558	0.720898813285631
NBPF9	0.125303982495869	0.0513975947201608	0.0147714398341794	83.0366408373867	0.182247263277667	0.0949253959360398	1.91989995385918	0.0548705377619343	0.0855112600927878	1.04447680602352	0.275096267229337
ENSG00000274265	0.0258802226276529	0.0266739395703411	0.331925017880839	1059.75160910334	0.257324339192545	0.065525872490566	3.9270646755538	8.59888644546497e-05	0.000243147619302685	0.25251835020424	0.436582743087044
ENSG00000289614	0.22984020444665	0.125944401876802	0.0680110096285515	13.816082978593	0.147146490726962	0.192809496458365	0.76317034912612	0.445361809510939	0.522577728927636	1.87715850125468	0.199596522599925
ENSG00000291233	-0.00627290829788836	0.0517467481768373	0.903514219687107	254.878151236316	0.227909811518431	0.0883539908114726	2.57950783462333	0.00989412141737721	0.0185819191875526	-0.00359692798780182	0.373313784417193
ENSG00000272755	-0.0366638014347099	0.0575485185750824	0.524063780193106	55.0788595208274	0.010241600310392	0.105006316376037	0.0975331833726641	0.922302983320916	0.941317738044231	-0.245675127721025	-0.0948780292076568
LINC00869	0.103629443324704	0.0551904135584251	0.0604261755947909	154.584838253705	0.15584936196403	0.126215504651212	1.23478777345707	0.216909498897579	0.284455522292601	0.871828592001615	0.218315898505174
H2BC18	0.207440873279829	0.0819875628746748	0.0114013609764871	118.62623096249	0.914917946985211	0.145978469664418	6.26748553460291	3.66924696552289e-10	2.39696803632296e-09	1.69873696755114	1.85102880368474
ENSG00000290791	0.0979337417290372	0.0697982485138839	0.160587793340874	148.035371141045	0.850799492029871	0.103449084375488	8.22433081129779	1.96283649846451e-16	2.94509428426583e-15	0.826459567067429	1.71311369175472
ENSG00000290792	0.154497308989408	0.076003513572571	0.0420762352319641	118.613341036392	0.828654722091575	0.11837239323909	7.00040524159925	2.55223204141241e-12	2.24054804836705e-11	1.27701580676838	1.66548156420529
ENSG00000264207	-0.0125109036853824	0.0772622373800374	0.871362714933473	27.9654729999973	0.215791122594621	0.116523746153568	1.85190684060422	0.064039201487839	0.0982460941219886	-0.0532855859206313	0.347247180963688
H2BC21	0.0804662488582981	0.0618310067974934	0.19312502290758	153.336385485379	0.567349185007663	0.102966855240588	5.51001760403403	3.58797813196583e-08	1.7628329533524e-07	0.687322516735789	1.10342837031653
H2AC20	-0.123618903825193	0.11755063351229	0.292972730873918	20.2801754416924	0.367700843633323	0.196482725904903	1.87141562669122	0.0612874945966557	0.0944541477221106	-0.938314680943049	0.673996261160696
BOLA1	0.0131957362063261	0.0448431988939513	0.768556228222552	64.0844652117369	0.190442229580175	0.0677731762523589	2.80999416156988	0.00495423986935955	0.00997902702211374	0.151480265420383	0.292723168807991
SV2A	0.0284570348570014	0.0830622621713042	0.731900273145478	87.1851341918286	0.225499207126243	0.22161325985756	1.01753481389688	0.308899079483662	0.384493703029717	0.273043909052507	0.368128712899186
SF3B4	-0.0245360330879008	0.049430395348703	0.619629566122726	70.965462539925	0.132268802836145	0.081888897333775	1.61522266317769	0.106262484385344	0.153354755367778	-0.149071572341468	0.167595470919077
MTMR11	0.119158527321059	0.0696925947446256	0.087307829700397	45.8733335202537	0.236425570868266	0.117994335312034	2.00370272219461	0.0451019145058511	0.0718778466684199	0.995525275755505	0.391630693405715
OTUD7B	-0.0194586879484142	0.0128323881169967	0.129425040980628	3782.54898528953	-0.125172362101342	0.0254802175003345	-4.91253114694564	8.99080948898485e-07	3.53822747221885e-06	-0.108628056408666	-0.386145680555617
ENSG00000285184	0.0847264180730389	0.0359697252163541	0.0184981703136196	471.739067758777	0.447327312837229	0.0576590682956504	7.75814327320605	8.6181761062591e-15	1.04034968275144e-13	0.721256830196747	0.845268220544277
VPS45	0.0682640558809889	0.0213479027162732	0.00138531297268577	920.57212187361	0.0189026404965257	0.0390291188095278	0.484321477735008	0.628157735589954	0.693690529638468	0.590126133087378	-0.076248629489073
ANP32E	-0.0549199645583958	0.0638801092227413	0.389935146695687	92.0915675425689	-0.287950771036055	0.104237980916908	-2.76243619171394	0.00573717746379071	0.0114183697622704	-0.391094319026837	-0.736272683828826
CA14	-0.115117330781044	0.0550766809720473	0.0366062741427624	153.58043172433	-0.713051215815297	0.0725249457051707	-9.83180626861827	8.21322465803199e-23	2.514135436333e-21	-0.870595529414243	-1.65063931141001
APH1A	-0.101837186905039	0.0550625190814767	0.0643881162268521	147.463942281675	-0.507177938602783	0.0832090741165286	-6.09522391623436	1.09284370539549e-09	6.67891240161566e-09	-0.764812744182227	-1.20781772299307
C1orf54	0.0149536112703023	0.112900221424458	0.894628530247075	12.7225172519876	-0.0876345669511332	0.198463489976964	-0.441565181390821	0.658803884484754	0.720998646451388	0.165482592661226	-0.305404040362428
MRPS21	-0.0414471428115465	0.0474682071768856	0.382578135298092	196.091318011454	-0.362170676634371	0.0699138115408535	-5.18024505676878	2.21594594195197e-07	9.62786520233775e-07	-0.283776761128142	-0.895915435594396
PRPF3	-0.0766679623836526	0.027352524752757	0.00506363531354025	655.903555892654	-0.191527209603797	0.047411818062783	-4.03965123949003	5.35307409549072e-05	0.000157264114509292	-0.564327666847125	-0.52887114433628
RPRD2	0.0392729956166308	0.015787231589145	0.0128592756810883	1993.51051799992	-0.0390300181590441	0.0278632176725857	-1.40077210814906	0.161282231817018	0.220387219232666	0.359198280932547	-0.200858449055867
TARS2	-0.123882636303447	0.0348277472988069	0.000375100256268627	216.945457007183	-0.378206034710002	0.0482247912896362	-7.84256446935168	4.4143696015024e-15	5.5623593972954e-14	-0.94041543801061	-0.930406569315241
ECM1	0.0499527906213446	0.0981459068738465	0.610777049157607	22.9003009265268	0.0225857083359379	0.177589797171384	0.127179087400733	0.898798656801267	0.923275457703907	0.444268026550802	-0.0683265622204186
FALEC	-0.00236537508523381	0.0617328392029657	0.969435480621502	67.6018069400767	0.203851960169595	0.0749795933667946	2.71876588036917	0.00655259693395501	0.0128761539571556	0.0275284687308325	0.321566728692263
MCL1	0.051771932446104	0.0504711906877703	0.304999083639772	185.445745856856	0.139832465093938	0.0956421220476014	1.46203850458632	0.143730658711785	0.199527958354152	0.458758373248234	0.183864473776537
ENSA	0.0518315631271556	0.0375914936227102	0.167953048931621	676.182604460381	0.871348825023376	0.0722798996811839	12.0552024679997	1.82084500939458e-33	1.68092744551479e-31	0.459233360536461	1.75731412612046
ENSG00000288880	-0.0802108461193028	0.0414960042050251	0.0532389587736401	215.901139306187	-0.177691535167057	0.0589763462800216	-3.01292884987096	0.00258739572091516	0.00555822669257219	-0.592548453670635	-0.49911140371403
GOLPH3L	-0.0488509618084004	0.0421208654208495	0.246138151961729	195.470364407533	-0.0158001434670629	0.064906742102017	-0.243428385948398	0.807673556229755	0.849621816976724	-0.342751769392624	-0.150892323538707
CTSK	0.132777056496726	0.0910252642273585	0.144652222927926	33.2748141326852	-0.12308671309969	0.158007884840021	-0.778990954940711	0.435985042933848	0.513198956651211	1.10400346397517	-0.381659569408521
ARNT	0.000929021314529061	0.0236890308471404	0.968717090859351	892.352203294434	-0.127540066734775	0.0503992685339964	-2.53059360670571	0.0113869696489348	0.02110837535852	0.0537699334377699	-0.391238477157852
SETDB1	-0.0408627044691287	0.0252227847114695	0.105217005525094	580.0804607996	-0.221481887796405	0.0365367031654635	-6.0619012830299	1.34521774586597e-09	8.09715829186314e-09	-0.279121426349048	-0.59330193573072
CERS2	-0.0179022678604321	0.0282906487995931	0.52686551956525	619.325002214003	-0.031896882112733	0.0445541478198988	-0.715912741540243	0.474045230371595	0.550427203807611	-0.0962304157328538	-0.185515483338364
ANXA9	-0.0482062247383982	0.0545042899533393	0.376454277792056	28.2089555560502	0.0430406277746744	0.0901280661026486	0.477549665002848	0.632970763924107	0.69803880535862	-0.337616126010748	-0.0243292059853409
MINDY1	-0.00159624314035687	0.0235660091420108	0.94599660382374	427.955626451784	0.00675357945418812	0.0411869677871079	0.163973698891766	0.86975184878332	0.899920211636351	0.0336549776075175	-0.102380561624145
PRUNE1	0.13875663422431	0.0271914335798379	3.34392339091731e-07	164.45275063356	0.284250142706501	0.0427123494134882	6.65498729547144	2.83324525508214e-11	2.1644216800584e-10	1.15163369994558	0.494498599107273
BNIPL	0.191438814192886	0.0840055320248073	0.0226739962116184	24.4365323779915	0.537765355187031	0.129164486442232	4.16341496025337	3.13522827472191e-05	9.62743416292408e-05	1.57127280786514	1.03979525245876
C1orf56	-0.155108574139437	0.0510586592413975	0.00238272121431818	148.761805859261	0.0476797793248761	0.0559855731656293	0.851644033076501	0.394411692311677	0.472120458823914	-1.18914517366815	-0.0143506575977974
CDC42SE1	-0.0180313111625635	0.025306180388031	0.476139125045017	528.296950772564	-0.0484557166383343	0.0437869039091091	-1.10662577876976	0.26845575703708	0.341285350324736	-0.097258308204686	-0.221132584820607
MLLT11	0.185866504207539	0.132899747863567	0.161948958289364	21.2777510193754	0.218494971681122	0.253943641525577	0.860407334353812	0.389564544272627	0.467434813691468	1.52688665693713	0.353063004967345
GABPB2	-0.0303639210457707	0.025115257010744	0.226669341720265	841.955221671517	-0.0736298217912901	0.0512458485788616	-1.43679583484664	0.150776014260343	0.207936405485907	-0.195493525744962	-0.275280638330728
SEMA6C	-0.0461857685036204	0.125281189419325	0.712383516269282	17.6754756986847	0.267786142214986	0.248388110353265	1.07809565374982	0.280991071030697	0.354906271036107	-0.321522212424439	0.459085480182545
SCNM1	0.00247705535400788	0.0424021434748228	0.953415547027554	133.001120725824	0.110692607688391	0.0636105806478577	1.74016030919723	0.0818308728480892	0.122143946026337	0.066100775171037	0.121186315069969
LYSMD1	-0.0274120779959346	0.0364699528509982	0.452270836959693	64.2603950783148	-0.0839038929890817	0.0629266719345055	-1.33335977272736	0.182413766950623	0.244950043815183	-0.171980664567033	-0.297379575059745
VPS72	-0.000380658207909095	0.0342437737878161	0.991130794930025	122.336854512747	-0.0205947603873179	0.0471224411576614	-0.43704782437761	0.662076665054323	0.724036704598343	0.0433377010057731	-0.161205269003146
PIP5K1A	0.016813134977064	0.0235967905404211	0.476144148538675	1124.89531923784	-0.440346747804843	0.0459741153826675	-9.57814509620464	9.88034008462882e-22	2.71631920194968e-20	0.180294600629124	-1.06406767215771
PSMD4	0.0577735952085441	0.0309263137274185	0.0617474642378591	412.775787843864	0.372301400588983	0.04711875690339	7.9013417385423	2.75917023334389e-15	3.56375890227185e-14	0.50656452722984	0.683891794793287
ZNF687	0.00334961885342456	0.0653907419987021	0.959146497808511	48.3395186416243	-0.22422355893995	0.0829920072611844	-2.70174883509319	0.00689758454972173	0.01347106480371	0.0730511665313945	-0.599199112805568
PI4KB	-0.0168486597974097	0.0212103089998216	0.42698482057463	561.060826080836	-0.197528020275844	0.0331529059462679	-5.95809069032998	2.55201891806911e-09	1.47926013955493e-08	-0.0878379166387141	-0.541778543244795
RFX5	0.130784736026357	0.122553691164993	0.285898342964071	18.0997851855102	0.0696808279749305	0.203338759436493	0.342683451831983	0.731836613277783	0.785245867553209	1.08813366539481	0.0329723337198118
SELENBP1	-0.0260837047709028	0.114095800742078	0.819170254559482	17.9065842730559	-0.0186769536002364	0.214155002240359	-0.0872123154016926	0.930502750382183	0.947299218857942	-0.161399527729699	-0.157080176814248
PSMB4	-0.0414219697200436	0.0504941194564206	0.412026555944302	191.597623606076	0.0993607149781563	0.0742273326272365	1.33860010135535	0.180700893122852	0.242966168292435	-0.283576245248424	0.0968120650572451
POGZ	-0.0168265069644759	0.0128047588620587	0.188818510213066	4807.86939270854	-0.260155827159585	0.0296793591696961	-8.76554731765284	1.85871443840927e-18	3.52071827750524e-17	-0.0876614585829576	-0.676487356835497
CGN	0.0420918884353098	0.047606010393298	0.376603518070467	232.663308579777	0.318052895645169	0.064505009989982	4.93066965952823	8.19482094374418e-07	3.24829738651464e-06	0.381652129054566	0.567206378144156
TUFT1	0.0815688340996016	0.107126149650128	0.446401556525872	23.9239371146999	0.697331752542028	0.164813120929646	4.23104512922668	2.32607992605586e-05	7.31172793960927e-05	0.696105142802931	1.38301340340785
SNX27	0.109897422765742	0.019727566329136	2.53638970174305e-08	1038.12850906158	0.211330267522601	0.032661720199931	6.47027364844817	9.78255924821067e-11	6.94118483873848e-10	0.921756087459555	0.337652138054594
ENSG00000250734	-0.095772469531594	0.0689042450105655	0.164548405829084	32.590244328532	0.205919358835584	0.0959645741532952	2.14578515720442	0.0318901233727934	0.0528638846950947	-0.716504329650127	0.326013584416131
MRPL9	-0.061458260473496	0.0467381429859328	0.188527143181792	81.1202067964528	-0.0309198365476332	0.0650675129381228	-0.47519622545028	0.634647117216696	0.699667532116961	-0.443175016271396	-0.183413914475463
TDRKH	0.0624845785234241	0.0345680612013978	0.0706717020056297	177.603689093593	0.0771058699442125	0.0576363092795657	1.33780026701934	0.180961554830724	0.243223423121142	0.544089793588586	0.048943172302742
TDRKH-AS1	-0.0164458629346863	0.043102470331127	0.702793191474324	69.4943734509981	-0.0280104971934641	0.0681162444107871	-0.411216112041379	0.680914074936981	0.740665604613621	-0.0846294443194801	-0.177156092714909
ENSG00000269489	0.0133683070843381	0.0634231965439137	0.833059367442541	32.9830666429714	0.135875443229455	0.102633756243767	1.32388648922422	0.185540745975311	0.248521167194116	0.152854876139701	0.175353147143202
C2CD4D	0.0178100343178568	0.082562132395872	0.829208549236644	17.4186526515379	0.0471527019195036	0.143964528930887	0.32752999832438	0.743267057660677	0.794787794389336	0.18823538725385	-0.0154843708073306
C2CD4D-AS1	-0.280142892093261	0.076971290126399	0.000273086892198215	37.0116186163537	-0.906863751258239	0.0850869072965244	-10.6580880663326	1.59849730748883e-26	7.08021282155407e-25	-2.18510414265483	-2.06751893737218
THEM4	0.00728605476155621	0.029436106271715	0.804505033462416	512.925727848774	-0.019880706541744	0.0581167672101936	-0.342082113236624	0.732289097915008	0.785587203512492	0.104406787233807	-0.159669380215667
ENSG00000285651	-0.0432497596198387	0.0563157952099159	0.442495319658221	218.807773730209	0.116811804833698	0.0756028886041352	1.54507065788632	0.122329173404753	0.173288136126584	-0.298135478056783	0.13434835647918
FLG-AS1	-0.115520807535492	0.109568950540679	0.291736135984371	59.6981791182724	-0.708436748045886	0.22529403000013	-3.14449853840103	0.00166371742426047	0.00372451864984412	-0.873809417400728	-1.64071385641645
S100A6	0.0330632884167189	0.0676175027705925	0.624859186840868	305.805569549143	1.27871013993135	0.202268768139203	6.32183679020246	2.58472301999289e-10	1.72642961807598e-09	0.30973495213015	2.6335249047586
S100A16	-0.0770040241782393	0.115507167915859	0.504989248037104	20.489445219763	-0.214272669844738	0.173195020521064	-1.23717569477511	0.216021862786432	0.28339741759716	-0.567004561990233	-0.577795322206973
S100A13	-0.239877440802836	0.0692830043260531	0.00053561154796563	103.974694723245	-0.467275388692439	0.139121343643754	-3.35876132629214	0.000782926558286591	0.00186583312939495	-1.86437029926468	-1.12198963120559
ENSG00000272030	-0.148071129868004	0.0822073415617973	0.0716727687135614	10.8641697010845	-0.208068575901013	0.146706676904567	-1.41826248328398	0.156114145553158	0.214276712810267	-1.13308851773896	-0.564450672663108
CHTOP	0.0248879337328715	0.0204740142766393	0.22414250957093	684.243917742874	0.0688167387652824	0.0376441013069913	1.82808823629698	0.0675363101651958	0.103106178109281	0.244614288017502	0.0311137274862531
SNAPIN	0.00903572927047539	0.048044101473401	0.850820552515597	124.019187883722	0.287369336162699	0.0708392991515014	4.05663720003939	4.97843227340712e-05	0.000147055746169688	0.118343793077346	0.50120780498166
ILF2	-0.00413832025581929	0.0468973164477835	0.929684213320345	174.157000848789	0.00714128490166549	0.0575047427964593	0.124186015872506	0.901167994241973	0.925221647096945	0.0134061007836714	-0.101546629486792
INTS3	0.0341715858054058	0.0249491878776253	0.170797052003516	565.517798230796	0.0339367957598815	0.0494015636969825	0.686957926434106	0.492109242036913	0.567569444064141	0.3185630782209	-0.0439110254815653
ENSG00000284738	-0.0648849029578078	0.0551044301184632	0.239000076767733	127.609883441957	-0.0164033531930774	0.108760426688225	-0.150820971308798	0.880116942786951	0.908020185664556	-0.470469885165082	-0.152189792994864
DENND4B	0.0480796833393196	0.0339796548712477	0.157081683668223	497.407490161792	0.396263129581678	0.0535478777333519	7.40016498048566	1.36015405195938e-13	1.3878477063041e-12	0.429347818819546	0.735432096853998
CRTC2	-0.0610944340346897	0.041324194595648	0.139295924542558	177.395025364781	-0.249057018710527	0.0595756351229925	-4.18051806239841	2.90845706439384e-05	8.96876527944233e-05	-0.440276962274593	-0.652614457673972
SLC39A1	-0.00471137982048442	0.0475062466796233	0.921000196409392	93.8712853738357	0.0677291275740623	0.0615169494018333	1.10098319621883	0.270903970656227	0.344098460808909	0.00884140348670523	0.0287743383154139
ENSG00000282386	0.0723152070552789	0.0774077997365243	0.350195135562831	11.0786248372755	-0.0212323095396879	0.124047457022746	-0.171162795669359	0.864095760499094	0.895388411363745	0.622395516507737	-0.162576600592019
JTB	0.066174955116542	0.0514747960227367	0.198589769622702	211.049172922677	0.35006535280012	0.0805185638086504	4.34763533080444	1.37613160170253e-05	4.49485070649205e-05	0.57348543253798	0.636063333832736
JTB-DT	0.143324927021533	0.0661799873567655	0.0303353572051095	29.0863211736462	0.295997044279762	0.103845900984975	2.85034884836321	0.00436713018600272	0.00889760291119615	1.18802236714359	0.519765509335158
RAB13	-0.306746517754203	0.105879458377784	0.00376594092440351	11.3930976934232	-0.175429576332712	0.155716621297886	-1.12659506011959	0.259913728663997	0.332159329746194	-2.39701492057713	-0.494246060248766
RPS27	-0.0269714242844989	0.0358256588709482	0.451538765139214	875.582385116005	0.165008007053516	0.0858085473202219	1.92297867994124	0.0544827274369634	0.084974838986692	-0.168470644091825	0.238015617775133
NUP210L	0.0739267213487472	0.0351323913139072	0.0353581665138129	1456.65943275795	1.11455116342588	0.0987571553707418	11.2857762988593	1.54273534760279e-29	9.36317577749236e-28	0.635232009244257	2.28042837997743
TPM3	-0.0170265055933694	0.0301015490579486	0.571641571022337	330.139016424071	-0.211249096293578	0.0449339688899193	-4.70132288583505	2.58481409392773e-06	9.48089485727571e-06	-0.0892545446371811	-0.571291789253359
C1orf43	0.0638172608158967	0.0263924822680324	0.015605688939689	571.743794500364	0.233846975459548	0.0346209351150602	6.7544962226576	1.43332402078088e-11	1.14223095522474e-10	0.554705254237462	0.386084282865049
UBAP2L	-0.0176292640909225	0.0176949568115523	0.319110480794913	623.226867472423	-0.0937596051736524	0.0250822162317796	-3.7380909369108	0.000185422883456725	0.000496006920212133	-0.0940558083349815	-0.318578645593055
HAX1	-0.0422194028369856	0.04820320559799	0.381104532185646	163.462672343629	0.0788038343919253	0.0551803246309086	1.42811472964377	0.15325883853026	0.210918793865889	-0.289928186683244	0.0525953962532819
ATP8B2	0.239737815698113	0.0647928848529099	0.000215545167091448	139.790716754639	0.76180135303713	0.116474507543276	6.54049859583292	6.13140729990005e-11	4.45689531870066e-10	1.95599777401401	1.52168380921471
IL6R	0.0972238454284077	0.104733006446936	0.353251005862171	89.8306301256298	-0.201041204653778	0.205377051875316	-0.978888355919284	0.327635146164904	0.404470753359545	0.820804898819281	-0.549335200950458
UBE2Q1	0.0561915981907192	0.0416222330315808	0.177003779002551	194.470701312284	0.455523271310278	0.0516848032995971	8.81348563270684	1.21313663896001e-18	2.34085991720116e-17	0.49396315390612	0.862897256224748
ADAR	0.00786151065970839	0.0236222060621123	0.739283964537359	900.407654370666	0.164553006124173	0.0380932697358006	4.3197396092655	1.56213414155477e-05	5.05159160082424e-05	0.108990572488929	0.237036936923539
PMVK	0.0296598857318514	0.0542499659821104	0.584566750457613	210.255072307217	0.377735042344322	0.0730677474487049	5.16965495083176	2.34526609748159e-07	1.01595375030445e-06	0.282625199507522	0.695579245955314
PBXIP1	0.250539673761714	0.131119894179752	0.05603442545603	13.4294056656802	0.533809047735026	0.237644442395981	2.24625092155765	0.0246879402352266	0.0420781723569987	2.04203981108209	1.03128546248561
PYGO2	0.0961821422057132	0.0519006614512965	0.0638541493142334	103.976217313344	0.550450137846543	0.068369725470755	8.05108012437459	8.20665196794394e-16	1.13164053079982e-14	0.812507227550757	1.0670794910062
ENSG00000271380	0.0367662123636793	0.0784589716066115	0.639352494985716	55.683439954161	0.538290733405399	0.10884470653977	4.94549299196942	7.59514030191076e-07	3.02494915748217e-06	0.339230536836845	1.04092531081469
SHC1	-0.0886849005614999	0.0673263205560042	0.187758299052098	38.888502407138	-0.287825347948881	0.112597647262912	-2.55622879292334	0.0105813519834234	0.0197464532172834	-0.660048406191706	-0.736002905975972
CKS1B	0.0888914779627626	0.0574756396902181	0.121961183865648	63.1857005528732	0.307140418435158	0.0818956239676829	3.75038864782763	0.00017656069893917	0.000474689555394395	0.754433551767451	0.54373426676997
FLAD1	0.0577203140395921	0.0342679743196623	0.0921081212749877	147.790744613242	0.183206658997847	0.0539392946315145	3.39653420107587	0.00068245028391066	0.00164629046620726	0.506140116884231	0.277159872290095
ZBTB7B	-0.00925354683526046	0.0341486192725965	0.786407451036212	140.90898879749	0.00455911237894959	0.0533987447468968	0.0853786432725938	0.931960371357325	0.948397825110668	-0.0273391591862749	-0.107100734194103
DCST2	-0.161466998476426	0.0936749604881788	0.0847630387239647	24.8488903875905	-0.38563332569175	0.129823436979216	-2.97044458739364	0.00297369047533386	0.00630390753412569	-1.23979310657714	-0.946382245394743
ADAM15	-0.0793360516319092	0.0425539831403335	0.0622708112255804	277.070387107009	-0.37514534676508	0.0884423500331262	-4.24169356224218	2.21839449447015e-05	6.99988504269065e-05	-0.585580291409283	-0.923823205433489
EFNA4	0.274754349570068	0.122547280294993	0.0249596071070688	12.2615631747612	0.590600682385553	0.197679194670982	2.98767244255801	0.00281110659588573	0.00599183493642431	2.2349214450775	1.15344100498849
EFNA1	-0.0747382050365726	0.0371016006589806	0.043965460153008	427.098843354265	-0.237408303173346	0.0875206229801694	-2.71259841497174	0.00667579547702251	0.0130874541932463	-0.548956213879292	-0.627558739967264
SLC50A1	0.168523351750404	0.0786123596779415	0.032054855423945	49.0486692830992	0.51538041805712	0.104262980235579	4.94308158938708	7.68972825622735e-07	3.06123090363658e-06	1.38874003828987	0.991646539081802
DPM3	-0.00825142224109849	0.0632272055264191	0.896167451793664	90.2145258816832	0.250266786373476	0.0755331857993173	3.31333550577894	0.000921903182037347	0.00216903847256004	-0.0193567508848489	0.421402352547817
KRTCAP2	-0.0431100563634341	0.0547050921146106	0.430670576451127	230.001476076051	0.571029628764912	0.0690945460238436	8.2644674815268	1.40319706013863e-16	2.1457782419208e-15	-0.29702267388038	1.11134479333525
TRIM46	0.0505429161200076	0.0544253963120097	0.353063148912181	156.998330764392	-0.41221069888851	0.072381517740018	-5.69497175189252	1.23392348969136e-08	6.48188619622233e-08	0.44896866228697	-1.00354864782584
THBS3	0.0863113244337691	0.0797822839523742	0.279325532419101	35.9858835262682	-0.645010055717988	0.11493014918418	-5.61219192958962	1.99779672445824e-08	1.02125665975148e-07	0.733881377847386	-1.50428668614471
MTX1	0.0602988856035801	0.0642930194059586	0.348308092407992	43.054144218583	0.215769650309163	0.092295015937875	2.33782559238519	0.0193962974286705	0.0339328802013646	0.526679689685966	0.34720099531161
GBAP1	0.0131749252748265	0.0710512595693487	0.852892991683564	42.5401422505163	0.212386293951856	0.125465246055428	1.69278984124438	0.0904954770416961	0.133632822639447	0.15131449626021	0.33992359021752
GBA1	-0.161849240717779	0.0507879759375079	0.00143874633449965	64.4515448030808	-0.105087420765715	0.0771737157636683	-1.361699637316	0.173292695779324	0.234316518961559	-1.24283785137067	-0.34294412595889
ENTREP3	0.18197004728863	0.058776556152053	0.00196174791768349	106.214320915935	0.448515486269744	0.0738953894435862	6.0696004127856	1.28228897181343e-09	7.74228866285972e-09	1.49584948826883	0.847823913317157
SCAMP3	0.0383689408918792	0.0385345748351941	0.319395113722951	266.649653441483	0.311841591086436	0.0535380782430221	5.82466912000302	5.72258626253417e-09	3.15642022153614e-08	0.351997046692971	0.553846218981778
CLK2	0.0243419302272849	0.0313492283657049	0.437467858412796	221.610564007236	-0.0258294324930326	0.046328620990649	-0.557526469398822	0.577167779422389	0.648569597736479	0.240265105350004	-0.17246474788297
HCN3	0.104646410447667	0.19687893611289	0.595053846802316	14.4937382534943	0.8522488219184	0.293288741005195	2.90583545415848	0.00366274005444394	0.00759660169740412	0.879929228241766	1.71623111705667
FDPS	-0.0441656159740471	0.0373201654867011	0.236640763386828	633.022009507998	0.328425678415548	0.10057783522038	3.26538822093278	0.00109314140742458	0.00253385757714116	-0.305430717997343	0.589517637793175
RUSC1-AS1	0.101042479520305	0.0874372632442016	0.247844910454256	16.7996314208601	0.0394575719941289	0.137992397638079	0.285940187064629	0.774923933328969	0.821576752332575	0.851222170935791	-0.0320361530627405
RUSC1	-0.00617114104609055	0.129918420431918	0.962114631721558	36.8527442779338	0.776274603355076	0.287676322220906	2.69843064372526	0.00696672530632921	0.0135879419407333	-0.00278630248245384	1.55281493891802
ASH1L	0.00899772842636024	0.0112414831720105	0.423476747240843	5224.15474396848	0.000699421752749828	0.0218761679930427	0.0319718587356006	0.974494492895872	0.981883812350275	0.118041097928167	-0.115402706927201
ASH1L-AS1	0.0695909962574383	0.0528268707267976	0.187724388860733	69.1212283552167	0.239715274120266	0.077042577143917	3.11146489391798	0.00186161607493682	0.00411866119505447	0.600695856590995	0.398706656052228
MSTO1	0.0137187548044199	0.0298013327217721	0.645271970247932	456.318874203196	0.0985015959597769	0.0380017310520249	2.59202918480021	0.00954116771966048	0.0179967826436009	0.155646362154806	0.0949641494194847
ENSG00000287839	0.0106330950178017	0.080802698165122	0.895305972367655	19.7141063425692	-0.0516263318287422	0.130419448366048	-0.39584841429357	0.692216858443855	0.750539883606677	0.131067585783516	-0.227952395890239
YY1AP1	0.0150155001057748	0.0200330621710565	0.453534244449799	1008.73944220395	0.0506057646766808	0.0353037256219823	1.433439779658	0.151732197049172	0.209047422531025	0.165975567244346	-0.00805703125292034
DAP3	0.0474020911818165	0.0239001568790837	0.0473296789046442	883.043644494701	0.0887482629734497	0.0357554557299523	2.48209010797492	0.0130614241637929	0.023874258006766	0.423950468734991	0.073985290658197
GON4L	0.0074233128563746	0.0225033345975639	0.741493562814406	874.022363804888	0.010179641026145	0.0380207589888225	0.267739027228195	0.788900206762933	0.833673311641272	0.10550011451257	-0.0950113000674737
SYT11	0.00311498237395261	0.0190881569677591	0.870369415384441	2677.75385825261	-0.21087987946062	0.0501639084655143	-4.2038167661037	2.62451425049582e-05	8.1562685956231e-05	0.0711821732021562	-0.570497625063358
RIT1	0.0534530518178888	0.0353351666050497	0.130344766366442	128.575682299536	0.110406785863101	0.0562842170963933	1.96159405884631	0.0498097645233164	0.0785103585315393	0.472149304183569	0.12057152874902
KHDC4	-0.0668723569662864	0.0214246038480706	0.00180061898126408	478.4091856631	-0.137567856425216	0.0349409356498772	-3.93715433964628	8.2453578389782e-05	0.00023364225850886	-0.48630092001684	-0.412807676517554
ARHGEF2	-0.0111497190184751	0.0157716973616389	0.479600798436938	2210.37267068438	-0.0158455815450714	0.0267436038458243	-0.592499860393554	0.55351591420222	0.626729658195529	-0.0424430900391877	-0.150990058233325
ARHGEF2-AS2	-0.0222108296496196	0.0614958655641817	0.717967895422161	47.4771362128989	-0.151206768447883	0.0828331495466291	-1.82543787451622	0.0679349782215925	0.103651663013808	-0.13055019951381	-0.442144192494427
ENSG00000285677	-0.0649326930072586	0.0804179574957991	0.419412904752283	14.6751980476462	0.10115412251358	0.131188628769974	0.771058615841951	0.440672188856197	0.51791679124482	-0.470850556081338	0.100669581604647
SSR2	-0.00190721331878271	0.0449873432561986	0.966184258931727	163.180798983893	0.122770608934569	0.0477511654330047	2.57104947745865	0.0101390840314793	0.0190121374718994	0.0311779493535226	0.147165401667076
UBQLN4	0.079618258607003	0.0412212460973865	0.0534229823883103	158.256949044152	0.17339264428449	0.065447365180961	2.64934491717218	0.00806479765134634	0.015488508792797	0.680567863211766	0.256050490621148
LAMTOR2	0.0215719906475841	0.0473662117079092	0.648799964463433	75.6080271948553	0.0611700313373204	0.0670274720882661	0.912611343252924	0.361446986359353	0.439042946034837	0.218201193512831	0.0146660992400947
MEX3A	0.386842990364242	0.111559982787173	0.000525170456592793	15.128638497849	0.767345518812989	0.16872000500633	4.54804110979133	5.4147560009462e-06	1.89797802271375e-05	3.12776181840374	1.53360899119342
LMNA	0.0257350114064463	0.0353258925379393	0.466305859088989	574.829338562545	0.217013126840201	0.0654179194703351	3.31733458656706	0.000908807116010995	0.00214023587739431	0.251361672417493	0.349875641871324
SEMA4A	0.1895447111791	0.181242928501395	0.295651198760239	14.1879287865182	-1.04481986019747	0.345177387388345	-3.02690702917335	0.00247069936152423	0.00533168044788062	1.55618535895003	-2.3642545998119
SLC25A44	-0.0259895489369718	0.0365166203953593	0.47663920021762	197.730554328172	-0.153737545731276	0.040994480816427	-3.75020106779036	0.000176692832575251	0.000474971997451326	-0.160649530858275	-0.447587748995473
PMF1	0.0114344534844494	0.0323674994066059	0.723886335747647	363.415476567684	-0.277503989076029	0.0539998921120994	-5.13897302794519	2.7624404272731e-07	1.18005857511861e-06	0.137450794532061	-0.713802256175367
BGLAP	0.287048118856809	0.13627574941666	0.0351716082283235	26.7334737885771	1.28619350450544	0.178769810912781	7.19469074749404	6.26024922502111e-13	5.9268035614883e-12	2.33284727843394	2.64962119191288
PAQR6	-0.0235171402341139	0.0382567993620399	0.538741021476188	453.180116611578	-0.725520843875001	0.0597692473118696	-12.1386980178839	6.58657380074604e-34	6.31303303087899e-32	-0.140955596721558	-1.6774607647775
SMG5	0.0282157897703505	0.0233928868510886	0.227752089840832	677.771088816192	0.139093632954802	0.0383759214654206	3.62450275181367	0.000289517937784726	0.000749099369928323	0.271122274962715	0.182275288303535
TMEM79	0.00450776542322638	0.0629547905296801	0.942917681171654	107.606421576467	0.431278256762259	0.074672053442536	5.77563140263913	7.66650412030975e-09	4.14648418964641e-08	0.0822763655205333	0.810747623214033
GLMP	-0.0944610621832666	0.0539082048875687	0.079729521742857	64.5904506746501	-0.311218359318016	0.0865252073345524	-3.59685193373395	0.000322091703171205	0.000825586507909242	-0.706058334247136	-0.786319929110755
CCT3	0.0108749556067941	0.0392831962559824	0.781906961868443	723.006278692627	0.926262850366798	0.0609129102340184	15.2063470093324	3.20960230796603e-52	1.70595225702194e-49	0.132994122647901	1.87543103890386
TSACC	-0.172459601447949	0.0911632465708484	0.0585220612288005	72.4747244393797	0.559780509017086	0.112911481208634	4.9576934340516	7.1335006235658e-07	2.8547022801128e-06	-1.32735451932497	1.08714858320797
MIR9-1HG	0.0276133941912738	0.0455173215022215	0.544078673914858	344.92290658044	0.865071957941327	0.130403212321428	6.63382398747227	3.27099855595091e-11	2.47192221763804e-10	0.26632390208655	1.74381294573809
MEF2D	0.0533099456321956	0.0247105159363749	0.0309761540736919	575.814626607725	0.10841261564531	0.0409656629214786	2.64642649267292	0.00813471827299034	0.0156074117816944	0.471009394025374	0.116282183209023
NAXE	0.0206101854448705	0.0320523856215974	0.520213947672262	390.916624717544	-0.158179458554573	0.0585994292183305	-2.69933445879184	0.00694783119855292	0.0135571208390943	0.210539948714308	-0.457142048216112
GPATCH4	-0.120593675475567	0.0510054404785751	0.0180627319334819	173.16880217918	0.0786467776004709	0.0718235744573074	1.09499949278101	0.273516858695433	0.346990141871683	-0.914217270269316	0.0522575761204061
BCAN	-0.0550729758301334	0.166826445366392	0.741308251485265	22.0503760497752	0.913783351834024	0.318697431437804	2.86724416858802	0.00414063421198456	0.00848641318978841	-0.392313127998142	1.84858835471602
NES	0.00950144895090771	0.0744887214605532	0.898500719039122	74.5981696091646	0.185267931527547	0.128947577205317	1.43676938755161	0.150783531435305	0.207936405485907	0.122053476149569	0.281593551046857
ISG20L2	0.150977282211671	0.0438173475130511	0.000569782052066001	114.770058566618	0.270061570251182	0.061932109747028	4.36060666033006	1.29702338976349e-05	4.25627507136606e-05	1.2489770866975	0.463979795126961
METTL25B	0.0459619014568888	0.0290188113809752	0.11322427290959	264.734907488093	0.223132701138127	0.048060118867602	4.64278296424571	3.43747386032581e-06	1.23678546687415e-05	0.41247865925854	0.363038494514144
MRPL24	-0.0166160877567185	0.0451221248174017	0.712689056930808	121.51148034332	0.0815039053060273	0.0574859728024998	1.41780509805486	0.156247675360431	0.214426431877158	-0.0859853675653666	0.0584030936252281
HDGF	0.0199094075816383	0.0385636329213918	0.605662933973844	254.749816821021	0.314697999812754	0.0450301717274021	6.98860314630449	2.77636523779637e-12	2.42176558337405e-11	0.204957913241365	0.559990190003575
PRCC	-0.0345485676794587	0.0218339300165102	0.113573365255834	507.211111990345	-0.223723699688197	0.0347427084459721	-6.43944325860797	1.19912532418636e-10	8.4002155765323e-10	-0.228826265228538	-0.598123944280331
ARHGEF11	0.0484655589823905	0.0294652658130045	0.100003432801495	1009.01240797407	0.36950711319105	0.0494014036917927	7.47968854278605	7.44989588399958e-14	7.85755705383961e-13	0.432421505419507	0.677881443178935
ETV3	0.0469729247010785	0.0479550156290199	0.327322825284147	89.1061228488368	0.151906562870578	0.07612432451155	1.99550621756295	0.0459876967095917	0.0731565572543296	0.420531949622204	0.20983516423499
IFI16	-0.017984436940513	0.0385520824670254	0.640859680740156	656.964605072925	-0.0596082725535972	0.0948092980158443	-0.628717581514374	0.529533965787741	0.603981386390751	-0.0968849322977395	-0.245121091693248
DUSP23	0.174960980500428	0.0754295748262693	0.0203664465085408	22.3369871047716	0.51718358279272	0.128167057780199	4.03523020462613	5.45487882705408e-05	0.000159970865451477	1.44001887275323	0.995525042806069
SNHG28	0.0114946301346386	0.0858824699355719	0.893527988094376	40.0878446199153	-0.290653617930489	0.164263485527375	-1.76943534953817	0.0768212508131413	0.11554147995734	0.137930130729197	-0.742086352174939
VSIG8	-0.182287330959434	0.100214548302552	0.0689158944073452	17.4724571536831	-0.0611566889428149	0.165493452699351	-0.369541440735528	0.711724190340303	0.767751678878777	-1.40563715014121	-0.248451646364005
ENSG00000272668	-0.0841521903042059	0.118136474966147	0.476260267135617	30.36246740989	-0.631089432430449	0.231238642221395	-2.72916942587055	0.00634940730972253	0.0125091097621625	-0.623943171177451	-1.47434422542613
TAGLN2	0.0991807608454727	0.117318278847914	0.397888077791788	37.6015847204375	2.3952923611009e-05	0.185878956135275	0.000128863019833063	0.999897182186301	0.999970901099115	0.836392678982915	-0.116855601561683
KCNJ10	-0.015367150065363	0.0213708325179046	0.472097054643646	1558.58342397352	-0.01895746913611	0.0573339760276814	-0.330649824930285	0.740909006199393	0.79270123025115	-0.0760369732703669	-0.157683549611597
PIGM	0.0169631500738874	0.0306873704576163	0.580418853603156	464.681650443656	0.120065515787837	0.0501631288059833	2.39350133545729	0.0166884205757162	0.0296660481299344	0.181489543614456	0.141346901761355
ENSG00000225279	-0.0431417258244502	0.0478359907261689	0.367127252493874	236.369933598866	0.29904937067388	0.087050907099825	3.43533893714568	0.000591813137344189	0.00144433037832435	-0.297274936493222	0.526330888001641
KCNJ9	0.120740204487559	0.0497466537204063	0.0152199746352556	191.615132693321	0.0873436019801137	0.111822127887613	0.781094078874068	0.434747164173269	0.511982359312417	1.00812410130833	0.0709639455828267
IGSF8	-0.0171329831669515	0.0296165571174014	0.562931044213767	828.309346446718	-0.60580251147747	0.0646998809101524	-9.36327088945864	7.73056577188199e-21	1.97084482033154e-19	-0.090102690139476	-1.41995351161332
PEA15	0.0074516823426757	0.0337737923286201	0.825376607949383	808.618671172782	0.410908098206161	0.0839031003460324	4.89741256892173	9.71068172763226e-07	3.79969202259789e-06	0.105726091226719	0.766932582766578
DCAF8	0.011168340732555	0.0173532421366232	0.519842546600128	1429.58268884431	-0.211880073452724	0.0262631063591581	-8.06759377794775	7.16971319033128e-16	9.97278107521099e-15	0.135331077430802	-0.57264898486248
DCAF8-DT	0.0496563846628127	0.0650604200805817	0.445323305282969	16.9378447871023	0.0991470691693694	0.107377382229734	0.923351520688444	0.355824046990847	0.433503770522988	0.441907009370143	0.0963525252000737
PEX19	0.0107676510084994	0.0363515633940467	0.767070670040887	154.92985234042	0.0724697345353435	0.0505239811216171	1.43436310691551	0.151468670072626	0.208782748375157	0.132139389492764	0.0389711114618773
COPA	0.0211161752170991	0.0174030535569619	0.224992077286838	3245.54127251317	0.272342806951118	0.0535605467813983	5.08476524824618	3.68081039455883e-07	1.54379278624012e-06	0.214570402593799	0.468886604173274
NCSTN	0.0879333121959726	0.0335186138846121	0.0087052571145292	335.610878350171	0.376329851906058	0.042738243045561	8.80545911784143	1.30318029388414e-18	2.50908697636969e-17	0.746801296840745	0.69255676207433
VANGL2	0.0227563602516978	0.0700242484807347	0.745197505746366	62.6534156120021	0.0455164051821975	0.113573110753675	0.400767442928603	0.688591350955791	0.747533099942105	0.227635271685256	-0.0190039510566284
USF1	-0.0699373270231435	0.0606120649583746	0.248561022517456	74.1405512496662	-0.161838525176183	0.108518755098264	-1.49134151999475	0.135871853284458	0.189941205595712	-0.510714892658573	-0.465012490244546
ENSG00000289121	-0.0558657536259085	0.0535335691874025	0.29668674071541	98.2562509159984	0.0993712117140744	0.0754963648916703	1.3162383626902	0.188094051421779	0.251576152351533	-0.398627987542602	0.0968346429329917
ARHGAP30	-0.191930326436959	0.0791428964838198	0.0153036974084839	74.7565212364276	-0.356556007295236	0.101959251240539	-3.49704419125302	0.000470443894655323	0.00117143468373855	-1.48244828480334	-0.88383860450269
PFDN2	0.0202978060014664	0.034622221418258	0.557697265641088	463.945765019641	0.156153051615669	0.0655190405305671	2.38332323475979	0.0171571220416853	0.0304103196281107	0.208051694981438	0.218969117493794
NIT1	-0.0579498816482085	0.0365446592238703	0.112801072670103	125.928325805833	-0.0578037308842917	0.0454418388099516	-1.272037672728	0.203359734343655	0.269242884993034	-0.415229077789623	-0.241239626263708
DEDD	-0.0142163198747236	0.0366599487075197	0.698172286938923	208.452101760361	-0.00980585855747506	0.0574381297605515	-0.170720366389954	0.864443647862322	0.895643073040648	-0.0668700527888136	-0.137998961170227
UFC1	0.0289883675461691	0.0592257637309239	0.624519350532035	133.656295243475	0.153947534572913	0.0699020624060993	2.20233179499838	0.0276418798420155	0.0464760901484809	0.277276231553661	0.214225177078712
USP21	0.170216789560436	0.0474332340476788	0.000332515303588082	113.411712816466	0.39681343087834	0.0666777980672224	5.95120778401058	2.66170908472217e-09	1.53877314917689e-08	1.40222909155879	0.736615763319092
PPOX	-0.0774271950850891	0.0373278468917718	0.0380563259057812	149.394577438443	-0.027337466647105	0.0616017848075571	-0.443777184906359	0.65720368505	0.719739799936126	-0.570375323449874	-0.175708442686565
B4GALT3	0.144322374037139	0.054657274186614	0.00827845009111421	54.1156720588961	0.0726886102162804	0.0870442954534652	0.835076093586632	0.403674865978138	0.481270877464419	1.19596751626376	0.0394419004734996
ADAMTS4	-0.0576132608459392	0.0294919147148862	0.0507571443617207	836.45651829844	-0.545733618072799	0.0673461872776159	-8.10340778199015	5.34407381273564e-16	7.56537971552728e-15	-0.412547729879272	-1.29074877386366
NDUFS2	0.0656850216761466	0.0271631184333424	0.01559881320628	1010.52054336039	0.285916090785612	0.0628302602007904	4.55061127984975	5.34902883791376e-06	1.87756585585366e-05	0.569582875126913	0.498081957688826
TOMM40L	0.115429981241569	0.0544781800629742	0.0341048690548669	47.6006671518175	0.204759344690466	0.0925974840004216	2.2112841066992	0.0270161692363024	0.0455419133498073	0.965825598339584	0.323518460652221
NR1I3	0.0283129368720178	0.0840582071114896	0.736248545524492	18.7869410295443	0.332416711128945	0.136370921377942	2.43759232371597	0.0147854381129803	0.0266386382146314	0.271896098732061	0.598102119808033
MPZ	-0.05611329623456	0.121280267249608	0.643597644484082	23.0495400379409	0.125565059815617	0.253709604890065	0.494916461164432	0.620659090485533	0.687260157755749	-0.400599784448663	0.153176104924215
SDHC	0.0450518451262906	0.0216299108732036	0.0372649604910406	423.394512121284	0.0386625062327115	0.0396172036920701	0.975901947376725	0.329113057008851	0.405895304453329	0.405229619318345	-0.0337462938257077
ENSG00000289106	0.283016822876931	0.0553834952605589	3.21938374555572e-07	29.035388231493	0.487536177138492	0.0929888928441878	5.24295066030529	1.58028808118041e-07	7.05478568182854e-07	2.30073605126444	0.931755176983733
ENSG00000288670	0.241672777000011	0.0565525381983385	1.92496923936686e-05	67.9140430766031	0.488285971356673	0.0895473527967949	5.45282418861353	4.95760783051803e-08	2.38825710923609e-07	1.97141067900526	0.933367941258806
ENSG00000283696	-0.101564121655838	0.0760878966873591	0.181933220600656	37.5901527862318	-0.169966513557783	0.115353363639602	-1.47344219704601	0.14063183920133	0.19575291322842	-0.762637647068803	-0.482495326164331
ENSG00000288093	-0.139669696647784	0.0893573724079475	0.118041740971795	16.5207487302342	-0.259539265649571	0.14823722782358	-1.75083728601869	0.0799739419551804	0.119718609020557	-1.06616702846343	-0.675161168459242
ENSG00000283360	-0.304327865547074	0.0863732241105535	0.00042603950294794	28.006679377411	-0.374784733147011	0.12279038901727	-3.05223182487271	0.00227146597995393	0.00494005124468591	-2.37774918299428	-0.923047546264313
HSPA6	-0.263204573249952	0.518716547263233	0.611863640878358	130.276234958137	1.66194639173403	0.58014784067943	2.86469460920111	0.00417411581639381	0.00854704546107255	-2.05018222003691	3.45784405904612
ATF6-DT	-0.0254028730330159	0.0578531943198689	0.660594897697941	44.9376752744631	0.296607110184994	0.085364430316338	3.47459836709325	0.000511618742828261	0.00126391447171939	-0.155976372816584	0.521077726038808
DUSP12	0.0455744754972797	0.0438768853942052	0.298949003322978	208.564662838192	0.256347722190451	0.0621578730225627	4.12413922364106	3.72123767556183e-05	0.000112729721639645	0.409392623635637	0.434482096038542
ATF6	0.0666806887459625	0.0166095424419587	5.95463949089868e-05	1686.46126860371	0.0793154957883281	0.0285875302851573	2.77447876739142	0.00552902430860855	0.0110353989955614	0.577513846115807	0.0536959505134293
OLFML2B	-0.0531876247910137	0.112359350145934	0.635948726313828	47.0743156532285	0.0954006918742152	0.209619853737784	0.455112863467375	0.649028044190316	0.712298329063831	-0.377295392804888	0.0882942829303068
NOS1AP	0.0280198469715588	0.0301164420043811	0.352172451075326	1238.39346882722	0.201227559556135	0.0628707894907134	3.20065265898813	0.00137116713031727	0.00312359965953958	0.269561495561839	0.31592179378847
ENSG00000285636	-0.254268415534386	0.0892946574646687	0.00440611821054542	64.8838391748929	-0.0923335725160098	0.113510097882536	-0.813439281953219	0.415966245097452	0.493643297632565	-1.9790013908794	-0.315511331295922
C1orf226	0.0344122170008271	0.0757854400213838	0.649775384610545	45.4023126513531	0.555971904295567	0.0893985547091371	6.21902564425623	5.00251551506727e-10	3.19534312215149e-09	0.320479822369385	1.0789564933201
UHMK1	0.0807027691056749	0.0292981218050431	0.00587751913994779	487.85446575041	0.29697911178266	0.0414639784416191	7.16234001039731	7.93114067625158e-13	7.43120766353914e-12	0.689206515189788	0.521877880097668
UAP1	0.0891663220265228	0.06017146729838	0.138374757147414	65.9879327483741	0.119163621768774	0.101457333594707	1.17451954971336	0.240186986089093	0.310168071441608	0.756622818001349	0.139406979555264
DDR2	0.0884013640147526	0.0841732437546042	0.293611843341637	70.1876045861093	-0.065883320371041	0.165464646107172	-0.398171584813157	0.690503710049314	0.749099151055478	0.75052955652571	-0.258618358941995
HSD17B7	0.00657411912369823	0.0462965578364799	0.887079870715669	471.752762234108	0.509550936116716	0.105664523120334	4.82234643255261	1.41879252688324e-06	5.41109391640184e-06	0.0987358746758021	0.979107658429346
RGS5	-0.0296499566242105	0.0476895141074834	0.534120041937295	200.559732432522	-0.0104980040842378	0.0740024162839961	-0.141860287966139	0.887190362620405	0.9134148964553	-0.189806452941055	-0.139487726422943
RGS5-AS1	-0.28304232767645	0.076323106292101	0.000208511284590119	43.267966978669	-0.233688381794042	0.0991100092595475	-2.35786863042322	0.0183801961690691	0.0323164234969399	-2.20819955294965	-0.619557402852156
ENSG00000232995	-0.090049733548562	0.048181046853235	0.0616246711733382	42.8268061679336	-0.137618560303842	0.0738196851738898	-1.86425287482149	0.0622862012537496	0.095808118038303	-0.670919962712176	-0.412916737646691
NUF2	-0.0979927532830555	0.0532070006528091	0.0655151378642855	284.572574391035	-0.142336579921504	0.0595729612356436	-2.38928159636861	0.016881357661329	0.0299847102156668	-0.73418996629894	-0.423064926715052
PBX1	0.0167751519159606	0.021313609455872	0.43124502819728	3886.70231354337	0.0851251956094996	0.0526658481702464	1.61632630190111	0.106023783063768	0.1531086081787	0.179992047130256	0.0661922809642295
ENSG00000269887	0.12778938293653	0.0794418828857677	0.107706119937774	11.6702060828284	0.213337172951661	0.135842470356593	1.57047477413831	0.116304698581031	0.165744589950544	1.06427422565126	0.341968876302179
ENSG00000271917	0.169248072821731	0.0852413257202169	0.047087017801052	19.1262446472997	0.114908633295758	0.121603516141071	0.944944989604196	0.344686961269955	0.422252360712041	1.39451279302484	0.130254743870146
RXRG	-0.235842745814818	0.13365730012337	0.0776422479026035	14.3827844526054	-0.552811091621863	0.215485128835864	-2.56542571920563	0.0103049283135604	0.0192983603053438	-1.83223199734724	-1.30597201274833
MGST3	0.00388788903286258	0.0294496259939586	0.894969831273424	903.554455422763	0.156866210677486	0.0566040483300522	2.77128960393108	0.00558347426517419	0.011133940269572	0.077338749506393	0.220503081652832
ALDH9A1	-0.0111293059728503	0.0415785328998446	0.788953712906946	128.786647795162	-0.0261226018991765	0.0752088809210868	-0.347334006027636	0.728340406033953	0.78249973795391	-0.042280490232934	-0.173095338428094
TMCO1	-0.101673900512145	0.0343970683423772	0.00311769724511859	437.003257588215	-0.191674474073216	0.0447790000814553	-4.28045453727306	1.86511986755783e-05	5.95453266781294e-05	-0.763512088888727	-0.52918790174719
TMCO1-AS1	0.0760539320156185	0.040732765839297	0.0618815064588912	101.76169951554	0.2572239257483	0.0511621651973326	5.02762001483297	4.96604685404786e-07	2.03705476660429e-06	0.652176273645147	0.436366759538908
UCK2	0.0484547657382686	0.0322052795138229	0.132437313393072	378.796879387035	0.0843912502925252	0.0530922822052683	1.58952011078083	0.111943017381217	0.160397502674531	0.432335531996661	0.0646136067648661
ENSG00000236364	-0.13640618618078	0.0599956559686318	0.0229899845061515	23.1358490201524	-0.0643871688313332	0.106129636885402	-0.606684152710878	0.544060541040819	0.617378656262921	-1.04017158518685	-0.255400222959043
FAM78B	0.00468679602799437	0.122882139004202	0.969575596836718	43.2635078464053	1.25838777591324	0.224227563869907	5.61210118058159	1.99884499026615e-08	1.02125665975148e-07	0.0837024310956472	2.58981266761576
POGK	0.0359405957078751	0.0223449490775356	0.107738006563305	521.165067228326	0.137267635371318	0.0380535520286093	3.60722266526179	0.000309492056180336	0.000796199862922131	0.332654099849387	0.178347672435599
TADA1	0.0172214685393939	0.0244999217400218	0.482106024933412	305.018492320572	0.0186382011489729	0.0409480611677822	0.455166877684488	0.648989187518758	0.712298329063831	0.183547175445351	-0.0768174233291906
ILDR2	0.0965686383308438	0.050871213604046	0.0576570565278612	227.802566176522	0.118583269100901	0.124225781375876	0.954578572881725	0.339790857205901	0.417070093449371	0.815585856591182	0.138158674317648
MAEL	-0.163834495982384	0.135948250533325	0.228155445931343	31.0620924700989	-1.72203561173295	0.191137005604277	-9.00943072896196	2.07128847197365e-19	4.36139253282328e-18	-1.25865137216134	-3.82090676397964
POU2F1-DT	0.200808275463496	0.0827240640814001	0.0152055112540015	21.1608016324135	0.614501133504466	0.119614152497216	5.13736142985899	2.78622773376892e-07	1.18885032357462e-06	1.64590510993827	1.20484950186414
POU2F1	0.0459429284015287	0.0168738750993	0.00647458487027247	3162.20696114761	-0.169716725997932	0.0266841252636147	-6.36021320996234	2.01473893669462e-10	1.36494866549338e-09	0.412327529672966	-0.481958047477569
ENSG00000272033	0.0213882370097064	0.0774408094843153	0.782403527549209	18.7442412790629	-0.229292064019687	0.117917484341137	-1.94451285405939	0.0518336368773072	0.0813036405671138	0.2167375066889	-0.610101175961592
CD247	0.224082749971964	0.0854641574153188	0.00874282492471663	111.419437538583	0.899650158997839	0.136353173073437	6.59794076455637	4.16907764381267e-11	3.10380398440044e-10	1.83129758469645	1.81818866911398
CREG1	0.024678711750502	0.0418781371097092	0.555661237204805	253.696229845587	0.215849045190511	0.0699479838548771	3.08585084651387	0.0020297060963399	0.00445625797093527	0.242947733480634	0.347371769138823
MPZL1	0.15817392055	0.183049653903267	0.387530814625991	18.1822350429971	1.38315760236974	0.361897366189199	3.82196095245033	0.000132394657360897	0.000363468819863849	1.30630180055933	2.85818539420786
ADCY10	0.357687322063359	0.109304096022401	0.00106636523984909	89.8555043355491	1.13184218475662	0.136188021428881	8.31087912785107	9.49956496662822e-17	1.49303198489838e-15	2.89552278342304	2.31762037320113
MPC2	0.00982641821723335	0.0492701559485908	0.841918917699117	167.72258071633	0.187174395074025	0.0569930859571032	3.28415968236753	0.0010228694950212	0.00238610599051362	0.124642013926546	0.285694244577076
DCAF6	0.0807018898606066	0.022134609303611	0.000266395895881275	936.425726891893	0.0406227188693212	0.0308096011219386	1.31850843211322	0.187333504229526	0.250654486550148	0.689199511576492	-0.0295299890914007
TIPRL	-0.0675605584381418	0.0271144722626527	0.0127140920221103	283.651430297935	-0.212779089973193	0.0388928528649378	-5.47090465983829	4.47744129291794e-08	2.17125574447832e-07	-0.491782778434441	-0.574582717734455
SFT2D2	-0.0274964791152842	0.0280532213525306	0.327010071992831	588.480346501175	-0.0093507663369566	0.0420328044185782	-0.222463536904134	0.823953055413879	0.863381121450471	-0.172652960406963	-0.137020083956561
TBX19	-0.0115809685794577	0.0574404088797325	0.840216076998136	93.5210258046283	-0.0788039254893132	0.0957396228985177	-0.823106704450298	0.410447316523482	0.487953231021698	-0.0458782018961644	-0.286409838046276
ENSG00000285622	0.190323789925828	0.0919330633609912	0.0384295851789445	75.9668240252105	-0.466304418337476	0.170314656462633	-2.73789953267928	0.00618329623171862	0.0122079036362387	1.56239109892645	-1.11990112977057
ATP1B1	-0.00420774255185975	0.0143848645626575	0.769895343061597	5532.01329026873	0.182028759465777	0.0438264243814354	4.15340201795891	3.27568508989736e-05	0.000100271407463874	0.0128531185343127	0.274626278086666
NME7	0.0235619925546436	0.0253518418441894	0.352682016944867	1149.16236453075	-0.0976748415386686	0.0501820125020291	-1.94641140657161	0.0516053405070296	0.0809984494401162	0.234052523612208	-0.327000094018315
ENSG00000235575	-0.209699443574084	0.0917503908398113	0.0222810208141735	38.3553776416808	0.0292648271674162	0.133769678925818	0.218770257971876	0.826829016364118	0.865567349867301	-1.62398791866794	-0.0539601614411293
BLZF1	-0.0374467953155776	0.0244046871543865	0.124928826073146	859.542436023509	-0.045933885790987	0.0419951413516119	-1.09379047938897	0.274046880631305	0.347436377757361	-0.251912053639234	-0.215708271589374
CCDC181	-0.207252281228398	0.0869796625031936	0.0171830599148177	74.6972375160183	-0.930292644222672	0.139858815816467	-6.65165537682994	2.89814674559351e-11	2.21111326305829e-10	-1.60449508400752	-2.11791313975645
SLC19A2	-0.0268083453937195	0.0644769350471203	0.677569572488961	61.3546515333533	-0.134509397592651	0.10747153870196	-1.25158157422192	0.21072237212062	0.277357827329707	-0.167171641653278	-0.406229107328381
ENSG00000213062	-0.245416086825919	0.111880810507162	0.0282678181576106	18.6392032635854	-1.58788090663627	0.135629670583782	-11.7074744766515	1.16704211819294e-31	8.8999646752627e-30	-1.90848830041033	-3.53234770275095
F5	-0.713692837151453	0.154360186791572	3.77218382848698e-06	18.6450007061255	-2.17396014975515	0.224844990085084	-9.66870620035827	4.09522387128066e-22	1.17947827097312e-20	-5.63853967420109	-4.7929704746331
C1orf112	0.0116436570046559	0.0366379285775495	0.750634097705374	386.810479429008	-0.036982255681625	0.070220351769077	-0.526660074322085	0.598429666107619	0.667925952499373	0.139117202008848	-0.196453829645184
SELL	-0.0850685398050531	0.106945495418167	0.426358606079731	43.9426470320129	0.378417383159773	0.225212355895146	1.68026919151787	0.0929049524459092	0.136684521548503	-0.631242339270105	0.697046921837443
METTL18	-0.0188438360374739	0.0739387768771774	0.798833327556349	45.2199897305942	0.507320378859989	0.113181469460636	4.48236253935925	7.38211932425762e-06	2.53439759145584e-05	-0.103730462809397	0.974309857952992
SCYL3	-0.0140029606761247	0.0401859192452357	0.727498948394106	271.150420680513	-0.320716908728941	0.038052035685895	-8.42837716689683	3.50491813559028e-17	5.7508198408095e-16	-0.0651705433186306	-0.806750763042936
KIFAP3	0.0076754657315826	0.0243270414983142	0.752373184284894	818.267966835974	-0.0908378852197068	0.0407075137655037	-2.23147711115397	0.0256495420211714	0.043556294612387	0.107508634427174	-0.312294193873855
FMO4	-0.0595433911460937	0.0391816148953923	0.128592225194084	280.131150067344	-0.225483001725183	0.0778045641768764	-2.89806908001673	0.00375467879614801	0.00776368325004624	-0.42792215359918	-0.601908101860526
PRRC2C	-0.0495734099071594	0.0152192276133953	0.00112482181640567	3781.29727565411	0.03922015526829	0.0443723042390686	0.883888180721471	0.376756578112928	0.454616839577653	-0.348506418798974	-0.0325468227964536
VAMP4	-0.0224007088383704	0.0289580786536781	0.439193127797349	340.87587612455	-0.0360134935907428	0.054844232371075	-0.656650517908176	0.511405658053153	0.586354768090751	-0.132062679320595	-0.1943700780593
METTL13	0.0413220224659439	0.040492391145913	0.307496805848292	119.793086901312	0.175437994966218	0.0632535047957411	2.77356955211801	0.00554449868854583	0.0110637664388048	0.375519773316914	0.260449922397897
DNM3	-0.00343114872222055	0.00792006929022908	0.664853455078816	31147.0214392941	-0.00714441469737181	0.0287075380651938	-0.248868944496288	0.803462158327344	0.84610508267661	0.0190390649412385	-0.132274348371661
DNM3-IT1	0.0323285295562239	0.0446301972824999	0.468842001754647	73.2994973326705	-0.00722004997345137	0.0803571364204383	-0.0898495179777835	0.928406797632066	0.946091789902417	0.303882241537345	-0.132437035503995
DNM3OS	-0.103719099869702	0.0611695022080664	0.0899613729942402	177.730293773636	-0.0788846462969538	0.0844914084163717	-0.933641038485381	0.350489088757876	0.42831739256409	-0.779803093445384	-0.286583463864749
ENSG00000287336	-0.0193157688527282	0.0881566237483151	0.826566384424981	13.0604339890342	0.0854752796062065	0.150853654863195	0.566610598090723	0.570978772953802	0.64285048318953	-0.107489636513094	0.0669452915229583
PIGC	-0.0216798389548116	0.0241781926908014	0.36989549884795	2555.0611098627	0.27833849055129	0.0659450295750564	4.22076526987519	2.43474359877386e-05	7.61780284025928e-05	-0.126320601163557	0.481782975044823
C1orf105	-0.0722196105713312	0.0742832008094085	0.330941132396364	84.9305192010756	0.280918305081881	0.117584470891708	2.38907657577163	0.0168907813891982	0.0299984108512086	-0.528894387750695	0.487332007846579
SUCO	-0.0233196546069529	0.0192933689298538	0.22678291086575	1005.52602658861	-0.149707411388388	0.026941322724604	-5.55679514768844	2.74772917577385e-08	1.37464830984236e-07	-0.139382527944635	-0.438919161622625
ENSG00000224228	-0.105313492854337	0.122480319622741	0.389877179657711	15.433739108554	-0.412002129279056	0.178726350133249	-2.305212012509	0.0211547024311592	0.0366943711078455	-0.79250320665529	-1.00310002658172
TNFSF4	0.118571245995158	0.0553152642834515	0.0320686544402988	52.9409478438298	0.150941141092565	0.0920413233336169	1.63992797610545	0.101020143198604	0.14688662121392	0.990847295234462	0.207758597470132
PRDX6-AS1	0.0318752455287749	0.0247645535223485	0.198048336681526	909.57445554035	-0.153911619423714	0.029507110180879	-5.21608583423567	1.82743519632527e-07	8.06167337614318e-07	0.300271614470919	-0.447962171504459
PRDX6	0.174552032093803	0.0542991312423241	0.00130609273532687	142.587304060157	0.693260985067687	0.0844368389066505	8.21040903525681	2.20436254366439e-16	3.27943333467967e-15	1.43676140040406	1.3742574165043
KLHL20	-0.0493735314931401	0.0241721369408628	0.0410939997423465	646.229658053298	-0.110210694522112	0.0336378604018681	-3.27638836731693	0.0010514386901746	0.0024455953621088	-0.346914290314514	-0.353963993391031
CENPL	0.0320602989876006	0.0479098241264777	0.503380624335602	37.2212452672157	0.10820242358553	0.0781799926986714	1.38401680341125	0.166353309607347	0.226223992131561	0.301745654998957	0.11583007216749
DARS2	0.101850436338973	0.0433829913612457	0.0188895096563987	111.612976741561	0.252384441535572	0.055265293267236	4.5667801003998	4.95273093561374e-06	1.74544706872945e-05	0.857657938757573	0.425957307106736
GAS5	-0.0498477502327503	0.0380455408405137	0.190123895514996	369.05819122076	0.016787257077683	0.08912447448425	0.18835743127607	0.850596467290566	0.884239689683264	-0.350691672514101	-0.0807986976588038
ZBTB37	0.0513139546330509	0.0218509839649773	0.0188563375329091	1597.28718946565	0.229560687051231	0.0462438631599989	4.96413299764718	6.90086441454858e-07	2.76855356429968e-06	0.455110357903554	0.376864722817803
SERPINC1	0.171164883926809	0.129037710540349	0.18468347054579	10.3040669106325	0.580837100084049	0.209623372183407	2.77086039611963	0.00559083913651935	0.011147359151364	1.40978112289777	1.13244010053926
RC3H1	0.00638783405141919	0.0166747620748515	0.701657504927808	1819.03852545206	-0.143423110883427	0.0280101319361733	-5.12040111807561	3.04886451724521e-07	1.29484464001165e-06	0.0972520237494255	-0.42540199237475
RABGAP1L-DT	-0.225596138670105	0.109229266694927	0.0388903522743446	19.7412377741194	-0.691897885330197	0.169272954084883	-4.08746860401126	4.36105672117915e-05	0.000130400502709653	-1.75061280307748	-1.60513971314962
RABGAP1L	0.0111375394504126	0.0160512516743327	0.487761494026266	5257.00329349827	-0.155214061519658	0.0362887829299862	-4.27719115901795	1.89266269743273e-05	6.04026632332062e-05	0.13508573028365	-0.450763649605727
RABGAP1L-AS1	-0.197531978571929	0.0668750517755689	0.00313941340674199	68.6203446298944	-0.474519444042373	0.0793603869790444	-5.97929851536223	2.24100555831875e-09	1.31067814247785e-08	-1.52706816018049	-1.13757117797101
ENSG00000289425	-0.0627844743220682	0.0638054229869801	0.325115989880366	28.1028876485953	-0.227201228511233	0.107539725418487	-2.11271906848458	0.0346248202111247	0.05684381753118	-0.453738952628194	-0.605603908936419
ENSG00000287697	0.0469067692950815	0.0671944712389375	0.485130396050858	33.2109576287569	0.404654093838442	0.0997226879018175	4.05779369120943	4.95384996643436e-05	0.000146428258192212	0.420004989736087	0.753480578768892
CACYBP	0.0210347265345712	0.0485907177578973	0.665090338346496	709.915324724599	1.29833963594436	0.116642403440989	11.1309403582481	8.86948400624708e-29	4.89216193300546e-27	0.213921624344729	2.67574682263934
MRPS14	0.00427630458787962	0.0310086574074341	0.89031407938868	241.756341107611	0.235717626425224	0.0399418553495495	5.90151920491302	3.60169489016595e-09	2.0490992012167e-08	0.0804326677365546	0.390107945591996
LINC02803	0.0251839653580633	0.0988191455242261	0.798839689298741	28.5237804995093	0.253905261988675	0.137613321291115	1.84506310585695	0.065028359306769	0.0996154953922033	0.2469723234516	0.429228504504759
COP1	0.0137355583151016	0.0149672985015887	0.358773551688124	2562.98462515739	-0.160162955147495	0.0255788101253821	-6.26154830355319	3.81173706295177e-10	2.48173229711114e-09	0.155780210265052	-0.461408435402395
COP1-DT	-0.0384771434031179	0.0389442935836891	0.323150367709969	713.333227673849	-0.532095274751308	0.0577226674386589	-9.21813385212591	3.02315621129558e-20	7.08905881632681e-19	-0.260119275750392	-1.26141348113034
PAPPA2	-0.0546201237842982	0.0575085545061386	0.342227153221073	287.70681565141	-0.402575479363077	0.0802116732240598	-5.01891387103396	5.19644396755297e-07	2.12708581542308e-06	-0.388705941874728	-0.982823844331339
ASTN1	0.00507659827428382	0.0721581527620295	0.943912084110017	204.439601677636	0.0213946260070331	0.191444064127072	0.111753927208901	0.911018519362777	0.933150246999714	0.0868073949941707	-0.0708885118622682
BRINP2	-0.197885898418922	0.0878182433629502	0.0242366161721612	107.195856527688	-0.656153212389872	0.223435868006378	-2.93665121112579	0.00331777027286556	0.00695847071458351	-1.52988730337	-1.52825497578499
SEC16B	0.0775774977979354	0.084734665588099	0.35991117304074	36.076867049952	-0.088114780910109	0.162884615766441	-0.54096441518121	0.588532110259306	0.659101852505952	0.664312213845981	-0.306436952991851
RASAL2	0.0509800245889596	0.0410600895874867	0.214385823790902	781.569926516102	-0.202945646329436	0.0689373162078683	-2.94391568301687	0.00324088279976474	0.0068143232207952	0.452450443186783	-0.553431545552735
FAM20B	0.0564307889818366	0.0269042214887988	0.035952017976527	466.624251465123	0.0433415749756295	0.0378372292724854	1.14547433332141	0.252012721734835	0.323570978642047	0.495868424535903	-0.0236818858505427
TOR3A	-0.109568595803505	0.0641439478972082	0.0876052997881406	49.2365851901026	-0.331228282340518	0.0947019550495885	-3.49758652994099	0.000469488382590725	0.00116922138728401	-0.826397164854437	-0.829360123627009
ABL2	-0.0106118628694747	0.0241735881800049	0.660671797833152	925.844345315835	-0.191200482246049	0.0315342965650193	-6.06325502938746	1.33393893192847e-09	8.03529002229511e-09	-0.0381588050173796	-0.528168372565722
SOAT1	0.208341927342976	0.0589570107161702	0.000409640306315796	207.234482974547	0.788086378413369	0.0687231732359471	11.4675493185921	1.92020437557376e-30	1.31564002920171e-28	1.70591430006607	1.57822138828414
AXDND1	-0.141627819343543	0.118658695836315	0.232645028377675	13.4829578978864	-0.892241886642683	0.209195855515084	-4.26510307503845	1.99809935965428e-05	6.35248554800363e-05	-1.08176442518724	-2.03606814685509
LINC02818	0.45672780623586	0.126017711342086	0.000289728987013307	15.9121785435941	1.2533990901489	0.164816748514199	7.60480413215356	2.85335704073391e-14	3.1979477632251e-13	3.68442826248372	2.5790822912202
TOR1AIP2	0.0812750775706392	0.0252514485023814	0.00128804429676697	664.87090247802	0.213092991379948	0.0347584531222026	6.13068109304988	8.75036506810655e-10	5.44260295370883e-09	0.693765229613445	0.341443655773745
ENSG00000272906	0.0348992435237658	0.0733216866573777	0.634092638368184	94.5162434035896	0.820310959908616	0.088125163005386	9.30847594413505	1.29679701486047e-20	3.22178748451171e-19	0.324359224773405	1.6475346112386
TOR1AIP1	0.0343053360033346	0.0245128444454309	0.161667863599396	546.948207637807	0.081030832232248	0.0464295912683628	1.74524112788093	0.0809429049185294	0.120983259673712	0.319628463400032	0.0573855406294986
ENSG00000261831	0.124387143614246	0.0766680731585963	0.104715324157459	19.0938618761649	0.265589814677145	0.124132836867155	2.13956130690363	0.0323902364200069	0.053596674227068	1.0371737397757	0.454361305864444
ENSG00000260360	0.170950473865066	0.0773294720608211	0.0270582226099724	15.9506218201404	0.291436469009256	0.127680503438661	2.28254479862122	0.0224571957586755	0.0386744441440518	1.4080732427931	0.509955974009716
CEP350	0.00127316116609086	0.0139779992324135	0.927426466463266	3246.88384695718	-0.0997136100413071	0.0261914460277204	-3.80710595114805	0.000140602518612689	0.000384677612925685	0.0565111742215625	-0.3313853679061
QSOX1	-0.0258057842573876	0.0319562953690933	0.419359088186888	352.951879836494	-0.0801815040677182	0.0484825719444856	-1.65382117432897	0.0981638523751419	0.143446969146046	-0.159185756081797	-0.289372930403468
LHX4	-0.224282970593298	0.0750759331111991	0.00281347495969822	51.548726007642	0.14990620053521	0.0982823198648191	1.525261112491	0.127193983086431	0.179296187682713	-1.74015278261841	0.205532499805927
ACBD6	0.0288819899199348	0.0157717058999071	0.0670627308655228	2307.16766088624	0.0683518092171056	0.0218369513018012	3.13009853218237	0.0017474767832415	0.00389661108289548	0.276428882180454	0.0301136907461127
XPR1	0.0720499909948666	0.0310747593684036	0.0204166409408085	776.068347589914	0.328620903158434	0.0427509478164612	7.68686824370007	1.50780269646919e-14	1.75377051034944e-13	0.62028294198892	0.589937554996193
ENSG00000243155	0.050100160106813	0.0568360901271266	0.378055376866416	117.669923618799	0.164000695898974	0.109510344954476	1.49758176697507	0.134241946854147	0.187917298309796	0.445441895958891	0.235848949368607
STX6	0.0158386321075369	0.0320385619703435	0.621050886663088	630.086826858119	0.154556017540691	0.0791580032171521	1.95250020540187	0.050878846591263	0.0799870009151881	0.172532212757602	0.215533988974867
IER5	-0.0385009152529513	0.17942379404797	0.83009410384211	24.2237530523898	2.11426454033446	0.338443255484756	6.24702813860531	4.18335719680690e-10	2.70361404686783e-09	-0.26030863006078	4.43075440343382
CACNA1E	-0.222986124956566	0.17099497593127	0.192216282680739	159.419243240441	0.00705262085309829	0.523559931088678	0.0134705129906203	0.989252410693141	0.992080462181686	-1.72982277830894	-0.101737340760025
LINC01344	-0.046821728550648	0.0835006006918576	0.574978046643279	227.096292486636	-0.0119012357594469	0.172850902489296	-0.0688526098970406	0.945106940770069	0.95893884081142	-0.326587942562529	-0.142505997117161
GLUL	-0.0148876903210891	0.0205015730547965	0.467732676563955	4773.65086923825	-0.351865825160164	0.0861897922188253	-4.0824535725393	4.45627164589853e-05	0.000132952891085321	-0.072217843927381	-0.873750292259651
RNASEL	0.114660643686753	0.0778788106186378	0.140941024251246	48.4952107721228	0.755860579829209	0.134904988671221	5.6029105170553	2.10782056252653e-08	1.07287210292267e-07	0.959697451680036	1.50890554744137
NPL	-0.0232780147558765	0.052677265699929	0.658562517958393	199.890760787917	-0.424356853184564	0.108638348145759	-3.90614235606021	9.3781276238759e-05	0.000263609548914717	-0.139050846340532	-1.0296743277167
DHX9-AS1	-0.170813423471652	0.0501312517759548	0.00065603172614428	183.961845251591	-0.406116477587579	0.0677490984681739	-5.99441891877511	2.04214322882838e-09	1.1995710727947e-08	-1.31424191354704	-0.990440328022599
DHX9	0.0793901760965191	0.0226165981181805	0.00044766602006368	1190.54932382045	0.251500741622395	0.0321110710137953	7.8322128064289	4.79357259311735e-15	6.0099544877254e-14	0.678751075423398	0.42405651937685
SMG7	-0.0121459018592864	0.0204778656798325	0.553098553605837	1080.98235064115	-0.0908868760615595	0.0309570633538195	-2.93590109057763	0.00332580348073271	0.00697281772078076	-0.0503781693941458	-0.312399570359336
ARPC5	-0.0319713937038011	0.0255441314915938	0.210710534834909	913.741475883713	0.00497921252196722	0.0393616548734691	0.126499064583876	0.899336889452867	0.923666064000661	-0.208297824895516	-0.10619712292826
RGL1	0.00654644174834557	0.0167361110526295	0.695681421787005	3520.00438021425	-0.181177128623403	0.0458951656644118	-3.94762990830409	7.89286915243062e-05	0.000224450267402129	0.0985154109609468	-0.50660871493292
APOBEC4	-0.172464786145558	0.105047431657188	0.100635578084961	22.8222651592506	-0.306132095941066	0.137175125062049	-2.23168811256845	0.0256355834601255	0.0435410219706208	-1.32739581795538	-0.775379668877937
ENSG00000289581	-0.0807177055184117	0.0488257221756095	0.0982942433792375	87.0053536042869	-0.305934078734652	0.0846890173895425	-3.61244100079061	0.000303328134987495	0.0007817184084162	-0.596585834549892	-0.774953745246346
COLGALT2	-0.00648363969403368	0.0138822401264488	0.640467226599479	6523.55231263171	-0.00121801209931267	0.0365692660980132	-0.0333069877871803	0.973429781404634	0.981205583922607	-0.00527550573727635	-0.119526996954305
TSEN15	0.0948721109375684	0.0220736743883922	1.72365237075813e-05	1740.59246220176	0.318356447697964	0.0327580044187723	9.71843228385201	2.51625612411058e-22	7.39281950031819e-21	0.802072193293652	0.567859301165569
ENSG00000286655	-0.0484135066068826	0.0927035503044732	0.601503205095773	88.2130950492964	0.573893661315163	0.121466027436205	4.72472569843924	2.30426171282392e-06	8.51955110517106e-06	-0.3392672265998	1.11750516276421
EDEM3	0.027704371929411	0.0212284158858755	0.191872169345534	948.237283077061	0.101628494397568	0.0297313180136609	3.41823037750536	0.000630297319292849	0.00152952614559997	0.267048583883986	0.101689928266497
RNF2	0.0256970990393954	0.0451496246854385	0.569251491183595	188.066372754683	-0.140465795628204	0.0610239116791373	-2.30181566148645	0.0213455699605549	0.0369888655510899	0.251059682031031	-0.419040977208048
TRMT1L	0.0353752916373652	0.0235071062191335	0.132355832141055	597.00847956283	-0.0328760586244242	0.041254071228735	-0.79691670773877	0.425499406795752	0.50300920170851	0.328151178823842	-0.187621635744925
SWT1	0.0290255240970014	0.0244613567271866	0.235390627449268	905.565439486492	0.112959372570894	0.0404789890028389	2.7905680293293	0.00526156417923184	0.0105544185388525	0.277572201497462	0.126061996068633
IVNS1ABP	0.0306376776884324	0.0236385608593075	0.194944839085722	1468.41607034596	0.324119677867553	0.0421488434115297	7.6898830817951	1.47269543740331e-14	1.71635069581754e-13	0.290413786552237	0.580255678066276
PRG4	-0.0497180915850055	0.0940669070268388	0.597124823947565	20.6297792599911	0.447898289750127	0.120901272418506	3.7046615043033	0.000211673207656092	0.000560668689563253	-0.34965887851609	0.846496359071736
TPR	0.0590134550923335	0.0214270112570908	0.00588426767446471	1484.98670349037	0.0954653021089289	0.0292203477567558	3.26708302391292	0.00108661808375692	0.00251973574683983	0.51644061238594	0.0884332558322361
ODR4	0.0132662170355587	0.0164481749176264	0.419927838188833	1051.29659510151	-0.0200896499849855	0.0249144101537675	-0.806346602668721	0.420043026489388	0.497673242679266	0.152041679399877	-0.16011880555478
PDC-AS1	0.0224525433099602	0.0311233369780983	0.470660126198968	1072.95366378344	0.043467293269088	0.0739584430910633	0.587725910016355	0.556716281402358	0.629743555771789	0.225215222429936	-0.0234114730259345
PDC	-0.108487297169844	0.0872833261435966	0.21389264743678	72.5439481251958	-0.0502369755694477	0.125621849145774	-0.399906353162751	0.689225492738904	0.748036330835986	-0.817784096938588	-0.224963970418279
LINC01036	-0.248089677650764	0.0890723921412881	0.00534849902935429	25.2339835653951	-0.401195609124539	0.164851899604166	-2.43367295183052	0.0149464930157555	0.0268856001944776	-1.92978474769762	-0.979855822744894
ENSG00000285280	0.124858750249847	0.0741987215036551	0.092421275134801	146.470538021753	-0.104293867587245	0.124905767916376	-0.834980396238143	0.403728746183011	0.481302399785905	1.0409303153003	-0.341237238674919
RGS2	0.131578387644766	0.20128290342785	0.513305891850867	34.3312070285742	1.76857805101727	0.349201535007642	5.06463424044962	4.09185213812829e-07	1.70437156263999e-06	1.09445548536024	3.68720263038998
UCHL5	0.0324578175753111	0.0257612279386007	0.207687982024731	524.136731722487	0.121734870679314	0.0371529758804237	3.27658465559033	0.00105070808998531	0.00244454435579552	0.304912083298388	0.14493758820053
RO60	0.00136364329323634	0.0213790203590817	0.949142074748779	941.866401451536	0.0839335395301305	0.0338798190755106	2.47739042947843	0.0132347038316079	0.0241482060965778	0.0572319082371374	0.063629097218103
GLRX2	-0.0443262842724693	0.0415382266959332	0.285917523335088	163.940350242579	0.2136739489217	0.0538923469229368	3.96482916632379	7.34485294436864e-05	0.000209955542119012	-0.30671051889892	0.342693262060314
CDC73	0.0296100037779791	0.015970591861663	0.0637344440045525	1826.01684661489	-0.020203809258853	0.0255292706755856	-0.791397823917254	0.428711879427307	0.506336947252813	0.282227865558229	-0.160364355592507
B3GALT2	0.117033957901927	0.060326771660212	0.0523796478152006	122.066385416947	0.481983150536154	0.0896197549172463	5.37809047772124	7.5279985241028e-08	3.53239952147574e-07	0.97860205017354	0.919810935876468
LINC01031	-0.0020729067861005	0.0893498374835059	0.981490822915319	16.8726229671272	-0.00544696110649303	0.13029834656337	-0.04180376228983	0.966655135763035	0.975722568986801	0.0298581205450942	-0.128623223244814
ENSG00000227240	0.274665962154677	0.104473637410252	0.00856248654349757	54.0605965984807	0.669526023887285	0.166230200674772	4.02770387793254	5.63242202701777e-05	0.000164661019040073	2.23421739645673	1.32320487897623
ZBTB41	0.0222771110925504	0.0232966721422711	0.338953134819434	734.784809935783	0.0716492855818433	0.0454385224685784	1.57684012791987	0.114832315743894	0.163952691749931	0.223817819754911	0.0372063729114293
ENSG00000290127	-0.0584162065473484	0.0568386363942864	0.30406497464507	99.8422292292552	-0.384575575352628	0.0743098600415019	-5.17529672560066	2.27549052406882e-07	9.87434532215912e-07	-0.418943581722309	-0.94410708520076
CRB1	0.00591953985515885	0.0346668660143704	0.864416433402981	966.957138105308	-0.224680658728669	0.0859786821761395	-2.61321356692092	0.00896952333788908	0.0170265626998457	0.0935218334103049	-0.600182308183065
NEK7	0.0245017674263118	0.0164613165919246	0.136633527756338	2655.80042743782	0.104781480200509	0.0371464594294114	2.82076628055555	0.00479090937176724	0.00968005418509358	0.241538286141916	0.108471819536791
PTPRC	-0.734972771676502	0.324996060597485	0.0237294202674335	21.5577084994818	0.738597371437755	0.513941347648217	1.43712385628741	0.150682803718268	0.20783017828249	-5.80804467088127	1.47177337825175
MIR181A1HG	-0.0198173798434692	0.0163082891695352	0.224300415963581	6799.20242511559	-0.423697514793793	0.0600263923059349	-7.05852040273127	1.68284792149809e-12	1.51214920814941e-11	-0.111485211274859	-1.02825612872818
ENSG00000225172	-0.450832069105872	0.121799783979608	0.000214396860811582	23.9006580834813	-1.02187602020833	0.147766885621655	-6.91546022580976	4.66346875831053e-12	3.95729279248992e-11	-3.54472620111598	-2.31490371850308
LINC01222	-0.15920886056155	0.0724877316323138	0.0280664760715824	107.746191622895	-0.92865785217704	0.125084827256073	-7.42422460460287	1.13442514290777e-13	1.16771226564568e-12	-1.22180594316205	-2.11439679601248
LINC01221	-0.0952867162716245	0.0683721208712972	0.163423719466523	325.584116864107	-0.987534153279161	0.122947438322827	-8.03216534439835	9.57671847026651e-16	1.31128526126834e-14	-0.712635069403034	-2.24103633625374
ENSG00000286541	-0.012159564258546	0.0533770623658872	0.819797802075673	331.134890143221	-0.825060678301433	0.107428543688291	-7.68008808436782	1.58979237470119e-14	1.84668597697078e-13	-0.0504869970288559	-1.89156522839844
NR5A2	-0.0750523451041631	0.093098387083905	0.420149674303801	18.1279077497401	0.282742261700714	0.147791112959175	1.91312086389671	0.0557325813539308	0.086700618798044	-0.551458491837495	0.491255233716839
LINC00862	0.0750706354152703	0.0279218864660162	0.00717534841592895	2506.32358447505	0.550348421419835	0.075462881488674	7.29296855040495	3.03198888096307e-13	2.97766433214402e-12	0.644343839443742	1.06686070481766
ENSG00000230623	0.014510570346591	0.0400419833597464	0.717065164301782	948.459417519864	0.660140452935751	0.0876696829141593	7.52986016365679	5.07946910397548e-14	5.4793289104385e-13	0.161953556882734	1.30301705521769
ZNF281	0.0459783454945697	0.0328033017979274	0.161023453925522	742.741072695605	0.364686674291641	0.0470977569817182	7.74318561355692	9.69563376315641e-15	1.16321078116117e-13	0.412609643992033	0.66751295612124
KIF14	0.15593791012959	0.121729998487209	0.200188524092113	11.4915846988234	0.338239178320296	0.182456123567373	1.85381105170416	0.0637661968021301	0.0978700640452714	1.28849089336681	0.61062591213839
DDX59	-0.0442512270398851	0.0373747794222992	0.236418483485728	218.004471757519	-0.252062143165138	0.0717923115391579	-3.51099076991907	0.000446439899144359	0.00111562271420317	-0.306112651647729	-0.659078307681119
DDX59-AS1	0.022144933566392	0.0936617707609455	0.813095033857173	27.4622518653086	-0.187090826618731	0.152516614666652	-1.2266914462247	0.219938583887273	0.287954225676104	0.222764961668986	-0.519328739479894
CAMSAP2	0.0410187089679436	0.017783009906503	0.0210758169951529	2368.43809422421	0.120639949095098	0.0285874808591377	4.22002728010701	2.44272757703435e-05	7.63733363657441e-05	0.37310373423507	0.142582474794461
KIF21B	0.172830444975127	0.155579407015495	0.266618917008962	20.1255344426162	0.363215670953756	0.310678490878504	1.1691046584097	0.242361467287613	0.312597995163228	1.42304812424279	0.664348912475222
TMEM9	0.027434737916849	0.0625451988625345	0.660923429614848	109.750694656986	-0.0912038656672539	0.107865885040023	-0.845530221472832	0.39781486644318	0.475577478013452	0.264900818234125	-0.313081396784824
PHLDA3	-0.00663997086473207	0.0324501400443122	0.83786846943704	541.016053006948	0.132670248709288	0.0641936761857146	2.06671835284006	0.0387607007866829	0.0627700758746577	-0.00652075931355257	0.168458957922421
CSRP1	-0.0357135975842256	0.0213060828639645	0.0936958858763243	2412.08302771886	-0.0689910015616637	0.0496245744270395	-1.39025880540492	0.16445030222678	0.223948625858519	-0.238106293318257	-0.265302802594702
CSRP1-AS1	0.0966696697308386	0.0280507820089631	0.00056844956615754	920.196393710301	0.320040213505141	0.0615774548879412	5.19736020411288	2.02138446439509e-07	8.85712803034969e-07	0.81639062068012	0.571480984656267
NAV1	0.0211793987605259	0.0145626141850484	0.145844331745758	5581.10535963197	0.0287375370973065	0.0420743507191228	0.683017957642429	0.494595495305999	0.56968774544702	0.215074008772947	-0.0550943320802911
IPO9-AS1	-0.0105989821303024	0.0299610511342241	0.723519736397574	1454.41557171815	0.103058703792045	0.0639945814589523	1.61042859321065	0.107304322590436	0.154626833571825	-0.0380562036842754	0.104766226484539
ENSG00000235121	-0.108433957988323	0.087582935273225	0.215689457476197	19.3702731713551	0.0218155059093167	0.135891142580234	0.1605366287684	0.872458370196933	0.901837066694743	-0.817359224494734	-0.0699832233790542
IPO9	0.0096021822163235	0.0169496176225095	0.571044958331853	1010.94496683723	-0.0862764440212095	0.0265417621606693	-3.25059216109839	0.00115164934914645	0.00265858509924043	0.122855865452026	-0.302482795987066
SHISA4	-0.0292152532425789	0.0501939007311578	0.560534434052361	255.287936656949	-0.584461861876762	0.111843827018922	-5.22569620027293	1.73501032175888e-07	7.6984773700103e-07	-0.186343829727925	-1.37405100069987
ENSG00000223774	-0.0649993862923206	0.0754271841766684	0.388825029309979	88.121851544591	-1.11546084078166	0.137849453292827	-8.09187714667353	5.87521534085186e-16	8.27721101032463e-15	-0.471381800435014	-2.51619928954126
LMOD1	-0.0195153043708599	0.0976402364940595	0.841582651622109	63.9585822532987	-1.18746711598869	0.150481766149875	-7.89110299786092	2.9952731486813e-15	3.853736599467e-14	-0.109079033665547	-2.6710806495453
TIMM17A	-0.116315610525331	0.0514026041611271	0.0236458639956479	160.711469539746	-0.492958273904873	0.0683215568440754	-7.2152669914989	5.38282573857981e-13	5.12844994322052e-12	-0.880140408597881	-1.17723204138571
RNPEP	-0.0816248178252826	0.0455019607297939	0.0728331645997198	130.991173055589	-0.26376007741965	0.0592473145530001	-4.45184865186931	8.51341643904716e-06	2.89166003758496e-05	-0.603811423913605	-0.684239892020366
ELF3-AS1	-0.13765690627362	0.0670743574744302	0.0401402228982094	29.4140022745755	-0.119033256100529	0.103937619068179	-1.14523747193447	0.252110799793737	0.323649522680388	-1.05013417717392	-0.372940816342308
GPR37L1	-0.0507101793701859	0.0484895079771894	0.295654791357311	252.637103042305	-0.532186806485592	0.0863944172142223	-6.15996754936131	7.27598524680248e-10	4.56767291442074e-09	-0.357561338767343	-1.26161036063075
ARL8A	-0.0521143676627279	0.0240969903093883	0.0305648784275278	1117.40054381847	-0.0319317177247684	0.041448117746016	-0.770402118630289	0.441061397063235	0.518270041166285	-0.368746379378511	-0.185590412737963
PTPN7	-0.174798586312716	0.0933239517054688	0.0610642053710744	54.1074464739083	-0.81951486811512	0.148221853552368	-5.52897463143366	3.22107915353102e-08	1.59238242257424e-07	-1.34598566789691	-1.87963650938735
PPP1R12B	0.0150106314599937	0.0129596342231522	0.246757775688029	7445.90410536588	-0.219671221574162	0.0335903666723429	-6.53970895039474	6.16386688653294e-11	4.4767795109643e-10	0.165936786119997	-0.589407296739769
SYT2	-0.110585243808546	0.0680780112407723	0.104292590146885	151.577129967697	-0.0404241869012481	0.0975445263615536	-0.414417788563695	0.678568163587351	0.738663538094839	-0.834495259165606	-0.203857225902008
ENSG00000226862	-0.0288755186070557	0.0757584560537526	0.70309015479634	22.7172337831813	-0.183433801409082	0.123728226105064	-1.48255420111914	0.138192892954505	0.192801729432232	-0.183637678625875	-0.511462688411274
RABIF	0.159718640041291	0.0559725430121478	0.00432381244118382	85.6334854728705	0.425080828003643	0.0830586951420345	5.11783657661288	3.09060210110766e-07	1.31193516102198e-06	1.31860624030913	0.79741731010031
KLHL12	-0.0352448008747343	0.0246401773857452	0.152608172143902	241.462856927845	-0.104431947971742	0.0392896030164555	-2.65800466164046	0.00786048057638086	0.0151475312359614	-0.234372100217594	-0.341534241646941
ADIPOR1	0.0415287544556563	0.0323512838363674	0.199253313031531	204.586389358239	0.0996694839538112	0.0452497431903276	2.202653030197	0.0276192131664078	0.0464468838867492	0.377166493854923	0.0974762093799307
CYB5R1	0.108561651132591	0.0418569083251063	0.00949665301293284	106.725117752936	0.354624689151222	0.0613420983732715	5.78109811296808	7.42145903592727e-09	4.02138991319631e-08	0.911116018714217	0.645870204313735
TMEM183A	0.0222995384825148	0.0412517827164138	0.588802959236864	155.468946353949	0.162684575356605	0.0581370484227286	2.79829437115014	0.00513732687233935	0.0103193670798021	0.223996464790543	0.233018049715136
ADORA1	0.0116223507577195	0.0252844911382493	0.645757969247751	1033.03712782823	-0.0184720428517276	0.0592794565024432	-0.31160951772502	0.755337300066708	0.805191214487058	0.138947487421053	-0.156639425569759
ENSG00000234775	0.0171736356391001	0.0929484996558537	0.85341330962649	30.9714879977664	-0.378201815676741	0.12327006508199	-3.06807508720945	0.0021544247647545	0.00470886110576871	0.183166163201353	-0.93039749441715
ENSG00000224671	-0.103181600865947	0.076820033338622	0.17922015012436	29.8677251421593	-0.0777545897132379	0.113306151249013	-0.686234497034114	0.49256524732993	0.56790937500604	-0.775521653258626	-0.28415277709385
CHIT1	-0.337424991665396	0.0840675630961431	5.97652275319249e-05	15.9785935963185	-0.615883481952766	0.124304789938268	-4.95462389066925	7.24703299656673e-07	2.89419305008608e-06	-2.64138384062003	-1.44163709978512
LINC01353	-0.0111947433301268	0.10356434026985	0.913920671589377	11.8207401658148	0.0200957531683912	0.168122788496547	0.119530215672124	0.904855302987166	0.928187432564973	-0.0428017305128258	-0.0736823126961923
BTG2	0.023489573419212	0.0475554794654232	0.621348258703232	311.267381219458	-0.0621961344437201	0.0962731296629992	-0.64603835630394	0.518254515363996	0.593276608764162	0.233475670083995	-0.250687433902903
ATP2B4	0.0576118596649611	0.0320808425384207	0.0725209618487731	954.0037259011	0.0782439312425767	0.0962448440198794	0.812967510513243	0.416236685944238	0.49393082142358	0.505276225203073	0.0513910767548448
ZBED6	0.155649770399468	0.0717797098966996	0.0301254619978595	47.0480737884022	0.502564504987935	0.120051272054558	4.18624889505163	2.83602356710334e-05	8.75772066320293e-05	1.28619572070356	0.964080246558796
ZC3H11A	0.190129024464256	0.0541039028791521	0.000441169936185717	56.4144566777389	0.161203378169379	0.0991530555337902	1.62580343390872	0.103991477638866	0.150595320160643	1.56083969758739	0.229832079684993
SNRPE	-0.0701280164499591	0.0432032860505944	0.104544468938123	133.834061269053	0.089670875778815	0.0608685562350608	1.47318880757622	0.140700132188004	0.19583243283428	-0.512233826404412	0.0759697777829828
ENSG00000286572	-0.094326851664607	0.0782056760406568	0.227764216069167	18.6756397387039	-0.139359363072161	0.133875714617186	-1.04096074086817	0.297893769196408	0.372951942305852	-0.704989282390183	-0.416661104363078
SOX13	0.0175593050030307	0.0428803321548558	0.682176035187299	281.460833321873	0.250015890539674	0.0721983324143577	3.46290395053438	0.000534379115884266	0.0013164339455913	0.186238206687942	0.420862690027475
PLEKHA6	0.0852958524094529	0.0447166960015862	0.0564594736977809	547.214373452681	0.0250981380693673	0.0923970306017509	0.271633600191603	0.785903761290631	0.831157791560908	0.725792650792896	-0.0629224702449716
PPP1R15B-AS1	-0.0642899383123311	0.0549238009571212	0.241787883507004	175.565204655852	0.106222029378603	0.0755576258646607	1.40584127893151	0.1597712614108	0.218595001961422	-0.465730703278143	0.1115703580352
PPP1R15B	0.0533074601441751	0.0395472014352252	0.177676010416945	436.941367513539	0.465976667271261	0.043112082397895	10.8084936137071	3.13780262547184e-27	1.47552434452483e-25	0.47098959590813	0.88538191021418
MDM4	0.00242399686547941	0.0151938342197436	0.873244869493978	2277.94642170692	-0.150257772117286	0.0315215686084014	-4.76682407477774	1.87152590139058e-06	7.01422314324588e-06	0.0656781385829739	-0.440102955923045
ENSG00000240710	0.495878991847698	0.207566597554007	0.0168937728227508	22.1725391090409	2.010934475704	0.319712315826473	6.28982487116779	3.17824316507861e-10	2.09572876373981e-09	3.99628643946015	4.20849737245622
ENSG00000287197	-0.0973710895659043	0.0612537283903605	0.11191703289459	39.6633431143413	-0.306040712921433	0.103176404546332	-2.96618896798254	0.00301515166902575	0.00638197351092778	-0.729238113360301	-0.775183109254192
NFASC	0.0209346047243786	0.0121822849901247	0.0857152090919108	10248.1236972155	0.154825081853017	0.0423068624558465	3.65957371607503	0.000252635162186044	0.000660587469401194	0.213124105579606	0.21611273084843
CNTN2	0.00482750843208352	0.0113055120217355	0.669375797258783	7362.38213251495	0.0703719964450783	0.0350427600251464	2.008175052267	0.0446246930846718	0.0712143678195927	0.0848232736226727	0.0344589973798974
TMEM81	0.308112022597954	0.0992360296271569	0.00190381795226491	17.2492496624003	0.964738378550985	0.14848133901048	6.49737121836498	8.17356060798829e-11	5.83968444253012e-10	2.50063148517159	1.95818968896467
DSTYK	-0.00275141008827762	0.0177819847520356	0.877034019169469	812.055878827209	0.0631376398857758	0.0327398795197788	1.92846280474652	0.0537975864406383	0.0840257939598216	0.0244535127514168	0.0188983121557629
TMCC2	0.0161518620488077	0.0229758691539178	0.482060468133414	1725.38602702806	0.337595773918695	0.0432035618634021	7.81407271433038	5.53691256791959e-15	6.89754591202483e-14	0.175027241118368	0.609241986244904
TMCC2-AS1	0.0548072509337908	0.088488942278816	0.535673720781884	11.6280768606781	0.289024570736879	0.147076381755733	1.96513245217642	0.0493989094463055	0.0779187834251976	0.48293615676411	0.504768119429776
NUAK2	-0.0175347071851774	0.0682997660691946	0.797385987392368	76.39242605621	0.147187903303257	0.0997392337719394	1.47572723127001	0.140017132562396	0.195005598312246	-0.0933026167320871	0.199685598671689
CDK18	-0.00438931443291169	0.0130054140711228	0.735740754883525	8236.43311177244	0.0872277459075212	0.033543991796955	2.60039849864974	0.00931155606416692	0.0176015403993413	0.0114068104613863	0.0707147458285517
MFSD4A	0.170745847353435	0.0794575981109528	0.0316429118044199	166.936148089613	0.321338428644918	0.20412606012474	1.57421560210661	0.115437613540186	0.164682858193971	1.40644329340891	0.574273370817729
ELK4	0.0254945111980578	0.0298572807531938	0.39317192188336	534.594032977151	0.204039488991154	0.0457969430645872	4.45530804760042	8.37728206152579e-06	2.84873065837849e-05	0.249445971644236	0.321970092410764
SLC45A3	-0.00485970431066504	0.0230612804581535	0.833097940613018	799.534119963496	0.128601098710519	0.0477718781612131	2.69198331027589	0.00710284996557409	0.0138165674166762	0.00765992700302239	0.159706450115874
NUCKS1	-0.0182862684978369	0.0177255468134346	0.302243824925625	2763.85698270977	-0.00436026154508106	0.0429615444925155	-0.101492197186735	0.919159751319446	0.939019297249627	-0.0992891670035339	-0.126285794937304
RAB29	0.124912052894778	0.0601806699335733	0.0379293397221887	143.647993867939	0.573678076795604	0.0834878519970969	6.8713958147534	6.35767164741627e-12	5.3076421083142e-11	1.04135489671249	1.11704145285158
SLC41A1	0.00793467304521016	0.038414810773215	0.836359403545689	202.339687686054	-0.0721970115010944	0.0794559838651589	-0.9086415898344	0.363539345565271	0.441248364903111	0.109573346364337	-0.272198745735461
ENSG00000286619	-0.0195398889264043	0.0469871584011335	0.677515421938465	555.92223879249	-0.667167185998889	0.477154224051713	-1.39822127180117	0.162046630873898	0.221224930380462	-0.109274861570987	-1.55194540008077
PM20D1	-0.179339510242583	0.120055802895501	0.135227570802961	44.0657367369593	-0.290954312007529	0.391560442569687	-0.74306359983171	0.457443176076547	0.53383588212792	-1.38215632879585	-0.742733127854743
SLC26A9	0.171338057869451	0.0567945095956757	0.00255452640234031	72.8978131104911	0.362550559144204	0.0890658066482368	4.07059199021336	4.68938188643576e-05	0.000139292961540423	1.41116053731927	0.662918295194689
RAB7B	-0.212363513891648	0.0922689328275493	0.0213593686312766	73.6049550637786	-1.75829990781505	0.132930228865307	-13.2272390021736	6.10905534036582e-40	1.06091911554472e-37	-1.64520853049844	-3.89890918086119
SRGAP2	0.0331500467495361	0.0230615198151644	0.150586906225258	1000.20633814868	0.023578653672761	0.0540405244028696	0.436314301781812	0.662608706747203	0.724528191281462	0.310426024318311	-0.066190793862249
RASSF5	-0.112195700987278	0.144355876892849	0.437031328555936	16.7147549863011	0.151238292452103	0.252878387163244	0.598067292933467	0.549795032903461	0.623039467445839	-0.847323331470676	0.208397752968175
EIF2D	0.0354282091469831	0.0193240054134462	0.0667463558280865	473.736573628527	0.0788558259724758	0.031700553519912	2.48752205298069	0.0128636477983426	0.0235594008962023	0.328572692446525	0.0527072271552592
DYRK3	0.249445476690392	0.198442172933944	0.208746947390166	15.2479289734435	2.28728257282793	0.236190182919348	9.68407130455955	3.52396580119885e-22	1.0213204531462e-20	2.0333240008561	4.80290624854408
MAPKAPK2	-0.0164117269203944	0.0251857058825962	0.514640776311247	374.906149071422	-0.0909317083033114	0.0362972989286815	-2.50519214892486	0.0122384886112691	0.0225415405063173	-0.0843575344138171	-0.312496001934981
PFKFB2	-0.0573802678742772	0.0501600572783716	0.252647099097125	147.267181231194	-0.0111694441755053	0.0990031965370717	-0.112819025710174	0.910174034309145	0.932448604741685	-0.410691827886642	-0.140931955473783
YOD1	0.0704650171030345	0.0504226510719765	0.162267067611344	276.597404986036	0.718062969979175	0.0682953078439686	10.5140893664277	7.43960123850598e-26	3.07760862555177e-24	0.607657856420308	1.42760506075957
C4BPA	-0.342132727053789	0.0854624206607623	6.24618621546246e-05	52.3242132734126	-0.424900095082849	0.0887876194359465	-4.78557818964143	1.70495794167357e-06	6.42840978008477e-06	-2.67888323566946	-1.03084280982156
ENSG00000243636	-0.213198014669828	0.0886936396937761	0.0162275273804453	14.373689676965	-0.228498547655794	0.149426629925414	-1.52916884875105	0.126222590964092	0.178198989496956	-1.65185573382834	-0.608394367863661
LINC02942	-0.0287009885093404	0.0581221549778329	0.621444171784348	311.369129838108	-0.0989400939551406	0.0759383345156633	-1.30290049928252	0.192608733469162	0.256909291638715	-0.182247461771636	-0.329721579256207
CD55	0.0113971775723451	0.0271629509134232	0.674788357262217	2020.88156258889	-0.196220456550468	0.0867235331076716	-2.26259758475073	0.0236605071581799	0.0405120358799762	0.137153873817852	-0.538966048812943
CR2	-0.172979170625959	0.179905455247775	0.336300614840523	10.5175530331536	-0.729685849590112	0.305275420525022	-2.39025417878444	0.016836715962523	0.029914505468259	-1.33149313975588	-1.68641945272138
CR1	-0.00371548145824717	0.0639201447283478	0.953647527602904	279.584371040715	0.24940871352158	0.216009822074126	1.15461746658905	0.248247110780937	0.319226856532084	0.0167742168318833	0.419556687154042
ENSG00000236911	-0.0627530882347841	0.112539867663677	0.577112349115788	35.3591229661191	0.314388264214497	0.248439619149436	1.26545140139421	0.205709559164123	0.271841005630884	-0.453488947224529	0.559323966531221
CR1L	0.0383618932165355	0.100765183062618	0.703421538217743	41.8965019972393	0.41431640080007	0.177072386619042	2.33981372652665	0.0192933598734535	0.0337696369803787	0.35194090854159	0.77426364578202
CD46	0.0235933807320314	0.020498070581649	0.249730198578418	2071.42583937716	-0.559872414807668	0.0729163540476132	-7.67828317968395	1.61234766442548e-14	1.87164646155016e-13	0.234302545664562	-1.32116051312974
MIR29B2CHG	0.0439110059596436	0.0260277415814897	0.0915870565087703	1549.42096372867	0.482511426793717	0.0601330087118218	8.02406926129506	1.02298575434125e-15	1.39526983912485e-14	0.396142282187326	0.920947227748169
LAMB3	0.0292567515764143	0.090365364757703	0.746119229973952	14.7567692866846	0.175301142111518	0.145318967618242	1.20631975979929	0.227694221559789	0.296472673321438	0.279414040488278	0.260155559771925
HSD11B1-AS1	0.0128013896536654	0.0446228157619777	0.774204268845831	178.418817403285	-0.149658135185382	0.0836061054903158	-1.79003835076037	0.0734477463324644	0.111010622625228	0.148339103918175	-0.438813171341702
G0S2	0.458630270022557	0.276510758963271	0.0971894759037651	25.7878566534414	2.01159387370694	0.329510530852131	6.10479388475038	1.02933428290172e-09	6.3149784267563e-09	3.69958230900903	4.20991569966708
HSD11B1	-0.0246444176741476	0.041310327415566	0.550795869242307	902.976020353183	0.257560774419385	0.124712627614408	2.0652341254145	0.0389008530884031	0.0629854115361018	-0.149934908124308	0.437091301672814
TRAF3IP3	-0.238142269423495	0.0809172097175593	0.00325010515162176	49.5883872638706	-0.215155480254455	0.100815145969012	-2.13415829721248	0.0328298251150555	0.0542224742203568	-1.8505488178805	-0.579694196666036
C1orf74	0.171797818029475	0.0631319415485675	0.00650354877404834	18.7691392377203	0.253176699375324	0.0996457183500431	2.54076847021109	0.011060913859481	0.0205408606771092	1.4148227499218	0.427661408191564
UTP25	-0.0559751394607897	0.0328092906899027	0.0879939528590678	213.955808861424	-0.00534705952691924	0.052470571918296	-0.10190587469192	0.918831386911792	0.938904895218924	-0.399499298756298	-0.12840834068817
SYT14	-0.0322311565895035	0.0322684413634979	0.317870004111009	1775.8085162377	-0.55609197648319	0.225298576288377	-2.46824452086819	0.0135777535036377	0.0247098772000213	-0.21036696223364	-1.31302900754327
ENSG00000287343	-0.455364982190753	0.133484318665295	0.000646362815735965	22.2229627447629	-0.868758656010571	0.250075831251247	-3.47398087877491	0.000512797575611152	0.0012666482856245	-3.58083305175031	-1.98555706727025
SERTAD4-AS1	-0.0658073169107722	0.0715952954137331	0.358013459014549	94.7270935169468	0.739513182442568	0.122966942519304	6.01391859707722	1.81091471728874e-09	1.06983644800419e-08	-0.477817359559373	1.47374323509443
SERTAD4	0.287166614805619	0.0697555521068788	3.84241839703099e-05	82.582388681632	0.953657029775405	0.127396106102782	7.48576278309485	7.11327755140334e-14	7.52968547082767e-13	2.33379115612238	1.93435434455744
HHAT	-0.0885395059651763	0.0596576479312951	0.137775320824351	258.027622165034	-0.794184631910309	0.133200196648795	-5.96233828396148	2.48653695775936e-09	1.44560352134899e-08	-0.658890267733238	-1.82515262695703
KCNH1	0.00504309721674476	0.0338881137397611	0.881698739304937	1351.28981410043	0.115828187244271	0.110954047259865	1.043929357286	0.296518074509048	0.37157441072292	0.086540542826921	0.132232651569625
RCOR3	-0.00780797718601351	0.0177923095989693	0.66077747280906	2052.53600139915	-0.275251464052233	0.0300518000918657	-9.15923382994741	5.22670778523789e-20	1.19370383532647e-18	-0.0158244960040105	-0.708957204294464
TRAF5	0.0206454859721363	0.109390837812378	0.850303340154991	16.9668401857656	-0.360944881897223	0.186176253132946	-1.93872674856914	0.0525346197837097	0.0822509355535364	0.210821134530456	-0.893278821557225
LINC00467	-0.0964839022575104	0.0579154047011695	0.0957242891971933	249.269275158149	-1.24952354589239	0.0987355432997407	-12.6552556873982	1.04634359840823e-36	1.30162175291349e-34	-0.722171236270666	-2.80456046408712
SLC30A1	-0.0149396252006086	0.112365686396081	0.894228649953457	26.2533935418822	0.501842425847515	0.246588066360945	2.03514481967242	0.0418363033664843	0.0672293871780242	-0.0726315304248738	0.962527095823291
LPGAT1	-0.0186891788800966	0.014076089089442	0.184268889473798	8948.64333940877	-0.392245368223754	0.0342948390248655	-11.4374459649557	2.71768419940048e-30	1.81939621593452e-28	-0.102498543560917	-0.960604368908519
INTS7	0.041202754598484	0.0263794900389575	0.118305929582875	829.77518276946	0.132391204127611	0.0393318590567776	3.36600423429001	0.000762655376627273	0.00182322138558571	0.374569746922141	0.167858749063017
LINC02608	0.161756506826603	0.0981909084313957	0.099482540777328	76.9745657287899	0.0673422054061853	0.339890578241362	0.198129073640766	0.842944078228023	0.878244082691982	1.33483883737245	0.0279420909674683
ENSG00000230063	0.128425154710037	0.0841980816633449	0.127190740640787	10.4689667695184	0.246317222980189	0.141900569336682	1.73584379633997	0.082591457787727	0.123122060989013	1.06933845609947	0.41290706865741
ENSG00000234915	-0.0139187145454652	0.0366907743362444	0.704426572348667	721.259835223452	-0.0691155888491169	0.0499170829814607	-1.38460792820739	0.166172385896799	0.226030527229922	-0.0644994820387691	-0.265570782690388
PACC1	-0.0955056034816479	0.0213904708677206	8.01185755330285e-06	1012.78905565451	-0.277161355069547	0.042954771668665	-6.45239968233223	1.10092759501602e-10	7.75824428147089e-10	-0.714378612164628	-0.713065270117487
NENF	0.0181986903833185	0.0293140027273945	0.534718708780774	760.832669433542	-0.338897353102049	0.0628124592447492	-5.39538424664337	6.83770628211244e-08	3.23009340663216e-07	0.191331221266322	-0.845855854118526
ENSG00000286213	0.0862698011323947	0.107281891888863	0.421315368978747	37.7041075048902	-0.199435969238693	0.252812714448599	-0.788868430425568	0.430188908837215	0.507658351853701	0.733550624618172	-0.545882431820266
LINC01740	0.0728759825177669	0.12964685449544	0.574040081587161	13.2885360521681	-0.138559237677003	0.247398550199869	-0.560064873319037	0.575435188957343	0.64703719560945	0.626862364974562	-0.414940080618695
ENSG00000260805	-0.0181314268203006	0.0588956050794212	0.758191114042456	83.9426653418632	0.0951814560727563	0.0963657452223246	0.98771047588709	0.323294462467896	0.399872002798597	-0.098055777962517	0.0878227193201366
ATF3	0.015873092816829	0.0579225854709877	0.784054048192977	212.791972539222	0.349183447458019	0.10138415301611	3.44416200234501	0.000572832359946273	0.00140249575564735	0.17280670901638	0.634166406122107
BATF3	0.134258878405969	0.171051448301178	0.432510156822182	19.6191193516568	0.867620979158359	0.183770805923771	4.72121224476892	2.34443136205494e-06	8.65712128219868e-06	1.11580689398626	1.74929574389198
NSL1	0.0225106171085512	0.0204959021314543	0.272074197765329	1295.67300978143	0.173297707182741	0.0369840569718144	4.68574086706636	2.78949020989505e-06	1.01763016392594e-05	0.225677808394464	0.255846286371012
TATDN3	0.018177906768141	0.0266660619392084	0.495436913044675	1069.108823121	0.150075441645494	0.0696833029181149	2.15367864841091	0.0312653817112341	0.0519165762771037	0.191165669693899	0.20589652770841
SPATA45	-0.00671535377468054	0.0647518255684621	0.917400202128922	60.8304277513928	0.381350663400749	0.101768376492285	3.74724129975346	0.000178790077060633	0.0004795806624321	-0.00712122074286361	0.703356239069714
FLVCR1-DT	0.109411394162927	0.0496616865783264	0.027585243049729	73.1735755894654	0.251459674180564	0.0756044140425571	3.32599197236049	0.00088104466029053	0.00207764497734551	0.917884633973191	0.423968185669483
FLVCR1	0.044053197717921	0.0337438787558545	0.191716959530074	429.662254108073	-0.291979357688403	0.0494841780987444	-5.9004588720412	3.62491974748947e-09	2.05964018046535e-08	0.397274908487769	-0.744937942208264
VASH2	0.235659450710837	0.11612277007572	0.0424176517813229	47.905031008307	1.32795237874674	0.160338060556032	8.28220307855518	1.20917160086102e-16	1.87192143681397e-15	1.92351161937783	2.73944213065931
ANGEL2	-0.0416125231844152	0.0175009426473522	0.0174195572260503	899.825761637059	-0.0742488176218159	0.0306663464061343	-2.42118238144482	0.0154701135137823	0.0277222916869372	-0.28509409598747	-0.276612062790513
RPS6KC1	0.0105550496708632	0.0181937744325553	0.561816009430471	2489.25280832968	0.0407014038252615	0.0459882271561535	0.885039636058582	0.376135254312059	0.453992042432805	0.13044591675262	-0.0293607422729414
PROX1-AS1	-0.0245445829718352	0.0489439291830638	0.616030742682406	588.089042326966	-0.965130755927147	0.0732813521332627	-13.1702094438985	1.30235879377573e-39	2.17555935645965e-37	-0.149139676312663	-2.19284791599989
PROX1	-0.00474775090905395	0.023515620796901	0.839996661751065	1693.84683812911	-0.234971841932544	0.0544058062119649	-4.31887436824471	1.56827019060226e-05	5.07049938122833e-05	0.00855169013068077	-0.622318051853795
ENSG00000274895	-0.160262588010336	0.0631189309595565	0.0111151588944491	21.2070030745172	-0.334007886120123	0.103185967290327	-3.23695067160002	0.00120814293475682	0.0027783961027448	-1.23019939322169	-0.835338891622158
LINC02775	-0.127490991883826	0.10061574922793	0.205116778076526	57.340890506711	-0.478162969304109	0.209873515531683	-2.27833877987298	0.0227064008407316	0.0390499333999836	-0.969157739823296	-1.14540819142747
SMYD2	0.0805757867267093	0.0777312974504086	0.299925169652682	70.1356776932922	-0.194908872858889	0.142752704998774	-1.36536027713495	0.172139842362732	0.232883371498039	0.68819503897027	-0.536144907664801
KCTD3	0.0213232164612197	0.0203868179917416	0.295592629352042	1728.99250814109	0.0176226456109573	0.0385062016128022	0.457657334996611	0.647198644761118	0.710824309900438	0.216219586493121	-0.0790018249307908
USH2A	0.0517246992345697	0.129508270380338	0.689603636177258	11.323445453701	-0.0613786528126252	0.245298792822112	-0.250219954637674	0.80241725442113	0.84546156319737	0.458382137815983	-0.248929077892426
ESRRG	-0.0777597843782164	0.0328221641388953	0.0178302632599845	3145.2160697125	0.0597333873853607	0.118719158299454	0.503148676599365	0.614859745700658	0.682356212564982	-0.573024558435116	0.0115759606586814
GPATCH2	-0.0591842727367223	0.0391707585716348	0.130806296304277	517.100304900405	-0.884911267749722	0.0642672732143057	-13.7692362456222	3.90317656012129e-43	9.25158336007128e-41	-0.42506160133965	-2.02030040688314
SPATA17	-0.147933324127248	0.148606451865772	0.319507533463686	11.9795294687477	-0.734914885572286	0.29611733129177	-2.48183678532534	0.0130707128893299	0.0238862579786254	-1.13199082819477	-1.69766680862336
LYPLAL1-DT	-0.097920854875385	0.0594488485090768	0.0995283101801518	209.254738642652	-0.368183240422661	0.0788345585343547	-4.67032792810292	3.00719290467251e-06	1.09160106680372e-05	-0.733617260619834	-0.908848114780537
LYPLAL1	0.004614133986883	0.0155793223907594	0.767099960397333	1665.80264298289	0.0117375955238623	0.0339017394466873	0.346223990728276	0.729174386385471	0.783012044643147	0.083123642705915	-0.0916602294734579
ENSG00000223842	-0.176022437370928	0.104436339456093	0.0919013979528958	21.0498504372652	0.456773872965757	0.131221629296635	3.48093432015838	0.000499668000920582	0.00123787807007726	-1.35573423499495	0.865587228517676
ENSG00000277007	0.320271752784005	0.084809115224771	0.000159121862267878	38.312122773845	0.869495242858558	0.11410696393873	7.62000155683255	2.53672657391926e-14	2.86504727022176e-13	2.59748963209833	1.75332717740327
ENSG00000287676	0.448438232605441	0.122005610259135	0.000237333650350872	27.692030415255	1.38339840794342	0.14623324128446	9.46021845506639	3.07300519089955e-21	8.05687758570674e-20	3.61839778907928	2.85870335315855
LYPLAL1-AS1	-0.0860293163079003	0.0908675006322296	0.34376332440336	98.2585476481645	1.03228663808064	0.11974783830728	8.62050332325613	6.66604492662429e-18	1.19308600013255e-16	-0.638895389975398	2.10348211343433
EPRS1	-0.00190415304076749	0.0278530323375316	0.945495640300651	878.987523301034	0.260074678840782	0.0427432735967308	6.08457558245314	1.16800293447265e-09	7.08884825974058e-09	0.0312023259517776	0.442498565617335
BPNT1	-0.0197475582376426	0.0391782300222847	0.614230341782395	187.695216166639	-0.14235054242178	0.0488701035397051	-2.91283488495427	0.00358163928653877	0.00745042138115394	-0.110929048329436	-0.423094959250767
IARS2	-0.00254534223770576	0.0167502422811491	0.879219641941754	648.26754027874	-0.0355480753206984	0.0280570798304532	-1.26699127405677	0.205158410007471	0.27121484108615	0.0260949430991445	-0.193368990106508
RAB3GAP2	0.0261541729012568	0.0160815664437702	0.103876314034554	1172.20938596375	-0.0277978053127044	0.0291052487434456	-0.955078774888132	0.339537861686716	0.416817895715635	0.254700496966162	-0.176698604702105
MARK1	-0.0156811002725532	0.0462374626936208	0.734502194550754	573.629845720612	0.245364052375918	0.120581947480056	2.03483238995207	0.0418677407863311	0.0672675802319545	-0.0785377388984227	0.410856853463236
HLX-AS1	-0.419916072260808	0.13506036487074	0.00187658700733051	17.725577736767	-1.32453878408789	0.250019966072508	-5.29773203674365	1.17249860535799e-07	5.3320263256363e-07	-3.29846529573498	-2.96591393056404
LINC02817	-0.101359859074111	0.0782986358503305	0.195482739948321	23.7786747740262	-0.301910169201527	0.133352375105838	-2.26400293929455	0.0235739339976566	0.0403924267768545	-0.761010596562763	-0.766298547081578
DUSP10	-0.00729828285130174	0.0283229772331807	0.796653390026528	1090.15170164936	-0.343109792586584	0.0576407482955402	-5.95255618173734	2.63986468590364e-09	1.52715127278198e-08	-0.0117645334880767	-0.854916569374574
TAF1A	-0.0151876456344456	0.0333461117011792	0.64878210008427	124.182513802618	0.0128311644944939	0.0477393012164795	0.268775708222236	0.788102287725735	0.833131275717779	-0.0746071334402248	-0.0893080254614788
TAF1A-AS1	0.0416983280583037	0.109176632528317	0.702509911984415	11.4530326953745	0.469112246669994	0.172860334367541	2.71382239532495	0.00665118143473432	0.0130421154125478	0.378517229822647	0.892126361309312
MIA3	0.0800746640027853	0.0319753550167806	0.0122707157499258	642.040649319697	0.496802471796502	0.0414013643920168	11.999664240348	3.56740668063248e-33	3.19246495807621e-31	0.684203353490453	0.951686444289318
ENSG00000272750	-0.0193870399712005	0.0972523718564034	0.841990741943945	11.9250610837838	-0.0278798764450128	0.161508165674465	-0.172622085877734	0.862948490490632	0.894542586637903	-0.108057345529577	-0.176875134991339
AIDA	0.0307992282855322	0.0264282968978895	0.243861846633755	542.988552109845	-0.0840832984764443	0.0500913032689564	-1.67860073484161	0.0932298832642125	0.13709357414942	0.29170061539059	-0.297765465953213
BROX	0.00967787548423405	0.0321780737464235	0.763597559104139	454.7204408252	0.264648930201022	0.0447901649027307	5.90863933579507	3.44944981773262e-09	1.96439447412436e-08	0.123458799032991	0.452337517425873
DISP1	0.0579637161922353	0.0719521172908984	0.420480816388227	271.427537103978	1.11044699526576	0.103520660832078	10.7268151723552	7.61765067358847e-27	3.46149204183269e-25	0.508078933050567	2.2716005501182
CAPN2	0.0449944435876227	0.0312854753107348	0.150380280082396	540.563511993707	0.0572276610920515	0.0746777994307524	0.766327630544575	0.443481381694489	0.520939153155728	0.404772388230068	0.00618628739770785
TP53BP2	-0.0723456201601624	0.0252614738336979	0.0041849747554575	608.748119435479	-0.252551531730629	0.0419290200578992	-6.02331109531976	1.70884532144188e-09	1.0139765540626e-08	-0.529898115225108	-0.660130954361922
ENSG00000288999	-0.230089674214387	0.0891096622632636	0.0098202354215395	34.254289717544	-0.381490768514068	0.116238595127839	-3.28196300114007	0.00103087130444387	0.00240317419988642	-1.78640599250761	-0.937471842964827
ENSG00000291068	-0.0792686695383683	0.0330689453728273	0.0165266397270585	218.094975343803	-0.259544428839273	0.057391599995418	-4.52234175140604	6.11592082793115e-06	2.12548546308525e-05	-0.585043560362084	-0.675172274183579
ENSG00000290989	0.0129638677861219	0.0280297007567265	0.643719446806639	389.782968992827	-0.095237239627846	0.0491063372038409	-1.93940833405096	0.052451636522852	0.0821283435646157	0.149633321025385	-0.321756952389183
FBXO28	0.0156025295632156	0.0245893941188859	0.525739735638866	886.150444910895	-0.00514744539720642	0.0412246673625383	-0.124863236662135	0.90063182343156	0.924779427642522	0.170651541510975	-0.127978982166332
DEGS1	-0.0752092454956566	0.0409949956974203	0.0665656066347933	354.357830220215	0.114068048010097	0.0617617169589279	1.84690539102003	0.0647608532838703	0.0992403780009685	-0.552708279533408	0.12844669322639
ENSG00000232628	-0.0502388578323878	0.118080520666041	0.67049940286486	13.5209343054053	0.411289458144845	0.179051022452142	2.2970517147132	0.0216158197875558	0.0374054340049062	-0.35380703418498	0.767752866079175
ENSG00000237101	0.217209396082793	0.0981980709534981	0.0269699981398031	27.7026086872135	0.551980447469048	0.133288564310424	4.14124385182441	3.45427482297824e-05	0.000105266813976756	1.77654798822592	1.07037109906229
NVL	-0.04774479582115	0.0226413609995021	0.0349668309199413	854.722796750917	-0.288204690449763	0.0334003362301064	-8.62879608349515	6.20011175769451e-18	1.11424139579879e-16	-0.333940620947787	-0.736818849895789
CNIH4	0.0683406840454128	0.0270666131208137	0.0115728872825157	289.169598385502	0.16282931229686	0.0406970394256065	4.00101124295563	6.30723606545095e-05	0.000182646393574393	0.590736513572383	0.233329370556063
WDR26	0.0134960893681917	0.0218928881290055	0.537590977498029	1146.16698512665	0.122373823311415	0.0311724100075168	3.9257094104019	8.64745006732642e-05	0.000244363257903827	0.15387272398951	0.146311938593651
CNIH3	-0.0317514109447007	0.0376769159238314	0.399380302509896	407.227987352493	-0.495196330238042	0.0609352215113529	-8.12660261103311	4.41489781753084e-16	6.3111090235934e-15	-0.206545555554315	-1.18204597194455
DNAH14	-0.283781704228271	0.104037460429961	0.006377995418618	79.3562966749675	-1.09063321182646	0.237998926868634	-4.58251314901281	4.59420809985547e-06	1.62726999336561e-05	-2.21408904569288	-2.46279648642164
LBR	0.027163976735246	0.0228783637223408	0.235100768579254	784.428780956364	0.0967355680618857	0.0391700312883694	2.46963213661279	0.0135252057114817	0.0246270225453533	0.262744074136313	0.091165524898996
ENSG00000282418	0.338455253105223	0.126707933460171	0.00755930022276373	15.672253794358	1.07184098031785	0.176776791922598	6.06324489012765	1.33402306413474e-09	8.03529002229511e-09	2.74233002894983	2.18856123052727
ENAH	0.0181609479431482	0.0172969235892181	0.293739957991941	2825.16963568846	0.0259819994276461	0.0413222344872373	0.628765596779884	0.529502526143684	0.603981386390751	0.191030584429858	-0.0610213352559493
SRP9	0.0346940733883738	0.0304839669201484	0.255075021433549	495.637704485214	0.0250583540147378	0.0396014203749477	0.632764021529641	0.526887754952734	0.601275941566099	0.322724945162368	-0.0630080434602195
EPHX1	0.0368651125734124	0.0317513921596926	0.24561953392619	508.152177051031	0.331331277568324	0.0540153854250433	6.13401672432959	8.56875045538514e-10	5.33531710995582e-09	0.340018324961979	0.595767414595472
ENSG00000242861	-0.00202480602386368	0.0286784583997539	0.94371314476063	853.024257847241	-0.62840310232967	0.0615597087354222	-10.2080259188764	1.82540791636228e-24	6.53421527612131e-23	0.0302412664393482	-1.468566083754
TMEM63A	0.0021444626431574	0.0133906085100803	0.87276546287203	5603.52729348847	-0.109099486519179	0.0429029995644033	-2.54293377215749	0.0109926062446753	0.0204291495583391	0.0634515129619733	-0.35157384883423
LEFTY1	0.09379516732257	0.121789328222402	0.441215223604552	29.0438178770803	0.461975262599263	0.177439260073735	2.60356846848488	0.00922588377810932	0.0174565265877063	0.793493815213111	0.876775118712416
PYCR2	-0.0302488445825339	0.0335564531124942	0.367358928023665	312.882254658764	0.00287388897051543	0.0482894904473819	0.0595137563865358	0.952542908886597	0.964252474281233	-0.194576885917149	-0.110725552901341
SDE2	-0.0353352178119592	0.0386193132536469	0.360211393045431	142.997512316995	-0.092422777790996	0.0530531514188048	-1.74207894006908	0.0814946321360371	0.12170420158928	-0.235092314963842	-0.31570320671608
H3-3A-DT	0.0798999833627814	0.0555942800701059	0.150661765484388	163.602603564122	-0.241491782946636	0.0588397053498627	-4.10423168353271	4.05660776719522e-05	0.000122025210489803	0.68281193749389	-0.636342070295318
H3-3A	-0.0158922618684855	0.0340149083647781	0.640346347691454	768.615695820163	0.412662738096431	0.0750707185531398	5.49698665538045	3.86335923077477e-08	1.89177333634253e-07	-0.0802197433977954	0.770706712337106
ACBD3	-0.0394492592091689	0.0273381264352089	0.149016939342521	473.507487539305	-0.0939581701537932	0.0415242613538429	-2.2627294764654	0.0236523706040371	0.0405060125361073	-0.26786264950389	-0.319005747454455
ACBD3-AS1	-0.190556699178797	0.0674024528420854	0.00469646396008616	21.716798943468	-0.146913672947306	0.109114729620536	-1.34641467250317	0.178168821644916	0.239966300518454	-1.4715066776494	-0.432909990782913
LIN9	0.120430579473643	0.0682305278173792	0.0775546575586864	77.5410656921533	0.394333681902133	0.114964478161089	3.43004803057159	0.000603474415960504	0.00147013072999267	1.0056577879419	0.731281965774374
PARP1	0.043377572490617	0.0294248191172464	0.14043228579524	645.559715914911	0.0468654092882107	0.0503262047725687	0.931232734516782	0.351733188406415	0.429444530464188	0.391893225955973	-0.0161023207474692
ITPKB	-0.0289498545954048	0.0231810835799551	0.211717443032871	2451.51106189091	0.195295895154619	0.0671946096857523	2.90642204885117	0.00365587975766623	0.00758775659087276	-0.184229800817017	0.303163124534257
ITPKB-IT1	0.0378373477475288	0.0942071072093615	0.687948946682799	10.696201489005	0.336313041912373	0.149314733991225	2.25237679445713	0.0242984709060324	0.041474813126879	0.347762649539997	0.606482903413739
ITPKB-AS1	-0.323913684225619	0.0786608880309488	3.82424596295877e-05	88.6897889589551	0.175697832845714	0.120524066826901	1.45778214651564	0.14490060086241	0.200897679165811	-2.53375972551627	0.261008818744656
PSEN2	-0.0282757907612786	0.0951087967279452	0.766237919134252	28.3369203008061	-0.199995793018571	0.175676737296033	-1.13843071141262	0.254940676092578	0.326756262964108	-0.178860555538969	-0.547086580599532
COQ8A	0.0936426169949434	0.0382361422392101	0.014322947766543	394.90878368594	0.502872689886198	0.0631217929516819	7.9667047840535	1.62961337807124e-15	2.16050027599165e-14	0.792278677885152	0.964743134564578
CDC42BPA	0.0142476384795135	0.0102942088792771	0.166344969135927	12961.6741151166	-0.0753503873371894	0.0295470714896512	-2.55018123754094	0.0107666931986339	0.020053923617292	0.159859177071385	-0.278981475944655
ENSG00000287532	-0.053900233288744	0.0591288338136612	0.361993675809667	155.553864744546	0.302937178375042	0.0623395638350375	4.85946900714083	1.1770100518011e-06	4.54430031005753e-06	-0.382971665018031	0.534693338947186
ENSG00000228625	-0.0965251121450377	0.0779715036088463	0.215733225395306	32.9833734597023	0.155135412745357	0.10370944337675	1.49586583144401	0.134688621935956	0.188467365676639	-0.722499493006619	0.216780234764147
ENSG00000287525	-0.267586445706619	0.0839159865140795	0.00142893260122818	58.6081441815549	0.13866865116643	0.0969557000748136	1.43022690836567	0.152651904872644	0.210165966363122	-2.08508595883113	0.181361176899066
ZNF678	-0.0306592188995481	0.0231156341957236	0.184726692894626	917.463620419353	-0.13366786294597	0.03994125497023	-3.34661149344452	0.000818057744878453	0.00194137908877934	-0.197845716333955	-0.404419014663627
SNAP47	0.0679857568939698	0.0502065830215929	0.175697977667299	132.993158533087	0.455798906824733	0.0622307530899853	7.32433538391622	2.40085568855578e-13	2.38724539553675e-12	0.587909346714504	0.863490132376465
JMJD4	-0.146536831639339	0.0614509790835948	0.017097075147374	51.2951032037328	-0.240606759578167	0.0810436269494987	-2.96885478395604	0.00298911818939438	0.00633202089878954	-1.12086708839903	-0.634438435889155
WNT9A	-0.0171687117251366	0.130277921833173	0.895154133992237	17.1689609525848	-0.382001073924053	0.239066047950628	-1.59788927452778	0.110067621476155	0.158102209539903	-0.0903872854294388	-0.938569480576114
ARF1	-0.0115962679210914	0.0310419649979475	0.708726149415548	560.456062380534	0.036344305021668	0.0445387073674327	0.816016161444404	0.414490892380361	0.492258802380089	-0.0460000685706024	-0.038732611411184
C1orf35	-0.109220451475431	0.0391160789035658	0.00523487702562742	261.056816903681	-0.113032858190601	0.0574180008342541	-1.96859619889742	0.0489994794213457	0.0774070853868687	-0.823624026473536	-0.360034305261392
MRPL55	-0.0160455652796366	0.0701055895073478	0.818964425752633	69.3527701835282	0.0251065404322756	0.124064603360841	0.20236666826922	0.839630084163783	0.875679366575783	-0.0814408794011807	-0.0629043972452123
GUK1	0.0134613838823024	0.0331323618672364	0.684528721025344	593.52617360061	0.0816559948922709	0.0509178319298427	1.60368169259015	0.108784233315485	0.156527928823101	0.153596277966449	0.0587302295851445
GJC2	0.00938519383756791	0.0352714990032961	0.790174248611871	470.793237675309	0.059939866740681	0.0709353881500213	0.844992440358742	0.398115059836507	0.475903915322861	0.121127447802183	0.0120200858862789
IBA57	0.138292313738159	0.0397039337220208	0.00049566453575994	110.545109925271	0.400953773896686	0.051854271491869	7.73231910045361	1.05604826371733e-14	1.26351204267407e-13	1.14793516213425	0.745521403219518
OBSCN	0.143535364660622	0.129064931321121	0.266087647001788	18.5569215580699	0.538217093360807	0.227345641533113	2.36739569640008	0.0179137686282801	0.0315770851328638	1.18969860497568	1.04076691531063
TRIM11	0.101303552294716	0.0549262017105476	0.0651310561814411	70.3934934162169	0.113875729894463	0.0900625269021368	1.26440744904039	0.206083820599583	0.272233033086059	0.853301742172612	0.128033028011556
ENSG00000231563	-0.0704646707989427	0.0614790008668754	0.251729633733444	65.6853930381361	-0.377034970649507	0.0872735263803765	-4.32015281479772	1.55921188401554e-05	5.04493201358284e-05	-0.514915441530608	-0.927887677818356
TRIM17	-0.146420347961048	0.118025712471496	0.214760914030225	18.3385566152711	-0.65197833985682	0.162077869761597	-4.02262406839272	5.7553319459275e-05	0.000168085732499159	-1.11993923942098	-1.51927506488273
H2AC25	-0.0551555662156546	0.0869500952922795	0.525861637923084	67.4381438071887	0.483134940927846	0.130434824445572	3.70403335904707	0.000212198334913178	0.00056180510103806	-0.392971000465142	0.922288370819353
H2BC26	0.298507128959558	0.201723125089277	0.138930269975835	16.8996024681555	1.50503060126118	0.309227251058059	4.86706975569436	1.13265059452577e-06	4.38461519046171e-06	2.42412385013289	3.12032721117879
RNF187	0.0414931517093348	0.0504140085563718	0.410480666302115	187.906283589344	0.0758518072683829	0.0694625948349475	1.0919806184698	0.274841620254829	0.348292899304219	0.376882900717458	0.0462457555539329
RHOU	-0.0476407678457619	0.0182243877478502	0.00894571603088301	3195.8002033189	-0.281362934193068	0.0462046672778667	-6.08949161999157	1.13269793493362e-09	6.90323897801793e-09	-0.333111987682865	-0.722102625361102
LINC02814	-0.252292312698024	0.101905447203935	0.0132957000047517	193.505617520263	-0.981740127834724	0.403113241891704	-2.43539538226945	0.0148755254771732	0.0267881639496527	-1.96326077361749	-2.22857372048654
ENSG00000233920	-0.0780849597464592	0.084158066610459	0.353492179209928	57.5265072757416	-0.499199876542976	0.16012531207564	-3.11755755584203	0.00182356336197963	0.00404416504856779	-0.575614737913797	-1.19065736997568
RAB4A-AS1	0.0709809205788523	0.0386268388848474	0.0661204470818939	129.564034656939	0.226064702417919	0.0640198805073792	3.53116407944344	0.000413735012922176	0.00104086519315189	0.611767277755833	0.369345060774407
RAB4A	0.00846842710174351	0.0235986957418433	0.719706191960835	811.756450367622	-0.0353844583809655	0.0447663431876447	-0.790425481765316	0.429279325524538	0.506699822994643	0.113824956230627	-0.193017059471675
ENSG00000237481	-0.0708391916767993	0.0789932255625072	0.369838708117746	19.7787920091049	-0.393133925664615	0.114861781748993	-3.42266957449543	0.000620094060135114	0.0015070596944395	-0.517898681919953	-0.962515604901306
CCSAP	-0.0146490817849381	0.02176226201457	0.500857271525267	968.92507640906	-0.0390972825699711	0.037075855453722	-1.05452138842143	0.291644273554864	0.366199481577229	-0.0703172112407281	-0.201003130938305
NUP133	-0.023835321800794	0.0192453883837654	0.215532487973855	1057.29567985061	-0.219107287697771	0.0263479680356406	-8.31590836156273	9.10521574683191e-17	1.43491001077656e-15	-0.143490067179647	-0.588194307379096
ABCB10	0.0532779182217521	0.0220980470839358	0.015909782710234	638.844046877355	0.06723161723814	0.0317829948625478	2.11533298006991	0.0344015774734072	0.0565355259892778	0.47075428017178	0.0277042221731449
TAF5L	0.00249765720763997	0.0284269876020945	0.929986213332424	379.513366540701	-0.181395168470503	0.0419647331860442	-4.32256217777712	1.54227598670253e-05	4.99289789715067e-05	0.0662648789246177	-0.507077706113991
URB2	0.0112232358971931	0.0378248360480684	0.766683303404739	158.370688343396	-0.0535818553506369	0.0551495648441048	-0.971573492956844	0.331262774780315	0.408087446948077	0.135768344034643	-0.232158614608263
GALNT2	0.0381279650265774	0.0293793772156694	0.194362980789738	1138.86148878602	0.317888882467547	0.0585786471139593	5.42670235878142	5.74047358368374e-08	2.74279233608861e-07	0.350077557081764	0.566853595224395
ENSG00000227006	-0.148024090864168	0.0735650658502727	0.0442039216056352	28.6192391942256	0.0595289199826562	0.112195411443504	0.530582482979991	0.595708137049805	0.665481225645091	-1.1327138292652	0.0111361630255401
PGBD5	0.0521968439839339	0.0293734490845067	0.0755669797548585	1235.46200761856	0.507333675248446	0.0625564812189242	8.11000979215835	5.06156827226505e-16	7.19448196884352e-15	0.462142999677627	0.974338457720463
ENSG00000282564	-0.189246857320657	0.103143926310319	0.0665376547830162	40.3666298111587	-0.8430770743938	0.144286091847984	-5.84309314637228	5.12403467973455e-09	2.84056789767838e-08	-1.46107315213482	-1.93031746104948
COG2	0.0461923538682833	0.0210116750467035	0.0279196396916565	516.466076534826	0.099368387288962	0.0338811385844944	2.93285265609219	0.00335863244659357	0.00703323938792398	0.414314324456776	0.0968285677568854
AGT	0.0761204463214032	0.0773975252681431	0.325361541020089	108.305414567258	0.324465012299291	0.226399094865449	1.43315507728564	0.151813524387008	0.209110194577361	0.652706092342096	0.580998472583697
ENSG00000244137	-0.192771460859452	0.0659313400979403	0.00345763108368133	103.259494198145	-0.724896954176134	0.120485492931028	-6.01646668442565	1.78265165400374e-09	1.05491599228157e-08	-1.48914832832671	-1.67611881388814
CAPN9	-0.149054285166208	0.0582613895709348	0.0105163644661821	152.76594073733	-0.760016796271255	0.0917340776101746	-8.28499959961399	1.18109482473933e-16	1.83331001999361e-15	-1.14091982640027	-1.75165957601173
C1orf198	-0.00249326787333885	0.0205667919065526	0.90351056918023	1556.71871392226	-0.037471072859098	0.0472635139781274	-0.792811826823517	0.427887464883183	0.505465122174773	0.0265097406610799	-0.197505247303196
ENSG00000223393	0.0290751008795025	0.0532513342175759	0.585067584372271	30.7230458868694	0.120763562415875	0.0891220230306908	1.355036143808	0.175406041720664	0.236827185881029	0.277967104608812	0.142848359943796
TTC13	-0.0149350468494493	0.0200513243044802	0.4563678940078	879.598269433468	-0.223188346527282	0.0332417448317318	-6.71409842224142	1.89232555319607e-11	1.4844092219615e-10	-0.0725950616379443	-0.596972430396206
ARV1	0.0342906592493612	0.0297631512769012	0.249272629843903	198.013927193277	0.119729574237894	0.0461108334811742	2.59656061707878	0.00941622893702932	0.0177802406669711	0.319511555938188	0.140624310792896
FAM89A	-0.0042680929478161	0.121064803211311	0.97187671332051	16.7052566946459	0.178262506888942	0.208630357319058	0.854441842403237	0.392860220309067	0.470552326155493	0.0123723983678955	0.26652528522817
C1orf131	-0.132532568554802	0.0351340406148792	0.000161815564584317	302.864926185345	-0.158046933351899	0.0507535929051136	-3.11400482813849	0.00184566469586433	0.00408852724999498	-1.00931634256104	-0.456856994120953
GNPAT	-0.069999423048464	0.0214072457063468	0.00107587814102281	502.305611381263	-0.233568405752938	0.028251970470915	-8.26733151209377	1.36990643528038e-16	2.10036353800855e-15	-0.511209517609294	-0.619299341282372
EXOC8	0.144663190070347	0.0533620294099726	0.00670854475564834	116.421040832951	0.521607059007429	0.0714554713328777	7.29974975012767	2.88303443118335e-13	2.8393275644557e-12	1.19868228122271	1.00503968594113
SPRTN	-0.0642746182254187	0.0405790026103838	0.11320786253472	187.180479930427	-0.082680360221545	0.0520965693725347	-1.58705959370012	0.112499148174521	0.161054118428102	-0.465608671357501	-0.29474782638922
EGLN1	0.0234374489062351	0.0255445965792762	0.358874920069555	978.379966833294	0.112082312161445	0.0531097406890498	2.11039087570905	0.0348247017411556	0.0571505677900327	0.233060473064065	0.124175489529714
ENSG00000233461	0.189502667269706	0.0720779657400463	0.00856024936726386	108.959907718556	0.861688314858579	0.108079618200594	7.97271797592125	1.55222124095444e-15	2.06257277017734e-14	1.55585045882551	1.73653492391406
TSNAX	-0.012273384236834	0.0194653643549239	0.528351642764302	842.485632797414	-0.0780606166873349	0.0350221064080945	-2.22889553751379	0.0258208561120148	0.0438005624956227	-0.0513936283448087	-0.284811023528758
LINC00582	-0.341830619824001	0.0760403551790796	6.94444064543622e-06	39.1103324633019	-0.756500937240193	0.12202845158152	-6.19938159860054	5.66854422737711e-10	3.60632084686959e-09	-2.67647680509882	-1.74409716528089
DISC1	-0.0172978307801078	0.0331377828511742	0.601672260832244	1373.90995044576	-0.438438062184049	0.0990784381571118	-4.42516121912221	9.63702847850618e-06	3.24689741669225e-05	-0.0914157813093708	-1.05996219907334
ENSG00000286071	-0.157963223354724	0.0778597078301888	0.0424767701924491	118.387004665586	-0.514640410095456	0.131374171593669	-3.91736369373429	8.95226347417807e-05	0.000252732498530635	-1.21188383882667	-1.22386907032986
SIPA1L2	0.0963671533694208	0.0553986619065635	0.0819431057836839	504.583012633793	0.756525973368802	0.115881603161343	6.52843896468607	6.64586834072658e-11	4.80298849181476e-10	0.81398093117767	1.51033677070704
MAP10	-0.0835685932544926	0.0945821769588087	0.37693626367683	31.0334745332173	-0.567861091700651	0.127625498892876	-4.44943288470348	8.60973288266333e-06	2.92324263960346e-05	-0.619294537702674	-1.33834369804328
NTPCR	0.051814778945478	0.026360265888215	0.0493402719378536	396.274123565368	0.0542606119127313	0.0374247404464069	1.44985940491515	0.147097729720456	0.203638056771649	0.459099666391106	-0.000195664880350592
PCNX2	-0.103672431031442	0.0427709015388488	0.0153547906913649	516.871698658981	-0.336554942049782	0.0965423463686673	-3.4860862068193	0.000490143025389744	0.00121599839679436	-0.779431353519912	-0.840817462555839
ENSG00000289305	-0.120323508173255	0.0893051770191846	0.177874103909579	31.1801848754372	0.277831501995017	0.143435741176549	1.93697539899101	0.0527483506447075	0.0825429138786874	-0.912065256708019	0.480692471795261
KCNK1	0.0532705420761805	0.0344313176617747	0.12182617659051	1022.37207655736	0.442597293768461	0.0970928731463417	4.55849414509923	5.15217006804498e-06	1.8120927008925e-05	0.470695525595766	0.835094221346159
ENSG00000286109	-0.053006740489047	0.112870222077112	0.638622564821077	16.2694442721283	-0.533082598384131	0.18439038443281	-2.89105421643275	0.00383951876427838	0.00792949006540007	-0.375854561632768	-1.26353715752626
SLC35F3	-0.020207161521856	0.0579195715167411	0.727177049102072	847.768155051986	0.88490432497139	0.187517805041404	4.71904161194721	2.36958350302453e-06	8.73896018567079e-06	-0.114590011340065	1.78647122751818
ENSG00000236358	0.232167966937972	0.155130886455621	0.13449891039008	11.5175141060251	0.398063646449865	0.285607667468722	1.39374285703817	0.163395269440457	0.222771319548047	1.89570025818064	0.739304905167624
COA6-AS1	-0.0743431896925189	0.0608627739652929	0.221901047429465	136.485359149271	-0.0295179664590615	0.107086009797715	-0.275647271896869	0.782818997948838	0.828394885310565	-0.545809725129356	-0.180398572475857
COA6	0.0509284590268694	0.0821078613543143	0.535084725495222	75.5768944180418	0.721710371443733	0.0953167946266901	7.57170207275983	3.68365505692991e-14	4.06616171797046e-13	0.452039698481689	1.43545041170554
TARBP1	-0.0137990543564336	0.0283006193964867	0.62584139801018	901.213683029396	-0.481529289977553	0.0677517227032233	-7.10726267561968	1.18367027824527e-12	1.08278455613995e-11	-0.0635463306124487	-1.15264895374456
ENSG00000287633	0.0802492803467795	0.104407902084122	0.442123031730534	27.1039385957282	0.822586040539173	0.165118390277013	4.98179542060185	6.29970172009618e-07	2.53898823921156e-06	0.685594257338122	1.65242817893345
IRF2BP2	0.0145812062694568	0.0275649492053117	0.596821854772876	1084.4569008819	0.411327548664113	0.0530529115303695	7.75315692954295	8.96357327923115e-15	1.07907395550936e-13	0.162516206258219	0.767834796597182
ENSG00000228830	-0.0759616550088472	0.0980287432965726	0.438403684365626	10.9194397188492	0.270351067147319	0.150259460336837	1.79922825851545	0.0719825811164357	0.109115415502747	-0.558701586133359	0.464602486314107
ENSG00000228044	-0.286621886862399	0.10454345214215	0.00611308519112703	23.0178360413216	-0.39780915895092	0.169850031557675	-2.3421200178926	0.0191745478349559	0.0335902418873437	-2.23671247751793	-0.972571763029708
ENSG00000286263	-0.158828136599315	0.0774420511232954	0.040273876451115	95.146946285752	-0.261184905115459	0.13122431941864	-1.99036966830981	0.0465502286264954	0.0739307325342927	-1.21877329219789	-0.678700844380823
ENSG00000273416	0.217904674171159	0.122162304359262	0.0744674064655061	11.9333988821568	0.611415463988328	0.178998438279879	3.41575865054381	0.000636045928626764	0.00154240917850317	1.78208621532534	1.19821240405831
TOMM20	-0.0389820927245844	0.0318292671379312	0.220678928043594	727.46751556324	-0.0960406945074781	0.047623796771727	-2.01665345935826	0.0437316899585686	0.0699866644044976	-0.26414144193507	-0.323485137663335
RBM34	-0.187418595388942	0.0492953835513181	0.000143561563778731	32.5454085805627	-0.276799750226762	0.0811969307718298	-3.40899277344106	0.000652032069241535	0.00157833873785489	-1.44651015936334	-0.712287478880909
ARID4B	0.00183031763377986	0.0115505478932119	0.874093122520582	6019.82548857301	0.0183183806770292	0.0248460073517269	0.737276634338432	0.460954138431507	0.537146929849098	0.06094919564004	-0.0775053387852999
ENSG00000289114	0.0218584855921588	0.0902939579110494	0.808717108728859	12.0546139300914	0.298199168871143	0.137537400147593	2.1681314940601	0.030148683230539	0.0502430312459528	0.220483264661681	0.524502152782284
GGPS1	0.0803428366505523	0.0358087508680248	0.0248539715076076	539.425993061489	0.459601533264292	0.0517802970706129	8.87599259304233	6.93124569124584e-19	1.37371807259268e-17	0.686339478661136	0.871669363323391
TBCE	-0.0192829216454469	0.0237818222099152	0.417465555987713	348.158796328326	-0.0962542618106948	0.0330350644623133	-2.91369983311225	0.00357173155812642	0.00743598475128041	-0.107227992580185	-0.323944508659536
B3GALNT2	0.0888440635869033	0.0373500924301679	0.0173745678708609	348.008236597699	-0.0796528610378532	0.0714836265665109	-1.11428119785922	0.265158570578567	0.337779165367715	0.754055873273509	-0.288235849625623
LYST	0.0486384658641384	0.0235760489427426	0.039108288574888	1388.85194148095	0.272360280642183	0.0429083254435294	6.34749265618929	2.18852422390668e-10	1.47698018035103e-09	0.433798792571502	0.468924189078598
GPR137B	0.0146414171646484	0.0423993094313473	0.729852258927697	386.603838690218	0.209396461322718	0.0793155549640205	2.64004281906248	0.008289555296293	0.0158680344752788	0.162995815233404	0.333492632048195
ERO1B	0.0486850699565673	0.0322952777889059	0.131683030089937	731.09322349829	0.317173929767405	0.0480337095885028	6.60315292082547	4.0250396395258e-11	3.00678003736297e-10	0.434170016765033	0.565315773052394
EDARADD	-0.0530151991632922	0.0683185369850121	0.437748860870005	20.7883609870893	-0.211498704167939	0.122312270507253	-1.72916996218623	0.0837786806481764	0.124701125133148	-0.375921939074563	-0.571828681446958
LGALS8	-0.0803805248543189	0.0408454343751919	0.0490773062191293	213.184995189878	0.119643798902816	0.0682869598696366	1.75207388249853	0.0797611045415904	0.119471372643851	-0.593900027068653	0.140439812976371
ENSG00000230325	0.105299090968902	0.0395198834744731	0.0077112371510594	100.320872281089	0.237440022822548	0.0633554455713848	3.74774450216779	0.00017843187220474	0.000478766259518302	0.885128145064322	0.393812721262124
HEATR1	-0.000179291987965571	0.0252122679509483	0.994326051760294	539.189064950211	-0.00524583713852858	0.0366158659635885	-0.143266777952081	0.886079492483645	0.91277040113093	0.0449416805858254	-0.128190617147663
ACTN2	-0.0164210214522291	0.034342638338735	0.632541603938101	1816.49978376981	-0.40321969011482	0.0893591734180116	-4.51234802977202	6.41138707023519e-06	2.2224452413424e-05	-0.0844315698666015	-0.984209504637643
MTR	-0.0122761034486673	0.0221020514807175	0.578601784270318	1242.40799486145	-0.372337066279852	0.0371826084457347	-10.0137424953188	1.32637894696754e-23	4.38956353392653e-22	-0.0514152881855495	-0.917782755492501
RYR2	0.0888985489573509	0.0337740918580723	0.00848458533201745	1478.95448440918	-0.406608627785874	0.173733666173099	-2.34041355796148	0.0192623969194124	0.0337255382278392	0.754489875667922	-0.991498914816862
FMN2	0.117387668242061	0.147126945878168	0.424947938449612	38.3126028651725	-0.309201866249724	0.330969284565987	-0.934231303835922	0.350184591390291	0.428000678209581	0.98141952453934	-0.781982568402154
RGS7	-0.101528336761769	0.0713591520611633	0.154800093723858	425.891607417694	-0.466114440997279	0.315495088509325	-1.47740633047447	0.139566750253417	0.194486438344716	-0.762352603036211	-1.11949249942919
ENSG00000287738	-0.110304573991488	0.109847333712283	0.315300290750308	29.1774953296427	-0.995032912579446	0.148451335404501	-6.70275487834566	2.04526396158131e-11	1.60008607877503e-10	-0.832259587981903	-2.25716573657937
FH	-0.0316284258071353	0.0430192684075606	0.462208361512735	165.564090777617	-0.376559370595584	0.0541762048494066	-6.95064136814871	3.63629201981169e-12	3.13110270139897e-11	-0.205565919300726	-0.926864689433556
OPN3	0.0130737076078783	0.0771836715660799	0.865494316540761	47.5364062852119	-0.243037789349089	0.133846875182777	-1.81578978976688	0.0694026241177399	0.105624470891554	0.150508248464671	-0.639667441223038
CHML	0.051181463136963	0.083152608215659	0.53821636945808	35.4677095132787	-0.0968493492528225	0.140613233493435	-0.688764114491004	0.490971721686066	0.566518255270943	0.454054998894902	-0.325224507549814
WDR64	-0.424929707818017	0.13482224486195	0.00162279921380798	28.8979814347332	-1.13895270919663	0.166147715516152	-6.85506090564274	7.12821429256784e-12	5.90873717824385e-11	-3.33840133395352	-2.56672894850063
ENSG00000288723	-0.156111202396008	0.0877401883892169	0.0751997700956972	63.2954212632334	-0.780655232612422	0.121579047489333	-6.42096848703238	1.35410060499507e-10	9.42123150004505e-10	-1.19713159388488	-1.79605166655782
PLD5	0.0142825797091813	0.0260624274579235	0.583682169013058	4275.60762039692	0.514709721505358	0.0895751396934262	5.74612245391934	9.13131889553174e-09	4.89048346343899e-08	0.160137500907949	0.990203909341709
ENSG00000272865	-0.111160924464612	0.0463641319421913	0.016504545233211	738.211876387922	0.855334156424026	0.112119128577212	7.62879775537135	2.36953025026637e-14	2.68485533525014e-13	-0.839080834726487	1.72286749427414
LINC01347	-0.195844071106635	0.0962433058522895	0.0418624334276178	11.9639082209357	-0.315625967580425	0.160372376793888	-1.968081872267	0.0490586182631877	0.0774725996521394	-1.51362315878895	-0.795800441192296
CEP170	0.00381575404278099	0.0146290624166385	0.794220672406477	4708.57498379664	0.00782372517938974	0.0422910878733271	0.18499701882401	0.853231373850111	0.886434774467272	0.0767641593336689	-0.100078739667028
ENSG00000227230	-0.253639548144329	0.0756676204997705	0.000802235686352769	62.8142405611208	-0.139289172517494	0.0920777711769574	-1.51273397191386	0.13034724664166	0.183240418858276	-1.97399215719316	-0.416510128513611
SDCCAG8	0.0365185700440277	0.0130121194590571	0.00500822341292172	4991.87311115344	-0.0795897878494072	0.0318080349581226	-2.50219128450382	0.0123427217578886	0.0227120582913729	0.337257945684319	-0.288100182821886
AKT3	-0.0060698782237758	0.0124896686011325	0.626972883370723	7012.16290545843	0.00547428321435694	0.0360665772059319	0.151782720691793	0.879358311110014	0.907504399674608	-0.00197969500252565	-0.105132254319031
AKT3-IT1	-0.105729336274201	0.0726625856286866	0.145649168004551	17.1486437843535	-0.15373764273175	0.124726839003747	-1.23259471625936	0.217727009227078	0.285378250025627	-0.795815601128142	-0.447587957637919
ZBTB18	-0.0116960098339616	0.048365670435246	0.80891606164182	215.659604138759	-0.0763700093868863	0.089311442460433	-0.855097703978076	0.392497060598085	0.470149453178339	-0.0467945612693483	-0.281174624379193
C1orf100	-0.0107819704752487	0.12027748933916	0.928571339049236	32.6175578636332	0.997390431491188	0.153241178358705	6.50863196285603	7.58382712824745e-11	5.44273027125451e-10	-0.0395137945789335	2.02842237843184
ENSG00000240963	0.0433988558015691	0.0454218379733973	0.339343939137646	564.06852662919	0.504025310615822	0.0888177136832612	5.67482869929821	1.38827506286827e-08	7.25144270479732e-08	0.392062757847531	0.967222355516636
ADSS2	0.0337838542389769	0.0181647859624313	0.0629061506222693	3205.65583926549	0.123000724852347	0.0565045377082843	2.17682915109159	0.0294933171654438	0.0492678841030365	0.315474608291494	0.147660367782204
CATSPERE	-0.089851310419678	0.0366483085669348	0.0142176115397797	650.489425273192	-0.478439232517568	0.0596094097085158	-8.02623671089999	1.00508203623148e-15	1.37298589684581e-14	-0.669339426279455	-1.14600241772367
DESI2	0.0805894958471731	0.0287735071469325	0.00509724944253331	477.060157737362	0.17399739565736	0.0343918953509011	5.05925578925098	4.20895945608118e-07	1.74982576107286e-06	0.688304238762026	0.257351276071098
COX20	-0.0153611918128524	0.0297798181019076	0.605976238071681	664.562123510589	0.101093713372269	0.043122577770318	2.34433372491599	0.0190611074729113	0.0334164742703512	-0.07598951290009	0.100539645013204
HNRNPU	-0.00216524766341757	0.0166252206604733	0.896377551570302	3932.73638590824	0.21981931915969	0.0339854028924247	6.46805099988053	9.92749956131634e-11	7.03833234864545e-10	0.0291225806831341	0.355911600287805
ENSG00000272195	-0.02172079195065	0.0878463204979405	0.804707799443351	17.058197988805	0.226155031110686	0.138808825752943	1.62925541574139	0.103258960131803	0.149658086325552	-0.126646811632647	0.369539352601652
EFCAB2	0.0472429065322818	0.0265990700278191	0.0757145884237854	1698.23270129268	0.269689377881936	0.0618270868903741	4.36199393253193	1.28882445044991e-05	4.23332974923059e-05	0.422682485816192	0.463179230729396
KIF26B	0.143332387189213	0.0704552747811849	0.0419138898018338	178.106234161227	0.605486763358697	0.134740501712167	4.49372501708609	6.99879930498054e-06	2.41126980590176e-05	1.18808179099644	1.1854601097071
KIF26B-AS1	0.189694804085947	0.106844644214767	0.0758275049776429	10.6831813615882	0.612612236159682	0.172524798740382	3.55086480687075	0.00038396759511165	0.000971551012443499	1.55738092172993	1.20078659222429
SMYD3	0.0571760431171722	0.0355729024993841	0.107990319073561	2005.79612668805	0.56993525628556	0.0617544199929053	9.22906014421375	2.7301687260538e-20	6.48877499390022e-19	0.501804735081749	1.10899086102219
ENSG00000235096	-0.0126804939732243	0.104541466386951	0.903456343705331	20.1676054116421	0.355657681219905	0.149956307666988	2.37174205442378	0.0177044458426114	0.0312567669933974	-0.0546364547940195	0.648092110890781
TFB2M	0.00162188458620857	0.0478218004879002	0.972944794686692	110.605867070814	0.216854432406781	0.0549977172961842	3.94297150987078	8.04782188897471e-05	0.000228523224757352	0.059288925351378	0.34953429926469
CNST	-0.0541365869187348	0.0221472226187439	0.0145094824515949	521.436852031793	-0.206984567699451	0.0328147454260723	-6.30766946419749	2.83268352377192e-10	1.88201776541513e-09	-0.384854336283762	-0.562119033315971
ENSG00000225300	-0.161108446733605	0.082133661720292	0.0498160864489289	10.9033468365329	-0.341254135689934	0.134258094664422	-2.54177698963253	0.0110290518635417	0.0204925391617079	-1.23693706809145	-0.850925158028443
SCCPDH	0.0363195068320646	0.0361714674158955	0.315333927723916	677.870570364751	-0.216378812260649	0.0999619198137787	-2.16461241104358	0.0304173797500851	0.0506378930159921	0.335672310679511	-0.582325513510448
ENSG00000260855	-0.0393650656909216	0.0822612542352611	0.63226794348954	29.2325989935586	-0.388654280884405	0.132746923363839	-2.92778371834023	0.0034138743060135	0.00713869281443452	-0.267192007307401	-0.952880146409682
LINC01341	-0.0583798018187038	0.0805584864934027	0.468643204455503	67.8768235371098	-0.409571104979346	0.16376943779846	-2.50090072045907	0.0123877899830692	0.0227804398779497	-0.418653600406775	-0.997871033016097
AHCTF1	0.0266120666905604	0.0276794398704049	0.336331960309322	1236.17979775098	0.294929148509055	0.0319647489502143	9.2266999802943	2.79098004214053e-20	6.61187901008167e-19	0.258347843020936	0.51746852690086
ZNF670	-0.0180979236934623	0.0484889144669367	0.708971036473417	141.480495661977	-0.097320941147152	0.0693360393145137	-1.40361263939085	0.160434229289574	0.219382270346857	-0.0977889093122957	-0.326238874613666
ZNF669	-0.0214204666002126	0.0526231111574863	0.683968066490138	95.6632883047771	0.296806643611934	0.0714843414138581	4.15205117290756	3.29508554684623e-05	0.000100777333028218	-0.124254574595031	0.521506910973621
ZNF124	0.0455815023682727	0.0373129567036692	0.221858984828405	297.305058993955	0.0107975373061003	0.0601075110988007	0.179637072118192	0.857437498738097	0.889803202453333	0.409448596070277	-0.0936822406777779
ENSG00000259865	-0.107213168834154	0.0812421528237395	0.186943834821651	33.3883681037628	-0.439503063562895	0.118371555130783	-3.71291112191023	0.000204888854287237	0.000544507652151232	-0.80763504694706	-1.06225295583707
ENSG00000290683	0.0118537565662812	0.0619355984948622	0.848221288987608	80.6003460826238	-0.153477140500346	0.0960297477761923	-1.59822496730951	0.109992919109378	0.158018830740515	0.140790746890008	-0.447027632308383
ENSG00000289566	-0.223642900047816	0.111505838857977	0.0448924405785608	25.5891823407358	-0.108401619425982	0.176324252962764	-0.614785644087625	0.538696291209432	0.61224214007733	-1.73505431036703	-0.350072776820913
ZNF496	-0.0560823679845214	0.0432446078743683	0.194678042107923	223.230886872864	-0.473787738310037	0.0571408524529649	-8.29157630611186	1.11757401103903e-16	1.74397225566056e-15	-0.400353425940654	-1.13599732098951
ZNF496-DT	0.121772095598594	0.0668522469653628	0.0685292334312218	127.389746677818	-0.960651092908618	0.13792391564104	-6.96507990252249	3.28217413034475e-12	2.83732549266865e-11	1.0163436143498	-2.18321241827869
ENSG00000286216	-0.111608144191355	0.0925702925203592	0.227949258728987	39.7663527871346	-0.63270823679325	0.128723071077273	-4.9152667932653	8.86616349218083e-07	3.49544858738709e-06	-0.842643156697347	-1.4778261805831
TRIM58	0.033386900596567	0.140427538762915	0.812073602084357	10.011983575789	0.160785815448793	0.261942819057374	0.613820283477883	0.539334092181014	0.612847886554483	0.312312680055311	0.228933926268985
ENSG00000289367	0.0422557806743788	0.0900795050746748	0.639002246686611	75.238062618259	0.436807438307744	0.259523818465695	1.68311117218508	0.0923535721105688	0.135998795635914	0.382957610206616	0.822640574974306
OR2L8	0.116988517112445	0.142633444071046	0.412099839041565	10.9215709983912	0.312884731995762	0.270837663539097	1.15524823212261	0.24798878850835	0.318941439392613	0.978240092252044	0.556089955131825
ENSG00000290612	0.0602543060949797	0.0839932855367584	0.4731455107413	90.7351659700097	0.130866282001161	0.245480211118096	0.533103183369041	0.593962155565082	0.663868999465464	0.526324592284308	0.164578729201335
OR2L5	0.0631630373641909	0.0735056475561604	0.390177767421362	134.700474393109	0.00285307374924026	0.261014565704141	0.0109307070336994	0.991278731289547	0.993694029714629	0.549494047225572	-0.110770325246121
OR2L2	0.0249091379778983	0.0692374672305218	0.719023736857599	144.018836259282	-0.12114439374195	0.213711582394944	-0.56685928008372	0.57080979143653	0.642701485543506	0.244783190110627	-0.377481752088796
OR2L3	0.0978768153194404	0.072638213290986	0.177833331102257	145.535488191077	-0.0325161132042429	0.259235245039939	-0.125430911985881	0.900182417130277	0.924372085736495	0.826006120612584	-0.186847413831007
ENSG00000290608	0.0265581656086653	0.163355539883678	0.870849993461832	10.2397420116549	-0.41409563604794	0.306559518165233	-1.35078381687939	0.176764693556948	0.238423002536824	0.257918494768153	-1.00760303933457
OR2L13	0.0494945299018945	0.103197976968017	0.63150646987803	37.9991235491765	-0.320085416315187	0.250704673911503	-1.27674291556357	0.201693024889255	0.2672783058747	0.440617757719494	-0.805392459150765
OR2M3	-0.166851873589283	0.136266205596879	0.220780530234045	20.2650425263686	-0.507282628503833	0.301329496843531	-1.68348148394926	0.0922819208569513	0.135927518628731	-1.28268624786259	-1.20804290495404
OR2M4	0.0487942622306249	0.11916906283298	0.682206439263407	32.1441325396295	-0.305817787743971	0.294749766236753	-1.03755056924567	0.299479341072037	0.374536017283675	0.435039786172915	-0.774703610008255
SH3BP5L	0.118259382233989	0.0420909934202474	0.0049601176800167	120.947434706294	0.318430978996739	0.061983519528006	5.13734911185323	2.78641030799046e-07	1.18885032357462e-06	0.988363149160641	0.568019613706163
ZNF672	0.108889738709248	0.039438617713001	0.00576259505444721	104.76337333642	0.225806160723782	0.0512276856718582	4.40789307114509	1.0438105221463e-05	3.50065708574496e-05	0.913729395344986	0.368788952447869
ZNF692	0.039944515201732	0.0353166868780928	0.258039094088416	406.431273026613	0.419403093890612	0.0654415783812558	6.40881690608398	1.46653183200328e-10	1.01631640985134e-09	0.364547260033459	0.785204830304081
PGBD2	0.0579627084590906	0.0592539587864782	0.327971360907056	103.697596261517	0.600175682227483	0.0668355913034251	8.97988138539482	2.71058818659487e-19	5.61318970399929e-18	0.508070905967441	1.17403627940441
SH3YL1	0.0225479516989732	0.0197696531488589	0.254064104314291	1428.81395912345	-0.0880345333273684	0.0474697718163978	-1.85453879297895	0.0636621155387069	0.0977359743150038	0.225975196509925	-0.306264345052944
ACP1	-0.0297631911163949	0.0321189082710922	0.354104974484031	430.996598032887	0.195051561794651	0.0367151941184711	5.31255700746852	1.08097594194863e-07	4.9569458880468e-07	-0.190708420576304	0.302637577518008
ALKAL2	-0.14188431569115	0.0971063220591731	0.143981590193061	20.6522434108274	0.200034908548285	0.165290375307679	1.2102030029028	0.226201006118004	0.294942435869	-1.08380754296556	0.313356470008356
ENSG00000228643	0.199415027061771	0.115800299778786	0.0850587082420294	53.0622581248024	1.1242393755121	0.148264205460754	7.58267561626458	3.38500430654929e-14	3.75778326182751e-13	1.63480721086198	2.30126716742486
ENSG00000235779	0.0088461807792806	0.139849689897535	0.949563513415298	16.8347197219351	1.15848642390598	0.166985572422447	6.93764381616868	3.98693374944184e-12	3.41625881608255e-11	0.116833947436943	2.3749306004537
LINC01865	0.11605389145449	0.128597593350117	0.366813769071965	13.1736872751072	0.575154003558892	0.22440634150884	2.56300245212204	0.0103771315604838	0.0194085082098644	0.97079534570631	1.1202160865027
TMEM18	-0.0992197049677151	0.0607905548304367	0.102646501932029	133.838411728899	-0.347150529638596	0.0872379648649182	-3.97935153778671	6.91034970420782e-05	0.000198538138921876	-0.743963231390059	-0.863607962565445
TMEM18-DT	0.183644750052795	0.113635224680105	0.106074856368797	24.5511064225087	-0.236468593593442	0.209504004320641	-1.12870679660868	0.259021541212146	0.331163921048257	1.5091893078132	-0.625537478662942
ENSG00000290112	0.166336437848217	0.0793689757877722	0.036105596337367	38.3237459305837	0.762937003412184	0.118197866462115	6.45474428810203	1.08401784336735e-10	7.6421515163438e-10	1.37132020867086	1.52412652790932
ENSG00000236760	0.407619258159544	0.185617540205808	0.0280907326470955	10.6485414756386	1.85525930734308	0.292944725833062	6.3331377687964	2.40224878517081e-10	1.61314868651976e-09	3.29325486536419	3.8736490314571
EIPR1	-0.05282459815912	0.0300825149218375	0.0790901002806138	411.133926269478	-0.186522003615461	0.057361296147548	-3.251704827863	0.00114715086367597	0.00264924636588236	-0.374403709657953	-0.518105233888266
TRAPPC12	0.0249809110131168	0.0196089693816248	0.202679971480682	1310.80669077657	0.0213870346873758	0.0349469193652914	0.611986265908664	0.54054684435567	0.613987284678051	0.245354897137363	-0.0709048403546025
TRAPPC12-AS1	0.186231529076462	0.115233317584999	0.106067133059509	29.1272428150297	0.598326385256278	0.229046125227152	2.6122528144185	0.00899477112070813	0.0170652553225766	1.5297942570109	1.17005854789243
ADI1	-0.00847965108814648	0.0398457924779487	0.831473832544315	262.127256627592	-0.332836398075043	0.0643648894602695	-5.17108629978294	2.32737044839359e-07	1.00845053519821e-06	-0.0211747043149053	-0.832819088158794
ENSG00000235078	0.262629611263202	0.0972304404698406	0.0069109554364853	38.9680160183288	1.1183959579849	0.128153557270488	8.72699893631793	2.61519541427146e-18	4.84377271027681e-17	2.13834202543529	2.28869831212605
ENSG00000242282	-0.100187327775754	0.0814070885872358	0.21843681689229	17.5696204605857	-0.371939467486347	0.138923701795924	-2.67729309454133	0.00742196775372371	0.0143719711194871	-0.751670816235832	-0.916927543336381
RNASEH1	0.00685236100949697	0.0252272713549695	0.785910270232572	240.484888888085	0.0549589757218806	0.0421139263154438	1.30500716818052	0.19189040694532	0.256106965288458	0.100952206209768	0.00130647554043448
RNASEH1-DT	0.0371914279392065	0.0422783753725062	0.379032857477153	192.243963654521	0.250913874498879	0.0590803257648015	4.24699544646666	2.16656361108271e-05	6.8458882612846e-05	0.342617585073918	0.42279420191951
ENSG00000287126	-0.0941478678544554	0.0624914992424207	0.131920707359079	28.3198767488868	0.0368163068974062	0.109705378831284	0.335592541492664	0.73717814917508	0.789672941036455	-0.703563589556879	-0.0377173625008826
RPS7	-0.0812213084300231	0.0430009248204826	0.0589150117675339	509.094558726079	0.343160829002638	0.0716640725181527	4.78846396729288	1.68062731726918e-06	6.34349110068892e-06	-0.60059727592723	0.621212099924862
COLEC11	0.0668623490739225	0.181737747314145	0.712943566587273	12.6382360483488	0.0413417982928774	0.410042559131635	0.10082318864761	0.919690818756638	0.939290611447039	0.578960858711242	-0.0279832905744851
SOX11	-0.0495535873160007	0.104348817397578	0.634869632260918	18.5051613796106	-0.803349904702285	0.185063772504918	-4.34093552632477	1.41877352742139e-05	4.62208166251322e-05	-0.348348522248842	-1.84486660203417
SILC1	0.0128396392300276	0.0154959472805266	0.407341844830513	6153.03974685589	0.438000111356537	0.051253227216316	8.54580550621608	1.27642825690633e-17	2.19926833262643e-16	0.148643780340307	0.825205946163221
GRASLND	-0.0196030610648263	0.110892506883792	0.859684856566832	12.8699718427787	-0.404963650364878	0.202953644030543	-1.99535047670262	0.0460046682013402	0.0731769184956477	-0.109778058284345	-0.987960662915797
RNF144A	0.0147461287481283	0.0135275495941431	0.275677336108473	6454.88871464459	0.141443739296901	0.0388461662680667	3.64112479776863	0.000271449506980044	0.000705053213746478	0.163829893768243	0.187330231992426
ENSG00000223884	-0.11599948721414	0.0760678614738315	0.127272219042938	122.927104749003	-0.871156893045489	0.116549663191303	-7.47455521699436	7.74654149066163e-14	8.15572255379381e-13	-0.877622333142762	-1.99071553731348
ENSG00000229727	-0.0121528933017606	0.130859775036158	0.926007167120428	28.3005309639825	-2.05534592849785	0.196120376970237	-10.4800223222586	1.06718550811376e-25	4.363271284922e-24	-0.0504338596234549	-4.53783810108189
KIDINS220	0.00130467865202043	0.0120031189836898	0.913444431960708	4753.3296276259	-0.155548980788339	0.0279742343839242	-5.56043746018398	2.69099271270148e-08	1.34818658042799e-07	0.0567622262791509	-0.451484041705939
MBOAT2	0.0329755346965726	0.0167555121364922	0.0490633215755533	4796.97560210548	0.150322674572845	0.025580367167186	5.87648619702676	4.19066331570114e-09	2.34987962140019e-08	0.30903595119927	0.206428311527471
ASAP2	0.0123287384548713	0.0324096481341614	0.703646034399955	1170.21660750199	0.48230482648838	0.146942649325355	3.28226575948333	0.00102976502091853	0.00240091432499149	0.144574207941255	0.920502842364036
ITGB1BP1	0.00613911226190122	0.0306025875512125	0.84100539911182	911.09397131876	0.141708516757169	0.05079507457883	2.78980822318213	0.00527392704460967	0.010576798577916	0.0952708340960032	0.187899753093566
CPSF3	-0.0941741648641994	0.0192759392964019	1.0312424175302e-06	332.380277352364	-0.202632456090755	0.0327424093750877	-6.18868494891305	6.0668198125962e-10	3.84853596791817e-09	-0.703773057990351	-0.552757891347356
IAH1	-0.0629668705676672	0.0260002807016379	0.0154448434403607	360.489820850237	-0.0445808807107916	0.0412779420789976	-1.08001703731918	0.28013459340989	0.354053953625124	-0.455191827164454	-0.212798035414672
ADAM17	-0.0236005063473874	0.0233842404928533	0.312855539515596	1132.0808401659	0.0674858037365822	0.0403668884257126	1.67181089176038	0.0945616183791599	0.138795881704641	-0.141619648236238	0.0282509627240233
ENSG00000239300	-0.048889142579811	0.0337675388159364	0.147668851488582	205.406922205735	-0.037030901836703	0.0596068716884774	-0.621252227935012	0.53443368040237	0.608558375962474	-0.343055897749954	-0.19655846472922
ENSG00000271855	-0.0937171812697959	0.0707598393854419	0.18535686554705	40.4401581768261	0.218272465240766	0.092024813178865	2.37188707807011	0.0176974985412533	0.0312476469109708	-0.700132962079291	0.35258440640086
YWHAQ	0.0163600986961814	0.0182725939638224	0.370607866859172	2995.78768618118	0.211836607114664	0.0437057743019944	4.84687917095196	1.25418760218636e-06	4.82104986683075e-06	0.176685946984226	0.338741245419433
ENSG00000240687	-0.0198261963540807	0.0392218352063	0.613215599808737	836.122889311016	0.818953353092706	0.0997253753864018	8.21208594020871	2.17378594186454e-16	3.24219433846123e-15	-0.111555439056818	1.64461447699483
ENSG00000244260	0.0229057023688151	0.106748320542985	0.830097361382536	10.6099885390291	0.114349666509989	0.166016826374376	0.688783595056354	0.490959460713501	0.566518255270943	0.228824854060915	0.129052438435959
TAF1B	0.0299923230242069	0.0361381558082259	0.406575492943846	354.618909371214	0.0649883111459063	0.0559612589446381	1.16130895500758	0.245516279072194	0.316387887365094	0.285273223732915	0.0228789996842498
ENSG00000269973	0.125779314119614	0.0981325890983094	0.199937982688857	14.0433402981088	0.222374149090858	0.174193930477151	1.2765895371999	0.201747197646865	0.26732989701035	1.04826305288485	0.361406892651987
KLF11	0.070128902458619	0.100833596367628	0.486747378026382	22.5368520415953	-0.0285064068282239	0.157274768061288	-0.181252257940799	0.856169577911951	0.889118673568716	0.604980540302689	-0.178222765840965
HPCAL1	0.113427591803518	0.0509165259869196	0.0258994171845266	341.392500784884	0.591308173040147	0.0785396569963576	7.52878476497001	5.12147230000246e-14	5.51446434266686e-13	0.94987559554941	1.15496277672934
ODC1	0.0459336858997327	0.10362532193196	0.657572619810714	37.4023873168219	-0.0835243350262059	0.179155517136835	-0.466211347331335	0.641064227834646	0.70540137627154	0.412253908664668	-0.29656316769356
ODC1-DT	-0.320430400901904	0.0894174677649333	0.000338978577622806	10.7208290599892	-0.530713994988778	0.142552737298792	-3.72293093100271	0.000196923405954608	0.000525169004172697	-2.5060136848728	-1.25844242773879
NOL10	0.0507140311356474	0.0242089878548955	0.0361849424467808	931.320752243815	0.02890754365494	0.0297091837474748	0.97301709466848	0.330544806039332	0.407431897254384	0.450331676356577	-0.054728657744545
ENSG00000234818	-0.222965061141848	0.0696963453745733	0.00137860891548201	28.6716420723519	-0.10327807011034	0.110073388795966	-0.938265563003403	0.348107952471392	0.425788946049388	-1.72965499481132	-0.33905231667667
RN7SL832P	-0.197578069399976	0.078114705389145	0.0114279680495835	33.6214597548546	-0.298205673971352	0.0972312947296633	-3.06697215953431	0.00216238996377314	0.00472450423076492	-1.52743529597435	-0.758330390726755
ATP6V1C2	0.0214719119034232	0.0815282119816358	0.792267049192259	28.9083065125214	0.171555929648601	0.129572386670772	1.32401612763763	0.185497688569072	0.248482469642701	0.217404017789532	0.252099822989361
PDIA6	0.0624200559959353	0.0418104642385834	0.135455764099536	477.048005264829	0.43413375480533	0.0990885570071553	4.38127032946882	1.17989372395341e-05	3.90994443947529e-05	0.543575840371535	0.816889635408501
SLC66A3	-0.1324661879478	0.054079624851417	0.0143068322208536	125.096355443114	-0.262668005726008	0.0797116338276491	-3.29522797505247	0.000983418635901869	0.00230234421699396	-1.00878758883972	-0.681890908565148
ROCK2	0.0687219226547146	0.0242517044158076	0.00460132898600917	882.911185580351	0.0476445920876008	0.0401891050937065	1.18551015198051	0.235815803155519	0.305503300638732	0.593773263949974	-0.0144263433230804
E2F6	0.0325783473111871	0.0288946911063554	0.259537237552129	322.070860174591	0.0571648087700848	0.0415048075203905	1.37730571915075	0.168417747774669	0.228606043643995	0.30587216108695	0.00605109566507584
GREB1	0.0315111739853064	0.0389765905614756	0.418823467808212	692.15833606072	0.0085168910334198	0.118879630412131	0.0716429804155134	0.942886034510739	0.95734998815157	0.297371608096635	-0.0985877797489953
LPIN1	0.0628729812887527	0.0291577570618765	0.0310599535945718	738.38140454871	0.132312283423218	0.0697609279358151	1.89665314579752	0.0578737313869684	0.0897129093770351	0.547183609942678	0.167688995163184
LINC00276	0.0234338199950478	0.120939516816591	0.846360058511537	61.7809309650439	-0.164292702925739	0.209644148252471	-0.783674165461961	0.433231325232422	0.510437122628917	0.233031567026876	-0.470291285550234
ENSG00000287291	0.0169959714047434	0.0996560302277226	0.864580492567823	74.1261612044936	-0.921080447290654	0.153892979909662	-5.98520119521596	2.16122540403188e-09	1.26655174028464e-08	0.181750981429089	-2.09809823355066
NBAS	0.0085299461301592	0.0131517837911099	0.516611744541426	2795.49227206694	-0.103688994142286	0.0244860257788133	-4.23461916927341	2.28939353993092e-05	7.20544817699415e-05	0.114314985121228	-0.339936190654919
DDX1	0.00365527024573175	0.0209759550726387	0.861661121803919	805.781474082543	0.11825643485635	0.028497911061851	4.14965274471136	3.3298003296938e-05	0.000101803552000748	0.075485828074988	0.13745567263972
MYCN	-0.014692029624537	0.06587007261107	0.823500019523574	76.3747335835283	-0.335242711336905	0.105582590716269	-3.17517034828022	0.0014974856247919	0.00338390851054496	-0.0706593116076283	-0.837994929702068
ENSG00000226764	-0.0152650959800636	0.0668253585224152	0.819309883202883	136.646681361818	-0.467379405024245	0.150911333304328	-3.09704642315848	0.00195459261593035	0.00430589732271015	-0.0752240629970993	-1.12221336435782
GACAT3	-0.0543615605861143	0.0614534076766934	0.376373493982164	150.208713869525	-0.833205422924853	0.110768319781726	-7.52205526423728	5.39217811495771e-14	5.79172101263675e-13	-0.386646360629392	-1.90908410603146
ENSG00000236989	-0.585823277802328	0.0935858472877634	3.8561440051358e-10	14.349415732388	-1.11634367737456	0.143896017861746	-7.75798867795726	8.62868525708578e-15	1.04090192165945e-13	-4.61999663275252	-2.51809822031884
CYRIA	0.127973802641771	0.114828390704827	0.265073850948225	58.4903322239556	0.534117205134203	0.281116231709836	1.89998706899825	0.0574348166092817	0.0891116040094473	1.0657432180247	1.03194829134244
SMC6	0.0163712893817486	0.021062805482892	0.437005019923745	1248.37348083816	0.0157438453298976	0.0398908463546181	0.394673133528913	0.693084132831203	0.751248034226876	0.176775086220894	-0.0830430163668131
GEN1	-0.0429766603773909	0.0604477582770752	0.477101620035039	155.61644454932	-0.608418549053817	0.105362384093836	-5.77453285901312	7.7166870352219e-09	4.17233941423527e-08	-0.295960110170666	-1.42558045810487
KCNS3	0.0770375468127788	0.0862383986746603	0.371691662934115	187.404209268244	-0.405716109158011	0.248029780712408	-1.63575562576673	0.101890742452165	0.14800526895329	0.660011242438448	-0.989579158538468
ENSG00000287881	-0.0870256434464795	0.13928154998287	0.532090402616764	35.8970908221138	-0.324255053957077	0.271303575338252	-1.19517427498995	0.232018947189576	0.301190631216073	-0.646831618732044	-0.814361110102967
RDH14	-0.137587717209445	0.0455878400104078	0.00254382311903534	176.434579981916	0.0873242349361977	0.0453690516816675	1.92475336599295	0.0542602206557137	0.0846729777848059	-1.04958305272946	0.0709222881843244
LINC01376	-0.0649836297031477	0.051678181833572	0.208584431245176	570.987143783801	-1.26571391493595	0.0785166585144585	-16.1203232394674	1.83646175596051e-58	1.46416087270669e-55	-0.471256291562216	-2.839385017492
TTC32	0.0385078360719749	0.0294075861474829	0.190381130704178	332.172774904227	0.168605670797255	0.0475380758274096	3.54675000749695	0.000390014491683811	0.000985713859385309	0.353103414149754	0.245753985741892
WDR35	-0.0951913154188321	0.0346119652021251	0.00595510826220247	366.462528830302	-0.328441017126667	0.0634126359721531	-5.17942539513572	2.22570401425433e-07	9.66308128960914e-07	-0.711875155352695	-0.823364876327074
WDR35-DT	-0.0776895926253995	0.0807613572005413	0.336067225033918	20.2339596183174	-0.171368716795256	0.126078693996322	-1.35922027238206	0.174076799220762	0.235231668592617	-0.57246544708944	-0.485511384748078
LAPTM4A	0.0726464077477542	0.0415505419152475	0.0803971189785183	173.868172697254	0.182781737043914	0.0611466368616059	2.98923614486937	0.00279675886953002	0.00596632821351942	0.625033690615482	0.276245889586067
PUM2	0.0446807756602841	0.0133400808519807	0.000809975476699072	3160.01060384755	0.0934806247795027	0.0179820870977591	5.19854143021875	2.00858360339975e-07	8.80763910090788e-07	0.402273871097902	0.0841643289495867
RHOB	-0.0696815176542472	0.0334455461893128	0.037211873586274	775.003952497074	-0.494806765950861	0.084291135235219	-5.87021119801123	4.35240334777843e-09	2.43512455247317e-08	-0.508677246998786	-1.18120804154981
ENSG00000228950	0.107646813709781	0.0883172966818052	0.22289564259312	18.9749452787777	0.366348349250983	0.118646431244863	3.08773172026482	0.00201690460852315	0.0044298155313669	0.903828895056309	0.671087123467733
HS1BP3	-0.00578614379719597	0.0293572863025897	0.843754010347468	288.012893172828	-0.0517259688010408	0.0577299063355285	-0.895999527530971	0.37025301556949	0.448218503215463	0.000280387281978355	-0.228166709291841
LDAH	-0.0359440216629062	0.0417692170667693	0.389492240550678	455.272624718897	-0.359036140504825	0.0629144241249852	-5.70673808905199	1.15161779064184e-08	6.08598253927627e-08	-0.239941732832689	-0.889173228511331
ENSG00000233005	0.100823407171995	0.0862438060839528	0.242383086869159	77.8397988515634	0.82835460223397	0.133726473499579	6.19439502557868	5.85093196659956e-10	3.71696293712989e-09	0.849477153457975	1.6648360236385
ENSG00000228999	-0.00667649793745357	0.0876797866575274	0.939302645092958	46.8626276050094	0.107340831332992	0.160795434131225	0.667561438625127	0.504413579404779	0.579360499165728	-0.00681171515898082	0.113976836745183
KLHL29	0.45014075780614	0.17451839739769	0.00989918083385536	47.933083711853	1.7813556067912	0.344684547435778	5.16807504149313	2.3651735022915e-07	1.02381893460496e-06	3.63195922782115	3.71468641857515
ATAD2B	0.00138443819421599	0.0183572826423925	0.939883496716824	1779.03547296088	-0.203389375137063	0.0304369201401611	-6.68232443363065	2.3518163848973e-11	1.81801936496689e-10	0.057397549706446	-0.55438598071829
UBXN2A	-0.00359343097404163	0.0184176321318595	0.845308246648721	1355.24029617093	0.0505297563020763	0.0307242061221432	1.64462365931268	0.100047444691688	0.145762287556459	0.0177464081182673	-0.00822052089874052
MFSD2B	-0.0292928532284242	0.0510855660967779	0.56636872738323	59.8665756837839	0.00728103925374644	0.0787756655812414	0.092427518066953	0.926358376745447	0.94450537279051	-0.186961951241767	-0.101246025906693
WDCP	0.108144493077006	0.0491866414670174	0.0279024081708606	66.3247613402946	0.289275675052719	0.0719110990368296	4.02268466102242	5.75385100443316e-05	0.000168085732499159	0.90779315253041	0.505308230383
SF3B6	-0.0353471234794007	0.0487809795140142	0.468692103381797	183.474148816415	0.320842118606744	0.0586801693423776	5.46764132077988	4.56063565828833e-08	2.21098809967875e-07	-0.235187149377819	0.573205836446939
FAM228B	-0.0762051458544289	0.0237048912563548	0.00130561114232419	1481.68993853395	-0.492429630368525	0.0376614246609415	-13.075172668102	4.56526132294857e-39	6.96301596561025e-37	-0.560641108781956	-1.17609495951845
TP53I3	-0.18474162451245	0.0863129166977815	0.0323248330185909	28.9967134974797	0.167835828641718	0.13284402187837	1.26340520460443	0.206443594676682	0.272564595455702	-1.42518678832578	0.244098099505653
PFN4	-0.207061716025367	0.0772597831543764	0.00736065126415867	46.0164413133592	-0.495892752813617	0.0920636262121756	-5.38641343184497	7.18775237677714e-08	3.38451481043412e-07	-1.60297713976435	-1.18354393688347
FAM228A	-0.0865353184107531	0.0786118260054135	0.270986921686605	74.4587480875494	-1.00822314394546	0.0980045815571298	-10.2875103176451	8.0223846919834e-25	3.00026924301469e-23	-0.64292594207429	-2.28553716624799
ITSN2	0.0262694114087324	0.0177525710609278	0.138939309241618	2906.41037223562	0.172684796930069	0.0260177649827696	6.63718797692386	3.1972381010815e-11	2.42035201954983e-10	0.255618427554909	0.254527951639472
ENSG00000242628	-0.0247247554947332	0.0534262528304343	0.643519999235415	86.7085681234046	-0.0956803266550603	0.0904831860205655	-1.05743763966615	0.290311900915499	0.364787645394216	-0.150574837819375	-0.322710007121952
NCOA1	0.0544312442422036	0.0144101092828287	0.000158540441610973	5328.41614827027	0.124306923326128	0.0247124639059554	5.03013069838706	4.90145604989317e-07	2.01432847036378e-06	0.479941081147961	0.150469925636333
CENPO	0.071000142318791	0.0586178474724473	0.225804346810241	58.3011111061166	0.240296462498402	0.0928940453007713	2.58678004300892	0.00968774121006904	0.0182301234657881	0.611920388234658	0.399956758854595
ADCY3	0.0145176820877423	0.0341991157808835	0.671197848671998	686.244098727125	-0.0639646302599159	0.0969137445522899	-0.660016084977541	0.509243507223308	0.584181237194037	0.162010205349337	-0.254491366773841
DNAJC27	-0.0412148280078337	0.0292984208166554	0.159508878853704	434.841289779595	-0.2323977869069	0.0397326352818322	-5.84904034827924	4.94417157889723e-09	2.7478063844695e-08	-0.281926261072056	-0.6167814074162
DNAJC27-AS1	-0.0341259625343082	0.0332203161380934	0.304297193668737	551.770444661847	-0.103415121026787	0.0713321831040457	-1.44976806438049	0.147123207925342	0.203640351973505	-0.225460010335158	-0.339347105322078
ENSG00000286645	-0.240225061535398	0.0902002498994918	0.00773918165586126	31.5653874258605	-0.149151583685144	0.149850724053532	-0.995334421152758	0.319573641959954	0.395884008756098	-1.86713926695345	-0.437723608174556
EFR3B	0.00417486471348958	0.0328112589125423	0.898751408962419	1072.70809949247	0.47166292175737	0.0660904398512419	7.13662857773381	9.56478365119739e-13	8.87652408687843e-12	0.0796246499509979	0.897612716843263
DNMT3A	0.00835813484052469	0.0201263941887449	0.677935272575149	2176.78874309696	0.200406751199367	0.0386200897953351	5.18918397811634	2.11217633979105e-07	9.21123147686103e-07	0.112946424891645	0.314156282182248
ARNILA	-0.0843153282411205	0.0783260291006126	0.28171877901758	37.6229095069714	-0.364121337751974	0.110726112743561	-3.28848659751354	0.00100727580211223	0.00235379930309732	-0.625242643947096	-0.900111195560215
DTNB	-0.00508536234558821	0.0172059655899291	0.767567582820777	4475.03680232419	-0.18577673925045	0.0401694312152554	-4.62482872249125	3.74908069748103e-06	1.34311428582143e-05	0.00586245133807217	-0.516502213067045
DTNB-AS1	-0.130188611136725	0.0709110642851399	0.0663662143773356	92.5112488538115	-0.44748013344082	0.0803365849570492	-5.57006665991664	2.54641891949877e-08	1.27977615610339e-07	-0.990645585190905	-1.07941117472825
ASXL2	0.0213130296601067	0.0214241640524479	0.319827387038607	1098.07619753363	-0.0205589057933621	0.0333790606354284	-0.615922239930893	0.537945842468665	0.611587378590899	0.216138443682893	-0.161128147831994
KIF3C	0.0952409742796034	0.0396374587299728	0.0162699838077421	346.361882169634	0.292838798013136	0.0809075666367596	3.61942411799204	0.00029525937566534	0.000762492557298303	0.80501036866696	0.512972303109777
RAB10	0.0440452252698507	0.0159237869240682	0.00567481999855123	2412.78673256244	0.0962796037369172	0.0329575589401986	2.92132083907113	0.00348550681317865	0.00727201017047146	0.397211404073218	0.0901847718387746
GAREM2	0.0778038956113319	0.0975496686258522	0.425112886923985	66.8332701554617	0.658422933098568	0.179781804388748	3.66234467018052	0.000249917292171443	0.000653870719672897	0.666115582205175	1.29932276874819
HADHA	-0.0122676395674439	0.0246763681810349	0.619089474821887	797.751265074084	-0.102919371980239	0.0416680904270766	-2.469980527674	0.0135120407008311	0.0246056056782162	-0.0513478692676484	-0.338280777612037
HADHB	0.0415243435148714	0.018901587999073	0.0280296870335047	687.065148585591	0.0344008289475649	0.0343554861061372	1.00131981370567	0.316672216796404	0.392733556007136	0.3771313585728	-0.0429129167613353
SELENOI	-0.0167424144079561	0.0242289443882439	0.489559994780774	741.70997304641	0.00247629194354257	0.0402239102322196	0.061562685707245	0.950911093043226	0.962989640414444	-0.0869916205955837	-0.111580761257752
SLC35F6	0.0103318740013306	0.0485371135143469	0.831431919838432	99.279280246517	-0.204461153048875	0.0697172365167873	-2.93272027498741	0.00336006473771776	0.0070353987703915	0.128668214331652	-0.556691313415008
CENPA	0.000453291346012723	0.0448905547920848	0.991943338146853	58.1293551514246	0.0913477152202202	0.0657933644029538	1.38840316267698	0.165014313866062	0.224649138745786	0.0499805135671822	0.0795765630589404
DPYSL5	-0.04686288451729	0.0216192886756357	0.0301859131131791	4044.61505327581	-0.0278103348218961	0.0808928034032424	-0.34379244694073	0.731002380866591	0.784590733104883	-0.326915769792487	-0.176725554956346
ENSG00000230286	0.0585282671576135	0.0704018649397095	0.405778529409311	66.5834315791916	0.537424084667683	0.0918217157827852	5.852908324421	4.83050422110667e-09	2.68804073725289e-08	0.512575855228574	1.03906119918335
MAPRE3	0.122348157478522	0.0362781788604955	0.000744890919164068	471.176813266982	0.437598568626885	0.0529435807530479	8.26537537511935	1.39255854156179e-16	2.13136795977258e-15	1.0209322265436	0.824342250827093
MAPRE3-AS1	0.185122386356883	0.0701016898659991	0.00827180382982575	13.8305607456968	0.267733144825784	0.11038538642662	2.42544011932018	0.0152898378936597	0.0274469099022405	1.52095939744971	0.45897148584396
TMEM214	0.080211587727785	0.044585625059959	0.0720114140725446	94.12471798463	0.192943946938833	0.07271652373616	2.65337143506611	0.00796921227255441	0.0153317959044208	0.68529401735148	0.298104219080911
AGBL5	-0.0141331416451009	0.0432834113679946	0.744026727625921	290.609237660752	0.190875520336226	0.0445812428227635	4.28152084263482	1.85620333742071e-05	5.93146411702664e-05	-0.0662074978585124	0.293655152324447
OST4	-0.0400829173891636	0.060944248265004	0.510732131907073	141.778635004472	0.237480553924111	0.0803155776055981	2.95684300610145	0.00310806323168926	0.00656575082305548	-0.272910044154937	0.393899901332395
KHK	0.176330994920069	0.0796055809710484	0.0267560700062416	42.9218608458764	0.633607954676267	0.111952497743331	5.65961427791377	1.51713596546661e-08	7.88928693574989e-08	1.45093170189655	1.24594717619786
ABHD1	0.003574892352057	0.0726580979783706	0.960758661658787	37.9251165457146	-0.0831651472092564	0.114642242458151	-0.725431964920045	0.468187069089137	0.544526304079535	0.0748455791783355	-0.295790575340656
PREB	-0.0353033153895651	0.0467929502956739	0.450574259739552	81.4624182144428	-0.0591555832452764	0.0615837627620176	-0.960571108229865	0.336767861420875	0.414019931368027	-0.234838196700667	-0.244147383005631
SLC5A6	0.23732504022853	0.0774142770839378	0.00217197759779985	73.356760636954	0.835859013021052	0.111270684917533	7.51194273352893	5.82562739469406e-14	6.22299053002033e-13	1.93677884749522	1.68097757998745
ATRAID	-0.0300442862353268	0.0447607394236148	0.502080635438359	145.377135332827	0.133874263666173	0.0650083102756203	2.05934076887366	0.03946160556114	0.0638049927675513	-0.192947479495647	0.17104872490386
CAD	0.0173629371556935	0.0360936692712165	0.630479435915248	146.833633271726	-0.113977996965017	0.065476485715335	-1.74074701352402	0.0817279334760977	0.122021446473506	0.184674041569304	-0.362067244451111
UCN	0.0486935865464675	0.0565229077324945	0.38897147214844	77.4094026674469	0.243998740993399	0.102000375487011	2.39213571350499	0.0167506472662249	0.02976459862725	0.434237855533101	0.407920147139439
MPV17	0.0437466509686695	0.0241409573802195	0.069965485625764	316.850326581434	0.0633359006970344	0.0401279254601724	1.57834973950737	0.114485284931966	0.163510454987924	0.394833114991974	0.0193247597673768
GTF3C2	-0.0308196428101916	0.0205228830194915	0.133169198265871	445.29362684964	-0.151033862587852	0.0308464494859777	-4.89631270712402	9.76516306133851e-07	3.81897346925034e-06	-0.199123570568377	-0.441772281925838
GTF3C2-AS1	0.054283603060574	0.0737098189818798	0.461456828839586	16.79605230902	0.252218706616625	0.117790439559059	2.1412493879876	0.0322539322058567	0.0533862386421371	0.478765047548209	0.425600820820327
GTF3C2-AS2	0.0448933643085219	0.0374050862545404	0.230063961256427	78.7739089036891	0.127553489993567	0.0519864580442566	2.45359070019694	0.0141437865821178	0.0256018593034413	0.403967242760835	0.157453103968373
EIF2B4	-0.110335013973679	0.0352291128733973	0.00173662979201721	175.867203853941	-0.234832966221519	0.0614441435679422	-3.82189339105771	0.000132430943541916	0.000363511541428044	-0.832502057199758	-0.622019338180117
SNX17	-0.0928696929809077	0.0571014325120089	0.103864876986392	125.072808002061	-0.0336025911750209	0.0756802026368308	-0.44400767973985	0.657037031543161	0.719602218749113	-0.69338230692923	-0.189184365509797
ZNF513	-0.075949782207314	0.0756219623317433	0.315217177317066	32.5760538005908	-0.220837402083739	0.0956177538665374	-2.30958575320628	0.0209110991005079	0.0363169088770316	-0.558607013512278	-0.591915683999271
PPM1G	-0.0280333658163113	0.0393923092615591	0.476684226664731	293.596828054501	0.0122796987020306	0.0515470129943338	0.23822328373092	0.811707919077151	0.853302780977718	-0.176929523305599	-0.0904941966901232
NRBP1	0.0103066305045177	0.027319079650796	0.70597401628754	504.839220049782	0.0728684123087432	0.0484298437949305	1.50461795039634	0.132422328587804	0.185755569692106	0.128467137639502	0.0398286444417461
KRTCAP3	0.0253869303057781	0.0491218360754444	0.605284901560334	31.7695494485882	0.0704518913683775	0.0744580256248968	0.946196071909006	0.344048589308177	0.421588113487874	0.248589037673539	0.0346308467686126
IFT172	0.0533765377602043	0.0257692609856727	0.0383283502571999	918.387578865839	0.249766589074229	0.0320148274323847	7.80159098473155	6.11315075556226e-15	7.54571880735834e-14	0.471539832614071	0.420326456901848
ZNF512	-0.0525805038473438	0.0299309359606308	0.0789642362366741	437.473278824343	-0.228736468746951	0.0453343440365831	-5.04554490878636	4.52230654048326e-07	1.86858084146234e-06	-0.37245938010851	-0.608906122458187
CCDC121	0.255373935091177	0.0692087010842998	0.000224332678990594	73.3320829689013	1.00889795327743	0.0845632372972266	11.9306921721943	8.18897355600135e-33	6.97650884318913e-31	2.08054704660188	2.05317439649422
GPN1	0.0376951562363425	0.0664644510759196	0.570613881685184	96.6081780985938	0.157559722725042	0.0920097395944472	1.71242439571637	0.0868184864427153	0.128614548328144	0.346630025207756	0.221994786213245
SUPT7L	-0.023885571131286	0.0268365263318241	0.373444623648664	310.600164357034	-0.104359983973943	0.0508838141338379	-2.0509465681847	0.0402721504426459	0.0649957231104167	-0.143890327461848	-0.341379451223212
SLC4A1AP	0.0250353476228943	0.0254827527919963	0.325881737631389	307.187086792411	0.00433284527837551	0.0391955812808623	0.11054422811918	0.911977775809685	0.933751105463888	0.245788511129397	-0.107587421724604
MRPL33	-0.0585658052572858	0.030999728091713	0.058860200131691	458.217295555418	-0.240430435914296	0.051035248951774	-4.71106619155501	2.46424176730076e-06	9.06328383276478e-06	-0.420135207984196	-0.634059173820914
RBKS	-0.131312768497406	0.0614664384988707	0.0326522974173395	181.160502003037	-0.652172739093714	0.0787841466229431	-8.27796919873968	1.2529362393363e-16	1.93739123722481e-15	-0.999600043648744	-1.5196932064698
BABAM2	0.0326230304335087	0.0264037081540051	0.216626882587962	1662.58483878945	-0.531406628749487	0.0443358412655793	-11.9859376427814	4.21052963844157e-33	3.72993383122551e-31	0.306228083822138	-1.25993224315466
ENSG00000223522	-0.0911141223346635	0.0547354907518946	0.0959873900691111	61.820083303656	-0.117473054437801	0.0795293155389163	-1.4771038030664	0.139647814277585	0.194583942042329	-0.679398335492985	-0.369584912225491
PLB1	-0.286496026060137	0.161745125572131	0.0765140282431972	14.457988463807	-1.03455622816653	0.293536856354184	-3.52445086799671	0.000424361504355558	0.00106591734016848	-2.23570993520068	-2.34217811713087
PPP1CB-DT	-0.0919913478370621	0.0550352631448681	0.0946232976176419	215.333426056591	-0.772947760834642	0.0671647581339737	-11.5082341142782	1.19908564306102e-30	8.34601673781364e-29	-0.686385861967599	-1.77947333768713
PPP1CB	0.0860376531295461	0.0253366424783018	0.000684334449529245	921.532964060573	0.23117320273154	0.0485642759153375	4.76014927381078	1.9344982808647e-06	7.23015125641738e-06	0.731701453211849	0.38033315138012
SPDYA	-0.0581226586496558	0.0601569384214119	0.333952223600564	189.589950348378	0.500032301829591	0.0679389569551072	7.36002323615305	1.83878218629527e-13	1.85570998547865e-12	-0.416605330382048	0.958633623082672
TRMT61B	-0.0832027707255666	0.021872103965374	0.000142344337854256	416.321928195117	-0.250921430868617	0.0299360288825854	-8.38192105749154	5.207075537776e-17	8.40995441368242e-16	-0.616380583880205	-0.656624701084325
WDR43	-0.0302454943780884	0.0241184809078921	0.209828151320184	553.435669526044	-0.174380554740039	0.0333686463970819	-5.22588038678394	1.73328387344034e-07	7.69276294031973e-07	-0.194550199914297	-0.491989675086783
CLIP4	0.0385320550337679	0.0157254961014031	0.0142740462953329	4601.62189098512	0.237647632713682	0.0507260471240244	4.68492315461989	2.80064988926812e-06	1.02127648768738e-05	0.353296329923696	0.394259278207288
ALK	-0.0316215408560098	0.053820611682254	0.55684385528211	238.782022167091	-0.0286009127399277	0.102714142588043	-0.27845155515378	0.780665748357257	0.826565086694814	-0.205511077326645	-0.178426042626092
ENSG00000288553	-0.121974629853628	0.0661501606190733	0.0651969467758434	31.6113568416716	-0.2378319427382	0.102565273879864	-2.31883495984008	0.0204039868182868	0.0355186511306819	-0.925217241486014	-0.628469964326078
ENSG00000233862	-0.0218162899518849	0.0528272094184903	0.679625302782055	160.401531346786	-0.307599109339808	0.0765240471912012	-4.01963984695226	5.82871753040342e-05	0.000169996184707808	-0.127407499517436	-0.778535130394146
YPEL5	0.0791384884755922	0.0300622325367635	0.00847618340615146	333.925796212014	0.0778459174081368	0.0547542614387851	1.42173258048907	0.155103898135746	0.213123570176341	0.676746261484735	0.0505349718695242
LCLAT1	-0.00271492465687343	0.0486645418336743	0.955510249450383	369.545115549947	-0.719664310716921	0.082416715555597	-8.73201881275464	2.50166599480259e-18	4.6531518079361e-17	0.0247441369035617	-1.66486369851036
CAPN13	-0.0951461375695262	0.0459848275817017	0.0385388851739319	240.330915474336	-0.518110498796047	0.0655355314172765	-7.90579533867123	2.66228270495835e-15	3.44877685708785e-14	-0.711515291877195	-1.23133303171013
GALNT14	0.299132406175924	0.145230310154116	0.0394262174959009	47.2346423388028	0.606803291796758	0.325363800168188	1.86499939908216	0.0621814884390089	0.095663828367706	2.42910448634489	1.18829188672077
EHD3	0.142682096127557	0.0681141190517407	0.0361931628735807	83.334715535167	0.365104929793623	0.153619547813116	2.37668275288629	0.0174691054173448	0.0308972581446231	1.18290190737803	0.668412599670221
MEMO1	0.0309402334919315	0.0369935114645261	0.402947235665628	142.583788538901	-0.0824297735731279	0.0580591460638692	-1.41975518348908	0.155678966447333	0.213745958923763	0.292823790229989	-0.294208828908873
DPY30	0.0129384968170016	0.0298927707344255	0.665138061675415	440.224608266987	0.218348569351334	0.0286659574046386	7.61699901626176	2.59641313306732e-14	2.92680503560417e-13	0.149431228954499	0.352748101969235
ENSG00000288937	0.121320602546756	0.0806540545663756	0.132527408636417	35.2735877493511	0.358239368745583	0.114726259992449	3.12255771929777	0.00179286946627683	0.00398465920406685	1.01274725327253	0.653645172397335
SPAST	-0.0335858322353498	0.0170066527270229	0.04828354366913	1166.96236920049	-0.140032767664218	0.0237531936546902	-5.89532379097861	3.73947372766093e-09	2.11923648410897e-08	-0.221157610606247	-0.418109558942221
SLC30A6-DT	0.121706716546437	0.053496753919965	0.0229041341927233	50.9011411360243	0.393225107550717	0.0736635852910717	5.3381206738301	9.39149466051177e-08	4.34750109119494e-07	1.01582283849846	0.728897486050638
SLC30A6	0.0345250580051243	0.0254476035606839	0.174872876928002	663.31559296054	0.142965839942172	0.0304542563577171	4.69444527762848	2.67331158979114e-06	9.7829929657702e-06	0.321378655682818	0.190604183010236
NLRC4	-0.0581981472179448	0.080528354392621	0.46986188434479	31.5247325525816	0.369415904869591	0.106302899086865	3.47512540149752	0.000510614592190406	0.0012619714618598	-0.417206633431273	0.677685259320922
ENSG00000289727	0.108016482164019	0.0659929232387812	0.101674592408797	74.7805189631425	0.0926239924704813	0.0967008379055126	0.957840640026151	0.338143122743296	0.415396440181917	0.906773483538693	0.0823217620807523
YIPF4	0.00567598876698268	0.0183776745585406	0.757433812195987	1261.68164594415	-0.0663682080084126	0.0353269361466194	-1.87868565031966	0.0602874283135637	0.0931010294611646	0.0915818309002332	-0.259661324385068
ENSG00000272754	-0.435433508710696	0.0659801439186315	4.12650132441787e-11	14.6250722059287	-0.839608124281001	0.106950573396486	-7.85043125639367	4.14609084253502e-15	5.25071721141258e-14	-3.4220692011336	-1.92285594870612
BIRC6	0.00768860202940632	0.0115926635347244	0.507183271995304	5488.01072366219	-0.189789328604785	0.0247810078441606	-7.65866060808771	1.87882177329806e-14	2.16521247724362e-13	0.107613271408851	-0.52513306217777
ENSG00000276334	-0.0561768500433864	0.0362850517839317	0.121571943411253	109.233098873798	-0.160602591268596	0.0592292895584802	-2.71154005840345	0.00669714483671794	0.013123441005031	-0.401106021351856	-0.462354067434426
ENSG00000276517	-0.0743982962626834	0.0485979898210068	0.125795972651215	72.5749188787837	-0.425428337434336	0.0685748060225666	-6.20385768636861	5.50956124731925e-10	3.50772066344754e-09	-0.546248675680722	-1.03197902876324
BIRC6-AS2	0.0191228770322127	0.0426917326279959	0.654204236597298	532.316068338376	-0.0591390899262069	0.071257298930373	-0.829937295041072	0.406574237270472	0.48423386444789	0.198692816043237	-0.24411190682413
TTC27	-0.00619806774884071	0.0192550731467772	0.747533973242462	1235.75266480432	0.0389689363051608	0.0300474685541707	1.29691245819614	0.194661309447496	0.259016793180784	-0.003000786726045	-0.0330871803494082
LINC00486	-0.0707778921249291	0.0254841649886351	0.00548077921632872	1311.93677027433	-0.398158076933852	0.0884477351459845	-4.50161981283845	6.74375319734415e-06	2.33074741047126e-05	-0.517410401266456	-0.973322265559815
ENSG00000236854	-0.0547189708324087	0.0546249949463653	0.316478659621253	196.081476927867	-0.492047745770665	0.166976815082122	-2.94680279731451	0.00321077893516524	0.00675912896336994	-0.389493306541762	-1.17527354769412
LTBP1	0.0306039970458978	0.039999953831318	0.444211518036316	1083.56379673764	-0.486892272719858	0.155656339975379	-3.12799512565226	0.00176003100125473	0.00392111568169795	0.290145503903421	-1.16418442143009
RASGRP3	0.00842592149066883	0.0190308122168523	0.657945455651243	2836.96538781175	0.0982659737165369	0.0537326283555413	1.82879521668519	0.0674302918304312	0.102971210056222	0.11348637842835	0.0944573395147189
FAM98A	-0.0479230691444803	0.0251235537133409	0.0564564352273699	972.862063969582	-0.108297852263687	0.0439728859489611	-2.462832491581	0.013784429882687	0.0250340546844408	-0.33536065440906	-0.349849579617978
ENSG00000286415	0.0410099851981893	0.0404891910060135	0.311125819178461	454.237552981711	0.323507663905406	0.0686930872568415	4.70946461753597	2.48368323483466e-06	9.1290452512573e-06	0.373034245179007	0.578939271204148
LINC01320	0.0590453504624199	0.085043410589791	0.487496225454892	71.1951552088759	-0.0542415242813816	0.203666712815325	-0.266324936125253	0.789988970128303	0.834494790928996	0.516694674474066	-0.233577524569268
ENSG00000226994	-0.0419070365338893	0.0248979246502557	0.0923453214593467	7506.85820565199	-0.603830810019415	0.0813035307490294	-7.42687069622279	1.11196964707673e-13	1.14796631016632e-12	-0.287440037619298	-1.4157124950843
ENSG00000237320	-0.327638519752573	0.100829755696192	0.00115639410500835	18.7381671612906	-0.691861245711062	0.144244095918778	-4.79646145170921	1.61493017805164e-06	6.11922128386817e-06	-2.56342984658208	-1.60506090343442
ENSG00000288535	-0.0744517426067319	0.071272355625646	0.296203728212356	79.103071620777	-0.787048804868222	0.114140195824833	-6.89545693504924	5.3691937749887e-12	4.52332655203179e-11	-0.546674401726064	-1.80980387306225
CRIM1	0.117313141272771	0.0504294729852941	0.0200035475839723	501.969008032675	0.97602011553969	0.0947235215195106	10.3038833426253	6.76730156958413e-25	2.55815667091607e-23	0.980825881092401	1.98245605690267
FEZ2	0.0244576578938771	0.0252444401089839	0.332628296318055	1051.3175359311	-0.328528424735319	0.058295934363782	-5.63552893217588	1.7452183957847e-08	8.98741358252013e-08	0.241186932328298	-0.823552885070256
STRN	-0.0341095057634315	0.0160584508974966	0.0336630829571741	3651.80131755927	-0.292076949398299	0.0304648602813904	-9.58733920656499	9.03858414383316e-22	2.50057990351473e-20	-0.225328924175586	-0.745147856367972
HEATR5B	0.00644701515244784	0.0168030009220383	0.701213883912324	1120.48824642491	-0.0923621332110019	0.0240943162577709	-3.83335771901032	0.000126405926653507	0.000348390941782292	0.0977234299147773	-0.31557276370956
GPATCH11	-0.00653688344885026	0.0443118577669973	0.882721626930021	376.100609929957	0.57459794839547	0.0558772656127133	10.2832152234868	8.38816991345092e-25	3.12374735205794e-23	-0.005699618061156	1.11902004380086
EIF2AK2	0.0189471083414695	0.037843692471752	0.616605121899102	439.627609039892	0.343261647415011	0.0727897005996421	4.71579968851664	2.4076321879636e-06	8.86995769310681e-06	0.197292733194963	0.621428954536171
CEBPZOS	0.00611122334946699	0.0255628122490354	0.811053675178918	736.119163424216	0.199689135561279	0.0339718280715627	5.87808036531411	4.15051418443881e-09	2.33183916704218e-08	0.0950486853857234	0.312612732183756
CEBPZ	-0.00377509756025019	0.0366797702309758	0.918026126562317	567.59619631709	0.33968053772239	0.0405699654541808	8.37270956284203	5.63082653737569e-17	9.07763763470308e-16	0.0162993456728479	0.613726193382062
ENSG00000272054	0.00431320775248784	0.0492819427741089	0.930257348104399	105.27410922213	0.199551742158562	0.0698547204917506	2.85666796393707	0.00428113425720819	0.00873863550231953	0.0807266193362196	0.312317206870064
NDUFAF7	0.0153931912445827	0.0275961200784939	0.576979095154463	273.857141311589	0.0357487643257163	0.0381679289388275	0.936617870542871	0.348955156226601	0.426676433615516	0.168984060299361	-0.0400135852243906
PRKD3	0.0564808570020942	0.0464821553314819	0.224324753441721	405.214662982274	0.651942568262168	0.0811899167074236	8.02984649696725	9.75946983705696e-16	1.33526599798736e-14	0.496267240594174	1.28538387639056
RMDN2	-0.156038163436412	0.0815618501153866	0.0557318182677982	56.1241711079051	-0.623171840117457	0.178968954861794	-3.48201083589437	0.00049766355341795	0.00123308641431711	-1.19654980315666	-1.45731393935914
RMDN2-AS1	-0.652016036954771	0.121842254368335	8.73183510581814e-08	19.4655905230063	-0.741465068208843	0.219540892079744	-3.37734378859826	0.000731895114987287	0.00175494741173985	-5.1472540548644	-1.71175587505691
ATL2	0.0959374747179413	0.033306438276901	0.00397110029241772	313.956110773108	0.118554919951485	0.057447116524287	2.06372272664656	0.0390440132778858	0.063193872187332	0.810558332376586	0.138097696926387
HNRNPLL	0.104911796428707	0.0293312235324288	0.000347831706625373	400.060547207256	0.254254235557172	0.0447438510982443	5.68243969431475	1.32786742495414e-08	6.95040126341258e-08	0.882043156260777	0.429979126596221
GALM	-0.0182306814675878	0.0752034193403127	0.80845609296952	199.07319240034	0.847923522023353	0.0970926731783343	8.73313602629866	2.47706891522927e-18	4.61229180181756e-17	-0.0988463893546299	1.70692764554333
SRSF7	0.00727401039739691	0.0286990756099019	0.799914310390509	1079.0116163176	0.5476393351614	0.0701874872493568	7.8025208854648	6.06825822807307e-15	7.50615298451351e-14	0.104310848033222	1.06103361595814
GEMIN6	0.220751688969114	0.0472148574077194	2.93279951782118e-06	57.4046841803271	0.520685921413672	0.0658692102636521	7.90484536446609	2.68266408980764e-15	3.47005369728805e-14	1.80476406864804	1.00305837191174
DHX57	-0.0218681154971658	0.0405187659861635	0.589401599433654	292.848585615877	-0.472392420481526	0.0539659779147383	-8.75352284411238	2.06794004482412e-18	3.90017939636721e-17	-0.127820315114703	-1.13299607252475
MORN2	-0.110102009861002	0.0903337043462916	0.222906280870144	25.2363606883858	0.00466690806461392	0.148527827084332	0.0314211024036871	0.974933712174365	0.98204429515525	-0.83064606646354	-0.106868871868906
ARHGEF33	0.100448579425558	0.0990899388711897	0.310720585035323	34.4091943072732	0.506030535499249	0.14732332757837	3.43482966219359	0.000592926399676352	0.00144664474201185	0.846491468711593	0.971535479007141
SOS1	0.0793840219921373	0.0234313751869643	0.000704204479788998	2243.69696438665	0.431848249231906	0.0411907594159175	10.4841050603458	1.02208696980251e-25	4.19845560897801e-24	0.678702054998002	0.811973644260633
CDKL4	-0.0273648794671027	0.125716694340121	0.827685455002197	11.0770925210957	0.143364510758417	0.207734217350582	0.690134310018211	0.490109728619331	0.565753464374335	-0.171604705399323	0.191461701025664
MAP4K3	0.0571789301718459	0.0174600984085812	0.00105723944416352	2612.82379037581	0.0351569379594559	0.0340813720107887	1.03155876319553	0.302278866607993	0.37739136737876	0.501827731872097	-0.0412865697278817
MAP4K3-DT	0.0344538130637844	0.0567295862431301	0.543629202539901	183.340180438336	-0.0906027119379444	0.122210274489206	-0.741367387616388	0.458470712721	0.534857086872387	0.320811155179887	-0.311788349659427
TMEM178A	-0.136724957054948	0.0876361131289465	0.118725853086114	220.326306754935	-0.308793712112943	0.197442769757681	-1.5639656620089	0.117825632662386	0.167571685469735	-1.04271074976482	-0.781104652309226
THUMPD2	-0.0400547355032122	0.0313597460165535	0.201508373721105	463.935251427782	-0.119055968144467	0.0603341551434374	-1.97327646109281	0.0484640732360547	0.0766648488961399	-0.272685561768536	-0.372989668643631
SLC8A1-AS1	0.123523051500854	0.123098674454951	0.315645017669579	88.9928021121267	-0.187980443439961	0.226751107606917	-0.829016649240954	0.407094986183656	0.484722426017333	1.03029082711262	-0.521242254138976
PKDCC	-0.0126342043285759	0.176770938663298	0.943021965146427	33.8761770157696	2.07906402150172	0.384882221327714	5.40181880661999	6.59685680015182e-08	3.12557720893201e-07	-0.0542677353295302	4.35504011028386
EML4	0.0176036494555894	0.0367342934908141	0.631785200106092	396.459150599101	-0.210906153831502	0.0604147847831897	-3.49096921537303	0.000481271703941911	0.00119585007609309	0.186591431754255	-0.570554139725223
COX7A2L	-0.0502538868910186	0.0290785957573322	0.0839507854366898	332.176234247055	-0.15822778416821	0.0470627235981229	-3.36206177779563	0.000773628133792544	0.00184593082121089	-0.353926747924245	-0.457245993833929
[truncated: 15,228 more rows]
