# Supplementary material for: Integrative analysis reveals generalizable human neurodegenerative disease-associated glial states
Source: bioRxiv. 2025 Sep 25:2025.09.25.678630. Preprint. [Version 1] doi: 10.1101/2025.09.25.678630 (PMC12485690; doi:10.1101/2025.09.25.678630)
Supplement: Supplement 8 [file media-8.zip › oligodendrocytes_diffexp/NM_2024_PD_PFC.csv]

gene	nebula_logFC	nebula_SE	nebula_pval	DESeq_basemean	DESeq_logFC	DESeq_lfcSE	DESeq_stat	DESeq_pval	DESeq_padj	nebula_zscore	DESeq_zscore
ENSG00000238009	0.166522316492447	0.102186808483138	0.103188768621647	10.8913423730093	0.167622298104269	0.181053653915608	0.925815604817343	0.354541816135464	0.458200683997387	1.49280495010885	0.3756594806147
ENSG00000241860	0.16726177402565	0.0897353340888748	0.0623293553024548	22.0585535708153	0.0364707918034973	0.180019851868185	0.202593166392571	0.83945303167307	0.885304635469144	1.49922265789547	0.0391005971271489
ENSG00000290385	-0.1306172341879	0.0710304928080573	0.0659314264477058	20.1227977597627	-0.124312330560121	0.124335910942669	-0.999810349380409	0.317402296361618	0.419487732610017	-1.08605147164523	-0.373498462331946
ENSG00000291215	-0.211550453687113	0.0480862768546654	1.08553835890834e-05	90.6741835649744	-0.291272185441919	0.0819750908101688	-3.55317917385933	0.000380605135881321	0.00129210214289937	-1.78846605213744	-0.80194815331297
LINC01409	-0.0573337462021287	0.0415465983808007	0.167590791721809	182.46291330573	-0.0122141618561532	0.0812480669123701	-0.150331722591342	0.880502906363716	0.915626352582799	-0.450028454285451	-0.0858339469623287
ENSG00000290784	-0.0535227265926514	0.068609802481931	0.435330131984799	40.9434645923827	-0.336366376319148	0.108972446198044	-3.08671033875704	0.00202384705051691	0.00567136232154222	-0.416952842604582	-0.917668139773587
LINC00115	-0.0372613968352129	0.0444828945926448	0.402223511470337	103.257542122241	0.0101163576895369	0.0817059277001745	0.123814244257279	0.901462353313467	0.930733443518494	-0.275821732406653	-0.0285297273008409
LINC01128	-0.102362162444721	0.0438115295969499	0.0194693287617316	123.136079488158	-0.23667221012112	0.0781963155779462	-3.02664145199021	0.00247287089377925	0.00675315967772584	-0.84082739075401	-0.661834575888446
NOC2L	-0.0382569893629836	0.0435773197155175	0.379992255431561	198.590832998555	0.182351488383855	0.0694984939866372	2.62381927900361	0.00869499074828914	0.020309754386571	-0.284462420520413	0.413457291520544
KLHL17	-0.0720201423599562	0.150265540876226	0.631735311404068	19.9805108427788	1.56386169907642	0.222854442950064	7.01741315261479	2.26013553387499e-12	4.15226839623218e-11	-0.57749080979255	3.95866654722702
AGRN	-0.00129926094419578	0.0360274107348877	0.971232026782697	246.2386042395	-0.147752335127542	0.101594505467581	-1.45433391744488	0.145853751322298	0.222380665917891	0.036291498128283	-0.433649824589749
C1orf159	-0.0437290683129131	0.0319211554960873	0.170715406661833	424.521328116318	-0.441489983023341	0.0766360152796775	-5.76086819509282	8.36823697408456e-09	7.80898041440436e-08	-0.33195426705535	-1.18743464645335
ENSG00000285812	-0.299900214830938	0.0830344920419141	0.00030413220872617	73.0086198729354	-0.625826629565039	0.201199951298394	-3.11047107877722	0.00186789186455532	0.00528822457635397	-2.55524835481144	-1.66047638036707
SDF4	-0.0797723348360891	0.0344747697717019	0.0206713540153661	316.301548923188	-0.128301542508878	0.0552680731921316	-2.32144048269706	0.0202630827895703	0.042424818676088	-0.644771625503466	-0.383735513795082
B3GALT6	-0.0768151800357211	0.0655139312652292	0.240995786430859	49.6181660426327	-0.204448147625441	0.0924985801920005	-2.21028417086041	0.0270854464933286	0.0541078573677797	-0.61910665552694	-0.5791417056281
UBE2J2	0.00664871390004865	0.0288668329456886	0.81784029604623	360.956546530003	0.0318852206375006	0.0417131994015076	0.764391633703076	0.444633892944017	0.548719742367176	0.105271497324248	0.0273331782441263
LINC01786	-0.0400559751266959	0.0580955287673326	0.490518331750097	41.0615012651744	0.0381330757593629	0.0874156191170365	0.436227257148501	0.662671853634961	0.744464079422747	-0.30007571056804	0.0433663234463144
SCNN1D	-0.130715465215824	0.0811535069575674	0.107241064140942	39.8085197150599	-0.336458814325636	0.180281441886636	-1.86629755566969	0.0619997465972037	0.108950080368555	-1.08690401287241	-0.917905352697272
ACAP3	-0.0429516765408945	0.0250636149184032	0.0865826664303549	846.154229273374	0.203934038900045	0.0690289882850677	2.9543246100879	0.00313354212365974	0.00829046549755972	-0.32520733027464	0.468842085103352
PUSL1	-0.268634471018477	0.0777388855433795	0.00054907004968757	24.0298332175011	-0.203196541865133	0.109270414989572	-1.85957509070067	0.0629456662239678	0.11029400446582	-2.28389483076164	-0.575929855081071
INTS11	-0.0125745103828893	0.0236543344023314	0.595006982859201	459.167143956154	0.0213012400998606	0.0518921991572768	0.410490217138419	0.681446378381017	0.759891379751322	-0.0615657186416726	0.000172737826210027
CPTP	0.0123367164862046	0.0777088924432786	0.873861485470358	31.2235691996362	-0.019725904477296	0.109186238996226	-0.180662917402786	0.856632167382777	0.898158387030399	0.154637332207811	-0.10511045991232
DVL1	-0.0726873571813896	0.0389829432271424	0.0622383520156147	196.305809159824	-0.0424761489305781	0.0616339815563231	-0.689167693827503	0.490717744428863	0.59228841018035	-0.583281527396461	-0.163491770872684
AURKAIP1	-0.11321978533996	0.0583218604465104	0.0522228189800821	132.991872951783	-0.0263485722001423	0.0855488311080292	-0.307994531998572	0.758086493069233	0.823014303383683	-0.935060051684741	-0.122105443175406
CCNL2	-0.0577748218063931	0.0199685586045796	0.00381229680818289	1022.46574477626	-0.167298115188341	0.0443002072657395	-3.77646348661048	0.000159070866166998	0.000591881099362974	-0.453856523123584	-0.483807890628805
MRPL20-AS1	-0.1503340922116	0.0514739244774315	0.00349372251860859	40.8967029980583	-0.117562519976717	0.0673682438033777	-1.74507324726822	0.0809721197040111	0.13622396574242	-1.25717290537834	-0.356177207107525
MRPL20-DT	0.216209235829203	0.0682078685393417	0.00152513619861341	28.7738995791298	0.399808326848212	0.111491553216585	3.58599656488361	0.000335793377770144	0.00115248559513559	1.92403475682891	0.971491528599424
ANKRD65	-0.0562212742510205	0.0440347250984166	0.201691012313486	245.839630420202	-0.0763849948379368	0.0924926042732667	-0.825849757806143	0.408889324179301	0.513793785962036	-0.440373376633998	-0.25050810519339
TMEM88B	-0.046956848311568	0.0191211717844147	0.0140590296958658	1593.07786809747	-0.212313438684512	0.055115069698618	-3.85218488964073	0.000117068574980045	0.000450034303232196	-0.35996797697206	-0.59932548888618
LINC01770	0.0726846896061898	0.0983539796950882	0.459900214671811	10.8004482500582	0.100913119317807	0.180872709992293	0.557923411011574	0.576896684429402	0.669006916033734	0.678393788270225	0.204471460255601
VWA1	-0.0218621600572342	0.0275465455799055	0.427402510227521	833.544638603766	-0.197089510050269	0.0796177937007518	-2.47544551147751	0.0133070065386542	0.0294255712681603	-0.142172675712335	-0.56025808838157
ATAD3C	0.0402717837079889	0.0555810993952505	0.46872264243128	261.694498739052	0.74552762754425	0.145498395313734	5.12395773119485	2.99188081556343e-07	2.06178561133957e-06	0.397084112961442	1.8586708307991
ATAD3B	-0.0177928366650396	0.0404581025682369	0.660093369303104	198.750859980315	0.13934471332896	0.0713684382976564	1.95246970023072	0.0508824648978299	0.0922769007598237	-0.106855260921449	0.303093997928767
ENSG00000290916	0.160110036714662	0.116752489068825	0.170261844076851	16.0433342274741	0.592572142938439	0.163719365463763	3.61943830688495	0.000295243187470796	0.00102735741375638	1.43715315671695	1.46615892930273
ATAD3A	0.109371965762503	0.0522552066658073	0.0363460486152461	100.949088734337	0.271523957631393	0.0817223786606813	3.32251657479018	0.000892093712241535	0.00274734568280454	0.996800467878331	0.642290246126136
TMEM240	-0.0203917579059764	0.11960007044534	0.86461729010338	33.8081428833279	1.03744742116567	0.243657580574483	4.2578089248019	2.06440276264811e-05	9.46098199666829e-05	-0.129411143221456	2.60779070429738
SSU72	-0.00851209446181654	0.0337834500185194	0.801071606765375	274.69567982516	0.0841385559220485	0.0520276285659292	1.61718990930806	0.105837293815586	0.170469534460267	-0.0263082533802921	0.161424845796439
ENSG00000215014	-0.024365507678858	0.0635607164545916	0.701466020896518	48.1684436574936	0.201654725588891	0.0961752029254705	2.09674343754866	0.0360162930628385	0.0688387646220106	-0.163899080275867	0.462992947988899
ENSG00000272106	-0.0189033933937058	0.0619557081768407	0.760281302418001	55.6326489237384	-0.181548466195786	0.100466031284578	-1.80706318219674	0.0707524284308783	0.121709936827118	-0.116493716471663	-0.520376911905407
MIB2	-0.118332066752637	0.0487076271893644	0.0151223312919416	129.039013710593	-0.0452569564607658	0.102222858736931	-0.442728339042387	0.657962241915117	0.740337794509691	-0.979429236873012	-0.170627834376274
CDK11B	-0.00916833928683422	0.0322314070537986	0.77606279922201	339.001156259763	0.142365956358612	0.0456746597137086	3.11695713226918	0.00182728140501709	0.00518703307927677	-0.032003763040197	0.310847063139261
ENSG00000272004	0.112930217194999	0.076625868981849	0.140538922790393	13.8988111312269	0.126299323899229	0.126086115636486	1.00169097336108	0.316492867652829	0.418558405560445	1.02768231964091	0.269617129648951
SLC35E2B	0.0102016188402521	0.0279035640041165	0.714661546694278	657.816047229065	0.350891283300312	0.0723535210625443	4.84967805501812	1.23662020789608e-06	7.42887171403109e-06	0.136106947199388	0.845961399176151
CDK11A	-0.03388922878547	0.0322382184901326	0.293160853412324	557.276899771078	0.462347227875926	0.10043451316424	4.60346959734701	4.1550987746489e-06	2.21445073488556e-05	-0.246554887214211	1.13197784932956
ENSG00000290854	0.00489357925464052	0.037826351036774	0.897065214757868	260.859942642077	0.302721255639538	0.0946720526906494	3.1975778176978	0.00138587013241204	0.00406813014591818	0.0900387885145646	0.722348249892945
NADK	-0.0297996460666167	0.0423133590604166	0.481270285809175	161.054698015202	0.111878156774427	0.0623200271554563	1.79521996188078	0.0726186612424717	0.124517304186151	-0.211061642936694	0.232609762802703
GNB1	0.00277178676843238	0.014143112186627	0.844624733095529	2200.80619994911	-0.133301855273273	0.031980876354562	-4.16817393605468	3.07049597305427e-05	0.000135024209039469	0.0716238781932731	-0.396567235889175
PRKCZ	0.0493866841803002	0.0211233437968269	0.0193864957327084	1202.00743237063	0.178977646266544	0.0560647500672969	3.19233825267587	0.00141125960236643	0.00413411769084971	0.476191790020415	0.404799392209336
ENSG00000271806	-0.0180381499112006	0.0693317568278389	0.7947314566714	36.1467312442147	0.212791045285567	0.110262719743632	1.92985485738354	0.0536248241471643	0.0964978734575636	-0.1089843199402	0.491570792262212
FAAP20	0.0129275909425822	0.0491268005718321	0.792436953736925	131.261366603256	0.40593750621213	0.0845842381264615	4.7992098197446	1.5929284711773e-06	9.34543616830757e-06	0.159765496340761	0.987220129982654
SKI	-0.0301133859634344	0.0355780105663568	0.397327164742651	489.853285137852	0.569939138196146	0.0835278928969573	6.82333910780248	8.8948351449568e-12	1.4567535483801e-10	-0.213784572771568	1.40807847700075
MORN1	-0.0308004444226483	0.104939390043365	0.769134657996026	27.6749384445609	-0.127949777121469	0.189185834016034	-0.676317958936739	0.498838792925584	0.599979018030919	-0.219747512123154	-0.38283281912252
RER1	-0.0508061882647026	0.0302983887729573	0.0935696545950628	466.61713615642	0.082978124896926	0.0427102988859781	1.94281302311766	0.0520387538164648	0.0941135794862531	-0.393376168627888	0.158446966386622
PEX10	-0.0550333239090986	0.0574554699361614	0.338141895500834	95.3634751936094	-0.168872494915007	0.0830735502799383	-2.03280700470783	0.0420720251797384	0.0784690906125545	-0.430063226534572	-0.487848038530551
PLCH2	0.0211775692105528	0.0411103152800025	0.606455169069959	267.492605104935	-0.335447925580638	0.126438601982874	-2.65304994139428	0.00797680676309478	0.0188178467557774	0.231366565222281	-0.915311226278576
PANK4	0.0197526889517827	0.0662511751922211	0.765589821067232	87.863026136306	0.658155168457411	0.099092100020473	6.64185306721154	3.09763686803659e-11	4.64073910045306e-10	0.219000114518744	1.63445703328167
ENSG00000284745	0.457046000104168	0.138630024071459	0.000977666524260745	10.6555760862454	1.46625596137657	0.194603660802157	7.53457543055794	4.8992623849369e-14	1.22116263743844e-12	4.01424265652755	3.70819227492316
ARHGEF16	-0.314857382806669	0.129480785444085	0.0150284831348599	11.4689439301509	-0.226222508384502	0.223885270577611	-1.01043944427814	0.312284798046554	0.414040245889704	-2.68506072276162	-0.63501871956737
TPRG1L	-0.0989960936140888	0.0700922417736297	0.157841405682508	78.4174845254248	0.376102105606445	0.112098311341068	3.35510946692251	0.000793335846013044	0.00247721297411656	-0.81161348032012	0.9106570053989
WRAP73	-0.0571051729243093	0.0367626541022107	0.120340163517981	156.652684097242	0.0468801176660808	0.0585202188464722	0.801092658061837	0.423078006281512	0.527385898157015	-0.448044680452597	0.0658128415304646
LRRC47	-0.0357964030583699	0.0373101977262484	0.337343786848026	175.168030680467	-0.00572228545937276	0.0576731967219417	-0.0992191483153164	0.920964271717807	0.944492575677813	-0.263107138874452	-0.069174598294011
CEP104	-0.0745899833120685	0.0222682432723128	0.000809247209140791	635.908132648339	-0.289003315007731	0.0398562442678396	-7.25114270841948	4.13269957036831e-13	8.72009838802095e-12	-0.599794306001881	-0.796125814541221
DFFB	0.012312679102548	0.0297902079272958	0.67937733372485	385.681884238352	0.180488944592306	0.0578553382723344	3.11965930857954	0.00181060322980984	0.00515083838895845	0.154428713190036	0.408677661635907
C1orf174	-0.0168597357645785	0.0551476577210382	0.759817929124408	104.64665935524	-0.202399077125671	0.130405207876327	-1.55207817557119	0.120643519312855	0.189763941393567	-0.0987569339104912	-0.573883413908534
AJAP1	0.00017997612523669	0.0389942733862439	0.996317416652923	444.611005223621	0.473769159178391	0.113385965971634	4.17837564921317	2.93598447071361e-05	0.000129711322210926	0.0491297083465733	1.16128862550633
NPHP4	-0.00148345830519861	0.0404535410930724	0.970747597824084	253.0318974349	-0.157153795566511	0.0678488082523532	-2.31623516483888	0.0205454321608666	0.0429000701666399	0.0346928602283311	-0.457775700973015
KCNAB2	0.0105481155605382	0.0954008420772764	0.91196029361258	36.521947462785	0.0659637367742711	0.203805106432833	0.323660863698773	0.746194803440381	0.813835414780902	0.139114171549632	0.114784917575286
RPL22	-0.0603483717053305	0.0366097430140389	0.0992657354060004	482.034930939698	0.0075244443844252	0.0589757256665212	0.127585448070147	0.898477047765537	0.92873840587037	-0.476192209060994	-0.0351810534858746
ICMT	-0.0883867962470639	0.0632121557726607	0.162036109922691	87.9283571633711	0.107433899111031	0.0824776493340446	1.30258197194624	0.192717515872391	0.280693876547277	-0.71953602182425	0.221204980354429
ACOT7	0.0315537822076937	0.0389517864696773	0.417898343778965	276.087368575073	0.135189237262478	0.077637937756685	1.74127805514562	0.0816348509245501	0.137149445547167	0.321421098386569	0.292430282164138
ENSG00000271746	0.0464801975114479	0.105723742513314	0.660199157631041	11.5457819574399	0.302202484749561	0.155524074952191	1.9431234993197	0.052001238357733	0.0940557089710364	0.450966565732532	0.721016988389046
NOL9	-0.0497968134197627	0.0266125409602587	0.0613203492745944	358.494010342186	-0.202522860462432	0.0404611337329355	-5.00536791181356	5.57554352106131e-07	3.62261591046396e-06	-0.384615864606191	-0.574201064714002
TAS1R1	-0.0694059109987195	0.10902613226309	0.524386171002985	31.65570750584	-0.225734153214778	0.155031251278931	-1.45605580392717	0.145377193766275	0.221792910650669	-0.554802051872442	-0.633765510394992
ZBTB48	-0.12792489295169	0.0533566256497296	0.0165053687292694	87.3485235768845	-0.225059622322705	0.0812651943372052	-2.76944667588972	0.00561515949668109	0.0138382269816299	-1.06268480278322	-0.632034540081974
PHF13	-0.052912360658609	0.0416033108273708	0.203433340732462	104.211760490323	-0.0430379833199377	0.0663089989905184	-0.649051923195097	0.516304815461694	0.616247605629125	-0.411655513100579	-0.16493354123523
THAP3	-0.0289210855950724	0.0391141165956063	0.45966246948148	157.163756076051	0.235622666527471	0.0535886195461907	4.39687882469853	1.09818612466864e-05	5.34331485144853e-05	-0.203436669052357	0.550160931027096
DNAJC11	-0.0594777168710189	0.0215897083313593	0.00587081700267581	479.237201132116	-0.108083855108231	0.027859480907994	-3.8796076447073	0.000104625092440989	0.000406507110534735	-0.46863584773025	-0.33185320996048
CAMTA1-DT	0.100939389914476	0.0853425360951278	0.236905894363516	18.0947217826701	0.48604550153852	0.149750775129528	3.24569606479907	0.00117163853840349	0.00349952092523495	0.92361464550019	1.19279197758039
CAMTA1	0.0306346870150856	0.0140378276329277	0.0290877364755965	4202.80790380907	-0.00480744027049904	0.0381321688298489	-0.126073087842197	0.899674070258319	0.92966502356713	0.313444326077956	-0.0668269373024157
CAMTA1-AS3	-0.0873099829266617	0.082006330884699	0.287023619975591	39.317208346967	-0.0535184415004981	0.118824633267284	-0.45039854135391	0.652423096543394	0.73546425370063	-0.71019042329995	-0.191828324247468
ENSG00000270171	-0.194433437130929	0.135739406585994	0.152028722942291	11.3554856927915	-0.743599832239777	0.215107233180752	-3.45687972107818	0.000546468700883393	0.00177834412700152	-1.63990848729588	-1.96270407652529
ENSG00000269978	-0.267701835147756	0.113410383329157	0.0182517825248654	15.3450497213725	-1.03443981969435	0.173394373441587	-5.96582114611022	2.43406793537007e-09	2.53624166076133e-08	-2.27580053971604	-2.70905296882673
VAMP3	-0.000191221948459283	0.0344470934713628	0.995570823503923	341.689203637499	0.0153971183463545	0.0508220147903819	0.302961588789046	0.761919134414671	0.826121300930429	0.0459081024247033	-0.0149783243413688
PER3	-0.0753279203958354	0.0213697072308868	0.000423505054500519	1830.11550254488	-0.215247431097671	0.076808848768701	-2.80237804039816	0.00507273922612214	0.0126773865532331	-0.606198817898616	-0.606854652969658
ENSG00000236266	-0.0645243132469158	0.0672978303437327	0.33766584701838	70.4654476530169	-0.204079911315956	0.102755466149824	-1.98607352934777	0.047025160009996	0.0863098237711725	-0.512434956405564	-0.578196743540546
PARK7	-0.116832826117064	0.0407519933448052	0.004144838729043	310.686595833399	0.112511601088335	0.0796246685678619	1.41302441959233	0.157648544148879	0.237538668068425	-0.966417416898359	0.234235297400463
ENSG00000284747	0.191739232553035	0.0969253494201331	0.0479043962340775	42.3670675549172	0.768581258238864	0.132588469849795	5.79674280206692	6.76152658000552e-09	6.41141638834895e-08	1.71166105920231	1.91783068664643
ENSG00000284716	0.237727889232962	0.117000642758392	0.042168728297381	26.976730886143	0.940515971845212	0.151829648532688	6.19454751383901	5.84527065956413e-10	6.84921096047483e-09	2.11079386510218	2.3590467799744
ERRFI1	-0.0866200741087199	0.0387746439929487	0.0254872827123848	362.207318866705	0.380791815069974	0.0842705397473627	4.51868252192951	6.22256178591921e-06	3.20412128928229e-05	-0.704202745855125	0.922691662304071
ERRFI1-DT	0.227446106746289	0.0766812396932698	0.00301578341179507	57.0500687588625	0.264521957520481	0.137654270294228	1.92164004033497	0.0546510667004505	0.098026936999051	2.02155888870094	0.624321826197325
SLC45A1	0.050450159068629	0.0621601544309941	0.417012162880456	58.5852246682537	0.0932289452949015	0.0923330992851805	1.00970232794801	0.312637926814748	0.414476206396939	0.485421625089026	0.184752456619133
RERE	-0.0128597429822531	0.0086902855545138	0.138930977858417	10580.461028336	-0.069235742772305	0.0274436447564923	-2.52283336949717	0.0116413548894559	0.0261700236696115	-0.0640412353437697	-0.23216180966963
RERE-AS1	-0.0789401942205895	0.0688800724793172	0.251773340049047	63.37493045102	0.226232546681555	0.0948606060315059	2.3848945958285	0.0170840154223242	0.036600324068259	-0.637549526778574	0.5260641566911
ENO1	0.00564096286694081	0.0425052600605821	0.89442106299226	276.117323674921	0.0669925708307747	0.102825217540241	0.651518882559686	0.514711591974714	0.614690244576695	0.096525286268503	0.117425094963388
MIR34AHG	0.136773528045558	0.0981814428935299	0.163598915306839	72.5695744308258	-0.387758090195236	0.341724271707062	-1.13471041509055	0.256496672029605	0.35492344464189	1.23461699111784	-1.04954872834252
H6PD	-0.00293745166136848	0.0283575824258777	0.917497810725584	354.348842133921	-0.0518165290186049	0.0629065838012174	-0.823705976187537	0.410106642938986	0.514830141776509	0.0220737386904507	-0.187460903842963
SPSB1	0.0416175387756091	0.0267893764259607	0.120301568399489	950.538558669314	0.481355690562221	0.0593596022908974	8.10914615302325	5.0976701340189e-16	1.84522671156875e-14	0.408763840854595	1.18075706017478
LINC02606	-0.00511644542110836	0.0751132442029373	0.945692958052642	41.354717311675	0.127426294735449	0.101083546972909	1.26060371397137	0.207451659884651	0.298173840513206	0.00316238193097205	0.272509144060827
SLC25A33	-0.0846236879937557	0.0419043974813424	0.0434408346876742	196.393575493915	-0.0736934215476352	0.0945413315450562	-0.779483643220263	0.435694869166784	0.539484481402026	-0.686876229943366	-0.243601033159223
TMEM201	-0.0525767183438037	0.0596170977423032	0.37782725986184	68.7905174568938	-0.170007747965168	0.0780619085813461	-2.17785794704222	0.0294166141697828	0.0580400248791374	-0.408742493487517	-0.490761306626473
CLSTN1	0.0259538539514549	0.0262506263715169	0.322812559327173	670.685541584229	0.161445087209103	0.0570386008577045	2.83045314543854	0.00464821188113856	0.011754827143122	0.272819655354507	0.35980762148945
CTNNBIP1	-0.0769319357391892	0.0345091966376525	0.0257928260618727	370.634744871374	-0.41177013250188	0.054030853906154	-7.62101841323999	2.51682035668224e-14	6.62180096621536e-13	-0.620119971307271	-1.11116804463498
ENSG00000285701	-0.144236192626923	0.0788710697462494	0.0674356929499128	17.310544008072	-0.0221882424084513	0.114075045402768	-0.194505663619161	0.845779961487811	0.89030319870946	-1.20424959891459	-0.111429271859307
LZIC	-0.0268690818940096	0.0254806253580071	0.291658326600983	481.893715214957	0.0561225554216567	0.0473652946154424	1.1848877089716	0.236061847670232	0.331599113531333	-0.185627451431099	0.0895306364644103
NMNAT1	-0.112074483060349	0.0323087768938596	0.000522680219696803	232.0727290454	-0.24476084531804	0.0474787815809524	-5.15516273097105	2.53410762362276e-07	1.77502057827216e-06	-0.925120041572113	-0.682591501276482
RBP7	-0.145583184988425	0.0492589304229731	0.00312195237281269	207.427224033252	-0.695082389494707	0.0836736123330494	-8.30706802436166	9.80957176796828e-17	3.88938114121142e-15	-1.21594006520749	-1.83819939624732
UBE4B	0.00159048385847318	0.0119242086541585	0.893890679277787	4486.34636020746	-0.00236574734313599	0.0279623749054765	-0.0846046643438949	0.932575690756524	0.952863655262374	0.0613714207590142	-0.060561104231706
KIF1B	-0.00379315247356697	0.00775820535284684	0.624897358061073	9586.58277573499	-0.039761513192641	0.0243974694092123	-1.6297392375304	0.103156620753439	0.166845387271168	0.0146471624249028	-0.156525516356779
ENSG00000284735	0.0502756195406241	0.0596612858963794	0.39940511823432	100.181009961057	-0.167470350966771	0.111535404989025	-1.50149946542311	0.133226424853319	0.206095392189841	0.483906806945112	-0.484249879309835
ENSG00000284642	-0.0727510364420656	0.0549258340995401	0.185326352909077	97.9690536923895	-0.197615591674121	0.0989582410712291	-1.99695941980092	0.0458295914490473	0.0844336183936468	-0.583834195898352	-0.561608110573013
PGD	-0.10354463525318	0.045247626351409	0.0221142799416282	149.799796176322	-0.411941352386347	0.0710335652748614	-5.79924928155242	6.66124488808956e-09	6.31984218681352e-08	-0.851090001667509	-1.11160742634528
CENPS	-0.0218591195047615	0.0993819660707947	0.825909655915501	16.493335595965	0.0263241028503386	0.164216566930091	0.16030113978418	0.872643861068715	0.91010473798391	-0.142146286938938	0.0130623273314595
DFFA	0.0337664961927905	0.0318596033765159	0.289211480961723	379.812330700052	0.226705651842039	0.0549202747812686	4.12790454426787	3.66084013999083e-05	0.000157570470958606	0.340625110968895	0.527278231535344
PEX14	-0.00902742617436263	0.0267093332231582	0.735372454925567	460.591748529889	-0.124682611842705	0.0374876699775269	-3.3259632278413	0.000881135522805606	0.00271900081960412	-0.0307807865492698	-0.374448672196534
CASZ1	-0.0168250813465392	0.115870117677675	0.884547921941817	44.4264535658612	0.180888555631345	0.257223119088604	0.703235993219706	0.48190869188771	0.583900311846604	-0.0984561702851234	0.409703137049204
TARDBP	-0.025526712268798	0.0187657708415324	0.173741174599567	999.024661885336	-0.0683887677692071	0.0368163633770594	-1.85756444950293	0.0632308909037031	0.110691391212366	-0.173977105590506	-0.229988316055834
MASP2	-0.063969476469279	0.0855230158518136	0.454472425211512	36.509298022606	-0.224956389398075	0.132876869677772	-1.69296876080537	0.0904614135968437	0.149401980084529	-0.507619561135033	-0.631769625413188
SRM	-0.120454158029772	0.0537437773855981	0.0250087811933565	100.304948056268	-0.0278596941859194	0.0817300457824069	-0.340874569678956	0.733198009953645	0.803102657995483	-0.997846740382922	-0.125983260081148
EXOSC10	-0.0383922185041044	0.0251241055138007	0.126486991490833	556.777225450358	-0.238329308491498	0.0475525556851705	-5.01191376693603	5.3891355219243e-07	3.51758696452095e-06	-0.285636066163308	-0.66608699504164
ENSG00000226849	-0.0687981423274339	0.0491564254561133	0.161640392015989	73.1932563825325	0.017636872909953	0.0733135556075486	0.240567692615594	0.809890192427093	0.863204419272913	-0.549527263856854	-0.00923070224786313
MTOR	-0.0116602531583648	0.0174448102020421	0.503873100226962	818.372814097628	-0.077213069343893	0.0310358489702574	-2.48786715703793	0.012851172601307	0.0285174595444075	-0.0536309347692403	-0.252633096655783
MTOR-AS1	-0.15918007644312	0.096002939102048	0.097302322503319	12.8220690271239	-0.145790864304808	0.132709816369988	-1.09856880442326	0.271956190935879	0.371401882350673	-1.33394667443722	-0.428616329750743
ANGPTL7	-0.0783017338170366	0.0812585185927487	0.33524017844493	20.0285249641654	0.00936395008308271	0.123777304821907	0.0756515913523543	0.939696290067961	0.957913584258451	-0.63200836705087	-0.0304605435842242
UBIAD1	-0.0887139868119115	0.0270739129499665	0.00105015586629002	223.545311705048	-0.127351638276071	0.0380699470894023	-3.34520134679993	0.00082222856874903	0.00255619527144461	-0.72237568920398	-0.381297884849512
ENSG00000284646	-0.258053425696155	0.102499515488918	0.0118155310611401	11.4808111579481	-0.529727647577319	0.14273323234098	-3.71131262768461	0.000206187263819297	0.000745395814430702	-2.19206257007516	-1.41386872030783
ENSG00000284708	-0.00734345254225832	0.0862818826003282	0.932173926354135	48.9458881184154	0.227106354587773	0.155177970899173	1.46352187280072	0.143324633030024	0.219191035928317	-0.0161656799258891	0.528306508468782
FBXO2	0.145891399554099	0.0953190190151822	0.125878376846716	117.750347454855	1.6053236339778	0.247544797948692	6.48498230332652	8.87422006856181e-11	1.22204813808329e-09	1.31375045362288	4.06506549689399
FBXO44	-0.0181220969752517	0.0763144540192662	0.812295203149606	83.7680092912132	0.3459093456331	0.185170173631644	1.86806189597906	0.0617534439525286	0.108685296371081	-0.109712891497638	0.833176830960546
MAD2L2	0.0915633987965214	0.0390248718580046	0.0189616970388339	216.277878824488	0.225891839463143	0.0799334105584844	2.82600026553184	0.00471332249769634	0.0118902632252814	0.842240978314234	0.525189839313744
FBXO6	0.103197026695084	0.0715769007043556	0.149368851389019	43.5463974149208	0.215460006042833	0.115276448193065	1.86907221223524	0.0616127684241649	0.108467600066897	0.943208540342964	0.498419836378238
DRAXIN	0.243307103610182	0.109149251880269	0.0258057245292787	17.5666510705892	0.331186947883261	0.18029727987574	1.83689375741837	0.0662255810438746	0.115130002163457	2.15921553361481	0.795396450935155
AGTRAP	-0.00114147955231143	0.05340537635261	0.982947417808541	110.695310437428	-0.112674529281507	0.137782191444919	-0.817772805758795	0.41348692889097	0.51808233363362	0.037660873409233	-0.343633724098607
MTHFR	-0.0369576219477037	0.0304930564597823	0.225511909649949	228.278977751404	-0.0180258989572299	0.0539306978119341	-0.334241900968709	0.738197027916415	0.807540656332817	-0.273185288292677	-0.100747933122547
CLCN6	-0.00874038787362514	0.0260620452226611	0.737347159784414	464.099302906141	0.115722731407208	0.0498728732235899	2.32035421116406	0.0203217237311943	0.0425214859957205	-0.0282895982727467	0.24247564831473
ENSG00000285646	-0.19837568663148	0.103632395099569	0.0555914556936517	19.7932580428018	0.0594481770094221	0.206228341223729	0.28826385673601	0.773144771543486	0.834790703612722	-1.67412303536724	0.0980647930292126
KIAA2013	-0.120393281275391	0.0327280439299228	0.000234520579575023	266.493128402508	-0.138566977210043	0.0428331078277389	-3.23504373689892	0.00121624098638363	0.00361500916611828	-0.997318394665862	-0.410078507017097
PLOD1	-0.0731386259229176	0.0425387327232921	0.0855521331245252	322.869239866355	0.163277983390578	0.0836991371008399	1.95077260108264	0.0510841025157504	0.0925933301925396	-0.587198061864397	0.364511170154542
MFN2	-0.110143668101198	0.0343923656042673	0.00136211183338721	236.050697059654	-0.284123859397743	0.053607556289153	-5.30007109194107	1.15757597818885e-07	8.66733107252603e-07	-0.908362613807196	-0.783604234130559
MIIP	-0.0220910288723813	0.0571300260849931	0.698993248884351	80.4763481370283	0.23430859776309	0.0863966261591438	2.71201096824649	0.0066876379909297	0.0160905362838499	-0.144159014496013	0.546788788924879
VPS13D	0.0113465863941232	0.0131775111683527	0.389206727279479	1957.88669774399	-0.0742196096427681	0.0226289943731573	-3.27984568906906	0.00103863878984319	0.00314022924774543	0.146044052247302	-0.244951328575551
PRDM2	-0.0447884610330124	0.0164122430744629	0.00635331636491268	1700.7770343047	-0.099980980610637	0.0351892479096666	-2.84123664328648	0.0044938951938772	0.0114046470914576	-0.341148673229595	-0.311059743908357
ENSG00000289380	-0.153911663323862	0.0470641636307244	0.00107451810903108	37.1235695652496	-0.205373526518742	0.0862400690263549	-2.38141653685342	0.0172461984390836	0.0369338572023535	-1.28822243148826	-0.581516398042369
KAZN	-0.0121109913119619	0.0193415575360625	0.531207232264635	6417.43400116416	0.37775211374831	0.0972062389067542	3.88608918518771	0.000101872093421561	0.000397168378857578	-0.0575428642961989	0.914891229721858
ENSG00000231606	0.215295682147334	0.161061537611644	0.181311002643819	18.0105523798287	0.761463630180413	0.315972052350927	2.40990816913994	0.0159565362456946	0.0345188410674847	1.91610607896118	1.89956554414065
ENSG00000287756	0.178740511989482	0.0847341518241693	0.0349077365955189	76.6716001464539	0.41148924984906	0.156142530327037	2.6353438040693	0.00840521002954626	0.0197170799415224	1.59884593942727	1.00146692510195
TMEM51-AS1	-0.034604933316499	0.110580636143802	0.754327421710519	14.0759804563027	0.168025635785275	0.178835217255976	0.939555633188129	0.347445542943957	0.45087525206664	-0.25276644411297	0.376694519276601
CELA2B	-0.191968166512415	0.0785608190907865	0.0145431042315477	29.1934373246182	-0.251509542487745	0.119706646132574	-2.10104911141859	0.0356366553431079	0.0682278873604319	-1.61851255076923	-0.699909899276599
DNAJC16	-0.0380868396631305	0.0245409285427199	0.120668867759943	463.28688689353	-0.248680738852042	0.040823274795511	-6.09164110664112	1.11759013494454e-09	1.23886828417877e-08	-0.282985701432965	-0.692650668939933
AGMAT	-0.221390292043349	0.102757787927531	0.031202020345501	14.4003854406137	-0.200620117598434	0.152125797403059	-1.31877775514228	0.187243423131295	0.273900739679575	-1.87386542181374	-0.569318276616986
DDI2	0.0270911404639378	0.0217313351243446	0.212529716335926	645.781278331969	-0.133522293366247	0.0396561968554403	-3.36699693752728	0.000759915322324155	0.00238640566039869	0.282690097102754	-0.397132920573567
PLEKHM2	0.0230225178215572	0.0282261933497472	0.414703926834739	309.433128340076	-0.0909253604689528	0.0525499546177129	-1.73026525199519	0.0835828947864551	0.13981843598656	0.247378764077671	-0.287821357326787
ENSG00000237938	-0.0952734479073161	0.074902924810083	0.203387693875715	12.8144615845052	-0.09202792524023	0.130060278727601	-0.707579025207025	0.479206722002059	0.581287470893853	-0.779304860465088	-0.290650741287828
FBLIM1	-0.115898969948606	0.078731990807098	0.141002084632458	21.9970858175888	-0.243817033169648	0.129487263130943	-1.88294220816985	0.0597082003375754	0.105724717833055	-0.958312534961544	-0.680169505739837
UQCRHL	-0.0259349899704641	0.0849087839127009	0.760027015796634	30.6236243837725	0.0061192635438473	0.15512711747959	0.0394467688388034	0.968534192763663	0.977478213012946	-0.177520523389954	-0.0387870059308159
SPEN-AS1	-0.0726366501810057	0.0347347463103324	0.0365118195236563	399.649989528069	0.283153543968653	0.0800599149099765	3.53677048354405	0.000405051500244144	0.00136476739677123	-0.58284144436723	0.672133903309258
SPEN	-0.0196313469787047	0.0161980162335192	0.225527711019598	2160.71999610985	0.134265055986839	0.0310619924443082	4.32248691797755	1.54280233913129e-05	7.26809535226565e-05	-0.122811582178584	0.29005866305703
ZBTB17	-0.0500187052387801	0.0194262977553446	0.0100299948236039	407.846329027052	-0.0827272823530102	0.0328013472343484	-2.52206965043134	0.0116666605466258	0.0262165408803773	-0.386541650456972	-0.266783581282356
FAM131C	0.0421645551848297	0.154221263986678	0.784543452188645	26.7446753741221	-0.619585612462817	0.413648291378404	-1.49785609025041	0.134170644103539	0.207349103636806	0.413511363614502	-1.64446078278077
FBXO42	0.00333290801395251	0.0206858367936371	0.871998660262968	1091.36409818524	0.0672525076799021	0.0347308911438784	1.93638877278725	0.0528201035081193	0.0953244357690194	0.0764938159853947	0.118092140719759
SZRD1	-0.0407415336193285	0.0349036262914863	0.243106233746239	237.978325343329	0.0374592619435954	0.05127465522954	0.730560971612631	0.465047358217723	0.567666099395286	-0.306025631799211	0.0416371932829665
SPATA21	-0.115438962030628	0.0648444758260198	0.075036105505875	54.1636734362501	-0.10414884786568	0.0912454964400544	-1.14141357030264	0.253697860164865	0.352194024749678	-0.954320153702912	-0.321755257741531
NECAP2	-0.0490446784458078	0.0399729481877778	0.219842609730699	188.825489440732	0.0789822273471473	0.0551344399188936	1.43253885345231	0.151989666955302	0.230212493951754	-0.378088130068098	0.148192758441805
LINC01772	0.0712082308498012	0.0510275623142999	0.16286943980088	65.0277971577865	0.134535194755083	0.0890145815894197	1.51138377952083	0.130690699580648	0.202761464842157	0.665579690864983	0.290751888813951
CROCCP3	-0.000307954786297943	0.0293229110031171	0.991620618682347	604.448867967631	0.237351402236691	0.0569735881351233	4.16599006672652	3.10004200304064e-05	0.00013618298405009	0.0448949850938043	0.554597184765623
ENSG00000261135	-0.0886581248416125	0.094747763024152	0.349413304511792	27.9603588807118	-0.0833767497854834	0.140486626942135	-0.593485313159563	0.552856409096707	0.648198798762812	-0.721890866498597	-0.268450234148953
NBPF1	0.0415321638565781	0.0338182157326102	0.219409285474508	502.785331413086	0.0770484902660601	0.141783212774603	0.54342463228384	0.586837469769937	0.677982789327618	0.408022877029026	0.143230433484006
CROCCP2	-0.0371582627704843	0.0281118372788626	0.186234328783936	540.270351833332	-0.0233067619405678	0.0933965518699329	-0.249546278464601	0.802938247826344	0.857373251705392	-0.274926638015758	-0.114299598670688
CROCC	0.0389418681625464	0.0345100252509063	0.259141784420482	453.900064035391	0.385143998082482	0.0969205191958292	3.97381278266054	7.0731167444609e-05	0.000286028385617443	0.385541855335682	0.933860164265948
ENSG00000290851	-0.302418145671748	0.0976765902459839	0.00196073018608343	19.2877203684302	-0.444856777360205	0.199227674754984	-2.23290653724339	0.0255551084040774	0.0515242482475302	-2.5771013262637	-1.19607445986387
ENSG00000238142	0.512368438059473	0.167901603027967	0.00227625636013146	12.4668623000564	0.589672660980344	0.272860352326963	2.16107857353256	0.030689270388932	0.0601681520996814	4.49438279290949	1.45871832539331
ENSG00000290122	0.0243937567181195	0.142446671689212	0.86402849541623	40.2220925831438	2.02277927866143	0.39456943463129	5.12654833629381	2.95102318855354e-07	2.03609851645687e-06	0.259279664600883	5.13633344983758
ENSG00000226526	-0.067222706024462	0.0602972217027916	0.264912229489392	77.8852476270444	0.135239657027279	0.0893928868468843	1.51286821354056	0.130313137465769	0.202304560248944	-0.535854146233565	0.292559668552644
ATP13A2	0.104965697899904	0.0434300024070867	0.0156535890822257	232.84973016736	0.382532456126824	0.068646296553345	5.57251410976787	2.51089148439229e-08	2.14577388057163e-07	0.958558732143671	0.927158467353971
SDHB	0.0313192308720304	0.0246329063280465	0.203572615411112	428.611857901541	0.10124695675188	0.042712744328594	2.37041562988731	0.0177680986754863	0.0378944601348969	0.319385441346564	0.20532814850301
PADI2	-0.0344995358350799	0.0180073553987019	0.0553831732052597	1689.02417422724	-0.465246481796593	0.045457508168776	-10.2347555010981	1.38544685985519e-24	1.76272265027397e-22	-0.25185170566374	-1.24839819104553
RCC2	0.0694275826906238	0.0415933206165833	0.0950776933563118	264.126867509285	0.452698217520401	0.0687126297867614	6.58828251698818	4.44943397269087e-11	6.47784848786963e-10	0.650125551792399	1.10721671433681
ARHGEF10L	0.0776989902768241	0.0637610599563889	0.22299746283276	95.2110123017485	0.113001572139015	0.167402455540777	0.67502935828495	0.499657112800915	0.600708984989972	0.72191260444755	0.235492653220533
ALDH4A1	0.0216192592473112	0.118623087203027	0.855385201958863	15.8138676168	0.135325612800378	0.20916282945142	0.64698691041473	0.5176404151256	0.617625546747593	0.235199966683349	0.292780246873391
IFFO2	-0.015267523048504	0.0488309174479112	0.754538235199545	196.535736837241	0.763663999260886	0.0998160463919183	7.65071375660814	1.9986679877924e-14	5.44333714438861e-13	-0.0849382147994012	1.9052120958416
UBR4	0.00070824660753345	0.0182079871734824	0.968972047312512	975.913327837211	-0.044544339191947	0.0308853595680644	-1.44224771266727	0.149232504929384	0.226741375683189	0.0537145363258001	-0.168799127416572
EMC1-AS1	0.0488171966143453	0.0259075828040568	0.059526816480832	433.198036484817	0.180465571094305	0.0352875130248447	5.11414819648088	3.15159862584173e-07	2.16397925783228e-06	0.471249241432691	0.408617680941729
EMC1	-0.00672298642812803	0.0366289127601076	0.854371856435481	287.260929289252	0.0332170177854071	0.0451729831635322	0.735329293289245	0.46213897212928	0.56524910939322	-0.0107806915618626	0.0307508146386591
MRTO4	-0.130583333058745	0.0527061767667951	0.0132279820273977	90.1268536104452	-0.116781433658826	0.0662910479727964	-1.76164711872936	0.0781289376420273	0.132262958778565	-1.08575724576913	-0.354172795976676
AKR7L	0.105442332880019	0.0912605472304257	0.247927125644385	14.6652161229841	0.0761669694663109	0.169169769068465	0.450239838274443	0.652537513580297	0.735495971772477	0.962695418681999	0.140968289003147
AKR7A2	0.00481904223734436	0.0513265343737984	0.925196631612346	74.3904188011871	0.123934129322942	0.0746203247440156	1.6608629049538	0.0967409838736219	0.158118783823351	0.0893918861911529	0.26354760541489
SLC66A1	-0.196064168358526	0.0556267775912206	0.000424064335127639	55.8787749923999	-0.456958379828516	0.068446517446734	-6.67613776236501	2.45321377711925e-11	3.73769809527311e-10	-1.654061506269	-1.22712939724144
CAPZB	0.011164639237177	0.0193449685157074	0.563848931624016	1335.89072716628	0.142739837622702	0.0425879511231162	3.3516483854802	0.0008033197582822	0.00250334464612561	0.144464943734025	0.31180651121842
MICOS10	-0.107176159883808	0.0598421412666351	0.0732962853681136	171.833013283656	-0.0245560345742445	0.100501622551884	-0.24433470774631	0.806971604992487	0.860652804956354	-0.882607787142412	-0.117505461985728
OTUD3	-0.016235225143951	0.0410018976908154	0.692132490647589	237.672774967256	0.020874332656699	0.0755221104767718	0.276400282313605	0.782240639908343	0.841960749616563	-0.0933368435160239	-0.00092278517978191
CAMK2N1	-0.00660981992006498	0.0175500014504397	0.706450162324364	2369.00477900192	0.132002901024065	0.0940598593137257	1.40339249906578	0.160499828529057	0.241025418531832	-0.00979852619418385	0.284253557419882
MUL1	-0.176065745729381	0.0549243795310768	0.00134779885931949	86.2178802188428	-0.144969159305773	0.0646425448833289	-2.24262766212907	0.0249208349032608	0.0504542589081692	-1.48049639013405	-0.426507683614441
PINK1	0.00351166933615775	0.0516713779989613	0.945816205216678	133.702971690515	-0.183202122027484	0.088463202745333	-2.07094154792117	0.0383642588257516	0.0726989272780081	0.0780452748291423	-0.524620496871275
PINK1-AS	-0.195915644151337	0.0603943626685533	0.00117888882463093	40.7132197760644	-0.393178532843334	0.0968153885256377	-4.06111609766681	4.8838675813576e-05	0.00020443176625231	-1.65277247354139	-1.06345858097866
HP1BP3	0.00811257249333408	0.0125620210634889	0.518407893383581	4562.24029684568	0.443573136716895	0.0467436731189391	9.48947969040056	2.32190305614014e-21	1.9310304977626e-19	0.11797623866612	1.08380007892343
EIF4G3	0.0305856100491279	0.010721344010786	0.00433389406815419	5922.31677034938	-0.0562859542741155	0.0396131066099327	-1.42089220187548	0.155348100377459	0.234507682250337	0.313018390020201	-0.198930270960837
ECE1	-0.0132012591071415	0.0272392469940201	0.627930941462492	1047.0903757549	0.486945032245055	0.0639045367303774	7.61988204843026	2.53907624381278e-14	6.67006330982497e-13	-0.0670052334038884	1.19510033879402
NBPF3	0.0228676202963832	0.0612530851503793	0.708902777967726	116.953247810714	-0.03452006050205	0.17200852286269	-0.200688081773753	0.840942479489931	0.886436770917759	0.24603441770374	-0.143074984867246
RAP1GAP	-0.123554076866023	0.0464486651260983	0.00781375166517723	197.94774768708	-0.254632268097464	0.192484428118931	-1.3228720400184	0.185877934916765	0.272368743983906	-1.02475075090417	-0.707923387449847
USP48	0.0277515101293289	0.0127453921237869	0.0294525294920205	2514.45830509784	0.0312995865130585	0.0270122000609036	1.15872037236835	0.246570183969985	0.344092253949765	0.288421406006016	0.0258303333846672
HSPG2	0.0810842766513456	0.0441839493947593	0.0664831255244193	108.987457640725	0.0872075878789736	0.0766273425308284	1.13807402160513	0.255089574752752	0.353607785995582	0.751293302797609	0.169300546182537
LINC00339	0.0135762702315402	0.04858802795186	0.779925628180203	106.067375952284	0.199905480920922	0.0778005559003833	2.56946082977714	0.0101856906182474	0.0232533261047803	0.16539534516485	0.458504064490694
CDC42-AS1	0.00301498330630331	0.0719932578884415	0.966595404661846	50.3896778428708	0.168815413512013	0.0902958822222053	1.86958042113795	0.0615421062208111	0.108369279999856	0.0737345664271377	0.378721234160873
CDC42	-0.00606021057387768	0.0216248588469762	0.779291246871141	952.325691180065	-0.0258495882161805	0.0425209845667035	-0.607925439158863	0.543236926501712	0.639749006004537	-0.00502849948913595	-0.120824958511088
CDC42-IT1	-0.00458576192257653	0.0680369105646712	0.946262401583201	16.4562743647992	-0.122849543407159	0.120216806252221	-1.02189990931396	0.30682827539842	0.408457505057208	0.00776815233405099	-0.369744681495819
ZBTB40	0.095687492212776	0.0353241304081231	0.00675184610232322	448.345830634233	0.429573935218689	0.0428957107883636	10.0143796972638	1.31786003186582e-23	1.40426223020502e-21	0.878033738874282	1.04787555347308
EPHB2	0.0385167857711319	0.0354941715458277	0.277851663024484	628.699214650229	0.120768327004981	0.108024293443353	1.11797377381885	0.263578194550477	0.362866976654642	0.381852590637112	0.255423574486632
TEX46	0.0820459098631318	0.0559916422621842	0.142832479943557	59.476769897969	0.19552944167883	0.0674135268983417	2.90044818414091	0.00372629440565734	0.00964908768560937	0.759639260035239	0.447274343056625
KDM1A	0.0292235216191259	0.0272133808544098	0.28288279039444	416.018598723938	-0.0158655673562647	0.0399553839497722	-0.397082089768159	0.69130692684627	0.768374196218923	0.301196905850002	-0.0952041249567739
ENSG00000240553	-0.104300939740367	0.0707791896835992	0.140586558711461	145.905335392027	-0.294315696672393	0.0855472529213703	-3.44038746566075	0.000580881943334827	0.00187814455754133	-0.857653923162027	-0.809758362821818
LINC01355	0.0549747016489192	0.0401437786195294	0.170860179113138	197.154503499569	0.0675480426420227	0.0902644206145845	0.748335193225719	0.454258001795055	0.557931321418045	0.524689860037774	0.118850537780443
ENSG00000284726	-0.182403074429085	0.0640497993441321	0.00440181410527923	72.0128457338069	-0.127439903231732	0.09768588831983	-1.30458867113421	0.192032947945519	0.279826472608816	-1.53549768759371	-0.381524388957367
HNRNPR	-0.00748667798797894	0.0169518200551754	0.658746481496137	1357.36449425944	-0.0973836397999952	0.0263141886555845	-3.70080343629855	0.000214917912786445	0.00077400411810226	-0.0174087250190431	-0.304394489746033
ZNF436	-0.00638040883528286	0.0571866996911623	0.911163129411991	55.3255789063157	0.172195855854862	0.0813024554177895	2.11796624062579	0.0341779268809849	0.0657897115720799	-0.00780748108471472	0.38739607086457
ZNF436-AS1	-0.140666218544432	0.0538894385191559	0.00904696380682714	110.493138613537	0.0704971469802271	0.0887876099450634	0.79399757493018	0.427196843129616	0.531160952342242	-1.17326600697254	0.126418481842619
TCEA3	-0.22531469636902	0.1389457936067	0.104888718184985	26.5554886414447	0.204432081508578	0.285890733690176	0.715070680570303	0.474565369776039	0.577053347786298	-1.90792509267763	0.470120154025203
ASAP3	0.0414286470118794	0.0653660132825498	0.526214670374919	110.663387951226	0.246841334659285	0.145662229011257	1.6946145636712	0.0901485624934915	0.148986316590882	0.407124460513623	0.578950096528571
ID3	-0.124773963961544	0.13473313365953	0.354403236141101	23.4950485822005	-0.458976478775023	0.285112319167782	-1.60980935553657	0.107439482187487	0.172496066655473	-1.03533807818152	-1.23230821025977
ENSG00000285802	-0.0493540350262987	0.105827239676772	0.640954838579731	25.2120803506454	-0.359177398133876	0.15428649641912	-2.32798985309879	0.019912642471592	0.0417887712287328	-0.380773017362247	-0.976205416620171
MDS2	-0.0220938287517083	0.0738666650687129	0.764860552199293	84.1595809599118	-0.505830801906756	0.14689713904499	-3.44343535344031	0.000574373893358268	0.00185957092819315	-0.144183314481546	-1.35254501976783
RPL11	-0.0503377213407502	0.0282323033400654	0.074589045112279	1102.21132815329	0.329073376285813	0.0621891923742535	5.29148817861237	1.21325033955191e-07	9.03656838751439e-07	-0.389310372161386	0.789972637537415
ELOA-AS1	0.0202889582538189	0.0202630616093352	0.316692415122592	734.233568389916	0.0808218808068216	0.0286690581664546	2.81913275063185	0.00481535986367655	0.0121158604362192	0.223654363776976	0.152913647525397
ELOA	0.0320261795446348	0.0321486765764872	0.319157997027265	260.424229251886	0.198492325966606	0.0502158294120669	3.95278397849002	7.72471694616371e-05	0.000309827205879507	0.325521006672763	0.454877649003488
PITHD1	-0.0343055775833651	0.0385111633455115	0.373038798131543	290.517854884298	0.0271569884370247	0.0551937857526959	0.492029819420355	0.622698263447367	0.709827466555827	-0.250168353576003	0.015199664911747
LYPLA2	-0.214903605100424	0.0717993041054696	0.0027614528338828	39.5054965309985	-0.204556484702958	0.120923916446078	-1.6916131292702	0.0907197615084443	0.149770622054562	-1.81756785307754	-0.579419718491832
GALE	-0.0545035403891117	0.124696120293878	0.662045421075683	13.3343066265389	0.0572198670357287	0.239412887303434	0.239000780952981	0.811104977175199	0.864121024549145	-0.425465266991559	0.0923465398580251
HMGCL	-0.0944305938021678	0.0303428952798396	0.00185751828478779	278.935184205426	-0.13081274782396	0.0547476330524416	-2.38937723022029	0.016876963450381	0.0362478394892348	-0.771989780003108	-0.390179728435771
FUCA1	-0.0654074857035349	0.0601627182982604	0.276958871686782	53.5729047414217	-0.205903890867065	0.110700882877196	-1.86000224673439	0.0628852080924196	0.110233386054664	-0.52009995743304	-0.58287741049238
PNRC2	0.0474082850382865	0.0428216231344503	0.26824599042895	200.351931332751	0.254613806569584	0.0750777425682967	3.39133540593562	0.000695529258422154	0.00220779711912852	0.459021381973108	0.598895688781775
SRSF10	-0.0445248078051397	0.0222507119158097	0.0453869014828208	1103.63753100682	-0.0773072675146214	0.0403907222529412	-1.91398576709016	0.0556219743769311	0.0994128358478141	-0.338860442604426	-0.252874826484598
STPG1	0.0834423273666926	0.0282227212635991	0.00311086030034223	407.020607030081	0.125711213685403	0.0568304824367565	2.21203847469182	0.0269640066129827	0.0539185255389095	0.771758684185482	0.268107930688788
NIPAL3	-0.0209386351504337	0.0155933586086028	0.179339376976669	2056.69342005028	0.0624142080201387	0.0392785487803422	1.58901512296644	0.11205697848367	0.178430879440374	-0.13415745817869	0.105676174045813
ENSG00000288982	-0.0799620227965731	0.0767572035825182	0.297526356591105	29.1960382278895	-0.224994367478042	0.127155064740171	-1.76944872732987	0.0768190200537099	0.130525444476303	-0.646417915988539	-0.631867084150423
RCAN3AS	-0.121026888041762	0.0633320463067637	0.0560059048216458	89.220480850243	-0.341966772970371	0.078565647474173	-4.35262463894014	1.34517350687447e-05	6.41506660663017e-05	-1.00281742996622	-0.932039787474684
RCAN3	-0.0252789540413581	0.0301738692259803	0.402156323354865	420.826595756113	-0.28994299670859	0.0501546810831072	-5.78097578226347	7.42685824892438e-09	6.99174523942086e-08	-0.171826826725196	-0.798537210589922
NCMAP-DT	-0.182084817906647	0.0780669648264633	0.0196786959710411	24.2099809257154	-0.23790794192074	0.12229958059865	-1.94528828926634	0.051740290783049	0.0936632212317055	-1.53273555823471	-0.665005690933182
NCMAP	-0.0365346552532084	0.0922420992242437	0.692050773730305	30.645303184463	0.130493101080124	0.167702126530827	0.778124307542021	0.436495734002604	0.54035839159239	-0.269514385601367	0.28037913311661
SRRM1	-0.0491653390219886	0.0144384226450112	0.000661219481479134	2762.86790904563	-0.26115021819459	0.0442659914730425	-5.89956780599001	3.64454977048689e-09	3.66367506114569e-08	-0.379135336005591	-0.724649646028117
CLIC4	0.00280512334235658	0.014568040373711	0.84730887028986	4100.29225103225	-0.155411954096364	0.0523814876809194	-2.96692516720892	0.00300794159530539	0.00799787839338141	0.0719132043282386	-0.453305815441845
SYF2	-0.0310893052967211	0.0402615962286831	0.44000626736303	241.089503334506	0.0530330959076163	0.048734587635152	1.08820241395382	0.276505759306321	0.376168743250356	-0.22225451840485	0.0816025152101956
ENSG00000284602	0.0378072792642056	0.0421046308252846	0.369219474637883	87.1694188724085	0.197165058556893	0.0711580217314546	2.77080578913478	0.00559177677805304	0.0137925639885744	0.375694826019532	0.451471636750165
RSRP1	9.77841369748311e-05	0.0167729658475882	0.995348466577488	2309.21861988214	-0.10549729748834	0.0746115926916663	-1.4139531630736	0.157375654914276	0.237169410468797	0.048416368987136	-0.325215627448617
RHD	-0.154418279448457	0.0971558501841604	0.111972968342397	155.205719948636	0.583995315311855	0.390429567354238	1.49577635543671	0.13471194490779	0.208003646685564	-1.29261932258971	1.44414921236324
TMEM50A	-0.0618421147529008	0.0319593722813661	0.0529874951351276	461.893729893336	-0.110424395801503	0.044194198016391	-2.49861748278695	0.0124678808439096	0.0277935277860637	-0.489156315797567	-0.337859467796957
RHCE	-0.179102551818724	0.065019189851082	0.00587620194029193	76.1494813865808	-0.377511124789936	0.137142511228601	-2.75269222801869	0.00591074345011016	0.0144600753452329	-1.50685264889258	-1.02325313073013
MACO1	0.0483696335702	0.0190524423678697	0.0111245190711632	1113.22553798493	0.0443447575327034	0.0376099326081007	1.1790703800185	0.238370151980296	0.334203301095896	0.467364868491118	0.0593066411840388
LDLRAP1	0.009108309859968	0.0248141045043336	0.71357292076547	995.997156800459	0.37073501213414	0.0738355536795794	5.0210907030372	5.13788886669758e-07	3.3742629926166e-06	0.126618183827728	0.896884056558573
ENSG00000225643	-0.144930936577566	0.0763987022964758	0.0578234495551513	32.2812941811958	-0.318332968122082	0.120372451575973	-2.64456662595401	0.00817956020109374	0.0192269849535981	-1.21027924018749	-0.871391098056954
MAN1C1	0.0589783357212669	0.0460353085811646	0.200139457743392	217.187840959182	-0.128378882876753	0.094741993025508	-1.35503675589966	0.175405846714961	0.259659136983882	0.559437161143221	-0.38393398340168
ENSG00000233478	-0.133183069755742	0.09481048085873	0.16010176024357	31.5885024980372	-0.140012006837737	0.145917478315674	-0.959528690146621	0.337292473510565	0.440538146820459	-1.1083202053636	-0.413786718777836
SELENON	-0.0546098469304062	0.0547434738698394	0.318493234053958	85.383570950222	-0.0905084405778366	0.0984012152279434	-0.919789866092371	0.357682580066034	0.461455187858177	-0.426387895117179	-0.28675146421602
ENSG00000228172	-0.201281223472257	0.091842094403925	0.0284083316216972	18.8004310611274	-0.274232511449195	0.103042715721997	-2.66134786459878	0.00778285032724264	0.0184061333373783	-1.69934001615396	-0.758221216309048
MTFR1L	-0.106101064875596	0.0433725966626904	0.0144343018845705	131.621013792867	-0.386742850484879	0.0759859760941873	-5.08966088697074	3.58704409619803e-07	2.43066434006678e-06	-0.873277101747033	-1.04694343654658
PAQR7	-0.212551693645398	0.0736001226942898	0.003877913321986	39.8931677006147	-0.607169846273415	0.140604671851911	-4.31827647172994	1.57252372369673e-05	7.40402015059531e-05	-1.79715575396349	-1.61259964352122
STMN1	-0.0198450664035599	0.0231308601859306	0.390921388483198	1433.78137106806	-0.194642833384007	0.0703124317243064	-2.76825631841603	0.00563571129966118	0.013882855360197	-0.124666440308307	-0.553979466120354
PAFAH2	0.0508382733881305	0.0280977150036807	0.0703984540498205	211.533729535118	-0.0332732098751877	0.0422757727136684	-0.787051489290223	0.431251725420643	0.535057848310932	0.488790046098379	-0.139875336867092
PDIK1L	0.00196020266823713	0.0408184773647378	0.96169836284002	150.89186657476	0.0200983983034389	0.0658184449320643	0.305361184454963	0.760091081159374	0.824668721833505	0.0645801882375272	-0.00291397542195846
ZNF593	-0.152810629986738	0.0861700613491502	0.0761688997395764	24.5137530301113	0.0671209548259471	0.127047046568524	0.528315743174279	0.597280206546038	0.687392347873863	-1.27866662888471	0.117754551904384
CNKSR1	0.161819706605529	0.0580374487564859	0.00530026799211691	85.3575712439129	0.343259437829515	0.0980070673201558	3.50239474780123	0.00046109591963916	0.00153509555436986	1.45199127963612	0.826376680227437
CEP85	-0.0643216718858863	0.0260051824443227	0.0133827720135972	664.085514844632	-0.316018103121683	0.0529134848949496	-5.97235475510792	2.33853318420198e-09	2.4493764887353e-08	-0.510676244130448	-0.865450728770065
SH3BGRL3	0.0244225643394404	0.0552332201019297	0.658364995771673	154.742209785026	0.225755229545396	0.0882170857360595	2.55908736569288	0.0104947363038641	0.0238821088153469	0.259529684226574	0.524839273142702
DHDDS	-0.054948071059648	0.0331250326087691	0.0971544758065651	283.01932003874	0.00104589556132754	0.045792555163201	0.0228398602698638	0.981778012411517	0.987077962053039	-0.429323322143605	-0.0518062011492264
DHDDS-AS1	0.0491784931596407	0.0527772192228676	0.351433232025479	75.3489769813267	0.271474297043019	0.0734277867306186	3.6971602867313	0.000218024690572249	0.000784198934507652	0.474384912580673	0.642162807923953
HMGN2	-0.030250236664459	0.0363702919039713	0.405561770169625	388.693391561772	-0.292902214431788	0.0576947558396561	-5.07675628692866	3.8393281656187e-07	2.58619936371526e-06	-0.214972291836064	-0.806131107457808
RPS6KA1	-0.0727409694677091	0.0315188309560313	0.0210070652261933	303.907923722901	-0.192721497308893	0.0612355001097199	-3.14721847561595	0.00164831749997452	0.00473978159167914	-0.583746825228889	-0.549048964424386
ARID1A	0.00668593830389701	0.0154147997985596	0.664480882172615	1991.95539447865	-0.0296063615844938	0.0240897311833093	-1.22900340228814	0.219070530396837	0.312311520422751	0.10559456570303	-0.130465529832135
PIGV	0.129091060036023	0.0479229575631247	0.00706593601498576	109.029330991664	0.388886751938574	0.0675609517372798	5.75608753190474	8.60857604852838e-09	8.02008814488308e-08	1.16794130989013	0.943464758940495
GPN2	0.0476374101758752	0.0370975626825576	0.199102913565502	170.818771158441	0.0645472538925097	0.0505418494998928	1.27710510262682	0.201565143649867	0.291375626088399	0.461009945363956	0.11114996201426
GPATCH3	-0.116523123816519	0.0551663261078702	0.0346680399969757	49.6192117545548	-0.164682065640327	0.0744375723395464	-2.21235137665601	0.0269423957652886	0.0538942749504171	-0.963729529120498	-0.477094626405909
NUDC	-0.0923461149181216	0.0367330649155467	0.0119377900386388	437.766435547318	0.431003103445329	0.0699315404784322	6.16321477400109	7.12827188213437e-10	8.18934685434696e-09	-0.753898712207437	1.05154306196185
SLC9A1	-0.104893531940087	0.0568552143864065	0.0650486399567699	67.1289892322657	-0.299737668824925	0.105739779232041	-2.83467273150972	0.00458726517743895	0.0116122173734457	-0.8627969954869	-0.823672140447612
WDTC1	0.0469824213002278	0.0269079536215565	0.0808036272095503	476.158934038857	0.107593785799391	0.0438951487490384	2.45115437276535	0.0142398867816269	0.031245280532813	0.455325336013658	0.221615278999385
TMEM222	-0.0513933991990017	0.034925666721074	0.141153776225173	256.096861546942	-0.204189958459282	0.0495224895993691	-4.12317636110693	3.73683365747434e-05	0.000160395964315911	-0.398472537271423	-0.57847914474762
WASF2	-0.00478587094627961	0.0161535989058498	0.767021805200402	1579.72675184733	-0.00475663747334971	0.0315064331655129	-0.150973531289996	0.879996595515254	0.91523076210261	0.00603141806341605	-0.0666965679824674
ENSG00000241169	-0.213333525310902	0.0604876856018974	0.000420468475476555	27.9623540139947	-0.137741461641257	0.0894395459527301	-1.5400509939312	0.123547923882209	0.193511121200532	-1.80394122431471	-0.407960082258063
AHDC1	0.00347904680374125	0.0647630481780039	0.957158545144084	151.699058645445	1.16515034168249	0.124765046445941	9.33875612499642	9.74724583025807e-21	7.01184785485527e-19	0.0777621458177955	2.93549988248002
IFI6	0.0220926382930279	0.0833097767631843	0.790865700056869	30.5987405215869	-0.0152131721767262	0.131444583027579	-0.115738296902918	0.907859953652071	0.934895642152617	0.239308395161401	-0.0935299589528044
FAM76A	-0.139139849692375	0.0407098844588952	0.00063120325476729	223.03866076533	-0.344917418521381	0.0586346657727335	-5.88248289601022	4.0415711520299e-09	4.02246039526898e-08	-1.16001874282651	-0.939611686572342
STX12	0.0176785008508291	0.020119053140049	0.379566954752586	851.819524540901	-0.0751670017610153	0.0324993711070779	-2.31287557883374	0.0207294808696859	0.0432367163380566	0.200998359815196	-0.247382510973189
THEMIS2	-0.00742633084321446	0.0408758183188512	0.855833628746958	181.314116511383	-0.0514487852646928	0.0700094945876056	-0.734882969342294	0.462410771220516	0.565500411630341	-0.0168849757522287	-0.186517205743589
RPA2	0.0732658097898792	0.0290452981558319	0.011653484170058	338.62221076709	0.224298744942708	0.0521423286453448	4.30166336582923	1.69520721108707e-05	7.93128093902948e-05	0.683437295652823	0.521101665809598
XKR8	-0.0780404478095089	0.069861899811861	0.263965526204658	34.2653598391785	-0.138291090119352	0.104193008418673	-1.32725882684627	0.184423078691975	0.270657576708227	-0.629740681389757	-0.409370530007679
EYA3	-0.0370684374780297	0.0185275123503098	0.0454221482013365	1059.55842408795	-0.153196811935973	0.0416803087803674	-3.6755200817546	0.000237365367705109	0.000845028639382837	-0.274147049664924	-0.447621353301108
PTAFR	-0.0666720815345047	0.0693407186035956	0.336293718413593	96.8048412769826	-0.517064019244003	0.102530704829187	-5.04301633452551	4.58250115726604e-07	3.04351625361234e-06	-0.531075309156339	-1.38137152120599
DNAJC8	-0.0941957809133301	0.0332615164118419	0.00462614742978574	369.198067328529	0.0541427536723685	0.0527937914708475	1.02555153104065	0.305103023830103	0.406700660928806	-0.769951852958717	0.084450101096871
ATP5IF1	-0.0367778243235308	0.0475273234451301	0.43903437025592	258.698773820047	-0.318777091378336	0.0903159366386737	-3.5295774283299	0.000416223890597296	0.0013995967173295	-0.271624835446017	-0.872530800005273
ENSG00000270605	-0.193305189766272	0.112931115431128	0.0869503367962005	25.0626472831167	0.142384250676006	0.262888633205453	0.541614329002692	0.58808421862542	0.678963082775431	-1.630116495772	0.310894009721958
SESN2	-0.116078881924813	0.140542413259063	0.408841030269716	35.7855004548894	1.03327297362184	0.180736892979697	5.71700086566119	1.08420564929234e-08	9.8742639502057e-08	-0.959873980262679	2.59707830423309
MED18	0.00381834174613243	0.0679748828971127	0.955204123095249	28.0806021268716	0.210987147233345	0.094644995960403	2.22924778106194	0.0257974229717451	0.0519390959193768	0.0807068663676204	0.486941658129439
PHACTR4	-0.00501710178895799	0.0162704950648566	0.757811598363108	2492.8871527152	-0.105744228471095	0.0569889855172632	-1.85552045735335	0.0635219406619795	0.11112103081737	0.00402457938380101	-0.325849297760142
RCC1	0.0506180966266485	0.0799782469142836	0.526800057071481	100.184764532749	0.94948816381395	0.130642650696933	7.26782684482257	3.65316635966366e-13	7.75626815266571e-12	0.486879145129562	2.38207107452203
SNHG3	0.0613681381907202	0.0580079292925077	0.290088853744681	108.268880004673	0.420287564164743	0.106548267204665	3.94457437170168	7.99418409978592e-05	0.000319636127385671	0.58017811410947	1.02404501761633
TRNAU1AP	0.0164344150360545	0.0288837761339388	0.569366797118629	569.322112964936	0.290795586123255	0.0461974594558506	6.29462289806561	3.08148055517835e-10	3.80696825979969e-09	0.19020101329805	0.691744788823749
SNHG12	-0.104770552455921	0.0509517462592609	0.0397564885093332	135.957122319938	0.292806205311402	0.081653303157675	3.58596889517114	0.000335828989186088	0.00115248559513559	-0.861729663885442	0.696904407406624
TAF12	0.0418691222404503	0.0417225496308731	0.315613392806229	273.180804163561	0.380238071470342	0.0503965844545595	7.54491748966018	4.52573942554277e-14	1.14141022878815e-12	0.410947318726953	0.921270654395836
TAF12-DT	-0.0917852281192044	0.0496256910698957	0.0643783442874496	69.3573923019031	-0.129314381391228	0.0699437213102423	-1.84883473410917	0.0644816801911585	0.112499812277841	-0.749030809163386	-0.386334644624845
ENSG00000270103	0.254525686628792	0.129570837377133	0.0494866440365284	17.0784958657336	0.866351316131742	0.214177893630499	4.04500810726235	5.23213134543463e-05	0.000217779802998816	2.25658094590773	2.16872663478353
GMEB1	0.0195932374748224	0.0392531590777741	0.617673300709278	237.215083035728	0.296085185328516	0.0677410533374542	4.37083822499126	1.23770471494847e-05	5.95586443272832e-05	0.21761624466912	0.705318873123908
YTHDF2	0.0626232913665145	0.0320647216621568	0.0508163064744815	375.120333978428	0.119112252438593	0.0443118362332848	2.68804596161425	0.00718715032697196	0.0171423791164724	0.591071513592208	0.251173782602752
EPB41	-0.0468843601210276	0.121567472819654	0.699744539067575	62.9109849443707	1.13948745874227	0.30569120117973	3.7275768957194	0.000193329584212167	0.000702338819781213	-0.35933885629375	2.86964420553777
SRSF4	-0.05086412220366	0.0222218826484953	0.0220839733404192	971.187611714272	-0.341369226405838	0.0356514978850521	-9.57517205887068	1.01687848022812e-21	8.75594000475216e-20	-0.393878973825566	-0.930506373103293
MECR	-0.0162993047874733	0.0347740932475033	0.639269957847565	207.062826055799	-0.0349295117986313	0.047800314812026	-0.73073811199761	0.464939131655957	0.567666099395286	-0.0938929869167352	-0.144125712190987
PTPRU	0.070752386079794	0.0855723420783667	0.408342655040488	56.1291061590226	0.255440413863315	0.215658804441318	1.18446550107265	0.2362288448902	0.331779024345747	0.661623441319056	0.601016915107782
MATN1	-0.101118381632976	0.0887781938317833	0.254703065597511	17.0270756575058	0.133336001592549	0.134747479456409	0.989525014719729	0.322406337245912	0.425046832949703	-0.830032691339947	0.287674538631311
MATN1-AS1	-0.0457528307694494	0.0444106651253382	0.302905947004772	181.284940467665	0.090306556400247	0.112401421394026	0.803428953835691	0.421726845530757	0.526201770305465	-0.349518380601304	0.177253069297986
SDC3	0.117745679855179	0.105416986851349	0.264014988832946	41.1276638026505	0.127480421687839	0.302344406374301	0.421639755855178	0.673287983415697	0.753504452491416	1.0694754325957	0.272648043774426
PUM1	0.0215785326823753	0.0133690021177849	0.106511798640558	1749.48245675235	0.0538317285358704	0.0262890350027215	2.04768750660865	0.0405906287858081	0.0760722908837245	0.234846503257561	0.0836519534001431
NKAIN1	-0.0579017880312903	0.0341581403463787	0.0900546513589624	762.417166986865	0.378799915418156	0.254378110031517	1.48912151038163	0.136455374446626	0.210289042659363	-0.454958455409853	0.917580081493877
SNRNP40	-0.00304099881377918	0.0234746687352035	0.896927335069892	646.626086735586	-0.13518966531602	0.0513661907325714	-2.63188029690308	0.00849137746993325	0.0198869862961815	0.0211750591362236	-0.401411703620766
ZCCHC17	-0.0486112241873477	0.0312909743418723	0.120298423044417	501.133396807222	-0.379256227272024	0.0553076901132087	-6.85720605029298	7.02203146076752e-12	1.17026993523583e-10	-0.374326206435222	-1.02773138461763
ENSG00000229044	-0.0566707245071291	0.054212279711123	0.295861936170986	142.978588158505	-0.262222192751871	0.11739855311743	-2.23360668243994	0.025508963851195	0.0514677307336123	-0.444274128575538	-0.727400529874607
FABP3	-0.178771217848224	0.0685980321265155	0.00915879591378979	79.8502189938289	-0.377890718991496	0.20703562271483	-1.82524492179784	0.0679640776408573	0.117779991837668	-1.50397702114254	-1.02422723925743
PEF1	-0.0813953985420866	0.0386135984972995	0.0350356202146004	151.26043084154	-0.126970576300058	0.0526037212208965	-2.41371852319868	0.0157906558293108	0.0341816774040019	-0.65885809851436	-0.38032000974305
PEF1-AS1	-0.228218876584843	0.0818552625595553	0.00530217363556069	34.3064407198645	-0.213242062768074	0.119511192331982	-1.7842852925082	0.0743773188732698	0.12708547900084	-1.93313029939736	-0.601708509055438
COL16A1	-0.00520834805606133	0.022332675344375	0.815593305173358	1144.77036790672	-0.434482913986395	0.110462716342496	-3.93329920150845	8.37878357714848e-05	0.000333527623644185	0.0023647644486075	-1.16945321872817
ADGRB2	0.0436350258905401	0.0528042637881851	0.408603188213259	177.799881858342	0.453368369007132	0.120038989416636	3.77684260097829	0.000158829033066525	0.000591110278269195	0.426273491085381	1.10893644629036
SPOCD1	0.0499897984495728	0.0821423238471115	0.542805907350995	37.1494553857781	-0.049363193916855	0.158473761601022	-0.311491274127343	0.755427175416307	0.820754391643679	0.48142618275879	-0.181165194811821
ENSG00000203620	0.572602215764537	0.153307783346039	0.000187726645837226	11.8518969597005	1.25913256184811	0.200597059050939	6.2769243368038	3.45336029286259e-10	4.22052613856733e-09	5.01714815378302	3.17667554243837
ENSG00000269967	0.139039641091621	0.0698870881752515	0.0466471791493105	120.060189451671	0.785286940190957	0.0925064523617344	8.48899639043767	2.08429196608002e-17	9.25393065877558e-16	1.25428445096248	1.96070053865408
PTP4A2	-0.0162842671787915	0.01864848214427	0.382542018373925	1620.56750105789	0.217791280226126	0.0500724724526711	4.34952119514337	1.36435097281527e-05	6.49543046102689e-05	-0.0937624764086994	0.504402314646029
ENSG00000228634	-0.0590843762950371	0.0900886338119922	0.51192245742252	15.3872599167556	0.168364070519014	0.14839034022456	1.13460263157446	0.256541850048881	0.354928345490819	-0.465222068352902	0.377563005040383
KHDRBS1	-0.0138700504745112	0.0186589881991255	0.457273323851633	1028.08347637792	-0.0239143372464132	0.0324299512372525	-0.737415146617387	0.460869927213378	0.56410664871891	-0.072809633755865	-0.115858748636538
ENSG00000203325	-0.073486362070239	0.0455630268932586	0.106776937376785	106.630894265102	-0.0219801960810873	0.0640054056744667	-0.343411557968701	0.731288865641951	0.801631461598372	-0.590216043127889	-0.110895386724273
TMEM39B	-0.0363621327148547	0.0283810172283629	0.200118805622197	209.222851106992	-0.0724744949855572	0.040671718933724	-1.78193833173506	0.0747592887552068	0.127623021326477	-0.268017072790224	-0.240473043444447
KPNA6	-0.0102634200813709	0.0178099721667916	0.564430138824949	941.059164933957	-0.00470599147381256	0.0282122574538493	-0.1668066258615	0.867522205051267	0.905967052810631	-0.0415079038819808	-0.0665666010340265
TXLNA	-0.0112674815766863	0.0385285247365598	0.769946264124274	307.37931689704	0.259347470456845	0.0606504787537985	4.27609931175691	1.90196403982647e-05	8.78769238888929e-05	-0.0502220936594827	0.611043140821312
CCDC28B	-0.204681621259842	0.104643501319901	0.0504663556380057	24.1014909346481	-0.481467591315282	0.141867257321331	-3.39378938034133	0.000689326862327451	0.00219137305161677	-1.72885186555587	-1.29002454107783
IQCC	-0.124783825518886	0.0996177562623286	0.210341723988806	12.989360250275	-0.0422734908897432	0.16671306694905	-0.253570350923138	0.799827504648062	0.854991480766493	-1.03542366604898	-0.162971713071771
DCDC2B	-0.347297305884884	0.0999004677730756	0.000508130736370216	19.0603119433409	-0.572357414414514	0.143196478649071	-3.99700760671062	6.41482404687285e-05	0.000261892565074557	-2.96660487856287	-1.52326454148245
TMEM234	-0.146224770074221	0.0787026994601202	0.0631777578623075	25.0840905112143	-0.490796695210184	0.128265224491297	-3.82642058404134	0.000130020069570861	0.00049469140060558	-1.22150834386584	-1.31396473726289
EIF3I	-0.0438469162159252	0.0366585711824277	0.23166180348845	195.48514964702	0.0359535536796798	0.0442735043409459	0.812078334771177	0.41674668393567	0.521629411527732	-0.332977061970322	0.0377732689830864
ENSG00000291132	-0.0254900861898676	0.0356804704525166	0.474980597948122	142.998707253961	0.185543707437131	0.0592591308158648	3.13105684951183	0.00174178439657418	0.00498166116040819	-0.173659230037968	0.421649112649571
HDAC1	-0.0143369939805182	0.0257640926945591	0.577888289114817	339.17006619638	-0.0309092888636234	0.0461816304935297	-0.669298345106155	0.503305182253266	0.604233702837113	-0.0768622085689633	-0.133809080834315
MARCKSL1	-0.0273217754918291	0.0210658959248178	0.194642481863531	1843.34796330174	-0.656555446325837	0.0746967953219212	-8.78960661560213	1.50084559703306e-18	7.8732051027128e-17	-0.189556352141727	-1.73933217510106
TSSK3	-0.0266745278607112	0.0480979711610916	0.579176922275354	117.250070765702	-0.297847725765919	0.0790752946478274	-3.76663440955135	0.000165463021223147	0.000612058808599139	-0.183938928590566	-0.818822199004047
FAM229A	-0.0346478499408095	0.072450121825665	0.632486235514463	55.1264473018657	0.382597154107109	0.116144812406082	3.29413898202718	0.000987236718048355	0.0030066807441955	-0.253138914933329	0.927324494269122
BSDC1	0.00401431340851206	0.0178284576603444	0.821852280285158	840.328564548105	0.09618957798513	0.0347771841272854	2.76588172386452	0.00567691206013037	0.0139661866829961	0.0824076927263209	0.192349984552628
ZBTB8B	0.00492898370872313	0.112432733287428	0.965032419601415	16.35247861666	0.0203677244906124	0.217547491377449	0.0936242673342255	0.925407631737785	0.947868712135626	0.0903460616579768	-0.0022228348974937
ZBTB8A	-0.0520130207000186	0.0282438441496043	0.065538048636697	407.454849591488	-0.0745379286856855	0.0517340333639395	-1.44079098108057	0.149643742177886	0.227244692294538	-0.40385019528866	-0.245768193777475
ZBTB8OS	-0.0219395154399847	0.0228888415401751	0.337798342266372	1062.54487368207	0.084464054468814	0.0382509230028557	2.20815728976025	0.0272333105291389	0.0543423117054412	-0.142844038461274	0.162260134925525
RBBP4	0.021503483940928	0.01788208580111	0.229163894927804	931.831987129679	0.068377760359093	0.0305755981057978	2.23635070432611	0.0253288075190881	0.0511344984479495	0.23419515971079	0.120979746024736
SYNC	-0.101552480948382	0.0416093009635376	0.0146620847053256	395.987014204365	0.192677817393753	0.0639474737631118	3.0130637858739	0.00258624552089088	0.00702787693427933	-0.833800213383555	0.439956550737028
YARS1	0.0133158674669964	0.0347126069791212	0.70127256042847	541.384927151959	0.204988977697688	0.067879464918292	3.01989678239858	0.00252860842782227	0.00688772089566096	0.163135325116867	0.471549252057791
S100PBP	-0.0448014010426453	0.0204640531670367	0.0285769965635965	1198.21697560218	-0.380528323043855	0.0327773885460586	-11.6094765301128	3.68866832674272e-31	1.08427769487304e-28	-0.341260978800707	-1.03099581630227
TMEM54	0.221469246781937	0.112583451597978	0.0491651935710286	35.2831764992764	0.628805546103625	0.167372229189458	3.75692878770137	0.000172011419190787	0.000633395828463009	1.96968607787619	1.55914050502527
ENSG00000287691	-0.114866416600762	0.0866736571635133	0.185080012754757	34.8683745765758	0.0915876969511584	0.119657632767067	0.765414581863312	0.444024712610804	0.548086976925977	-0.949351066096849	0.180540711549052
RNF19B	0.0584966601987871	0.0559711794721646	0.295967007027538	82.1773853797638	0.0393108956606461	0.0767289042939755	0.512334901982077	0.608416642442307	0.696915838282646	0.555256728038626	0.0463888259101155
ENSG00000236065	-0.0805655813522234	0.0537887334604748	0.134181276399414	221.871654234339	-0.0335662928018633	0.0642872811669127	-0.522129606239114	0.601580094108147	0.690755591625121	-0.651656164661862	-0.140627441553903
AK2	-0.0544560241719995	0.0213178331991368	0.0106345885315565	461.410298895216	-0.0372895452078402	0.0355168645280855	-1.04991095647964	0.293759053695756	0.394648211640428	-0.425052876579859	-0.150181991921203
AZIN2	-0.0160703943219516	0.0314259715418381	0.609089875537872	707.690597629749	0.141136762873069	0.078581510041376	1.79605562172011	0.0724856713921499	0.124314275381226	-0.0919062866519413	0.30769272661082
TRIM62	-0.00662990358253602	0.0226903324586512	0.770140840112723	732.300902856059	0.0573784404820829	0.0479223210100917	1.19732181732183	0.23118114384379	0.326032535477937	-0.00997283110181796	0.0927534684824919
ENSG00000284721	-0.0437731038563107	0.0849290415535369	0.606267972867537	32.5403737841561	-0.165206428481391	0.140566229208278	-1.17529245404032	0.239877732420943	0.336024493270005	-0.332336448907669	-0.478440237884638
ZNF362	0.0210324956387169	0.0349668589308575	0.547508344901226	259.252132703725	-0.193407744016274	0.0531015178784958	-3.64222628171986	0.000270290315809601	0.000948966143788693	0.230107480352902	-0.550809999673982
ENSG00000225313	-0.0446160553497509	0.0422558208441162	0.291034080573194	431.188742274354	0.10651907559469	0.0709358454847818	1.50162551622144	0.133193849737504	0.206063697293531	-0.339652374596821	0.218857374978538
PHC2	0.00317078542960831	0.0181955327769764	0.86165975636514	1773.19555364625	0.0418629889508776	0.0487087418661634	0.859455353330707	0.390089341933444	0.495207236829732	0.0750867637542456	0.0529379666142
PHC2-AS1	-0.0521481177557363	0.0609682497104469	0.392367170058737	81.6006428137049	0.054293710975795	0.0731307907775107	0.742419306540461	0.457833325674507	0.561109939574773	-0.405022694570226	0.0848374852980025
ZSCAN20	-0.0409275267032672	0.0519439084864939	0.430744826905559	94.5567668016207	0.0415790691059838	0.059064164665328	0.703964397728826	0.481454945439943	0.583516411801066	-0.307639854671322	0.0522093760803003
CSMD2	0.0429557618840848	0.0233716652023903	0.0660709725182109	1852.47190697157	-0.100333229742522	0.121903110506149	-0.823057174882021	0.410475480578997	0.515217291348841	0.420378199323976	-0.311963679958202
CSMD2-AS1	0.0672581933593648	0.112506836193183	0.549963860770735	22.8404086943141	-0.456063636987239	0.171678651641062	-2.65649591622351	0.00789574072556615	0.0186420833167397	0.631297551294341	-1.22483332257053
C1orf94	-0.186892504059089	0.118910210853196	0.116017555507822	25.4999033273566	-0.95514319680348	0.157792087656248	-6.05317548547981	1.42018009338624e-09	1.53828782796328e-08	-1.57446117934309	-2.50556325210718
SMIM12	0.0121301056484404	0.0395747783381024	0.759215591116791	302.242155491571	0.148990075418186	0.0721616153986274	2.06467211959088	0.0389540343018556	0.073620145306766	0.152844169081084	0.327845770799287
TMEM35B	-0.192525013033765	0.0691715930265591	0.00538097019026015	28.0955427178586	-0.391094774251968	0.103772099441179	-3.76878540916145	0.000164043839919351	0.000607468163941143	-1.62334538848547	-1.05811127323704
ZMYM6	-0.0220812586429065	0.0233055265389642	0.343399960968278	625.420285373758	-0.0465734494773679	0.0426420254163173	-1.09219599732114	0.274746961460425	0.374373477137052	-0.144074219257663	-0.174006197555501
ZMYM1	-0.00592766379699403	0.0332267057984391	0.858408388848618	314.466587864174	0.02237214211802	0.0415359760723353	0.538620835081826	0.590148508172651	0.680839214767595	-0.00387813392532409	0.00292086934007713
ENSG00000284640	0.309047763042929	0.180562234405171	0.0869730202607008	14.8115768220516	1.18056361122052	0.224582522693129	5.25670295739643	1.46660907950616e-07	1.07498788463029e-06	2.72977479225376	2.97505316656289
SFPQ	0.00346820474446974	0.0132413617865077	0.793381532441828	2545.77633684151	-0.13305496495595	0.0399707405918979	-3.32880909849642	0.00087218164210369	0.00269576229445718	0.077668048232626	-0.395933669932627
ZMYM4	0.0269193422756504	0.0211644281526265	0.203403512384307	1247.1380933614	-0.304031751118153	0.0415820716269367	-7.31160664254165	2.63966903420045e-13	5.78453950695159e-12	0.281199070882595	-0.83469154527929
ZMYM4-AS1	-0.095299677005496	0.0759115990939714	0.209332368127573	107.420675252757	-0.251920092668211	0.096571035043447	-2.60865064307194	0.00908999919261823	0.0211011029341579	-0.779532501242371	-0.700963446538467
KIAA0319L	-0.026714355230183	0.016097008236462	0.09699794526837	1724.47039759509	-0.194117114103271	0.024092854695992	-8.05704083441651	7.81635449863043e-16	2.75902749165942e-14	-0.184284587952602	-0.552630373767983
NCDN	-0.0441456357772221	0.0720880669061798	0.540283202060971	99.2709532804076	0.717944213436516	0.191931479349066	3.74062772751723	0.000183561233736231	0.000670998171948759	-0.335569631209894	1.78788671770182
TFAP2E-AS1	0.0991337909392815	0.0724232606215003	0.171058209803609	33.6635057947256	0.28229450974981	0.108695233925305	2.59711948312105	0.00940092164366207	0.0217264895083089	0.907943959784903	0.66992946353021
TFAP2E	0.0274215535174143	0.0339774943730696	0.41963739417527	326.026762529865	-0.107738919819968	0.0681155107435271	-1.58170905046332	0.113716005660218	0.180566655537027	0.285557732268919	-0.330968042578363
PSMB2	0.0247241886086685	0.029839113114918	0.407340282874843	343.2657133006	0.0411590390167713	0.0449749546348351	0.915154653316577	0.360110446682941	0.463920432635444	0.262147463252875	0.051131501629264
C1orf216	0.059040194671195	0.0814968575690912	0.468791047673675	59.4921796624372	0.879303186060089	0.134147265569905	6.5547604144184	5.57312800241418e-11	7.99127496325983e-10	0.559974031276799	2.20196351482487
CLSPN	0.0670932018801859	0.0869304235519901	0.440230840772558	22.3453635522686	0.231254471447202	0.166997428969111	1.38477863326851	0.166120166282029	0.248082082145281	0.629865600096189	0.538951339154779
AGO4	0.0149903029254768	0.0252717031965719	0.553070386577035	725.534262009442	-0.233711344072512	0.0471443179094115	-4.95735975057676	7.1457589698644e-07	4.52219913426942e-06	0.177667650500775	-0.654236449114436
AGO1	-0.0115536417699536	0.0214888556595418	0.590813610356309	443.810247148599	-0.0150622901292113	0.0357495019291061	-0.421328670790462	0.673515097069054	0.753709149322633	-0.0527056608936938	-0.0931427678721815
ENSG00000286899	-0.305629459203695	0.0880615796848488	0.000519232369704556	32.5683468869625	-0.299156572683599	0.0994641583130825	-3.00768214156044	0.00263248319520753	0.00713419265539551	-2.60497212469886	-0.822180940887348
AGO3	0.01324916711738	0.013363506413373	0.32146886564275	2968.29399329853	-0.0307419513266446	0.0280176328800734	-1.09723585351526	0.272538303822318	0.371958496787279	0.162556436764416	-0.133379661941618
ENSG00000271554	-0.0343301893191382	0.0529836142673685	0.517023925415585	208.540499093287	-0.0880646840359162	0.0671741007250949	-1.31099163346175	0.189860590264986	0.277158694378239	-0.25038195736151	-0.280480335530865
ADPRS	-0.0811252169908979	0.0349965035680623	0.0204441631737527	198.847596996061	0.171445665925891	0.0513743433291678	3.33718457143865	0.000846317253409417	0.00262533894712102	-0.656513208960858	0.385470945549433
TRAPPC3	-0.0341220835656205	0.0428136585999847	0.425456489114124	148.020265874425	-0.214586344758469	0.0719573601077106	-2.98213197979001	0.00286248569548759	0.0076613059061802	-0.248575819950201	-0.605158183851718
MAP7D1	-0.0294829686744814	0.020147997160697	0.143379817670925	1026.11662683837	0.0702950403700852	0.0323626684968416	2.17210272314057	0.0298479156315491	0.0587617914090394	-0.208313218755319	0.125899839114271
THRAP3	-0.00689860459641519	0.0169138701200373	0.683371532617996	900.505647990477	-0.0402033362203669	0.0329099540387847	-1.22161629800476	0.221852762411453	0.315297721892999	-0.0123048711603949	-0.157659315495688
SH3D21	0.19048710379128	0.174443473822188	0.2748461271753	10.3033679541722	-0.277381008154601	0.334851742821381	-0.828369611630073	0.407461210822947	0.512516103915664	1.70079390842847	-0.766300837853049
STK40	0.0526444474029999	0.0446680903611639	0.238569656115926	230.066373907386	0.0669044405534293	0.0814353680640584	0.8215649065502	0.411324569150291	0.515865277287282	0.504465722548674	0.117198936464859
LSM10	-0.0383172234678963	0.0682614489656669	0.57457235108573	66.9801976670493	0.234502915038555	0.0803993286853272	2.91672727711906	0.00353724910962862	0.00922400735241028	-0.284985188721102	0.547287442788014
OSCP1	-0.183252780918798	0.0980421456461325	0.061605772566736	21.1825614966502	-0.420992225757402	0.213914648901666	-1.96803831770739	0.049063629049117	0.0895211699120714	-1.54287223949225	-1.1348336318405
MRPS15	0.050218544726921	0.0512899741695405	0.327525456615019	150.335344742148	0.454067754305337	0.0774193033986702	5.86504572337881	4.49008949022842e-09	4.42750351179319e-08	0.483411458044227	1.11073119758016
ENSG00000223944	-0.0152046052343616	0.0807325020425337	0.850615511828511	79.1486350009446	-0.278301715995323	0.184891201579796	-1.50521881851264	0.132267828530928	0.204798311563326	-0.084392154846519	-0.768663543487408
ZC3H12A-DT	-0.00515670371342046	0.0408955919548074	0.899657227665858	311.317127915878	0.00636930963045622	0.0973747093001741	0.0654103070112562	0.94784731784754	0.963673977099571	0.00281298261532993	-0.0381453416899452
MEAF6	-0.072158579105897	0.0270398751588689	0.00761683669541598	565.515660215984	-0.128899889520741	0.0462215999748367	-2.78873707511024	0.00529140035039187	0.013137190122882	-0.57869229404619	-0.385270982261521
SNIP1	-0.0964920986481192	0.04002659460781	0.0159219531608985	131.097404521164	-0.0522987190870728	0.0561741968746983	-0.931009644939471	0.351848575060116	0.455445019831442	-0.789881457493656	-0.18869829223178
GNL2	-0.10317039372125	0.0365812693893739	0.00479777915920566	134.788508840901	-0.191553639340137	0.0539052754311175	-3.55352306074221	0.000380107870088936	0.00129067099724084	-0.84784198175331	-0.546052026111414
C1orf109	0.081916644435364	0.0570561389388714	0.151082008695556	73.8718220935921	0.158162571271589	0.0777716322075124	2.03367946360667	0.0419839240577946	0.0783449751239207	0.758517373104515	0.351384081950177
CDCA8	0.270265716043046	0.0734646799409645	0.000234285777771428	49.056852533578	0.670233707885533	0.111740592999734	5.99812198855191	1.99612549111163e-09	2.11509903654208e-08	2.39318772154769	1.6654527866569
EPHA10	-0.186586047153352	0.12877766385661	0.147365315981939	30.2341396267934	-0.199913029645747	0.32443038224117	-0.616197004314901	0.537764505344845	0.635367086044648	-1.57180145815302	-0.567503758899301
MANEAL	-0.000717724886907561	0.0874352777708611	0.993450524894867	22.6652627855026	0.134022862115391	0.138139307750613	0.970200765428379	0.331946429278461	0.434833244162004	0.0413386148530189	0.289437149044258
YRDC	-0.133327801855494	0.058404012084646	0.0224390008895621	48.3715296503478	-0.0431843974889494	0.0652271175107037	-0.6620620247685	0.507931472084835	0.608383003201796	-1.10957632661714	-0.165309266917986
C1orf122	-0.00388495443539456	0.0305121784653893	0.898683399543344	779.000746555337	-0.0975774498213078	0.0796126165728375	-1.22565309396701	0.220329248654766	0.313764898121876	0.0138504186785834	-0.304891841901731
MTF1	-0.0246366244916094	0.0279242830296324	0.377633384772541	325.671254298517	-0.0875860956902889	0.0529433074171203	-1.65433744061796	0.0980589697168431	0.159782794103265	-0.166252086908637	-0.279252189825202
INPP5B	0.0157387701843726	0.0261071466617602	0.546606523234049	630.605398213019	-0.0656647170724068	0.0436860988130742	-1.50310324923669	0.132812421076009	0.2055668603654	0.184163553158824	-0.222997901024107
SF3A3	-0.0622695605764247	0.0402075787586193	0.121453355317265	195.610850387684	0.0960831810396346	0.0502958518024804	1.91035995208846	0.0560868834989918	0.100099413004703	-0.492866092582322	0.192076950424447
UTP11	-0.0703767878726569	0.0407968012510902	0.0845172877850799	95.7924496559931	-0.0779706082299131	0.0569668499264335	-1.36870141723834	0.171092627131809	0.254489460824482	-0.563228234302055	-0.254577080746157
POU3F1	0.16141550375876	0.135898545312717	0.234926099707843	12.592178101317	0.618489936302861	0.241627778951162	2.55968059213867	0.0104768405808987	0.0238445674894864	1.44848322725906	1.53266875327065
MIR3659HG	0.406094222327155	0.156416073893574	0.00942492337019213	12.8590683919617	0.790792132783395	0.293438349835251	2.69491746129087	0.00704060691892175	0.0168258070312163	3.57203521891387	1.97482787523263
RRAGC	0.00145842499836031	0.0356452050588495	0.967363627132293	235.01760891719	0.0889141465057724	0.0547663435282092	1.62351803640085	0.10447871090984	0.168599862025732	0.0602252897957284	0.17367988944928
RRAGC-DT	0.00469930011103793	0.0207362171062986	0.820717041838046	1771.16680548783	0.286433340785335	0.0470336067291356	6.08997184576746	1.12930546034378e-09	1.25104150704361e-08	0.0883526514252903	0.680550465084438
MYCBP	-0.039060752951714	0.0465073867852557	0.40097411780396	287.668818598342	0.327507760227691	0.0774732627444908	4.22736501117581	2.36443936826724e-05	0.000106869901350976	-0.291438236724024	0.785954978820759
GJA9	-0.0183698342199007	0.0401702117462213	0.647455494331105	185.720134981217	-0.1018884476247	0.0708055062934209	-1.43899045368689	0.150153227503543	0.227896588240712	-0.111862988254559	-0.315954655043194
RHBDL2	-0.0358940437718249	0.0234518193534377	0.125882106033838	1065.9532756244	-0.0832364772321225	0.0468691454394177	-1.77593332354891	0.0757439076505155	0.129058353141479	-0.263954556797585	-0.268090268981379
AKIRIN1	-0.0378797062940135	0.0241760143698747	0.117154416677025	824.300917393503	-0.187962060783689	0.0885364600781829	-2.12299046763003	0.0337546506514723	0.0651662370011268	-0.281188003287821	-0.536835375056385
NDUFS5	-0.063580565572025	0.0462025684072394	0.168782560790981	251.087062466302	-0.339022847658937	0.0916954846941218	-3.69726872364382	0.00021793161284357	0.000784029556313573	-0.504244226674921	-0.924485133747607
MACF1	0.0100739196886469	0.0100064688418318	0.314059386447881	8551.22424121583	0.0707506833141556	0.0423695292280843	1.66984822827012	0.0949493955912003	0.155623172989269	0.134998653885975	0.127069102699957
ENSG00000287422	-0.00068007816011797	0.0488508377733909	0.988892588913788	156.621069307912	0.0402502083641436	0.0770549156649493	0.522357438416516	0.601421484039555	0.690619982581691	0.041665348547396	0.0487992750437287
ENSG00000226438	-0.0881922701934949	0.0625702670364424	0.158689834790445	38.4391807294775	-0.00462734265973332	0.0838385131425697	-0.0551935200933775	0.955984291284681	0.969434981228288	-0.717847741818118	-0.0663647737138475
BMP8A	-0.0317518744312755	0.0586008829702279	0.587933764921103	119.741466104927	-0.573497817217424	0.134849707791233	-4.25286659208252	2.11051319557639e-05	9.64151647143139e-05	-0.228004916369677	-1.52619102479095
PPIEL	-0.0740767752177152	0.0303766772865841	0.0147439966081387	343.481636535839	-0.141036626347467	0.0603946575814763	-2.33525003692918	0.0195303625820669	0.0411116790310119	-0.595340203588423	-0.416416080863877
PABPC4	-0.103001356110268	0.0364288435439856	0.00469178382200924	284.103861903206	-0.329242331043164	0.0626759106106395	-5.25309210245881	1.49566694781722e-07	1.09487444368123e-06	-0.846374914418783	-0.899386529507508
PABPC4-AS1	-0.253024138370381	0.100424948810808	0.0117510073545984	10.136176513701	-0.318750598012101	0.149402819337882	-2.13349787791641	0.0328839055507764	0.0637018010396893	-2.14841368561255	-0.872462813155472
PPIE	-0.168327886806893	0.0451794660789893	0.000194726946137351	225.781024376324	-0.490187147813094	0.132759594297056	-3.6922916977004	0.00022224235073487	0.000797182797744331	-1.41333997447954	-1.31240052654825
BMP8B	-0.059707549652521	0.0543160430198222	0.271653902015606	108.650333426985	-0.096266030160582	0.0967805167249661	-0.994683986180337	0.319889985355052	0.422153754959229	-0.470630552720377	-0.301526497886655
OXCT2	-0.0646975081449091	0.081043669842111	0.424693937470593	24.8114954631363	-0.130441508902865	0.141856587773157	-0.919530851196379	0.357817976447158	0.461594936474545	-0.513938104585881	-0.389227061094656
ENSG00000284719	0.20744068406749	0.0780960388231623	0.00790207715251691	25.564681184497	0.281965964245537	0.123430754752398	2.28440606080032	0.022347677709963	0.0460151639223621	1.84793301955293	0.669086355347835
LINC02811	0.110645621080092	0.0927442817409845	0.232862224118416	19.9631356503234	0.219262279096897	0.142813106592417	1.53530921866061	0.124707890777593	0.195023374597981	1.00785444634517	0.508177168260162
TRIT1	-0.0310434372873776	0.028348288731858	0.27348478457066	569.915194240142	-0.26028390145172	0.0406169956538417	-6.40825096149378	1.47198473114062e-10	1.93491655213696e-09	-0.221856432689981	-0.722426517953183
MFSD2A	-0.00574085529869834	0.198672520938713	0.976947479090704	18.6792339224032	0.173727322027343	0.332449744966626	0.522567168895809	0.601275492526373	0.690545360194148	-0.00225683412068668	0.391326094694622
PPT1	0.0566268736385277	0.0433875536985761	0.191844852385066	191.990213361662	0.0422931821857701	0.0676172943683899	0.625478771087024	0.531656877150971	0.629647049885551	0.539028962104424	0.0540419215660194
RLF	-0.0243400986981465	0.0183683966021145	0.185135524255413	1481.99341917378	-0.101180861390776	0.0358004049584365	-2.82624907478686	0.00470966271088104	0.0118889315840054	-0.163678557249134	-0.314138858644223
ZMPSTE24-DT	-0.0719158528054164	0.0489198370243168	0.141541312903044	113.664238443413	0.0479513238645394	0.0773113214557228	0.62023676431403	0.535101920350509	0.632791332458613	-0.576585686974564	0.0685617536269171
ZMPSTE24	-0.0202625255467181	0.0309744115592672	0.51300239657128	302.139658606931	0.00918611347566665	0.0410776605957145	0.223627960853862	0.823046804993003	0.873024636242501	-0.128289543290351	-0.0309169050224062
COL9A2	-0.0431804854352669	0.0230687334352385	0.0612316974166035	1141.28593519194	-0.455679407946514	0.085473490080707	-5.33123670878825	9.75461708665481e-08	7.4045621865707e-07	-0.327193149009493	-1.2238473201936
SMAP2	0.0565956593503408	0.0339667084956588	0.0956716536031821	366.268782377859	0.0406739908369938	0.0926513988983484	0.439000288399519	0.660661327357122	0.742835518704186	0.538758055160677	0.0498867788012302
ZFP69B	0.0313562379615316	0.0876563888165686	0.720554618535335	18.3902566781351	0.276315026105982	0.151917602591705	1.81884798991074	0.0689346245348711	0.119171203984488	0.319706623667101	0.654585008893267
ZFP69	-0.0697026975990337	0.0491741361843458	0.156346541091567	73.818981744211	-0.126057510166123	0.0675209281184918	-1.86693983152758	0.061909990683774	0.108859677306896	-0.557377845059038	-0.37797691413359
EXO5-DT	0.0526034281889372	0.0394893270276349	0.18282986257817	334.891143496965	0.198405270229443	0.0562222770351126	3.52894405371616	0.000417221324100118	0.00140189325080467	0.504109719238583	0.454654247972673
EXO5	-0.211664291146828	0.0872094411465201	0.0152208987523672	15.1251548385929	-0.343676862772375	0.133158347751398	-2.58096370656393	0.00985249391335891	0.0225955298263191	-1.78945404065445	-0.936428192386375
ZNF684	0.0483549379715618	0.0311009612407233	0.120000117450089	206.746959617853	0.0512749749437391	0.0552395903615379	0.928228732475192	0.353288933190032	0.456962523477494	0.467237326267833	0.0770908535043699
ENSG00000286838	-0.130618153507937	0.0966084380809066	0.176363576220652	22.7730533934887	-0.0647635023774939	0.139829976071538	-0.463158931990093	0.643250450831315	0.727770717116138	-1.08605945036895	-0.220685218386617
ENSG00000237899	-0.248919369321762	0.0788424076251851	0.00159305078127553	20.3316382086311	-0.434366355614318	0.144870557307948	-2.99830665171665	0.00271484357052404	0.00732363418257347	-2.11278864008559	-1.16915410851073
NFYC-AS1	-0.000202813102630892	0.0528527517149286	0.996938266392387	97.3487588774042	0.125992267634969	0.112420915549494	1.12071910301691	0.262407448147826	0.361605608104776	0.0458075034896152	0.268829166808248
NFYC	0.0276720256380367	0.0249084120667173	0.266589435395936	553.892557380444	-0.0320638943765815	0.0398335133994871	-0.804947684504133	0.420849869759217	0.525492121687776	0.287731564851147	-0.136772010908626
CITED4	0.0335707755190558	0.0749135872876266	0.654061789816491	58.7762259173558	0.16011798705001	0.164413068694722	0.973876275901841	0.33011797454746	0.433254736833029	0.33892646292566	0.356402038431973
CTPS1	0.026500715067502	0.0420439172949313	0.528491570662105	223.832597100733	0.253620122419474	0.0753591880056924	3.36548374698937	0.000764095686022123	0.00239776686011249	0.277565830334232	0.596345712517427
SLFNL1-AS1	-0.169184082718491	0.0545641719943961	0.00193100174105626	65.2874742609997	-0.224643154184733	0.100691340501024	-2.23100768215961	0.0256806201530884	0.0517583049125474	-1.42077084768321	-0.630965806252851
SLFNL1	-0.0619626801583913	0.0675154984383996	0.358747193503827	45.1922935350646	0.290953730065722	0.0998758262944546	2.91315467276266	0.0035779733015105	0.00931168780605288	-0.49020269575432	0.692150615262258
SCMH1	-0.0513764008061771	0.0303434390708722	0.0904243669589357	859.122242241976	-0.323703101282006	0.0932633307178524	-3.47085074906126	0.000518812279346292	0.00169839296286001	-0.398325009234866	-0.885171847294699
FOXO6	-0.051341774436822	0.077451835393449	0.507403262105358	46.9113547215386	0.352378095883837	0.151705752347342	2.32277346396886	0.0201913253278634	0.0423005536390689	-0.398024489042354	0.849776833685295
HIVEP3	0.00328723643819954	0.0346409357861125	0.924398575705864	1217.66742223219	0.326699885625547	0.0911185699643149	3.58543692853711	0.00033651432718764	0.00115460510449227	0.0760974351059308	0.783881824026243
FOXJ3	0.0235227657739507	0.01415933655119	0.0966551953935923	2243.92971250459	-0.0223837858731026	0.0363335072836058	-0.616064551610256	0.537851916745353	0.635382298267151	0.251720386192754	-0.111931072349386
RIMKLA	0.0446197209980299	0.117469020453065	0.704062366269074	26.9473188817613	-0.02499577875337	0.236281722356677	-0.105788033471493	0.915750531416517	0.940746614251638	0.434819601139077	-0.118633926416835
ZMYND12	-0.298416168392995	0.100948673097865	0.00311538089250378	15.6624754355828	-0.583205344244354	0.166192185491134	-3.50922242535567	0.000449418891393852	0.00149885420175543	-2.54236840437095	-1.55110232432354
PPCS	-0.0358782846530784	0.0397079745645753	0.366232137296978	124.451658121255	0.0604757366890409	0.056731474459155	1.06599973410848	0.286423762101873	0.386791185748502	-0.26381778434677	0.100701700131875
CCDC30	0.102447753199469	0.0334048353313703	0.00216324482103306	806.066052685259	0.453109469127157	0.0530263891983974	8.54498064033466	1.28557823429322e-17	5.82920832884712e-16	0.936705640404555	1.10827206158753
PPIH	-0.10433417255586	0.0358855627620826	0.00364431022345841	155.718940842008	-0.272992138207166	0.0550843912333248	-4.95588917468171	7.2000249481485e-07	4.55316117733619e-06	-0.857942348783765	-0.755038190469548
ENSG00000285728	-0.0592400825976764	0.0531830331635249	0.265326107389616	95.1226248930236	-0.290483702539592	0.0728806263494564	-3.98574651577153	6.7268296311038e-05	0.000273386694590438	-0.466573434058173	-0.799924761186252
YBX1	-0.0267284823431119	0.0289091599782198	0.355190698660936	603.576868458303	0.105793448424389	0.0494541866823543	2.13922127774345	0.0324177517276924	0.0629990025311099	-0.184407196322353	0.216995282219157
P3H1	-0.0114455412276315	0.0381201569744007	0.763987187242875	134.926294247022	-0.0835558200333037	0.0624163447589686	-1.33868492869886	0.18067326471001	0.266024569482767	-0.0517674627402528	-0.268909761335275
C1orf50	0.00995848541111163	0.0343186798623778	0.771680968126873	148.550654308762	-0.045240489092468	0.0490645988308419	-0.922059696206664	0.356497438327924	0.460288757483334	0.133996806682427	-0.170585576080928
TMEM269	-0.0893909496155342	0.0625019733644753	0.152656745699423	51.7541378274918	-0.146800856751373	0.096441182282775	-1.52218018564868	0.127963938505171	0.199329117183615	-0.728251008963379	-0.431208156102833
SVBP	-0.0542903251497072	0.070811671018789	0.443268159366405	80.2950020599556	-0.113087332284921	0.113443444073981	-0.996860887008786	0.318832039135527	0.420920507605823	-0.423614784657264	-0.344693052518448
ERMAP	-0.0769378962474637	0.062173530686845	0.215912542380341	96.3645919976	-0.697276201221584	0.095643124342911	-7.290395478107	3.09046489073114e-13	6.67388843739061e-12	-0.620171702202756	-1.84382912057306
ZNF691-DT	-0.0929043562113167	0.0735567186034502	0.206578330554346	31.3621860853566	-0.19054301027431	0.110619399428795	-1.72250989662045	0.084977191587397	0.141753483591301	-0.758743655065257	-0.543458566077226
ZNF691	-0.0266680942906513	0.055326854392258	0.629798878359945	47.3313098579697	-0.0215659088032559	0.0701899748687052	-0.30725055598889	0.758652667153874	0.823314406257568	-0.183883092020086	-0.109832249383324
SLC2A1	0.0701860962489246	0.0390781671963789	0.0724875662432227	232.937399005829	0.280887303615974	0.0717838204673015	3.91296119080095	9.11711915620232e-05	0.000359643138579578	0.656708645683241	0.666318313810324
SLC2A1-DT	-0.0825148377876355	0.0806969374719395	0.306531303498767	57.896859564745	-0.701925709015322	0.198771124326801	-3.53132635030671	0.000413481254051116	0.00139069676471049	-0.668573644898331	-1.8557606126006
EBNA1BP2	-0.0680246840515522	0.049664929898789	0.170789185990556	107.241178985856	-0.0925616675682738	0.0656250447096701	-1.41046254486794	0.158403148574809	0.238528111645638	-0.542814465654295	-0.292020422255002
CFAP57	-0.119794986280756	0.112260742888988	0.28592045761272	18.6460933313138	-0.360835670377884	0.155539040617677	-2.31990417932972	0.0203460614476911	0.0425567417030654	-0.99212582812437	-0.980460848148972
TMEM125	-0.0642573260791158	0.0418292900556485	0.124494197096992	366.956618931856	-0.689139504248843	0.0926171761121597	-7.44073111681027	1.00129569203281e-13	2.36441693261322e-12	-0.510117790714796	-1.82294885982987
TIE1	-0.0955327202404918	0.0706661981716239	0.176411441548146	40.6282739030951	-0.575973706558588	0.0941876357653017	-6.11517320589518	9.64521452965607e-10	1.07971938618586e-08	-0.781555069566712	-1.53254461214807
MPL	-0.0453931232006346	0.07539636755314	0.547134321458466	25.6243671794147	-0.246642724297942	0.107546219349672	-2.29336489733792	0.0218270058052379	0.0451502817245209	-0.346396500085339	-0.687420748810109
CDC20	-0.296336957402534	0.0951683213828772	0.00184682548986786	15.2321503897266	-0.512138605678416	0.157833824307292	-3.24479627814959	0.00117534677069305	0.00350936726682063	-2.52432305630922	-1.36873200422975
ELOVL1	-0.0749380694314088	0.0286525428648681	0.00891211125057462	652.195742544729	-0.50401659650279	0.0646761901137704	-7.79292341766245	6.54763097653833e-15	1.92447771198883e-13	-0.602815324651633	-1.34788943507499
ENSG00000288772	-0.0582436342391609	0.0419206591766169	0.164717889938073	311.083175095151	0.575462227675638	0.0920849011742909	6.24925715657173	4.12409418913953e-10	4.98073923610702e-09	-0.457925318240469	1.42225174028266
MED8	-0.175837318142596	0.0473218147799785	0.00020258007279814	145.313748831142	-0.244573559316904	0.0627327379126622	-3.89865909658533	9.67268389351803e-05	0.000379713533733799	-1.47851388074499	-0.682110890956302
SZT2	-0.0475559208011566	0.0233068747763281	0.0413080531327827	618.694196064278	-0.219147951233818	0.0381762249877033	-5.74043010550168	9.44363922099526e-09	8.72653686063676e-08	-0.365167291345842	-0.61686410493151
HYI	-0.081067676834493	0.0524358938112587	0.122096346688845	125.088104575329	-0.223453084856122	0.099754582484306	-2.24002827029301	0.0250890876075614	0.0507165559154641	-0.656013821378446	-0.627911869505899
PTPRF	-0.00527623636853686	0.0185542539425001	0.776128367743247	1222.93330748379	-0.0539129594238237	0.0374437446124331	-1.43983888315278	0.149912987523911	0.227613013117389	0.00177556583742053	-0.192840729789237
KDM4A	-0.0904651204288424	0.0280212701995045	0.00124465333861087	367.463178415084	-0.360739122495566	0.0426654645714016	-8.45506139730088	2.78940537418941e-17	1.21599220963578e-15	-0.737573673326362	-0.980213088528112
KDM4A-AS1	-0.0816134814293816	0.0590293160325833	0.166789892637595	190.355084519183	-0.269758655724597	0.0750858320484805	-3.59267052605107	0.000327306324208119	0.00112590956409595	-0.660750826874108	-0.746740479792748
ST3GAL3	0.04730878924821	0.0197219540748258	0.0164494295634243	1194.32226355083	-0.056984072031121	0.033226931865789	-1.7149965052835	0.0863458676579859	0.143617194782085	0.458157863950722	-0.200721769506815
ST3GAL3-AS1	-0.0925154372834488	0.0655291184082911	0.158002440654328	69.0460615818326	0.148150246183612	0.0922437231868976	1.60607400769634	0.108257650082774	0.173597129068962	-0.755368250907926	0.325690614541607
LINC02918	0.0356164867504375	0.0609234920797885	0.558809937494791	52.454902464105	0.256826017920452	0.104268456877444	2.46312284282026	0.0137732717286928	0.0303778149679798	0.356681068578203	0.604572629926309
ENSG00000288573	-0.109588466798087	0.045787479144218	0.0166923213354306	97.8084829531754	0.0607574137837176	0.0651684015365155	0.93231401033634	0.351174269289921	0.454744806100855	-0.903544054841834	0.101424535356283
IPO13	-0.0398520026180245	0.0213527924035557	0.0619909828282512	915.171286159195	-0.279875293088027	0.0443217256851557	-6.31462987421004	2.70808817582861e-10	3.38737740387727e-09	-0.298305445342007	-0.772701631682808
DPH2	-0.178236548230969	0.0688918925402834	0.00967616788708218	46.3150676659443	-0.460006975028701	0.114893513493403	-4.00376801998587	6.23414985262524e-05	0.000255741147346987	-1.49933665545303	-1.23495265315149
ATP6V0B	-0.0505194418228305	0.0371340561893056	0.173684030109224	409.256540627099	-0.0955817999085046	0.0948574265063437	-1.00763644375396	0.313629026659099	0.415596244016087	-0.390887513377033	-0.299770637232188
B4GALT2	-0.108250602338796	0.0461121358445163	0.0188972730060122	151.940293999706	-0.383315977063239	0.0697898290833678	-5.49243323988295	3.96433428675245e-08	3.24785849374544e-07	-0.891932809067324	-1.03814944915619
CCDC24	0.0592481735345346	0.077783580223407	0.446235848271371	60.878406208674	0.215969570856568	0.116475183897724	1.85421103130611	0.063708974498655	0.111379645839578	0.561779067415827	0.499727473397535
SLC6A9	0.0110777760125254	0.0348341294741087	0.75047355162525	486.248618326451	0.49942046630385	0.0685288487359234	7.28774049930959	3.15196326648437e-13	6.79365635022655e-12	0.143711062992823	1.22711459677915
ENSG00000230615	-0.195444089821958	0.0527079450675702	0.000208855256636721	177.891148161627	-0.579639208952108	0.104880721878802	-5.52665159591413	3.26400232773971e-08	2.72175997803935e-07	-1.6486798816675	-1.54195096536338
DMAP1	0.00822530287941572	0.0429095751433121	0.847985652606912	153.109608613269	0.036730925117372	0.0780234038636637	0.470768042644676	0.637806388080097	0.723002733402764	0.118954618957158	0.0397681470481907
ERI3	0.0116305019244139	0.0188067489002298	0.536297386722871	1634.43376625376	0.154285962908765	0.0354074049368555	4.3574490472802	1.31587118707832e-05	6.2876367344446e-05	0.14850813818554	0.341435991995965
RNF220	-0.00917218057317008	0.00824956316069192	0.266207665838209	35175.9479693657	-0.00312087631378447	0.0334045754616543	-0.0934266120929145	0.925564649580905	0.94791564310115	-0.0320371013349893	-0.0624989040360615
TMEM53	0.0407578815266879	0.0342812409205425	0.234468525158073	184.447828505237	0.0944005683478337	0.0453539007877675	2.08142115029044	0.037395374418481	0.0711158659744208	0.401302926910922	0.187759056830486
ARMH1	0.134385242915439	0.0874297800957267	0.124277426474369	53.218938917051	-0.198619010750782	0.172751301759397	-1.1497395893862	0.250251143315064	0.348430522039896	1.21388920704909	-0.564183068449109
KIF2C	0.0490897382596056	0.113982798788476	0.666703446132801	13.1279480215951	0.161923072455141	0.19875362170941	0.814692437111323	0.415248383499483	0.52002127885138	0.473614614101748	0.36103421953066
RPS8	-0.102583905928313	0.0337821536406992	0.0023923881017042	617.515227610442	0.20452391712145	0.0910630488909155	2.24595947107426	0.0247066040107667	0.0501231421474261	-0.842751889210492	0.470355821096093
PLK3	0.0726036798554463	0.119835775527871	0.544607851133843	16.7674120584015	-0.0496293531099102	0.230084367042025	-0.215700674269823	0.829221075599845	0.877771645219282	0.677690709479632	-0.181848208246978
PTCH2	-0.143349322160294	0.112623479376985	0.203082221400291	30.1698813831433	0.444839187290602	0.224371701605495	1.98259933898771	0.047412201278257	0.0868799032236676	-1.19655250307901	1.08704899751799
EIF2B3	0.0022457005319299	0.0248886190765128	0.928104431186581	714.662200909434	0.0936151447471777	0.0390626245703647	2.39654006295829	0.0165506840651514	0.0356278551296421	0.0670580071529001	0.185743515434451
HECTD3	-0.120032603504857	0.0518921600809644	0.0207162434554645	66.138764424421	-0.319837510346016	0.0843343285161283	-3.79249489470767	0.00014914131760454	0.000558591898910325	-0.994188093827092	-0.875252030083813
UROD	-0.0737971077596905	0.079152835716183	0.351162454762014	62.762554839127	-0.523929259339836	0.112315641723833	-4.66479335645965	3.08927326182064e-06	1.69086255103636e-05	-0.59291298641578	-1.39898898978641
ZSWIM5	0.0675620100517861	0.0249168096324169	0.0066978886452234	1504.34773269277	0.218437957084639	0.0478175852246161	4.56815115314917	4.92045155968856e-06	2.5819876466953e-05	0.633934358230654	0.506061806386668
MUTYH	-0.0134703003679725	0.0318689166408047	0.672529970368335	219.05810438236	0.105049305264068	0.0464875247985162	2.25973109386588	0.0238379452630658	0.0486605757650872	-0.0693402264454481	0.215085674024355
TESK2	-0.0286603438284936	0.0186968352403044	0.125300956032542	2399.36573767151	-0.368509300669131	0.0427560623274648	-8.61887836739388	6.76131292017482e-18	3.17558192771516e-16	-0.201173706825949	-1.00015279463105
CCDC163	0.15221168703175	0.106422107017769	0.152641320771641	20.655497257594	0.198363352629421	0.22026183784961	0.900579758009917	0.36781180107966	0.471632325256251	1.36860385133367	0.454546679702511
MMACHC	-0.144743276042433	0.0450380324057803	0.00130990398120996	129.452118701113	-0.321571890643352	0.0810211564805595	-3.96898667720833	7.21789167863387e-05	0.000290985659089688	-1.208650545606	-0.879702768873465
PRDX1	-0.0230733682347625	0.032653170941514	0.479802950187504	696.409244232938	0.133757848121965	0.082888265811375	1.61371271087215	0.106589755586116	0.171454735634276	-0.152684679178544	0.288757074401946
AKR1A1	-0.0718149999580344	0.032907768591741	0.0290865550588031	193.895652056257	-0.018870452416481	0.0469654451684674	-0.401794390509699	0.687835350793198	0.765263958214124	-0.575710391132837	-0.102915212609519
NASP	0.0138313968393261	0.0148831793574913	0.352717682886001	3039.49841120819	-0.0446992515163928	0.0534398904643241	-0.836439804198954	0.402907527807789	0.50841317752905	0.167609573763307	-0.169196660928954
CCDC17	-0.00193018352327506	0.08388045968709	0.981641400921693	26.1115702745874	0.053048926429563	0.14208667799892	0.373356089231436	0.708883436211293	0.782949335602354	0.0308157587291932	0.0816431392406904
GPBP1L1	-0.0018482248570409	0.0151465856981096	0.902881167433498	1502.77446490133	-0.0132131129443594	0.0365640913110115	-0.361368557800865	0.71782394940413	0.790682291858832	0.0315270731006809	-0.0883974391584024
TMEM69	-0.0154947234949884	0.046073955264144	0.736643793369525	171.306928006948	0.276266267866489	0.0582140825562254	4.74569478269558	2.07791842843129e-06	1.18483047780351e-05	-0.0869100739110545	0.654459886284253
IPP	-0.109263728083757	0.0346874044054833	0.00163296174391913	233.667927197963	-0.297390070505841	0.0600154989084317	-4.95522116644539	7.22480617627968e-07	4.56713832033342e-06	-0.900725666926379	-0.817647771445428
MAST2	0.0191290909517335	0.0300344581402469	0.524186847394359	616.536445027005	-0.124979391089912	0.0535042383523525	-2.33587833298102	0.019497583513274	0.0410590787200851	0.213587944703794	-0.375210262321572
POMGNT1	-0.0564784211139752	0.0312235550283663	0.0704758349671994	443.623982695427	-0.0610478609632648	0.0499746670326054	-1.22157614223692	0.22186795527892	0.315297721892999	-0.44260513890646	-0.211150199223778
LURAP1	-0.0269883020058707	0.0304173775236514	0.374935757143956	321.253272118478	-0.0393679281656066	0.0540891376702985	-0.727834272485071	0.466715041960218	0.569320050616923	-0.186662155664754	-0.155515504798449
RAD54L	-0.0328007440716866	0.0742366403058346	0.658604728604629	49.0886111349127	0.070387893616635	0.124387889156007	0.565874170662665	0.571479321258949	0.664146029626519	-0.237107993363513	0.126138117620317
LRRC41	-0.0467600869785842	0.025584408694536	0.0675977388101519	399.046208938815	-0.186853442665682	0.0457495417406347	-4.08426916547055	4.42157550982439e-05	0.00018682389310284	-0.358260297109327	-0.533990457094445
UQCRH	0.113262002521475	0.0549977308078539	0.0394565001863946	140.414910282164	0.0993291983451008	0.104432501974491	0.951132994681702	0.341536867332534	0.444595102019728	1.03056186468251	0.200406827761911
NSUN4	-0.0608031620376443	0.028597963392147	0.0334919297566344	213.249192220247	-0.172744146819598	0.0438388684818469	-3.94043351942647	8.13344894096763e-05	0.000324443544676081	-0.480139307205128	-0.497783409301463
FAAH	-0.0201471107071999	0.0299170559364669	0.500672328389584	469.279057600052	-0.347622395146582	0.0565893084041693	-6.14289880808953	8.10289078054748e-10	9.21588958756198e-09	-0.127287864788194	-0.946553154028689
ENSG00000291138	-0.024618536616564	0.0791947563765005	0.755906529655333	51.3057487936613	0.0958182155351665	0.15414619103378	0.621606118792572	0.534200896610934	0.631969048186535	-0.166095103320926	0.191397000213719
MKNK1	0.122439747965668	0.122997467316458	0.319509865617347	23.1985608358934	-0.19661748708244	0.238958716907869	-0.822809435984064	0.410616369867589	0.515280324589468	1.11021496950073	-0.559046790642689
MOB3C	0.00741203788284999	0.103391200311396	0.942849209283591	17.2532066873019	0.0628439319834135	0.169182328963878	0.371456832213436	0.710297302497007	0.783997529197729	0.111896340602159	0.106778924760364
ATPAF1	-0.0542967199909334	0.0230032970775916	0.0182558008284697	525.517777746624	-0.132796249672931	0.038134506521106	-3.48231200001064	0.000497104136372659	0.00163897281396586	-0.423670285102508	-0.395269758939533
EFCAB14-AS1	-0.19904670401886	0.0993423649390465	0.0451082407496762	13.2239980056363	-0.156093855493837	0.137894169921553	-1.1319829952393	0.257641583609633	0.356160817235112	-1.67994675521399	-0.455055699827128
EFCAB14	-0.0387510897547734	0.0268694779733212	0.149246709796432	627.762497930183	-0.0620051074824362	0.0432477701738454	-1.43371802137292	0.151652747308194	0.229763413210468	-0.288750688324013	-0.213606669826379
STIL	0.0139135273590764	0.0703945836112876	0.843318490706655	47.696557095192	0.0066088494008628	0.11292165370179	0.0585259707435371	0.953329676283744	0.967574571434788	0.168322379641202	-0.0375306385885259
CMPK1	0.0805497059116355	0.0347468366053704	0.0204390961410913	409.917128797315	0.181761436333554	0.0439685764392486	4.13389404555078	3.56667954494527e-05	0.000153945112814612	0.746653795260404	0.41194310945089
LINC01389	-0.090066810905348	0.0903961113918814	0.319076650439469	29.4118804815772	-0.0598012668623865	0.11891070286537	-0.502909035279131	0.615028228377602	0.703153912770416	-0.734116768750188	-0.207951209516472
TRABD2B	-0.237645716068416	0.129000014977641	0.0654437599135598	20.5512293004855	-0.67733505173355	0.205946146656655	-3.28889402753806	0.00100581886563438	0.00305291184621693	-2.01494527651298	-1.79265646387662
ENSG00000290466	-0.240075588965265	0.132633117335131	0.0702845090358223	16.8014913234086	-0.662884979605269	0.236662608209098	-2.80097048123289	0.0050949179240579	0.0127213904572591	-2.03603399832648	-1.75557492147591
SLC5A9	-0.099109649929384	0.0747007764352168	0.184589646353459	96.9808058908196	0.2771104796465	0.13381795217603	2.07080197492469	0.0383773056070631	0.072701930962228	-0.812599028801495	0.656626288959461
SPATA6	0.00214638147458535	0.0145402062197166	0.882645046006033	4677.61698389125	-0.221701195288271	0.0699287229538856	-3.17038815987633	0.00152235424397688	0.00441705539577296	0.0661960229833437	-0.623416198708211
BEND5	-0.0756639493294832	0.0886563081592461	0.39340840882601	26.2324588296456	-0.0976875592458306	0.162569264433061	-0.600898082343567	0.547907870544773	0.643637062883127	-0.609115192953531	-0.305174402933808
DMRTA2	-0.193275569209255	0.115668102382879	0.0947316336156837	14.587959316554	-0.68026237709308	0.219687389852103	-3.09650170431286	0.00195818736336683	0.00551182703616331	-1.62985942072593	-1.80016851907444
FAF1	0.0270977030854878	0.0101519456830363	0.00760292697699253	6291.30678689094	-0.0577060646586228	0.0339204361390059	-1.70121823971082	0.0889020140525838	0.147283105391362	0.282747053703413	-0.202574535360994
FAF1-AS1	-0.118505370756095	0.0647594639144169	0.067260210596188	148.494743412732	-0.312054342521198	0.091556077218503	-3.40834111728559	0.000653591343847518	0.00208707888218336	-0.980933331973147	-0.855278990147011
CDKN2C	0.164228980049778	0.0791901437403914	0.0380926567797131	71.1502058430467	0.793463134245144	0.120587012813292	6.58000489218255	4.70432789915686e-11	6.81428091357055e-10	1.47290122003024	1.98168215617165
ENSG00000290102	-0.0290187033778109	0.108259437360039	0.788662529949522	16.398592191583	0.619117770395906	0.170506087883948	3.63105961833632	0.000282259966360062	0.000986925792959947	-0.204283887961169	1.53427989100997
LINC01562	0.141440473590061	0.111052759788935	0.20279346670121	14.1597502665129	0.0347410846069239	0.177366134216131	0.195872141885835	0.844710242441426	0.889497585027978	1.27512113289184	0.0346618503734208
RNF11	0.0174544416177377	0.0267273281796272	0.513720186887846	433.929700805466	0.0502935051513064	0.0460508626052078	1.0921294913077	0.274776188412172	0.374383380183738	0.199053763107056	0.0745722215280021
EPS15	-0.00018846744229063	0.0119298831688263	0.987395600983607	4877.77241197488	-0.287853903322779	0.0340877459557668	-8.44449802272955	3.0535473458333e-17	1.31797287845853e-15	0.0459320086193029	-0.793176212784702
ENSG00000238140	-0.230883788479953	0.0793101776575457	0.00360101608105236	49.7167663479268	-0.333795574923418	0.101059460331083	-3.30296217523687	0.000956692913691914	0.00292667364932251	-1.95625891064544	-0.911070990630436
EPS15-AS1	-0.105688503314878	0.0531546847915482	0.0467763508757582	147.791833051728	-0.371158132356747	0.104671200146396	-3.54594321874247	0.000391210492907509	0.00132336263761511	-0.869696504590612	-1.00695018385268
OSBPL9	0.0142749083083507	0.0120230240194241	0.235110229997628	4450.70881222277	-0.119901965779724	0.0292974298916362	-4.09257625065445	4.26606894234035e-05	0.000181015951712197	0.171458783326277	-0.362180655254235
NRDC	0.00465130619375024	0.013838424623044	0.736783923936609	2809.85876775491	0.0437866028170276	0.0337676298462513	1.29670347064316	0.194733234734186	0.282963173867139	0.0879361150822854	0.0578743135408446
ENSG00000266993	-0.0919124869920764	0.0852107986917941	0.280744520924817	12.4645769486611	0.028863563572217	0.129017414405086	0.223718353877345	0.822976463567205	0.873024636242501	-0.750135281323958	0.0195790505420632
TXNDC12	-0.0216091867637753	0.0351793064989017	0.539044545439388	196.309631576738	-0.00533742224813541	0.047894112069656	-0.11144213803093	0.911265746829487	0.937495155545252	-0.139977135600374	-0.0681869685189292
ENSG00000223390	-0.131154514401879	0.0731303784837459	0.0729035393839215	16.0902604692828	-0.0832598767112676	0.113842115477488	-0.731362697908859	0.464557643356409	0.567433963431969	-1.09071449454787	-0.268150316347951
BTF3L4	-0.0627355823369182	0.0246470799886418	0.0109166513673513	503.108833020053	-0.212393266361565	0.0384649143852747	-5.52174026007646	3.35658432428405e-08	2.79289439456899e-07	-0.496910667621135	-0.59953034138554
ZFYVE9	0.0768801466479836	0.0289575875069709	0.00793266633589657	589.173575134917	0.184674806536173	0.0533770964500631	3.45981364327199	0.000540549348010956	0.00176042518323568	0.71480590947607	0.419419353149767
CC2D1B	-0.0115197979483306	0.0381454586205492	0.762654672025353	144.943604757846	-0.144618691205922	0.0565334157647742	-2.55810991162563	0.0105242822536687	0.0239365645868193	-0.0524119323862315	-0.42560831802032
PRPF38A	0.0282691755820787	0.0352717389899233	0.422860672445496	278.335147371204	0.272173877563089	0.0473636980179561	5.74646594233213	9.11279754340897e-09	8.44829175190753e-08	0.292914193566903	0.643958060188951
TUT4	0.00578005768043486	0.0118615257312401	0.626049559379891	3065.17425044227	-0.0748474178571215	0.0338643554700857	-2.21021238461894	0.027090425860248	0.0541078573677797	0.0977324818511527	-0.246562399905395
GPX7	0.105296228000475	0.0865426354675749	0.223719243603701	23.3488915172138	0.113201364003259	0.141558425348171	0.799679451963622	0.423896541095321	0.527943029376443	0.961427383154584	0.236005355885232
COA7	-0.0971566078884357	0.0602152956788728	0.106638705292922	55.6163065618142	0.172045730704736	0.0831643863915219	2.0687428618156	0.0385702227788571	0.0729999698220175	-0.79564869352057	0.387010822121837
ZYG11B	0.00970208714872604	0.0212629800966206	0.648181387653822	717.580031242916	-0.0525267587264257	0.035949856265365	-1.46111178689277	0.143984766036539	0.220042692376923	0.131771541469615	-0.18928348388208
ECHDC2	0.177537860464653	0.167862545780575	0.290220366466446	11.6823584378511	-0.0556573828498567	0.372616516605946	-0.149369070799178	0.881262415839867	0.916233234761709	1.58840819863903	-0.197317241094024
SCP2	0.0397092733930132	0.0329692062791296	0.228421403988784	406.580679908861	-0.186763909390665	0.0869033772079884	-2.14909840550474	0.0316266001374219	0.0616512583744462	0.39220211951844	-0.533760698245884
CPT2	-0.108784654439408	0.0448345265376767	0.0152511777469545	97.378311138806	-0.153117970586961	0.06125652004004	-2.49961915053085	0.0124326882971616	0.0277295791180414	-0.896567815366759	-0.447419031900885
ENSG00000236723	0.0301984988518109	0.042883682497976	0.481310995105834	81.9501224946724	0.110269052139502	0.064989376571111	1.69672426413948	0.0897488030908506	0.14844552809186	0.309658675048403	0.228480504400569
CZIB	-0.038760491679213	0.0308077408361087	0.20834065265547	338.132456156643	-0.0514794434067171	0.0597144321277483	-0.862093828449815	0.388635887242822	0.493729749746861	-0.288832287064949	-0.186595880173952
MAGOH	0.0348704666042436	0.0331633335025964	0.293039786394009	246.836540491885	0.118077810099971	0.0382797242383105	3.08460451190499	0.00203822984725462	0.00570603951820099	0.350206404265205	0.248519213331391
GLIS1	0.103308082090082	0.198851177163157	0.603394949347107	22.3063924050189	2.31569609841359	0.427043973968366	5.42261743420626	5.87326039553121e-08	4.64224462139136e-07	0.944172383486374	5.88801187573708
NDC1	0.00421263969825015	0.0299535733135317	0.888155160591312	367.352825705138	-0.0110140563818271	0.0396752720406345	-0.277605062683546	0.7813155453894	0.841215581518401	0.0841289547552991	-0.0827542556198578
YIPF1	-0.00606363253889636	0.0437304414528329	0.889719378728147	223.356048229669	0.128211772004633	0.0561071261672855	2.28512456015595	0.0223055250712736	0.0459505675374751	-0.00505819851924899	0.274524823180175
DIO1	0.00527335438984137	0.0648956405488314	0.93523598508381	51.7136009821726	0.187084670584312	0.0955030247126376	1.95893974193213	0.0501198440924706	0.0911459436728033	0.0933348342412031	0.425603507463164
IFT25	-0.0365985034095688	0.030703482421989	0.23326185363527	314.854040799348	-0.133221694365281	0.0508290589834838	-2.62097502943286	0.00876786837962886	0.0204547602633131	-0.270068519938819	-0.396361528257947
LRRC42	-0.017408952071361	0.0498773474973477	0.727062851783198	90.3059370559566	0.112776441134246	0.0806074297034439	1.39908246112241	0.161788256519145	0.242682384778717	-0.103523549450008	0.234914925661463
TMEM59	-0.0250869127430563	0.0166906275584978	0.132825146888499	1561.72975517992	-0.062382600029768	0.0268773725535818	-2.32100812329792	0.0202864054335658	0.0424580071491362	-0.170160111761692	-0.214575385122439
TCEANC2	0.0362302360021144	0.0371559137569234	0.329517273067139	266.023192863948	0.208646614108082	0.0412127220482226	5.06267491538043	4.13414462517132e-07	2.76295694686577e-06	0.362007761693978	0.480935419713867
CYB5RL	0.0609425536406301	0.0528331052410465	0.248708581531998	58.7016658416005	0.108551486486065	0.0744333612033197	1.45837141748241	0.144738194624811	0.220996012910478	0.576484491205733	0.224072915079318
MRPL37	-0.0286622690645223	0.03389127726861	0.397713275991557	117.975615565954	-0.105146008828253	0.0511237193845761	-2.05669716706831	0.039715364850941	0.0747198164348857	-0.20119041583451	-0.324314156146032
SSBP3	0.0257151227558438	0.023121436412275	0.266062185608349	1339.02751408177	0.330577283818004	0.0609642975652532	5.42247343150588	5.87799532439571e-08	4.6438342115673e-07	0.270747721559544	0.79383194082854
ACOT11	0.136797840655336	0.115663674795731	0.236919795090891	28.0629836165347	-0.0165494656811303	0.24124833258171	-0.0685992956055979	0.94530857957306	0.961781104800448	1.23482799880669	-0.0969591338249749
TTC4	0.0358941662597479	0.0398800264574634	0.368091661944278	245.234776233187	0.0635942256158059	0.105192525648055	0.604550800772428	0.545477505227031	0.641722742659098	0.35909103246263	0.108704316197552
PARS2	0.0819579059630723	0.0845604201998965	0.332433927137862	19.630619758873	0.321312902235216	0.12247907700353	2.62341054567187	0.00870543022050303	0.0203274157264705	0.758875479440269	0.770057833998572
DHCR24	-0.0116071838109211	0.0293482466073131	0.692475121430757	933.373957133548	0.338158801849828	0.133814145115578	2.52707814676656	0.0115015907168154	0.0258968066734001	-0.0531703490709041	0.813287510313801
ENSG00000287724	-0.115212508342365	0.0810998800866346	0.155425838203358	94.952792425163	0.201355620077644	0.162970229417917	1.2355362129441	0.216631007703478	0.309478331546295	-0.952354775661276	0.462225388242545
USP24	0.0124431787306813	0.0139927456029889	0.373863756068821	1644.02715882932	-0.0679839516750913	0.0231074994461495	-2.94207306305572	0.00326022995748942	0.00858169840130263	0.155561311672054	-0.228949483514018
ENSG00000234810	0.00935207930107056	0.0945938475142674	0.921244967081926	44.664533286515	-0.328177409116253	0.149211429481658	-2.19941200386794	0.0278486398659154	0.0553830646912941	0.128733844254539	-0.896653744007501
ENSG00000260971	0.0893040283073932	0.0433066498872128	0.0391951710283605	1129.91814625819	0.712521567390296	0.0979018767732609	7.27791530534684	3.39018048386473e-13	7.22489838367622e-12	0.822632036718714	1.77397121074089
PLPP3	-0.0106321094712862	0.0232793983346159	0.647874084098257	1157.26311692976	-0.392072056473364	0.0606337168761943	-6.46623820330726	1.00472657401421e-10	1.37036666882946e-09	-0.0447077370870815	-1.06061915913605
PRKAA2	0.130399215228363	0.0751258294621218	0.0826090921556083	83.9854184558814	-0.806798717719605	0.138026711503681	-5.84523610633214	5.05850266679573e-09	4.93095551550603e-08	1.17929471071035	-2.12488403872846
DAB1	0.0612838491508611	0.0428144550537704	0.152320705112403	721.755676076339	0.475434958308771	0.169476796845287	2.80531003157198	0.0050268202952777	0.0125792248956685	0.579446574564409	1.16556337240973
OMA1	0.0306510919827939	0.031428515172471	0.32942944029775	303.290416222423	0.00162979952033559	0.0621032032647289	0.0262434050847297	0.9790631955407	0.985188480243958	0.313586703813355	-0.0503077962124426
MYSM1	-0.0176792445934296	0.018703271486453	0.344531879984935	1313.18027401044	-0.30816679669223	0.0467758432697155	-6.58816122063905	4.45306963914787e-11	6.47784848786963e-10	-0.105869402113151	-0.845302832643308
JUN	-0.064063549454305	0.0562313872274423	0.25458449949098	244.378846186717	0.138292589154472	0.16017780436303	0.863369239604778	0.387934486315215	0.492985618454689	-0.508436014956116	0.300394053814944
LINC01135	0.0302722600594772	0.0232894967934919	0.193661103819615	1662.82370876273	0.0781684857905284	0.0491098627667017	1.59170645949207	0.111450676257601	0.177614748505874	0.310298844166351	0.146104547963192
ENSG00000231740	-0.127965054219229	0.0739771024193415	0.0836673131658884	69.819146681916	-0.0506193554821475	0.0888694771994656	-0.569592137562973	0.568954362381086	0.661784704868407	-1.06303336002665	-0.184388736392237
LINC02777	-0.0339715136083768	0.0675434227987171	0.614993710266041	115.161083171057	0.132319925447439	0.103456169922231	1.27899501351061	0.200898811865202	0.290560217466052	-0.24726903227999	0.285067100389982
LINC01358	-0.145953264461807	0.0626669894282158	0.0198575051484118	190.876030064777	-0.617479631254448	0.11755608759479	-5.25263849697744	1.49935640799955e-07	1.09663352209285e-06	-1.21915196286401	-1.63905644771725
FGGY	-0.0366449778875701	0.0316480612209197	0.246908873710437	786.99673395295	-0.243025875059167	0.0698384988083934	-3.47982673175614	0.000501738159541543	0.00165021658809708	-0.270471869158964	-0.678139248537033
ENSG00000226883	-0.272991681729049	0.101837009781894	0.00734743627783209	16.8318097041323	-0.518632095607378	0.154990924006302	-3.34620945666656	0.000819244853658344	0.00254877837774108	-2.32171080240246	-1.38539549351837
CYP2J2	0.0511701583819867	0.0196071246583316	0.00906021345178723	1190.87404729843	-0.0667106266869287	0.0374142044847423	-1.78302940302082	0.0745815171321206	0.127357801040217	0.491670456147227	-0.225681897434221
NFIA	-0.00746737938585729	0.0110684416744647	0.499894988400899	9169.82167412446	0.00817410600868273	0.0327597003975835	0.249517117356961	0.802960801805384	0.857373251705392	-0.0172412336033149	-0.0335139022874477
NFIA-AS1	-0.12353535773698	0.0923532982363923	0.181014200350733	10.7808363205543	-0.138403925221872	0.138790567727584	-0.997214201857929	0.31866054890534	0.420726686152493	-1.0245882887007	-0.40966008563074
TM2D1	0.0130332696689686	0.0194001763010665	0.501703439918092	766.914140797	0.0134481713860964	0.0301556505425872	0.44595858965484	0.655627158849822	0.738197558527977	0.160682675698272	-0.0199796806461653
PATJ-DT	-0.0663269736557902	0.0897882977642512	0.460086763482875	42.1621979071018	-0.144152832376512	0.183088517999508	-0.787339555487029	0.431083120108144	0.534972199946222	-0.528080138479184	-0.424412838594186
PATJ	0.0706713492574492	0.0442517218575821	0.110258909835096	297.748481741564	-0.0440267075891387	0.101915816586848	-0.43199092215114	0.665748010964173	0.746880163119576	0.660920127575651	-0.167470789533059
KANK4	-0.095378160018191	0.0807556486856252	0.237574493320216	128.973958625836	-0.546737269272996	0.178565698809453	-3.06182695175079	0.00219990593032843	0.00610353070889656	-0.780213650624281	-1.45751853759101
USP1	-0.0435987306537281	0.0385709400818133	0.258328025368311	240.786906256135	-0.0444680659125404	0.0555935286003442	-0.799878457656761	0.423781220170593	0.527923421841791	-0.330823074292165	-0.168603396155215
DOCK7	0.0675230046038257	0.0495060299896399	0.172588039366119	328.387401226421	0.527850678676711	0.112279524285968	4.70121940784423	2.58612451390441e-06	1.44577640210212e-05	0.633595832276349	1.3000717499481
ATG4C	-0.0133886509138475	0.0112553769733861	0.234229693534676	5950.81675351313	-0.0506406437770108	0.0382772378817527	-1.32299629177663	0.185836611015329	0.272333538009313	-0.0686315957073964	-0.184443366071702
ALG6	-0.0423358768755945	0.0303637975366836	0.163230669698881	272.053707811016	-0.140272919350067	0.0509608049384507	-2.75256482937202	0.00591304376923617	0.0144636274349652	-0.319862841741434	-0.414456268265407
ITGB3BP	0.0187618759481948	0.031889027746741	0.556298096722334	851.757937937034	0.392189341672776	0.0943341996270291	4.1574460081644	3.21825302827832e-05	0.000140757833879421	0.210400907610038	0.951939811533571
ENSG00000286429	-0.0116345423610631	0.0845320260294791	0.890529108194922	67.7442326871815	0.321786891939901	0.108101959375341	2.97669805246198	0.00291370819276964	0.00777399232840838	-0.0534077922943393	0.771274178745902
EFCAB7	-0.0350540675910575	0.0476423111385129	0.461867048785394	348.32379860922	0.421081308943632	0.085623214618144	4.91784045742197	8.75041825511906e-07	5.43482261681329e-06	-0.2566644536695	1.02608191268595
DLEU2L	0.165403142172456	0.0856193509548453	0.0533788892524459	35.8121095738352	0.193320280032157	0.129240538862164	1.49581765701499	0.134701178778603	0.208003646685564	1.48309170299798	0.441605228013886
PGM1	-0.030434867816439	0.0679014029011918	0.653993356578047	70.6805690644908	-0.168343214011499	0.126894633748855	-1.32663777055126	0.184628535225506	0.270935780432058	-0.216574694582011	-0.486489806399176
ROR1	-0.0389127690527147	0.0330897222608164	0.239603864955887	2013.56275420545	-0.381492356553753	0.186095738358083	-2.04997900499844	0.0403664796325112	0.0757271249179888	-0.290153893298934	-1.03346970357118
ROR1-AS1	-0.0767524307207409	0.0788663902401008	0.330456054698868	140.953085232684	-0.523652174414421	0.233537830142927	-2.24225845591672	0.0249446730848283	0.0504845360189028	-0.618562057968227	-1.39827793891281
JAK1	-0.00614788394546691	0.0153012323297629	0.687838495305219	3318.07824515591	-0.214955241297241	0.0546546162075013	-3.93297503876239	8.39009531332137e-05	0.000333899941635892	-0.00578941144724466	-0.606104840209036
LINC01359	-0.151140747046816	0.084902863411666	0.0750496529018657	61.3471200659061	-1.3316828591011	0.146940063330939	-9.06276225090418	1.27188042179844e-19	7.71682893638493e-18	-1.2641738145376	-3.4718332699371
AK4	-0.038133156261298	0.130541692775346	0.770198875884726	17.6873542966725	0.0370633834376847	0.248820173032794	0.14895650535859	0.881587953680511	0.916419305060608	-0.283387680423457	0.0406212962360772
DNAJC6	0.0294178735991976	0.00919489547231917	0.00137728240372121	14120.9820585641	-0.0991309340216759	0.0505863049655151	-1.9596397501113	0.0500379118519635	0.0910236370058112	0.302883675082643	-0.308878368040382
ENSG00000229294	0.0102204182759034	0.0209558491487037	0.625753878598921	3769.68730803643	-0.101299417608897	0.0706517815627524	-1.43378433449585	0.151633816791917	0.229755149527675	0.136270106379119	-0.314443095702012
ENSG00000290094	-0.0642494332044008	0.0343070682884424	0.0610994076759148	191.18123341607	-0.21932325553025	0.0685526431045908	-3.19934061762766	0.00137742324641739	0.00404821391625067	-0.510049288926332	-0.617313967994026
LEPROT	-0.0560273140157672	0.0420155220539108	0.182370777806477	255.512279230489	-0.309694706954135	0.0675214567058847	-4.58661175369968	4.5049730964799e-06	2.38008324517774e-05	-0.438690007331249	-0.849223731352903
LEPR	0.0431107568709847	0.0594674603250927	0.46848454653379	280.341792493029	0.570710729124787	0.119409170495309	4.7794547668113	1.75771210375588e-06	1.01860073612964e-05	0.421723391562409	1.41005852121662
PDE4B	0.0123382963089143	0.00769644598607822	0.108909028815374	48718.5069660846	-0.179548354635087	0.044339841893317	-4.04936840025468	5.13560469213603e-05	0.000214127963796105	0.154651043394797	-0.51524425782688
PDE4B-AS1	0.0113304173189742	0.0493217339879658	0.818305751136158	349.568582749831	-0.300313532414055	0.0972048024195344	-3.0894927507584	0.00200498599422717	0.00562590622376219	0.145903721809343	-0.825149912316691
SGIP1	0.0291100371639779	0.0138499659458054	0.0355696682032438	5011.34602896223	-0.0541493903478233	0.07637229495687	-0.70901876627386	0.47831283130655	0.580327032518173	0.300211981038554	-0.19344745501907
ENSG00000248458	-0.0378305470693134	0.0533445433127361	0.478216693092208	258.800067206351	-0.152042538851498	0.0945856646988253	-1.60745858619933	0.107953807165146	0.173158759841808	-0.28076135331135	-0.444659276299418
DNAI4	0.0766550971831201	0.0410493102203454	0.0618470576513344	237.326523749515	-0.129460693944271	0.0591364532465967	-2.18918597306512	0.028583325744634	0.0566318559698157	0.712852718605495	-0.386710109542339
MIER1	-0.0130809206143621	0.0148307601336606	0.377769872900879	1221.15270843879	-0.0348341050033092	0.0251678660296715	-1.38407066225804	0.166336819068781	0.248325431550231	-0.0659608228090089	-0.143880880809202
SLC35D1	0.0216942955738137	0.0236120202971567	0.358209690315893	694.852923528129	-0.201093568738838	0.042184204266297	-4.76703477608327	1.8695704962403e-06	1.07487644070768e-05	0.235851202481555	-0.570533239309331
IL12RB2	-0.120669891284599	0.104443453734708	0.247942632950851	65.8154883846822	0.441732326783199	0.174639161981657	2.52940017445569	0.0114257671373538	0.0257601036663243	-0.999719076422744	1.07907622211482
SERBP1	-0.0201183369326733	0.0265123863435229	0.447955547862854	665.705825828031	0.218344041100895	0.0429870263183265	5.07930089148338	3.78826317916493e-07	2.55584087620035e-06	-0.127038138916811	0.505820800701549
DEPDC1	0.00916401575620482	0.0786698468725649	0.90726657532315	24.7616411542199	-0.0311396237163548	0.163768282600134	-0.190144411493813	0.84919596951211	0.892561837154022	0.127101651975644	-0.134400162424226
LRRC7	-0.0328464962152682	0.0173766632899489	0.0587225443437293	6898.39487369932	-0.115286756124623	0.118607525587231	-0.972002034051668	0.331049536643241	0.434091951256008	-0.237505073486352	-0.350337178557753
LRRC7-AS1	-0.0681160950417949	0.0875187506202043	0.436390482238837	117.271930417985	-0.274091630302835	0.171765497951394	-1.59573158504973	0.110548733632269	0.176573483201851	-0.543607816181568	-0.757859689379923
LRRC40	0.00491480763740246	0.0267084584186635	0.854000199518136	416.427806746423	-0.162469171593162	0.0374817516798165	-4.3346205636555	1.4601174889026e-05	6.90911547829597e-05	0.090223028381266	-0.47141593333713
SRSF11	-0.00197130588332782	0.0125796231127252	0.875476341173842	3451.35414603258	-0.275404928072677	0.0498937809421895	-5.51982477318728	3.39337873461987e-08	2.81938177614689e-07	0.0304588602212129	-0.761229852968367
ANKRD13C	0.0122705557178456	0.0178342336418871	0.491431490541443	1547.85980569445	-0.162913635570025	0.0391122955091582	-4.16527931815913	3.10971600151777e-05	0.000136572766898188	0.154063126848881	-0.472556509637188
HHLA3	0.0487372024832804	0.047141629987123	0.301207995501531	142.638903311865	0.180472737541662	0.0684969704065997	2.63475503325725	0.00841980246110704	0.019742705564491	0.470554977144659	0.408636071363531
CTH	0.186261332448982	0.0595907176959821	0.00177396311748041	82.7436572017814	0.624886322503441	0.0955359717151908	6.54084855457728	6.11707523296032e-11	8.71990097380773e-10	1.66411869121825	1.54908305653519
ZRANB2-AS1	-0.059335079757471	0.0714019858415126	0.405973395775743	118.977129151967	0.124450024315416	0.0918167561590082	1.35541734996489	0.175284624926356	0.259524756436773	-0.467397908736901	0.264871486836928
ZRANB2	0.00370052420165635	0.0143850329902649	0.796987158221882	2674.37339764832	-0.153685605659384	0.0422561102120196	-3.6370031431731	0.000275828566523348	0.000966420310451411	0.0796843349325699	-0.448875687882899
ZRANB2-DT	0.00534809894911628	0.0384573485407062	0.88939821469349	745.678616378759	-0.0162535124245496	0.0688930733942314	-0.235923752908236	0.813491836284879	0.865662524990805	0.0939835378090584	-0.0961996633437829
NEGR1	0.0987648046361907	0.0263689383513411	0.000180036314760879	2474.54994876786	-0.0465196693123697	0.102936003484669	-0.451928069261969	0.65132080246199	0.734561643260863	0.904741549688077	-0.173868187762125
ENSG00000286863	0.0704294936270131	0.0632187269046824	0.265253184464993	175.693885037153	-0.204476074830682	0.151027427907866	-1.35390026608559	0.175768198636795	0.260060055416012	0.658821076997364	-0.579213371972468
ENSG00000225087	-0.00989980049189633	0.147903019625397	0.946633923884906	17.977101449537	-0.221639073674429	0.284038905619303	-0.780312377246981	0.435207029182838	0.539006085437564	-0.0383520711722492	-0.623256783223137
LRRIQ3	0.194169316677418	0.0958152501435813	0.0427138801571435	56.6519150378307	0.354128838893889	0.168015181836557	2.1077192847869	0.0350552781806052	0.0672583206956042	1.73275161424696	0.854269562204824
FPGT	0.00490247026984475	0.0241503415452063	0.839136620136587	817.212790069301	-0.15680620086085	0.0527288435901412	-2.97382210919885	0.00294115530798448	0.00783863636795802	0.0901159531047473	-0.456883709036796
TNNI3K	-0.0255501466401959	0.0311424446454851	0.411971919799117	876.286965843033	-0.564637660373645	0.0706119094660437	-7.99635167273266	1.28159995792636e-15	4.32673221439337e-14	-0.174180491100886	-1.50345423297684
ENSG00000237324	-0.151899177158984	0.0997252527528498	0.127714514362507	46.9180860763018	-0.391215088759532	0.11547754059031	-3.38780239654982	0.000704550037823641	0.00223352056430927	-1.27075618420443	-1.05842002238888
LRRC53	-0.28894919107131	0.10487873918098	0.00586780011216422	34.1980851282052	-0.563509974029753	0.152983052566451	-3.6834797356719	0.000230071581665079	0.000822152671517067	-2.4602050733545	-1.5005603824407
CRYZ	0.146510462501152	0.0843303011905636	0.0823270557757576	106.518373680628	0.94995222189985	0.152369394817293	6.23453432389715	4.53123973265085e-10	5.42127061066416e-09	1.31912326398361	2.38326193290917
TYW3	0.0136724650246183	0.037850983059759	0.717936316875492	270.101106038681	0.143345136409729	0.0670402408094747	2.13819542828179	0.0325008852806071	0.0631245834072762	0.16623021403135	0.313359819218337
SLC44A5	0.45279311815277	0.154499469833029	0.0033818849004089	57.5673181465852	1.16978650580719	0.351966095229527	3.32357724696277	0.000888708059086682	0.0027393931837586	3.9773321479594	2.94739713219894
ACADM	0.0417623600836113	0.0284098784645867	0.14156329130196	524.00623331151	0.0599784561567906	0.0480572845555232	1.24806169785757	0.212008463578999	0.303640145796232	0.410020736341221	0.0994255868379073
RABGGTB	0.0472068565897047	0.0405505390446502	0.244363762831764	221.740717907891	-0.167463612975309	0.0503952322995715	-3.3230050807154	0.000890532924605407	0.00274353014665659	0.457273196492718	-0.484232588384649
MSH4	0.122861432351699	0.058590907738196	0.0359991676752056	174.041039361294	0.472999403937516	0.132287223300489	3.57554865947335	0.000349494160488966	0.00119601082741397	1.11387474311343	1.15931329200286
ST6GALNAC3	0.0122124520144486	0.0155898801880433	0.43341711403376	7641.70494104335	0.228308444465051	0.0482053396576852	4.73616504076749	2.1780024344718e-06	1.23652226124908e-05	0.153558848275766	0.531391292154153
ENSG00000272855	0.455640015999551	0.105726695921234	1.63548362973779e-05	12.0099184136047	0.844412057683894	0.162379698356161	5.20023171758684	1.99040226728334e-07	1.4216325201053e-06	4.00204020441784	2.1124264630507
PIGK	0.0314638645505727	0.0220831808222105	0.154218315192511	1055.7499110004	0.0681221487478175	0.0368671341039775	1.84777445829368	0.0646349773384308	0.112691395524756	0.32064070840831	0.12032379962409
ENSG00000289212	0.0785114752269163	0.048226602128671	0.103531186606733	117.543231896601	0.339769254450623	0.0630618985477093	5.38786909806674	7.12979487342165e-08	5.52526694531662e-07	0.728964112825773	0.817420227844245
ENSG00000287870	0.0946433932083393	0.0635495727887581	0.136412469744305	113.948494193464	0.603112741343568	0.109667836667291	5.49944960775771	3.80978563920972e-08	3.13177605414111e-07	0.868972065945272	1.4932080431908
AK5	-0.00926636582683566	0.0125543562469607	0.460453902489569	9328.20017660283	-0.109287071662638	0.0550044814692731	-1.9868757734529	0.0469361649477272	0.0861835946358428	-0.0328545295288931	-0.334940884906556
ENSG00000233099	-0.0129657837038116	0.0877980610022417	0.882597419206616	56.4552417846497	-0.22547581475138	0.109867243817353	-2.05225695045394	0.0401446973788497	0.0753857193096166	-0.0649615564357701	-0.633102566390339
ENSG00000287647	-0.0315977283564167	0.0851687331093019	0.710636409059604	74.7195553726458	-0.134808160880681	0.110226948488171	-1.2230054694397	0.221327630496677	0.314798835101159	-0.226667091788171	-0.400432693082306
ZZZ3	-0.00442131933961498	0.0110236859527106	0.688365273917682	4097.89732395628	-0.104854318237486	0.022398526371483	-4.68130431879585	2.8505541243226e-06	1.57533540569128e-05	0.00919533969470102	-0.323565624449209
USP33	0.0177717825175606	0.0134075775786677	0.185004419214542	2303.18269697081	0.0309027768791119	0.0218310434674962	1.4155428220883	0.156909402276858	0.236550393440459	0.201807945832041	0.0248120468920065
MIGA1	-0.0165244726425134	0.0121559160769777	0.17402715776631	2429.27451002973	-0.0342629706152622	0.0257105493911361	-1.33264249215439	0.182649153660045	0.268470163009752	-0.0958472052885848	-0.142415244939786
NEXN-AS1	-0.0513544101191664	0.0908036557578948	0.571696710755708	29.2178182764042	0.189446171289696	0.122635292446751	1.5447932443424	0.122396281898288	0.191971868452983	-0.398134153375098	0.431663552545195
NEXN	-0.0414454465934255	0.0662538854223232	0.531606889366352	125.129699491068	0.0676428943766657	0.112438459750697	0.60159926173523	0.547440920438112	0.643233649383141	-0.312134850479288	0.119093944774451
FUBP1	0.00813012333222851	0.0169216684775057	0.630902923135353	1708.7896283345	0.133195684179297	0.0318110392869475	4.18708999029619	2.82553816813949e-05	0.000125253770745216	0.118128561349137	0.287314458345006
DNAJB4	-0.0116736854582318	0.0439288190724484	0.790438734851182	404.276531746852	0.721480369693788	0.0896053277930803	8.05175749549017	8.16134943483834e-16	2.85714263890265e-14	-0.0537475128979061	1.79696114494519
GIPC2	-0.0350694856877213	0.0488065638962759	0.472424175522155	299.570060657177	0.44819173791464	0.0835489416182306	5.36442149037161	8.1209071760284e-08	6.23663722721208e-07	-0.256798266410017	1.09565225894202
ENSG00000285928	-0.156641040192298	0.131290592146201	0.232835476806265	12.4481526825062	0.237780330686042	0.175736013044188	1.35305408702002	0.176038351899361	0.260383653321003	-1.31191053039141	0.555697894045153
IFI44	-0.220511369937164	0.160684118638066	0.169961246799096	14.2542224798924	-0.405834126196133	0.315010209692918	-1.28832054869508	0.197634402976833	0.286364914674708	-1.86623730932395	-1.09593516084289
LINC01362	-0.108210117086013	0.106997798328241	0.311858361390692	33.0038179757252	-0.0738003925468411	0.167083455083035	-0.441697788151224	0.658707910465461	0.741030100001692	-0.8915814399753	-0.243875540414792
LINC01725	0.0840349213988462	0.0456517571053352	0.0656535480785743	445.486374093084	-0.0150264533292155	0.0883449077211132	-0.170088505572398	0.864940533025707	0.90407523435444	0.776901772413937	-0.0930508040531256
ENSG00000237076	-0.0121817081408198	0.0960264059700625	0.899052868825625	39.0044871513019	0.0639297359383635	0.160081770133789	0.399356753020246	0.689630355014033	0.766860678491668	-0.0581566114322114	0.109565297384452
TTLL7	-0.0220303437387948	0.00773788740077481	0.00441230022744554	27678.8885081927	-0.124467770016456	0.0456135661350234	-2.72874455042633	0.00635759311530521	0.0154029565188061	-0.14363233184439	-0.373897348561693
TTLL7-IT1	-0.0436010863326927	0.0321681931763953	0.175287008710043	434.817341138108	-0.544952519564731	0.064454877479731	-8.45479102393922	2.7958762753078e-17	1.21599220963578e-15	-0.33084351908927	-1.45293854163015
PRKACB-DT	-0.0508154014865143	0.0479990646121187	0.289747895413436	228.14149818153	-0.0813202922199849	0.0994809083160002	-0.817446217536251	0.413673472699206	0.518277412995941	-0.393456129629982	-0.263172985860272
PRKACB	0.0111632985009205	0.0119484186855163	0.350153872079837	6315.86526526558	-0.262526977863168	0.0373961982180492	-7.02015152268767	2.21627762911907e-12	4.08048782924958e-11	0.144453307564094	-0.728182664519149
SAMD13	0.0616669483968963	0.0428688121826324	0.150291165534044	268.319844833111	-0.0498144076842927	0.0782566218777653	-0.636551981020871	0.524416711820302	0.623833416119476	0.582771470050537	-0.182323092315756
RPF1	0.0537098024352349	0.0417869083271223	0.19867836562979	152.363490473654	0.0298378755915276	0.0644889448951497	0.46268202464841	0.643592304636368	0.728012553194363	0.513711875274007	0.0220793143563092
GNG5	0.123809083805071	0.0775185275767958	0.110231218553682	89.1098059134074	0.507479714374976	0.130045444147976	3.90232597304619	9.52727332218753e-05	0.000374436336721934	1.12209935350447	1.2477961093982
SPATA1	0.0417458981578828	0.0559229789299193	0.455371971005191	298.420418742376	0.131915652623758	0.111615610563571	1.18187457791691	0.23725547051433	0.333111135370075	0.409877864270566	0.284029661980007
CTBS	0.118970613988307	0.0441887190238386	0.00709546983291739	271.879973879936	0.117871166456834	0.104566517707917	1.12723622284219	0.259642619244172	0.358555256219454	1.08010656281115	0.24798892774203
ENSG00000284882	0.147459789653486	0.111857348996369	0.187408486735104	21.4427516550476	0.272693201367963	0.212795705443266	1.28147887571287	0.200025515076833	0.289440801198609	1.32736241766591	0.645290740574156
ENSG00000289881	0.112354994711388	0.0887544757487223	0.205546046826725	41.3497757629813	0.308416121729728	0.159758052868118	1.93052003446943	0.0535424352891767	0.0963933452212433	1.0226899980452	0.736962323547043
SSX2IP	0.14176103436545	0.0504506965614043	0.00495580485096549	251.948587843473	0.419933123976106	0.11031356371403	3.80672249030693	0.000140820607686193	0.000530849108838887	1.27790326072464	1.02313545891193
C1orf52	-0.0295289920820672	0.0239708851036637	0.217997994751145	835.581114542199	-0.0406186681505721	0.0640628031164923	-0.634044502809389	0.526051779363794	0.624997251356034	-0.208712653162257	-0.158725133606736
BCL10	-0.0278451059573558	0.0532704730907224	0.601174811300406	78.1526058909515	0.0468869553934555	0.0728793805415316	0.643350081258389	0.519996966628336	0.619703456331799	-0.194098306010315	0.0658303883963429
BCL10-AS1	-0.132712666921168	0.0852810988469879	0.119665500655464	55.7809037952664	-0.418201636948903	0.152800620475418	-2.73691059399973	0.00620191458814676	0.0150729068871439	-1.10423760724438	-1.12767246777802
ZNHIT6	0.0195074896178748	0.0217729448578166	0.370278985519616	840.00314943599	-0.0803438985797855	0.0419322604256944	-1.91604024596189	0.055359973143045	0.0990839921581549	0.216872044137636	-0.260667380224022
ODF2L	0.00700593955572969	0.0279434174365457	0.802031539256214	670.9327635715	-0.268111995944249	0.0842831906930401	-3.18108502703361	0.00146724559376059	0.00427461895557488	0.10837183746429	-0.742514847981194
CLCA2	0.0163816123165725	0.089933937615507	0.855463740364332	17.8533275730941	-0.0383141540377017	0.134489511543672	-0.284885814499075	0.775731624247442	0.837106681549126	0.189742741647876	-0.152811326600736
CLCA4	-0.014803846152459	0.0316141714099793	0.639594276127678	702.191811963264	0.197796437977167	0.0756393127760296	2.61499517536401	0.00892287158778392	0.0207822455874492	-0.0809139906991527	0.453091872451133
CLCA4-AS1	-0.0816366357808363	0.0571782732386173	0.153362035469743	167.669606519095	-0.0618006767322939	0.110042014698554	-0.561609826043161	0.574381884185321	0.666755412505994	-0.660951782108117	-0.213082062927388
SH3GLB1	0.0167024775223444	0.0178887869996626	0.350466824940925	1122.42302106471	-0.0865954181433902	0.0310488694125676	-2.78900390841089	0.00528704269796202	0.0131301953324916	0.192527511613798	-0.2767099290576
SELENOF	-0.0241591750880025	0.0264912500590223	0.361785508389447	702.25996117956	-0.290358899998336	0.0421398995440694	-6.89035577065585	5.56530265686888e-12	9.47880569400176e-11	-0.16210833203745	-0.799604494914622
HS2ST1	0.0255474546262156	0.032640699835944	0.433810880613775	576.381883524079	0.0325982676639272	0.0535864929976264	0.608329932421052	0.542968672558499	0.639565627915562	0.269292539871932	0.0291629880408809
ENSG00000267734	-0.169088270546448	0.0984631204749336	0.0859289091950849	10.4752947062306	0.238718696494395	0.151926959175326	1.57127278654285	0.116119299515789	0.1838861171693	-1.41993929956184	0.558105913271695
LMO4	0.108026630171739	0.0461797729328671	0.0193218308300706	274.04891787057	0.371401144332875	0.110758127004804	3.35326313631835	0.000798647390843951	0.00249242895231531	0.985124380599768	0.898593474279992
LINC01364	0.465783463939877	0.12539527468787	0.000203588431827754	12.2876399026485	0.697407279126474	0.186213808250628	3.74519637226806	0.000180252728353885	0.000660603775946987	4.09007458354962	1.73518516758928
PKN2-AS1	-0.10793962854376	0.0469642825208546	0.0215427610328711	258.471217936797	-0.513461000701349	0.0744301173983011	-6.89856497140322	5.25304643100908e-12	8.98286746261523e-11	-0.889233886064677	-1.37212551304258
ENSG00000286758	0.105291247617591	0.0636210038442378	0.0979293243708096	74.2868703690243	0.183437369692092	0.0983626969373444	1.8649078909349	0.062194316186643	0.109258206766211	0.961384158708851	0.416243862647392
GTF2B	-0.0115547690002772	0.0229201632957574	0.614169196473139	394.125412365672	-0.0557107258586972	0.0341109930498538	-1.63321911435633	0.102422921276856	0.165847505446777	-0.0527154440583786	-0.197454129064308
KYAT3	-0.0273657532600379	0.0267098974109023	0.305573307181657	604.479779233923	-0.267339712413627	0.0514535851062735	-5.19574509456351	2.03901496150533e-07	1.4539174436932e-06	-0.189938032566632	-0.740533026421281
RBMXL1	0.0856907283102036	0.035093749811349	0.0146156129665425	132.90476999117	0.157515219587896	0.0498690767934688	3.15857500711795	0.00158542505268996	0.00457746176516699	0.791272421749449	0.34972285848403
GBP2	0.160367828791868	0.219336314724804	0.464687307580609	30.2794600859883	0.495085130092407	0.367789564788706	1.34610977985966	0.178267115094291	0.262978521485594	1.43939051876538	1.21598932680688
ENSG00000284734	-0.273019895042248	0.10580604087743	0.00986913706006054	14.445123249196	-0.315020990117141	0.142528583520295	-2.21023027337028	0.0270891849544632	0.0541078573677797	-2.32195566406344	-0.862891953434689
ENSG00000286548	-0.411149484227996	0.119895645791453	0.000605301205429079	20.1393637600145	-1.11458105342526	0.173713236511117	-6.41621258005826	1.39706332065542e-10	1.84854582335741e-09	-3.52077412256318	-2.91471011228289
LRRC8B	-0.0230663359254705	0.0173315090386511	0.183225134816775	2408.90239697528	-0.478605856391898	0.0680043662699432	-7.03786951696709	1.95201348298528e-12	3.62525902738736e-11	-0.152623646186013	-1.28268080300102
LRRC8C-DT	-0.00961640129509418	0.0204805769500602	0.63868540331555	1503.78655173229	-0.0368434416780946	0.0483290087828443	-0.762346313445872	0.445853339193622	0.549906212827321	-0.0358924664615341	-0.149037208226941
LRRC8C	-0.00178168591253525	0.024544224749442	0.94213171543604	802.232181074226	-0.266407581067081	0.0482306447458553	-5.52361641588827	3.32092072260108e-08	2.76591975572182e-07	0.0321045606278117	-0.738141005970234
LRRC8D	0.00781317471716692	0.0131607022199486	0.552729770145055	4686.6774516798	-0.127269336352703	0.0291172449548628	-4.37092645784292	1.23720461535853e-05	5.95513875981014e-05	0.115377783240177	-0.381086682979105
ZNF326	-0.0545240086729916	0.0180413809396312	0.00250974686787672	1160.86729240383	-0.214622088918685	0.0314360959259966	-6.8272500956838	8.65577250433551e-12	1.42306909765107e-10	-0.425642910005438	-0.605249909940062
LINC02609	0.132946338084074	0.054221605324409	0.014210135086167	173.355571948241	0.207627119191772	0.109038724426849	1.90415946520966	0.056889419063603	0.10135193347402	1.20140103791725	0.478319208276938
LINC02788	-0.0187404875993666	0.116002084100877	0.87165785182174	13.8349791070019	0.104877940306128	0.188955108010338	0.555041572627877	0.578866225279953	0.670732598734906	-0.115079866807723	0.214645920028844
LINC01763	0.117212357332106	0.104098555450807	0.260176156859013	21.0414201786628	-0.0810597212033196	0.177232837964212	-0.457362880008093	0.64741024039085	0.731167010361924	1.06484675825617	-0.262504312713377
ZNF644	-0.0188377603857699	0.0114718564732567	0.100572444946474	4518.43376720945	-0.0886079346118018	0.0261886120548298	-3.38345286975452	0.000715804919877268	0.00226414806660251	-0.115924091513938	-0.281874416410536
HFM1	0.0114661723489027	0.150593938971346	0.939307982103368	46.190034801587	-0.718640956534535	0.460974773982347	-1.55895939885434	0.119005990083289	0.187603617654184	0.147081931609805	-1.89865501161256
CDC7	0.443647418533831	0.172433414306696	0.0100861349020962	22.4265955401238	1.12567529541582	0.331558856706949	3.39509946015634	0.000686036734949991	0.00218213438323925	3.89795716694548	2.83419965443182
TGFBR3	-0.252630585673866	0.465777818137774	0.587553778415452	15.8280755136367	2.21654789932484	0.761244030257886	2.91174421239657	0.00359416825726615	0.00934670143656659	-2.14499806525376	5.63357936385585
BTBD8	0.0244002572312797	0.019120436558676	0.201907820965255	1809.35305978412	0.263086293357205	0.0446502066112753	5.89216295565291	3.81173001817802e-09	3.81822474030065e-08	0.259336082166534	0.620637647940561
ENSG00000273487	0.142053231599092	0.111026716838676	0.200738323182273	28.5970503180439	0.738342993412494	0.151128810641318	4.88552110136591	1.03155656686102e-06	6.30358706394748e-06	1.28043922307187	1.84023373838703
C1orf146	0.140585650557924	0.0998682124410038	0.159216457553659	14.9318928258865	-0.0013351791383593	0.161350975150464	-0.00827499887815495	0.993397581505314	0.995148678952	1.26770217482704	-0.0579164767002312
GLMN	-0.0633048322447303	0.0310797433140735	0.0416648918889868	363.966885747461	-0.214835133642148	0.0536794291261458	-4.00218737679361	6.27595637216979e-05	0.000257270450082045	-0.501851153588024	-0.605796621878674
RPAP2	0.0238869253285915	0.0152088477527046	0.11627697993493	1846.02846330222	-0.0504553519237255	0.0304527948453821	-1.65683813849935	0.0975522040196941	0.159154787208781	0.254880905227928	-0.183967873101625
EVI5	0.0309213698801029	0.0151687718675357	0.0415010847829787	2917.09929828865	-0.228807661196294	0.0385366585849448	-5.93740271206809	2.89572771511056e-09	2.97047303338869e-08	0.315932429549083	-0.641652697083314
RPL5	-0.0588639258912112	0.0301544454526138	0.0509285655689292	713.7560557055	0.0893586693965399	0.0597500408556137	1.49554156142714	0.134773161567194	0.208035095659492	-0.463308792458518	0.17482061693325
DIPK1A	0.0187997051956881	0.0143522465325826	0.190236799229696	3204.45178218838	-0.0680733164161083	0.0392752463978024	-1.73323715723187	0.0830535252282934	0.139107923334038	0.210729225390707	-0.229178809873343
MTF2	0.00145212749240657	0.0214217480906255	0.945954766791025	862.964159459868	-0.18807789510713	0.037759080910124	-4.98099769840274	6.32572923449774e-07	4.05441194432151e-06	0.0601706341175036	-0.537132627231876
TMED5	0.00249688766480302	0.0320582395948454	0.937918745495752	502.497617992135	0.247364990089599	0.0505683611403382	4.89169481690551	9.99713727514601e-07	6.13760149096018e-06	0.069238045283767	0.580293892661224
CCDC18	-0.0184735056888279	0.0430138587396676	0.667575406457339	443.024413695413	0.0849938428274363	0.066555648619734	1.27703425013629	0.201590155639268	0.291387076175827	-0.112762746744411	0.163619669280042
CCDC18-AS1	-0.00818516723361872	0.0182311483099569	0.653456124272471	2257.96293594945	-0.106631301160687	0.0478625069968575	-2.22786702685022	0.0258893835575568	0.0521057844732364	-0.023470871483625	-0.32812568941131
DR1	-0.0641112123698831	0.0371548941804016	0.084435259559392	212.648436626193	-0.0355137826040534	0.0590798985857349	-0.601114481476587	0.547763738636314	0.643524254410868	-0.508849678555043	-0.145625058523131
BCAR3	0.0412769796534608	0.118516844226636	0.72763033601287	36.6905797479457	-0.788074919354254	0.262369947735394	-3.00367830293219	0.00266737200186066	0.00721498100265308	0.405808148564127	-2.07683532887959
DNTTIP2	-0.0141443893050443	0.052794120783811	0.788763982797387	123.934778749195	0.278754472462495	0.0926336470461596	3.00921405289799	0.00261924507009498	0.00710396264716024	-0.0751906040886156	0.660845076850041
GCLM	0.0177634996717532	0.0690795781010547	0.797066487528324	92.890166813471	-0.45255275874197	0.13779817903498	-3.28417082077036	0.00102282906825567	0.00309902484177908	0.201736059507746	-1.2158237633545
ABCD3	-0.0359758756559198	0.0190011420452158	0.0583108968079724	1096.04721432779	-0.168413284947032	0.0350469805713994	-4.80535789963225	1.54474921124015e-06	9.08476793009586e-06	-0.264664770834455	-0.486669621305564
SLC44A3	0.128425062950631	0.141019238665044	0.362457790876011	23.8794546613321	-0.538794284543405	0.257327807737371	-2.09380513237535	0.0362773427926242	0.0692755843718022	1.16216116094463	-1.43713537808678
CNN3	0.0446438589995712	0.0347429208825836	0.198800273622412	358.677313998649	0.158507590831147	0.0790112527763676	2.00613944547601	0.044841372365177	0.0828547260706517	0.435029093413467	0.352269465587935
CNN3-DT	0.0325190678652798	0.047813862545034	0.49642975726266	181.83928683539	-0.272446155748901	0.0756145673816873	-3.60309084853514	0.000314455560637221	0.00108701396052392	0.329798754983253	-0.753637099077307
TLCD4	-0.00447014108019921	0.038598657060951	0.907802496556022	266.066101753605	-0.286109975199656	0.0758700841602096	-3.77105124327393	0.00016256128393862	0.000602552977659827	0.00877161872272483	-0.788700972518266
RWDD3-DT	-0.0790131991786199	0.0475132803570331	0.0963182750574199	212.290000045049	-0.0451200150738975	0.0836369899341613	-0.539474401331465	0.58955955562342	0.680389958967284	-0.638183132451079	-0.17027641759451
RWDD3	0.00999090800391107	0.034394593344654	0.771449793564259	277.089407027068	-0.178672311573398	0.0618223169877744	-2.89009406762822	0.00385126564543375	0.00994098834049963	0.134278200429774	-0.512996170229223
ENSG00000228852	-0.0530244647405209	0.0864230194657851	0.539515630248781	79.1705258886447	0.231822606116572	0.128603355789847	1.80261708330067	0.0714483722186892	0.122708098917743	-0.412628457735116	0.540409277194434
DPYD	0.00755460959545065	0.00901963552822358	0.402270162989944	21338.6378561812	-0.198801410078139	0.0501143398032299	-3.96695658086523	7.27962479206892e-05	0.000293266358884648	0.113133711984591	-0.564651138665729
DPYD-AS1	-0.0103979185338625	0.0257384494125833	0.686224576739512	2441.88882953179	-0.234235671384491	0.0709605754192235	-3.3009268879327	0.000963659907177939	0.00294592751613353	-0.0426752079218838	-0.655581969418999
DPYD-IT1	0.0643579120466549	0.0970680295328239	0.507318621880298	11.9141062636552	0.0443470454969494	0.166623402058847	0.266151362587635	0.790122639400024	0.848126983512625	0.606126182921972	0.059312512521043
SNX7	0.280803124761587	0.0768473067055636	0.000258146126912087	58.7750352207507	0.166274610807937	0.1706707393779	0.974242048836335	0.329936371042851	0.43306530063204	2.48464126275497	0.372201067177164
AGL	0.0448573576905194	0.0347505442526745	0.196759512165821	408.00605351475	-0.0902346742512812	0.0676031965552351	-1.33476934300814	0.181951850163161	0.267652898484187	0.436882035806787	-0.286048929477375
ENSG00000228084	-0.142079760288704	0.0968865081317267	0.14252421464448	13.3176276826749	-0.263188618922666	0.147407266565902	-1.78545213580093	0.0741880084821429	0.126812849068784	-1.18553405138562	-0.72988055715138
SLC35A3	-0.0307580385695003	0.0222451891581103	0.166762173765569	715.831373943243	-0.235328986764398	0.0369735481370296	-6.36479317300661	1.95553064572537e-10	2.52766049878482e-09	-0.219379474255221	-0.658387617740851
ENSG00000288826	0.0155040725678837	0.0466527557439044	0.739640700142366	216.639936194101	0.357586669692246	0.0831527140685286	4.30036077232005	1.70520276339085e-05	7.96873932935023e-05	0.182126626556267	0.863142991916833
MFSD14A	-0.0132664641521806	0.0180928545711212	0.463410058422243	861.307711542963	-0.0494476602792782	0.0331798853801681	-1.49029026811628	0.136147930249818	0.209921328136988	-0.0675711440971803	-0.181381951030878
ENSG00000241073	-0.0356015732377954	0.0554774501804819	0.521048165896709	137.88328638489	0.0862930170421914	0.0604083354786404	1.42849519620854	0.153149376315209	0.231639790347586	-0.261416222492613	0.166953589228861
SASS6	0.108266801318722	0.0276590388610632	9.06529231123795e-05	286.354270447951	0.229191577612124	0.0448847640374525	5.10622217866364	3.28663233598428e-07	2.24584347479744e-06	0.987208811646729	0.53365757421475
TRMT13	0.0036483254229919	0.0188433758749184	0.846478798192871	1130.49346778056	0.0372876737614485	0.0355809400703679	1.04796763907039	0.294653516781764	0.395679568967572	0.0792313048486975	0.0411968664530893
LRRC39	-0.148979132063538	0.0485602963603143	0.00215553904893013	215.404952019085	-0.374436286658441	0.0832547457133111	-4.49747679186742	6.87646644023854e-06	3.50169881540104e-05	-1.24541328714156	-1.01536253063235
DBT	-0.0409678579506591	0.0254772125350641	0.107830878960497	479.612915671774	-0.182461770354694	0.0393325283345983	-4.63895350948477	3.50177807598381e-06	1.89589756803582e-05	-0.307989887159747	-0.522720618330719
ENSG00000285530	-0.123169810258714	0.0586585096534462	0.0357484311447309	193.459192022622	-0.348918867004733	0.0611974588961369	-5.70152541132323	1.18740030211567e-08	1.07167748812971e-07	-1.02141572395924	-0.949880139233508
RTCA-AS1	-0.0199853564802273	0.0359621250550472	0.578393073604879	327.478452253536	-0.231907306293417	0.072633226771002	-3.19285424320434	0.00140874035105741	0.00413028619865482	-0.125884009508683	-0.649606956416813
RTCA	0.00113933904520835	0.0336923632989714	0.973023922343215	442.422597423799	-0.67911384071875	0.0544774445375824	-12.465963601693	1.14479548746062e-35	5.91442977748971e-33	0.0574559618570768	-1.79722116352594
CDC14A	0.0498830615203871	0.0863476861211753	0.563466653764005	79.1143342871023	0.400870061570208	0.171316540065194	2.33993788000656	0.0192869475748425	0.0406959367826102	0.480499819322355	0.974216135145502
EXTL2	-0.000676555644273569	0.0433804577964496	0.987556806726043	205.109244690821	-0.0353444830436809	0.0639783163069909	-0.552444720084308	0.580643698591537	0.672193550437096	0.0416959202521229	-0.145190604717597
ENSG00000273204	-0.00163770773698472	0.0665053454601281	0.980353915053294	46.0758980867192	0.311755765935021	0.11271783224309	2.76580696888032	0.0056782135075737	0.0139673729751297	0.0333541386182232	0.745532464727133
SLC30A7	0.0300635168957824	0.0202618912505989	0.1378760977322	800.741093963018	-0.0592437280550768	0.0267586515750818	-2.21400274557354	0.0268285900652922	0.0537044302011468	0.308487174710168	-0.206520462407409
DPH5	0.0883021571905508	0.0274825378603968	0.00131343591933317	394.37608560952	0.0518067919342081	0.0375665426219024	1.37906733807341	0.167873993079324	0.250313425573675	0.813936857105219	0.0784555937012646
DPH5-DT	-0.0511663418713543	0.0655327415033941	0.434934700022304	119.17585105255	-0.113232607068165	0.101066692016713	-1.12037511873289	0.26255394320744	0.361778241149571	-0.396501920279612	-0.345065854327796
ENSG00000233359	0.431674770476599	0.15471476325714	0.00526863895530653	78.3866742749482	-1.36523859172544	0.472420528968282	-2.88987990150847	0.0038538902972619	0.00994625729306967	3.79404726919845	-3.55794345063722
RNPC3-DT	0.236894885829356	0.078780542426151	0.00263819990740501	40.2239836292412	0.485162683307473	0.132526841442797	3.66086355055015	0.000251366607182553	0.000888565060305899	2.10356427829082	1.19052650365223
RNPC3	-0.0311862610444958	0.0162039606780973	0.0542785051866466	1685.98955399828	-0.0314195618958874	0.0440233340307577	-0.713702462288193	0.475411183516851	0.577710995565132	-0.223095991551735	-0.135118535272594
AMY2B	-0.0414445289469011	0.0355293887818886	0.243418070023193	406.76476627499	-0.710619150006621	0.0577619649210542	-12.3025446066084	8.77649856154956e-35	4.15640344377385e-32	-0.312126886279885	-1.87806958087876
PRMT6	0.132483451598323	0.0640701056144882	0.0386598802880912	68.1263137965768	0.338186957078443	0.116652421615855	2.89909932767721	0.00374236317731453	0.00968628356004788	1.19738367374075	0.813359761808081
SLC25A24	0.0942924848437222	0.0552081367162029	0.0876464683522064	181.553763786402	-0.105091038901735	0.142676136753356	-0.736570538655709	0.461383556605171	0.564487137177005	0.865926553197244	-0.324173093205805
EEIG2	0.0527990120620694	0.0849859634848449	0.534423672383023	38.2201708602488	-0.145359276301452	0.174389266572534	-0.833533388598733	0.404543975419663	0.510025159870579	0.505807179997556	-0.427508795566551
HENMT1	-0.00195064424279224	0.104097450583274	0.985049606528645	18.4242445632556	-0.155456003982076	0.17917110071004	-0.867639945091683	0.385591471717164	0.490724810938081	0.0306381813659651	-0.453418855549208
ENSG00000285923	-0.153718471938801	0.0965558214149839	0.111380971405846	17.5979000406048	-0.317285462692922	0.150012733335748	-2.11505687309086	0.0344251003228516	0.066220640347997	-1.28654573499043	-0.868703006493013
ENSG00000290126	0.193756383821158	0.074883987271034	0.00966974314772261	26.7275522427437	0.449971563149985	0.115371135926964	3.900209177405	9.61096134542114e-05	0.000377464362999505	1.72916779463871	1.10021961779978
FNDC7	-0.0713046520564901	0.0993410280903001	0.472895126471129	29.485860109252	-0.08180395640042	0.174013306630359	-0.470101729485485	0.63828233860567	0.723494155367866	-0.57128111216202	-0.26441415709148
STXBP3	-0.00738891574978884	0.0118927766072555	0.534405924145261	2840.24764263512	-0.0843833272268529	0.0246098570328457	-3.42884264277644	0.000606160859611447	0.00195099801689929	-0.0165602523899894	-0.271033296969705
AKNAD1	0.075680944753366	0.041134708049878	0.0657929323372962	130.603034123549	0.317877304423681	0.0626501538313347	5.07384714935359	3.8985225059691e-07	2.62192939661803e-06	0.704398107822492	0.761241458219321
GPSM2	-0.0139875381620295	0.0136685180563562	0.306147224833475	2607.85974042195	0.00729923031906296	0.0310841247877701	0.23482180595076	0.814347042205274	0.866288571267663	-0.0738293023820705	-0.0357589941937013
CLCC1	-0.00646450426078358	0.0195087192344414	0.740368895186657	755.822102173061	-0.0904562110041214	0.0326326894638018	-2.77195084102587	0.00557214508281029	0.0137486577978262	-0.00853734026231704	-0.286617433525025
WDR47	-0.015040367494225	0.0258773872011578	0.561094468434273	415.462139848075	-0.0257100300079733	0.0536387152358235	-0.479318527577307	0.631712043483929	0.717668996425502	-0.0829667453045182	-0.120466826484545
TAF13	-0.0260538708965327	0.0395366439656433	0.509908396457327	158.9504219277	0.151970063956694	0.050163859880557	3.02947309713694	0.00244980721360764	0.00669875913148303	-0.178552283850364	0.335492969398943
TMEM167B-DT	0.118703619498887	0.0550982504686403	0.0312088895518166	47.0250344686287	0.176883335010704	0.0903131411952317	1.95855589418966	0.0501648191530759	0.0911819113493717	1.07778933357648	0.399425004390072
TMEM167B	-0.0653305761319972	0.0407088319117336	0.108532187585005	198.797652826151	-0.0177832076920656	0.0474557819449926	-0.374732160407316	0.707859671689824	0.782182872683895	-0.519432463853003	-0.10012514270603
ENSG00000270066	0.0299222673884526	0.0710662926441449	0.673720576281218	72.4798498111218	0.193112286598544	0.189318913532992	1.02003694715315	0.307710938374555	0.409344864883567	0.307261278668349	0.441071478613944
ELAPOR1	0.0084347709166051	0.0550120707610052	0.878141339173515	211.084500278754	0.594624010374306	0.106468299076587	5.58498647514381	2.33718402091395e-08	2.00941252509138e-07	0.120772579547127	1.47142439847467
SARS1	-0.0375075431424653	0.0257665271910832	0.145484054697185	622.836456052403	-0.127592738595936	0.0496062266262649	-2.57211135120647	0.0101080375243395	0.023110088742452	-0.277958021512884	-0.381916592607823
CELSR2	-0.0509933129635164	0.0296667044987614	0.0856374036922991	652.010312355171	0.490897534889123	0.0760128274536891	6.45808807978105	1.06034025510996e-10	1.44160614109807e-09	-0.395000212717945	1.20524318743061
PSRC1	-0.0451517194830653	0.0277379380928885	0.103568035754005	722.349211817774	-0.145393680623302	0.0815235284620439	-1.78345667031568	0.0745119953162533	0.127277327737381	-0.344301371631845	-0.427597083383258
MYBPHL	0.157068479624361	0.0549599106116269	0.00426490194155718	84.9220509733206	0.176781812050488	0.0973741018631386	1.81549106659755	0.0694484775870834	0.119840799026537	1.41075566430473	0.399164477804428
SORT1	-0.0188698042741892	0.00886340518412201	0.0332578577204429	11833.9154052845	0.196764220213993	0.0397509796374807	4.9499212851717	7.42435029935458e-07	4.68112974311007e-06	-0.116202198508578	0.450443011849463
PSMA5	-0.0456529238196261	0.0318275222185004	0.151462395668262	297.540410701058	-0.126462147573328	0.0513678858004219	-2.46189123034316	0.0138206573133652	0.0304626226936734	-0.348651294148021	-0.379015288131932
ATXN7L2	0.12745083998961	0.0859409026306153	0.138072922559812	28.6187302268446	0.446489495118662	0.137438600826842	3.24864697714138	0.00115955286980806	0.00346876467953714	1.15370593802496	1.09128399089084
CYB561D1	-0.0577208193086422	0.0532192421498416	0.278105272036011	173.080900492283	0.554895406901392	0.0652539106526412	8.50363451556495	1.83745402646869e-17	8.24388255191175e-16	-0.453387838669439	1.36947349600696
GPR61	0.0510717966962781	0.151730233330341	0.736421436797808	10.1123041726926	0.38473169284235	0.239176037198854	1.60857123208576	0.107710128869609	0.172846200740089	0.490816780948945	0.932802113198227
ENSG00000290117	0.42918813531952	0.0874017256845889	9.08340599222501e-07	21.8241108467419	0.75742972724755	0.143669410863256	5.27203197045519	1.34921567319519e-07	9.95791255943931e-07	3.77246591111701	1.88921380739377
GNAI3	-0.0380625669235658	0.0303178940620503	0.209315845176488	427.17807257918	-0.0149563936232821	0.0485865564481491	-0.307829875518002	0.758211787329314	0.823020896284722	-0.282775039775314	-0.0928710179639568
AMPD2	0.0181935547764415	0.0830276438761499	0.826551529269295	68.5583754316447	0.570804129858997	0.147561691698722	3.86824062050206	0.000109623462112342	0.000424196543705942	0.205468482087959	1.41029820467668
GSTM4	0.00720934857173572	0.0802102262337328	0.928382045078197	52.6055821206095	0.0573516025242655	0.162091853970183	0.353821621010119	0.723472569087695	0.795465247854881	0.11013721217112	0.0926845973473225
GSTM2	0.416859856255685	0.185663837469875	0.0247527357965746	11.2202427692002	0.427946820592639	0.382811285059625	1.11790544661186	0.263607378596595	0.362877852054367	3.66546951309408	1.04370007812174
CSF1	-0.0009959663524739	0.0410189484935315	0.980628755019449	334.578460288479	0.313430858668139	0.0882550095256935	3.55142286372867	0.000383154284038135	0.00129972092888304	0.0389237737837937	0.74983106072422
AHCYL1	0.0235148083226198	0.0272181298909629	0.387621312256844	641.65374290691	0.191139118017783	0.0556668041880407	3.43362836803279	0.00059556012562534	0.00191977776172933	0.251651323947696	0.436007965176662
STRIP1	-0.079814059899766	0.0338123505206593	0.0182503088668505	257.673915477672	-0.047773558724406	0.0499137204199685	-0.95712277751377	0.338505288173891	0.441611652384651	-0.645133754840221	-0.177085898579445
ENSG00000258634	-0.0288767987674575	0.0612941120970082	0.637556014293765	43.4045843596287	-0.107899760500286	0.106418889273925	-1.01391549222571	0.310623078317819	0.412285937114869	-0.203052306319317	-0.331380789342116
ALX3	-0.0714662193538544	0.0918924788169902	0.436736661038128	11.84630869736	-0.176640980110847	0.1484155643261	-1.19017827350459	0.233976330682341	0.329157724383466	-0.57268334509062	-0.507783400141311
RBM15-AS1	-0.0219939813936787	0.0515480221521718	0.669619891178606	78.5246210155778	0.0539456175467957	0.0860298946338143	0.627056650207639	0.530622101564865	0.628833360645896	-0.143316745221883	0.0839442135459826
RBM15	0.0909391945932002	0.0403157796990534	0.0240911505802218	211.98096719007	0.342950470471571	0.0497087736319885	6.89919395337638	5.22984279639391e-12	8.95216765418874e-11	0.836823547297276	0.825583813168896
LAMTOR5-AS1	0.0430137973550406	0.0316197094746472	0.173719937428183	479.317644783545	0.357973296895784	0.0468992205742665	7.63281974652268	2.29673909043429e-14	6.15677747685759e-13	0.420881885711807	0.864135148420551
SLC16A4	-0.142528021726838	0.0615398208164397	0.0205566746408265	157.227368965178	0.511735874012113	0.0844415337221037	6.06023897784982	1.35919453923237e-09	1.47967630351285e-08	-1.18942448564694	1.2587181977205
SLC16A4-AS1	0.0938974432423467	0.0696967739421302	0.177906822497314	82.9782125891808	0.553272560026652	0.109449414506418	5.05505271564707	4.30271904006006e-07	2.86999440195555e-06	0.862498010722052	1.36530897249031
LAMTOR5	-0.121145832049874	0.05340417705611	0.0233005087741968	164.37483700525	0.0912848426473708	0.0765699161137928	1.19217634392742	0.233192107044605	0.328216976224178	-1.00384973791191	0.179763531711648
KCNA2	0.0673988737465822	0.105520932071269	0.523001745039123	50.4936658008486	0.563756021726369	0.277214159411293	2.03364800313083	0.0419870982290612	0.0783449751239207	0.63251850797668	1.39221146308504
ENSG00000232811	-0.123863711870984	0.108533141909739	0.253764891990595	15.3883604875754	-0.0856256777633655	0.150664310201287	-0.568320909238358	0.569817083715699	0.66262952460739	-1.02743805462767	-0.27422139691047
DRAM2	0.01543751181177	0.0245318313402072	0.529162534367934	397.750271836243	-0.0991549659267183	0.0467252701885007	-2.12208437804006	0.0338306530118898	0.0652760076052184	0.181548949727492	-0.308940038328107
CEPT1	-0.0225787181910974	0.0222159068101642	0.309471718168797	655.909626353017	-0.163641474577497	0.0355410796720555	-4.60429103694792	4.13873343080483e-06	2.20710873512016e-05	-0.148391640979133	-0.474424278377501
OVGP1	-0.0480594484804939	0.0999646571861174	0.630683954323269	27.9360912017521	-0.557883517641509	0.176781129224731	-3.1557865937846	0.00160065927347239	0.00461597428170346	-0.369537378015277	-1.48612186066211
ENSG00000260948	0.0346538740127138	0.0823007798319114	0.673708539691867	21.0596271677085	-0.168715600290812	0.132569932236096	-1.27265359078818	0.203140992795103	0.293355140281527	0.348326610093436	-0.487445418072477
ENSG00000243960	-0.310298753663729	0.0655200607914341	2.18047395337687e-06	20.4791082004131	-0.61105626987875	0.110513306469119	-5.52925515851341	3.2159330043163e-08	2.69162699021054e-07	-2.64549665257052	-1.62257292119271
WDR77	-0.170292624133636	0.0631964746841474	0.00704617878625395	45.846582670798	-0.423293055452415	0.0869718036516892	-4.86701479881512	1.13296548277382e-06	6.86422477463073e-06	-1.43039181244768	-1.14073798395273
ATP5PB	4.95965658894247e-05	0.0396056607714684	0.999000841721143	289.244700799473	-0.216496482439739	0.0526318906307386	-4.11340880681377	3.89859090832157e-05	0.000166793165360036	0.0479981519343815	-0.610059948409735
C1orf162	-0.0482791104326875	0.0847291362167307	0.568809764014129	30.939734923774	-0.487831966249929	0.167574557191689	-2.91113385244932	0.00360119707842294	0.00936052839669455	-0.371443810985013	-1.30635669754722
TMIGD3	-0.0199904282211701	0.0606941780571675	0.741881185629051	214.812439097022	-1.09996475115547	0.222606811561921	-4.94128972710926	7.76074838563103e-07	4.86802793328268e-06	-0.125928026845553	-2.87720199276989
RAP1A	0.00665173703107394	0.0155067869408093	0.667954882661579	3096.14754855539	-0.306517739955603	0.0386274201826043	-7.93523715812743	2.10093476586986e-15	6.70764734519012e-14	0.105297734897942	-0.84107104980115
INKA2	-0.073984317349825	0.0419480688322714	0.07778045977186	480.319459569486	-0.242310001951449	0.0558728596253207	-4.33681045817883	1.44565184354171e-05	6.85017184006187e-05	-0.594537767272543	-0.676302186495977
DDX20	0.0123697487904249	0.0610345110075775	0.839394452969587	47.8487516521422	-0.0820997235003589	0.0974061234660457	-0.842859982298521	0.399306756668811	0.504836259308901	0.15492401760418	-0.265173149860496
KCND3	0.476717503620723	0.170103232150607	0.00507052632933944	55.7923970394612	-0.316332052311577	0.461848067808087	-0.684926655237244	0.493390204789373	0.594726357568865	4.18497046120071	-0.866256380125529
CTTNBP2NL	0.0134887830960897	0.033862974398818	0.690383804255989	376.511466961719	-0.111750623185596	0.0729389520671611	-1.53211171834081	0.125494868512009	0.196020340198006	0.164636049539071	-0.341262811153285
WNT2B	-0.0795911294328372	0.0422666118793873	0.0596904314338984	241.488114013788	0.039340879368502	0.0705131974645481	0.557922215742399	0.576897500659587	0.669006916033734	-0.643198954626221	0.0464657696183763
ST7L	0.0202402634910147	0.0173076921286991	0.242227425386081	1184.61480012253	0.0243310949201033	0.0227121496563365	1.07128102307635	0.284043089928437	0.384428883082474	0.223231744837572	0.00794790247503762
CAPZA1	-0.0208237452938285	0.0195683112115843	0.2872578156474	976.250520524402	-0.202098934555555	0.0318937638700834	-6.3366285452789	2.34847256647924e-10	2.98354014798097e-09	-0.133160335971894	-0.57311319287841
MOV10	-0.0658488021702776	0.0796449073470606	0.408361869912202	45.1874432119219	-0.738547878665727	0.17604517970152	-4.195217840772	2.72609456975649e-05	0.00012125537782358	-0.523930116702243	-1.94973983461705
RHOC	-0.156741378463132	0.112842530816811	0.164824387932185	29.5746104393147	-0.671923129700598	0.185284786947512	-3.62643442438123	0.000287361752010031	0.00100291310338158	-1.312781360254	-1.77876847670585
SLC16A1	-0.0902347235010663	0.0354710122373427	0.0109622326227235	416.401617669345	-0.601997374955276	0.074178863968145	-8.11548388249509	4.83852929279713e-16	1.75889308982726e-14	-0.735574072144402	-1.59932613091884
SLC16A1-AS1	-0.0242518368687954	0.0199266914617362	0.223584103951006	1606.68442834662	-0.158051568318242	0.0395022367173078	-4.0010789629285	6.30543103216069e-05	0.000258230347507345	-0.162912538101239	-0.46007955095134
ENSG00000287807	-0.0688586372663971	0.0552852457759168	0.212942276842499	148.948601376518	-0.292908588229936	0.0691828088680775	-4.23383486479241	2.2973967071437e-05	0.000104281992705253	-0.550052295820696	-0.806147463795977
LRIG2-DT	-0.0807225938413624	0.0376563455765849	0.0320597304226872	452.637544948808	-0.0267508847273129	0.0599172096351585	-0.446464127588744	0.65526201936582	0.737883894859173	-0.653018866681787	-0.123137851104043
LRIG2	0.00277380464027546	0.020152538524251	0.89052457864961	931.382310581265	-0.321412491754126	0.0294034538644454	-10.9311135091778	8.18379614830889e-28	1.50027462938192e-25	0.0716413911825365	-0.879293722010792
MAGI3	0.141156501747317	0.110974663696114	0.203383590417917	43.4165155788187	0.358156296574857	0.243430991796172	1.47128471166377	0.141214136098708	0.216409870233427	1.27265655822118	0.864604759250077
PHTF1	-0.0134199981067964	0.0924985863193208	0.884645120871855	46.6201813610176	-0.706341432556582	0.200594259656273	-3.52124449506646	0.000429526381368119	0.00143870241177703	-0.0689036561236391	-1.86709217124414
RSBN1	0.0498992052105343	0.0271671505457566	0.0662471285956619	492.707214939993	0.135235632312318	0.0416172794521828	3.24950679363125	0.00115605316851239	0.00346085170675464	0.480639929445398	0.292549340393922
PTPN22	-0.00839450509669887	0.110356786570213	0.939365827305257	21.0415024111299	0.0595549304397079	0.15449238259352	0.385487811372559	0.699876035180489	0.775235475192262	-0.0252877023002714	0.0983387419629219
AP4B1-AS1	-0.131166586446246	0.07867268448789	0.0954658330165982	71.7169047078505	-0.0196068055046355	0.0959067089360027	-0.204436224766286	0.838012624622841	0.884168403811797	-1.09081926710026	-0.104804830046573
BCL2L15	-0.181285427849222	0.0792906912816971	0.0222344132965766	22.1132381414512	-0.495839828171803	0.120206239385184	-4.12490924520942	3.70880972921928e-05	0.000159474141421083	-1.5257976996482	-1.32690634385756
AP4B1	-0.126837116214641	0.044472303202424	0.00434386242764237	139.631721426254	-0.366113898582711	0.0900685050379677	-4.06483818542762	4.80657977686288e-05	0.000201642171790687	-1.05324405342034	-0.994005752370925
DCLRE1B	-0.0736843582737681	0.0759895253779079	0.332213664853568	17.0308569415386	-0.12054539686732	0.124554011481422	-0.967816254439143	0.333136144482441	0.436136084260532	-0.591934440358365	-0.363831817749813
HIPK1-AS1	-0.05434176559304	0.0645873881246552	0.400141771754399	51.7127175871722	-0.0397674066768169	0.0860071401582499	-0.462373316955387	0.643813630823451	0.728117982879537	-0.424061233194064	-0.156540640120966
HIPK1	-0.0242914623532652	0.0301124030665021	0.419843424240164	395.103006732642	-0.000548727717647604	0.0466550407471992	-0.0117613811682406	0.990615991901085	0.993035069684279	-0.163256445315396	-0.0558982977289206
BCAS2	-0.1589441149201	0.0378286635262434	2.64936020215124e-05	219.955607968933	0.00401463787161724	0.0633013991165306	0.0634209974447287	0.949431267364162	0.96459410507667	-1.33189877846532	-0.0441878624393226
DENND2C	-0.00212549862271288	0.0543598908309988	0.968810266567756	68.5404421813884	-0.22004051007337	0.0944745077296925	-2.32909930267055	0.0198538056286948	0.0416907910042639	0.0291206306410693	-0.619154575052363
NRAS	-0.0953078975513746	0.0471303592198979	0.0431537549111544	112.146858393717	-0.187031792035018	0.0685507835783247	-2.72836840473632	0.00636484800006129	0.0154183423633198	-0.779603846869302	-0.53444813437401
CSDE1	-0.0112872837471142	0.0185675299322472	0.543250859583272	1193.29526300378	-0.0443821791548751	0.026687848567439	-1.66301075347918	0.0963102829622284	0.157535643694045	-0.0503939555144791	-0.168382994940761
SIKE1	0.0359870172550571	0.0387127865119589	0.352583433214661	179.256511112445	0.0985015793948709	0.0540742302370303	1.82159928977438	0.0685158087855586	0.118615558893683	0.359896880707912	0.198283005339286
CASQ2	-0.164941988868146	0.125637392929584	0.18923634800632	14.3452163444488	-0.64882307759449	0.196903783234392	-3.29512753354332	0.000983770217305548	0.00299772983643294	-1.38395396840008	-1.71948949497989
NHLH2	-0.0234313793381896	0.0547428741314113	0.668632112749899	70.1789774913182	-0.331536398887658	0.0815877031134846	-4.06355843142817	4.83302165635618e-05	0.000202651712295171	-0.155791836172686	-0.90527352946782
LINC01649	-0.224809787388647	0.119178600178058	0.0592509300872351	26.164359668639	-1.15869680223726	0.146049184880308	-7.93360677217645	2.12871383172331e-15	6.77097800691244e-14	-1.90354301777897	-3.02791923647193
SLC22A15	0.00911340970551824	0.0137997621366172	0.508994996874516	4435.48339271751	-0.260708549044538	0.0445457297972277	-5.85260473296283	4.83933305329559e-09	4.73355073009963e-08	0.126662445082809	-0.723516241767616
ENSG00000237993	-0.0756648093900439	0.0717080171572374	0.291343367439063	72.6686615289073	-0.0908009249721121	0.0797892341397143	-1.13800973215404	0.255116418543865	0.353616245508484	-0.609122657367793	-0.287502032958625
MAB21L3	-0.0558700571626029	0.0646878485062164	0.387759828486588	37.0488439771404	-0.140880587448646	0.120344513244068	-1.17064404226663	0.241741886433042	0.338351319415231	-0.437325184490537	-0.416015656354475
ATP1A1	-0.0437574172724993	0.0255570398959935	0.0868695234555423	848.255719595164	-0.0431621334302458	0.0741533625903435	-0.582065761045696	0.560522386612408	0.654500920832734	-0.332200305983226	-0.165252133249067
ATP1A1-AS1	0.00965173798990907	0.0240743938451276	0.688484162155479	728.933023843617	0.12311602868152	0.0518905267130102	2.37261088835029	0.0176628603993069	0.0376888744615498	0.131334564125981	0.261448208723052
CD58	0.354689590677568	0.167114474640069	0.033801235363698	15.3909267704046	0.633914251756034	0.262105270608427	2.41854828132424	0.015582577475786	0.0337910694841711	3.12589748957454	1.57225038320309
TTF2	-0.0198634308150756	0.0323709185948748	0.539466714377396	414.365012871078	-0.168249705665345	0.0629577956311148	-2.67242053154404	0.00753062089425465	0.0178790635881002	-0.124825823939535	-0.486249846787077
TRIM45	-0.138197543540855	0.0884837007338193	0.118325258926022	27.8032715755062	-0.791473888538066	0.111316816491496	-7.11010172123032	1.15957458689058e-12	2.24654399226109e-11	-1.15184052399115	-2.08555770886422
ENSG00000271427	0.176789214180609	0.0853810604950213	0.0383970791311569	17.0791632960836	0.253711929948236	0.139536812012881	1.81824370421201	0.0690268928942492	0.11930440450802	1.5819107422324	0.596581307519325
MAN1A2	0.0149173140117373	0.0176632352804593	0.398367553858032	1765.80285390323	-0.0354272090943546	0.0354258120389288	-1.00003943608757	0.317291423481866	0.41943874381192	0.177034184075713	-0.145402894976667
GDAP2	-0.00647753089371946	0.0285475727377552	0.820499142079358	438.018301063826	-0.0646871929074496	0.0374970433888628	-1.72512782505574	0.0845044390436227	0.141135989542978	-0.00865039763190523	-0.220489394253429
WDR3	0.0321566827895384	0.0477405344908521	0.500583519565485	116.052286689316	-0.0215508149699651	0.0667428505589311	-0.322893235597371	0.746776099370218	0.814261046185907	0.326653636544514	-0.109793515831395
WARS2	-0.0914550184786369	0.036666365462396	0.0126224224392861	252.661949399909	-0.325727399951979	0.0471153739111567	-6.9133994471993	4.73175115115218e-12	8.20667603011124e-11	-0.746164939405716	-0.89036656994355
WARS2-IT1	-0.308334783984364	0.106454127583081	0.00377459071676821	11.061813743962	-0.453934718588008	0.146300983417892	-3.10274550439209	0.00191734443687925	0.00540757738698995	-2.62845147696813	-1.21937012645719
WARS2-AS1	0.103288306891189	0.0313146827561884	0.000972379804814024	1012.71999274401	0.436175290619755	0.0753939360053435	5.78528345554	7.23901583451482e-09	6.82244228649216e-08	0.944000755715725	1.06481584539921
ENSG00000227712	0.141541514528236	0.0871072548847955	0.104181578114987	48.8648064288362	0.281872407681476	0.128597628629079	2.19189428830367	0.0283871406030008	0.0562889462829218	1.27599806116233	0.668846271999719
ZNF697	0.160498938605443	0.18335093210019	0.381375485818122	16.2005153198257	1.71210017530176	0.34471719656728	4.96668049157682	6.81086629930843e-07	4.33439565274018e-06	1.44052841301041	4.33907373777717
PHGDH	-0.0552270925278757	0.0341968268004183	0.106315651874561	524.310432344539	0.566311497054488	0.0843738225350101	6.71193363106789	1.92062055257287e-11	2.96600179355207e-10	-0.431744932809364	1.39876928272029
SEC22B	0.0990064296948347	0.0291235417018655	0.000675011304186782	431.396123065477	0.179228298171118	0.0441386255883259	4.06057723325489	4.89515405724647e-05	0.000204753389406268	0.906838599147544	0.405442611090512
ENSG00000290569	-0.0176345681291507	0.0569022204154703	0.756629384687337	162.806103307285	0.213099942552545	0.278004173596554	0.766535048001834	0.443358006063531	0.54754151723123	-0.105481657746765	0.492363479454441
ENSG00000290999	0.0806586995477392	0.0574477934482572	0.160308495549822	154.837845716517	0.22129924266319	0.122124757707946	1.81207518292412	0.0699745803969496	0.120653375732855	0.747599744521459	0.513404391362
NBPF26	0.0382475641023361	0.163986384218775	0.815577983154868	12.3516928721083	-0.404642531467744	0.363862202272053	-1.11207629960201	0.266105345961908	0.365372476709718	0.379516031845596	-1.09287730963959
ENSG00000234998	0.7660064276019	0.133626139937621	9.89847086843928e-09	11.7392281511898	1.71122754269155	0.223450340724928	7.65820064153811	1.88556149834293e-14	5.16648808961385e-13	6.69569176249846	4.33683440202517
H2BP1	0.472581202048189	0.124648292470018	0.000149850485898892	15.8026462359902	0.531906282265028	0.2239018529981	2.37562251112563	0.0175193755158321	0.0374389362207848	4.14907174678112	1.31047917456754
SRGAP2C	0.0278233368611571	0.0298387693985264	0.351100962351773	467.239436037989	0.197537373995055	0.0611210661007299	3.23190327978746	0.00122968670468586	0.00365115441103957	0.289044785923649	0.452427066632041
SRGAP2-AS1	-0.0612121655833675	0.0923070707214152	0.507243290032277	35.41331648702	0.00273590750743019	0.118596574558124	0.0230690263831298	0.981595212473862	0.987077962053039	-0.483689024561816	-0.0474693197080287
LINC02798	0.226777234953507	0.0820488525912764	0.00571098965051299	141.059194792527	0.794619715057557	0.185376942655629	4.28650782386516	1.81503812861549e-05	8.43176704489523e-05	2.01575379034162	1.98465015522761
ENSG00000290735	0.174879580325587	0.12763817775269	0.170649542860873	13.4033743457854	0.580587578236781	0.23426458308276	2.47834124389035	0.0131994836879576	0.0292105396412239	1.56533714400575	1.43540433235724
H3-7	0.217577106365676	0.0884336714535276	0.0138804542103756	35.7182443369735	0.913401567249537	0.131742296076686	6.93324463327903	4.11296038309479e-12	7.19198580219313e-11	1.93590642355598	2.28946623153432
NBPF15	0.015529293219124	0.0723366879541048	0.830016244905807	69.978891878492	-0.206813634555665	0.156547883462501	-1.32108866617289	0.186471801678591	0.272935932934264	0.182345515082762	-0.585211980096124
SRGAP2B	0.201507642779706	0.0748893954329009	0.00712944445496471	84.0944129590478	0.405534073135336	0.160868504303291	2.52090410669057	0.0117053746475502	0.026282751529841	1.79644050840623	0.98618484651762
LINC01145	0.20579569389764	0.122123986064978	0.0919620692329578	20.2738104432134	0.557070605120445	0.277143609844978	2.01004311602943	0.0444266257226357	0.082177448404602	1.83365624807123	1.37505545464867
NBPF20	0.078263929759556	0.0673655309003457	0.245324820299366	51.3401509580768	0.0670554924362938	0.115054313091728	0.582815981725374	0.560017185117078	0.654145631343485	0.726815680492492	0.117586563374221
NBPF25P	0.0278296662412203	0.135133075226401	0.836835694387323	11.3033620562727	0.0581132016748782	0.271692927881662	0.213892949396865	0.830630538571457	0.878718047412806	0.289099718235367	0.0946390008233105
GPR89A	-0.0128005400153329	0.0342343961744502	0.708472212078942	229.234619583117	0.0195342600695678	0.0570465861152728	0.342426451779171	0.732029984734976	0.802132477006659	-0.0635274163281608	-0.00436165787319076
PDZK1	-0.10388149073357	0.0790224990656924	0.18865069574449	43.3264802126408	-0.0130131007496174	0.108844858387719	-0.119556412148226	0.904834550040447	0.93279261359533	-0.854013550272253	-0.0878841710851264
CD160	0.143307511246453	0.119121469470655	0.228962080835533	12.9747271477442	0.386272589380007	0.163779922830371	2.35848559887328	0.0183496717509969	0.0389544955401253	1.29132504125348	0.936756337079531
RNF115	-0.0329797956111894	0.018337344302495	0.0720971016607842	1224.46867965723	-0.266325080469202	0.0310432666583862	-8.57915770914062	9.55703679780138e-18	4.40372757745178e-16	-0.238661970985861	-0.737929294264494
POLR3C	-0.0293468070444389	0.0341963652027244	0.390790327556821	255.219515252997	0.0291275231332169	0.039917245314953	0.729697725967721	0.465574971444977	0.568188095072686	-0.207131480096742	0.0202564193168622
NUDT17	0.159178959588445	0.08510066215467	0.061417398773184	36.4360663385155	0.593347832239096	0.117176468010937	5.06371153108756	4.11171676659283e-07	2.74904545700554e-06	1.42907239392184	1.46814949069487
PIAS3	-0.0377043771862847	0.0469886844751737	0.422313530623981	95.4187600880886	-0.149485166523672	0.0708974791060196	-2.10846941821631	0.0349904053483162	0.0671414092046644	-0.279666332428618	-0.438096588614069
ITGA10	0.554672669341515	0.166487246026351	0.000863412633833615	16.4948772717467	1.17907702925497	0.252142437699151	4.67623395733887	2.92191240311952e-06	1.60851419311542e-05	4.86153869073349	2.97123832386188
PEX11B	-0.190982993047029	0.0487801454559173	9.0337223193926e-05	128.4136288238	-0.439748868222471	0.0652900285244451	-6.7353143835406	1.63575862139752e-11	2.55619145153129e-10	-1.60996228907591	-1.18296662568917
RBM8A	-0.0105935160669236	0.0348295541718994	0.76101127153986	264.026959558893	0.116171297292579	0.05724792767139	2.02926642095093	0.042431161525951	0.0790697205001572	-0.0443727872345628	0.243626750866347
LIX1L-AS1	-0.0335893678079361	0.0478990636802145	0.48314506504605	115.060278700823	0.116646694696765	0.0667876280073301	1.74653147861401	0.0807186421038266	0.135891392241349	-0.243952411691259	0.244846708029466
LIX1L	-0.036280685558508	0.0386807411034367	0.34826898413288	155.853660216788	0.0573361414729316	0.0714864920299112	0.802055603021353	0.422520795079897	0.526883925930161	-0.267310197782514	0.0926449214463645
ANKRD34A	0.515615473982966	0.122552568091042	2.58439448207852e-05	12.3472880491739	1.13238584291278	0.209043619156611	5.41698353425668	6.06129202365951e-08	4.77316248089473e-07	4.52256362384833	2.8514201533561
POLR3GL	-0.0507391197370934	0.0472952913098396	0.283353922536016	111.637584363294	0.0541261074197495	0.0757725105433893	0.714323796738337	0.475026980628196	0.577449910355089	-0.392794084880616	0.084407383751461
TXNIP	-4.10069559926396e-05	0.0280710611213454	0.998834429332987	1711.84430855252	-0.165065528987214	0.14264861093816	-1.15714781869676	0.24721197266694	0.344903185106273	0.047211809376805	-0.478078663871638
LINC01719	0.0861606781153852	0.0729122906081371	0.237323537250146	58.7516135849289	0.109401329801167	0.127090285811705	0.860815829490333	0.389339485291407	0.494439395510852	0.795351088053614	0.226253769309188
ENSG00000290578	0.117299802655571	0.0666173227473083	0.0782722070898023	49.3044234731665	0.31924865587564	0.10370849538002	3.07832694617556	0.00208166393821318	0.00582189771696136	1.06560569099822	0.764760598231956
ENSG00000287978	0.181984362582605	0.121459805600434	0.134052895511819	29.0214194858831	1.15793684851525	0.19581464135737	5.91343344138382	3.35048953806383e-09	3.3926741150347e-08	1.62699912507399	2.91698873247581
ENSG00000291242	0.0322075397453989	0.0284536634575428	0.257664094428231	658.154183344986	-0.302336938663861	0.0921848129367472	-3.27968272682085	0.00103923886557993	0.00314148642185679	0.327095021028375	-0.830342344851281
ENSG00000289321	-0.0787883871181583	0.0414974864919761	0.0576130956378858	286.491993122068	-0.160139809225423	0.0738303869512137	-2.16902302477761	0.030080935904045	0.0591658832750418	-0.636232001999136	-0.465438361139627
ENSG00000290557	-0.102645270440003	0.059699287859246	0.0855466985214739	87.529949904005	-0.374344150198648	0.127612102127701	-2.93345336341253	0.00335214010477532	0.00879240563789453	-0.843284468144118	-1.01512609153294
ENSG00000291243	0.143602027656982	0.0953475445521242	0.132043952151109	28.19060755173	-0.315246015039686	0.165388676580765	-1.90609188946342	0.0566382847984662	0.100964671427128	1.29388113159845	-0.863469408767265
NBPF12	-0.0178729932577977	0.0270295390591833	0.508458867116491	542.03058894377	-0.17304503597991	0.0712819679273483	-2.42761305574897	0.0151985490401447	0.0330510283909984	-0.107550935204818	-0.498555546219326
PRKAB2	0.036971548504664	0.0265344309635279	0.163516265850373	309.379140576237	-0.0897128492629747	0.0412562588427941	-2.17452701188499	0.0296655790621765	0.0584500701988959	0.368441568648823	-0.284709830595524
ENSG00000237188	0.0429169350564801	0.0320493852871164	0.180542150351488	690.831934655855	0.0470640221493531	0.0850150423827323	0.553596408709342	0.579855084373601	0.671508581271941	0.420041223605074	0.0662847742539556
FMO5	0.0434806678744333	0.0402914290711258	0.280518960030966	648.367441686377	0.156863842407257	0.113142975311103	1.38642140155797	0.165618265163214	0.247534479071415	0.424933827078437	0.348051304852443
CHD1L	-0.104460717764094	0.046930139960434	0.0260224233193501	69.9834593715235	-0.213040376213743	0.0868245220811735	-2.45368901673387	0.01413992055802	0.031053910291599	-0.859040627091546	-0.601190944267547
LINC00624	0.00418935592031543	0.0419778992402007	0.920503834755674	546.785284262595	-0.128189218160694	0.0790700048773799	-1.62121171434714	0.104972241313276	0.169268111430061	0.0839268762365958	-0.383447268861571
BCL9	0.0771660793050798	0.0373386770487835	0.0387668871980958	349.078160780613	0.391287963462742	0.0586267107069941	6.67422679430763	2.48539013718498e-11	3.78334075436309e-10	0.717287501937436	0.949626709286211
ENSG00000289419	0.117663307929032	0.0664222304631837	0.0764867813910802	26.3103762922356	0.160772630115246	0.112421052734852	1.43009361862526	0.152690151474522	0.231150274595021	1.0687605315661	0.358081972924021
ACP6	0.120876593372658	0.0603560142360262	0.0452066452557863	167.337245564037	0.737806099175697	0.0978769956308998	7.53809507964476	4.76886123031772e-14	1.19565169287775e-12	1.09664844410501	1.83885596904237
GPR89B	0.00600675242997012	0.0356969025595803	0.86637011055395	320.212806154062	0.0662282554781553	0.0637334634586651	1.03914414632602	0.298737702116188	0.3998099602307	0.0996999520491738	0.11546372121355
ENSG00000290705	-0.135996751722149	0.0853962773717704	0.111264042866055	66.3008473403585	-0.369445309611783	0.118419910456854	-3.11979048275324	0.00180979717783076	0.00514940455354417	-1.1327399831792	-1.00255476570678
LINC02805	-0.200593236593896	0.130412437982911	0.124013170592098	12.347736468129	-0.576715520973738	0.189001537080667	-3.0513800569124	0.00227792038784208	0.00630049719213491	-1.69336901910802	-1.53444824435452
ENSG00000227733	0.0308758973226269	0.0383282745182393	0.420494001382267	246.179478743306	-0.40417242891259	0.0902361114122038	-4.47905414569902	7.49745156956879e-06	3.78737931287639e-05	0.315537775937364	-1.09167094003279
LINC01138	0.0166951186458374	0.0345674791665697	0.629115738675036	495.907764428212	-0.300901299987641	0.126029359746546	-2.38754922339346	0.0169611312563408	0.0363965169023732	0.192463644363903	-0.826658231998987
ENSG00000291232	-0.0673558394819636	0.0643287375625687	0.295073400857428	85.327153814	-0.133160629676306	0.111526665357801	-1.19398019522146	0.232485715208569	0.327493097462687	-0.537009603563436	-0.396204825036446
PDE4DIP	-0.0299498707338543	0.0244270255345467	0.220162667484809	1044.39769552266	0.222567110325661	0.0769153894547508	2.89366161835008	0.00380778271794143	0.00983321532235434	-0.212365433855555	0.516657972940488
NBPF9	0.068450252597987	0.0601857097290693	0.255405639429321	73.4376003799279	0.155125027904607	0.114987231629252	1.34906307167017	0.177316708343558	0.261783214456991	0.641643362262936	0.343589187076519
ENSG00000274265	0.0160972847657254	0.0226096633084133	0.476486563926732	1044.69302771129	0.131373373382374	0.0685740201934144	1.91578928888569	0.055391921663439	0.0991159605835402	0.187275079807825	0.282638073723293
ENSG00000289614	0.125984012951004	0.113631603973681	0.267557139658386	13.3551152457023	-0.0426253291647207	0.205821688329107	-0.207098335995394	0.835933061611639	0.882569117692572	1.14097543372336	-0.163874594787236
ENSG00000272755	-0.00306669688818859	0.0563834189669682	0.956624407323404	58.769674946997	0.0667951721431029	0.0991728902585476	0.673522491569675	0.500614944741541	0.601733234129902	0.0209520270825448	0.116918533629869
LINC00869	0.0453594848411681	0.0425984394987287	0.286959363782084	187.67689918407	0.0929742136288178	0.104143412400344	0.892751749591323	0.371990130618903	0.476130610880006	0.441239967371342	0.184098768319668
H2BC18	0.0212670474697303	0.0707787027403539	0.763816837463751	106.511983611635	0.919428414820706	0.133126913076097	6.90640527580736	4.97088582085354e-12	8.55182970330292e-11	0.232143141692021	2.30493223071889
ENSG00000290791	0.0586051075986535	0.0607187453244079	0.33444980486024	142.653063305116	0.998946760177318	0.108214865306792	9.23114174143524	2.6776232242828e-20	1.79727552562195e-18	0.556197936547986	2.50899092805953
ENSG00000290792	0.143184865748321	0.0638540730432359	0.0249370564529514	112.766757143284	0.897124338646108	0.0996414127685158	9.00352889144881	2.18576458092827e-19	1.28944983876284e-17	1.29026060829687	2.24769586961047
ENSG00000264207	0.0626954952741699	0.0695488886960819	0.367344143266096	29.7177374120369	0.163562878232879	0.11276589975783	1.45046400183157	0.146929170665429	0.22368027776363	0.591698166996329	0.365242262711088
H2BC21	0.0926397261294318	0.0546457194965657	0.0900225571617626	153.344623621739	0.476945775765837	0.110114508317738	4.33136180737962	1.48189943100321e-05	7.00052740348397e-05	0.851582358982106	1.1694404078388
H2AC20	0.138434943521693	0.111748035469243	0.215414677345032	25.6305521961841	0.686694775181739	0.182768457004646	3.75718428899514	0.000171835951571721	0.000633159960740495	1.24903631685224	1.70769491247373
BOLA1	0.126048725646857	0.0570383283499308	0.0271124393603121	62.7096285975375	0.278272168226518	0.074409457424353	3.73974193414081	0.00018420927656021	0.000673078430363272	1.14153707134746	0.659607395486401
SV2A	0.0672094759405929	0.07877071844649	0.393532221501782	80.7486512133307	-0.155295569745752	0.262847756021123	-0.590819461792445	0.554641393538316	0.649589964857783	0.630874735725147	-0.453007151795485
SF3B4	-0.106539534336225	0.054607100433142	0.0510546901073092	71.6312506373378	-0.154132764666641	0.0800626746740383	-1.92515133043165	0.0542104288441017	0.0973389785532479	-0.877082552020139	-0.450023180126555
MTMR11	-0.0197764123640736	0.0680956223641794	0.771494026990455	43.8105362806044	0.0309590177574687	0.120010620939729	0.257968982370458	0.79643084568497	0.85301856314129	-0.124070595998106	0.0249563713283779
OTUD7B	-0.00446452730600047	0.012708656011527	0.725364685050794	3360.37287725315	-0.103759380062304	0.0319649653809656	-3.24603448887482	0.0011702466132851	0.00349658859269149	0.00882034033386526	-0.320755811736253
ENSG00000285184	0.0403306880746601	0.0360481672644139	0.263225488998244	465.155924010403	0.481001318337903	0.066763775416645	7.20452543817622	5.82463486038706e-13	1.19787936953847e-11	0.397595340443315	1.17984767587933
VPS45	0.0204056711314003	0.0202717782240063	0.314124682619323	839.953380775642	-0.0151826006794494	0.0392809437790634	-0.386513133819908	0.699116677550227	0.774529874296824	0.224667307873994	-0.093451506868797
ANP32E	-0.151901516162149	0.0623053862638898	0.0147681284855122	85.5515967716437	-0.327007881503416	0.118399439057931	-2.76190397611105	0.0057465376540321	0.0141110068361794	-1.27077648427327	-0.893652521080777
CA14	-0.133824423114482	0.0537715797446278	0.012819036442533	123.610983066657	-0.757806716446293	0.0952222015066703	-7.95829863682798	1.74420964971149e-15	5.66419625103451e-14	-1.11388647287666	-1.99916155399731
APH1A	-0.0492350011944396	0.0504922326862762	0.32951041205456	151.950678234996	-0.471161842866395	0.0702254534998504	-6.70927447791275	1.95594452943963e-11	3.01781884908744e-10	-0.379739929841609	-1.2635780953656
MRPS21	-0.0878646929451457	0.0481671653258561	0.0681276463630982	169.930465306136	-0.148915548263861	0.0793113772238099	-1.87760638481455	0.0604350316533606	0.106828082390684	-0.715004718435362	-0.436634843408516
PRPF3	-0.0436983765536276	0.0263526573614837	0.0972740412605829	594.921700616271	-0.16217549216691	0.0553208798345031	-2.93154217091397	0.0033728357002321	0.00883852994977823	-0.331687895108744	-0.470662297922712
RPRD2	0.00639176111509002	0.0156228758137852	0.682445485772579	1849.65757417465	-0.0302080741055044	0.0302238005330936	-0.99947966743719	0.317562383869939	0.419666776420323	0.103041419443128	-0.132009634813952
TARS2	-0.129438318818425	0.0326196340388995	7.24446828802343e-05	194.472995851685	-0.290905616108046	0.0569770562684353	-5.10566243958807	3.29637677391135e-07	2.2515996641993e-06	-1.07581973553231	-0.801007468991387
ECM1	0.0150397041348708	0.123785539247349	0.90329654315375	16.2527361920301	-0.17838104874038	0.24401808184383	-0.731015699297818	0.464769563728362	0.567611482235304	0.178096400647958	-0.512248736237444
FALEC	0.0724107449352589	0.0610825286708791	0.23583658812236	65.8503418495906	0.242156132831403	0.079679765495878	3.03911703710938	0.00237272657036999	0.0065141087436776	0.676016238825131	0.566927007045408
MCL1	-0.0683232535105876	0.0524084913689129	0.19234693221919	171.704535329522	-0.000770370064812987	0.116623585646124	-0.00660561121101654	0.994729523128843	0.996131785011668	-0.5454057321653	-0.0564670727510273
ENSA	0.00653045563268533	0.0359498525071849	0.855853806727133	582.086214343215	0.734303666662826	0.0897875810068011	8.17823198296438	2.8803883009368e-16	1.08166828508087e-14	0.104245140881569	1.82986808312881
ENSG00000288880	0.0152270230228139	0.0397704894257963	0.701814371161078	191.739700014884	-0.129822875878504	0.0661763829278881	-1.96177050081402	0.0497892095690578	0.0906413490595692	0.179722130093876	-0.387639534989618
GOLPH3L	0.0192396026940723	0.0488160548478602	0.69348913132232	154.877494556566	-0.0463471692015026	0.0924422957302566	-0.501363243257632	0.616115503453675	0.704220516115695	0.214547069518235	-0.173425520755451
CTSK	0.0788025844276776	0.087860155675011	0.369767355384731	28.450480626761	0.139215248483636	0.174921709601592	0.795871757717883	0.42610657816939	0.53011464179874	0.731490632200579	0.302761767327519
ARNT	-0.0689674544788492	0.0215290553360363	0.0013578718897947	798.851608978247	-0.195617145336006	0.0472978059572517	-4.13586087931451	3.53626393640336e-05	0.000152892179579408	-0.550996713911411	-0.556479729761866
SETDB1	-0.0788983973268232	0.0244283482978374	0.00123881843100196	555.233520570688	-0.225340676441407	0.0349569677356478	-6.44623063835177	1.14666126587963e-10	1.54663195585298e-09	-0.637186774032763	-0.632755776635469
CERS2	-0.00136402893586382	0.0281924773152315	0.961411224969558	583.018710084208	-0.105213674429922	0.0474701693021637	-2.2164166670694	0.0266629792656154	0.0534230971323866	0.0357293805951078	-0.324487798523391
ANXA9	-0.0248043789011243	0.0730284910057066	0.734117521383298	25.5849884873978	0.159994015123854	0.110748748075046	1.44465755057961	0.148554098930178	0.225831371614856	-0.167708017414235	0.356083903671439
MINDY1	-0.0153890211334391	0.0234186966667425	0.511100268276717	389.52085858022	0.00470734488209303	0.0453935026030687	0.103700851711205	0.91740675073297	0.941937229343354	-0.085992689425375	-0.0424102488639583
PRUNE1	0.0122769091897165	0.0357046666272667	0.730962053748168	155.915716520151	0.1167016756128	0.0506289596561626	2.30503799417088	0.0211644456223089	0.0440200845937227	0.15411826825196	0.244987799170816
BNIPL	0.26304792508939	0.10236188170513	0.0101761944703093	24.0374647897137	0.575316479367245	0.156785074399234	3.6694594914199	0.000243063848608936	0.000863332407277865	2.33054494474771	1.4218777233207
C1orf56	-0.155178119138375	0.0511104297141333	0.00239632751603732	139.85815775821	-0.0570523923186675	0.0674003716596257	-0.846469995844892	0.39729060507107	0.502664751455041	-1.29921392589769	-0.20089709192853
CDC42SE1	-0.0555122074972579	0.0282663270637353	0.0495418220951462	419.552714237652	-0.139475786389911	0.0680817666745643	-2.0486511029688	0.0404962437526235	0.0759454911163215	-0.434219428607873	-0.412410678499581
GABPB2	-0.00601610689818893	0.0267535869732059	0.822079599883627	761.695939560187	0.0525533763475264	0.0697199197015834	0.753778497916612	0.450982237308283	0.554707175807583	-0.00464572632072914	0.0803714666001955
SEMA6C	0.122312763492959	0.117092213005112	0.296214838256061	22.4451455383409	0.393025235875402	0.232708501342328	1.68891653552973	0.0912354259702261	0.150476228825228	1.10911287884279	0.954084869775634
SCNM1	-0.0676971535426768	0.0442885240063239	0.126376430435675	134.279636217411	0.0156066709490096	0.0587969020898347	0.265433558474977	0.7906754870795	0.848560139696487	-0.539971847920641	-0.0144405738269387
LYSMD1	-0.0257297048664218	0.0389080880974144	0.508423464624864	61.8424118380931	-0.0130879294084212	0.0641340434856939	-0.20407148367841	0.838297638131274	0.884359657972903	-0.175738866227055	-0.088076195184355
VPS72	-0.139941172891861	0.0381846954638943	0.000247483796673863	117.299395511666	-0.262580666016948	0.0516658663036375	-5.08228516819549	3.72920978559756e-07	2.5199880156422e-06	-1.16697337903756	-0.728320438194819
PIP5K1A	-0.0584380203155235	0.0205815132656793	0.00452062271922717	1054.9660806739	-0.439928727040577	0.0441421431298156	-9.96618414622079	2.14304661649096e-23	2.22785376613137e-21	-0.459612383392784	-1.18342817649186
PSMD4	0.0262653023561767	0.030858717815631	0.394687749070229	385.85878697467	0.223135550494968	0.0470934058688115	4.73814850250073	2.1567973868516e-06	1.22570795494776e-05	0.275522697466278	0.518116694949162
ZNF687	-0.145933608968817	0.064866170524954	0.0244638974029984	50.1890435785958	-0.28508120127977	0.0801194548019734	-3.55820196211256	0.000373402164260706	0.00127119279123019	-1.21898137401374	-0.786060949451784
PI4KB	-0.11097441304007	0.0212634774224645	1.79876948990298e-07	531.792776714529	-0.299117982247221	0.0392136396665018	-7.6279066363417	2.3859625017935e-14	6.33617985873479e-13	-0.915572599537955	-0.822081910730951
RFX5	0.0609688834266557	0.10562746627792	0.563799817553739	17.6053537091216	-0.114854089750379	0.153378933974075	-0.748825714030533	0.453962259044999	0.557688611792635	0.576713005846816	-0.349226877075554
SELENBP1	-0.0787565942457164	0.0978710616511415	0.420994288468739	17.6304900150664	-0.52219823133663	0.167474406647806	-3.11807781134462	0.00182034737200593	0.00517337928743609	-0.63595607355718	-1.39454685359996
PSMB4	-0.070779089143065	0.0478537862115203	0.139121665418102	178.332002004866	-0.246421825885373	0.0735920027024282	-3.34848647728461	0.000812542459719676	0.00252931100890282	-0.566719783011395	-0.686853882860984
POGZ	0.00924712049068193	0.0118008198027024	0.433274950649653	4220.47829681953	-0.224570689734026	0.0306425126279444	-7.32872961368151	2.32344612961837e-13	5.1578688885239e-12	0.127822913004994	-0.63077984914637
CGN	-0.0451771416757338	0.045840041103919	0.324359455051062	193.773019449814	0.147856854964649	0.0699603431371167	2.1134381041394	0.0345632874882867	0.0664714594910095	-0.344522009324364	0.324937718720092
TUFT1	0.135261471162384	0.0880361045211939	0.124432510757315	22.1436237687972	0.382830661179515	0.133340669632113	2.87107198603206	0.0040908235484615	0.0104847340164943	1.22149393969536	0.927923716358079
SNX27	0.0601819413234733	0.0205455682547343	0.00339842984470415	989.326090861741	0.156071215046897	0.0359762902516799	4.3381686648364	1.43674880320819e-05	6.80987777200345e-05	0.56988318231207	0.346017277284259
ENSG00000250734	-0.154402569251619	0.0767617095072215	0.0442776322125986	33.016996436824	0.111027708880556	0.0953563509794669	1.16434519295378	0.244284148785138	0.341433058914398	-1.29248297472922	0.230427357112529
MRPL9	-0.0231771501898863	0.0539817844334782	0.667667577315524	77.4450183484159	-0.0113121752576427	0.0708780273756176	-0.159600593815823	0.873195711180822	0.910359792082299	-0.153585396571502	-0.0835192834782568
TDRKH	0.0165917118297542	0.0414169794593343	0.688713403634641	148.394933842964	0.124290959749457	0.0730767655829141	1.70082732532045	0.0889754165523372	0.147376068862411	0.191566182780284	0.264463297909242
TDRKH-AS1	-0.0832910437910095	0.0482798693838698	0.0844966108400724	57.8340164192872	0.0443119435220454	0.085111834116389	0.520631989453424	0.602623160309644	0.691673775422049	-0.675310290463763	0.0592224343983044
ENSG00000269489	0.129446490122912	0.0766497771228391	0.091256897205329	27.3050588162892	0.344302169842768	0.126381657035062	2.72430491829403	0.00644369851870096	0.0155805724075071	1.17102606639582	0.829052522328344
C2CD4D	-0.0952487896332536	0.0985662596364267	0.333872704938452	10.8461566303025	-0.0658131281745891	0.164109102695246	-0.401032770843951	0.688395996686768	0.765737805670562	-0.779090852776547	-0.223378751204608
C2CD4D-AS1	-0.255487001311626	0.0804615123588032	0.00149697301913307	29.8069758398976	-0.518551840266358	0.101173960041454	-5.12534885511934	2.96987333003104e-07	2.04744724640919e-06	-2.16978872605193	-1.38518954355462
THEM4	-0.0255514932052723	0.0295834514498451	0.387747769498393	474.535718109673	0.0423279102930034	0.0629810052903289	0.672074224567881	0.501536444701503	0.602585965166732	-0.174192177858797	0.0541310402755619
ENSG00000285651	-0.0963362954154886	0.0550183903291027	0.0799487467415158	219.357138806302	0.0759695234893226	0.0775135714817812	0.98008028835542	0.327046488358355	0.429967271747502	-0.788529250538777	0.140461606316546
FLG-AS1	0.30490055839041	0.145313701449077	0.0358854460354585	26.8651228898772	-0.729477557030748	0.31710332558312	-2.30044120694513	0.021423236551057	0.0444553018450548	2.69378145065386	-1.92646372130013
S100A6	-0.306113899985833	0.086486187649454	0.00040095534037908	234.807601227291	1.1760313778041	0.254054864457616	4.62904491246337	3.67356096080875e-06	1.97947347727017e-05	-2.60917655732694	2.96342262215392
S100A16	-0.388415643689705	0.131659006824064	0.00317605436245173	17.2015649143515	-0.481027285496516	0.214135645145302	-2.24636718081249	0.0246804986854853	0.0500925978677189	-3.3234684776934	-1.28889463537612
S100A13	-0.139195038230353	0.092137704265036	0.130857686526632	81.412356691137	-0.600180785921292	0.208048449515467	-2.8848125872559	0.00391646734444755	0.0100924806160046	-1.16049772085298	-1.59466442939304
S100A1	-0.0554317350422478	0.0840633370829884	0.509636112138768	120.866439192025	-0.315569263546593	0.208033851025151	-1.51691305040756	0.129288638236077	0.201006929900316	-0.433521012974875	-0.864298923880299
CHTOP	0.0109046089761257	0.0203149376514311	0.591421059235997	650.043337489892	0.00756305320766132	0.033516904259375	0.225648918800306	0.821474490235545	0.872225109548845	0.142208156621616	-0.0350819761454183
SNAPIN	0.000737822499646989	0.0549390097162572	0.989284854454324	115.875882854778	0.14944712724518	0.0694795322753041	2.15095183215992	0.0314800017761904	0.0614216697507747	0.0539712237278355	0.329018649837642
ILF2	-0.162620900851887	0.0461093462792809	0.000420529669317086	184.629768244207	-0.25839789247887	0.0526298289558408	-4.90972320460475	9.12050361188007e-07	5.64411855095983e-06	-1.36380938407099	-0.717586672098162
INTS3	0.00938393997378832	0.0265554096589915	0.72380952482467	491.392245148664	0.0265690139231627	0.0569575555579747	0.466470403494042	0.640878827655065	0.725906399992771	0.129010361131042	0.0136908141826467
GATAD2B	-0.00722069349113462	0.0155105040623595	0.641547871720403	2406.64775664751	-0.0916400494209807	0.0385409526453366	-2.37773181852237	0.0174194897430603	0.0372441535778072	-0.0151002614496413	-0.289655380606578
ENSG00000284738	-0.0295012909211406	0.0554939494565011	0.594994234257578	110.72282448305	-0.0240062732457867	0.123087460626568	-0.195034271757534	0.845366117788709	0.889999193663067	-0.208472236440276	-0.11609467331765
DENND4B	-0.0181458181927969	0.0318635284382974	0.569026691809351	419.536245154186	0.274557834395203	0.0529150793558024	5.18865014921491	2.11823927814033e-07	1.50537146531949e-06	-0.109918766528607	0.650075731821779
CRTC2	-0.074224318329989	0.0399838295186053	0.0634024881541357	174.534352678468	-0.273611823666589	0.0597519761341875	-4.57912593638958	4.66923016448661e-06	2.45896887452531e-05	-0.596620721451836	-0.756628417316493
SLC39A1	-0.133144311182548	0.0547994879020813	0.0151128501110089	98.2137555127567	-0.0236886591022336	0.0615242778366457	-0.385029453984487	0.700215593507863	0.775444992121829	-1.10798382202065	-0.115279617017123
ENSG00000282386	-0.128053738095935	0.0869764031620737	0.140944911733837	11.500745407001	-0.0885294672679032	0.142995416640825	-0.61910702697745	0.535845854427456	0.633539249107746	-1.06380304209835	-0.281673054776213
CREB3L4	-0.0254394083785054	0.0627214833963762	0.685041511776211	31.6520505263029	-0.175434097243053	0.0987088769019589	-1.77728794764122	0.0755208756170111	0.128765043175773	-0.173219400338513	-0.50468631676086
JTB	-0.0946615464987653	0.0518459695577757	0.0678769775671732	209.656495894413	0.0861127318238459	0.089515126019872	0.96199084615855	0.336054202134343	0.439341228525215	-0.773994204669492	0.166490944204743
JTB-DT	0.0576025699585332	0.067260879494111	0.39177366470842	23.7566388374128	0.205067829217062	0.109509147346385	1.87260913070959	0.0611223795578837	0.107795698457724	0.547496972218752	0.471751599557035
RAB13	-0.0527804097274414	0.115227345540208	0.646913251998623	14.3042399704097	0.077510438196068	0.171371268662373	0.452295409849449	0.65105618226492	0.734408948751795	-0.410510318846165	0.144415876823073
RPS27	-0.0894787732531116	0.030931597668537	0.00381830338140992	922.470694595665	-0.0330152665369207	0.0804271273888069	-0.410499138895211	0.681439835035484	0.759891379751322	-0.729013225071029	-0.139213406826188
NUP210L	-0.0804041415846288	0.0313640464175306	0.0103599779622185	1315.34015830172	0.834747935111267	0.0874115828842676	9.54962612010434	1.30165185018131e-21	1.10959311968706e-19	-0.65025503855652	2.08762654732979
TPM3	0.00427913878704945	0.0387004109246835	0.911956634210937	271.81923769664	-0.151527305065798	0.0701310053018767	-2.16063215425978	0.0307237655587827	0.0602079860932973	0.0847060963771338	-0.443337091655555
C1orf43	-0.0267088578831246	0.0271433542282334	0.32511918428277	534.466069407071	0.107944370450624	0.0421501436680859	2.56094905157712	0.0104386663223378	0.0237672038100344	-0.184236876805661	0.222514943685783
UBAP2L	-0.0363669200452136	0.0218306701607441	0.0957405735427572	577.177735137395	-0.132415473632546	0.0301045706631281	-4.39851725886688	1.0899296050862e-05	5.30617071305388e-05	-0.268058621744615	-0.394292617596476
HAX1	-0.116444117800425	0.0526532362237237	0.0269992798759181	152.325885966708	-0.205672868340228	0.0694863276373741	-2.95990413270313	0.00307734787081658	0.00815951848360061	-0.963043840623311	-0.582284564204252
ATP8B2	0.103089224282555	0.0521069326051155	0.0478817202664724	159.440112453699	0.423579800967672	0.0978376948072149	4.32941313470558	1.49507227657726e-05	7.05689015597057e-05	0.942272929640199	1.03249350268389
IL6R	0.0866256318879577	0.114277373321815	0.448433261236313	58.5805042276631	-0.661434631172527	0.282661280918882	-2.34002559184024	0.0192824185429318	0.0406914164795698	0.799386394089016	-1.75185306068331
UBE2Q1	-0.0457350634875804	0.0450733871298433	0.310258401007881	179.578040427363	0.245123075849199	0.0607788325931513	4.03303363014609	5.50613961600443e-05	0.000228236461010495	-0.349364179422632	0.574540728439889
KCNN3	0.0696077836821548	0.0842784007138227	0.408845658086934	75.4749074591748	0.187470458428414	0.196174558674107	0.955630840693504	0.339258774426468	0.442352144246644	0.65168950544028	0.426593510016212
PMVK	-0.039540401712736	0.0501770229229012	0.430686125194459	167.906709587409	0.16885324922542	0.0957586220167226	1.76332162753901	0.077846259635441	0.13184987885204	-0.295601079686921	0.378818327559335
PBXIP1	0.0919275162099482	0.152999281363039	0.547949049621663	10.5997908688554	0.190871222747892	0.287756577534654	0.663307940284722	0.507133352205339	0.607725910012569	0.845401131608329	0.435320496649086
PYGO2	0.0659601034953143	0.0618421450572104	0.286157821677432	89.0632590693318	0.392651281254135	0.0900663492125798	4.35957807424144	1.3031345540564e-05	6.23551529949694e-05	0.620031506857458	0.953125233448471
ENSG00000271380	0.065207421425958	0.0718816441487273	0.364327569051127	54.6157845549485	0.635044133644523	0.114040033593127	5.568607037685	2.56783866631681e-08	2.1922424347539e-07	0.613499024111037	1.57514986791042
SHC1	-0.148544418886279	0.0719783579301425	0.0390426349252805	34.0714034002127	-0.338396210794552	0.115840558880552	-2.92122391384079	0.00348659143607069	0.00910304707405347	-1.24164043742758	-0.922877068317187
CKS1B	-0.0502072019935894	0.0586521446788803	0.391988668039961	54.5840849492333	0.102793300764062	0.0871051583022042	1.1801057798142	0.237958146128412	0.333822795469702	-0.388177602539105	0.209296351605719
FLAD1	-0.0558607169541158	0.0393279574607609	0.155496544016506	133.537369320634	0.115435837042058	0.0528982020302655	2.18222609864909	0.0290928500434773	0.0574810523109566	-0.437244121378667	0.241739424614847
ZBTB7B	-0.0222847768387547	0.0332390339018595	0.502577362997073	123.328395786484	-0.062209165333882	0.0516544841859964	-1.20433233075914	0.2284611553135	0.322944551607649	-0.145840541529826	-0.214130319798739
DCST2	0.00521593200074166	0.102675455285295	0.95948474441278	25.1589786914705	-0.324211419495632	0.137376027452687	-2.36002907863449	0.0182735026229428	0.0388266383622322	0.0928364687542015	-0.88647628530887
ADAM15	-0.0220611618373103	0.0395351389274792	0.576834810014211	262.175361012485	-0.363283771787167	0.0925926554842628	-3.92346207036811	8.72855127368635e-05	0.000345756418009023	-0.143899800281631	-0.986743126562785
EFNA1	0.000328918931475406	0.0345312202491866	0.992400055173469	431.750378484778	-0.314588015516689	0.0873665961299036	-3.60078141363015	0.000317262227209123	0.00109538349770926	0.0504223740703497	-0.861780860987361
SLC50A1	0.0848475223409968	0.0699208485381757	0.224946514564055	49.4634595992878	0.279001033654277	0.107773664852418	2.58876817482576	0.00963199146389293	0.0221613795503253	0.78395428748031	0.661477798209925
DPM3	-0.106357053460291	0.0675579995576034	0.115416417507335	89.350285619333	0.102860055222457	0.102929254198053	0.999327703516994	0.317635969363623	0.41973148672147	-0.875498811391629	0.20946765582188
KRTCAP2	-0.00214664270149854	0.0503917126341726	0.966021095601354	236.217962422971	0.248713276571809	0.0754574947910411	3.29607121546444	0.00098047157633666	0.00299195631017786	0.0289371224435452	0.583753843719912
TRIM46	-0.113526033421899	0.0518414998572569	0.0285338227957805	111.675495158696	-0.281801753901132	0.0847983703682205	-3.32319775341746	0.000889918027261807	0.00274213129347308	-0.937717960505529	-0.777645284398884
THBS3	-0.318077800151604	0.0837654124982806	0.000146313118315969	30.9244431302987	-0.556165505428292	0.174730867200396	-3.18298371855749	0.00145765810590971	0.00425177297650207	-2.71301053264622	-1.48171312538634
MTX1	0.00403637503378373	0.0758431973059403	0.95755661973175	37.5244032647882	0.221290772147927	0.116696480101616	1.89629346108155	0.0579212504531971	0.102918123916264	0.0825991642550215	0.513382654462137
GBAP1	0.0444753006411258	0.0793853406986917	0.575311817475966	37.8190269881217	0.163102601791297	0.139463228769487	1.16950255081849	0.242201214125347	0.338855120599297	0.433566185483096	0.364061108718703
GBA1	-0.0655754857750234	0.0511512464452418	0.19984547288575	58.7477917877383	-0.0387711014092753	0.068343712665769	-0.567295803768858	0.570513227507339	0.663303328953398	-0.521558020024241	-0.153983937587275
ENTREP3	-0.112756992534684	0.0614516308505933	0.0665219664983756	87.4443918467678	0.245508013586306	0.089108447444021	2.75515981512905	0.00586634732801568	0.0143641704868139	-0.931043500555497	0.575528549462056
SCAMP3	-0.0730639237906348	0.0383808110497519	0.0569547879958849	249.186957682545	0.122811226899852	0.0550736242801247	2.22994634010628	0.0257510054548571	0.0518701431946902	-0.586549726517873	0.260666031299274
CLK2	-0.0239610575221446	0.032665362587786	0.463234600787037	197.179600692906	-0.0539606914117213	0.0597522423303646	-0.903073915006865	0.366486667097984	0.47053476823206	-0.160388881510567	-0.192963218847934
FDPS	0.0255369882747002	0.034357882147774	0.457321662408018	498.771247013624	0.168430054864548	0.0933759222147783	1.80378464672225	0.0712650736390346	0.122479661337893	0.269201703031949	0.377732333005321
RUSC1-AS1	-0.134030158651293	0.10016403115029	0.180861665233517	13.9210650995825	0.0110925326652858	0.150286885754878	0.0738090526633043	0.941162323692082	0.958821419577312	-1.11567203931867	-0.026024682797783
RUSC1	0.0614067840945354	0.13896200595305	0.658564311618231	30.5405997104702	0.439374626923448	0.307557481680206	1.42859352509689	0.153121096253699	0.231617564548781	0.580513519601603	1.07302593070165
ASH1L	-0.00733431316253995	0.0106743088812649	0.492019978090018	4768.495092168	0.0222601246896764	0.0237269122385228	0.938180428447621	0.34815169454696	0.451654104423308	-0.0160863597949149	0.00263341201932011
ASH1L-AS1	-0.128088052512862	0.0587267428205294	0.0291770864638984	61.5637612588596	0.121871695396751	0.0931016528033221	1.30901752790797	0.190528413455416	0.277942921280174	-1.06410085487436	0.258255020685641
MSTO1	-0.0168485706825831	0.0311633051995439	0.588745977920146	417.327043867726	0.100177615726035	0.0408350783919068	2.45322452340117	0.0141581936726852	0.0310860327013021	-0.0986600328303846	0.202584022782483
ENSG00000287839	-0.19672137783717	0.0879597354919702	0.0253194617582966	18.1827524129098	-0.289859386422091	0.130372572806027	-2.22331568813445	0.026194520389735	0.0526205229320834	-1.65976538810015	-0.798322651219115
YY1AP1	-0.00391720390146879	0.0195760856714035	0.84140120847085	937.974795516183	0.0428296956202612	0.0388601407279054	1.10214978170435	0.270396559990546	0.369686523759327	0.0135705274877499	0.055418713701935
DAP3	-2.56263300939876e-05	0.0232440956190261	0.999120342244111	748.272770507828	0.0311141281130774	0.0367570442359275	0.846480688527872	0.397284642462476	0.502664751455041	0.0473452969107887	0.0253544130251412
GON4L	0.00136196040891728	0.0231865830653882	0.953159868124515	770.835130754842	0.0047163194005688	0.036728640131062	0.128409856279436	0.897824631549193	0.928260287645979	0.0593880793826836	-0.0423872185991658
SYT11	-0.0140634826498989	0.016000784253631	0.379442167887764	2646.06429293006	-0.277416047512197	0.0555050719394089	-4.99803059106081	5.79187983959101e-07	3.75316455283874e-06	-0.0744884200585638	-0.766390755288259
RIT1	-0.0469909133786298	0.035994505768779	0.19172183318879	121.889544140354	-0.079974562192036	0.0643226770282576	-1.24333385808713	0.213744832445282	0.30581870160789	-0.360263625655477	-0.259719595133341
KHDC4	-0.0954383073140836	0.0242144394208447	8.10141615927091e-05	451.741432580154	-0.193207563895909	0.0332429416160454	-5.81198758303186	6.17354207940359e-09	5.90312500907189e-08	-0.780735665414667	-0.550296300672676
ARHGEF2	-0.022728711740487	0.0151837413422212	0.134416378111822	1978.83073457424	0.0661078337565222	0.0328496054895326	2.01243919893002	0.0441736598883551	0.0817716316434925	-0.149693426039989	0.115154696930691
ARHGEF2-AS2	0.0820179496608807	0.0645973291540152	0.204198569265401	41.1246946320748	0.0707929477025629	0.0897698413306864	0.788605022056149	0.430342894792371	0.534137741213973	0.759396595109067	0.127177560892888
ENSG00000285677	-0.24660793990807	0.0902126440801293	0.00626404964452327	15.4412925861189	-0.0932666144959975	0.133125125588254	-0.700593626363698	0.483556657148323	0.585608077874157	-2.09272788219159	-0.293829445708904
SSR2	-0.0465065007491308	0.0478880324344203	0.33147319263303	161.923680610939	-0.0326345856390332	0.0618736160812715	-0.527439443593653	0.597888458544326	0.687887037846818	-0.35605943736246	-0.138236509636276
UBQLN4	-0.0259197158028747	0.039373652574548	0.510344720219443	158.803066382701	0.164781499616465	0.0565081903779432	2.91606399911868	0.00354477780097688	0.00924081295548238	-0.17738795980128	0.368369469281732
LAMTOR2	-0.0983231078795941	0.0572837904730189	0.0860849935140643	68.054219373064	-0.0223259402740151	0.0846949968407016	-0.263604003858774	0.792085072993096	0.849668643591808	-0.805772677306261	-0.111782629904517
MEX3A	0.0369369270237562	0.131140785956318	0.778205320542087	14.4802978121358	0.579871539166074	0.199038478972023	2.91336399956905	0.00357557546859202	0.00930686811664509	0.368141090882853	1.43356684442464
LMNA	0.0111109809501145	0.0292606440861124	0.704149994947776	627.28079824932	-0.0173611437054913	0.0646738479913801	-0.268441483608726	0.788359511549799	0.846714206401192	0.143999246663895	-0.099042048900337
SEMA4A	-0.297509247188715	0.210751625248943	0.158050644572802	14.2089415745561	-1.27126831810477	0.314815775071151	-4.03813410499348	5.38780507006875e-05	0.000223713318654657	-2.53449728938028	-3.31679844771014
SLC25A44	-0.0388923734005319	0.0336433110404312	0.247672575563773	180.757567075206	-0.173189987628213	0.0469706916793185	-3.68719261812509	0.0002267417281907	0.000811955413552456	-0.289976880651217	-0.49892751880499
PMF1	-0.0355830933431996	0.0305002934788229	0.243352723286193	336.586683543595	-0.247213369615635	0.0497719392265584	-4.96692259649232	6.80237228721591e-07	4.33060661406811e-06	-0.261255836590626	-0.68888512963506
BGLAP	0.344546839172714	0.123350250833862	0.00521829799089031	24.7448821497937	0.953625419470786	0.189256284632865	5.03880450427687	4.68448666322811e-07	3.10399584614753e-06	3.03786915476465	2.39268803336483
PAQR6	-0.0362890548471321	0.0388158176839234	0.349837886623342	353.707048179697	-0.7313989543462	0.072315568702107	-10.1139902163957	4.7893010024989e-24	5.48005320749018e-22	-0.267382834338853	-1.93139438015007
SMG5	-0.0459608773817407	0.0235717204420375	0.0511962343137439	614.142343882182	0.0667260763124075	0.0392096287984194	1.7017778121658	0.0887970273264025	0.147166376872542	-0.35132400472944	0.116741221021814
TMEM79	0.00634884627231895	0.0598616338558921	0.915535789422196	90.7776655953215	0.292686360416158	0.0870415914461471	3.3626035042942	0.000772111748148108	0.00241891458915419	0.102668964084643	0.696596863366357
GLMP	-0.122347678694082	0.0570852972566257	0.032093570126098	58.6990993047405	-0.362812063252553	0.0859191464809455	-4.2227149373861	2.41377028459311e-05	0.000108753619402822	-1.0142804931893	-0.985532635717356
CCT3	-0.0210526779817058	0.0325991140950688	0.518405508356528	638.619172541327	0.586097820289781	0.0695574273649248	8.42609973504178	3.57377602686332e-17	1.50608861885259e-15	-0.135147229103185	1.44954462678017
TSACC	-0.0760854842225672	0.080860523167733	0.346731909159491	63.3299201239503	0.550365208420564	0.110126785889186	4.99755989405125	5.80603083817125e-07	3.75947663349721e-06	-0.612773669125869	1.35784817361693
MIR9-1HG	-0.0053906919042214	0.051092494049303	0.915972333442201	223.41634744237	0.501339877725982	0.137631042642102	3.64263663270847	0.000269859653871745	0.000947649276799049	0.000782213075967022	1.23204015946163
MEF2D	-0.025235820917482	0.0228354157173303	0.269108614320667	573.668103673773	-0.0347707462672098	0.0450508032642591	-0.77181190451259	0.440225839938634	0.544304180514451	-0.171452476918031	-0.143718290640913
NAXE	-0.0383961190346067	0.0298090394052728	0.197721718106958	357.845642220861	-0.193455435264249	0.0581529078637697	-3.32666830208115	0.00087890926141139	0.0027136044907285	-0.285669918634684	-0.550932384186543
GPATCH4	-0.0608186388305575	0.0515684194502606	0.238247850139865	162.776655572586	0.0316013654938642	0.063776078030188	0.495504999208416	0.620243694032341	0.707847562725576	-0.480273629366889	0.0266047537455515
HAPLN2	0.00373285916029146	0.0182544006043364	0.837969887446457	2724.90469387584	-0.156080451698016	0.0929508411828081	-1.67917201944466	0.0931185234583731	0.153152393058248	0.0799649681082357	-0.45502130322214
BCAN	0.0227431600153392	0.131365057847074	0.862549677914588	51.9433811469453	1.00480242900887	0.340780962749985	2.94852864109679	0.00319290552103784	0.00842790621275339	0.244954234354574	2.52401765111905
NES	-0.120587702518161	0.0814784864241244	0.138874744783992	62.1908355326794	0.129613727418545	0.184837765859924	0.701229680068577	0.483159690182631	0.58520812431967	-0.999005765025327	0.278122498587147
ISG20L2	0.0340304902974654	0.0463205861195838	0.462538584392769	105.097940783892	0.0812043344053259	0.0594849102425608	1.36512493797503	0.172213785225336	0.255800036966959	0.34291630004348	0.153895093791086
METTL25B	0.00523673130128037	0.0309195720558327	0.865508585595547	246.85959541728	0.1678468327566	0.0549382097912821	3.05519297760654	0.00224915752209311	0.00622902641230759	0.0930169846419028	0.376235677823748
MRPL24	-0.0644592552536008	0.0490716335227505	0.188989374438789	115.837804698889	-0.101539437547159	0.0638485277291668	-1.59031760259014	0.111763232817367	0.17802965115419	-0.511870321965407	-0.315059031002447
HDGF	0.015760454229304	0.0372859179500491	0.672520091033189	239.516692906849	0.144485319272593	0.0519006819099615	2.78388094251343	0.00537127463728768	0.0133161060478577	0.184351747690293	0.316285738120231
PRCC	-0.0594302282792611	0.019759586218653	0.00263262623714821	487.10437444628	-0.223076492262774	0.0304970400883309	-7.31469321667482	2.57970070813639e-13	5.68234074586787e-12	-0.468223697077352	-0.626945463657261
ARHGEF11	0.0466592921336546	0.0275373227717259	0.0901889379861929	956.837592297261	0.317831385775584	0.0561428790652579	5.66111662008197	1.5039117568228e-08	1.33475808717322e-07	0.452520917267095	0.761123622524018
ETV3	-0.0477965316688992	0.0560928162775713	0.394160146135848	84.6569163871941	-0.0392022523836325	0.0867366786035734	-0.451968567563036	0.651291626649392	0.734561643260863	-0.367255538703022	-0.155090350274686
IFI16	0.0222212968300443	0.0312851732664954	0.477529252101609	673.795616064062	-0.126723805847837	0.0982977579877728	-1.28918307438508	0.197334447820099	0.286011646763995	0.240425014923524	-0.379686751382398
DUSP23	0.165786476034141	0.0943194185538907	0.0787963405254538	22.8500018619309	0.273355769459804	0.128792500048332	2.12245099176755	0.0337998840212962	0.065234366375593	1.48641863469932	0.646991012141858
SNHG28	0.0349342339270979	0.0758336206726078	0.645035761162524	48.4303844071699	-0.0262772817578339	0.146173515113422	-0.17976773519775	0.857334914502877	0.898659880563145	0.350759837053484	-0.121922498790371
VSIG8	0.0398803123499249	0.0846833057971767	0.637687323962437	21.7590962907663	0.180946607680322	0.148359287627073	1.21965136510471	0.222597065721811	0.316237950352855	0.393686556414813	0.409852109282454
ENSG00000272668	-0.0892732857641382	0.108781463405478	0.411836346969387	29.9518705746664	-0.357819705799852	0.231049951704317	-1.54866816963358	0.121461509345733	0.19080413460199	-0.727229811421395	-0.972721328416024
TAGLN2	-0.0503706026236905	0.101345979408598	0.619177564394179	54.3447175773032	-0.681874205691117	0.178778817090641	-3.81406598828432	0.000136698941621458	0.000517468073109384	-0.389595746853082	-1.80430476766684
KCNJ10	-0.00883792470005569	0.02003792569644	0.659169661953815	1307.45996064484	-0.0753675433232034	0.0716953900185275	-1.05121882039734	0.293158101223394	0.393888601761971	-0.0291361145665958	-0.247897137500681
PIGM	0.0313993447219604	0.0321301432445625	0.32844290078658	373.574548087338	0.228545300290778	0.0541982304738813	4.21684062915885	2.47748938144478e-05	0.00011115451701119	0.320080744667481	0.531999107759955
ENSG00000225279	-0.020340364829198	0.0454806865610853	0.654708409400173	193.782526198648	0.206740653303777	0.0834640923192372	2.47700115773171	0.0132491472214172	0.0293128355798003	-0.128965105776154	0.476044373790255
KCNJ9	0.013343821896756	0.0450248001499222	0.766950554181245	169.536003720603	-0.0510656455861989	0.110999482270275	-0.460053006930771	0.645478173618945	0.729516564934	0.16337793994393	-0.185533998870479
IGSF8	-0.0677481407207784	0.0265025109093155	0.0105794481735564	819.117531173337	-0.710756858651331	0.0757352441364543	-9.38475694843924	6.306171604298e-21	4.77839643029673e-19	-0.540414362595559	-1.87842296658524
PEA15	0.00671931375093482	0.033488569129776	0.840976173336253	523.603388188049	0.332933020805081	0.103231184351931	3.22512061539526	0.00125919605858465	0.00373032729848996	0.105884229215428	0.799877195149468
DCAF8	0.00979043439108982	0.014809675285771	0.508558661411227	1363.51926720933	-0.138732276525457	0.0253092783517525	-5.48147895002508	4.2178491538759e-08	3.44232217445812e-07	0.132538301911947	-0.410502695458436
DCAF8-DT	-0.137122848912494	0.0714822320752618	0.0550756716593732	18.4557946555174	-0.106576466385632	0.117749830463856	-0.905109297956448	0.365407486786438	0.469361277949369	-1.14251331346859	-0.327984973294588
PEX19	0.0171758217531268	0.0393302518337049	0.662323382400098	151.28492389774	0.0156361302655021	0.0449349938959436	0.347972235218522	0.727861035076806	0.799208011014649	0.196635637935112	-0.0143649758033499
COPA	-0.0322507853859049	0.0153115455071899	0.0351778642924545	2810.41793389663	0.178979719053061	0.0564911773849325	3.16827737247337	0.00153345143004356	0.00444547074150871	-0.23233493476098	0.404804711360717
NCSTN	0.0116917889721101	0.0339584412564944	0.730622950758896	302.00259988767	0.196715516773087	0.0623960668299791	3.15269097504351	0.00161772964237231	0.00465968451981847	0.149040044813789	0.450318029863699
VANGL2	0.0379316839874677	0.0619428521207921	0.540295766124232	63.5427236656767	0.0325701484497127	0.100338249280387	0.324603515442033	0.74548116625945	0.813473400125279	0.376774527186025	0.0290908289661777
USF1	-0.0490042008075277	0.0526859483274991	0.352309481845851	69.7841024390624	-0.179551159424035	0.0973736830434475	-1.84393928433333	0.0651919891257953	0.113564751466811	-0.377736827061894	-0.515251455431114
ENSG00000289121	-0.0640546703877272	0.0535612340177914	0.231729824171838	92.355744364253	0.186254638840441	0.0761235709411557	2.44674069460584	0.0144154509069908	0.0315695597319571	-0.508358954067348	0.423473493368351
ARHGAP30	-0.0557799785768479	0.0832173009070107	0.502670995629379	76.3923245396414	-0.107426187047797	0.144478964030237	-0.743542063502855	0.457153564863473	0.560639557427517	-0.43654339782227	-0.330165512774468
PFDN2	-0.115114578233505	0.0337044599686633	0.000636858729944909	400.828275708967	-0.00492872783694345	0.0598139713764153	-0.0824009461924283	0.934327883657635	0.954196483076495	-0.951504846092705	-0.0671381835022865
NIT1	-0.103559553971717	0.0411691436950454	0.0118875365745981	119.365275818983	-0.130915602597351	0.054753491048605	-2.39100010045271	0.0168025482783993	0.0361244193692851	-0.851219480335073	-0.390443672698938
DEDD	-0.0985473729202595	0.0377483875214213	0.00903735150230537	206.722817702274	-0.127262370878789	0.0601735406905183	-2.11492242966587	0.0344365591632097	0.066235209518678	-0.807719060206048	-0.381068808292114
UFC1	-0.137259066807561	0.0528596845908752	0.00941327805121013	133.767020007084	-0.000847653305379069	0.0686639498505685	-0.0123449540439167	0.990150401941501	0.992815292273969	-1.14369554044796	-0.0566653957584472
USP21	-0.0435052933152884	0.0498264346633154	0.382588522097982	105.839658395378	0.248767714489776	0.0732397306212451	3.3966224667901	0.000682230214393079	0.00217043159641493	-0.330012137209858	0.583893541428367
PPOX	-0.0742338794126931	0.0373696596298367	0.0469806512025204	136.417018141673	0.00662609736851808	0.0581822867888174	0.113885131269739	0.909328852403144	0.936115181606758	-0.596703701517849	-0.0374863771316793
B4GALT3	-0.122964857906371	0.0636180654888891	0.0532533616645616	49.5370527500134	-0.000577262644884855	0.0840568272940956	-0.00686752835513461	0.994520548225777	0.995981016606043	-1.01963695472847	-0.0559715235996883
ADAMTS4	-0.0114338288701344	0.0280860492626226	0.683934590071822	722.960534478029	-0.55214116740851	0.0685581314047142	-8.0536204254036	8.03802357843017e-16	2.82557245337435e-14	-0.0516658118887388	-1.47138593396539
NDUFS2	0.00628327279086644	0.0239941722127751	0.793424274745394	922.700253328401	0.22043975012901	0.0570998744208697	3.86059956111639	0.000113109140765308	0.000436289081653334	0.102099855753714	0.511198775461516
TOMM40L	0.148647935586261	0.0620466343950224	0.0165866094763411	42.4126503910104	0.222493680316073	0.110878622835432	2.00664180909157	0.0447878161852071	0.0827826841003465	1.33767426528667	0.516469538032356
NR1I3	0.123968223265751	0.087165489482275	0.154963324012216	20.8126294478601	0.250336509589549	0.12753166635232	1.96293608285465	0.0496536014247904	0.0904234405780016	1.12348051538342	0.587919358150512
MPZ	-0.0161161167340449	0.109778711986695	0.883285557506286	25.5011339396687	0.0972127756877874	0.247565010946853	0.392675747335948	0.694558985569937	0.770933342772256	-0.0923031087369679	0.194975698020254
SDHC	0.0253349681039273	0.0236692998825622	0.284451664577858	377.837316690275	0.0488201450885203	0.0426748267867855	1.14400335664954	0.252622244942964	0.351025138543608	0.267448382029986	0.0707913086609456
ENSG00000289106	0.174111550841347	0.0666942652388743	0.0090385515714408	26.2096939277704	0.310204932063267	0.110394751074555	2.80996088168875	0.00495475217947444	0.0124298955132225	1.55867146196177	0.741552739819093
ENSG00000288670	0.201806657385125	0.0624032137676462	0.0012210600784635	60.992504565346	0.445909079261196	0.100380668529404	4.44218080825571	8.90516789921079e-06	4.42636173509169e-05	1.79903563831613	1.08979453706406
ENSG00000283696	-0.189539098771265	0.0670864589061831	0.0047236967954623	40.5754393088034	-0.271381292561863	0.108554527170319	-2.49995370654669	0.0124209536365878	0.0277106567063838	-1.59743081685397	-0.750904464314616
ENSG00000288093	-0.111585882350303	0.100264760181746	0.265746107646756	14.5907318163101	-0.0784084964336134	0.16287829741926	-0.481393148602139	0.630237105207875	0.716757548308255	-0.920879505178047	-0.255700782403016
ENSG00000283360	-0.258621246828857	0.0880009946933469	0.00329438221476222	33.3845519526145	-0.530424876674149	0.129216085545364	-4.10494463158714	4.04411729960998e-05	0.000172370389602626	-2.19699065578817	-1.41565793838838
HSPA6	-0.345306909885223	0.399941895958649	0.387921596533642	48.6783346597232	2.13329932419525	0.543288029159526	3.92664518578754	8.61389054170278e-05	0.000341928334913832	-2.94933035050423	5.41994821094108
ATF6-DT	0.0257480302397672	0.0676923059416431	0.703671791194295	38.0616433820968	0.207523166284266	0.0996677588474254	2.08214942007424	0.0373288236364423	0.0710289189930473	0.271033323648008	0.478052445999688
DUSP12	0.0490741414855854	0.0427939356785116	0.251483068249449	181.697948403481	0.126868788600134	0.0589075914195391	2.1536916642301	0.0312643602907912	0.0610708156046859	0.473479250631121	0.271078480794111
ATF6	0.0595948133723638	0.017997774809306	0.000928860636320642	1538.76165270434	0.0868109587159392	0.0326893119870896	2.65563737622329	0.00791586842788735	0.018687017561209	0.564787533874684	0.168282722811425
OLFML2B	0.16240795343748	0.0877474561765233	0.0641901939715463	65.28427377362	0.171760191211589	0.170188953861992	1.00923231099282	0.312863234122355	0.41471040884404	1.45709663877353	0.386278075272672
NOS1AP	0.0441837452362005	0.0321960886811484	0.169959891107682	786.014613721228	0.322939501019634	0.0772946410152009	4.17803222549573	2.94042001288101e-05	0.000129873629014529	0.431035793528988	0.77423198560542
ENSG00000285636	-0.0100078903629376	0.0917196218271584	0.913112109305527	45.8386375186796	0.0886156177688246	0.124001280848292	0.714634697017692	0.47483479906557	0.577298615793261	-0.0392901767102802	0.172913809811844
C1orf226	0.271082447739394	0.0942396119011859	0.00402082397028669	29.7211424277186	0.627979642744766	0.138196559781568	4.54410474281952	5.51692216902332e-06	2.87287739950148e-05	2.40027608718314	1.55702108512559
UHMK1	0.0065222705550814	0.0306801645056596	0.831647423330972	433.460716867994	0.184863786513287	0.042020480680964	4.39937343689249	1.08563870021928e-05	5.28830120001099e-05	0.104174103081676	0.419904310523822
UAP1	-0.122688194130347	0.0699345417839688	0.0793741509160211	52.4475323472017	-0.167557421979477	0.127239096113907	-1.31687057749512	0.187882010339379	0.274622804721886	-1.0172358063326	-0.484473319540505
DDR2	-0.044401089352031	0.100291375818356	0.657967614747981	47.0091277833042	-0.164562175951982	0.187268739846051	-0.878748776155937	0.379537505601047	0.484300197065508	-0.337786697535625	-0.476786967418306
HSD17B7	0.0155442997209675	0.0387516786386059	0.688327475695058	381.107980999376	0.307181543336085	0.102074674885178	3.00938057046597	0.00261780976947454	0.00710119948445051	0.182475755616405	0.733794168354152
RGS5	0.108044602988107	0.0472821098022196	0.0223066500446833	157.448903745863	0.0881824009560688	0.0814644549852015	1.08246475069511	0.279046070088273	0.378960416813242	0.985280365600087	0.171802095803201
RGS5-AS1	-0.000325906110323242	0.0952096597599367	0.997268817612192	37.4008542733353	0.0309156787444292	0.118538067955713	0.260808019546765	0.794240559728221	0.851207398969477	0.0447391866242447	0.0248451554510204
ENSG00000232995	-0.0179479023063712	0.062908060588657	0.775411480117062	38.8072926345681	-0.0906641426068187	0.0934328181002458	-0.970367205552373	0.331863489169369	0.43475800114097	-0.108201066365476	-0.287151024255466
NUF2	-0.00722613389316034	0.0511526115283911	0.88765966816983	289.258978294788	-0.107230478020115	0.0539439556866299	-1.98781265955051	0.0468324131017055	0.0860116138070642	-0.015147478374042	-0.329663287419206
PBX1	0.0436805225377346	0.0181157149642301	0.0159003417704298	4032.37006052091	0.0625684441142507	0.0456456007278843	1.37074423638877	0.170454699684528	0.253651232863884	0.42666835377033	0.106071972226802
ENSG00000269887	0.214363166788465	0.102776584599995	0.0370040036094001	11.3928861963287	0.292200315245705	0.176593252829473	1.65465163908537	0.0979951822063215	0.159709383561378	1.90801283383074	0.695349582076906
ENSG00000271917	0.0103660188297271	0.0763329314264683	0.8919793212364	20.9740214434664	-0.131476177919353	0.11032093467908	-1.19176091375416	0.233355005753489	0.328419142569855	0.13753376489371	-0.391882212063107
MGST3	-0.000238186085537313	0.0288921191431353	0.993422329229289	649.491870425571	0.0278335185612473	0.0705244168880149	0.394664993904791	0.693090140704438	0.769754010088591	0.0455005034826624	0.0169357656221108
ALDH9A1	-0.0817149065854566	0.0512731404914269	0.110999299635982	107.908613758101	-0.181093438142242	0.0979988583544408	-1.84791375310992	0.0646148206251751	0.112674447871393	-0.661631089748816	-0.519209226241888
TMCO1-AS1	0.123563293505506	0.0453662128513612	0.00645579613200816	87.4892358054633	0.267607172082171	0.0591853391772397	4.52151116817595	6.13997198658694e-06	3.16350505890966e-05	1.1199661541677	0.632239054123177
UCK2	0.0917948211922165	0.0369448873588912	0.0129681752867972	270.014125712925	0.0588094033608421	0.0590038135737105	0.99670512461664	0.318907661509079	0.420987744565876	0.844249479471046	0.0964255823786362
ENSG00000236364	-0.0670312329336306	0.0945127835731254	0.478182209601695	16.5716854382274	0.00131764411217432	0.147659301987083	0.00892354287500008	0.99288013740449	0.994747221167605	-0.534192362708776	-0.0511088443941114
FAM78B	0.0961078489781756	0.123868574978077	0.437816510181676	34.3181381167047	0.875527712345283	0.235005960738356	3.72555534163686	0.000194885688063035	0.000707388992077217	0.881681990146779	2.1922749549758
POGK	0.00357089132762711	0.0236381275584978	0.87992452204537	500.146382611686	0.0615231236439185	0.0405006761942609	1.51906411016013	0.128746359500389	0.200401413596469	0.0785592589576777	0.10338948766902
TADA1	-0.0585416495696862	0.0229582845954046	0.0107749518243221	296.576563169716	-0.150387969273499	0.041332125900519	-3.63852490035144	0.000274204119810752	0.000961321414487666	-0.460511775503215	-0.440413346492506
ILDR2	0.104592227624616	0.0433859706314184	0.015920260676189	272.265685049407	0.164713294350984	0.127493770836725	1.29193209417208	0.196380662033601	0.285016932579455	0.955317405919833	0.368194442027791
MAEL	-0.0029359759294395	0.125127673322495	0.981280280616546	29.2735820373356	-1.54939027303073	0.210634604963174	-7.355820157384	1.89758357190988e-13	4.27935215839836e-12	0.0220865464797643	-4.03051052973985
POU2F1-DT	0.256688710459087	0.0971541204589473	0.00823992119283276	21.6515926056262	0.745701062591567	0.148355731877687	5.02643917530847	4.99670866939091e-07	3.2916880256741e-06	2.27535370060293	1.85911589702464
ENSG00000272033	0.0909177309644026	0.0845012837066339	0.28195716226289	16.1469766266363	-0.137055278200792	0.148850113468142	-0.920760320616919	0.357175575473715	0.460905721030227	0.836637265744275	-0.406199209363008
CREG1	0.00105582833300035	0.0426910420106554	0.980268852355608	254.042858558447	0.0392047677288447	0.0936994477370299	0.418409805774672	0.675647518409897	0.755351773204612	0.0567311773712359	0.0461164821205443
MPZL1	0.103147230098353	0.194782760504479	0.596423900317547	22.3602336868276	1.16016879580213	0.393206713327549	2.95053150538579	0.00317227689576982	0.00838124109654109	0.942776358652686	2.92271631966152
ADCY10	0.00779025634414279	0.0969019666788957	0.935924558352357	75.218484115137	1.08263151932404	0.17875868526415	6.05638555533259	1.39214102273336e-09	1.50983538782322e-08	0.115178876048879	2.72374140937505
MPC2	0.031186254017928	0.0493234943577256	0.527203996149036	150.923960304043	0.128168213778598	0.0868347559888492	1.47600131213654	0.139943539984787	0.214868282889106	0.318231343168246	0.274413044761958
DCAF6	0.0541411645018716	0.0230904710771811	0.0190403224262299	866.564995320805	0.00474361510361162	0.0437527778082929	0.108418604286024	0.913663644035998	0.939168664365714	0.517455640898946	-0.0423171728055702
TIPRL	-0.0619661956191988	0.0351146486964064	0.077617191279831	248.494999593559	-0.176099177048469	0.0478024186503575	-3.68389679895731	0.000229695268242856	0.000821496670499779	-0.490233206228802	-0.506393033847492
SFT2D2	-0.0173952368044159	0.0262589972667188	0.507683745510893	585.665445145257	-0.145940866261788	0.0519550754276803	-2.80898189561736	0.00496984413108558	0.012460422439835	-0.103404515466964	-0.429001262357208
TBX19	0.00221440446619914	0.0548500997811844	0.967796607488861	86.4124983716882	-0.148653907747608	0.107282524513323	-1.38563021724146	0.165859846413573	0.247808651433266	0.0667863904667315	-0.435963425729003
ENSG00000285622	0.0256641014907183	0.0937887791950758	0.784363422247667	61.7350411202705	-0.540715165721621	0.165652123905429	-3.26416077846557	0.00109788844604564	0.00330413064724311	0.270304911045381	-1.44206471243365
ATP1B1	0.00157320834316695	0.0123200305553917	0.898390215987364	4844.74213433806	0.0757060408872108	0.0490004308403392	1.54500765786913	0.122344411074689	0.191908166750609	0.0612214875929831	0.139785461505965
NME7	0.0176190132364879	0.025215689294201	0.484719427026109	1039.40613243421	-0.116064936474834	0.0519487802918078	-2.23421870201517	0.0254686864712752	0.0513925477155606	0.200482070361612	-0.352334132441136
ENSG00000235575	0.107274065897455	0.102167715821229	0.293727273754872	40.0019696109632	-0.173276532315558	0.14869872856185	-1.16528590386356	0.243903283052202	0.340991825924173	0.978592920189745	-0.499149608387993
BLZF1	0.0131516638531141	0.0233942239673029	0.573996327033487	775.047617269603	-0.052844086855075	0.041593529305798	-1.27048816816102	0.20391079480159	0.294267406515347	0.16171021175459	-0.190097806215767
CCDC181	-0.25507631995839	0.104809180490693	0.0149445028370974	58.6700684912712	-1.25250054171013	0.141079649906477	-8.87796746405615	6.80931485958668e-19	3.72089772567607e-17	-2.166224447104	-3.2686368821507
SLC19A2	-0.114068644519144	0.0663417258346949	0.0855396940957446	60.0092918148227	-0.260940673268114	0.132692563555944	-1.96650562982077	0.0492402326504553	0.08979534992594	-0.942427249825786	-0.724111915212173
ENSG00000213062	-0.150631329936877	0.132623576701393	0.256048258030461	14.8808495453523	-1.01454334210754	0.19999543901825	-5.07283239601758	3.91937685888559e-07	2.63361326492914e-06	-1.25975261385156	-2.65799494844381
F5	-0.687303539291004	0.185920051847312	0.000218360610223241	13.7726032399929	-2.05607458086585	0.288476936159261	-7.12734476537404	1.02323569941641e-12	1.99373090735434e-11	-5.91749868064394	-5.33075564118046
C1orf112	0.0430408042608053	0.0367259332745676	0.241218806341719	402.417203309652	0.191129299720911	0.0750758286798045	2.54581671733614	0.0109022413795237	0.0246907961317083	0.421116277034684	0.435982769621336
SELL	0.133321479459625	0.0935867005339378	0.154279455652666	62.2785748999304	0.455418901974541	0.210356766196044	2.16498337662268	0.0303889583328904	0.0596890956932545	1.2046568675205	1.11419849097083
METTL18	0.174911618406874	0.0709977777038869	0.0137541449612786	40.3535127165376	0.404293323609382	0.108857303969776	3.71397516625648	0.000204028824620072	0.000738062259908255	1.56561520060064	0.983000855064365
SCYL3	-0.00316266458311495	0.0386156758179902	0.934725395612852	256.245772390838	-0.262072550178895	0.0451073241817861	-5.80997775710928	6.24811431910952e-09	5.97108189610416e-08	0.0201191291873467	-0.727016519513585
KIFAP3	0.030561317503934	0.0249162340528464	0.219987083435121	705.528039762834	-0.181178641214786	0.0475287281478931	-3.81198168507729	0.000137857093577847	0.000521020968390317	0.312807556470676	-0.519427872994594
GORAB	-0.156157967493163	0.0681039679564408	0.0218517510360888	62.0836136316705	-0.196159612018108	0.108681467776579	-1.80490396413639	0.0710897113765395	0.122215235379512	-1.30771797127403	-0.557871799025933
FMO4	-0.00407872750109305	0.0372897549900329	0.912901647117358	227.423937538073	-0.170120069372383	0.0728286257544648	-2.33589564007328	0.0194966812590782	0.0410590787200851	0.0121686738092271	-0.491049544012914
PRRC2C	0.0145845337634207	0.0128496643797438	0.256369948254775	3290.63491224455	0.0239143518957652	0.039604266230456	0.603832722379159	0.54595486170128	0.642018515460417	0.174146004166848	0.00687846323694916
VAMP4	0.0494803681356897	0.0315736183416316	0.117081320778458	293.925740709436	-0.0435183866093534	0.0654437888272124	-0.664973519859197	0.506067430065293	0.606747089675329	0.477004867476507	-0.166166344420416
METTL13	-0.0196012680587881	0.0470477276041411	0.676952587436978	112.73985058273	0.135462690608431	0.0699982397313295	1.93522995904425	0.0529620829080255	0.095540212834507	-0.122550529028276	0.293132013737002
DNM3	0.0151234022135963	0.00653625268590493	0.0206802004317144	27704.5441869026	-0.038724145387797	0.0324058660298787	-1.19497332217854	0.232097453426072	0.327081293061754	0.178822811276619	-0.153863439801108
DNM3-IT1	-0.0785306608315214	0.05165367723831	0.128427932715067	64.3743768362089	0.00544362123977289	0.0922083612672193	0.0590360913583239	0.952923361483555	0.967334944324688	-0.633995210943127	-0.0405208283314123
DNM3OS	-0.0207116453943515	0.0593683240103434	0.727189207474729	173.64381420869	-0.168307496454418	0.0786318784150834	-2.14044863033734	0.0323185280350659	0.0628419918419068	-0.132187427636459	-0.486398148579368
ENSG00000287336	-0.113724299881285	0.10347250537598	0.271734274257755	11.7287484747438	0.0960332681345704	0.157369690267705	0.610239925942577	0.541702885208666	0.638450358360552	-0.939438703270453	0.191948864731238
PIGC	-0.0221359024410601	0.0213173068986468	0.299083630362726	2547.64097448892	0.208979668786328	0.0580310312007211	3.60117103663895	0.000316787078064915	0.00109396453188753	-0.144548469519721	0.481790099265878
C1orf105	0.140384891733844	0.0727235597969277	0.0535584323646511	80.5136588383055	0.401673821714127	0.134064476354683	2.99612419811683	0.00273435040923953	0.00736460349559632	1.26595980097772	0.976278731483578
SUCO	-0.0156613232008357	0.0197758298635554	0.428394114147636	931.23137663032	-0.11983611398629	0.0266414129234684	-4.49811405763419	6.85589159560898e-06	3.49226458958881e-05	-0.0883559828124545	-0.362011667442361
ENSG00000224228	-0.138797328841011	0.126901913138687	0.274070303499618	11.2932904005639	-0.446018174204125	0.206317454167181	-2.16180534024384	0.0306331836952361	0.0600788161532359	-1.15704602480529	-1.19905481774233
TNFSF4	0.0043374109835108	0.0621421223217716	0.944354245278377	43.3728148584672	0.099939606456493	0.0983068278979219	1.01660900461834	0.309339468852607	0.410934128445388	0.0852118372914953	0.201973247227736
PRDX6-AS1	0.00215999968500737	0.023747922287049	0.927528099532014	781.898794728529	-0.0632911756112342	0.0362439369718764	-1.74625553676316	0.0807665583047074	0.135955496232165	0.0663142146186181	-0.216906957148467
PRDX6	-0.00695441124519526	0.0568383610939366	0.902618522325273	132.588944080313	0.388136880639891	0.0921685604402281	4.21116353327012	2.54058741850543e-05	0.000113775873123454	-0.0127892137336186	0.94154045128927
KLHL20	-0.0414918152727976	0.0245365193678849	0.0908324357845904	595.26712281531	-0.108949131393956	0.0401744474080806	-2.71190118154661	0.00668985330717073	0.0160935951790537	-0.312537281479447	-0.334073668031042
CENPL	0.13330468488225	0.062235879370696	0.0321993897761405	34.9854551519628	0.314030818698384	0.0887402013750697	3.53876612665211	0.000402001840865249	0.00135609999701457	1.20451110838607	0.751370668492453
DARS2	0.0157231495252551	0.0452504812528621	0.728238836918764	108.251969221	0.221738366451726	0.0601866483249146	3.68417867788023	0.000229441258006624	0.000820760387695118	0.184027982390864	0.514531263756768
GAS5	-0.0442079775045676	0.0389193821886989	0.256004319684605	337.900468871354	-0.0819104719559553	0.0896706983764493	-0.913458615121793	0.361001389862246	0.464674845889552	-0.336110691339857	-0.264687495594835
ZBTB37	0.0538738602639809	0.0200331873783187	0.00716169300333988	1362.71338523011	0.174015047099892	0.0456482024223784	3.81208980563456	0.000137796789329996	0.000520908528001575	0.515135723375789	0.392064450142453
RC3H1	-0.0175460842181917	0.0160116555020787	0.273152308710834	1686.59273295881	-0.171620495023069	0.0277794393035428	-6.17796828610512	6.49317531695865e-10	7.51542063671609e-09	-0.104713711165854	-0.494899912155794
RABGAP1L-DT	-0.0540272291982982	0.114433727377475	0.636836286252292	19.7008083314178	-0.591999586777088	0.162173584691733	-3.65040698768785	0.000261825111398467	0.00092209384925273	-0.421331390601256	-1.57366996789408
RABGAP1L	0.0411514593842653	0.0132028007436124	0.00182780001716975	4761.65542822127	-0.0844666364947985	0.0279102815947748	-3.02636274764823	0.0024751516400643	0.00675830562323131	0.404718765641073	-0.271247083871546
RABGAP1L-AS1	-0.0496237286567645	0.0646995227176462	0.443088915599232	64.5817992571081	-0.38046395061349	0.0810519961154044	-4.69407255648304	2.6781897161273e-06	1.48779590975087e-05	-0.383113672280922	-1.03083062480808
ENSG00000289425	-0.147192106448874	0.0679325642911705	0.0302547946995471	24.9890817103	-0.511795336980767	0.0958790142240188	-5.33792865021505	9.40144392739012e-08	7.15559006777117e-07	-1.22990379851352	-1.36785111362563
ENSG00000287697	0.0833121794801784	0.0658484108016875	0.205795451033787	30.2206207138345	0.408356530270194	0.104921097122176	3.89203450469718	9.94071028438949e-05	0.000388892082695173	0.770629138447978	0.993427790566015
CACYBP	-0.137968441730947	0.0394568529790494	0.000471066283356128	574.260703559279	0.895680475588324	0.105885524911177	8.45895108268739	2.69793174825359e-17	1.18244314591196e-15	-1.14985216305985	2.24399065148265
MRPS14	0.0366667694500799	0.0352582600410284	0.298363896314862	231.583909217672	0.277324096872054	0.042158934530477	6.57806227696704	4.76618611840144e-11	6.89802267679339e-10	0.36579640942875	0.65717447004372
LINC02803	-0.110969318523911	0.115597514251058	0.337073915530545	21.7369886665938	0.0731509922972594	0.183740541298494	0.398121132006587	0.690540898072864	0.767672911531316	-0.915528384536346	0.133228736959329
COP1	0.0303156551166747	0.0148605189754488	0.0413490093660036	2274.74181289881	-0.105959847358468	0.0266508447298671	-3.97585323964311	7.01273651405312e-05	0.000283721273915737	0.310675467277175	-0.326402615476725
COP1-DT	-0.0501069716328662	0.0362884296787815	0.167341243820017	636.982393292825	-0.429804282312987	0.0779781258842201	-5.51185704246277	3.55067270672674e-08	2.93861257169826e-07	-0.387307709221928	-1.15744698946962
PAPPA2	-0.10870430357161	0.0571531294544793	0.0571733246006185	237.690331613462	-0.407175932993364	0.0985618876585333	-4.13117019840388	3.60921225746724e-05	0.000155505331760321	-0.895870454981914	-1.09937848383833
ASTN1	0.302807921752354	0.0828345997612068	0.000256608228207317	120.485747375787	0.163757805005004	0.22226705822272	0.736761472052744	0.461267416774085	0.564409812480151	2.67561958219814	0.365742480654737
BRINP2	0.14559553314838	0.0785896663777	0.063939133499955	86.0120886449999	-0.716074893212832	0.209166477195276	-3.42346872603448	0.000618273656384525	0.00198660904027512	1.31118264675025	-1.89207002123867
SEC16B	-0.00977068043943989	0.0893176614446591	0.91289119852284	28.7986110188595	-0.00371474330451484	0.161363123206043	-0.0230210176322103	0.981633507744857	0.987077962053039	-0.037231445945173	-0.0640228759444127
RASAL2	0.0648851230013269	0.0461150864371469	0.159419695974592	442.454563978089	-0.109775843637047	0.100986045074679	-1.08703973460756	0.277019249667806	0.376717012649472	0.610701815324196	-0.336195163676408
FAM20B	0.0550959643050308	0.0289393632805171	0.0569308140714653	393.165949239057	0.0738073699682984	0.0456926928539994	1.61529919464657	0.106245917982363	0.171007012578793	0.525742291391043	0.134913122768856
TOR3A	-0.0884111814806958	0.0747811218934171	0.237100152639696	44.4734683751382	-0.5110708286998	0.115379723288229	-4.42946831674313	9.44656893013653e-06	4.67095573346571e-05	-0.719747659811195	-1.36599189214203
ABL2	0.00277802435219859	0.0228915685115969	0.903409233468478	841.795530388399	-0.157886487116688	0.0384587555953481	-4.10534570535575	4.03710675152269e-05	0.000172114611169568	0.0716780138104096	-0.459655922230277
SOAT1	0.226024134147956	0.0554024570401012	4.50983047128617e-05	181.059905126149	0.72685919426129	0.0766344295269791	9.48476029309255	2.42940795658133e-21	2.01062991513374e-19	2.00921767340876	1.8107641979331
LINC02818	0.292209191255145	0.152733172305513	0.0557223814738183	14.2981510644329	1.04782188059214	0.186490165973448	5.61864415275026	1.9246178182435e-08	1.6775464817604e-07	2.58363383293459	2.63441347501381
TOR1AIP2	0.0320175205655414	0.028090521626721	0.254370464248481	595.002146346937	0.115191243368394	0.0367915034177905	3.13091971427004	0.00174259793058013	0.004983151982298	0.325445855910134	0.241111752268275
ENSG00000272906	0.125077156298951	0.0704523148457854	0.0758409595718191	90.9812145961683	0.978322113152477	0.0978696755241218	9.99617203095102	1.58402186951715e-23	1.66703634897518e-21	1.13310487897762	2.45606429099075
TOR1AIP1	-0.0307190191683704	0.0271606903494348	0.258050777498538	515.842271228734	0.0707480291856355	0.0508946102559075	1.39008882924737	0.164501904989123	0.246124877416373	-0.219040827202191	0.127062291718089
ENSG00000261831	0.248634475464791	0.0886786034312528	0.00505088026754992	18.0968387134321	0.415001912030584	0.159027220938723	2.60962814781562	0.00906406900510965	0.0210564535315594	2.20545147590817	1.01048106222647
ENSG00000260360	0.0511959502095043	0.0837492873373258	0.54100090516648	15.3911220385682	0.258936148254542	0.133866716364078	1.93428325791089	0.053078310542354	0.0957093724417339	0.491894301878535	0.609987612409436
CEP350	0.00615395121012942	0.0127566050966206	0.629512639448206	2866.2648947787	-0.0645672593778619	0.0294551073978922	-2.19205649144848	0.0283754278279996	0.05627881212652	0.100977481474721	-0.220181622761135
QSOX1	0.0354546651980004	0.0319993081314212	0.267869484745336	260.910709861682	0.082134394140649	0.0508485630162168	1.61527463646228	0.106251233752546	0.171007012578793	0.355276628985005	0.156281798106774
LHX4	-0.04306781013627	0.0741180920809721	0.561193182410866	54.7155746126807	0.128712566642401	0.0933584235066674	1.37869258935386	0.167989555335081	0.250463832873441	-0.326215246815974	0.275809954315134
ACBD6	0.0415969314354171	0.0157146654711466	0.00812061143829529	2114.63981631539	0.0966766192331092	0.0244909348497705	3.94744503736308	7.89896440846834e-05	0.00031612545586849	0.408584990979283	0.193599821960186
XPR1	0.0882269209327751	0.0287616481537274	0.00215843267729114	754.293800905778	0.306145592954217	0.0491271456853417	6.23169916923473	4.61402884478481e-10	5.50872393380506e-09	0.813283886115429	0.731135729166496
KIAA1614	0.060652656063796	0.0590243153106314	0.304143847171845	131.125823294108	-0.124366190988149	0.155291574622256	-0.800856010963037	0.423215008716741	0.527479544090337	0.57396848744266	-0.373636678095016
ENSG00000243155	-0.00342098864839233	0.053151566175535	0.948681274607957	120.228879407642	0.166970700321998	0.102536441221804	1.62840350545043	0.103439354830438	0.167207505499587	0.0178771500462028	0.373987360878759
STX6	0.026075782102646	0.0288226065961132	0.365624894239351	672.171875852529	0.131035508359097	0.0863864822311648	1.51685200015964	0.1293040547553	0.201012567659624	0.273877862499843	0.281771049941325
IER5	0.170883708417314	0.153934325669283	0.266952540646123	29.0512333876816	1.58931486513164	0.27744020383856	5.72849516091202	1.01325442914662e-08	9.30262507405529e-08	1.53065721025892	4.02398405207611
CACNA1E	-0.0226575490904669	0.0958546251046836	0.813142405370467	110.235992748767	-0.300672953471523	0.503096233903539	-0.597645009461893	0.550076824978361	0.645598348994826	-0.149075809648724	-0.826072252846476
LINC01344	-0.0448413349380583	0.0757664158007418	0.553960038323136	217.888196784946	-0.015793976852144	0.153106758308845	-0.1031566276146	0.917838662354435	0.942200871157191	-0.341607562695028	-0.0950204105579479
GLUL	-0.00333299693003421	0.0175380314696146	0.849274684034082	3689.10043662239	-0.470137920979148	0.0793756063679483	-5.92295218256107	3.16212813675559e-09	3.22049716867061e-08	0.0186408249169141	-1.26095052350714
RNASEL	0.0630646688310348	0.0870464557682553	0.468762270359703	31.3581326470057	0.397576184202549	0.158703280705902	2.50515416212038	0.0122398031702411	0.0273579171854506	0.594902202257481	0.965763440087147
NPL	-0.0810348075857812	0.0568786681229808	0.154245113042607	108.829794719282	-0.304237185144273	0.115026025077429	-2.64494217668983	0.00817048777840681	0.0192083075198645	-0.6557285511311	-0.835218726768938
DHX9-AS1	-0.111567651676422	0.0458114329771033	0.0148766928485203	163.686732701471	-0.213625340758098	0.0704469214193131	-3.03242975639149	0.00242593551417138	0.00664520799824998	-0.920721282247767	-0.60269207086137
DHX9	-0.019326743912664	0.0211691734512554	0.36126021733639	1095.78264441568	0.176068026906205	0.0343092208604899	5.13179904673857	2.86985808606327e-07	1.9841123483087e-06	-0.120167950352573	0.397332773861516
SMG7	-0.0389362311246606	0.0222425383678805	0.0800268987969326	1028.01634355472	-0.179737569287045	0.0417008349133022	-4.31016716237761	1.6313118635717e-05	7.66177299229585e-05	-0.290357519220716	-0.515729817419742
ARPC5	-0.0911179115314096	0.0249818295090978	0.000264940919650552	820.368906407818	-0.0507183511877399	0.0421081894017831	-1.204477131605	0.228405215710489	0.322919025014357	-0.7432392083353	-0.184642777577764
RGL1	0.0036328988084132	0.0143092783663715	0.799585069159443	3347.36919106661	-0.202294789684608	0.0459394678792267	-4.40350746370058	1.06514617650914e-05	5.20036573977789e-05	0.0790974181817051	-0.573615793156657
APOBEC4	-0.250593922722271	0.11434115275112	0.0284059671401463	19.5922099386475	-0.315643860069727	0.135043090466696	-2.33735660950066	0.0194206493045543	0.0409250024102482	-2.12732198908132	-0.864490352276708
ENSG00000289581	-0.112989996774185	0.0432370108320299	0.00896803411316915	84.1768084288018	-0.327351196948973	0.0698064786516832	-4.68940996984496	2.73993950554071e-06	1.51912938634028e-05	-0.933065730440268	-0.894533531648629
COLGALT2	0.00749582844487514	0.0129190404788911	0.561769254625777	5944.91839354419	0.00574437081187397	0.0348709698923175	0.164732177786071	0.86915478875834	0.907312025075982	0.112623553887856	-0.0397490496225687
TSEN15	0.0631752099458247	0.0207311558546913	0.00230864193803983	1594.64957351953	0.226540489081876	0.0384985503262133	5.88439011760987	3.99524463415837e-09	3.98332899226702e-08	0.595861581993673	0.526854393519891
ENSG00000286655	0.0942970138816499	0.0823790524723467	0.252344958182227	83.3760398127117	0.641012376502254	0.131578571133764	4.87170799149807	1.1063760747163e-06	6.72224009188819e-06	0.865965860447044	1.5904654766231
EDEM3	0.0560144457008109	0.0240900600976331	0.0200607404169582	827.431226426734	0.135706245992587	0.0303292125979999	4.4744401310813	7.66117882276229e-06	3.86550570432892e-05	0.533713736593629	0.293757021641761
RNF2	-0.0294556444365345	0.0486813762218504	0.545132430252783	166.78138277979	-0.0777201389719819	0.0733002844023456	-1.06029791842792	0.289009085937472	0.389357242682573	-0.208076073325378	-0.253934330569853
TRMT1L	0.0470191948639436	0.0212736606045182	0.0270907952151866	533.987770995046	0.0918930521294305	0.0369950643350536	2.48392735034008	0.0129942314906404	0.0288011768959865	0.455644491577844	0.181324309090286
SWT1	0.0387508634754672	0.0227015176686496	0.0878271875882259	830.70602355875	0.102656129364439	0.0402380862001774	2.55121798918923	0.0107347160250065	0.0243566906455065	0.383884137059096	0.20894434456893
IVNS1ABP	0.00153519065310264	0.0199853302984409	0.938770020871264	1504.20915158578	0.219116830427548	0.0381600653521277	5.74204547098164	9.35396946684526e-09	8.64836363558811e-08	0.0608915343304904	0.507803920227093
PRG4	0.0915930173296818	0.0970183594052065	0.345129165951517	20.034664381212	0.317157382218039	0.122155281089586	2.59634605552126	0.00942211166369572	0.0217666099938141	0.84249803579537	0.759394005448377
TPR	-0.0177555320807309	0.0196990702065163	0.367408323978038	1355.94313283754	0.0981869887709057	0.0324290530759299	3.02774763546161	0.00246383751277457	0.00673064665202591	-0.106531496661238	0.197475707946037
ODR4	-0.0232650854754632	0.0181221540357776	0.199214567727743	959.842445826697	-0.0344332192567037	0.0324298800295421	-1.06177448776674	0.288338074348291	0.38879119183518	-0.154348581665474	-0.142852134261876
PDC-AS1	0.0161480613374657	0.0277056533271049	0.55999862480782	969.092114538402	0.0109488294277494	0.0738863881371053	0.148184661665049	0.882197036392132	0.916717088648105	0.187715766642706	-0.0263934517318421
PDC	-0.0365761920674703	0.0803745512970529	0.649057582014639	71.9322071267338	-0.02459881527083	0.100993136940108	-0.243569177234467	0.807564502426166	0.861102458056395	-0.269874881132686	-0.117615245120392
LINC01036	-0.0458641792605315	0.115515749221315	0.69133920120067	21.0025352181283	-0.276547019454125	0.220805763445381	-1.2524447511649	0.210407848276987	0.301854880955431	-0.350484767508137	-0.764160669479918
ENSG00000285280	0.0256534079236169	0.0737493670425498	0.727955988012203	124.875544963579	-0.236034294996916	0.120161992717617	-1.96430077147273	0.0494952222864688	0.0901831831529343	0.270212102214891	-0.6601975683693
RGS2	0.0453724319279738	0.170237026983957	0.78983487067539	21.8656344115075	1.32069426574137	0.327066631233208	4.03799758098733	5.39094089237207e-05	0.000223789021850624	0.441352334364815	3.33465419561824
UCHL5	0.0531355842291685	0.0254988493040779	0.0371745019405183	485.233113597264	0.0890212049354053	0.0353029432375882	2.52163691668126	0.0116810207300998	0.0262418925322797	0.508728269743165	0.173954621067402
RO60	-0.0282791401474324	0.0225993670231953	0.210816134449537	905.026280545557	0.00710135116940322	0.044678436683202	0.158943591060632	0.873713316511609	0.910788036270646	-0.19786526283507	-0.0362667884810366
GLRX2	-0.0271767412534407	0.0444272613761397	0.540727541386041	151.018902340406	0.167937695593243	0.0588994799746269	2.85125939423553	0.00435464289878866	0.0110895435848688	-0.188297608644991	0.376468848571942
CDC73	0.0500091127175278	0.0164848330600712	0.00241619474198856	1620.25095652953	0.00280665971882619	0.0293659362870797	0.0955753527280195	0.923857841241577	0.94673532728929	0.48159381013735	-0.0472877565224935
B3GALT2	0.121488310976831	0.0726733714382976	0.0945828536347791	100.647127312162	0.534519357345385	0.103821685555709	5.14843651867478	2.62666649911351e-07	1.83382625484792e-06	1.10195750467338	1.31718480575944
ENSG00000227240	0.182914393123741	0.124371123654024	0.141368390635343	44.033855351499	0.838689054207142	0.196857502929067	4.26038653202538	2.04073666220823e-05	9.36793735971677e-05	1.63507080461966	2.09774018368831
ZBTB41	0.00841285627745588	0.0230355739676712	0.714953542494721	667.375645905137	0.0731077096773965	0.0467762538287918	1.56292357111328	0.11807057274713	0.186404777735514	0.120582383702209	0.133117665797233
ENSG00000290127	-0.169539766953161	0.0615247015843823	0.00585779006749585	89.7126988497897	-0.357941887956767	0.0950604622224895	-3.76541287080008	0.000166274099307709	0.00061479226178641	-1.42385780992232	-0.973034870299555
CRB1	0.0177024810958448	0.0314402686190082	0.573400017499239	876.102981475233	-0.0712508417765198	0.0911284605077615	-0.781872549799646	0.434289478705733	0.538174249342495	0.201206482930117	-0.237332924284358
NEK7	0.0266926315115352	0.0162431170447877	0.100316839044519	2592.9138380922	0.0949909045812852	0.0393777222991492	2.41230063688416	0.0158522042359726	0.0343018441450816	0.279231461694991	0.189273968166365
PTPRC	-0.330295895544327	0.276518649641511	0.232290402472795	14.1335249259675	0.932905418446796	0.449430701196892	2.07574919995975	0.0379171529582153	0.0719716700940339	-2.8190506531653	2.33951670039895
MIR181A1HG	0.00141565115631779	0.013834354627261	0.91849579668132	6833.65642483804	-0.476971696968002	0.0700373343672778	-6.81024915178452	9.7429859677239e-12	1.58349063645114e-10	0.0598540581741489	-1.2784872494029
ENSG00000225172	-0.0217195547208546	0.122930080230301	0.859758037944615	28.2394349091796	-0.8143987309954	0.173866885680411	-4.68403588071603	2.81280736382268e-06	1.55598808390048e-05	-0.140935012511132	-2.14438707041097
LINC01222	-0.105346875957278	0.0609885287751004	0.0841097076382505	123.109735218297	-0.764278371178547	0.123032393106226	-6.21200930813942	5.23113275891856e-10	6.17201262330813e-09	-0.866731541148427	-2.01576901015576
LINC01221	-0.0748602708367948	0.0577737054509683	0.19506167689964	417.257348414295	-0.860955246406682	0.119759907152936	-7.18901063698409	6.52624902093456e-13	1.3309332483004e-11	-0.602140115293389	-2.26385965054252
ENSG00000286541	-0.0130388227798282	0.0432537031518433	0.763071478255741	372.782534823588	-0.670360566946929	0.0985018093544878	-6.80556602300003	1.0065270492752e-11	1.62965618832791e-10	-0.06559545821624	-1.77475865332991
NR5A2	0.204656927920624	0.0933651725866271	0.028379143447873	17.5720367617549	0.448038296826275	0.146344116816147	3.06153951777337	0.00220201922830917	0.0061083999061899	1.82377296613861	1.09525850089198
LINC00862	0.015525806717354	0.0225312424523048	0.490773534912779	2419.89411470309	0.507571530545559	0.0713329778325779	7.11552420728677	1.11488275381206e-12	2.16241593512421e-11	0.182315255942037	1.2480317265766
ENSG00000230623	-0.0103343537666759	0.0338779728834479	0.760330811039625	962.043295751678	0.605759974252742	0.0929997495669096	6.51356565016255	7.33875086033771e-11	1.02893390968666e-09	-0.0421235331021526	1.50000132965295
ZNF281	-0.0182044903237542	0.0282826071866984	0.519793470994486	696.974102313599	0.305343271829053	0.0539441950213307	5.66035458881744	1.5106054024071e-08	1.33997458406028e-07	-0.110427978450583	0.729076825615174
DDX59	-0.0903367340140602	0.039400106019086	0.0218592721444285	195.915993535479	-0.282174599002239	0.0752605130969124	-3.74930474681837	0.000177325496595234	0.000650575078857789	-0.736459415296865	-0.778602073493282
DDX59-AS1	-0.0274540402199745	0.092801151969678	0.767354352590377	23.5506750234404	-0.217040459315142	0.142245174656846	-1.5258194862408	0.127054826391095	0.198184605227975	-0.190704269821377	-0.611455893107531
CAMSAP2	0.0408421678484891	0.0167624662884014	0.01482914515337	2008.77723159491	0.107248827474059	0.0269606246963524	3.97798006099499	6.95031984169138e-05	0.000281396349990492	0.40203444286612	0.22073005249991
KIF21B	0.0578563164431887	0.144932030713814	0.689748640314695	19.7427935654537	0.330168950856911	0.310111254811028	1.06467903287839	0.287021201447817	0.387383190586117	0.549699222810951	0.79278408335932
TMEM9	0.00427984472579469	0.06151506352337	0.944532787461797	114.434526985065	-0.294587325336047	0.115833770194706	-2.5431903394051	0.0109845373447474	0.0248573635771964	0.0847122231773606	-0.81045541192435
PHLDA3	0.0366135424588332	0.0300084058907065	0.222423350643032	529.230346475108	0.0292965665200021	0.0588762653259139	0.49759553120139	0.618769154141232	0.70648327569506	0.365334455549259	0.0206902157338618
CSRP1	-0.0359424162842024	0.0181741510107051	0.0479663004473096	2499.50983262012	-0.170617422684697	0.0611397908013954	-2.79061181676145	0.00526085250895728	0.0130708648244262	-0.264374378944773	-0.49232584407391
CSRP1-AS1	0.0549645436543496	0.0272079317757087	0.0433661528466642	923.487897282226	0.380467996255442	0.0546703063815811	6.95931706692657	3.41926187965431e-12	6.07872740210911e-11	0.524601699409315	0.921860683676794
NAV1	-0.0145347868343062	0.0124632116189138	0.243527448417336	5596.81661254996	0.0173239490525685	0.0436480735260222	0.396900656846637	0.691440719812625	0.7684188033618	-0.0785788409391753	-0.0100337224115539
IPO9-AS1	-0.032609156026788	0.0254734382407755	0.200501579284946	1585.34167397344	0.0277753235645663	0.0597484088265735	0.464871351556614	0.642023587411574	0.726865007090771	-0.235445212159238	0.0167864265587637
ENSG00000235121	0.0615588587829944	0.0964125280475392	0.523151901387974	21.4686248931734	-0.00136047356769835	0.140885995541981	-0.00965655644100522	0.992295302448049	0.994336582310849	0.581833366744203	-0.0579813868574755
IPO9	-0.0361983541846359	0.0190801744779439	0.0578053695800355	899.222728825065	-0.10897886173374	0.0325752146528747	-3.34545337291039	0.000821481700290899	0.00255433914066379	-0.266595648703686	-0.334149961550237
SHISA4	-0.0680723430672815	0.0448459987047374	0.129036227519561	253.123266228086	-0.716619541173597	0.0869359252582735	-8.24307717488057	1.6783724034806e-16	6.47388486582369e-15	-0.543228095406667	-1.89346768806492
ENSG00000223774	-0.112734869326178	0.0643950273090129	0.0800016273826076	85.5245090523822	-1.01550725828648	0.158273526463533	-6.41615361063215	1.3976042972067e-10	1.84854582335741e-09	-0.930851494549584	-2.66046853461992
LMOD1	0.0463591454555113	0.0882197326478259	0.599238206138852	71.5677017487315	-1.13464685342481	0.158857736528286	-7.14253443503381	9.16255526198123e-13	1.8038383910106e-11	0.449915962165609	-2.96620264511469
TIMM17A	-0.0649252647938697	0.0500831651701938	0.194855248645993	153.423152440396	-0.539292819240175	0.071845157943077	-7.50632101981677	6.08121843303589e-14	1.49392929488226e-12	-0.515914790945621	-1.43841470979753
RNPEP	-0.138534983051238	0.0443953346995768	0.00180553395899469	123.111705937652	-0.360618742614211	0.0670908356601165	-5.37508199243653	7.65478404776106e-08	5.90526756698092e-07	-1.15476914135734	-0.979904171615102
ELF3-AS1	-0.0392143326073077	0.0825784847604071	0.634877153469365	29.1982205941607	-0.178752904488647	0.100685326447394	-1.77536201943033	0.0758381310002444	0.12920598535257	-0.292771145386543	-0.513202986470516
GPR37L1	-0.0985066762762799	0.043898553056142	0.0248348590627694	235.879701178143	-0.589829997514251	0.101588067613288	-5.80609525677307	6.39465900027237e-09	6.09322352595524e-08	-0.807365856462453	-1.56810240286549
ARL8A	-0.0303661607078191	0.0217226713216232	0.16214256683841	1067.63355899315	-0.106201154192719	0.0539821508403167	-1.96733832460418	0.0491442195287489	0.0896586194484366	-0.215978389687968	-0.327021853188927
PTPN7	-0.168215491393855	0.0960779684513614	0.0799764493411127	39.7386464230134	-0.6292189879747	0.154973207733159	-4.06017915727809	4.90350760454516e-05	0.000205052492396101	-1.41236450139954	-1.66918179588953
PPP1R12B	-0.00132697584845688	0.0114027386444078	0.907356589237238	6011.60457366532	-0.19962884184697	0.0302076192447573	-6.60855925882395	3.88078194800775e-11	5.72348195774949e-10	0.0360509621287219	-0.56677448074646
SYT2	0.0513108248744142	0.0685702060022256	0.454281513538561	140.312206110205	-0.0224341539703434	0.104569621653565	-0.214537966338511	0.83012756326207	0.878279870761409	0.492891292237513	-0.112060326149429
ENSG00000226862	-0.145083253723352	0.0801947673530762	0.0704298520907063	20.0493609829596	-0.170090395715333	0.133945965367558	-1.26984336742501	0.204140429424974	0.294548932063845	-1.21160119160275	-0.49097339595204
KDM5B	0.0373257296635833	0.0300692833684694	0.214486001643357	429.885748440738	-0.0924430547066789	0.0654680613144052	-1.41203287298716	0.15794028212326	0.23793619067946	0.371515485783221	-0.291716039839644
RABIF	-0.0447323066300258	0.0705535457330619	0.526068254933789	67.9846937642968	0.292446392541016	0.109049126537609	2.68178574030263	0.00732303452517507	0.0174323395168542	-0.340661312518372	0.695981061669458
KLHL12	-0.0852304250657291	0.0308764538891156	0.00577359996195551	212.781269743683	-0.0993022226703316	0.0467123229560935	-2.12582497264521	0.0335178358645498	0.0647631223200203	-0.692142064770108	-0.309317926212237
ADIPOR1	-0.00289313830654207	0.039764436197569	0.941999544843887	198.650260895832	-0.0239444894745386	0.0529143453099606	-0.452514140244521	0.650898636891148	0.734328405264504	0.022458331651576	-0.1159361247988
CYB5R1	-0.0070450033148674	0.0514486296610306	0.89108393696932	97.5760506001219	0.12151447870193	0.0730011566596339	1.66455552572254	0.096001464557087	0.157151125226479	-0.0135754568981488	0.257338336955785
TMEM183A	-0.102844071233473	0.0450388731522313	0.0224038012951513	146.237391642396	0.0117778805757662	0.0575285231971445	0.204731147632707	0.83778218353307	0.884089406230212	-0.845009848362654	-0.0242659540263205
ADORA1	0.00242591996656113	0.0228913001370721	0.915601687275161	901.746772464869	-0.036426477735478	0.0583262434248941	-0.624529810193996	0.532279699318076	0.630284525189185	0.0686221208673467	-0.147967202071923
ENSG00000234775	0.0350824187331822	0.0867746388713071	0.68599693631457	26.9919304337769	-0.199404666143747	0.146030370957987	-1.36550133260372	0.172095534541401	0.255646664493887	0.352045924139171	-0.566199204666836
ENSG00000224671	0.00624866331186921	0.0751495982498197	0.933732542008297	28.4625144787042	-0.022972144770148	0.103615569194123	-0.221705530827225	0.824543124282843	0.874245388490279	0.10179948215161	-0.113440909476422
CHIT1	-0.3450774722046	0.0954056871065629	0.000298096400124318	16.2011549932315	-0.729093237825243	0.146951351536029	-4.96145989951297	6.99653158451019e-07	4.43929538460418e-06	-2.94733907457105	-1.9254774875438
LINC01353	0.143130710353951	0.0978308042973315	0.143455509877764	11.1896893330703	0.221090366554015	0.16949521480472	1.30440476923634	0.192095609948666	0.279893859842304	1.2897905968621	0.512868376854245
BTG2	-0.0598592468625041	0.0414975956752769	0.149168402016005	376.495402431744	-0.113922655842679	0.0966177154615552	-1.17910732310794	0.238355442944385	0.334203301095896	-0.471947123749819	-0.346836646380841
ATP2B4	-0.00117933330741018	0.0278396284043456	0.966210379345152	960.178324810315	-0.099565374564329	0.104826858017036	-0.949807868400938	0.342209887072009	0.445293542669654	0.0373323429285199	-0.30999322236498
ZBED6	0.15898879913497	0.0761642180253245	0.0368477107949309	45.0295232876179	0.549702565589097	0.129106613549011	4.25774133855988	2.06502680236902e-05	9.46098199666829e-05	1.42742200269831	1.3561477102536
ZC3H11A	-0.03202528412781	0.0548290019115192	0.559157156188796	51.1929160228629	0.0200004419293629	0.104253867195104	0.191843645396227	0.847864681803438	0.89191367681044	-0.230377822803921	-0.00316534949168449
SNRPE	-0.140945840367678	0.0547128299726682	0.00999211143115779	122.520361907307	-0.0277262583472213	0.074272196289765	-0.373306024761275	0.708920692925892	0.782949335602354	-1.17569282808365	-0.125640839180648
ENSG00000286572	0.149823213781533	0.102287592950171	0.142995910083123	11.431428847848	0.176311127877993	0.148784561428132	1.18500956137951	0.236013666535219	0.331558750886532	1.34787443458182	0.397956615660572
SOX13	0.106292546230183	0.0446875296962238	0.0173798009129533	213.472108903768	0.34101256830627	0.0739312213880323	4.61256505578943	3.97730001886536e-06	2.12567360569391e-05	0.97007436959214	0.820610799839062
PLEKHA6	0.0269584518049836	0.0617203647321198	0.66226819146921	197.058927872808	0.0771831241050487	0.140834407882459	0.54804167011137	0.583663290744932	0.675093313698124	0.281538500152922	0.14357592867356
PPP1R15B-AS1	-0.0883246187826257	0.0528920829082558	0.0949386657299635	172.567211200612	0.150405934772439	0.080541136921736	1.8674424091951	0.0618398321447914	0.108792415461413	-0.718996387322254	0.331479126274061
PPP1R15B	-0.0113274514246909	0.0348641791508597	0.745255028455573	401.503139882812	0.339842110123784	0.0449200231355238	7.56549276696674	3.86397018201241e-14	9.90628986964355e-13	-0.0507425683902422	0.817607188899489
ENSG00000288934	0.0176946722524922	0.0997703099952548	0.859230268703602	14.2985505950734	0.233331224976713	0.15429138059365	1.51227647376639	0.130463543432981	0.20250117916869	0.201138710444831	0.544280670619475
PIK3C2B	-0.00644398461600263	0.0149824312626255	0.667120912890187	3058.68453724026	-0.0899087460524724	0.038105483275074	-2.35947003751254	0.0183010586905806	0.0388803426312409	-0.00835925149024245	-0.285212537782135
MDM4	-0.00914300210797558	0.0134874570393687	0.497841917832656	2101.34036158997	-0.115742168986008	0.0328464271187857	-3.52373695219388	0.000425506447497924	0.00142691963481355	-0.0317838631774587	-0.351505851708956
ENSG00000287197	-0.205583208345016	0.0647935818975162	0.00150927287623306	43.6982495417492	-0.381356684195475	0.107903533296281	-3.5342372260262	0.000408953851582341	0.00137709939080137	-1.73667668604526	-1.03312154335015
NFASC	-0.00263295791954495	0.00952768194465766	0.782280625221774	11190.5671219554	0.0337218074947244	0.0421797852397873	0.799477932450811	0.424013337445181	0.527972786306083	0.0247164216981069	0.0320461978618928
CNTN2	-0.00895830536442496	0.0103125158071716	0.385020638049753	6831.24232415694	0.0393342132876197	0.0380771932381077	1.03301241353719	0.301598089443831	0.403005394382622	-0.0301808911661865	0.0464486632289625
TMEM81	0.153345922456173	0.122983609957399	0.212441146673425	13.8791581703723	0.653241308886323	0.17768649247723	3.67637010432875	0.000236576229834552	0.000842571159901668	1.37844781287079	1.62184716598005
RBBP5	-0.0169507485249467	0.0293788930932512	0.563959524415783	360.364432660952	0.0641101770873378	0.0400289185232622	1.60159653201925	0.109244858200375	0.174884092719079	-0.099546828224458	0.110028342555239
DSTYK	-0.0363950221723323	0.0198554974714909	0.0668033552149034	710.915609935505	0.00529735936596809	0.0362873639428835	0.145983581896612	0.883934349318204	0.917726420094387	-0.268302518428241	-0.0408961631966608
TMCC2	0.0209711670856614	0.0214281121452172	0.327740370879794	1491.51387835137	0.29517658808579	0.0474121217456208	6.22576204603316	4.7922093847035e-10	5.70547331004259e-09	0.229575213502117	0.702987245511103
TMCC2-AS1	-0.0139916019354889	0.0999077256918812	0.888624242162024	10.3014527289309	0.065926879748167	0.168325316631263	0.39166348275814	0.695306875162791	0.771421925744605	-0.0738645716293254	0.11469033566842
NUAK2	-0.101428450245291	0.0652475097005457	0.120060826253683	62.6380858464983	-0.113862355547813	0.111818775960127	-1.01827581790391	0.308546897139382	0.410280981850323	-0.832723758315798	-0.346681904735194
CDK18	-0.0222070707120643	0.0117071574756282	0.0578438019985357	6144.16632008264	0.107189188284728	0.0399619244006455	2.68228294538779	0.00731215853971119	0.0174088801764469	-0.145166134695171	0.22057700737264
MFSD4A	-0.131289754830536	0.0688710824094284	0.0566097684230814	141.983187960335	-0.0761321431248573	0.174082224902221	-0.437334387055424	0.661868860520614	0.74384984858378	-1.09188823815462	-0.24985924119905
ELK4	0.0344606985197638	0.0288480444601265	0.232259276217262	507.069673198928	0.151305341109983	0.0470931673360389	3.21289370983111	0.00131404909713938	0.00388001784848101	0.34665005152229	0.333787168333992
SLC45A3	0.00192283085241417	0.0233366078058491	0.934332235355532	664.971253310941	-0.0296345397411888	0.0502713616486942	-0.589491487186693	0.555531621053514	0.650185941329124	0.0642558404790178	-0.130537840164082
NUCKS1	0.00792362559104995	0.0155368744110679	0.610059594491011	2654.37842411574	-0.0355893731238258	0.0579264378924233	-0.614389118659768	0.538958224534895	0.636292415351806	0.116336379780925	-0.145819037697708
RAB29	-0.0911058527042695	0.0597674688848677	0.127424179268814	127.767881473723	0.44703236457214	0.0873254689009206	5.11915218089859	3.06912236775415e-07	2.11245325990474e-06	-0.743134550494437	1.09267709374032
SLC41A1	-0.10440372051819	0.0364481896639626	0.00417744822599704	198.58027982699	-0.0955062512126768	0.0731283882312062	-1.30600787905676	0.191549878169571	0.279264368417431	-0.858545951396967	-0.299576765385544
ENSG00000286619	-0.118867007024402	0.0687074754737731	0.0836222807992619	467.706961301452	-0.240623251970075	0.48809823138977	-0.492981200290246	0.622025870941151	0.709169391044248	-0.984071951556865	-0.671973675856139
PM20D1	-0.139793247603773	0.15243947378655	0.359121155506901	41.0615584477996	-0.143796002720586	0.419350117616249	-0.34290202072192	0.731672171517584	0.801946567161896	-1.16568954429307	-0.423497148077311
SLC26A9	0.0909524902924015	0.0604171508957827	0.132219094512069	63.5553248091095	0.325636732188177	0.114727705832838	2.83834431992077	0.00453482348387566	0.0114914098657248	0.836938939876919	0.78115357679562
RAB7B	-0.23824032605039	0.108560427874153	0.0281965291456936	36.1572521318076	-1.8233582898994	0.187398943290012	-9.72982161952552	2.24987148513212e-22	2.09606879508292e-20	-2.02010586104958	-4.73356284281934
RASSF5	0.238287210476758	0.142632256439855	0.0947927268725688	15.3069640321971	-0.145662213329862	0.279317231954353	-0.521493830905737	0.602022801993619	0.691031222728689	2.1156481807868	-0.42828618769055
EIF2D	0.0381781522329123	0.0226925214425604	0.0924891310565041	438.131977255008	0.0766285319084599	0.0370070010266187	2.07064960095907	0.0383915532830602	0.0727091064106996	0.378913610374608	0.142152743109478
DYRK3	0.367849418965344	0.171797581933612	0.032259585076637	14.6422294504411	1.54541442347426	0.245377917270246	6.29809903297952	3.01317990067447e-10	3.73340873013074e-09	3.24011085367032	3.9113274456401
MAPKAPK2	-0.0861410766785887	0.0285867899940534	0.00258408348541761	314.239655833509	-0.0843560665249042	0.0451865505228226	-1.86684014488555	0.0619239145062549	0.108872931671356	-0.700045555754147	-0.270963340995353
PFKFB2	-0.0158237085660752	0.0491991028083607	0.747736076380726	139.617432311301	-0.0476963977359081	0.0918420807146154	-0.519330543959658	0.603530257119731	0.6925284260085	-0.0897653157033061	-0.176887889293313
YOD1	0.0847075716454213	0.0470208292803605	0.0716256220921625	246.4887235768	0.604936714940713	0.0588820150261608	10.2737094624215	9.25750956939704e-25	1.22349829960194e-22	0.78273966374817	1.49788869486367
C4BPA	0.135138606697937	0.0914511889663438	0.139484625309504	62.7902515406373	-0.349497426678985	0.0913282656540064	-3.82682649425362	0.00012980594196038	0.00049405069226823	1.22042760634317	-0.951364829752811
ENSG00000243636	-0.0291319367663159	0.0923641907179672	0.75245573928854	17.980781647239	0.0230723043638685	0.129393054009843	0.178311769054569	0.858478136559991	0.899351682646779	-0.205266633780211	0.00471761442040034
LINC02942	0.0219317781689492	0.0558835835070983	0.694722234338447	339.483795974964	-0.0729317330706481	0.0814985785810657	-0.894883497852711	0.370849369075281	0.474920070109251	0.237912299747529	-0.241646400455332
CD55	-0.0341106691534573	0.0216963403882085	0.115907565081633	2349.40681335969	-0.317702763549521	0.0903332379399542	-3.51700847655547	0.000436439844049877	0.00145927885883631	-0.248476754948453	-0.869773877231269
CR2	-0.373680423257331	0.161141612026552	0.0203973834428719	15.0632251260265	-1.0461026249918	0.268713468647171	-3.89300406212747	9.90104938058201e-05	0.00038760732695647	-3.19558237922222	-2.73898187197054
CR1	0.0165947444738161	0.0529910761235797	0.754158259484924	353.575759373577	0.369568945452938	0.194037785592124	1.90462359856955	0.0568290167721581	0.10126232305064	0.191592502917056	0.893891715018877
ENSG00000236911	0.150861860657464	0.103683924357996	0.14566458702159	52.07659126811	0.313996583904657	0.210849991299147	1.48919419901312	0.136436237935526	0.210278559081791	1.35688878881301	0.751282815716086
CR1L	0.0782167504608648	0.0919727920399671	0.395084075325667	52.0072960972413	0.496276931155318	0.174762644556454	2.83971973767543	0.00451531848941201	0.0114453858052313	0.726406214175655	1.2190477075025
CD46	0.0164948431067106	0.0167979384220434	0.326121329260856	1997.13490620574	-0.577604143409392	0.0769217615676065	-7.50898226507379	5.95887968138834e-14	1.46810606485534e-12	0.190725464915846	-1.53672861293908
MIR29B2CHG	-0.0274398130031783	0.0222635830204438	0.217763256512481	1339.34295377898	0.341767063273527	0.063405905223119	5.39014563503009	7.0400607906548e-08	5.46069137488051e-07	-0.190580792656139	0.822546972674122
LAMB3	-0.0559690868895731	0.111544133758143	0.615831923631103	11.5013053481928	-0.127267201177751	0.198563643685142	-0.640939090438711	0.521562257178734	0.621348258167859	-0.438184657579046	-0.381081203727527
HSD11B1-AS1	-0.0424661409439588	0.0491272614644011	0.387362199952947	145.196801243322	-0.0979716183516178	0.0923823177597926	-1.06050184415548	0.288916351440367	0.389282322742183	-0.32099339581428	-0.30590335083677
G0S2	0.462537959682075	0.299529541913597	0.122536298127682	16.2815736838806	2.15265096105412	0.380896424353019	5.65153890512508	1.59017684840249e-08	1.40545247119786e-07	4.06190704584587	5.4696080698217
HSD11B1	-0.0975021203874742	0.0397805410953656	0.0142459812397334	590.235947716243	0.252628547886985	0.134248412671879	1.88179914279093	0.0598632922566497	0.105938267561098	-0.798647375873363	0.593801149919847
TRAF3IP3	0.0878597206372269	0.0945528452509155	0.352778779298608	44.7565781218191	-0.00465282692939222	0.113643192355821	-0.0409424166370129	0.967341802193525	0.976621684467188	0.810096976671444	-0.0664301710362635
C1orf74	0.208000582278017	0.0729060134864664	0.00433091341301367	16.6907356857223	0.405542226381902	0.120514264985327	3.36509728894981	0.000765166738590171	0.00240068600040924	1.85279234269736	0.986205769247662
UTP25	-0.143040389137864	0.0365652552186743	9.15648732737162e-05	196.038509906231	-0.110521812665463	0.0548870023181807	-2.01362450120279	0.0440489720507258	0.0815585278554326	-1.19387129181998	-0.338109457384512
SYT14	-0.0393212448325018	0.0288504757243391	0.172903852304514	1221.87868122365	-0.673747038952888	0.226224750493704	-2.97821983440154	0.00289927954321805	0.00774397883946804	-0.293699030206569	-1.78344896325799
ENSG00000287343	-0.258367452029557	0.139425253314591	0.0638695530631692	22.4509699749281	-1.22548705598198	0.249790113652302	-4.90606708994019	9.29207523129647e-07	5.72949694822327e-06	-2.19478798587606	-3.19931531008332
SERTAD4-AS1	-0.0668909528006472	0.0802364189341018	0.404465159449841	79.0059259046374	0.634431790394107	0.153420694122991	4.13524260218448	3.54579848386371e-05	0.000153186509215982	-0.53297487980904	1.573578482522
SERTAD4	0.198592802312355	0.0828830144119991	0.0165723080972872	62.4573084348136	0.749622233197735	0.159830236222943	4.69011528051617	2.73051167514629e-06	1.51439471534057e-05	1.77114278199988	1.86917834189012
HHAT	-0.0278799704974197	0.0620575114988771	0.653243959561707	171.252537596077	-0.732896134577683	0.155513610058217	-4.71274594103577	2.44400832140011e-06	1.3742710379799e-05	-0.194400893272191	-1.93523641995045
KCNH1	0.0254127403575352	0.0303920475026748	0.403062567367948	1259.542784401	0.115420460854076	0.105960216113638	1.08928110084536	0.276029944322885	0.375748187458596	0.268123362776211	0.241699966488859
RCOR3	0.000745523798487947	0.0154224975943001	0.961445262727201	1926.45987452839	-0.281117214894283	0.0249895414806329	-11.2493946762549	2.33186876286621e-29	4.96950381726325e-27	0.054038062840725	-0.775888631422894
LINC00467	-0.0364826703434985	0.0615833815633883	0.553575427265495	175.548309687187	-1.19460942701256	0.12771674102135	-9.35358526579428	8.47259501107485e-21	6.17304582665877e-19	-0.269063211673383	-3.12007763585594
SLC30A1	-0.268610550731736	0.146560639039548	0.0668381950532051	17.9783079440272	0.0170278749270694	0.248896516844114	0.0684134721649563	0.945456497720457	0.961816804680236	-2.28368722802101	-0.010793503064618
LPGAT1	-0.0281562622938618	0.0116370061324566	0.0155399294342062	9070.98476651692	-0.372085674233168	0.0395019809750507	-9.41941809116299	4.53594835896304e-21	3.4992481254281e-19	-0.196798813279478	-1.0093304268794
INTS7	0.0339561758629666	0.0276911578112513	0.220106056304793	743.938595736936	0.196186137962937	0.0442091638394162	4.43768035684991	9.09335203190038e-06	4.50807091572753e-05	0.342271329502879	0.448959546485876
LINC02608	0.00818994558783061	0.0912170303829661	0.928457854737231	65.9539852030954	0.324422769060189	0.333877741653861	0.971681332972852	0.331209106211034	0.434173009228583	0.118647755134246	0.778038324165476
PPP2R5A	0.0270759090853711	0.0153663590633686	0.0780650708361746	2039.53579588111	0.0809506305098406	0.0329411352029853	2.45743293335272	0.0139933936182746	0.0307763770887202	0.282557904877455	0.15324404293998
ENSG00000234915	-0.086611854642077	0.0335675589836944	0.00987359628617619	732.216457292531	-0.0334228255591343	0.0526950520840129	-0.634268764092832	0.525905437832659	0.624906733315376	-0.704131409594817	-0.140259278225919
PACC1	-0.0690869715779058	0.0195391529163764	0.000406508117223452	900.267506104769	-0.182655357961272	0.0409876835048438	-4.45634742787273	8.3367884474985e-06	4.17304481037586e-05	-0.552033995679206	-0.523217399729307
NENF	-0.0289829524836875	0.0272617691325658	0.287720541980834	697.860594089473	-0.393586346762241	0.058765773525227	-6.69754387889206	2.11951599429933e-11	3.25839749204773e-10	-0.203973608085326	-1.06450510649018
ENSG00000286213	-0.0614853291424761	0.10065345551563	0.541291219900459	42.2425848108569	-0.118429632541866	0.253030635122938	-0.468044640066312	0.639752666986104	0.724967977364313	-0.486059794784035	-0.358402377408772
LINC01740	0.0468834267460753	0.11831923027663	0.691924151572525	17.6167505529459	-0.118770585271992	0.262521787950843	-0.452421820676582	0.650965130187319	0.734354827272123	0.454466168187934	-0.359277324814333
ENSG00000260805	-0.146460795647779	0.0669203865053771	0.0286271892968363	79.8820135699721	0.167415041788488	0.102953397979623	1.6261244900496	0.103923175215091	0.167846363607625	-1.22355679572853	0.375127622794669
ATF3	-0.106065194106742	0.0472406432186796	0.0247546143081524	205.819551461162	0.0787362512296366	0.0856564981788017	0.919209317491364	0.357986098521013	0.461741942327489	-0.872965781485558	0.147561538490094
BATF3	0.269468420379581	0.164108572639539	0.100587296475731	14.5385599448308	1.01159982146497	0.218197567038749	4.63616453287641	3.54933482602606e-06	1.91904735967646e-05	2.38626804008133	2.54146101017895
NSL1	0.0557549046338014	0.0212522310146296	0.00870353333579012	1172.20742040606	0.176741988318247	0.0412120617582967	4.28859855046359	1.79804017821263e-05	8.36419836244125e-05	0.531461195167104	0.399062282784048
TATDN3	0.0170596704033477	0.0243426696811985	0.483419441084778	941.15110143759	0.173824558863284	0.0723182523030262	2.4036056365816	0.0162342758527608	0.0350307769919907	0.195627567304369	0.391575622297174
SPATA45	0.0916308041457699	0.0675015090982447	0.174634127639436	53.1242592383696	0.244880487383624	0.105926004887523	2.31180707366098	0.0207883174376347	0.0433382274387668	0.842825985316406	0.573918201826022
FLVCR1-DT	-0.0672781644626728	0.0540719329470497	0.213413269709778	67.1338382533738	0.104982080071079	0.0892309290963575	1.17652120328942	0.239386664575207	0.335440391579083	-0.536335466708046	0.21491316181666
FLVCR1	-0.0265064381282466	0.0313315793378159	0.397554132912795	376.22637470232	-0.323176165625639	0.0518871620816618	-6.22844173125161	4.71097234915455e-10	5.62052957177998e-09	-0.182480087837105	-0.883819633498771
VASH2	-0.0216109901018862	0.112091060386299	0.847116765727796	42.0733255285567	0.946776503820558	0.175663661009109	5.38971178433692	7.05707704515916e-08	5.47140093419365e-07	-0.139992786664183	2.37511245631386
ANGEL2	0.00163329306875153	0.0195562557612967	0.933439921600947	840.609045963459	-0.0515905900629627	0.0293961975300416	-1.75500896026568	0.0792577751236096	0.133762206303942	0.061742959339401	-0.186881102933374
RPS6KC1	0.0692509638286072	0.0157547274337367	1.10483854554735e-05	2213.42906309475	0.0748885720447905	0.0368533459946664	2.03206981682555	0.0421465884894749	0.078599561054152	0.648592687232727	0.137687686126551
PROX1-AS1	-0.0917796975732268	0.0433647717271122	0.034305913775935	578.72180033773	-0.762706051349505	0.090170367422125	-8.45849998346974	2.70838663014076e-17	1.18398163223769e-15	-0.748982809885009	-2.01173414833012
PROX1	-0.0927151007965415	0.0192295012464976	1.42480471982405e-06	1541.11151495804	-0.291910078028773	0.0649611401035008	-4.49361075811909	7.00255737640657e-06	3.55846797944428e-05	-0.757101118618569	-0.803585102997133
ENSG00000274895	-0.0926405295519743	0.0761513713993236	0.223782581636469	19.6801132372923	-0.252742086225242	0.123682902980172	-2.0434682574176	0.041006106529641	0.0767581368273879	-0.756453919238716	-0.703072833167652
LINC02775	-0.100698657657857	0.0966896583011594	0.297660927532214	54.8994301668252	-0.567147702206152	0.219636257929736	-2.58221346307761	0.00981688438588832	0.0225229527513134	-0.826389932016526	-1.50989546190728
SMYD2	-0.056210129569768	0.102369329118177	0.582942650873804	40.7028096524994	-0.264758528639414	0.200686681075037	-1.31926307825291	0.187081176741995	0.273686887100934	-0.440276652610721	-0.733909234185659
KCTD3	0.0622582308225432	0.0186114318492769	0.000822349014312771	1488.37004198346	0.0332636240806144	0.0355947323609136	0.934509739905814	0.350041014172674	0.453618875291284	0.587903174924421	0.0308704149629017
ESRRG	0.0500187033813963	0.0335678446765477	0.136203755294415	2214.86344808056	0.184021803516349	0.139286235238212	1.32117723766191	0.186442274164175	0.272916144262473	0.481677046936523	0.417743627315845
GPATCH2	-0.090054797966689	0.0382979899851846	0.0187017291146077	446.932817123169	-0.780734122343513	0.076643796632061	-10.1865272422703	2.27755153785976e-24	2.81376638905588e-22	-0.734012509172713	-2.05799749380221
LYPLAL1-DT	-0.0191115520821342	0.057820768473992	0.740998829706038	169.432187964965	-0.179914058506278	0.086274554901013	-2.08536640626778	0.0370360537869813	0.0705190619850619	-0.118300313301901	-0.516182721212067
LYPLAL1	0.0155282198805596	0.0152693608503215	0.309175864716473	1536.43738096876	-0.02906357606429	0.029547932381647	-0.983607776303904	0.325308400173061	0.428182440665855	0.182336199641437	-0.129072642370865
ENSG00000223842	0.19224499468859	0.121702985965381	0.114192929650933	20.3738021108202	0.693188702127508	0.151472137828415	4.57634461403547	4.73170863302928e-06	2.48677251801838e-05	1.71605053858387	1.72435952322784
ENSG00000277007	0.180005252017876	0.0901926007799849	0.0459570739349893	34.1594440445615	0.706369022514802	0.11431670134978	6.17905357812498	6.4487010022009e-10	7.46901517571489e-09	1.6098225426314	1.75818264915812
ENSG00000287676	0.392309215590608	0.122223037398714	0.00132836014764304	25.000542678754	1.34925597723663	0.151423285205349	8.91049203830752	5.08065783228654e-19	2.84000443877552e-17	3.45239596838303	3.40794879971752
LYPLAL1-AS1	0.281177948725334	0.0872887935274197	0.00127638257841939	96.0326224446608	0.923893021805702	0.132413242228472	6.97734611929199	3.00807999701711e-12	5.39271880853256e-11	2.48789433756013	2.31638923326855
EPRS1	-0.0306444653200336	0.0260520589141288	0.239483780105151	765.930817041719	0.0980723448551205	0.0545156643844273	1.79897550479336	0.0720225555643233	0.123582180939628	-0.218393778803183	0.197181510575503
BPNT1	-0.0361062610108522	0.0427933684581054	0.398817527332645	158.420468414465	-0.127507438813553	0.0530505973604046	-2.40350618386667	0.0162386923656556	0.0350311628320655	-0.265796377546184	-0.381697697679886
IARS2	-0.00513441858520893	0.0163597694997848	0.753639381041071	578.321316742614	-0.0274799817124757	0.0275867358235687	-0.99613023767017	0.319186869769431	0.421323702593607	0.00300639391270295	-0.125008848046448
RAB3GAP2	0.0276202380085824	0.0179379232223773	0.123616944007555	1042.73965216027	-0.0196999709412682	0.0324132471876678	-0.607775297155768	0.543336515245627	0.639822092030853	0.287282103106724	-0.105043909689783
MARK1	0.0970097030551842	0.0503426690527523	0.0539811652883467	326.210122505403	0.187404367115242	0.1434674609865	1.3062499735245	0.191467563422731	0.279169630445065	0.889509127842361	0.426423907552645
LINC02817	-0.156623307067285	0.0929480596816278	0.0919764779190474	18.3815717622625	-0.234387255913507	0.146823960228081	-1.59638287612869	0.110403336913021	0.176407356235249	-1.31175662565805	-0.655970963196339
DUSP10	-0.0677241816646056	0.0235777448103041	0.00407396101939078	1112.90599736225	-0.33756029687949	0.0657460417656846	-5.13430600252007	2.83187024992368e-07	1.95943814492487e-06	-0.54020642337734	-0.920731959489388
TAF1A	0.0246338094725116	0.0415784055057355	0.553538293981177	116.374416137881	0.0111479548626219	0.0621983357138423	0.179232365861213	0.85775525090962	0.898879419310229	0.261363068125612	-0.0258824592474632
MIA3	0.0132544980993252	0.0297371614566153	0.655798289045446	620.554702184112	0.354431234622435	0.0486950636609545	7.2785865337441	3.37335824435228e-13	7.1980456455522e-12	0.16260270403847	0.855045565253828
ENSG00000272750	-0.013617200554284	0.098148134848318	0.889654575107177	11.0242619196541	-0.0439196770062861	0.179093313533679	-0.245233482700776	0.806275652316693	0.860259429246917	-0.070615164392816	-0.167196129374896
AIDA	0.0635955040783082	0.0260132073373025	0.0144956976883907	559.560050392952	0.0180256056897949	0.0627310853614274	0.287347263098347	0.773846437065353	0.835389597006725	0.599509289678829	-0.00823314244814133
BROX	0.0358016519460351	0.030374688879726	0.238530689165874	478.546563784208	0.165004830915529	0.0533337486419675	3.09381648800304	0.00197599670046452	0.00555645187963379	0.358288106256825	0.368942578465004
DISP1	0.18224910813712	0.0639005169897254	0.00434347632024032	284.412670562188	0.974773625553614	0.108206065210943	9.00849341165246	2.0890653059308e-19	1.23668313891716e-17	1.62929683593687	2.44695821925716
CAPN2	-0.0128328381164395	0.028707907533381	0.65486491288967	489.626458442242	-0.0965738131598032	0.0792414230756343	-1.2187289098484	0.22294710145393	0.316672926159131	-0.0638077296195368	-0.302316325662912
TP53BP2	-0.0827506195706239	0.0238335199779107	0.000516544810331947	588.904873713018	-0.24169747405374	0.0435162783470896	-5.55418531258441	2.78909475266191e-08	2.36573514617576e-07	-0.670619980917215	-0.674730327268642
ENSG00000288999	-0.297779748298917	0.0870005627931087	0.000619948062798926	32.0682638446375	-0.176702477551998	0.108415296009014	-1.62986667063389	0.103129679158779	0.166817637569072	-2.53684495236738	-0.507941213884477
ENSG00000291068	-0.142491352872681	0.0316933661552547	6.92644975484352e-06	194.221728855649	-0.26383893870181	0.0472417091516621	-5.58487284731372	2.33871260661201e-08	2.00971326764759e-07	-1.18910623885076	-0.731549397296278
ENSG00000290989	-0.0130789895611289	0.0281811439985551	0.642573035065886	360.022411871114	-0.124026827930116	0.0500369792789268	-2.47870334535462	0.0131860925016332	0.0291846931144157	-0.0659440633132773	-0.37276581008038
FBXO28	0.0118927408892757	0.0250541338705156	0.635013805645728	822.932552654512	-0.094558688657985	0.0386022075079417	-2.44956687097574	0.0143028148588156	0.031352178798609	0.150784094506466	-0.297145145616646
DEGS1	0.0438986657986787	0.0391072444645293	0.261641389806113	333.517543120104	-0.0740349191211959	0.0547737362623051	-1.35164997265571	0.176487315917371	0.2609202435896	0.428561606109374	-0.244477378733232
ENSG00000232628	-0.0328750770739609	0.126543311136815	0.795023385922472	14.3826638888826	0.371883872687007	0.206712083075864	1.79904274173719	0.0720119198821499	0.123576368602997	-0.237753125052729	0.899832244008812
ENSG00000237101	-0.0640824420530033	0.104427073647703	0.53944177259616	25.1322981441186	0.185845851464353	0.147427376963101	1.26059253913787	0.207455688082411	0.298173840513206	-0.50859998269237	0.422424469786689
NVL	-0.0427946672916056	0.0225237848161475	0.0574361718898533	807.447250559916	-0.235466087687283	0.0405535603980533	-5.80629876578201	6.38689523316215e-09	6.09005463256048e-08	-0.323844656373181	-0.658739443921373
CNIH4	-0.0578550540303095	0.035662602208516	0.104741442320252	273.847152546274	0.0973627603392424	0.0549223923812395	1.77273341742666	0.0762728909496048	0.129816962942978	-0.454552853805261	0.19536058621756
WDR26	0.0603059642759937	0.0199357157860813	0.00248615642925999	997.679885710012	0.0737877835698701	0.034154925489168	2.16038484971286	0.0307428893031536	0.0602314946780794	0.570959570113087	0.134862860468616
CNIH3	-0.0496928878769506	0.0385973875803543	0.197931338214484	354.017223596549	-0.548019537742573	0.0646232113830621	-8.48022755313287	2.24753934617372e-17	9.92702028832015e-16	-0.383713901024259	-1.46080907428879
LBR	0.0302309696663557	0.0205610368238461	0.141479504291202	728.476252339283	0.0190560312020762	0.0342486070730832	0.556403101633084	0.57793531905072	0.669831356525883	0.309940487309399	-0.00558888109185028
ENSG00000282418	0.540240988714816	0.150255279702624	0.000323784603652028	10.3915151558732	1.3562662027099	0.250459394980479	5.41511410588374	6.12496331703909e-08	4.81440754228674e-07	4.73628699611509	3.42593832743876
ENAH	0.0202652929134274	0.015955467788814	0.204043358028135	2843.38892141834	-0.127469665669683	0.0454996530728289	-2.80155247482105	0.00508573693223405	0.0127042826311587	0.223448973700489	-0.38160076484636
SRP9	-0.00595036139943265	0.0302596157564412	0.844106406874107	451.503368501837	-0.0805866833452927	0.0396796924259391	-2.03093014129848	0.0422620816843759	0.078780475687396	-0.00407512506189015	-0.261290410579613
EPHX1	-0.0526196023386919	0.030286013452153	0.0823126160236691	505.187202556468	0.130706231414356	0.0542459063189739	2.40951327544948	0.0159738149086763	0.0345474527943705	-0.409114681119069	0.2809260647482
ENSG00000242861	-0.0780647774589902	0.0246297066570696	0.0015268178468111	848.008718402005	-0.595102367025356	0.063861074428485	-9.31870270506931	1.17771422338413e-20	8.33147294376601e-19	-0.629951836965177	-1.58163227260196
TMEM63A	-0.0174552834638647	0.0120772865120907	0.14837407335853	4898.5937705958	-0.156597181332105	0.0478226609640289	-3.27453927019857	0.0010583442797991	0.00319527388459268	-0.103925656839662	-0.456347326488049
LEFTY1	-0.0393366833455221	0.112570155170344	0.726757885613505	31.0862309648836	0.180507736105791	0.17669954582592	1.02155178306809	0.306993088478652	0.408613097468384	-0.293833020139426	0.408725884115205
PYCR2	-0.0587769329013662	0.0339188580674423	0.0831189802646286	290.738140673427	-0.103338196388187	0.0514405399422279	-2.00888630842998	0.0445491922573001	0.0823746607629293	-0.46255378549295	-0.319674976974212
H3-3A-DT	-0.00262010567668171	0.0493705218481467	0.957675939300764	155.040973364401	-0.062631265771291	0.0607652021440117	-1.03070941198972	0.302677109725461	0.404320460997367	0.0248279655466653	-0.215213507143978
H3-3A	-0.0334936937908826	0.0302279003675137	0.267844954701187	770.102497294354	0.332323904560683	0.0725915068002489	4.57799981305173	4.69443113033963e-06	2.47098969870825e-05	-0.243122062608787	0.79831409085192
ACBD3	-0.0496983285146246	0.0304077779961779	0.102175880882159	447.881711683265	-0.221884270581588	0.0483632866086745	-4.58786584081716	4.47800246533367e-06	2.3680354848472e-05	-0.383761119993837	-0.62388600357779
ACBD3-AS1	-0.168768694193934	0.0944530014210862	0.0739696973936021	21.678818828912	-0.20159439148795	0.127258447764285	-1.58413366679872	0.113163304432027	0.179890086457961	-1.4171657154764	-0.571818442583167
PARP1	0.00085642439608233	0.027757294176007	0.97538595094272	586.834906953839	-0.0681839962302143	0.0469528115692068	-1.45218132741026	0.146451193237976	0.223092065181759	0.0550005625067163	-0.229462834629983
ITPKB	-0.00270594315818315	0.0208797892991977	0.896885841333846	2182.52511193496	0.0754673923383229	0.0742075250894509	1.01697762116919	0.309164075483797	0.410829175598071	0.0240829871690298	0.139173045442855
ITPKB-AS1	-0.156780599394471	0.0762426023344097	0.0397498986477443	85.1633215918981	-0.173061327147314	0.126915862674414	-1.36359099249304	0.172696328615575	0.256315809747273	-1.31312175637568	-0.498597352350775
COQ8A	0.0199385897811467	0.0351720529523247	0.570790759968089	415.060956255154	0.377024413254997	0.0693480839653606	5.43669546001185	5.4277791558282e-08	4.32092992765079e-07	0.220613536718909	0.91302381643435
CDC42BPA	0.00317094198023363	0.0085539264136483	0.710860863303793	12708.9142139314	-0.0886749633668378	0.0301896091079373	-2.93726768868709	0.00331118151206823	0.00869835648678756	0.075088122447777	-0.282046424522321
ENSG00000287532	0.0286877309061614	0.0524338184248357	0.584294456298159	153.60067840739	0.281870727391398	0.0637692912113932	4.42016403251223	9.86260089434111e-06	4.84994181273786e-05	0.296546810237751	0.668841960066379
ENSG00000228625	-0.00650844496216244	0.0682793117083553	0.924059948036735	35.5759407323717	0.205348754110593	0.100229489029016	2.04878580246124	0.0404830646648221	0.0759291275545161	-0.00891869898641756	0.472472504494976
ENSG00000287525	-0.0459996098129413	0.0722748715278629	0.524480745785116	62.1899889967103	0.0193785021944785	0.0954818362777988	0.20295485455577	0.839170318628786	0.885061228722684	-0.351660161187585	-0.00476136122401785
ZNF678	0.041442328311628	0.0205319595397951	0.0435464711625198	833.805919914307	-0.0517015028841945	0.0390899558427563	-1.32262883826653	0.185958839108828	0.27240927308431	0.407243199697396	-0.187165725629148
SNAP47	-0.0537741018364016	0.0517321465332703	0.298585417285795	124.687727810663	0.182984097064644	0.0704326249544958	2.59800195126709	0.00937679611194406	0.0216883729361734	-0.419134513338521	0.415080681730051
JMJD4	-0.0884503055153526	0.0666236296222087	0.184306440518849	50.3672761934159	-0.299705280423197	0.0826724628082332	-3.62521292148261	0.000288723471201222	0.00100715011404322	-0.720087214972359	-0.823589025852661
WNT9A	-0.146483346056686	0.114242031387436	0.19976570148578	23.6006948110454	-0.284639640564997	0.230415726192767	-1.23533078782507	0.216707419895477	0.309512104996278	-1.22375250938122	-0.784927823456149
ARF1	-0.0166354771578254	0.0302686332485459	0.582597468547063	584.194958259218	-0.11113646920956	0.045877122684883	-2.42248124349308	0.0154149215070057	0.0334575425554348	-0.0968106068502435	-0.339686779109931
C1orf35	-0.0544516274554562	0.0412042589714039	0.186333091426653	255.219267739407	-0.0752273250290605	0.0548668081964503	-1.37108987203537	0.170346941784688	0.253513281993157	-0.425014717739454	-0.247537311572239
MRPL55	-0.177733317844669	0.0774480286512258	0.0217404568553899	60.3942285098683	-0.363637596559786	0.127822453357316	-2.8448647871221	0.00444302789270557	0.0112856350629823	-1.49496914897212	-0.987651105996508
GUK1	-0.048937457038271	0.0316205093034299	0.121706770546334	527.930149414108	-0.0510079208943817	0.0515883550436191	-0.98874873702124	0.322786091020941	0.425350136482921	-0.377157561872977	-0.185385866695899
GJC2	-0.0454248042286576	0.0355784965502252	0.201690932319664	387.871373961792	0.011776612301445	0.0771900792076537	0.152566397422187	0.878740225685185	0.914518502484845	-0.346671457836261	-0.02426920865146
IBA57	0.0462366751303872	0.0503367223283589	0.358332254418754	98.9547334516937	0.407530913539152	0.06585230979025	6.18855913842965	6.07166293480846e-10	7.09012201202393e-09	0.448853049525076	0.991309106206027
OBSCN	-0.0483813969692931	0.142641979938104	0.734473658480277	13.229305124097	-0.268699889083406	0.248442963052345	-1.08153551938919	0.279458969578788	0.379369055844315	-0.372331549729923	-0.744023489887839
TRIM11	0.042547307400267	0.0543146044744097	0.433422020014801	63.8760126912321	0.0870888734314388	0.0987354174140596	0.882042895167196	0.37775361110619	0.482384938637513	0.416833247242788	0.168995903078976
ENSG00000231563	-0.0299980610440143	0.0554371415723706	0.588425930596359	67.1545664938547	-0.146592847872247	0.0893168117822813	-1.64126825562898	0.10074174257848	0.16342016833687	-0.212783674680574	-0.430674367066864
TRIM17	-0.133550194999615	0.116062942973796	0.249867851326146	19.5829115217212	-0.544454618699948	0.158103515361656	-3.44365915871338	0.00057389869540844	0.00185838534815166	-1.11150646343857	-1.45166083644883
H2AC25	-0.180271745791561	0.0781219921369788	0.0210232212042021	67.1787406851794	0.525521297866944	0.156444739822784	3.35914968098154	0.000781827078942458	0.00244620478416039	-1.51700001358443	1.29409413042496
H2BC26	0.312251591034208	0.162758766706049	0.0550485005196372	13.8174618093961	1.43403072177216	0.297827682005977	4.81496787710749	1.47223571049719e-06	8.68817813370253e-06	2.75758062412834	3.62549638398536
RNF187	-0.0810407650650569	0.0520258063589183	0.119303621515577	164.5626228147	-0.0593735204595398	0.0818428446589215	-0.725457683038485	0.468171296567451	0.570866287739842	-0.655780255738085	-0.206853533585647
RHOU	-0.0196742285136207	0.0160227886246181	0.219488109532734	3115.52185599897	-0.355245056079773	0.0519139943132095	-6.84295363474624	7.75767663145567e-12	1.28408377562804e-10	-0.123183748460184	-0.966114303764899
LINC02815	0.219942716802638	0.247974072084671	0.375101231428988	9.48431563571366	-0.790766992128306	0.513169952821437	-1.54094562197304	0.12333002105625	0.193263583680505	1.95643741531645	-2.08374368268091
LINC02814	0.0669013798850785	0.08763890206589	0.44523956040941	205.899947216775	-0.412867900995263	0.401126534893802	-1.02927097830755	0.303352356915575	0.405010840522775	0.628200788452018	-1.11398512046493
ENSG00000233920	-0.0546676406553154	0.0784145486218587	0.48570144010428	63.2724087704507	-0.364673720857657	0.149648254987972	-2.43687252408635	0.0148149009789884	0.0323322128508414	-0.426889483405502	-0.99030999148461
RAB4A-AS1	0.00425885075312305	0.0521048606893256	0.934856530306963	100.441660807997	0.215499554465769	0.0876891308699235	2.45754008881029	0.0139892196411499	0.030774478149931	0.0845300177418391	0.498521324904314
RAB4A	0.0281454590888132	0.0225421411781303	0.2118221004582	685.430784225657	-0.0649575531804288	0.0446353365173087	-1.45529435305679	0.145587789293383	0.222074458232342	0.291840465507463	-0.221183188432236
ENSG00000237481	0.132635087323988	0.078197684782658	0.0898572726080759	17.1010050631517	0.0198873970408552	0.134488943789415	0.147873843607511	0.88244233101505	0.916860217044036	1.19869971115147	-0.00345544346416893
CCSAP	-0.0359508812806491	0.0188257757958027	0.0561766602828982	964.005897172074	-0.0174896810878299	0.0407451101622843	-0.429246135749051	0.667744111392474	0.748577679848126	-0.264447846143592	-0.0993718994610091
NUP133	-0.0221207201626241	0.0192072065326941	0.24944907215557	1024.13261924533	-0.208559842558212	0.0312622367984751	-6.67130262951578	2.53542773234222e-11	3.84577468048954e-10	-0.144416703431524	-0.589693070952423
ABCB10	0.031621733729401	0.021904807048341	0.148852112466657	576.095315372847	0.0459600704081728	0.0407538817726953	1.12774706136007	0.259426756345652	0.358338067644578	0.322010845586905	0.0634518310730843
TAF5L	-0.109918102624623	0.0272591779492735	5.52256867709976e-05	346.533541359268	-0.239489521544307	0.0480570574118248	-4.98344123511356	6.24632900338175e-07	4.00804151970852e-06	-0.906404944501788	-0.669064315094416
URB2	-0.102920051157224	0.0465552695858808	0.0270561471803708	140.381462626412	-0.0915077182257491	0.0653465314061018	-1.40034545455927	0.161409895409889	0.242200079813694	-0.84566927358505	-0.289315794424354
GALNT2	0.0563267853823653	0.0237481551911809	0.0176998322548846	1047.42463609097	0.210844211050498	0.0539413042011616	3.90877110171832	9.27668067681005e-05	0.000365345643009782	0.536424514043823	0.486574857598772
ENSG00000227006	-0.102245390184242	0.0787881879841751	0.194381898037318	29.9002624402253	-0.0615387632714538	0.106441162184023	-0.578148171334892	0.563164086936419	0.656729447207866	-0.83981393127637	-0.21240994482187
PGBD5	-0.0178193941328908	0.0264329887507868	0.500225699735335	1133.16641591373	0.463057040885233	0.0688425990510455	6.72631549750009	1.74013047821452e-11	2.7093593171762e-10	-0.107085751599505	1.13379936004366
ENSG00000282564	-0.174014742624255	0.110402905323232	0.11498455316936	31.3082785342538	-0.497948452712862	0.173379506522834	-2.87201447679333	0.00407864282366636	0.0104598046782021	-1.4626958566252	-1.33231746219886
COG2	0.0621483902970215	0.0229416308062323	0.00674906626983553	479.800090625491	0.0868872117436608	0.0367281006157651	2.36568758762237	0.0179966235870489	0.0383243112085432	0.586949875560664	0.168478402103234
AGT	-0.0298174690449041	0.0684343486214744	0.663047796139669	118.323491629966	-0.0621907438162003	0.193898148516716	-0.320739234964065	0.748408011645421	0.815518866837708	-0.211216327501256	-0.214083046796713
ENSG00000244137	-0.0813404833955356	0.0665685794609625	0.221743535633464	82.7582440566165	-0.569861008660244	0.131345722228611	-4.33863394247727	1.43371095219204e-05	6.80115137003953e-05	-0.658381493235761	-1.51685830523639
CAPN9	-0.140433287531126	0.0558897903470185	0.0119817178687045	135.829583715905	-0.624364295607715	0.100902587861455	-6.18779269036193	6.1012492396772e-10	7.1149246434512e-09	-1.17124441261354	-1.65672376251429
C1orf198	-0.00961178734641004	0.0189288814133422	0.611604675126117	1349.03564291842	-0.0757609682824086	0.046990644825532	-1.61225640898728	0.106906154796221	0.171833980684527	-0.0358524222763474	-0.248906738295525
ENSG00000223393	-0.0389174217686456	0.062433095237766	0.533057158701627	27.1104016317575	-0.108809342265414	0.106086356116922	-1.02566763765069	0.305048273688298	0.406659474400797	-0.290194273942741	-0.333714943420453
TTC13	-0.0347566545506282	0.0191777810098018	0.069933718487174	756.743243211189	-0.237202914827931	0.0310511389609031	-7.6391051267587	2.18736659415891e-14	5.88208407946614e-13	-0.254083223646542	-0.663196461760931
ARV1	-0.0441738395414201	0.041670958549286	0.289115958665225	172.948302531903	0.0258997317794519	0.0547811610540726	0.472785375138128	0.6363663090776	0.721898276895602	-0.335814409995664	0.0119733131231553
FAM89A	0.184857625422015	0.169053455271267	0.274180371748618	12.5857236599496	0.219294865254809	0.279153256222759	0.785571582513858	0.432118518315465	0.535894386325152	1.65193600172954	0.508260790333848
GNPAT	-0.0592520926386591	0.0227434249042098	0.00918097792956921	476.074503701604	-0.150695641574148	0.0353664332611954	-4.26097934335644	2.03533046609025e-05	9.34563671327031e-05	-0.466677668486887	-0.441202890195869
EXOC8	0.0476343146189249	0.0580991116937543	0.412284372818952	102.264325281783	0.373614035204462	0.0934972684865677	3.99598877327777	6.44247870408074e-05	0.000262895690344357	0.460983079209982	0.904272159199653
SPRTN	-0.0533937415294316	0.0405165402645298	0.187561973713041	177.462123535139	-0.10880925408247	0.0574009433356761	-1.89560045113131	0.058012897580207	0.103059486385845	-0.415833388941032	-0.333714717126805
EGLN1	0.0137514639230286	0.024161275258049	0.569252267639584	890.813585827516	0.11807521046357	0.0507198453432759	2.32798837741772	0.0199127208318509	0.0417887712287328	0.166915840754587	0.248512542186321
ENSG00000233461	0.266009782160375	0.0697341011757613	0.000136387222129324	105.241634942038	0.888448234191266	0.109054092577517	8.14685825348323	3.73501060018363e-16	1.3783159247301e-14	2.35625072545021	2.22543139007299
TSNAX	-0.00801923205831128	0.018574411489865	0.66593369313005	761.931728158173	-0.0403326223462985	0.0366890039098764	-1.09931091193896	0.27163247435626	0.371078690328515	-0.0220307300031096	-0.157991087470111
LINC00582	-0.0873496332232027	0.0908916415861066	0.336536868649628	35.8432322105721	-0.319355864134364	0.143898852510916	-2.21930792749121	0.0264657826567426	0.0530654038004004	-0.710534545856591	-0.874016037331599
DISC1	-0.0304619930718344	0.0266235904722795	0.252551902910786	1503.32881698337	-0.292719832275141	0.0908331296313172	-3.22261088507313	0.00127027987994317	0.00376054899690071	-0.216810113054267	-0.805663081304389
ENSG00000286071	0.0228328268424501	0.0707121099697398	0.74677219158688	145.088819827938	-0.410035411703817	0.129439787600329	-3.16776950353073	0.00153613258034653	0.00445172945135611	0.24573244739415	-1.10671643205784
SIPA1L2	0.0200894804476591	0.0450115597653609	0.655367377435784	437.274686413138	0.617546567969864	0.127099502379412	4.85876464037123	1.1812044733523e-06	7.11351291634874e-06	0.221923107805718	1.53024789664592
MAP10	-0.138210012557346	0.102810856005137	0.178847060553878	26.1486190116972	-0.576634385939543	0.161688271685157	-3.56633403233092	0.000362009894605457	0.00123536963433315	-1.1519487418409	-1.53424003693632
NTPCR	0.0381036378198201	0.0250897682343552	0.128839965759354	353.887774579483	0.0330763182583335	0.0438162608662797	0.754886829783974	0.45031688872869	0.554168661464951	0.378266904231733	0.0303897537780198
PCNX2	0.127753436743546	0.0410924012662822	0.00187765615800738	408.816301928623	-0.489854258972323	0.117864679987096	-4.15607338030317	3.23763875117356e-05	0.000141425834150033	1.15633215718799	-1.3115462725657
ENSG00000289305	-0.0394269193630565	0.101066779511255	0.696456979042984	25.7226070511225	0.184840911302046	0.17308750449775	1.06790442116778	0.285563628007293	0.385935338398441	-0.294616173148708	0.419845608525103
KCNK1	-0.0296638994983895	0.0328483702826636	0.366496471509648	753.612800634555	0.267766450440838	0.107373372293717	2.49378821509275	0.0126387929659266	0.0281230463685829	-0.209883506574832	0.632647791682269
ENSG00000286109	-0.13370231644554	0.109904977453348	0.223784426332447	16.9124381650983	-0.658393497165567	0.207794244971869	-3.16848764148737	0.00153234263648651	0.00444376758112919	-1.11282671638642	-1.74404895156716
SLC35F3	0.0208285859831799	0.0661000608440952	0.752680481478235	345.609918002877	0.557968443657074	0.225144514825932	2.4782679875122	0.0132021943071206	0.0292127463649706	0.22833776062547	1.37735947344314
COA6-AS1	0.0140320114685454	0.0617795524583598	0.82032238360228	137.071647593539	0.023047420846289	0.119532634005972	0.192812791569017	0.847105585244841	0.891390144601858	0.169350696154033	0.00465375873829648
COA6	0.0692216447986703	0.0820843639579539	0.399061359410406	62.2431131756085	0.576258556511119	0.118224959491814	4.87425463276239	1.09220040269575e-06	6.65033023769994e-06	0.64833822912219	1.42429526651669
TARBP1	-0.000858800709375338	0.0290371555010077	0.976405266636542	629.702407784641	-0.566628683984666	0.0958210637890718	-5.91340423053505	3.35108405755084e-09	3.3926741150347e-08	0.0401142262117483	-1.50856356570525
ENSG00000287633	0.438021199937617	0.100353556079133	1.27250728825833e-05	28.6090471023623	0.935765250521945	0.173242502136055	5.40147619079669	6.60947129037294e-08	5.15248632965561e-07	3.84912755162225	2.34685555541726
IRF2BP2	0.0321816503143896	0.024293852394947	0.185276354331946	1036.88941123407	0.245631330936775	0.0613847680953263	4.00150295518469	6.29414089566962e-05	0.000257891872459196	0.32687032820219	0.575845004461006
ENSG00000228830	0.0771902143787422	0.0826192848417913	0.350155302821752	10.5748003672004	0.0737634820021835	0.139683008154272	0.528077702340974	0.597445406235969	0.687536060136148	0.717496968800938	0.134800498176956
ENSG00000228044	0.0691264451501296	0.103831280246299	0.505566165810121	19.600968966292	-0.12314208372974	0.155354678118785	-0.792651275268225	0.427981025739915	0.532018311553288	0.647511997055722	-0.37049539376074
ENSG00000286263	0.0203457353132712	0.0868246694394855	0.814727809387004	51.4581245743572	0.00215440699596043	0.148467352649088	0.0145109814212995	0.988422318279277	0.991621284238166	0.224147128486493	-0.0489615569564434
TOMM20	-0.0343784495023012	0.0298415655932389	0.249307772367017	711.930108844031	-0.212866924038306	0.0503262637880453	-4.22973827214392	2.33963354273358e-05	0.000105889068940974	-0.25080080461015	-0.600745834088105
RBM34	-0.0770587345126141	0.0673944007929063	0.252872696303873	31.2108570549845	-0.019202292849784	0.0944993492292764	-0.203200265466326	0.838978505350705	0.884913668505579	-0.621220450292208	-0.103766776185711
ARID4B	0.0148687077965553	0.0107839916936704	0.167963861063452	5478.80491991224	0.0495712038705614	0.029048165205783	1.70651755521869	0.0879117606129375	0.145869353449146	0.176612333635836	0.0727186636128406
ENSG00000289114	-0.0210118509356153	0.0860380931069883	0.807063788091425	12.2323157025329	0.16410597645861	0.148681011309421	1.10374536071111	0.26970361268308	0.369088466047513	-0.134792893607454	0.366635952632247
GGPS1	0.0553368151508617	0.0344530555109913	0.108240700893769	492.486920003791	0.442594392049313	0.0531338004720759	8.32980867389516	8.09731079969081e-17	3.26361824642857e-15	0.527832621503725	1.08128844011857
TBCE	-0.0058194166612416	0.0300373230755453	0.846379842816312	286.902181270562	-0.0653765178753799	0.045262356676453	-1.44439049744378	0.148629162208726	0.225925337597769	-0.00293866349625302	-0.222258328885675
B3GALNT2	0.00245680619908003	0.0382111315185015	0.948734886667681	307.843152139706	-0.212470775329798	0.0803499428543688	-2.64431769061608	0.00818557886128089	0.0192384800118525	0.0688901806355356	-0.599729243651663
LYST	0.0654517014202856	0.0226024608175506	0.0037822025245893	1277.07819050669	0.321794120625756	0.0448404576042817	7.17642365440598	7.1558581243852e-13	1.44208303974756e-11	0.615619115598809	0.771292728883136
GPR137B	0.0503418728269595	0.0415820989661301	0.226024918953514	283.16011969366	0.165248107860326	0.103566998588062	1.59556721844958	0.110585451351169	0.176615584083005	0.484481815262035	0.369566871843162
ERO1B	0.0199862780285692	0.0296476728883755	0.500230977325967	692.352521949019	0.271509874388186	0.0619435041555169	4.38318558321349	1.16956399461204e-05	5.65991954133996e-05	0.221027420171402	0.642254105934207
EDARADD	-0.150738797904187	0.085593986779732	0.0782230057678107	16.2788132548639	-0.242626629872286	0.123658849112732	-1.96206443463742	0.0497549829651381	0.090598387757411	-1.26068532192423	-0.677114711967654
LGALS8	0.0376615813290793	0.0461987938217884	0.414953816653595	168.668741821458	0.0445276786233852	0.0785400017047619	0.566942674521046	0.570753129543934	0.66350580070861	0.374430322338428	0.0597760503413001
ENSG00000230325	0.0944192961227551	0.0456892934945469	0.0387763974959757	92.7381002455241	0.25907458280649	0.071100002528122	3.64380553578769	0.000268636417071237	0.000943936989828424	0.867027140717607	0.610342860927383
HEATR1	0.0270274103590624	0.0259535613399878	0.297701175645748	497.710929303332	0.00366911432741969	0.0396659860897682	0.0925002675873506	0.926300578629738	0.948156734213401	0.282136987327093	-0.0450745393943482
ACTN2	0.0253111504880126	0.0374842384021408	0.499518325777465	974.636911070637	-0.553972516952867	0.148443690794383	-3.73186973449887	0.000190063786449681	0.000692096859286762	0.267241670363324	-1.47608551367521
MTR	-0.0206319920138042	0.020363560695136	0.310973263238086	1093.08064536584	-0.282372553732067	0.0332549805332335	-8.49113573979923	2.04627396977621e-17	9.10885767903775e-16	-0.131496120701827	-0.779110061733227
RYR2	0.026559062999319	0.027697398991522	0.337608631716746	1526.94686576609	-0.159862338852466	0.132542429623354	-1.20612198906228	0.227770457477683	0.322181907370531	0.278072228551223	-0.464726321136755
FMN2	0.592446537061567	0.235926922417018	0.0120340507927502	26.4711985983675	1.03255037145973	0.486871107987336	2.1207879344662	0.0339396525115672	0.0654112399730837	5.18937583365608	2.59522397420101
RGS7	0.117721802147764	0.0846077941104476	0.164109475392071	222.925737707489	0.133138313163309	0.412106261783857	0.323067920848865	0.746643804114435	0.81422094258328	1.0692681993985	0.287167233767645
ENSG00000287738	-0.321141889328468	0.0924032486136403	0.000510017242022729	31.6863293664912	-0.787057785951625	0.13285948726676	-5.92398632678252	3.14229594937157e-09	3.20221181355863e-08	-2.7396035796926	-2.07422517752104
FH	-0.0559492056254328	0.0439740860234989	0.203258665982938	157.868715897396	-0.479358462490014	0.0652445925279674	-7.34709872369169	2.02555264885531e-13	4.53197468639556e-12	-0.438012109274442	-1.28461212865051
OPN3	0.0910088759265928	0.08462160864398	0.282159732292262	43.2429284768507	0.0262736958659456	0.156764240449472	0.167600058473885	0.866897925195353	0.905521486303712	0.837428307429963	0.0129329737398325
CHML	-0.0120168524135505	0.0884820350955262	0.891970527412176	32.7159915531033	-0.0251360137260326	0.16630056999496	-0.151148091235011	0.879858896924865	0.915179936164482	-0.0567258384167785	-0.118993795145426
WDR64	-0.369850107847901	0.142458936171498	0.00942646124451034	24.3786084674523	-0.922025692647952	0.176092120986085	-5.23604172341597	1.64056881282287e-07	1.19224457330849e-06	-3.16233930044548	-2.42057764624675
ENSG00000288723	0.00691933256628872	0.0884004974785092	0.937611250516666	53.8006302769263	-0.436039959447238	0.123358853432069	-3.53472772578382	0.000408195531445834	0.00137508903687414	0.107620180573185	-1.17344888371611
PLD5	0.00240990399034903	0.0232863954102578	0.917574258536655	3596.98991147445	0.586170646044065	0.0924484749786189	6.3405117951338	2.29003139185941e-10	2.92236116765053e-09	0.0684831191659217	1.44973151105808
ENSG00000272865	-0.0272078798247061	0.0448073636677212	0.543705625191813	673.7491892751	0.83191362498057	0.124145369109063	6.7011249066385	2.0682115540484e-11	3.18239519719957e-10	-0.188567858446097	2.08035318631434
CEP170	0.0374298976047952	0.0130203553932949	0.00404383817506462	3613.27063541982	0.0458659827912545	0.0420178873880227	1.09158231511489	0.27501673285144	0.374621306997778	0.372419553126393	0.0632103849456763
ENSG00000227230	-0.11360278312365	0.0726099989043153	0.117685845108711	50.731515094757	-0.0115673043703582	0.0836737202026453	-0.138242979305138	0.890048388596354	0.922458927546322	-0.938384066585236	-0.0841739916988682
SDCCAG8	0.0186185094137767	0.0114437558423707	0.103746031320914	4644.48542336023	-0.0222967522967358	0.0310552690555997	-0.717970024887463	0.472775769325621	0.575534030077295	0.209156638016501	-0.111707728187248
AKT3	0.00999369516765091	0.0112370462594203	0.373813665238233	6532.46279612687	0.0401850341562996	0.034040676196411	1.18050046727733	0.237801224713618	0.333657565644183	0.134302390057484	0.048632026041084
AKT3-IT1	0.107178428854859	0.0811719102628173	0.186705456186335	16.7490341746518	0.160341517614712	0.134618998681788	1.19107643931989	0.233623578205833	0.32876998636659	0.977762892006383	0.356975658967517
ZBTB18	0.0895919680641506	0.0478388895813254	0.0610980419041111	185.727619720369	-0.146691637223236	0.115790181722045	-1.26687457469728	0.20520014125465	0.295652599361998	0.825131048678219	-0.430927878708531
C1orf100	-0.0585965940826368	0.133454936306874	0.660607910190779	30.4897519046181	1.06119002400326	0.192838076097125	5.50301084454284	3.73359445595999e-08	3.07656123149647e-07	-0.460988635651043	2.66871858936323
ENSG00000240963	0.0498469964843571	0.0412753368886273	0.227174125098087	496.348603995182	0.511937595341498	0.107045684860009	4.78242159888083	1.73195946731891e-06	1.00504346352349e-05	0.480186813027657	1.25923585174758
ADSS2	0.0056576080576129	0.0158270535468914	0.720744179415266	2835.88661392093	0.0856705994653041	0.0489853141715275	1.74890374623952	0.0803076589261584	0.135279644010678	0.0966697488846636	0.165356351266075
CATSPERE	-0.00369268726738101	0.0362417083460181	0.918843558135867	538.379968269484	-0.381598250368443	0.0703779203600872	-5.42213024221238	5.8892945909593e-08	4.65060599727953e-07	0.0155190939518311	-1.0337414465732
DESI2	0.0309804692621487	0.0317169438211761	0.328678190715275	435.184530444402	0.156636961739977	0.0387163528419317	4.04575716053325	5.21542766686289e-05	0.000217137548943456	0.31644534955775	0.347469087337613
COX20	-0.0592983149556363	0.0280566731273648	0.0345563607092308	631.733178046138	0.0509300863665437	0.0419392287110697	1.21437823087817	0.224603324355287	0.318600721934711	-0.467078829216558	0.07620580599144
HNRNPU	0.0183217772294168	0.0130720499765176	0.161034910262303	3709.99732363407	0.149293280166385	0.0331035530244439	4.50988690114762	6.48621967858488e-06	3.32482138605513e-05	0.206581317102724	0.328623849941497
ENSG00000272195	-0.0734932846607562	0.0919272088909938	0.424016428539146	14.7139816435188	-0.139204175593093	0.167556415062378	-0.830789889729203	0.406092335130525	0.511409973529348	-0.590276123877724	-0.411713675246638
EFCAB2	0.0273598422528178	0.0239880496834457	0.254052510150193	1668.66900952757	0.172419797531242	0.0558902378956028	3.08497161621149	0.00203571579469518	0.00570087361756867	0.285022143887518	0.387970746388282
KIF26B	0.0996316587719706	0.069284144578751	0.150429717871632	158.035991324972	0.497945828835868	0.136686566619601	3.64297561311677	0.000269504380315533	0.00094659665842594	0.912264924983158	1.22333040585545
SMYD3	0.0806017123515943	0.0329692848805662	0.014495193292412	1725.53591098596	0.512639505947324	0.0790110585619717	6.48819944040162	8.68682413475861e-11	1.19886103995441e-09	0.747105156048132	1.26103708344112
ENSG00000235096	0.17388468494315	0.137542570056106	0.206149464517444	17.5512815125982	0.484131017542283	0.157844124523768	3.06714626852888	0.00216113077956746	0.00601160363205183	1.55670250637472	1.1878790595789
TFB2M	0.0303726530775781	0.0534670089594835	0.569991891099562	98.9881427387601	0.235652943971304	0.0702291793717483	3.35548480103844	0.000792260098389075	0.00247476042825858	0.311170149177199	0.550238628515891
CNST	-0.0504150272330073	0.0275139002603294	0.0668996597351734	448.196574941204	-0.20399485736744	0.0419711006826142	-4.86036472834132	1.17169683258904e-06	7.06374091188492e-06	-0.389981305385288	-0.577978479467519
SCCPDH	0.0116598476633988	0.0357351983372438	0.744208980052706	471.978906539292	-0.431635027170095	0.122805511636388	-3.5147854637674	0.000440109375196548	0.00147010672761088	0.148762828102311	-1.16214501744076
ENSG00000260855	0.0124692051795787	0.0884767416953511	0.887923652990699	19.2345604676673	-0.23952391160294	0.166253640400789	-1.4407137854276	0.149665558710943	0.227257580197975	0.155787193668311	-0.669152566309082
LINC01341	-0.0561049755631136	0.086191653874364	0.515089859827781	38.0977925472513	-0.365794388631723	0.188374477379317	-1.94184686652188	0.0521556413097639	0.0942949659268467	-0.439364027264439	-0.993185831079887
AHCTF1	0.0312733543918966	0.0231689778165195	0.177081970990845	1062.66954631156	0.228351681057531	0.0428725237098115	5.32629435587137	1.00236645322166e-07	7.59189056462731e-07	0.318987282114212	0.531502245201519
ZNF670	-0.0243791119618723	0.0446156971514404	0.584774142682644	133.774482563299	-0.169427304151189	0.0634188623664259	-2.67156012941797	0.0075499544561129	0.0179174796105608	-0.164017151036001	-0.489271781058143
ZNF669	-0.0061278441696809	0.0447312451967294	0.891036739927252	92.1710137613281	0.143164724104011	0.0626350397721916	2.28569702557406	0.0222719893966116	0.0459036686681372	-0.00561548742952991	0.31289684806465
ZNF124	0.0120651933601176	0.0378942084609295	0.75018799536257	277.219005763383	-0.00466622232710666	0.0645746190425156	-0.0722609346566093	0.942394253016417	0.959904386406792	0.152280799205856	-0.0664645460901672
ENSG00000259865	-0.263281134985865	0.0838831865728136	0.0016971995332843	30.4806009117511	-0.459498078815144	0.157887679313107	-2.91028458214217	0.0036109979597866	0.0093804516557065	-2.23743354691741	-1.23364673188321
ENSG00000290683	-0.0472848031315161	0.0545968796970443	0.386450936706805	75.8560180363498	-0.240140354184336	0.0955381391263159	-2.51355486280546	0.0119521186153779	0.0267814553461748	-0.362814277276182	-0.670734471334658
ENSG00000289566	-0.12516175770282	0.124453686977869	0.314564988607263	31.1113986657488	-0.00924714199435248	0.153658897292212	-0.0601796717099127	0.952012535991539	0.966755716607288	-1.03870371691159	-0.0782200283720001
ZNF496	-0.112072171608283	0.0346729927881346	0.00122814709533546	224.490208414158	-0.388491278683525	0.0511209719839946	-7.59945015922539	2.97391590077708e-14	7.76451641536731e-13	-0.925099980617622	-1.05143022483436
ZNF496-DT	0.00650855602161743	0.0589011420958409	0.9120131215678	139.626802857863	-0.845472536525929	0.142690191245176	-5.92523234532083	3.1185613921584e-09	3.18373372304842e-08	0.104055075464471	-2.22412816977037
ENSG00000286216	-0.0968280288057204	0.0919820337824348	0.292485776541456	48.0116080476399	-0.574131888395839	0.11969938538438	-4.79644808995619	1.61503785401687e-06	9.4621238395648e-06	-0.792796975277159	-1.52781816803831
ENSG00000289367	-0.0981997567655173	0.0920089401555779	0.285843183651721	67.7352833406503	0.39942450510664	0.232011563754635	1.72157153998175	0.0851471623929559	0.141973004561125	-0.804702120350987	0.970506571427025
OR2L8	0.116036557467537	0.145231511821927	0.424304068606759	10.5854798252232	0.325575308226041	0.259991193363325	1.25225513993109	0.210476909561605	0.30190314917683	1.05464206142434	0.780995951613118
ENSG00000290612	0.21245173154254	0.0817878578885273	0.00938791448199609	80.9549560029807	0.181356137462558	0.245238488219606	0.739509278413743	0.459597807728595	0.562867827308729	1.89142360143999	0.410903038014818
OR2L5	0.125332071971034	0.0716897111399154	0.0804194566662173	119.178766429576	0.251941061778714	0.236111702751979	1.06704182318045	0.285952950476287	0.386308387691776	1.1353172768777	0.592036934139646
OR2L2	0.0803164836558085	0.0623239513191269	0.197504592269827	128.758525028488	-0.0407709883199804	0.194724448923575	-0.209377859561858	0.834153275230325	0.881337268384763	0.744629673224956	-0.159116015172604
OR2L3	0.0710790175071653	0.0710763686247887	0.317292472612754	132.334564592924	0.142493594712226	0.258544470663221	0.551137660560676	0.581539310421624	0.673093258885151	0.664458255978008	0.311174606626897
OR2L13	0.116703887782161	0.108903749071527	0.283888880674009	35.4129436155482	-0.0605829296280624	0.259022084367062	-0.233890981829217	0.815069614516342	0.866839876390905	1.06043378138675	-0.209957099918344
OR2M3	-0.117318875001383	0.130488013217254	0.368611225441578	14.8842997903356	-0.0268954305370872	0.271206099812636	-0.0991697109897896	0.921003523411557	0.944492575677813	-0.970635806149278	-0.123508782233411
OR2M4	0.105745638807633	0.11415412434294	0.354268826458944	27.3427719460664	-0.360070296033022	0.275512414554722	-1.30691132962179	0.191242827827114	0.278865803252178	0.965327792721035	-0.978496756830294
SH3BP5L	-0.0161533589283119	0.0462548873524549	0.726920465677306	109.486061482329	0.0604083224216643	0.0627846915640147	0.962150500653054	0.335974009575508	0.439299094198392	-0.0926263315177317	0.10052870272453
ZNF672	0.0223916921894201	0.0435297989396093	0.606972943525986	96.7304989883034	0.149655321672956	0.0667466674327045	2.24213923225218	0.0249523751006105	0.0504941297436568	0.241903866075305	0.329552915025569
ZNF692	-0.0265508772672596	0.0359730944815212	0.460468274060374	365.333817623779	0.435156928631982	0.0628005098653836	6.92919419865802	4.23244466291839e-12	7.3706791683448e-11	-0.182865772471677	1.06220254126525
PGBD2	0.0867972537810362	0.0584474929905498	0.137531466442729	106.790390737497	0.526729339486181	0.070569176437327	7.4640142634224	8.39255107513676e-14	2.01244167763722e-12	0.800875890253582	1.2971941873747
FAM110C	-0.0650808834739454	0.126861937102974	0.607947407231342	16.8753906719576	0.24257635893964	0.268649923527254	0.902945944501753	0.366554584683278	0.470586529688645	-0.517265396179893	0.568005384517309
SH3YL1	0.00671726728723208	0.0184410475089279	0.715666647144705	1225.65294791395	-0.0417735571450271	0.0449518149065298	-0.929296341691401	0.352735530589893	0.456454501785738	0.105866468079121	-0.1616887911467
ACP1	0.0341100474681255	0.0318032078458899	0.283479887707458	386.476003662818	0.193567315036403	0.0530927747404335	3.64583158410421	0.000266528496155382	0.000937496251486095	0.343606771978245	0.442239165263684
ALKAL2	0.01106239519141	0.10988147486721	0.919807896214604	18.082263454298	0.285577681963085	0.190392176971102	1.49994441214058	0.133628802349843	0.206645394078296	0.143577573764565	0.678354687193773
ENSG00000228643	0.100741404546252	0.119276570141719	0.398332273274104	47.8215997340283	1.24959720638289	0.159450022219546	7.8369208670434	4.61728827913702e-15	1.39574730267743e-13	0.921896342308683	3.15220606679491
ENSG00000235779	0.178588049051395	0.156445818608119	0.253648228918888	16.8295470725483	0.939312017213456	0.20512502899697	4.57921698686186	4.6671982625096e-06	2.45893273107312e-05	1.59752272268932	2.35595721098612
TMEM18	-0.0710510424673351	0.0542187726486558	0.19004332505012	132.513207702797	-0.343680323361247	0.0748198348885261	-4.59343867669977	4.3600118417088e-06	2.31209461553012e-05	-0.569080049677699	-0.93643707289381
TMEM18-DT	0.0151650144592027	0.105993544389826	0.886231037598854	22.301875677546	-0.15655574448135	0.224343410505479	-0.697839727623851	0.485277431056759	0.587147464487026	0.179183961472074	-0.456240991908914
ENSG00000290112	0.106426543123317	0.095006394082539	0.262626837802391	28.5939467920349	0.72353375847837	0.150353575557202	4.81221517876775	1.49266513320257e-06	8.79960160994836e-06	0.971237320628313	1.8022305181777
EIPR1	0.034199011794105	0.0294871741457857	0.246133182750161	354.626716743086	-0.0830154703550084	0.0604114017927277	-1.37416891334248	0.169389249198387	0.252263915931456	0.34437888805244	-0.267523124692285
TRAPPC12	-0.00291195773997913	0.0195627943346713	0.88167055160254	1221.78816124173	0.00720684079870445	0.0378949487153282	0.190179457764758	0.84916850768097	0.892561837154022	0.0222949989122559	-0.0359960826930625
TRAPPC12-AS1	-0.196725847417876	0.103793921210612	0.0580459985731658	29.4476445953822	0.356891639391801	0.226556720120331	1.57528604405221	0.115190433861544	0.182601739368244	-1.65980417932426	0.861359416352162
ADI1	-0.141344170085701	0.0412600178349887	0.000613232219012842	225.003171499532	-0.32048447568294	0.0799713532123912	-4.00749096781924	6.13672076932018e-05	0.000252108319026843	-1.17914990792694	-0.876912262113104
ENSG00000235078	0.126273790887788	0.100346802648841	0.208256589898215	35.6603821720006	1.06652439210951	0.130831476271196	8.15189450204439	3.58266782798783e-16	1.32784573476879e-14	1.14349039913759	2.68240755889618
ENSG00000242282	-0.204143588521498	0.0798574895734064	0.0105777064556066	16.7362381286182	-0.300395201810542	0.133490077127949	-2.2503185875203	0.0244287288431532	0.049664368953842	-1.7241823115392	-0.825359491006805
RNASEH1	-0.0665491178628178	0.0326915813018507	0.0417839751410394	236.263657388212	0.0108674124582437	0.0423100155377421	0.256852008209487	0.797293019751451	0.853512979785755	-0.530008114790439	-0.0266023826479
RNASEH1-DT	-0.00764178870818986	0.0377999710993286	0.839788612001618	183.79229693988	0.276645256668056	0.0539150602344041	5.1311313659912	2.88005813016517e-07	1.99035715691877e-06	-0.0187549216999728	0.655432441243837
ENSG00000287126	-0.0203668711739351	0.0674653709962079	0.762738740446431	25.321726307462	0.055539486651045	0.120914424735536	0.4593288747188	0.645998015524992	0.729958918788812	-0.129195152759755	0.08803437477464
RPS7	-0.0304460224678051	0.0384499937482174	0.428457321144516	526.280737253449	0.166942370854452	0.0898611970402738	1.85778040303238	0.0632002051507541	0.110675485270381	-0.216671505135309	0.37391466225534
SILC1	-0.0182908753831029	0.0133300643465547	0.170016102733551	5201.98949653989	0.411087534234213	0.0529718719584081	7.76048719888521	8.46037438852592e-15	2.44476140593184e-13	-0.111177709223666	1.00043604896011
RNF144A	0.0154755287574609	0.0120657374266759	0.199631845384621	5600.42770401292	0.128229302399804	0.0407930698471249	3.14340898785879	0.00166992336488205	0.00479867241663138	0.181878896529612	0.274569809397964
ENSG00000223884	-0.0815920058769618	0.0714286559740369	0.253334855203963	130.442056171761	-0.620479692449021	0.120846514554119	-5.13444425549525	2.82978949615413e-07	1.95879338692374e-06	-0.660564441836701	-1.64675515644366
ENSG00000229727	-0.29881646502296	0.12342381955643	0.0154753253771772	23.5559985066601	-1.78987150313125	0.231629720859405	-7.72729637841973	1.09854681058492e-14	3.1111502614057e-13	-2.54584255492556	-4.64762958986511
KIDINS220	-0.0140705020958672	0.0110502008370013	0.202902574780295	4101.86355657638	-0.163531539154172	0.0327397934135843	-4.99488610353662	5.88705006083946e-07	3.80471252794738e-06	-0.0745493414110767	-0.474142163864495
MBOAT2	0.00255267625873863	0.014231573606342	0.857649453300862	4382.39973257041	0.119408412113814	0.0292650393139889	4.08024096030297	4.4989039968273e-05	0.000189855975846308	0.0697222311600736	0.251933782792135
ASAP2	0.0351475356596037	0.0296358383391183	0.235629876646137	968.073917253323	0.480805909435878	0.152196790997411	3.1591067478161	0.00158253513832672	0.00457066602970223	0.352611070056241	1.17934622070169
ITGB1BP1	-0.0203302922648447	0.0274484284429075	0.45889212238112	793.303175389627	0.106672355352848	0.0572104121197601	1.86456191103024	0.0622428359510555	0.109298394286697	-0.128877686591443	0.219250719025602
CPSF3	-0.0786408143082455	0.0275936419984386	0.00437245365247001	319.745002120099	-0.284690614691139	0.0450842690126026	-6.31463303999801	2.70803274275869e-10	3.38737740387727e-09	-0.634951226391687	-0.785058632437799
IAH1	-0.0444060439572878	0.0304156814614716	0.144297763427666	342.895075624279	-0.03515866482343	0.036677395637133	-0.958592184986946	0.337764231072836	0.440963502225345	-0.337829698258869	-0.144713760993089
ADAM17	-0.00878668766468147	0.0216519628873936	0.684878660415014	1080.13021912953	0.0345011915216621	0.0527382446529315	0.654196811985557	0.512985015234724	0.613057726394	-0.0286914313953252	0.0340462406011095
ENSG00000239300	-0.0405456576962277	0.0364316740208715	0.26574138605829	207.648797254807	-0.0581870056275656	0.0623612441418306	-0.933063578642347	0.350787142640317	0.454347032961693	-0.304325636355996	-0.203808718330724
ENSG00000271855	-0.0181254754392857	0.0730764939048499	0.804107884922554	41.0352207969871	0.193008429057725	0.111869325583301	1.7253025174806	0.0844729685054643	0.141097250911106	-0.109742212985302	0.440804961065151
YWHAQ	-0.0154011647290054	0.0152627571424547	0.312941869343169	2798.1474167071	0.0769446753197782	0.0456306681003554	1.68624915047385	0.0917478206365993	0.151145868589562	-0.0860980829663479	0.142964025240628
ENSG00000240687	0.0686046466656389	0.0351917864127467	0.0512416451727764	816.693487380631	0.780020238202222	0.0800326127290478	9.74627981774128	1.91352317048541e-22	1.79911237751064e-20	0.642983339159089	1.94718521282225
ENSG00000244260	0.325789177384538	0.107666922170174	0.00247895510240226	10.8087104336157	0.406576261573777	0.166917947012656	2.43578517978626	0.0148595063078678	0.0324005273107608	2.87507252789768	0.988859293705598
TAF1B	0.0566241895269367	0.0423265294747412	0.180963503142343	291.056530965636	0.165945136582117	0.0775377261090188	2.14018575098264	0.0323397582419148	0.0628761019804316	0.539005666860162	0.371355575724509
ENSG00000269973	0.130233211512157	0.116877805218513	0.265164182170423	11.1686467359123	0.154604618040848	0.208543409341209	0.741354610674323	0.458478457684237	0.561698708325564	1.17785397436748	0.342253719664494
KLF11	-0.0327344371533159	0.0927579905284995	0.72416226072611	24.7751898188124	-0.103323136317863	0.155363146395575	-0.665042764097923	0.506023141315973	0.606736657732332	-0.236532519577356	-0.319636330064265
HPCAL1	0.0521897203746663	0.0515369113754431	0.311219329365443	255.390302315858	0.403160773228151	0.103651355298716	3.88958515849859	0.000100415727845638	0.00039256770099525	0.500519173816005	0.980094522513932
ODC1	-0.305802571549367	0.0995440120031739	0.00212605634714254	31.7345879873899	-0.41604063620436	0.198655952389203	-2.09427722250809	0.0362352921621851	0.0692123441773382	-2.6064745564125	-1.12212694246677
NOL10	0.0490964442347999	0.0249904744368265	0.0494598189262862	867.574412238554	-0.0371784174678413	0.0345438550947634	-1.0762671788036	0.281807782851055	0.382070846109554	0.473672814860126	-0.149896817704349
ENSG00000234818	-0.124214217409984	0.0931571025743441	0.182405724025105	28.097186923739	-0.0717531977287755	0.104748114343424	-0.685007058871988	0.493339466632276	0.594707245040917	-1.03048007127621	-0.238622062039411
RN7SL832P	-0.0494372792996359	0.0858823213795047	0.564858697160365	30.3652086089248	-0.0666668917666162	0.126048871096882	-0.528897174456848	0.596876782175989	0.686974431871899	-0.381495489441035	-0.225569665585995
ATP6V1C2	0.272031337839208	0.0858762018284027	0.00153642025491122	24.8447819100736	0.392517175305986	0.15137061559773	2.59308699879445	0.00951187057754481	0.0219472027982895	2.4085114477127	0.952781092923888
PDIA6	0.0745925061029089	0.0392460793280392	0.0573497238518887	408.766276577612	0.343106430992861	0.102858436257761	3.3357150222763	0.00085080330024318	0.00263685611086093	0.694951613752653	0.825984036547142
SLC66A3	0.0305482476771885	0.0499648659169165	0.540938397041331	120.911203513338	-0.0954025918740241	0.0836503531386059	-1.1404923983518	0.254081217874409	0.352514035509439	0.312694124224593	-0.299310756459958
ROCK2	0.0845002217956599	0.0249674331089048	0.000713294069523973	683.473407981487	0.0225630275643219	0.0482485264506831	0.467641796011833	0.640040770410803	0.725198052418009	0.780940086780436	0.00341071649847764
ENSG00000285569	-0.440709647928443	0.209485351157448	0.0353982438229284	10.9476543767529	-0.402424646445575	0.352605827040432	-1.14128756697895	0.253750274303301	0.352238106708758	-3.77732501864032	-1.08718580881113
E2F6	-0.0326079365077743	0.0303501817093256	0.282647851965771	287.898511265268	0.018695074687328	0.0452854483164847	0.412827417687785	0.679733062106751	0.758328031400209	-0.235434628026521	-0.00651516188738017
GREB1	-0.0799141262481049	0.0387738664701221	0.039300118470384	454.844410224753	0.096912093214223	0.163038225896162	0.594413320443917	0.552235701376689	0.647662273699606	-0.646002224703706	0.194204091498595
LPIN1	0.0370622466002272	0.0284464842781543	0.19261703936544	575.579397366104	0.120937800390164	0.070427001761173	1.71720785161748	0.085941201465919	0.143087064823482	0.369228732005733	0.255858474358597
LINC00276	0.0260496587328973	0.1247684398184	0.834616832239399	52.2259162971572	-0.0535676272667548	0.228243713238009	-0.234694864129271	0.814445574246979	0.866326590674866	0.273651139333303	-0.191954543968779
ENSG00000287291	-0.0693035483705817	0.095392259158503	0.467525420239562	64.496927212188	-0.689685437796568	0.137293839954093	-5.0234259456009	5.07578015701422e-07	3.33861789725831e-06	-0.553913652733665	-1.82434982570867
DDX1	0.011324104810932	0.0193087947099115	0.55755707243407	759.791277852285	0.0442390965743475	0.0303551367739438	1.4573841950968	0.145010357358434	0.221312468230591	0.145848935928888	0.0590354957342034
MYCN	0.0134597619641728	0.06941843562715	0.846259515704259	61.0362086689727	-0.240927059322564	0.125338943727059	-1.9222043218045	0.0545800532405938	0.0979201649688397	0.164384176867665	-0.672753301391773
ENSG00000226764	0.0925060943504823	0.0646310902522701	0.152345961016039	110.237123023742	-0.249308168649288	0.134480170677654	-1.85386564720291	0.06375838370243	0.111431746155072	0.850422576750137	-0.694260769181891
GACAT3	-0.0468033656600389	0.0601393643627368	0.436422573287258	116.11748819439	-0.623174190267703	0.121182865621027	-5.14242823912536	2.71210047593216e-07	1.88728983731296e-06	-0.358635910202027	-1.65366973335546
ENSG00000236989	-0.340255576588918	0.119289008805574	0.0043395489025963	11.6679258764943	-0.743694111942079	0.16764976729812	-4.43599847424553	9.16464966794704e-06	4.54209628455899e-05	-2.90549013037948	-1.96294601557912
CYRIA	0.2709822689885	0.0833254649606173	0.0011455801101063	97.7819387934249	0.269145301037577	0.221496996123418	1.21511941808732	0.224320548503044	0.318307720101342	2.3994066417846	0.636186175879477
SMC6	0.00685954279434522	0.0199691383080603	0.731216924889076	1170.18329130194	-0.0446196037351678	0.0443067500799626	-1.00706108334826	0.31390542124915	0.415843792647946	0.10710126871181	-0.168992270075372
GEN1	-0.111841114389581	0.0547398918143663	0.0410388490950775	138.726601325121	-0.563104319087661	0.0947631072579929	-5.94223147996412	2.81167992525278e-09	2.88773078588161e-08	-0.923094648810135	-1.49951939726072
KCNS3	0.232847885332718	0.0829363113839028	0.00499198468530972	121.776304205544	-0.113046386940206	0.280611935954612	-0.402856658807596	0.687053677008416	0.764543968364759	2.06844060257784	-0.344587979234199
ENSG00000287881	0.19120714338305	0.145275342727005	0.188116769739248	21.4645596870224	-0.0747216406803146	0.315933246148417	-0.236510850286432	0.813036288770251	0.865474849585538	1.7070430890606	-0.24623963253971
RDH14	-0.0697652211212578	0.0461812002830176	0.130868866268589	176.613006653944	-0.0222274735386312	0.0481130895360824	-0.461983916496606	0.644092854278836	0.728337140850294	-0.557920482975899	-0.111529946153821
LINC01376	-0.09527628865688	0.0447645487986709	0.0333050009691938	574.055585532382	-1.05342072500718	0.0748624347401176	-14.0714195131923	5.69153719629239e-45	8.08625147163241e-42	-0.779329515160967	-2.75776146238391
TTC32	0.0317453381215218	0.0244422123440381	0.194015485638395	313.027278906913	0.075093145757238	0.0440914230801574	1.70312365787604	0.0885449294492954	0.146847617314408	0.323083600727202	0.138212659893107
TTC32-DT	-0.0128573708963227	0.110904934273208	0.907706862714895	11.8783820407746	0.3001902413084	0.182897050934868	1.64130717129662	0.100733668224166	0.16342016833687	-0.0640206481515885	0.715853201674244
WDR35	-0.0907829386379812	0.0350061041468005	0.00950471074117003	326.24614385923	-0.334578123655038	0.0688440027322597	-4.85994582500151	1.17417879523272e-06	7.07620158357111e-06	-0.740331998590405	-0.913079154583845
WDR35-DT	-0.0315547774252057	0.0900396192104545	0.725997733862562	15.250736339268	-0.247052226266579	0.139172769669236	-1.77514773079341	0.0758734975903639	0.129253323383105	-0.22629432322027	-0.688471606167662
LAPTM4A	0.0153277430917704	0.0515078195548251	0.766023057170025	161.69705696329	0.0430229334437801	0.070684768028194	0.608659187034745	0.5427503644988	0.639396832804038	0.180596273559575	0.0559145974928688
PUM2	0.0236683054039097	0.0125766818064593	0.0598469175863046	3036.76997075347	0.0271304476599829	0.0192492598155856	1.40942809852959	0.158708620357529	0.238945890893281	0.252983515952761	0.0151315563970982
RHOB	-0.0597395691759428	0.0304058411757406	0.0494443500343306	643.488505539602	-0.501656230709047	0.0914190589787489	-5.48743594949562	4.07809811617049e-08	3.33305344115967e-07	-0.470908448252657	-1.34183230238494
HS1BP3	-0.0219804427859298	0.0296417471516169	0.45836809987576	282.380119589703	-0.164003990770504	0.0597772609227361	-2.74358490567984	0.00607723299630972	0.014803649857706	-0.143199244453456	-0.475354561594261
LDAH	0.00458899232882645	0.0465231954917381	0.921425059663412	306.05075397728	-0.37092001617859	0.0864197939714867	-4.29207244235008	1.77013174034115e-05	8.25013013698091e-05	0.0873952967686174	-1.00633913395077
ENSG00000233005	0.0444928952252605	0.0825697411439561	0.589988770314008	46.6098428621401	0.478653090558636	0.162149915378121	2.95191699263274	0.00315807814282976	0.0083501976205187	0.433718887828441	1.17382169156656
ENSG00000228999	0.208040437371128	0.105824554540805	0.049310222472643	24.9790734679197	0.156489070869356	0.200097850601515	0.78206272780509	0.434177709905171	0.538074854704752	1.8531382426712	0.347089572166967
KLHL29	-0.145656551387075	0.166569355230184	0.381873307800881	31.4525449861567	1.65726345246134	0.399707997942806	4.14618536779562	3.38060175227057e-05	0.000146768218167713	-1.21657680780155	4.19835262268023
ATAD2B	0.0052528507206303	0.0165431967973263	0.750846549748076	1633.63166401958	-0.184299796617182	0.0291365809865752	-6.32537485101972	2.52618576373919e-10	3.18764129018749e-09	0.0931568841201457	-0.527437331727095
UBXN2A	0.00902811113994795	0.0172587137283665	0.600901521080002	1313.01283254135	0.0797853392950711	0.031701049827376	2.51680432444767	0.0118424578763102	0.0265660610964752	0.125922143924368	0.150253691389756
MFSD2B	0.00145326305735793	0.0568114923663331	0.979591986382459	58.0713170730952	0.0374750432591622	0.0801835987258718	0.467365444487971	0.640238441111804	0.725373815956615	0.0601804896179257	0.0416776910408415
WDCP	-0.0406244388802877	0.0591246300564614	0.492020720636003	62.4835126859735	0.105269979642857	0.0669713899593005	1.57186493675629	0.115981877765406	0.183719690980433	-0.305009373549384	0.215651965061601
SF3B6	-0.125602497084959	0.0516700301764858	0.015063124121267	182.502621868643	0.0434180445760849	0.0576794116851408	0.752747701607887	0.451601539209115	0.555348719126962	-1.04252886769798	0.0569285253179677
FAM228B	-0.0490563674403076	0.0205587272092929	0.0170254435879062	1400.42134065602	-0.334532692864653	0.0423109587055077	-7.90652594740442	2.64671153472898e-15	8.26442947904659e-14	-0.378189578153554	-0.912962570821149
TP53I3	-0.0844831072047232	0.0887280207587703	0.341016786846343	29.3473127656474	0.219390188963409	0.1370400624621	1.60092008878122	0.109394619565425	0.175107395453096	-0.685656137667728	0.508505408499824
PFN4	-0.0753776709849031	0.0734078709424341	0.30449880824713	45.8425711124539	-0.337634669808279	0.0802663528333061	-4.2064284459201	2.5943817478881e-05	0.000115910939255095	-0.60663060029113	-0.920922814101591
FAM228A	-0.158083423767986	0.0668369851124998	0.0180199093655425	71.1883135146274	-0.761640819169858	0.101845508265682	-7.47839381568975	7.52364545973692e-14	1.81173208252902e-12	-1.32442889133756	-2.00900056666454
ITSN2	0.0410280120548212	0.014758153714325	0.00543549885057594	2712.13869371762	0.110249546481539	0.0270310973711618	4.07861896865347	4.53040175004365e-05	0.000191043332764022	0.403647373638372	0.228430449295212
ENSG00000242628	-0.0359697154323282	0.0554135773287	0.51626484969774	85.2128967821241	-0.134885056963285	0.0873566130024493	-1.54407379507151	0.122570456324505	0.192174334180291	-0.264611306621655	-0.400630022571198
NCOA1	0.0542818604859225	0.0123313563687624	1.07288447638108e-05	5155.39070541281	0.103913583628981	0.0303166931829245	3.42760283920111	0.000608935613332722	0.0019591891435572	0.518676732945272	0.212171203453343
PTRHD1	-0.154389652401676	0.0914644478530915	0.0914161308316979	20.2216279669927	-0.110726187850918	0.118619103801434	-0.933459993394247	0.350582517262447	0.454116497250225	-1.29237087015967	-0.338633921694297
CENPO	0.0613385435712243	0.060941836372756	0.314170494278352	51.5269776899817	0.189403443433942	0.0951031052832018	1.99155898085482	0.0464194677771796	0.0853727622581591	0.579921264173601	0.431553905009822
ADCY3	0.0561859220817142	0.0328512911426157	0.087208392955643	561.173487393055	0.0971141532476033	0.105033799086193	0.924599072798555	0.35517449553175	0.458872195948577	0.535201969866712	0.194722614702408
DNAJC27	-0.0147964890494618	0.0261142695057067	0.570982229096296	401.495463655874	-0.122699184823943	0.0418346560382032	-2.93295550731658	0.00335752003641311	0.00880380792076394	-0.0808501388414436	-0.369358833720851
DNAJC27-AS1	0.000233397239043518	0.0306824987937194	0.993930668460762	515.717388181615	-0.0206168572710378	0.0581103531212477	-0.354788022506429	0.722748402082836	0.794976613361953	0.0495933470041757	-0.107396808624276
ENSG00000286645	-0.209797550874531	0.0839961802889782	0.0125000707140871	33.9408766345443	-0.195807221100328	0.133616615456066	-1.46544065969632	0.142800731066925	0.218566268422659	-1.77325271327161	-0.556967499127407
EFR3B	0.048017919355864	0.0353975669959906	0.174930077684112	640.424271631519	0.627021881257191	0.0858229215527442	7.30599553024819	2.75221322260482e-13	6.01570297848585e-12	0.464312361821488	1.55456329301936
DNMT3A	0.0388546306600811	0.0190254257271922	0.0411269737142098	1895.3133320405	0.23939810083666	0.0352878511050869	6.78415073005536	1.16771365995459e-11	1.87108554403814e-10	0.38478472625968	0.559849389754114
ARNILA	-0.105179786767751	0.0726522196707138	0.147696470552226	30.6778103758177	-0.173029415438707	0.128157844888918	-1.35012738072088	0.176975126900186	0.261419856201894	-0.865281384047398	-0.498515461038035
DTNB	0.0153778462829241	0.0150584942415166	0.307156170418888	3475.35020042003	-0.0879477562659646	0.0372260392804902	-2.36253326880406	0.018150512244546	0.0386036227272033	0.181031116164544	-0.280180277370546
DTNB-AS1	-0.144862796569405	0.0654168674247359	0.0267974031772309	74.1687023973535	-0.232581928064163	0.0851244820029332	-2.73225660340757	0.00629021290862944	0.015265742331562	-1.20968785712447	-0.651338159941216
ASXL2	0.0340872846521782	0.020936911426039	0.103504704664358	924.142919615636	0.0134593923817166	0.0316434110720812	0.425345812152082	0.670584601833679	0.751169308584914	0.34340921485753	-0.0199508855079006
KIF3C	0.0951289298218958	0.0412603434171044	0.0211342376141937	284.990107891204	0.390662305306209	0.0665618212271275	5.8691649072095	4.37995626540275e-09	4.32641218823009e-08	0.873186009228822	0.948021155400123
GAREM2	0.0355193822472839	0.150748494375643	0.813727439332101	15.235368646232	0.608231153559594	0.257549608792011	2.36160775554034	0.0181958830443444	0.0386809987559884	0.355838304392266	1.50634283019587
HADHA	-0.0185604705140948	0.0230783194846177	0.421259311244706	633.909131902351	-0.0790466123511725	0.0406469696882616	-1.94471108073772	0.0518097611579521	0.0937491634453327	-0.113517509271288	-0.257338305194838
HADHB	0.0206357960533975	0.022576192652161	0.360689941408406	570.634762463858	-0.00728657418242362	0.0424534087361394	-0.171636963894039	0.863722945676579	0.903252849126746	0.226664548334039	-0.073188850824781
ADGRF3	0.0682303130545368	0.0687154293525005	0.320739091299689	134.853138162454	0.747503167702967	0.0918901672065887	8.13474597366246	4.12803015661528e-16	1.51678418405461e-14	0.639734520095256	1.86374043014155
SELENOI	-0.0156726038746657	0.0254763391951567	0.538434052190728	652.922024851349	-0.0722483757960334	0.0367256599012639	-1.96724513569726	0.0491549567783044	0.0896686131086359	-0.0884538871071923	-0.239892780021572
SLC35F6	0.000818601640720756	0.0481723406208737	0.986442050174632	106.389468953098	-0.326091754859559	0.0710983266755525	-4.58648986702084	4.50760269589747e-06	2.38073476958972e-05	0.0546723010708714	-0.89130157164004
CENPA	0.0267498503502905	0.0529284139177338	0.61328017489852	62.5791247611161	-0.0434102749619517	0.0709897405626757	-0.611500684716905	0.540868165190184	0.637623421936603	0.279728060580705	-0.165888910051816
DPYSL5	0.00187914033356621	0.0217844049044656	0.931259094279005	2878.16383333545	-0.0338539545755192	0.112916594159452	-0.299813812376535	0.764319178969644	0.827824799061626	0.0638766530741676	-0.141365634565135
ENSG00000230286	-0.0254999000251983	0.0786457722198617	0.745758315643913	59.8697413500405	0.387348957086903	0.0948169565159804	4.08522875358923	4.40334135355582e-05	0.000186145714695693	-0.173744403728938	0.939518494555818
MAPRE3	0.0418862563147892	0.0361700875969011	0.246849427310321	401.279899271344	0.38538842401691	0.0634682052263086	6.07214939579165	1.26209432423681e-09	1.38732728136128e-08	0.411096024335272	0.934487406162795
MAPRE3-AS1	-0.0114954151482013	0.0995420022435102	0.90806224576065	12.8027039010757	0.320422588778781	0.150596602743691	2.12768802842204	0.0333629581511069	0.0645196317511594	-0.0522003155195114	0.767773125943718
TMEM214	-0.0674705253820001	0.0569142449838096	0.235828924132194	87.7975807419079	-0.0291949394935096	0.0885709018706304	-0.329622244743005	0.741685412286846	0.810213019419391	-0.538004955643348	-0.129409745087534
AGBL5	-0.0601806634742053	0.0425365951003023	0.157127911337199	278.537964839825	0.112670304282188	0.0586729751022872	1.92031005903084	0.0548187465391102	0.0982656723525697	-0.474736679334884	0.234642558980873
OST4	-0.130830451393712	0.0626549842524822	0.0367879819680922	131.287293036621	0.0992051823055959	0.0986666128525009	1.0054584771639	0.314676133990102	0.416498207312883	-1.08790197104587	0.20008857979841
KHK	0.0147280007868947	0.0727679522953437	0.839606528795236	42.8218345069717	0.224289886499815	0.105855123853081	2.11883826059392	0.0341041380754901	0.0656625014171689	0.175391145898902	0.521078933416098
ABHD1	0.0820592969063136	0.0765491993643109	0.283728509742719	33.0217119314024	0.113438741814887	0.112793899595794	1.00571699552373	0.314551725302294	0.416401602573123	0.759755445383836	0.236614511002849
PREB	-0.0226063950648623	0.053925739089173	0.675060144114051	76.1251449514963	-0.0875180836805469	0.0680942297543928	-1.28524963122739	0.19870506517896	0.28768025273744	-0.148631846914288	-0.279077658501025
ATRAID	-0.0638649831648188	0.0487032802356551	0.189753850336687	143.097246228026	0.022082165566775	0.0632536610442501	0.349104940365856	0.727010527761228	0.798376971839045	-0.506712669983652	0.00217673618387252
CAD	-0.0411336622801664	0.0396579304202684	0.299637290534084	120.544234628499	-0.129109801910555	0.0705390794274946	-1.83033012279759	0.0672005896527692	0.116646594684388	-0.309428893037374	-0.385809656055963
UCN	0.0383618392195736	0.0641601946256378	0.549901887668294	67.5416729572763	0.127955371520553	0.117392976731985	1.08997467380593	0.275724300445379	0.375375197500061	0.380507818766118	0.273866852386841
MPV17	0.0354455624672892	0.0276114670837144	0.199237789608907	283.366110156807	0.0276016830882843	0.0559600811982336	0.493238796250274	0.621843868113947	0.70905672200874	0.355197626928576	0.0163408331647259
GTF3C2	-0.0604255457494839	0.0246549107402921	0.0142518403059412	424.175691202516	-0.166568557877602	0.0333509649128362	-4.99441495359832	5.90143898382221e-07	3.81256662505437e-06	-0.476861997983075	-0.481935712406318
GTF3C2-AS1	-0.139728247273435	0.0637370660245893	0.0283607077879875	14.6992335828992	-0.167333979403312	0.113456667728588	-1.47487126806518	0.140247156213714	0.215237534097363	-1.16512541030645	-0.483899924799727
GTF3C2-AS2	0.052390794266864	0.0453148348600615	0.24761937466603	73.1522572377465	0.0610674750696523	0.060167428079905	1.01495904043882	0.310125352631922	0.411785602571778	0.502264282122704	0.102220209635216
EIF2B4	-0.0947899494857134	0.040014529133284	0.0178416414267302	163.971030099272	-0.3041459798887	0.0554255188332967	-5.48747194958119	4.07726736087287e-08	3.33305344115967e-07	-0.775108606527829	-0.834984677310798
SNX17	-0.143620710770689	0.0529769564318206	0.00670799316795332	120.767066630677	-0.290625523011881	0.0632553966812916	-4.59447791429053	4.3383407095817e-06	2.30203457073322e-05	-1.1989078686273	-0.800288698598452
ZNF513	-0.189262414260956	0.0778443153548215	0.0150450023387993	30.257046578172	-0.254387294584298	0.109737301140448	-2.31814790358949	0.0204412842191179	0.0427139912552691	-1.59502948850648	-0.707294740365259
PPM1G	-0.0945427650645043	0.037621152862019	0.011970204799731	295.753117755638	-0.121759274458835	0.0543129825008841	-2.24180792238491	0.0249737889953329	0.0505216623823761	-0.772963307692541	-0.366946850877636
NRBP1	-0.0602439150226767	0.0268823404225715	0.025024653061982	468.731186527903	0.0339236986315494	0.0431333453029836	0.786484294071269	0.431583816853288	0.53540511486078	-0.475285635748084	0.0325642876460849
KRTCAP3	-0.0438182249665655	0.0643159312536014	0.495683837401043	29.5234850707547	-0.0651316842386299	0.087077289823039	-0.747975555635601	0.454474901974058	0.558043409808234	-0.332728052329936	-0.221630040749694
IFT172	0.015965341895372	0.023669836243117	0.499992482875286	782.539098746225	0.20217692457604	0.0442177632859815	4.57230102907845	4.82397224298727e-06	2.53370002374276e-05	0.186129955512737	0.464333006620557
ZNF512	-0.0262345222131181	0.0290172730873068	0.365942275801608	384.162723155345	-0.204398422805013	0.0495012981956784	-4.12915277488334	3.64102417850897e-05	0.00015679671942258	-0.180120145842509	-0.579014102594655
CCDC121	0.10338713842666	0.069990199616242	0.139631163580817	63.2910592801797	0.555232917517647	0.0961883022367134	5.77235385807364	7.81717352222573e-09	7.33085761168463e-08	0.94485850871204	1.37033961031533
GPN1	-0.0647032528575924	0.0516865911462408	0.210628801865396	74.9674573058544	-0.0508655640225826	0.0797364618963097	-0.637921006436539	0.523525102712346	0.622986105306668	-0.513987962604312	-0.185020552783914
SUPT7L	-0.0664044744058624	0.0297289698998865	0.0255053121536682	252.874751669389	-0.240430121366502	0.0595530769050667	-4.03724095985454	5.40835110827854e-05	0.000224457103322884	-0.52875276286243	-0.671478067211304
SLC4A1AP	0.0213794295436672	0.0269280557385861	0.427226708645019	266.804713428503	0.017146923779883	0.044497450556089	0.385346206706142	0.699980931732635	0.775235475192262	0.233118499002747	-0.0104880018156156
MRPL33	-0.0165053337860156	0.0347929253483913	0.635223504517361	439.521927398418	-0.295281857521673	0.0626150788128735	-4.71582665262035	2.40731331947211e-06	1.3554255212576e-05	-0.0956811002955892	-0.812237709234793
RBKS	-0.148105899385789	0.0578220739664031	0.0104248969691145	184.36203808941	-0.611709595260582	0.0770547353148719	-7.93863729154255	2.04414572751265e-15	6.53858170888614e-14	-1.23783455286151	-1.62424947426682
BABAM2	0.0086575802856101	0.0242102795502776	0.720643163108875	1384.23707976057	-0.467628094394892	0.0537406137922566	-8.70157710149323	3.27303294850906e-18	1.61744749968496e-16	0.122706328759475	-1.25450984694329
ENSG00000223522	-0.0993908795197069	0.0633031256405034	0.116396838856479	54.7090119122801	-0.267641047210429	0.0808733134467606	-3.30938644410333	0.000935006856033947	0.00286552793250454	-0.815039803627098	-0.741306306924328
PLB1	-0.0678171798511053	0.157448677408258	0.666667884819005	22.8379844749755	-1.4865172167597	0.31599923910795	-4.70417973459705	2.54888632051262e-06	1.42759404988238e-05	-0.541013549086176	-3.86916670520535
PPP1CB-DT	-0.0857829472451204	0.0472375736963455	0.069371952276237	214.541893691091	-0.672677845348411	0.0674418288029471	-9.97419342399292	1.97701185402456e-23	2.06785736805305e-21	-0.696937371780643	-1.7807052158478
PPP1CB	0.0400902575981224	0.0226053946610075	0.0761488934582641	877.353324005092	0.0898745460287606	0.0466411075301134	1.92693850528172	0.0539872940936407	0.0970609909314014	0.395508658690634	0.176144451239502
SPDYA	-0.00415144309776489	0.0532565930208067	0.937866456875065	183.425048045728	0.340961379298751	0.0726360813754909	4.69410481460526	2.67776718852497e-06	1.48779590975087e-05	0.011537579486679	0.820479439432282
TRMT61B	-0.0864631180392611	0.0232303293799205	0.000197656682500355	387.73008694175	-0.268907508650819	0.0344626010098958	-7.80287908546436	6.05105223013727e-15	1.79104842832657e-13	-0.702840533498237	-0.744556279878357
WDR43	-0.0284314664816469	0.0277857625156926	0.306195016772943	517.558162795504	-0.172996930085622	0.0411768456835162	-4.20131574466072	2.65368178080908e-05	0.00011840518367185	-0.199187293996159	-0.49843209764807
CLIP4	0.0295589072066279	0.013444056338032	0.0279021161873138	4106.6718980789	0.208548598401002	0.0520370975882001	4.00769082187037	6.13153159899579e-05	0.000251994465437569	0.304107697342123	0.480683893384741
ALK	0.0685518050126771	0.0549964634040714	0.212589472759181	166.356062810089	0.0979721965485887	0.109328580052371	0.896126122754526	0.370185406703084	0.474141011109675	0.642524729607569	0.196924511604006
ENSG00000233862	-0.0895531403566315	0.0548547363946254	0.10256351920626	118.378915536173	-0.179716641776861	0.0835205932763042	-2.15176442990916	0.0314159126919402	0.0613176754991286	-0.729658652722919	-0.515676113580112
YPEL5	0.078524468671473	0.0319920659697304	0.0141081366730753	297.578620210515	0.0945479322132368	0.0521736448007011	1.8121780177406	0.069958694508155	0.120647965068737	0.729076882155399	0.188137219608828
LCLAT1	-0.0126095566394101	0.0488312531283841	0.79623158487027	277.651662707387	-0.820631514315387	0.104871329907211	-7.82512737314831	5.07143178693208e-15	1.52761202359373e-13	-0.0618698830098292	-2.16038153859789
CAPN13	-0.072079561698987	0.0421808203509761	0.087483715826525	237.878240115747	-0.345541434196246	0.0783513398105719	-4.41015348342036	1.03297378307034e-05	5.0563221440041e-05	-0.57800650668879	-0.941213025548425
GALNT14	0.229383049141622	0.160640114627507	0.153311630888327	26.78629454165	0.683661007416608	0.359181589591962	1.9033854385278	0.0569902696707127	0.101507219767654	2.03836949611869	1.69990970648874
EHD3	0.09489231590784	0.0651029567918158	0.144958259933352	83.7505585696009	0.379564961304799	0.11864331402242	3.19921071349264	0.00137804408945731	0.00404934051726262	0.871132451194081	0.919543329928362
MEMO1	0.0537626456958184	0.0367390800966076	0.143367815133463	122.5222621785	-0.0567836517487867	0.0654317691679399	-0.867829992538385	0.385487408307734	0.490717152560185	0.51417049877798	-0.200207454205731
DPY30	0.0251428003773366	0.0320613622094553	0.432917639121707	403.615928396691	0.150385582117348	0.0367526705501681	4.09182733842616	4.27987273285143e-05	0.0001815564822652	0.265780569802911	0.331426897618312
ENSG00000288937	-0.0489324397794154	0.0704156813490153	0.487112785429104	32.0786666621748	0.291323976639293	0.107766708991887	2.703283596247	0.00686581391693473	0.016468100938354	-0.377114017382888	0.693100736057137
SPAST	-0.0297821771347778	0.0176507537345024	0.0915450238044174	1055.72356948802	-0.106245254961705	0.0311272906761606	-3.41325096575382	0.000641927977269037	0.00205294130265613	-0.210910031120122	-0.327135023872128
SLC30A6-DT	0.110886294827397	0.0542626834083836	0.0410020538206955	47.2784209613278	0.354833134054125	0.0808235924560252	4.39021730254299	1.13237443119985e-05	5.4986760687913e-05	1.00994323943031	0.856076913103495
SLC30A6	-0.00489007686408108	0.0254192344103116	0.847446882413355	598.099564883	0.10293947297298	0.033312734448315	3.09009376377348	0.00200093316918323	0.00561823280655549	0.00512702112368924	0.209671456374379
NLRC4	-0.0254971668724416	0.0925073907934987	0.782837623152234	24.0293715994224	0.234080626336155	0.125328316247488	1.86773933732511	0.0617984126795782	0.10873116496047	-0.173720682859326	0.546203772320186
ENSG00000289727	0.078163961004736	0.0822419150628135	0.341901355378653	54.8028665832952	0.162092554780176	0.115139447954324	1.40779339887471	0.159192255606799	0.239483699447659	0.725948057637332	0.361469142343927
YIPF4	-0.0244474072132236	0.0173116552393909	0.157892990305827	1262.10402126709	-0.0965514936632589	0.033362180554129	-2.89404025934718	0.0038031939545129	0.00982285316323139	-0.164609881445397	-0.302259049730299
ENSG00000272754	-0.275179599466507	0.0899574132353045	0.00222078201622732	14.7672360593285	-0.654070282012262	0.131897831172461	-4.95891612620259	7.08875615946402e-07	4.4904080928848e-06	-2.34069960983182	-1.73295478645909
BIRC6	0.00108437056255417	0.0104934844357225	0.917695105548655	4961.58000855001	-0.14249224255764	0.0228624556425762	-6.23258694452227	4.58794749068685e-10	5.48142373992432e-09	0.0569788936776229	-0.420151459742093
ENSG00000276334	-0.00616076492099649	0.0373941244848889	0.869139015087271	102.144806601661	-0.16844831756881	0.0563003974668167	-2.99195609885513	0.00277196122286477	0.00745177655134365	-0.00590120466489897	-0.486759521455428
ENSG00000276517	-0.0415419929503146	0.0540601187513524	0.442225436177163	64.2266750446326	-0.263407811847146	0.0766011459957334	-3.43869283446251	0.000584530063951081	0.00188814949986775	-0.312972770547116	-0.730443046504434
BIRC6-AS2	-0.0534361845604461	0.0403141956895218	0.185007686548168	521.345025651146	-0.105597343019865	0.0646440761169806	-1.63351925439811	0.102359834551099	0.165761096054491	-0.416201749473448	-0.325472362680546
TTC27	0.0643148065129459	0.0176460592598583	0.000267691246254963	1138.87377866678	0.021061699936415	0.0311232314716782	0.676719573787859	0.498583894949665	0.599799380821115	0.605752072568221	-0.000441966283819928
LINC00486	-0.0372596767276022	0.0218097284060857	0.0875626852815389	1393.83365978378	-0.289097217876404	0.084837068480254	-3.40767571363798	0.000655187090916915	0.00209142196462132	-0.275806803695386	-0.796366786570656
ENSG00000236854	0.0131214802013273	0.0495770363128393	0.791264840017523	222.941181499634	-0.376339112217935	0.164214363243931	-2.29175514725777	0.0219197762026177	0.0453037052343834	0.161448249642632	-1.02024553094122
LTBP1	0.038196309668794	0.0310060460768386	0.217986905234724	1362.61143303398	-0.292636263814761	0.146974320175898	-1.99107070857369	0.0464731141830571	0.0854437747985485	0.379071197676665	-0.805448629267096
ENSG00000285577	-0.253422016641924	0.116081212303794	0.0290251980027794	37.3731418899172	-0.377003163510514	0.195284748423809	-1.9305305025272	0.0535411395604699	0.0963933452212433	-2.15186684737879	-1.02194960867477
ENSG00000286415	0.060204326411551	0.0406853696358167	0.138938987847558	387.632349265237	0.301737910723597	0.0583810691042008	5.16842043754019	2.36080749678338e-07	1.66319863688677e-06	0.570077461155154	0.719824806004826
LINC01320	-0.0379402289112291	0.0842845319812443	0.652606162664306	67.5613344386641	-0.0772101328166916	0.189567765325269	-0.407295684918851	0.683790831674234	0.76182272495379	-0.281713275469563	-0.252625560986966
ENSG00000226994	-0.0132523801574349	0.0241919991623623	0.583829152984532	5898.71016315768	-0.585549460590936	0.0853068928243131	-6.86403456045289	6.69424239939038e-12	1.12002098790193e-10	-0.0674489099475667	-1.55711775794396
ENSG00000237320	-0.174969446006591	0.113573715701258	0.123418929095922	16.0666705700365	-0.656844539401708	0.145372417492875	-4.51835740733898	6.2321221937176e-06	3.20757518318743e-05	-1.47098167028673	-1.74007404109699
ENSG00000288535	-0.297398824475642	0.0676995788933749	1.11838363017625e-05	54.3991744480872	-0.678625993344432	0.123407655257674	-5.49905912990138	3.81823090694605e-08	3.13720572204931e-07	-2.53353893724552	-1.79596925744995
CRIM1	0.0491668771052846	0.0389015855079748	0.206273643802036	609.714031106953	0.635809572886521	0.0752193778202454	8.45273639999973	2.84553628659346e-17	1.23444142875654e-15	0.47428409753837	1.57711412576708
FEZ2	-0.0188954397099537	0.0232641268595617	0.41666908985365	1001.28598350706	-0.324523675026153	0.0552152833844027	-5.87742478412826	4.166979470509e-09	4.12799726860592e-08	-0.116424686925197	-0.887277590422927
HEATR5B	-0.00560674855726149	0.0174499722687391	0.747979909605791	1015.47416403491	-0.0562162344422755	0.0286105619150479	-1.96487697827103	0.0494284778740725	0.090079147598601	-0.00109292971764422	-0.198751357051094
GPATCH11	0.040000883211878	0.0413572101331563	0.333441771202978	339.460679792961	0.476723257730144	0.0693996648600094	6.86924437879886	6.4542857831028e-12	1.08519840548441e-10	0.39473298372788	1.1688693856389
EIF2AK2	0.125819376715082	0.0345502666455084	0.000270914542545073	428.178214282413	0.225719781671479	0.0728666618738119	3.09770992477154	0.00195022217320719	0.00549122012072822	1.13954656566023	0.524748307379487
CEBPZOS	-0.0156331300700214	0.0242223028053602	0.51866650987845	669.447720966953	0.13355123673031	0.037611662613518	3.55079322343785	0.000384072037357197	0.00130231586414138	-0.0881112963131871	0.288226871575822
CEBPZ	0.0280962112295488	0.0309594342510602	0.364133492170286	544.23050312846	0.184557365591912	0.0411735425153039	4.48242619695191	7.37991691275126e-06	3.73575425907055e-05	0.2914130462769	0.419117978089799
ENSG00000272054	0.0714161879118682	0.050334558959211	0.155948551568236	98.6267296050847	0.132375149677623	0.0919755573388495	1.43924270216636	0.150081770564359	0.227808414027043	0.667384537792067	0.285208815920182
NDUFAF7	-0.0433024685324252	0.0328917473280203	0.188001351222411	243.682402686102	-0.0265330825416207	0.0408765007309721	-0.64910356970739	0.516271434679388	0.616247605629125	-0.328251833027597	-0.12257893064247
PRKD3	0.0299792722940158	0.0380663074138304	0.430957636200521	437.857509034931	0.33002890617912	0.0801962548679124	4.11526581537624	3.86733471510509e-05	0.000165622179245985	0.307756020840659	0.792424702962366
RMDN2	-0.0519231222085421	0.0928418591514522	0.575981467239346	41.5696147756456	-0.709692548649909	0.21342837131316	-3.3252024755818	0.000883543449289435	0.00272495156782481	-0.403069971647884	-1.87569175139857
RMDN2-AS1	-0.208060245907289	0.14215247647735	0.143291961806613	18.4261690499611	-0.618498066307547	0.242821814036674	-2.54712727833478	0.0108613810444563	0.0246178789453516	-1.75817474717435	-1.64166993935027
ATL2	0.0104659836980745	0.0332659094689611	0.753053313315392	309.188478998137	0.114337228256848	0.0549941148733727	2.0790811620501	0.0376098912390738	0.0714441265442863	0.138401354018407	0.238920192441549
HNRNPLL	0.111485954785656	0.0306584284909644	0.0002764873101203	387.367345103372	0.248683517533206	0.0418593283182644	5.94093425585854	2.83402263494063e-09	2.90892546075273e-08	1.01514765240962	0.583677476554271
GALM	-0.0692386180765348	0.0655335282789757	0.29072280166658	182.326599301002	0.698099043089033	0.107010490221207	6.52365054721229	6.86164724678847e-11	9.66013409665537e-10	-0.553350126587833	1.73696036113026
SRSF7	0.0388429439864151	0.0266588219409349	0.145105607532887	1034.73046775057	0.339499609945464	0.0664185075803054	5.11152120566667	3.19574943265506e-07	2.18988472979647e-06	0.384683298316602	0.816728270457291
GEMIN6	0.330175981743793	0.0624658660329211	1.25223289680158e-07	53.6100787240763	0.469279741169429	0.0859073890513975	5.46262372016293	4.69148345560569e-08	3.79256052321581e-07	2.91314534104874	1.14976795330651
MORN2	-0.114384747293808	0.105165957603741	0.276745476578578	21.5324771998262	-0.108627910138158	0.160853571675079	-0.675321716558361	0.499471389552086	0.600578106079529	-0.94517068693643	-0.333249355217158
ARHGEF33	0.176342508545339	0.097757396676086	0.0712502880270183	29.3810240423688	0.279810789622384	0.16236674773066	1.72332570266508	0.0848296422713331	0.141568184326934	1.57803381069127	0.663555780935479
SOS1	0.0311001305585382	0.0203775969615673	0.126961992957418	2037.51234679343	0.350780208950648	0.0417634679491015	8.39921170766172	4.49485800372531e-17	1.86454584198328e-15	0.31748388280559	0.845676361968715
MAP4K3	0.0556734892826399	0.0155136820428387	0.000332368909163313	2513.62627658051	0.00188249389418507	0.0325474451342273	0.0578384535689842	0.953877307913926	0.967899906119779	0.530754596194697	-0.0496593359795015
MAP4K3-DT	0.0872263981239213	0.0525786474472329	0.0971218400795485	186.396232534652	-0.095010274226974	0.123385242249032	-0.770029482417449	0.441282404223049	0.545373230126768	0.804600408386475	-0.298303997231735
TMEM178A	-0.0179232719841158	0.127533910248061	0.888235480184909	65.1340313035724	-0.452062892032998	0.322261407092098	-1.40278321289587	0.160681494368998	0.241276977056283	-0.107987301269	-1.21456667529444
THUMPD2	0.00138574334775629	0.0337675113434854	0.967265785488901	373.495360725453	-0.243576939483952	0.0701209638494872	-3.47366787494227	0.000513396090562593	0.0016832480669234	0.0595944900890764	-0.67955338118992
PKDCC	-0.057009814305475	0.129931031754171	0.660828336643436	43.4971828402638	1.69977684983827	0.300967788142205	5.64770356432677	1.62605241937326e-08	1.43343162863985e-07	-0.44721706869244	4.30744981841986
EML4	0.043942134185379	0.0363755200633498	0.227041912286768	367.076406227995	-0.263112024395269	0.0639817194835965	-4.11229999004207	3.91736809675033e-05	0.000167428449941079	0.428938865642575	-0.729684001508603
COX7A2L	-0.115056318442671	0.0344925819956926	0.000850901382683156	294.31570057762	-0.268924964736298	0.0538140228109672	-4.9973027603038	5.81377535833847e-07	3.76306211405894e-06	-0.950999212846039	-0.744601075403813
MTA3	0.0677110069900383	0.0241235908695616	0.00500304244461483	806.425369944874	0.0122210958477915	0.0510865261871917	0.239223465753197	0.810932307796315	0.863991058343918	0.635227493762944	-0.0231285821325095
HAAO	-0.224873023981769	0.136174280089476	0.0986646905716704	11.5310632929782	-0.650480337371818	0.224016325267623	-2.90371845263829	0.00368759611108811	0.00956049666939496	-1.90409184439558	-1.723742328333
LINC01819	-0.0807825979812715	0.0355421138689878	0.0230340259395703	488.44788661096	0.0314250668108661	0.0861198763136665	0.364899116859034	0.715186713569258	0.788337640113938	-0.653539639029938	0.0261523389042452
LINC02580	-0.0723195561658775	0.0650952430186845	0.266576673310638	118.248547360276	-1.03337758035	0.11028514358106	-9.37005245489353	7.24964895244854e-21	5.40477390582467e-19	-0.580089404339772	-2.70632706732688
ENSG00000287387	0.260722451882359	0.0829282698201187	0.00166683106814608	18.7375055044872	0.330778089916301	0.12996162260928	2.54519821525129	0.0109215722856125	0.0247280060952733	2.31036230160971	0.794347246204335
ZFP36L2	-0.013432604494559	0.0378635408849211	0.722766731117318	341.992597971218	0.270354817891716	0.0780858112438447	3.46227840353041	0.000535622785616134	0.00174604835028097	-0.0690130662104558	0.639290018553268
ENSG00000234936	-0.103934789452186	0.0856374795902758	0.22487755825049	12.677206698746	-0.0733576699332277	0.149222943375461	-0.491597795043163	0.623003702496329	0.710094272219542	-0.854476126669303	-0.242739432773064
THADA	0.0226607638867731	0.0172373836146435	0.18863462854547	1823.09953513121	0.0400838879882167	0.035320758050657	1.13485355922227	0.256436680966361	0.354886671066402	0.244239123273623	0.0483724663733441
PLEKHH2	-0.0623226878480325	0.0496779657441831	0.209648043134778	701.005107124818	0.703443355777776	0.245548012073103	2.86478945538501	0.00417286588126029	0.0106693446925025	-0.493327181001021	1.75067485029066
DYNC2LI1	-0.0386469310561083	0.0326415466792356	0.236421069431543	404.402348283054	-0.52782810885159	0.0862775106523861	-6.11779483274872	9.48791108842443e-10	1.06280812185643e-08	-0.287846701196352	-1.40899415461884
ABCG5	-0.0704392536300718	0.109080792746671	0.518439304051418	11.6551051576186	0.102396338163487	0.159125113423299	0.643495774869276	0.519902455463329	0.619674004697587	-0.563770370881586	0.208277672572561
LRPPRC	-0.0108295504527474	0.0181123910941648	0.549901066710485	1657.11955000628	-0.04447430353577	0.0443576417539102	-1.00263002669319	0.316039402653352	0.418010533424126	-0.0464213155783756	-0.168619403043501
PPM1B-DT	0.218583276454862	0.0902364021008747	0.0154209006989137	20.3082631046924	0.580641283586534	0.147972158726216	3.92399008424861	8.70943216274072e-05	0.000345238569966442	1.94463891369381	1.43554215016094
PPM1B	0.00833281158179034	0.0125853940662086	0.507906006926435	5236.39803798837	-0.12517465418487	0.0510858706391963	-2.45027935549812	0.0142745419146247	0.0313092326132043	0.119887680567026	-0.375711343331458
ENSG00000289272	-0.010698902506649	0.0439553108751399	0.807692374610081	141.783070834294	-0.24733199571956	0.0803923997101657	-3.07655943361876	0.00209404551913153	0.00584980862783442	-0.0452874298535927	-0.689189546032672
SLC3A1	-0.042413621466157	0.0514476352167855	0.409710206176654	234.296162616246	-0.191358742878781	0.0806250195316081	-2.37344119716784	0.0176231989295426	0.0376208873736553	-0.32053758240174	-0.545551885950774
PREPL	-0.0260747128941757	0.0175548740172781	0.137457456175631	1547.14024446139	-0.0667090107310879	0.0480358671697292	-1.38873334992328	0.164913849041995	0.246687718402481	-0.178733170303684	-0.225677750594365
CAMKMT	0.0291318722358271	0.0204000218786622	0.153282814743988	3825.51514034824	0.253968184670545	0.0362951451650145	6.99730455728689	2.60933676662891e-12	4.73765522196553e-11	0.300401486323625	0.597238904261149
SRBD1	0.0717919673171867	0.0304147193681837	0.0182535181391438	798.36629000397	0.113490684134653	0.048146230041974	2.35720811444036	0.0184129243485052	0.0390644533620789	0.670645904817593	0.236747804547388
PRKCE	0.0440377353160059	0.0228056685368007	0.0534831100511408	2166.67108525752	0.463065915612946	0.0718775050286098	6.44243168190979	1.17574294250806e-10	1.58335240338229e-09	0.429768582148101	1.133822134227
ATP6V1E2	-0.0239249843314813	0.0508374952404581	0.637914338032978	160.454236430372	-0.267543443159826	0.0916897275416686	-2.91792167272218	0.00352372852092565	0.00919156174315506	-0.160075804442293	-0.741055836981426
RHOQ	-0.0195096423307803	0.0238500650449131	0.413350265234926	1138.67330576612	-0.0238729304337962	0.0556751692319179	-0.428789544120688	0.668076388700687	0.748802468671226	-0.121755314804758	-0.115752491140789
RHOQ-AS1	-0.186010403349728	0.0478911069425462	0.000102740041468569	316.314774268963	-0.119353573127294	0.0882943019584344	-1.35176982523155	0.176448959905638	0.260908787288051	-1.56680547994608	-0.36077337886054
PIGF	-0.0356545316617945	0.0240915768714666	0.138884347699946	606.684005577686	-0.157370471411302	0.0527187111255024	-2.98509709459067	0.00283488324048621	0.00760174966452492	-0.261875845492996	-0.458331731036708
CRIPT	0.0117887371918934	0.0270235403242177	0.662662932329401	446.210358839337	0.170943585965307	0.0444107198123423	3.84915143658174	0.000118527716365915	0.000454925492193265	0.149881452625684	0.384182516039762
LINC01118	-0.155102173814247	0.098472105684505	0.115236269898405	27.549176008726	-0.666069279249182	0.157586923048963	-4.22667862511809	2.37166014606056e-05	0.000107167860668398	-1.29855480096336	-1.76374641994416
SOCS5	0.0808173951110313	0.049847467351401	0.104954621080269	137.804079485431	0.287129629175005	0.0871898441951526	3.29315451616518	0.000990700128603451	0.00301428064518448	0.748977053841483	0.682337269137419
MCFD2	-0.0313454337483487	0.0432940671099569	0.469058231397759	242.516622293598	0.0103705647643223	0.0533454665671519	0.194403862814992	0.845859665531674	0.89030319870946	-0.224477441946201	-0.0278773851991177
TTC7A	0.0160851525660966	0.0173131233802539	0.352851343071401	2006.66839090066	-0.0629930385093941	0.0346573795404463	-1.81759380959195	0.0691262384874129	0.119434464416648	0.187169785171513	-0.216141882518737
STPG4	0.0701110841719933	0.0449608571036862	0.118906347036847	185.768477641155	0.193448425928312	0.0722749028456818	2.67656431640392	0.00743812881112409	0.0176767017146438	0.656057620345616	0.441934073949017
CALM2	-0.0372335225666636	0.0145255424315781	0.01036783120377	3820.29456638425	-0.0755162352733385	0.0484182200337916	-1.55966566347616	0.118838910394347	0.187409544289448	-0.275579813293948	-0.248278708388676
EPCAM-DT	0.0299059837345834	0.0209658898225619	0.153749632112489	2868.65297033404	0.816643238513471	0.0641879303383812	12.7226915435402	4.42355915781913e-37	3.01669040326634e-34	0.307119953808517	2.04116656646718
ENSG00000226087	0.302443059410837	0.108740983531826	0.00541389769399283	28.0660482530547	1.11903213102313	0.171947245312868	6.50799685093522	7.61595143982552e-11	1.06429800079988e-09	2.67245296371763	2.81715207294466
EPCAM	-0.0847593352331745	0.073323884165211	0.247698310340609	65.2220245542058	-0.517606660504519	0.120798441375745	-4.28487863427391	1.82838971908557e-05	8.48685442980938e-05	-0.688053504236429	-1.38276403847038
MSH2	0.0175157952499541	0.0216344200761161	0.418154993844895	1026.17376704844	-0.00768917762365081	0.0459002745772141	-0.167519207553235	0.866961535628805	0.905521486303712	0.19958624761838	-0.0742220052923853
KCNK12	-0.024464768079858	0.0536480708932958	0.648373253475499	185.828983622978	-0.206737870139238	0.124786451781583	-1.65673330067191	0.0975734072563709	0.15916693041363	-0.16476055537051	-0.585017554670752
MSH6	-0.0235237776632857	0.0222110529430711	0.289553184300255	740.382010361736	0.0348290244868528	0.0452777560799579	0.769230357293915	0.441756571926283	0.545840541728599	-0.15659375572021	0.0348875202771655
FBXO11	0.0331371860441706	0.0157306698358944	0.0351580194630082	2752.36727002898	0.166719043102786	0.0277200429868545	6.01438616750515	1.80569598209575e-09	1.92649003746873e-08	0.335163365757503	0.373341562175345
ENSG00000233230	0.202060852516153	0.0491271824235488	3.9052450753932e-05	74.7106230929986	0.595567657612964	0.0763476955342758	7.80072867223069	6.15507238955376e-15	1.81867988162048e-13	1.8012417826834	1.47384597082261
ENSG00000230773	-0.011855725014128	0.0570600763902233	0.835403728069461	274.955188409915	-0.382975577716957	0.136302229462895	-2.80975285016311	0.00495795570038686	0.0124342728355245	-0.0553274233361543	-1.03727592183534
FOXN2	-0.0146024578876435	0.0140486322243132	0.298608500703111	3615.10357767794	-0.0626280183692031	0.059043142015273	-1.06071621921819	0.28881888676592	0.389224029758294	-0.0791661539712715	-0.215205173713034
PPP1R21-DT	0.187371909186197	0.0877375383666815	0.0327123826667685	22.9869675078062	0.554343588884592	0.143568947345073	3.86116635341909	0.000112847034913928	0.000435475124094062	1.67375732042146	1.36805742949838
PPP1R21	-0.00874778306804509	0.0132986232156169	0.510669132675796	3805.75013702526	-0.12444450609018	0.0438080799354461	-2.84067474022046	0.00450182020302257	0.0114213590240077	-0.02835378072364	-0.373837649048712
STON1	0.0145836526551661	0.0445770696244022	0.743549951377655	201.252358981504	0.0144152552013266	0.0927273216980472	0.155458552423931	0.876459827009418	0.912758144932109	0.174138357080906	-0.017497965732832
GTF2A1L	0.837932024261796	0.202450808182136	3.48912102877565e-05	16.6778680674327	1.0869389240639	0.406821520976155	2.67178324651022	0.00754493666124929	0.0179105576632747	7.3199297221042	2.73479500205473
NRXN1	0.124168514186688	0.0970655596576782	0.20081847429288	188.12396272254	-1.06452325901023	0.426404908223573	-2.49650798684541	0.0125422844283785	0.0279447735519374	1.12521882832929	-2.78625260635432
ASB3	-0.00747104398503991	0.0173676992317164	0.667072786926081	2195.85347623291	0.0473622856704982	0.0496414983514199	0.954086545398229	0.340039836044034	0.442984577421466	-0.0172730384408521	0.0670501732988696
CHAC2	-0.0864049968633576	0.0748555337128685	0.24838127928647	47.0513665064102	0.0824955376103055	0.0874974699454402	0.942833406060155	0.345766121721346	0.44900347393002	-0.702336103282281	0.157208558662979
ERLEC1	0.0118567024983306	0.0294199199391747	0.686936352947004	638.68791308939	0.196461751319332	0.0506216756042989	3.88098080464662	0.000104036052917792	0.000404679595298983	0.150471319462869	0.449666821042754
GPR75	0.0162243059950426	0.120540246024074	0.89293083836833	11.4377818465508	0.0162862063104595	0.21386405882609	0.0761521426267477	0.939298056721899	0.957666102682195	0.188377489474171	-0.0126967611251966
PSME4	0.00188414598575811	0.0123922950497262	0.879154021960468	4366.86973857517	-0.121949832248332	0.0394778348926506	-3.08907093258639	0.00200783494823246	0.00563204640217427	0.0639200968307143	-0.36743585720842
ACYP2	-0.00528830385567608	0.0133323512846821	0.691624097974139	5777.57077891635	-0.0938705640144976	0.0534124872640014	-1.75746475820391	0.0788386237067301	0.13318665235593	0.00167083283694261	-0.295379291237656
[truncated: 14,766 more rows]
