# Supplementary material for: Integrative analysis reveals generalizable human neurodegenerative disease-associated glial states
Source: bioRxiv. 2025 Sep 25:2025.09.25.678630. Preprint. [Version 1] doi: 10.1101/2025.09.25.678630 (PMC12485690; doi:10.1101/2025.09.25.678630)
Supplement: Supplement 8 [file media-8.zip › oligodendrocytes_diffexp/NM_2024_PD_V1.csv]

gene	nebula_logFC	nebula_SE	nebula_pval	DESeq_basemean	DESeq_logFC	DESeq_lfcSE	DESeq_stat	DESeq_pval	DESeq_padj	nebula_zscore	DESeq_zscore
ENSG00000238009	0.0658846261997369	0.0982818026400962	0.502625493471178	6.57565221716136	0.460811909476736	0.175527870471148	2.62529197351871	0.0086574693246406	0.0187748466817066	1.23684567253841	1.08666909512242
ENSG00000241860	-0.109639849969834	0.0686219446782198	0.110101423477165	14.6648116815956	0.0300356121468409	0.14422226963731	0.20825918370564	0.835026599564469	0.875156712990326	-1.57366280405595	0.0935419393406909
ENSG00000290385	0.10165251943369	0.06983890211754	0.145522978394015	12.2092117027014	-0.291278273625602	0.115513811704707	-2.52158827872645	0.0116826357508269	0.0244208556569813	1.80956333173729	-0.647226639312064
ENSG00000291215	-0.00137626208903656	0.0380409225629777	0.971140059209162	54.7345178467745	-0.312613276544165	0.0947283964966856	-3.30010100566944	0.000966500364297884	0.00268532031319619	0.159860281075176	-0.69641312171242
LINC01409	-0.0645935534331251	0.028790817670119	0.0248615607633052	111.885734657118	-0.117734523326189	0.0839423778481316	-1.40256359593713	0.160747013831885	0.231969081841556	-0.852378792740657	-0.247132641088753
ENSG00000290784	-0.0089190350163414	0.0564204924023925	0.874392592878573	24.3309335308685	-0.473499012544021	0.102271184659744	-4.62983795601227	3.65952000320044e-06	1.71273761990837e-05	0.0390849469916458	-1.06732487890464
LINC00115	-0.041521639335277	0.0348060387678971	0.232891483073548	60.3299050380033	-0.0170911190242948	0.0806916953540248	-0.211807658140154	0.832257093740838	0.873038687041133	-0.482949915592979	-0.0151057201971734
LINC01128	-0.0351448157264782	0.0330846940573158	0.28811398319	78.8682022967152	-0.239070583479897	0.0765534731986683	-3.12292275569876	0.0017906473667587	0.00463839194973485	-0.380843832171531	-0.526865154370305
NOC2L	-0.0561120250535499	0.0280820561261277	0.0457009229383512	117.323140273089	0.437044773915708	0.070774252096157	6.17519452302964	6.6082058355547e-10	6.06387828246861e-09	-0.716572049855164	1.0318754867296
KLHL17	-0.11037404725121	0.0875765414533861	0.207555675158085	11.0915290085236	1.31303054092044	0.236691815104033	5.54742689494069	2.89904310292337e-08	2.00650035101424e-07	-1.58541881511395	3.05140455247218
AGRN	0.0207783252380043	0.0256117487868395	0.417204317083064	142.615686159396	0.0771414428944863	0.0984220592886464	0.783782044919935	0.433168011119982	0.52510423713778	0.514600866758193	0.202141414291186
C1orf159	0.0132190664679045	0.0213874764860487	0.536525841247832	244.220436640673	-0.455986230219741	0.0729200285968629	-6.25323712831564	4.02030996138589e-10	3.82147941438256e-09	0.393561560367607	-1.02695028121358
ENSG00000285812	0.034833421669185	0.0508130665474214	0.49301524499377	37.3001450183376	-0.602840555841323	0.208784621628902	-2.88738007204775	0.00388464665572605	0.00922003935522441	0.739651916738381	-1.36551352070193
SDF4	0.0229277930014969	0.0220796315727446	0.299077471209296	175.424648059343	0.0331400691096979	0.0588915530801472	0.562730432063773	0.573618458418577	0.656539940955495	0.549018273955728	0.100699065981314
B3GALT6	0.0393695270512733	0.0559717661214815	0.481817784932108	25.5042399184418	-0.0947490120575897	0.102441041438434	-0.924912620246374	0.355011361416369	0.448404659896352	0.812284309127736	-0.194141017427316
UBE2J2	-0.0106336158215336	0.0202321663057305	0.599180266843359	214.294668566141	0.153265394171328	0.0390017338621961	3.92970719488668	8.50493641611221e-05	0.00030191057015994	0.0116309759446499	0.377640307073906
LINC01786	-0.0102422646535075	0.0588724394911593	0.861886017541346	21.1630865431182	-0.0335441996179682	0.109833530959012	-0.305409462165851	0.760054316077549	0.815492913821013	0.0178973144010589	-0.0530372434381772
SCNN1D	-0.135733154721371	0.0623078972334346	0.029374322359059	25.087799127731	-0.290663075276773	0.197387240468676	-1.4725525043393	0.140871739692709	0.2077968058721	-1.99147037019679	-0.645808338931561
ACAP3	0.0256825055290327	0.0143773380448075	0.0740476964220375	476.7013357417	0.175566690587706	0.0586613521300939	2.99288516565983	0.00276353710336952	0.00683459614506969	0.593126896742561	0.429054517227818
PUSL1	0.0528065511830602	0.0815187534147252	0.517124609622083	13.496417929878	0.201901984143465	0.15842354977186	1.27444426307968	0.202506013935757	0.281813350074506	1.02743874825055	0.489768849348275
INTS11	0.00309433406045398	0.0178193429240164	0.862140306938605	261.706057230866	0.189623618350298	0.0511131168722262	3.70988172809581	0.000207356093104481	0.000676110751006222	0.23144373568942	0.461461863626454
CPTP	-0.0464025879498999	0.0694401723501684	0.503981443046076	16.4731014077256	-0.0614733461995604	0.108208613250165	-0.568100305078689	0.569966860631897	0.652873167362099	-0.561103958576515	-0.117426101599392
DVL1	0.0027460920293279	0.0287728919420003	0.923965146291526	104.389139019617	0.0283742504363101	0.0785964278314506	0.361011959693111	0.718090506600286	0.781300339685163	0.225867663327632	0.0897117763523115
AURKAIP1	-0.0266933230004326	0.0379193403464304	0.481463856749932	72.9927457885661	0.204479248943241	0.0890470290937525	2.29630624428757	0.0216583773275214	0.0418522836657109	-0.245518021978091	0.495710568231516
CCNL2	-0.0378276871712365	0.0116832405067983	0.00120466385107885	607.175629242318	-0.165454641088839	0.0491964011845587	-3.36314521194632	0.000770598174865156	0.00218972576415785	-0.423802131217083	-0.357148315398001
MRPL20-AS1	-0.0173633144670166	0.0598671674171905	0.771792776946263	21.2567781625359	-0.163734296617931	0.0889415672961456	-1.84091984878961	0.0656333052219263	0.108818514392975	-0.0961253638024251	-0.353182171434307
MRPL20	0.000535886540144122	0.0234979695735523	0.981805298761907	179.802712725702	-0.0115510172329829	0.0537705838945792	-0.214820379403531	0.829907363346836	0.871148708734615	0.190477720010751	-0.00233337044429628
MRPL20-DT	0.0301222160603025	0.0651694350315056	0.643927965592705	16.2157804993724	0.300075058043529	0.136861129948736	2.19255137054566	0.0283397180727458	0.0529436002628926	0.664215808978962	0.716100581760317
ANKRD65	0.00621787078830989	0.027139367748312	0.818784273460198	142.301760929467	-0.0263845732506571	0.0831196586751992	-0.317428796883758	0.750918259421371	0.808418094132696	0.281457993769938	-0.0365311835302843
TMEM88B	0.0210763109454017	0.0111994495425795	0.0598487838412438	895.944931327174	-0.19097713312355	0.0609335555791023	-3.13418659568664	0.00172331232398213	0.00448322661705303	0.519372231839695	-0.415988785683865
LINC01770	-0.147157854926471	0.109616048846445	0.179438927939753	5.44286606623703	-0.0800290996342276	0.215643022227425	-0.371118429001733	0.710549325284367	0.77555589735544	-2.17440335749118	-0.16020520236743
VWA1	-0.0143458288864061	0.0168736683977677	0.395219303993456	430.910128263667	0.0488199976429608	0.0756248403498977	0.645555050656405	0.518567555438127	0.605214636635049	-0.0478092030744256	0.13684813667908
ATAD3C	0.0327856076969708	0.0274438154644791	0.232225891060624	168.324236345205	0.902633844316799	0.153969513832745	5.86241926630566	4.5617142278351e-09	3.64252053431531e-08	0.706862196164959	2.10526126054434
ATAD3B	-0.023848206334669	0.0260373978275383	0.359708192929932	119.279225844505	0.255183366860184	0.0593423429629395	4.30019028772678	1.70651513904075e-05	6.9540889519624e-05	-0.199961842688864	0.612605663726318
ENSG00000290916	-0.0412819968396026	0.0914908092780636	0.651834825547196	10.9002271716633	0.448636801061741	0.191338573062949	2.34472743200683	0.0190409937147148	0.0373977518327188	-0.479112745529048	1.05860016267079
ATAD3A	0.00480934264106714	0.0376279898515715	0.898297038193475	62.0602283179907	0.405354335336342	0.0736513424720883	5.50369242067732	3.71918185278818e-08	2.52419443559431e-07	0.258904556302203	0.958815210834946
TMEM240	-0.0738955895759188	0.0729476192457493	0.311062444303364	15.5072677726668	0.982541357890548	0.254635563154158	3.85861796254952	0.000114030026035655	0.000395319158644916	-1.00132355531412	2.28948291380841
SSU72	-0.0387506652403723	0.0229203085567236	0.0908999540340606	160.303308999871	-0.0181199151323279	0.0679028687486367	-0.266850509650842	0.789584262773299	0.839401212977449	-0.438580911610712	-0.0174775437143523
ENSG00000215014	-0.0747623328988792	0.0548339593451105	0.172746642728777	30.7458479807084	0.0514617560891354	0.12202570306111	0.421728822683885	0.673222963943358	0.744101974176525	-1.01520190156743	0.142938541532304
ENSG00000272106	-0.0785556312751115	0.0523482401382964	0.133449845527146	29.2230464096562	-0.138188676066426	0.101338288853115	-1.36363735395932	0.172681729579754	0.246225619627417	-1.07594042347222	-0.294288379834704
MIB2	-0.0235303347584792	0.0322962790761229	0.466260288193999	75.354107822009	0.0916253228744232	0.0986164038463641	0.929108335943456	0.352832944858072	0.44617512873745	-0.194872063879402	0.235533071674189
CDK11B	-0.00366764364588491	0.0210732243423593	0.861831800736028	208.055265289804	0.145116620652065	0.0427310871126411	3.39604326633515	0.000683675517339268	0.00196475267799274	0.123170541677164	0.358853831776968
ENSG00000272004	-0.0769473379638114	0.0851846803565537	0.366366595655398	7.57792047644269	0.395691460245321	0.1471967196007	2.68818124017105	0.0071842391212792	0.0159194656317209	-1.05018833417448	0.936538071365337
SLC35E2B	-0.028283972019511	0.0150768233207291	0.0606566326722374	404.721960871932	0.405273807187442	0.0596012822768742	6.79974979908597	1.04800999509995e-11	1.2720121314572e-10	-0.270987589806838	0.958629558346698
CDK11A	-0.00385233944329761	0.0166556992331335	0.817087520241593	342.416777317459	0.401795408823119	0.0987556691969207	4.06858069101766	4.73003807736261e-05	0.000176845587800496	0.120213181452837	0.950610333761577
ENSG00000290854	0.0232715437908958	0.0241733115229251	0.335700240040572	153.594020842057	0.0815383844373239	0.0960571666105815	0.848852691729737	0.39596326595283	0.489334272988724	0.554522432284669	0.212278281327843
NADK	0.00972176298844625	0.0280199490212402	0.728622402521177	102.925152039652	0.0498831712377261	0.0566431686757752	0.880656439318513	0.378503800749513	0.472073910455391	0.337562526564797	0.139299215289524
PRKCZ	0.00302216401970348	0.011942114605721	0.800215863113893	776.365989933453	0.10596303431582	0.0508071726912188	2.08559202772041	0.0370155941201044	0.0667700846906586	0.230288144653275	0.268587746855885
ENSG00000271806	0.0431487828010375	0.0599820078775713	0.47191784595165	22.2785144077903	0.244795542426772	0.118917459009962	2.05853324200499	0.0395389736392207	0.0706442587547216	0.872797979652347	0.588657199991755
FAAP20	-0.0193044725852422	0.0346210869435736	0.57712239962089	73.0784675931461	0.430139581587493	0.0849089052174595	5.06589480203362	4.06486363624851e-07	2.29485038728168e-06	-0.127207304422561	1.01595600819851
SKI	-0.0286262400220667	0.0186289817942471	0.124378842151706	300.209277951672	0.574882764183009	0.080715368167344	7.12234580893105	1.06105428161019e-12	1.48344039851017e-11	-0.276468005663602	1.34965214269079
MORN1	-0.116123828288494	0.0714354430792681	0.104039626494831	14.2021851973224	-0.234072865671652	0.205045227396345	-1.1415670027725	0.253634046385472	0.340371324428904	-1.67748465514093	-0.515343236142523
RER1	-0.0339307981876701	0.0186191637998621	0.0684005519904196	253.737213206886	0.0863773917024373	0.047664440452507	1.81219774914811	0.0699556467452705	0.114906485872913	-0.361404910272924	0.223434302566238
PEX10	-0.0108686407565556	0.0420795356359325	0.79618461638521	49.9131778697563	-0.0836849204473887	0.0771566677152518	-1.08461035093208	0.278094268600594	0.366945964377548	0.00786774253979775	-0.168633463041768
PLCH2	0.00982021509974109	0.021882073678387	0.653591090549955	235.798133801241	-0.601096465944047	0.112196994053946	-5.35750953947152	8.4376914163657e-08	5.39186053607001e-07	0.339138947696317	-1.361492633179
PANK4	-0.011947934973809	0.0408854863527032	0.770111349678885	53.5303710752996	0.667174793220649	0.0955657123016206	6.98131973437229	2.9241994791125e-12	3.8512235609697e-11	-0.00941398142557894	1.56242550294204
PRXL2B	-0.128074210071663	0.121506307869888	0.291858193930016	4.64636519560615	-0.590699758224927	0.265339548890608	-2.22620322034412	0.0260005723640196	0.0491398422039921	-1.86883488750219	-1.33752368959834
ENSG00000284745	0.145343089821236	0.111458203067273	0.192228709276704	6.20711948706563	1.32881312894987	0.206812382163233	6.42521069121026	1.31686993754638e-10	1.3580221230947e-09	2.50913937435605	3.08779029806146
ARHGEF16	-0.218229775772688	0.0912639960559477	0.016793748673565	10.433288801434	-1.08302368096478	0.206314301734528	-5.24938732729419	1.52605905059369e-07	9.30783638985078e-07	-3.31241123163611	-2.47254495270999
MEGF6	-0.190886320345068	0.102378339359475	0.0622489087866859	5.60022365141426	0.290533138483857	0.253657146312808	1.14537730439328	0.252052895639869	0.338665218156358	-2.8745861776279	0.694102297519209
ENSG00000238260	-0.0385646304365804	0.0445303698674555	0.386473781490335	41.4954636102411	0.648003484942608	0.117067094269381	5.5353170674203	3.1066583305814e-08	2.14089186327563e-07	-0.435602111135651	1.51822727991817
TPRG1L	-0.0740177037668816	0.0461308544114089	0.108600313896647	43.2929805205053	0.45998964093226	0.0881371284096677	5.21902232614382	1.79870082335953e-07	1.08107482476145e-06	-1.00327885508942	1.08477340767182
WRAP73	0.00993402484065752	0.029520887018401	0.736487559550479	90.8885498156436	0.0782260047406245	0.0552731848472286	1.41526139586195	0.156991869211887	0.227432104076527	0.340961276117657	0.20464180214493
LRRC47	-0.012354988849995	0.0280287563005156	0.659360038968121	102.108620148419	0.117391923006679	0.0563967020079028	2.08153879264481	0.0373846171857531	0.0673315780639298	-0.0159317525901319	0.294936317540141
CEP104	0.00145788467063881	0.0155867620287151	0.925479723709346	389.822057491977	-0.333602695474711	0.0493649052968704	-6.75789193696398	1.40013891889134e-11	1.66701359369705e-10	0.20524080956788	-0.744802882368263
DFFB	-0.0186657624765541	0.0195441028339206	0.339548089780843	239.280161309902	0.236507152555372	0.0643259468482668	3.67669912598798	0.000236271436432519	0.000761870837611498	-0.116980239720654	0.569548848139494
C1orf174	-0.0539843360081677	0.0383034401094989	0.158721032423565	57.3419612811931	-0.262573685038523	0.127597345531665	-2.0578303094351	0.0396064254597157	0.0707358706515294	-0.682503364802793	-0.581050049285943
LINC01134	-0.0272274894147792	0.0925686205121066	0.768656247540406	12.0675355183559	0.911706081091409	0.169934156949035	5.36505489808524	8.09246022621674e-08	5.18071483735472e-07	-0.254071126754102	2.12617672121475
AJAP1	-0.032826446065871	0.0230800820612466	0.154943637846604	244.567682020055	0.270092225330689	0.119051693229114	2.26869705087603	0.0232867550759551	0.0445705128341492	-0.343721957631819	0.646977081793052
NPHP4	0.0068392527905783	0.027378861642524	0.802741648232267	148.426632231407	-0.431769922530921	0.0834242645132523	-5.17559159856103	2.2718993377598e-07	1.33970058723597e-06	0.291407599788938	-0.97112113525638
KCNAB2	-0.148523223051014	0.0614242902886511	0.0156065731725938	21.9136220146823	-0.350123016331981	0.1848914056536	-1.893668421711	0.0582690353515046	0.0981249208836718	-2.19626571407781	-0.782889423729237
RPL22	-0.0307144652982174	0.0221478843484065	0.165505796775613	241.260663049513	0.0630462455499297	0.0859895349323868	0.733185097459856	0.463445543356353	0.553264867274719	-0.309904794467861	0.169645839823072
ICMT	0.0313633063194577	0.0434060145770149	0.469952283350406	46.0307965083356	0.200544443028493	0.0947596135902578	2.1163493120144	0.0343151096629582	0.062485295992206	0.684088220905176	0.486639125278668
ACOT7	-0.011725074501108	0.0230495681982429	0.610969847564518	192.023517036836	-0.0798948126666355	0.0872606275386638	-0.915588334856238	0.359882851930675	0.453254920448441	-0.00584552612354595	-0.15989561236675
ENSG00000271746	-0.0455189227590851	0.0971501167324103	0.639396949293274	7.75633943897265	0.0735687448995007	0.17598350654753	0.418043408401066	0.67591537999135	0.7464646079465	-0.546954658356657	0.193904787948883
NOL9	0.0225655825181071	0.0204504257550347	0.269841127801642	208.394053741203	-0.162286116835922	0.0439533214036658	-3.69223784809097	0.000222289426084511	0.000719852653638443	0.543218537895585	-0.34984348572462
TAS1R1	0.000768950774175754	0.0782423046779331	0.992158665610066	18.0284365857657	-0.379890016264788	0.17748653772946	-2.14038777884015	0.0323234413557635	0.0593280500904926	0.194209558553338	-0.85151533504948
ZBTB48	-0.0216877965648611	0.0401472869807111	0.589055125533451	48.0108185498169	-0.166153411862397	0.0896162651736051	-1.85405418916448	0.0637314077571935	0.106127994065821	-0.165369231427648	-0.358759286649645
KLHL21	-0.0299862498457464	0.019212177850964	0.118572389024043	288.193035999379	0.836750137978309	0.0654347032551903	12.7875591444963	1.92422884724762e-37	5.80254526523462e-35	-0.298244564814308	1.95337059642501
PHF13	0.0559264518089415	0.0388405670888763	0.149896281322384	57.0454649725168	0.139822512753221	0.0707646240097063	1.97588151862493	0.0481681978381455	0.0834616386159268	1.07739478484741	0.346648605183559
THAP3	-0.0391662359244903	0.0291988181021066	0.179802383468935	98.9875278914339	0.313454365849364	0.0570259322033641	5.49669867265882	3.86967086770135e-08	2.61921607879631e-07	-0.445235054416467	0.746945718760418
DNAJC11	0.000496633113894339	0.0180297810044524	0.978024924947371	288.437849671675	-0.189073500324336	0.0345255272182978	-5.47633926424536	4.34214825590497e-08	2.91308680459448e-07	0.189849191787122	-0.411600082221642
CAMTA1-DT	0.0218010860365559	0.0855213919939786	0.798785134451277	10.2573738522959	0.224396592476256	0.155833431376636	1.43997722756877	0.149873841948952	0.218878882405409	0.53097737422078	0.541628727740935
CAMTA1	-0.00585246725222106	0.00805530833650393	0.467510569413344	2660.25132715446	-0.120970431160462	0.0339849274385537	-3.5595318359641	0.000371516496377758	0.00113837132474544	0.0881870145960802	-0.254592819292017
CAMTA1-AS3	0.00332321032773875	0.066407554007867	0.960088396951652	22.0038333601638	0.0923190579184226	0.114450024943008	0.80663204716988	0.419878504580013	0.512432841051178	0.235108516256397	0.237132433373948
ENSG00000270171	-0.120139830116464	0.111614786654961	0.28175771951677	6.53502125105839	-0.745513193186599	0.229914449523599	-3.2425678104676	0.00118457755026293	0.00321712132827619	-1.74178911811865	-1.6944361457694
ENSG00000269978	-0.110507732235871	0.0956681095950088	0.248043063261902	9.11402167039399	-0.953436917861157	0.181953279064798	-5.24000953850145	1.60568297436649e-07	9.73427910629805e-07	-1.58755938713435	-2.17379097235924
VAMP3	-0.0200038635836608	0.0217430123978191	0.357565737060086	215.029391716557	0.130059235482471	0.0552549926700617	2.35380061054538	0.0185825757502252	0.0366455349950883	-0.13840599518299	0.324139994920859
PER3	-0.0119552859478806	0.0115298009629236	0.299781035755989	1268.54180759206	-0.202694682225333	0.0737791110984228	-2.74731803091167	0.00600848403785196	0.013542317760571	-0.00953168566484166	-0.443002844452458
ENSG00000236266	-0.0627256319294969	0.0458479790558523	0.171273870083478	42.3333093502057	0.150135258423756	0.0990010448608074	1.51650175646976	0.129392526518957	0.193656964642869	-0.822469521201296	0.370423979640236
PARK7	-0.0024613154772593	0.0241509747141577	0.918825166173119	174.718759315181	0.19196724252069	0.080547639125322	2.38327584278433	0.0171593311815148	0.0342247351311088	0.142486340917615	0.466864939006854
ENSG00000284747	-0.0798295207662644	0.0644845269348657	0.215729421928493	25.8978826034412	1.08433056505783	0.130672585664098	8.29807231216167	1.05814266944631e-16	2.59928585514268e-15	-1.09633801867525	2.5241514098002
ENSG00000284716	-0.0396373239184382	0.0816829373582032	0.627493126269496	18.3481283780494	1.21849745912596	0.153487045262658	7.9387641936867	2.04205573321937e-15	4.17725786830489e-14	-0.4527781437286	2.83346458866321
ERRFI1	0.00730226497626914	0.0213261073165815	0.732042626083851	270.937877840413	0.376923209939115	0.0707448172302472	5.32792683190311	9.93401242616007e-08	6.25210065971715e-07	0.298821378773206	0.893269072673593
ERRFI1-DT	-0.1116358201106	0.0584589773861897	0.0561790995261338	32.471745730742	0.116971322126327	0.143274877503858	0.816411949981794	0.414264564210526	0.507000063391224	-1.60562239807993	0.293966649156314
SLC45A1	-0.101010516901679	0.0470609616632773	0.0318429954867706	36.772540783379	-0.0490224622285604	0.0866399679508563	-0.565818102060781	0.57151743952903	0.654349307237676	-1.43548940360109	-0.0887213862709667
RERE	0.00322039947018933	0.00516370251995107	0.532850292527835	6170.57103827094	-0.0954804064843655	0.0266289717570232	-3.58558367764175	0.000336325138242091	0.00104222655348231	0.233462302617511	-0.195827200421415
RERE-AS1	0.0735395822877608	0.0517925294637712	0.155640339413933	35.2974820775903	0.236271155683314	0.107541991658962	2.19701301825038	0.0280195164750525	0.052424191607688	1.35941729014326	0.569004772470119
ENO1	-0.0064530373125123	0.0240551059034652	0.7884987262381	194.944716414785	0.273012721537707	0.105502002099096	2.58774920006989	0.00966052898172811	0.0206541659475316	0.0785706506446125	0.653710098696544
MIR34AHG	0.0566715181087748	0.0855891156604332	0.507884938804008	22.5087157255652	0.201347270549142	0.342217619290254	0.588360327462766	0.556290460665493	0.640479241461357	1.08932483128312	0.488489992694327
H6PD	0.0112795362721221	0.0193000084066066	0.558929920151837	240.380029302177	-0.0301445089481095	0.0584414726792362	-0.515806798941595	0.605989353490175	0.685781545942618	0.362505686139611	-0.0451994744002285
SPSB1	0.0246281252445065	0.0157163759198312	0.117106301091872	586.47045123979	0.457746920535656	0.0611128764669608	7.49018778036288	6.87751441796622e-14	1.10966537979916e-12	0.57624409616749	1.07960295947749
LINC02606	-0.128078490562696	0.0598834292381786	0.0324521236974115	22.5385760709289	-0.0282436444266567	0.0969559728316805	-0.29130381142881	0.770818972694446	0.823959407922373	-1.86890342698224	-0.0408171530250319
SLC25A33	0.00437753913676668	0.0288437814028151	0.879370575005105	137.387770540385	-0.0247493189333948	0.0740705093865352	-0.334131885123687	0.738280040533411	0.797857013651097	0.251990492602693	-0.0327612094645134
TMEM201	0.0257225587404536	0.0450445534225161	0.56796775905438	37.8911028202746	-0.205878410850668	0.0928733897880749	-2.21676425637587	0.0266392052391784	0.050163619684887	0.593768231174487	-0.450342726832382
CLSTN1	-0.0410786285926924	0.0145535874455771	0.0047639305061024	426.44365807288	0.0865378200287309	0.0509669087943633	1.69792169224714	0.0895225424968723	0.141760911568157	-0.475856400919541	0.223804159794656
CTNNBIP1	-0.00408193964884754	0.022188594090058	0.854040384105363	221.580576300961	-0.562934258921898	0.0548561898118445	-10.262000712276	1.04518445582857e-24	6.69607184338526e-23	0.116536809142786	-1.27351210975378
ENSG00000285701	0.066140032679618	0.0835815196492652	0.428755154616454	9.75412945341567	0.0580517794645498	0.121877911118901	0.47631091583048	0.633852889802005	0.710481131265657	1.24093525646623	0.158131418234033
LZIC	-0.00630923015323862	0.0190778297790602	0.740863505796269	280.032822108438	0.107543357017762	0.0462020696624389	2.32767401554722	0.019929419924775	0.0388852302481576	0.0808732995341221	0.272231079601732
NMNAT1	0.0138445033992219	0.0277795213680776	0.618222685780408	130.557142588469	-0.198944317436078	0.0467842409453544	-4.25237886553405	2.11511631340714e-05	8.48472117465386e-05	0.403576094154591	-0.434356618698202
RBP7	-0.0554531829063384	0.0338132810390892	0.101008844166307	112.649204639152	-0.531395974377675	0.0762541139177183	-6.96875154763552	3.19765829421236e-12	4.1830249488238e-11	-0.706022629740749	-1.20080261523939
UBE4B	0.0011630642364905	0.00714537616058986	0.870698278063974	2774.64319219042	0.0717422237894031	0.0317513878423996	2.25949883342111	0.0238523727920045	0.0455037085658986	0.200520127032149	0.18969386054575
KIF1B	0.000853827452868299	0.00469119810457807	0.85557780801327	5848.50390648642	0.0356771703331056	0.0230605279319201	1.54710986836176	0.121836754726106	0.184160819303395	0.195568609040975	0.106548190312321
ENSG00000284735	0.026565429157991	0.0427467341774927	0.534296332034916	51.9124727228576	-0.097448626991371	0.113821213892689	-0.856155225011444	0.391911925292591	0.485105419205055	0.60726432302934	-0.200364806706138
ENSG00000284642	0.0533531578162647	0.0391621177187039	0.173082245907291	58.7899339594159	-0.316496180119746	0.112864028307158	-2.80422544602436	0.00504376238698238	0.0116011841331302	1.03619104655965	-0.705364907147444
PGD	0.00563696211701567	0.030779453019296	0.85468783732743	93.7852074402134	-0.287048238338343	0.074527755192871	-3.85156157723372	0.000117367008828803	0.000405842029342776	0.272156449162437	-0.637474563954781
CENPS	0.0520652542055845	0.0911682975646479	0.567939000048724	9.47097009710918	0.291296796816392	0.182207743407999	1.59870701084378	0.1098857191003	0.168958349632021	1.0155690564313	0.695862862881047
DFFA	-0.00636402091695552	0.0212873813905357	0.764972523798494	218.368990256399	0.258969547166484	0.0492074279046343	5.26281413587347	1.41866978856227e-07	8.7061524919137e-07	0.0799959865278344	0.621334459860598
PEX14	0.00645279168015094	0.0201499810714418	0.748787842086418	282.202085344394	-0.186750818495432	0.0413074211731135	-4.52099921011254	6.15484179104462e-06	2.7576292021864e-05	0.285219561229114	-0.40624528806787
CASZ1	-0.165667790895313	0.0843048556214088	0.0494022266051017	18.1729951389609	0.589239496950686	0.282215722906152	2.0879045677644	0.0368064440670987	0.0664682195904549	-2.47078556626867	1.38275067032162
TARDBP	-0.00548204555928372	0.0119989372769225	0.647759031607097	584.229304079079	-0.0542671513641011	0.0407599890992752	-1.33138287235376	0.183063062193022	0.25854109801001	0.0941182290377006	-0.100812681071595
MASP2	0.0959598182319399	0.0686299906039017	0.162047044296927	18.2847948457074	-0.236810399885924	0.16698145420448	-1.41818383972111	0.156137098721031	0.226475191294645	1.7184114574723	-0.521654445893214
SRM	-0.0307888209355541	0.0377177158292102	0.414330855922804	57.8230678718581	0.0601957032226579	0.0924948781882526	0.650800394592045	0.515175345472548	0.602144812692702	-0.311095381408086	0.163074097107732
EXOSC10	-0.0162460177878863	0.016742684815506	0.331879396331059	326.584228102702	-0.390323629620919	0.0567917051233297	-6.87289858216594	6.29102938784969e-12	7.89312080297641e-11	-0.0782351421302473	-0.8755693622119
ENSG00000226849	0.0125437850443565	0.0463613187704621	0.786725040067194	40.7446616456539	0.0203096997036497	0.0866096787248144	0.234496883058299	0.814599252701023	0.859671811364321	0.382748913571072	0.0711194712941457
MTOR	0.00814181024259683	0.0139082092994381	0.558281470411801	490.468959999182	-0.0809622192333618	0.0311842543218745	-2.59625317308197	0.00942465927813088	0.02022543445086	0.312264228106761	-0.162356449822865
MTOR-AS1	-0.0842391062816203	0.0987797427696614	0.393771674580092	7.23287196624603	-0.161813109506589	0.154644916636576	-1.046352592933	0.295398271782982	0.385992960290202	-1.16694456734372	-0.348752997630089
ANGPTL7	0.00326363844678944	0.0767286696297112	0.966072372222838	13.0181984783092	0.0783512103606816	0.130100749757973	0.602234887242687	0.547017796083024	0.632008274110985	0.234154647713226	0.204930455680665
UBIAD1	-0.0258514062832484	0.0255022371906428	0.310729883694817	127.83743164102	-0.143829676567673	0.0482202352349516	-2.98276596675374	0.00285656332829384	0.00704176076277087	-0.232037200830693	-0.307293345099254
ENSG00000284646	-0.137740313735028	0.106391059395478	0.195437334265747	6.10483526365826	-0.587063557403825	0.166958639607015	-3.51622149524966	0.000437735637169868	0.00131568934423457	-2.02360912112692	-1.32914066155874
ENSG00000284708	0.0515071012997245	0.0576209526280663	0.371377888904624	29.09271776475	-0.0467828669883073	0.14744945768115	-0.317280698919031	0.751030621399476	0.80848929453295	1.00663187850951	-0.0835581429243824
FBXO2	0.0146242082125255	0.0380337558789182	0.700603432672569	84.2868304288153	0.938183567423732	0.17215069040135	5.44978103332877	5.0431872898832e-08	3.34237763168083e-07	0.416060774552748	2.18721886967198
FBXO44	-0.0151998487661447	0.0415191184954584	0.714295858271689	49.2387782703574	0.140331584974546	0.150858156292484	0.930222060400039	0.352256122127124	0.445606797049284	-0.0614838207890882	0.347822238576078
MAD2L2	0.0063556445035615	0.0299194232070703	0.831775196071271	114.525566828521	0.318617422983097	0.085110932141848	3.74355461707412	0.00018143514148403	0.000599641085516947	0.283664034790636	0.75884881621064
FBXO6	-0.0572865431054685	0.0594837616582354	0.335516472305442	21.4842880953429	0.504483215471715	0.122487325155265	4.11865648002544	3.81087749582243e-05	0.000145148622390972	-0.735378503592371	1.1873504932887
DRAXIN	-0.122504500574309	0.0936124134691091	0.190657947258878	7.92235640727624	0.208781669486163	0.181782134911552	1.14852688680187	0.250751120144522	0.337278865748496	-1.7796523638104	0.505629523158362
AGTRAP	0.0162551644510696	0.0359907971616268	0.651522727003114	68.7456820134315	-0.164212074817253	0.142770264853594	-1.15018400355037	0.250068093283289	0.336567214430529	0.442175744005523	-0.354283658463952
MTHFR	0.0244504812888975	0.0264151356215871	0.35464145983534	129.264154492371	-0.0861522851373518	0.0559424138851725	-1.54001729911384	0.123556136733017	0.186292830298317	0.573399650458547	-0.174321814262594
CLCN6	-0.00695184981434148	0.0178668528862357	0.697208079153456	284.055255621529	0.110495668074312	0.0443471749536271	2.49160556878438	0.0127167169748483	0.0263462899656594	0.0705836348436493	0.279037443602604
ENSG00000285646	-0.0150840385100432	0.077767818570853	0.846205265030745	12.0048287022846	0.0559352438068924	0.187300278678103	0.298639405139506	0.765215195743391	0.819973886383526	-0.0596294599982014	0.153251880871303
KIAA2013	0.0300082175243832	0.0248118034793146	0.226496481121595	150.147239413775	-0.0306312808121091	0.0461359217540256	-0.663935598283269	0.506731531034228	0.594313631130279	0.662390457560673	-0.0463216957476074
PLOD1	-0.000459668233879649	0.0231148796712428	0.984134115336829	190.124127704131	0.488051547598289	0.0832484978899947	5.86258683301655	4.55711158905603e-09	3.64110925959753e-08	0.174536837050333	1.14946833570242
MFN2	-0.017670446823673	0.0248117483691257	0.476352924046209	135.866182343212	-0.193548156678528	0.0512190702160873	-3.77882995263231	0.000157566972735882	0.000528750259622136	-0.101043185582365	-0.421916115777073
MIIP	-0.0703364425729108	0.0405203532048068	0.0825939072073916	50.7713352850945	0.213849755691259	0.0942903571928942	2.26799178683539	0.02332970727256	0.0446283036418106	-0.944334279290101	0.517313671216929
VPS13D	0.010495077669726	0.00934737168036115	0.261529319315329	1169.02592829852	-0.167597789575192	0.0280900607146896	-5.96644454696914	2.42479092868433e-09	2.02916714558321e-08	0.349944887784392	-0.362089206932337
PRDM2	-0.000328190949435787	0.0103703524988251	0.974753530502631	1048.25622707979	-0.164215790492797	0.0297377089130055	-5.52213995278498	3.34895561198967e-08	2.29249446785516e-07	0.176642059241979	-0.354292224715874
ENSG00000289380	0.0509806742328083	0.0511268320370107	0.318695943223923	22.5457049149343	-0.185170529269255	0.0834800961260368	-2.21813986641424	0.0265452973208517	0.0500029348564025	0.998202696630357	-0.402602032498254
KAZN	0.00523071374359447	0.010141064777782	0.605997372150508	4397.43695985905	0.392983863869785	0.0857547240223578	4.58264974145712	4.59120711888952e-06	2.10684655387926e-05	0.265651575756634	0.930295881383883
ENSG00000231606	-0.0946735012113361	0.112298078715198	0.399197463027365	7.50918192896955	0.0303567529123401	0.336308230388161	0.0902646743949824	0.928076891271585	0.947249348059058	-1.33402072696586	0.0942823088016446
ENSG00000287756	0.0162172222312264	0.050561271288224	0.748404432794964	45.9719273751295	0.749137937091173	0.140584136650019	5.32875155719833	9.889015869962e-08	6.23050747714825e-07	0.441568210897792	1.75138628016124
TMEM51-AS1	0.0060757073724511	0.0985622959236586	0.950846876330055	9.18444458331439	0.566129562781325	0.201266884964598	2.8128301527641	0.00491075823784256	0.0113534912861687	0.279181664598919	1.32947219763364
CELA2B	-0.0975184941015939	0.072802018620085	0.180407104685306	15.3883120137078	0.0586247122475941	0.126256976964324	0.464328496192012	0.642412410717499	0.717850310723809	-1.37957492435424	0.159452278060365
CASP9	-0.0462871831651667	0.0297009113438264	0.119128223907996	102.735745893954	0.107114495802071	0.0613477309575807	1.746022128775	0.0808071066991311	0.129852654921702	-0.55925609021758	0.27124236754398
DNAJC16	0.00116177141090802	0.0188537462385266	0.950865298813172	282.28869965881	-0.297120815857386	0.041694749011573	-7.1260967604078	1.03255143368742e-12	1.44590268816597e-11	0.200499426231112	-0.660696246124583
AGMAT	0.0571176373685294	0.102338020508524	0.576757497935169	7.64945264693653	-0.418623512724953	0.17065133336753	-2.45309253941407	0.0141633897078489	0.0289491277305455	1.09646811972057	-0.940812929674345
DDI2	-0.00501946921902121	0.0156845943709657	0.748949045354181	433.040077750725	-0.0974017759187488	0.033385967407512	-2.91744656459567	0.00352910111480143	0.00847311531531011	0.101525029238738	-0.200256794559724
PLEKHM2	-0.0297680939002711	0.0210677135843734	0.157663894256344	192.442804055036	-0.131247240176089	0.0561096453359451	-2.3391208301224	0.0193291809217852	0.0378847247637432	-0.29475143868536	-0.278285344093088
ENSG00000237938	-0.0800030263160444	0.091817372264431	0.383575211285228	6.99880632088676	0.18293883328253	0.169243570442498	1.08092043203901	0.27973250906162	0.368551531712824	-1.09911619998098	0.446050519913919
FBLIM1	0.0743626912988489	0.0716220127226701	0.29914629394864	13.6898482146626	-0.262670090908993	0.156571820765025	-1.67763323965679	0.0934187196307809	0.146906438261316	1.37259696116868	-0.581272306844062
UQCRHL	0.073525886324138	0.0682673178822554	0.281467276029607	16.9749202912814	0.036490883686398	0.162200144418023	0.224974421677169	0.821999172760574	0.86580942677401	1.35919798954942	0.108424154317736
SPEN-AS1	0.0134362357072566	0.0215253492136536	0.532492808011925	215.214835522029	0.15166714960925	0.0771075209126791	1.96695663164954	0.0491882107706395	0.0849429113722832	0.397038887298724	0.37395565662768
SPEN	-0.0102535228547395	0.0091745256902065	0.263734471622971	1365.21747608375	0.264112547868093	0.0381055395937999	6.93108011810088	4.17639424052303e-12	5.38682969131631e-11	0.017717047405342	0.633191318491472
ZBTB17	0.0045021954821043	0.0189023254050422	0.811739862987318	236.895263324544	0.0773047459331235	0.0376634846241845	2.05251178175597	0.0401199512360969	0.0714851209371776	0.253986497506841	0.202517898984743
FAM131C	-0.0506539375794979	0.060639477453039	0.403532275221092	26.0247483680122	-0.954308724747987	0.282944673205938	-3.37277501617217	0.00074414730297201	0.00212111087499681	-0.629176824718603	-2.17580086728446
FBXO42	-0.00693837335300479	0.0131304233156686	0.597208119963257	651.47174486601	0.0820347997985714	0.0321641695669247	2.55050265258302	0.010756770549786	0.0227217290961059	0.0707994207536707	0.213422735140316
SZRD1	0.0353877181078715	0.0256321271093509	0.167401942301483	142.231333048432	0.0902304934891406	0.0555231830901076	1.62509583326134	0.104142140600982	0.161332687255197	0.748527344675676	0.232317381886258
SPATA21	0.0429960573210395	0.0558700901384038	0.441553816302787	30.6042862152803	-0.205465658547382	0.101470252159071	-2.02488566033404	0.0428791063845115	0.0756308562590869	0.870352530074639	-0.44939115284016
NECAP2	-0.0305108692052568	0.0297456026391117	0.30502026091857	102.658691318695	0.192188271596952	0.0582156002250436	3.30131907691428	0.000962313760689472	0.00267411307188733	-0.306644801573682	0.467374507381933
LINC01772	-0.0139311529970698	0.0462133991789086	0.763069329139271	35.153288287276	0.10972372049937	0.0985872885410332	1.11296012014471	0.265725557542176	0.352888382795191	-0.041169387776569	0.277257767923448
CROCCP3	-0.00707234355868352	0.0169738608773454	0.67692648306991	359.806379581334	0.12797786703183	0.0589052072066462	2.17260702577395	0.0298099066538376	0.0552421347081606	0.068654281757173	0.319341533300913
ENSG00000261135	-0.151951289184146	0.0724232945232565	0.0358963431272446	15.6227716671561	-0.143303198282007	0.160521669395888	-0.892734288282187	0.371999483656106	0.465398495647017	-2.2511561153241	-0.306079583140517
NBPF1	0.00744449301431554	0.0174728261895336	0.67006326341629	354.514757934792	-0.217434677705193	0.110195433139299	-1.97317322062097	0.0484758303847777	0.0838700438648494	0.301098742678583	-0.476984959712478
CROCCP2	0.0204052364160296	0.0165883509320041	0.21866178328056	314.845636416586	0.104683489388041	0.0879665304878681	1.19003772011308	0.234031566828072	0.31808802334941	0.508626946085901	0.265637837999021
CROCC	-0.0168048455001436	0.0195219743723989	0.389338894500856	259.973757131698	0.27611710275615	0.0864791166295021	3.19287607826875	0.00140863383592153	0.00375506870755488	-0.0871831250926795	0.660867050713276
ENSG00000290851	-0.0627753034155333	0.0793176785322349	0.428686393957598	12.4499160965562	-0.614655909599418	0.20791604768808	-2.95626968881948	0.00311384688370443	0.00758617941161588	-0.823264864025253	-1.39275306183979
ENSG00000238142	-0.230948872722473	0.130176352912714	0.0760427931987279	5.67489192240324	0.518531176683817	0.31073243648492	1.66873848945274	0.0951692176833191	0.149310155837931	-3.51607017751134	1.21973716787963
ENSG00000272426	-0.144296429056636	0.112183070168945	0.19835285606303	6.14240189696318	1.00177289765224	0.217150852591895	4.6132579526866	3.96405834099791e-06	1.84539207836182e-05	-2.12858603424477	2.3338199966591
ENSG00000290122	-0.00778198970861123	0.0615170322835586	0.899335053765453	36.8990638191605	1.97049159751197	0.313811947366056	6.27921152795825	3.40294351755212e-10	3.27190778559634e-09	0.0572913848935609	4.56713889815732
ENSG00000226526	-0.0363135757390402	0.0472613816360781	0.442275592778671	42.5110939134203	0.102386662520766	0.120311024069669	0.85101646596804	0.394760206052189	0.488043825818391	-0.399558087836004	0.260342650802887
ATP13A2	-0.0260556812521096	0.0250434851196666	0.298145954882953	141.367868139131	0.478939752046827	0.0683482772280504	7.00734197657682	2.42888096863166e-12	3.22804925086381e-11	-0.23530806392665	1.12846167480632
SDHB	-0.0261297539588516	0.0194579157894986	0.179309035900019	276.613283615047	0.135515108528326	0.044132715135442	3.07062704192193	0.00213609790276182	0.00543660540152857	-0.236494120565165	0.336718160697204
PADI2	-0.0126766926157452	0.010508128034248	0.227674777398095	1085.56000089989	-0.453104658313819	0.0439996978366906	-10.2979038627848	7.20133502915544e-25	4.77088445681548e-23	-0.0210828926494808	-1.02030700179257
RCC2	-0.000880309926913578	0.0240579392226935	0.970810925043506	168.869943952972	0.361751590140724	0.0653138065334633	5.53866953008445	3.04778129748397e-08	2.1044490680219e-07	0.167801496944611	0.858291875199241
ARHGEF10L	-0.0809108557419881	0.0369410199106814	0.0285045668991674	70.831399391112	-0.0728138731456001	0.119927021448581	-0.607151518199082	0.543750363268046	0.629147516112605	-1.11365241938807	-0.143570959941868
ALDH4A1	-0.164538252070542	0.0802433654233344	0.0403165976968819	10.9274400485445	-0.120459272790128	0.168083821302336	-0.716661912233986	0.473582732607889	0.562815926704626	-2.45269932262368	-0.253414376416608
IFFO2	-0.011411303499633	0.0287093743198871	0.691016064361519	143.841188505693	0.659002093475801	0.0864886697097205	7.61951936233487	2.5462201754365e-14	4.40488534801032e-13	-0.00082140596321523	1.54358386726486
UBR4	-0.013049863465526	0.0127291899658142	0.305272611670508	599.396649866178	-0.0224678926543364	0.0333535269022788	-0.673628690607867	0.500547408007298	0.588463679911787	-0.0270581267559412	-0.0275015273378716
EMC1-AS1	-0.0321197067025335	0.0203199895806895	0.113947783477459	263.826119789173	0.186706379775771	0.0441368030847018	4.23017451937938	2.33510082115651e-05	9.28624678536322e-05	-0.332405604410038	0.454736356985968
EMC1	-0.0357517272062461	0.0242048667120069	0.139663023049037	156.82630006337	0.0987199265001266	0.0569758653833423	1.73266216907675	0.0831557322977603	0.133100920461959	-0.390561735313327	0.251889225816992
MRTO4	-0.104530664925755	0.0408330362414894	0.0104686236799341	48.9864711886298	-0.167244844040618	0.0816949937915066	-2.04718595691975	0.0406398297282476	0.0721981332602387	-1.49185422562725	-0.361275513613857
AKR7L	0.215866258691481	0.0868809980563532	0.0129689817975867	8.4801327348631	-0.0307809913388549	0.159164918571222	-0.193390551229297	0.84665311478642	0.884374281988443	3.63836059883438	-0.046666843775805
AKR7A2	-0.052679493077139	0.0425700110828378	0.215909320428344	43.2389391952289	0.100820050397451	0.0790203086595987	1.27587517826285	0.201999646759492	0.281198171109799	-0.661610141257505	0.256730926917694
SLC66A1	-0.0117007810122801	0.0504917568635681	0.816742710845097	31.0984063616468	-0.560408497185892	0.0883136006217198	-6.34566469083659	2.21467131998328e-10	2.1933287171597e-09	-0.0054565373182978	-1.26768912788451
CAPZB	-0.00756929591899558	0.0112469565411787	0.500941964331945	898.959535659483	0.097950864526095	0.0396873177378849	2.46806461381472	0.0135845796174112	0.0278962296215846	0.0606970506541369	0.250116202705869
MICOS10	-0.0641141114705177	0.0326701636364422	0.0497081622953157	98.7021836881376	0.102863635912513	0.098986402072106	1.03916935820723	0.298725978554583	0.38938123154864	-0.844701939179554	0.261442282400227
OTUD3	-0.0395619414053443	0.0247051592226635	0.109296421649359	148.523075892541	0.0296088694294908	0.0713545535175589	0.414954168583013	0.678175454419053	0.748237874007278	-0.451571114391946	0.092558111345141
CAMK2N1	-0.0192968816457937	0.00900009246681895	0.032026803162751	1571.42090896607	0.280339808063359	0.105151848030076	2.66604737163701	0.00767488775079523	0.016872019452163	-0.127085757843241	0.670602227271147
MUL1	0.0225569225923642	0.0447324137902861	0.614076237946146	46.4501017493352	-0.0672313416279209	0.0738678073792177	-0.910157537000835	0.362739434492241	0.456064460446358	0.543079874643382	-0.130700791173114
PINK1	-0.0220494486023513	0.0347590555846744	0.525851649925425	72.6215753342579	-0.0507964244374744	0.0881396465511301	-0.576317541822763	0.564400568097632	0.648025072935573	-0.171160025618437	-0.0928111424946103
PINK1-AS	-0.0339013470059533	0.0617576062466634	0.583045219167213	19.8599650456984	-0.235838889720903	0.121051665254832	-1.94824985864033	0.0513850736112369	0.0881189270968265	-0.360933336178716	-0.519414691447623
DDOST	-0.00836571484738641	0.0352179847696644	0.812237126230097	72.1385089870829	-0.151889929622994	0.0655801200871352	-2.31609715598538	0.0205529645603561	0.0399368237041028	0.0479447428392417	-0.325875742137644
HP1BP3	-0.00970763724726125	0.00659486197306869	0.141020860259138	2553.2153948196	0.430652893457442	0.0567368461360999	7.59035658105485	3.19026322770986e-14	5.40152021806829e-13	0.0264578006071138	1.01713941582932
EIF4G3	0.0112472784832813	0.00612409906262637	0.0662748019118425	3732.85427841066	-0.117028068657985	0.0376508665728485	-3.10824369557482	0.00188202810129546	0.00485070707075302	0.361989172483215	-0.245503955110274
ECE1	-0.00256177715353465	0.0149589395706462	0.864024105691656	633.073419635358	0.623485529465098	0.0594433342893153	10.4887374996588	9.73200466671501e-26	7.21240515342566e-24	0.140877742510679	1.46170270430923
NBPF3	-0.0463796260329117	0.034993734914918	0.185048655517043	73.7973566159237	-0.157980788543529	0.152311223851599	-1.03722355154505	0.299631684442745	0.390212819129085	-0.560736290979707	-0.339917827167653
RAP1GAP	-0.0235530311847971	0.028649244003332	0.411010298067204	119.377371240644	0.147597117043794	0.181935387161207	0.811261180943392	0.417215697692742	0.509503040961182	-0.195235480423617	0.364572457294932
USP48	0.0147797618099223	0.00825260873883753	0.0733061382554584	1530.23556242899	0.0471139513532169	0.0268061961141036	1.75757691067659	0.0788195248549811	0.126973702653921	0.41855150811646	0.132914956256046
HSPG2	-0.052794923240448	0.0387870910507624	0.173467315682799	63.2678531891346	0.318686278667014	0.0951002716411296	3.35105539834428	0.000805041956917918	0.00227908446527912	-0.663458415979722	0.759007558578667
LINC00339	-0.144199822010897	0.0358971519148917	5.89370186642262e-05	59.5805236829345	0.264554020796163	0.0763683745066725	3.46418294883372	0.000531844669422735	0.00156809900003433	-2.12703915641397	0.634209106044145
CDC42-AS1	-0.0883697369601508	0.0563010659854126	0.116509919462441	27.7227934907193	0.469253089692375	0.117384735951401	3.99756481018668	6.39974718878426e-05	0.000232705984057873	-1.23308447437569	1.1061296953248
CDC42	-0.0218819122201431	0.0129415914108856	0.0908710292293707	561.092718503916	-0.119368626314472	0.041312285832203	-2.88942196999963	0.00385950779922887	0.0091690833209064	-0.168477422983126	-0.250899960839322
CDC42-IT1	-0.111598581916694	0.0731356702373977	0.127031832593372	9.96283989633573	-0.356502126877287	0.140452214021075	-2.5382449779239	0.0111409967269381	0.0234258274530113	-1.60502613787788	-0.797596054413296
ZBTB40	-0.0138887476517763	0.0208811264322633	0.505964774352545	275.206768670998	0.437977394361551	0.0428766774369626	10.2148165516199	1.70200785621353e-24	1.0556070001835e-22	-0.0404903908355075	1.03402558341911
EPHB2	0.00415451497020694	0.0176089801462224	0.813485742215778	599.648326830344	-0.0812226656455307	0.0782336854206348	-1.03820579599216	0.299174254847108	0.389693059032826	0.24841941622474	-0.162956892340603
TEX46	-0.00581170694557596	0.0518580462336812	0.910768275550797	35.2503690051792	0.230786762386502	0.0894760342687084	2.57931371537342	0.00989968365981771	0.0211127261565921	0.0888396710792932	0.556360855082343
KDM1A	0.0102879457583586	0.0195831573208547	0.599342245337471	245.07818863899	-0.053850719130988	0.047330635743036	-1.13775609149537	0.255222344298773	0.342004198727056	0.346628279153075	-0.0998526232369116
ENSG00000240553	-0.0939903137073103	0.0410925344882377	0.0221792275655244	74.76821010232	-0.101626331214808	0.0997879942736811	-1.01842242600934	0.30847724912038	0.399519069300157	-1.32308148753288	-0.209996236148371
LINC01355	-0.0511448065548487	0.029071472482688	0.0785302746468058	114.28591274231	-0.0170963610112107	0.0851259785434844	-0.200835999817347	0.840826812613031	0.879706942190699	-0.637036648295504	-0.0151178052621799
ENSG00000284726	-0.0056493016292172	0.0508097087264636	0.911469269018223	32.3847339254591	0.012367303209891	0.0969348658209645	0.127583641914077	0.898478477188168	0.92486543264205	0.0914401147794033	0.0528087850079484
HNRNPR	0.00422058155641133	0.0111864098309452	0.705954051458785	768.820461228837	-0.0371794089671229	0.0313643432823281	-1.18540371250404	0.235857864582881	0.32030080375453	0.249477278379348	-0.0614179857027229
ZNF436	-0.0760061304383736	0.0482228079056354	0.114992424434258	33.9211257009544	0.256521698908842	0.095933594480726	2.67395066657676	0.00749634782507802	0.0165252235266719	-1.03511766262938	0.615691102524166
ZNF436-AS1	-0.0319822565466218	0.0396806271888178	0.420247629336808	58.5261031861412	0.148873606693464	0.116060212912705	1.28272732711115	0.199587622470753	0.278394410799383	-0.330204744240965	0.367515322403851
TCEA3	-0.110567218813706	0.108449873072528	0.307954394589732	11.3034075683817	0.144873452779578	0.297570033400948	0.486854980401787	0.62636110453079	0.704188192983449	-1.58851188979892	0.358293223825514
ASAP3	0.0446018595914598	0.0476838771446222	0.349599905349696	59.1993246547683	0.300865841270069	0.150550087389767	1.99844348473303	0.0456686012394497	0.0797706816816114	0.896064732675891	0.717923681827524
ID3	0.0593462945583083	0.127965453487739	0.642813904323418	10.3114002215718	0.156686795861859	0.335975873620284	0.466363236661881	0.640955521627668	0.716588600950391	1.13215351277792	0.385528129479096
ENSG00000285802	-0.0591029685025815	0.104833609084436	0.5729046672842	11.6601055147678	-0.164167496716335	0.207957832581988	-0.789426850039955	0.429862568009084	0.521850233530844	-0.764463216374851	-0.354180886508185
MDS2	0.120306203283344	0.0623270740343884	0.0535771235733804	36.1690069182655	-0.528584635851298	0.154077529979231	-3.43064063866126	0.00060215773918992	0.00175396156026181	2.108247240234	-1.19432125437542
RPL11	-0.0410263365135957	0.0155739182213141	0.00843115359709861	586.231379375116	0.469027488816528	0.0763032937189919	6.14688391491791	7.90199161893906e-10	7.19447336883103e-09	-0.475019097001779	1.10560958695867
ELOA	-0.000529265898345483	0.0239375281129132	0.982359971256289	159.891592650434	0.253655298841613	0.0544083543389427	4.66206526412177	3.13051875129701e-06	1.48100548986164e-05	0.173422435058081	0.609082800805283
PITHD1	0.00748304179803139	0.0245266257345063	0.760290975969073	170.890050071802	0.121907173921216	0.0631156296465967	1.93148946788316	0.0534225505384155	0.0911126678612274	0.301715988123549	0.305345939253754
LYPLA2	0.125630614713573	0.0584428314687056	0.0315842890524042	24.3698067611303	0.00807804868395354	0.124802786418112	0.0647265090451638	0.948391755908472	0.962256167237451	2.1935020365114	0.0429201834897781
GALE	-0.0397433755728256	0.0934994216901075	0.670788949249098	8.64947754152521	-0.195831568939402	0.206967925987021	-0.946192836428588	0.344050239256715	0.437028011082863	-0.454476249201507	-0.427180376457557
HMGCL	-0.0431976102377621	0.0251415593398798	0.085764616534668	168.999385164391	-0.283862157690052	0.058140177732874	-4.88237512782057	1.04815614749488e-06	5.43499881994823e-06	-0.509785662554043	-0.630129259136616
FUCA1	0.0174979067837401	0.050203643755089	0.727435744123957	33.2141453707535	-0.457301763090364	0.102877214842437	-4.44512192316589	8.78420353852336e-06	3.80852057235433e-05	0.462074609032295	-1.0299831579671
CNR2	-0.130625291748713	0.11614926757698	0.260744611189899	4.64307870169246	-0.37223150721969	0.259813963696021	-1.43268476383816	0.151947945605275	0.221390333941708	-1.90968296085526	-0.833859133088901
PNRC2	0.0155171749096971	0.0267693410910048	0.56214244491863	129.044767784272	0.227694438476802	0.0559352589074561	4.0706781898251	4.6876468828265e-05	0.000175597436198089	0.430359011052214	0.549231700418468
SRSF10	-0.00211968665714776	0.0123896212958039	0.864156403637873	651.213313266526	0.0840991358989082	0.0378716153086423	2.22063767847042	0.0263755116543349	0.0497306843810701	0.147956522146613	0.218181929767812
STPG1	-0.0305455497284016	0.020966801808428	0.145156940941213	250.105836158021	0.177954805165826	0.0503563344905698	3.53391101568665	0.000409458906119636	0.00123951460296379	-0.307200108197568	0.434560162392953
NIPAL3	0.00427779566116965	0.0106317256498931	0.687418097959366	1125.57927409551	0.106663701714681	0.0379539010517152	2.81034883790585	0.00494878296098038	0.0114217754008375	0.250393394068243	0.270203090655657
ENSG00000288982	0.144457331148372	0.0735501290152712	0.0495224015291995	14.0730018255334	-0.169580516273236	0.13486533147168	-1.25740629131843	0.208606552265149	0.288855086621603	2.49495655317562	-0.366660256311159
RCAN3AS	0.00122922102387473	0.047360927754648	0.979293767638328	45.3737012058292	-0.298572211010089	0.0868958130905191	-3.43597925367321	0.00059041618250836	0.00172422424980318	0.201579433493477	-0.664042344665411
RCAN3	0.0210904243425922	0.0224738259731191	0.348016346978643	232.065746473825	-0.424320210954068	0.0548920248490002	-7.73008851688949	1.07471828704253e-14	1.9661948577797e-13	0.519598216404942	-0.953946302482217
NCMAP-DT	0.111288558011455	0.0808748865495322	0.16880358779937	11.7535903390532	-0.191248257517141	0.154925410028747	-1.23445377670231	0.217033860776935	0.298980816809852	1.96385616140188	-0.416613845603688
NCMAP	-0.0665443340882121	0.0780911020748002	0.394137939911245	20.0624405150068	0.00612711200651459	0.19159172638447	0.0319800448700965	0.974487964643841	0.981513780970784	-0.883614810000161	0.0384224239668315
SRRM1	-0.00220144369496438	0.00826254545799313	0.789903057672907	1701.58580929083	-0.285197740016959	0.0536159439578319	-5.31927107804466	1.04183809885709e-07	6.53109259821166e-07	0.14664742353644	-0.633208358627129
CLIC4	0.00932224322446635	0.00875703865060631	0.287082835988069	2328.69929707644	-0.00310324083668265	0.0501438066623051	-0.0618868219874394	0.950652961912193	0.963991205000247	0.331165392058338	0.0171424368300134
SYF2	0.00155455544333624	0.0283382333650041	0.956252249410071	134.145371215277	0.0757053091028146	0.0575539910713901	1.31537896318797	0.18838257198025	0.26496270075871	0.206788707798566	0.198830499840494
ENSG00000284602	-0.045076714897303	0.0370925474269773	0.224270790174779	52.8204008951041	0.0621324337017991	0.0752950672307687	0.825185978138143	0.409266012848618	0.502567055025088	-0.539873999458952	0.167539105150624
RSRP1	-0.0209747362458816	0.00911189491408212	0.0213404077199717	1321.31227590211	-0.230916927076001	0.0735882177596906	-3.13796058806699	0.00170127750659984	0.00442919672379147	-0.153951666683693	-0.508067421895667
RHD	-0.0717160823602815	0.0419338035773754	0.0872249659059527	78.5026833614001	0.115710439635149	0.3917271865457	0.29538526711791	0.767699586609065	0.821478480868311	-0.966425154600884	0.291059765351423
TMEM50A	-0.00571632565350302	0.0195762269884956	0.770283992605841	263.548178016003	-0.045453053523663	0.0487010278016478	-0.933307890518999	0.350661022312801	0.443845801147119	0.0903669220686113	-0.0804923431762336
MACO1	-0.0044720389627563	0.0128150103780244	0.727112722967656	696.945150675037	0.102657398223165	0.031426369703262	3.26660060301236	0.00108847125432864	0.00298438034773598	0.110290515449849	0.260966814620068
LDLRAP1	-0.0089725910711405	0.0132996674702972	0.499899571997225	628.830377364378	0.291784047102909	0.0752977703637784	3.87506888574844	0.000106594540988086	0.000371530195671905	0.0382274042188622	0.696986187200888
ENSG00000225643	-0.0187261904503022	0.0658703138289606	0.776189092061441	20.1129248769876	-0.107653041029223	0.136008955204263	-0.79151435923867	0.428643900233165	0.520899008043542	-0.117947816073244	-0.223890429523937
MAN1C1	-0.0589711719683707	0.0281476158300292	0.0361649393418647	165.754370608848	-0.424923360414001	0.0892859163126511	-4.75913086814334	1.94428348704571e-06	9.57362561611189e-06	-0.762352882336723	-0.955336824921281
ENSG00000233478	-0.131322567535233	0.0672101722987434	0.0507119677240192	17.953421027063	-0.296397822228063	0.140054845956035	-2.11629822734664	0.0343194514234411	0.0624866963768462	-1.92084778271547	-0.659029430630813
SELENON	-0.0128988237480334	0.0417900532819466	0.757581887367922	46.8223767901702	-0.0928717170400562	0.113110224165311	-0.821072699001321	0.411604859724761	0.504482760797903	-0.0246396697089296	-0.189813034033424
ENSG00000228172	0.0129654999103428	0.0878915993834456	0.882724008759512	10.6538009115726	-0.605908389735847	0.133702334592151	-4.5317712034283	5.84911818080847e-06	2.63120053966924e-05	0.389501437386699	-1.37258621520477
MTFR1L	0.0123476845472604	0.0315065891921903	0.695126187284238	82.029781226707	-0.317257792826621	0.0769647519879406	-4.12211804276757	3.75404736574831e-05	0.000143202373886451	0.379608940609008	-0.707120756450376
PAQR7	0.0378751745107388	0.0570279557055801	0.506593663450847	24.5602750572549	-0.803808502598252	0.113803273818241	-7.06314041441408	1.62781082624199e-12	2.21387335544109e-11	0.788356646309162	-1.82883224692506
STMN1	-0.0299679310199879	0.0128623337908633	0.0198115212032092	822.21582529204	-0.204349267577843	0.0568172772724042	-3.59660436733202	0.000322398263969569	0.00100333552256722	-0.297951242673721	-0.44681738498155
PAFAH2	-0.00223543761364048	0.0252617714957258	0.929486494112857	124.880933923478	-0.0796685076267666	0.0446378535481782	-1.78477460930731	0.0742978833847611	0.12072597092413	0.14610311086463	-0.15937388059558
TRIM63	-0.543216019422935	0.215369275416443	0.0116605472356788	6.80349239649931	1.83386804390637	0.582948269221583	3.14585039656289	0.00165604691161994	0.00432366927664319	-8.51611052468047	4.25216204811672
PDIK1L	0.0269052902731194	0.0323200739948507	0.405147226488269	88.293990680125	0.0296621249337934	0.0640385923243009	0.463191395332052	0.643227183400951	0.718338482006032	0.612706199659755	0.0926808884984932
ZNF593	0.134464438357701	0.0742979614627822	0.0703268336162019	14.1702490528984	0.214734476180914	0.141870052954769	1.51359974644807	0.130127385485811	0.19449051206177	2.33494975237625	0.519353337626151
CNKSR1	0.051902785291649	0.0402766994268804	0.197517922175888	55.5337031009891	0.404022373195165	0.095923540531457	4.21192098369921	2.53208123618401e-05	0.000100013777824883	1.01296759440296	0.955744457450708
CEP85	0.0161677120985603	0.0160601439664837	0.314080004718018	429.831221825261	-0.302449667378601	0.0642840318208067	-4.70489573867561	2.53995724750203e-06	1.22289530822502e-05	0.440775451673712	-0.672981571913513
SH3BGRL3	-0.0295454556292262	0.0310560864720232	0.341422684527271	103.297012938661	0.394932411544899	0.0889966509854365	4.43760981084025	9.09633190912922e-06	3.92245673300469e-05	-0.291186541289617	0.934788133215021
DHDDS	0.0292451823962273	0.0245381189421992	0.233329251018234	152.424267953328	-0.0509020537892762	0.0550737504515914	-0.924252540854611	0.355354846020105	0.448650563552417	0.650172693164387	-0.0930546641980377
DHDDS-AS1	-0.0221900059181246	0.0470498013944332	0.637192304124786	38.0520725681216	0.279551064796129	0.0962085773177646	2.90567715051858	0.00366459343958157	0.00876196025403714	-0.173410637818222	0.668783830199438
HMGN2	-0.00481013452180992	0.0213740222347322	0.821943623292702	232.815410926857	-0.175974780576921	0.0708074109576345	-2.48525935628701	0.0129457079875735	0.0267336409443802	0.104876909009564	-0.381401823014333
RPS6KA1	-0.0230166874596142	0.0250284474393993	0.357770815418772	165.057420987556	-0.035584548003023	0.0620196520187806	-0.5737624582648	0.566128556383391	0.649540045338856	-0.18664751241545	-0.0577411359248652
ARID1A	-0.0162700658528494	0.0100015997311335	0.103790980379526	1206.87927007793	-0.0268658934568391	0.0327078663207804	-0.82138936222111	0.41142452093374	0.504358928923571	-0.078620201193801	-0.0376408364298257
PIGV	0.0486306811905043	0.0376790565161971	0.196823164870561	61.192966825004	0.407359853739391	0.0735633757456559	5.53753616674458	3.0675636255741e-08	2.11727260502333e-07	0.960574466599621	0.963438805029504
GPN2	-0.0193323987004034	0.0285298474685033	0.498012584943619	99.8334260887767	0.0406536053918453	0.0580606800802629	0.700191684555638	0.483807603964788	0.572981784489717	-0.12765445905929	0.1180210425246
GPATCH3	0.0155933743285135	0.0496488465845419	0.753465409956396	28.5209040853776	-0.23111802590734	0.0759084441002282	-3.04469454810819	0.00232916733180413	0.00588176965539334	0.431579120732463	-0.508531042367909
NUDC	-0.0157617177362448	0.0194403286472854	0.417495328768379	301.781457362519	0.53786697175802	0.067764254475336	7.93732589434429	2.06586731830427e-15	4.21610494715772e-14	-0.070480500555141	1.2643146046742
SLC9A1	-0.056192952050182	0.0467993984031353	0.229860012412601	39.8256905094064	-0.219485675925535	0.104913514839767	-2.09206293641722	0.0364328861129468	0.0658956750894973	-0.717867857795932	-0.481713404712139
WDTC1	-0.0229493881435682	0.0181617102863406	0.206368670171696	279.735123054779	0.147398588010831	0.040787136785055	3.61384984652415	0.000301683816939973	0.000944584668507005	-0.185569911716425	0.36411476132821
TMEM222	0.0306568172440038	0.0253609046807034	0.226731272067402	143.963790067187	-0.146577934187992	0.054542556997535	-2.68740488632788	0.00720096072347159	0.0159504563137688	0.672775875308051	-0.313629276975592
WASF2	-0.00889880586430149	0.0106651215256432	0.404064677735801	905.951641603604	0.0138218722592449	0.0300823047664676	0.459468526981085	0.645897748131183	0.720639934601581	0.0394088573916263	0.0561622007641703
ENSG00000241169	0.0313897130150523	0.0708933420326072	0.657929370480342	14.9011344750444	-0.19493000821879	0.122041046640428	-1.59724956139648	0.110210089060387	0.169382641271192	0.684511046504357	-0.425101885974735
AHDC1	-0.0210539886711105	0.0311770329669671	0.499482366017623	128.667073077586	0.714718420167955	0.112115727885421	6.37482745416751	1.83169054439794e-10	1.83824926197244e-09	-0.155220661286368	1.67203428898341
IFI6	-0.114789852733774	0.06698025761657	0.086567967070318	18.5953309630067	0.159378134315545	0.12729160078915	1.25207109760167	0.210543958192642	0.291307161521185	-1.65612495827172	0.391732837863291
FAM76A	0.00568784760318785	0.0275824579485788	0.836624924279639	127.291998331121	-0.373296938501891	0.0611893277085718	-6.10068703940993	1.05613515847052e-09	9.37655021403523e-09	0.272971230629635	-0.836315416653088
STX12	0.0036508422717534	0.0145362818116143	0.801695209772803	514.937676040879	-0.043887261292143	0.0348725102304781	-1.25850594069899	0.20820884009828	0.288372870867826	0.240354578662911	-0.0768825094990484
PPP1R8	-0.00558896894875927	0.0258908911547196	0.829092024535183	131.414101356644	-0.0554250471748206	0.04813547512994	-1.1514386640041	0.249551815187403	0.33592405507794	0.0924061652900959	-0.103482135682536
THEMIS2	-0.0303110571116177	0.0293425573110728	0.301600782134936	111.112295843485	-0.0975568104884635	0.0828688758357293	-1.17724307835248	0.239098499080328	0.323921979001932	-0.303445398304384	-0.200614216827901
RPA2	-0.00404588678691342	0.0223299324599855	0.856221033222744	188.453197147463	0.262560782235567	0.0556649004302847	4.71681041744431	2.39570732894594e-06	1.15844404709053e-05	0.117114089737964	0.629613822239653
XKR8	-0.0835006306766524	0.0629504983925643	0.184690990983928	21.7722020117307	-0.265687519464732	0.132103474531596	-2.01120765677655	0.0443035273667899	0.0777512235244988	-1.15512005151087	-0.588228795067556
EYA3	0.00391611496332192	0.0134583088436719	0.771065691891661	667.984859787755	-0.125115027982496	0.0413748183257717	-3.02394144663988	0.0024950472343517	0.00625012548393172	0.244602140966085	-0.264147921741345
PTAFR	0.0405134101544269	0.0472539411677904	0.391248634058892	46.4824089062154	-0.37631707849874	0.118875081494011	-3.16565148699983	0.00154736066261468	0.00407273709392487	0.830600234221513	-0.843278155930354
DNAJC8	-0.0278250652026758	0.021946189462247	0.20484193834429	214.087733509954	0.130617075916037	0.0455629424363295	2.86673926071749	0.00414724540389	0.00976512144777006	-0.263639546235774	0.325426060302359
ATP5IF1	-0.0247027992101157	0.0270428642797544	0.360996299376553	138.836347710271	-0.217753066613226	0.0783494168312209	-2.7792557420345	0.00544836115725058	0.0124094070374154	-0.213645635245293	-0.477718984942341
ENSG00000270605	-0.106907219462037	0.0891940551853536	0.230686898785998	13.3026633917071	0.333243684503301	0.282518096383344	1.17954810247315	0.238179994336396	0.323002876711139	-1.5299077598982	0.792568725113046
SESN2	-0.0653814978155767	0.067929737977843	0.335804970426719	26.494075905929	1.15883543599178	0.194517310249823	5.95749259797735	2.56137310702609e-09	2.13529149865998e-08	-0.864995405615922	2.69591761657889
MED18	-0.0685020972480698	0.0689170910487077	0.320233402103657	16.4577332927345	0.237215492939616	0.114728717499445	2.0676208896065	0.0386756861817212	0.0693426705605643	-0.914962631546307	0.571181881515494
PHACTR4	0.0180686387312319	0.00969393090865577	0.0623339968663503	1443.59979830858	-0.155443940909641	0.0602042201565317	-2.58194426413108	0.00982454501201332	0.0209754995434708	0.471213203325772	-0.334069287471039
RCC1	-0.00896416992452165	0.0410843504258926	0.827281540754628	65.7507190677552	0.833263984097877	0.114414537991418	7.28285057761085	3.268391782506e-13	4.84442137932457e-12	0.0383622441253609	1.94533349199436
SNHG3	0.0637325994017785	0.0363924194116494	0.0799010825089973	68.614330063231	0.35342199687474	0.113842451639113	3.10448336087409	0.00190611648709276	0.00490336481236247	1.20238728992699	0.839088531560464
SNHG12	-0.012165204145713	0.0330829531640388	0.713083364777795	78.0737852333553	0.379950215496824	0.0854829770307508	4.44474711450613	8.79953118646843e-06	3.81327553149982e-05	-0.0128929084827327	0.900247640061576
TAF12	-0.0573475774084559	0.0254313477469749	0.0241336046264276	166.126608849891	0.400582491445468	0.0468705818844549	8.54656535805298	1.26805634380458e-17	3.41730438415132e-16	-0.736355788525233	0.947814030453034
TAF12-DT	0.00427809345496497	0.0467657929916428	0.927111898765536	37.4140410709827	-0.230465127533047	0.0783602513251403	-2.9410973501958	0.00327051731308716	0.00792372181824276	0.250398162360417	-0.507025826993955
ENSG00000270103	-0.0268672336564317	0.08980957768374	0.764819663525739	11.2799934908619	1.37981519262781	0.222945830412645	6.189015466555	6.05411436229904e-10	5.59653595119504e-09	-0.248302689868984	3.20537228842033
GMEB1	-0.021320516542999	0.0266970391508128	0.424516715398354	143.987967218674	0.188673953924649	0.0622778920267702	3.02954945622674	0.00244918800531203	0.00614845675511805	-0.159488321612371	0.459272473133437
YTHDF2	-0.0225980706723005	0.020438530935171	0.268873612801904	242.191085350001	0.0711307101985232	0.0379632723280005	1.87367173156091	0.0609756844930758	0.102122447743359	-0.179944595221991	0.188284055138635
EPB41	-0.0113524185386818	0.0632777747737931	0.857618845092801	35.7079828624967	0.869157258637112	0.305350836549314	2.84642173723582	0.00442135958523481	0.0103326535470012	0.000121463575603262	2.02808313693953
SRSF4	0.0207014567165216	0.0135962821204475	0.127863273700366	571.389910579556	-0.36893916785904	0.0371430342954204	-9.93293022117281	2.99327529917401e-23	1.60099036643894e-21	0.513370043365781	-0.826268855616863
MECR	-0.0209753478121092	0.0258794621107859	0.417651893352183	125.477558821289	-0.0544281878730064	0.0500009766434447	-1.08854249510228	0.276355687241712	0.365009890489167	-0.153961459118938	-0.101183940426062
PTPRU	0.00842562369720809	0.048394587501257	0.86178482686152	56.0386866267996	-0.321096966399874	0.135832882993847	-2.36391188438825	0.0180831130133061	0.0358059149329474	0.316808666223675	-0.715971725166597
MATN1	0.132391694462404	0.0888881360950237	0.136377021937614	12.3723210268613	0.143331892129633	0.185707128704412	0.771816855548783	0.440222907140929	0.531828702064103	2.30176085237399	0.354739254507252
MATN1-AS1	-0.048719717521653	0.0295596189861851	0.0993147354462877	104.181196659364	-0.0124689814436826	0.112664821421812	-0.110673245528871	0.911875462593565	0.935737024217405	-0.59820597673886	-0.00444967812262575
SDC3	-0.0706523380850898	0.0561470453175622	0.20826711423743	25.4173311678803	-0.257948655480686	0.202535550521529	-1.27359693059548	0.202806300606151	0.282163884941658	-0.949392417243692	-0.570387339943178
PUM1	-0.00302597327677506	0.00960634859024418	0.752763750673938	1030.66525715269	0.105102297079201	0.0266065776497792	3.95023736095095	7.80737281237961e-05	0.000279473906034628	0.13344500624711	0.266603372300048
NKAIN1	-0.01116683289981	0.0206486726692948	0.588644417271353	481.731916354068	0.638265111865623	0.208167530908524	3.06611270777909	0.00216861551724362	0.00550838168119166	0.00309307199492977	1.49577608467871
SNRNP40	0.00748623920530636	0.0157089326283807	0.633675913647141	449.142645330546	-0.0965640277865296	0.0484199222159467	-1.99430365368755	0.0461188802081235	0.0804366987275708	0.301767185201276	-0.198325419911283
ZCCHC17	0.00443839421223778	0.0188764293651863	0.814108682695541	330.220115253905	-0.456217670228398	0.0515050757598181	-8.85772253507329	8.16656744028551e-19	2.60169880747894e-17	0.252964907733777	-1.02748385132632
ENSG00000229044	0.0161234611526925	0.0348625960073576	0.643732868999409	86.9295035215462	-0.23003022278573	0.127985999591543	-1.79730770177874	0.0722867842000202	0.118037144585786	0.440066902865177	-0.506023181961219
FABP3	-0.0287084780021183	0.0426048236687295	0.500418359841963	57.2611090720299	-0.183417021869516	0.202456088888125	-0.905959523750702	0.364957276709342	0.458227047354371	-0.277784805149787	-0.398559433526724
PEF1	0.0247546000491319	0.0294771069859153	0.401025753712528	94.2763834838361	-0.0558751825424901	0.0536909681339003	-1.04068122599582	0.298023519257069	0.388697341670852	0.5782692183512	-0.104519893934746
PEF1-AS1	0.0457711491251722	0.0637086071908287	0.472482766552407	20.2321682323174	-0.113905912457065	0.14417218263535	-0.790068585873904	0.42948771474362	0.521514755117168	0.914787467064895	-0.2383060240102
COL16A1	0.0316344802138327	0.0123233719518667	0.0102573384532038	764.913754214161	-0.398581493717562	0.0917760614582979	-4.34297884856035	1.4056367183947e-05	5.81470818465545e-05	0.688430273622859	-0.894607338846095
ADGRB2	-0.00440863760739537	0.0277694643604957	0.873859171789883	113.678215839018	0.672407712646715	0.120419400655177	5.58388190763517	2.35208448218589e-08	1.65013869207506e-07	0.11130570176778	1.57448966343151
SPOCD1	-0.15181081009404	0.0612936246251535	0.0132573673627591	30.6874111070398	0.104412712535854	0.205550669005822	0.507965812229474	0.611477319212885	0.690517711327051	-2.2489067556784	0.265013579313643
ENSG00000203620	-0.275319650880459	0.110259700015128	0.0125245176951986	8.29316982181607	1.36551344395653	0.241270260285598	5.65968405032653	1.51651930796552e-08	1.10012122340593e-07	-4.22653774788957	3.17240052310118
ENSG00000269967	-0.056212223080032	0.0381701091653524	0.140838283934105	84.0458858356243	0.942149384432907	0.1074807427198	8.76575059486764	1.85536345117815e-18	5.5565593769017e-17	-0.718176426685744	2.1963618067163
PTP4A2	-0.0262477979064651	0.0109447375186084	0.0164753388324402	983.440092372801	0.378110644193374	0.0490215211444754	7.71315608667084	1.22743816952289e-14	2.23391192351253e-13	-0.238384247358979	0.896006626273731
ENSG00000228634	-0.136888581053538	0.0911272894550546	0.133053491931482	9.35912325084325	0.576085503692137	0.168817397684901	3.41247710006409	0.000643753354724442	0.00186226367418632	-2.00997112616828	1.3524249815755
KHDRBS1	-0.0189854315316904	0.0127789460978853	0.137363640470215	665.38704317444	0.0394334046184043	0.0304523724003243	1.2949206091406	0.195347618190039	0.273242949627622	-0.122098799871192	0.115207947813676
ENSG00000203325	-0.0516287635738926	0.0383103356718764	0.177772327185948	60.9863356516984	0.189914427789926	0.0743366536583845	2.55478849858754	0.0106252337843951	0.0224791748988836	-0.644785797212013	0.462132306158791
TMEM39B	0.0347126299928892	0.0259759832430898	0.181439620022797	126.356879992163	-0.0833958296806347	0.0406959815150676	-2.04923991450501	0.0404386608321232	0.0719064841352008	0.73771779314753	-0.167966982799636
KPNA6	-0.0170721037715512	0.0128361694726879	0.183518313065658	591.054845729576	0.0341857051555114	0.0273625370107739	1.24936167805094	0.211532818209556	0.292420881321936	-0.091462480619741	0.103109712896194
TXLNA	-0.018340347924969	0.0220229390098891	0.404966644915765	187.258898121347	0.297197702810978	0.0520681413569293	5.70786079675239	1.14404924489692e-08	8.50017896909395e-08	-0.111769682335179	0.709467023609627
CCDC28B	0.0614960938852606	0.0808672428033687	0.446981218915444	13.6510819015946	-0.569446140832294	0.159095908093124	-3.57926327369136	0.000344564210652879	0.00106447829338584	1.16657622898953	-1.28852483631405
IQCC	0.0345251001249882	0.0930361927727852	0.710568102553776	8.52616587251731	-0.298452666855236	0.162220715856842	-1.83979379747416	0.06579851640222	0.109051167496464	0.734715053615972	-0.663766743275001
DCDC2B	0.0605227011942703	0.0899689003095663	0.501133768724918	10.3337467425528	-0.574212096754368	0.167004189854102	-3.43830952538383	0.000585358185935843	0.00171088146256984	1.1509902066365	-1.2995124423611
TMEM234	-0.00480920375665256	0.0724814709667874	0.947098537846988	14.4799222785877	-0.52674483988566	0.147356727237881	-3.57462363449024	0.000350732051747675	0.00108169698202554	0.104891812477283	-1.19007972264329
EIF3I	0.0303612468055641	0.0295179720403131	0.303682636511373	107.913362758661	0.201286450273995	0.0494873907882189	4.06742903733599	4.75346772181773e-05	0.000177531818181918	0.668043183658465	0.48834977544643
ENSG00000291132	-0.0143387911272801	0.0338694080258483	0.672036101744213	78.7003374501525	0.170539307782656	0.069008574493057	2.47127707006632	0.0134631463445716	0.027679608506707	-0.0476965140517229	0.41746420825039
HDAC1	-0.0242381905173353	0.0208390687586084	0.244783682934409	218.194272752571	0.0345169538077231	0.0442851161623001	0.779425612912977	0.435729040917565	0.527482893213251	-0.206206292893419	0.103873385442401
MARCKSL1	-0.00448888561830154	0.0119099063602283	0.706245306170539	1113.93705281173	-0.524150065265537	0.0835694465319337	-6.27202987476107	3.56371179779252e-10	3.41156646652387e-09	0.11002076578732	-1.184097635991
TSSK3	0.0137637391565672	0.0350389085300315	0.694457594288144	69.1794688492147	-0.414974470429358	0.0709972519862801	-5.84493707600894	5.06759785662314e-09	4.02325404050562e-08	0.402282892240304	-0.93240029643799
FAM229A	-0.0741454685626656	0.0509209007494898	0.145367447436149	30.2814231936203	0.444952574996898	0.130604458162806	3.40687126041471	0.000657121139363452	0.00189529167669307	-1.0053246326892	1.05010641550848
BSDC1	-0.00477082383110991	0.0136936579571481	0.72754235792916	494.690000385354	0.0671280863602932	0.0391156583050942	1.71614359233603	0.0861357643257843	0.137292856835685	0.105506354155018	0.17905626230796
ZBTB8B	0.229608261050607	0.08573732008185	0.00740536303374334	10.7770349851698	0.0506605106843531	0.221437344140291	0.228780339111443	0.819039648664426	0.863098133167247	3.85839836768885	0.141091321583419
ZBTB8A	0.000434896434612875	0.0217929394899413	0.984078599348231	239.353182917574	-0.106587147335214	0.0613700691268968	-1.73679366589633	0.0824235974985874	0.132025709336963	0.188860660362765	-0.22143307989895
ZBTB8OS	0.013433508917379	0.0134098660878698	0.316458026661619	661.664262947942	0.064991261377533	0.0398145029329268	1.63235144457335	0.102605471626442	0.15926248657672	0.396995225775089	0.174129949206042
RBBP4	0.0142262211204536	0.0126978999379564	0.262560317946605	557.485317837122	0.088481635204527	0.0251345633322766	3.52031718374447	0.000431031015163792	0.00129866192165628	0.409688181281127	0.228285501151804
SYNC	-0.0705398876735481	0.0219582598160798	0.00131606470394418	211.378300863839	0.340154592855365	0.0638537150401386	5.32709166007872	9.97978087695472e-08	6.27187810053676e-07	-0.947591854486112	0.808501381570923
YARS1	-0.0132710024583504	0.0174715837279973	0.447507837589456	422.698548916137	0.446107811654231	0.0682656944016478	6.53487546804274	6.36624904323655e-11	6.87743642780774e-10	-0.0305990176185809	1.05276973961165
S100PBP	0.00448521710793063	0.0125912853047892	0.721678821142086	681.873554723653	-0.496878617501994	0.0383133260007868	-12.9688197128015	1.83839343889942e-38	5.95435208265755e-36	0.253714638757707	-1.12122506031928
TMEM54	-0.0863374795359859	0.077828517639172	0.267288013660482	17.2584091934698	0.976008840726379	0.184688674727647	5.28461662397901	1.25968279198413e-07	7.80717648185773e-07	-1.20054384618593	2.27442261399257
ENSG00000287691	-0.112378412004747	0.0704930351495847	0.110896279864404	16.6175094923228	0.167978697671455	0.119779705491366	1.4023969835488	0.160796733632359	0.232006211831956	-1.61751282418286	0.411560885684676
RNF19B	-0.0226904517895211	0.0430343580643319	0.598010528077195	47.6059511812694	-0.0472612499352389	0.0849046964942558	-0.55663881842433	0.577774226040148	0.660345763147238	-0.181423807231003	-0.0846610241608976
ENSG00000236065	-0.0118984848401779	0.0307849570744391	0.699124023052892	113.189853358444	-0.0379907570089851	0.0913183389899552	-0.416025493117697	0.677391348781687	0.7476697393785	-0.00862218290965827	-0.0632884966341697
AK2	-0.0139178738112653	0.0180754832210855	0.44130804025878	266.217818408285	-0.136018524104185	0.0471998611273752	-2.88175687079079	0.00395464748289987	0.00936838473194077	-0.0409567606542414	-0.289285233516688
AZIN2	0.011749372297512	0.0185282656566264	0.525994464408347	393.488769477673	-0.064161690666183	0.0879765415112755	-0.729304534640746	0.465815399049918	0.555434369333452	0.370028728855842	-0.123623907538222
TRIM62	-0.0248229597743217	0.0159126720201555	0.118771889615581	430.317804832783	0.117904996309486	0.0579518515912335	2.03453372190997	0.0418978121642464	0.0741167932388662	-0.215569653431376	0.296119175169688
ENSG00000284721	-0.0754924168650184	0.0633711360798185	0.233545850910257	22.6958438419387	-0.247296741980987	0.126384843626321	-1.95669618987039	0.0503831981303252	0.0866409626810811	-1.0268920499743	-0.545830035785174
ZNF362	0.00690278304712853	0.0245447299359978	0.778531851113872	156.411890321696	-0.341132496725609	0.0604310878916771	-5.64498354451421	1.65197048676255e-08	1.18999027238373e-07	0.292424850080471	-0.762162356754986
ENSG00000225313	-0.00502296125142828	0.0226953160293506	0.824842115099598	229.890387413913	0.223932347748617	0.0752637962652753	2.97529966412195	0.00292702464595141	0.00719517372560648	0.101469114605664	0.540558441263232
PHC2	-0.0202597594619706	0.0110096658371069	0.0657419141299198	1215.10021928065	0.0505751883866696	0.048559315227693	1.04151362410125	0.297637233443921	0.388251432945569	-0.142503415387909	0.140894616492289
PHC2-AS1	-0.00868218392159352	0.0432656980690225	0.840955601675441	53.4133334290699	0.187707254634885	0.0893945775078589	2.09976108023312	0.0357498634997827	0.0647836166933837	0.0428774209759377	0.45704380985254
ZSCAN20	-0.00793753290549573	0.0386053531752457	0.837097867557781	54.3666297173642	0.0776058290061478	0.0675234449417306	1.1493167902366	0.250425377165132	0.336970291323138	0.0548008178634781	0.203212026720694
CSMD2	0.000700009748816293	0.0153513694140542	0.963629728384433	902.383608691199	-0.0815509063941439	0.106828939418964	-0.763378414479206	0.445237749304506	0.536198322339449	0.193105670705977	-0.163713630357765
CSMD2-AS1	-0.161993572044556	0.0990294741788908	0.101879003556559	10.5089710513715	-0.46921980705686	0.215710939821617	-2.17522489793463	0.029613267268288	0.0549427698324298	-2.41195375289275	-1.05745944480157
C1orf94	0.0247172133044116	0.104807290869107	0.813560812658174	11.6832895649369	-1.16313265588944	0.182862513391304	-6.36069489759489	2.00843034394027e-10	2.0038475023112e-09	0.577670579544569	-2.65723106221196
SMIM12	-0.060498203495624	0.0244373730207483	0.0132996611054149	184.983960801737	0.0996541312079121	0.0643759360969416	1.54800282916036	0.121621615356515	0.183867408815407	-0.786803803057467	0.254042974920904
TMEM35B	-0.000503500123508009	0.0674221585030978	0.994041554738211	15.7579389579519	-0.536427546515438	0.121055878764498	-4.43123912684161	9.36931160664681e-06	4.02881856104474e-05	0.173834998195525	-1.21240258245499
ZMYM6	0.0365667974874711	0.0160853846712592	0.0230085099540428	378.040814363455	-0.0756670107400128	0.0471981985596928	-1.60317582130417	0.10889584201909	0.167731244113948	0.767406834666239	-0.150148685879335
ZMYM1	-0.0040346559132951	0.0228207712137914	0.859667431676466	181.7002262919	-0.0371634915072614	0.0522726729540138	-0.710954489355375	0.477112438302793	0.566273946449764	0.117293919162285	-0.0613812890187655
ENSG00000284640	-0.247049373652718	0.0945335233582846	0.00896589028663442	14.9338532267529	0.964129948547284	0.217912905582101	4.42438205287497	9.67187268266379e-06	4.14712069673424e-05	-3.77387236743584	2.24703658909569
SFPQ	0.00636109963708447	0.00782362799691821	0.416182144785723	1555.3915025277	-0.0829605352956365	0.0381886596692574	-2.17238667222514	0.0298265094424822	0.0552670463130643	0.28375138271693	-0.166963439482186
ZMYM4	0.0127931897800444	0.0128113181271298	0.317995782049426	765.829180842977	-0.35782640612391	0.0449920068671473	-7.95311058652047	1.81885848577218e-15	3.73378344086332e-14	0.386742397209652	-0.800649095376347
ZMYM4-AS1	-0.0273075810048698	0.0440271935705662	0.535097480926931	54.0029428333543	-0.145678469986276	0.104530986157467	-1.39363910493318	0.163426613533213	0.235137501702525	-0.255353558115049	-0.311555619882768
KIAA0319L	0.0122065796674388	0.0108190417334159	0.259214515782864	1006.57271176196	-0.210236204045402	0.0331311291389494	-6.34557920328306	2.21590156845123e-10	2.1933287171597e-09	0.377349560780725	-0.460389339860529
NCDN	0.010416119522623	0.0363071382786623	0.77419729375835	63.7589153088149	0.623927627269728	0.151543242377732	4.11715901996175	3.83571423229567e-05	0.000146058909608707	0.34868060518078	1.46272193247478
TFAP2E-AS1	0.0364744319530856	0.0634030432434522	0.56510270017047	18.408169991311	0.371600853032414	0.119626937779561	3.106330897788	0.0018942461596935	0.00487569762075635	0.765927872170519	0.880998719802345
TFAP2E	-0.00995930051678249	0.0231883357691713	0.667562208286317	188.18516775466	0.105501552317987	0.0785650809874073	1.34285551535163	0.179318763140402	0.254176608098357	0.022428153188861	0.267523829674758
PSMB2	-0.0321704932208121	0.0204384784760342	0.115483738236955	214.268011809176	-0.0229909016695567	0.0428791554952559	-0.536178975635386	0.591834862437173	0.673292034865757	-0.333218801197367	-0.0287072911158546
C1orf216	0.0922333590333185	0.045767770310415	0.0438787815167401	39.4791155106764	0.523830608063257	0.11873032204082	4.41193621864484	1.02450296536452e-05	4.3741204352643e-05	1.65874316850222	1.2319546674165
CLSPN	0.0224018568661081	0.0912916436955876	0.806156163786998	10.6355437111666	0.460589536534599	0.180292167537167	2.55468411537983	0.0106284203338876	0.0224831968601468	0.540596952901737	1.08615642855066
AGO4	0.00464010138224481	0.016644232915114	0.780412643462608	392.783625000026	-0.282972948430318	0.0528706181715117	-5.35217779206509	8.69019510483782e-08	5.53736133127551e-07	0.256194655079936	-0.62807924415555
AGO1	-0.0110505942924048	0.0180677692968835	0.54078974333396	250.542043706014	-0.0669061426970625	0.0362965013660213	-1.84332208832932	0.0652819980008979	0.108318199889546	0.00495429157267139	-0.129951065871911
ENSG00000286899	-0.15497036257672	0.0799431498409752	0.052561386947469	14.4414210151814	-0.517263095678665	0.133022841122256	-3.88852840094783	0.000100853870192452	0.00035306929336789	-2.29949770019282	-1.16822016882264
AGO3	0.00384476366253831	0.00802764284253855	0.63198092373707	1933.39132522282	-0.00670276017107226	0.0277288017942521	-0.241725561054055	0.808992821956396	0.855613742275949	0.243459659643568	0.00884397560802537
ENSG00000271554	0.0334807394139688	0.0303584315876081	0.270093124115937	117.603990634834	0.0127709650973302	0.0794744664483737	0.160692681159756	0.872335454109623	0.905188414478629	0.717992687054931	0.0537394016288136
ADPRS	0.00661368071435091	0.0287211907965471	0.817880561048931	116.61398912066	0.0966971067973451	0.0589931469551276	1.63912440322766	0.101187353700817	0.15746657320289	0.287795726128039	0.247225744584309
TRAPPC3	0.0479118240876183	0.0303220115138597	0.114083863911546	88.0250564894719	-0.240558476352046	0.0667113052905441	-3.60596266711249	0.000310997849139917	0.000970792857657888	0.949064083402867	-0.530295396065088
MAP7D1	8.02497961751899e-05	0.0125774955201162	0.994909190082117	682.237079875999	0.156564926225211	0.0396687983492016	3.94680284608022	7.92017226249269e-05	0.000282701658920402	0.183182037043235	0.385247166839393
THRAP3	-0.00206229704227366	0.0130086256736279	0.874036783572163	537.661103630052	-0.10535414757083	0.0349139506254746	-3.01753727903708	0.0025483769465535	0.00636730182788867	0.148875448114045	-0.218590477934374
SH3D21	-0.0650161597597145	0.091927668655641	0.479408995001002	10.611124883547	-0.621565939367448	0.249906107345358	-2.48719787591455	0.0128753762627281	0.0266119511740858	-0.859145590677113	-1.40868369277846
STK40	-0.0190796341350874	0.0266845946723138	0.474605594292228	173.88335567409	0.180631629618435	0.0686151638654651	2.63253221944646	0.00847509840998894	0.0184040050133132	-0.12360717762649	0.440731409677506
LSM10	-0.0532097822926642	0.0477842018678755	0.265475122525256	39.6365009271644	0.40186234019221	0.0931329555700479	4.31493167732617	1.5965227243931e-05	6.53938699054691e-05	-0.670101164092635	0.950764639745053
OSCP1	-0.0665501491136285	0.0778147607445181	0.392419340828489	12.9382812872164	-0.262981293511424	0.186276632945154	-1.41177822120531	0.158015273045066	0.228555005421618	-0.883707920537114	-0.581989764506752
MRPS15	-0.0477089516139387	0.0315340727131893	0.130296578740163	97.7748915163293	0.532240209658275	0.0844376858634721	6.30334908181707	2.9128183094637e-10	2.83817226922117e-09	-0.582021532190287	1.25134246513212
ENSG00000223944	0.00664973743607593	0.0458126339951905	0.884591862713301	101.042726711516	-0.541055848527534	0.120927962472869	-4.47419965956114	7.6698049562451e-06	3.37216914742903e-05	0.28837306852642	-1.2230728362314
ZC3H12A-DT	-0.0151341760889465	0.0261518430810664	0.562788919346228	239.672764712886	-0.284704536376212	0.0860281938259411	-3.30943291628612	0.000934851654944763	0.00260412072678266	-0.0604322659291964	-0.632071309230511
MEAF6	-0.0347886545571085	0.0171253488066102	0.0422131264772067	312.850814376867	-0.217170870101191	0.0476938392381756	-4.55343653541232	5.27765982648539e-06	2.39321416554912e-05	-0.375140958091564	-0.476376768182303
SNIP1	0.0172255021825421	0.0339393319543019	0.611777349145822	75.5562504688976	0.0208421096236183	0.0597468420917384	0.348840355304741	0.727209165047991	0.788719353633224	0.45771285016289	0.0723469082557561
DNALI1	-0.0132052915148782	0.0970266247502663	0.891742489175798	7.64313132875586	-0.859251165187381	0.216507905131416	-3.96868264309255	7.227105406474e-05	0.000260354425456705	-0.0295468500368065	-1.95665175358641
GNL2	-0.00684105910951555	0.0316623213715481	0.828938567178991	88.4021702686488	-0.314198873305509	0.0589856706560672	-5.32669832877777	1.0001406555057e-07	6.28321123017051e-07	0.0723576222774038	-0.700068613464335
C1orf109	0.0236616557233808	0.0433106838694584	0.584843405571122	40.3900960002769	0.225628744401943	0.0754890344186807	2.98889429623051	0.00279988977203203	0.00691472354036152	0.560768928027008	0.544469375067711
CDCA8	-0.0335089622261501	0.0629711923327229	0.594634842742555	28.2412036283465	0.57692207231999	0.127510849393142	4.52449399455588	6.05401718942018e-06	2.71499386263997e-05	-0.354650447468323	1.35435363695218
EPHA10	-0.0436658508718334	0.0817096484006992	0.593063000886525	15.2323554031774	-0.348465905882842	0.262681088975388	-1.32657401125473	0.184649637525813	0.260403334972301	-0.51728315976846	-0.779069061751638
MANEAL	0.0705440747209705	0.0881118495496729	0.423351893937993	10.8911650714021	0.432470214982209	0.166217846840421	2.60182780130347	0.0092728399353609	0.0199505368923651	1.31145304269532	1.02132913417785
YRDC	0.0571116625984696	0.0552612748701656	0.301377291831317	26.9537729145624	0.0199527670940588	0.081309854840357	0.245391744127866	0.806153120861422	0.853622273902107	1.09637245134278	0.0702965860296454
C1orf122	0.00362385310234015	0.0164137446683576	0.825262477266885	450.751226617578	0.0523978068673536	0.0760885738672336	0.68864225210453	0.491048425009525	0.57967312050598	0.239922426457888	0.14509654663333
INPP5B	0.0270239073364129	0.0161026831789999	0.0933034028894529	423.322897827067	-0.0370912552490375	0.0459010257571801	-0.808070291179397	0.419050118875377	0.511528934891844	0.614605503216333	-0.061214752953251
SF3A3	-0.002966160447447	0.0277589231973143	0.914904564840815	118.313759616134	0.104366206697717	0.0558421598417807	1.86895003691515	0.0616297658926471	0.103099436199177	0.134402732870223	0.264906363083218
UTP11	-0.0676907402969743	0.0363263501436748	0.0624051607828614	58.0330087624588	-0.0565858959585022	0.0677823463315982	-0.834817604006775	0.403820412519805	0.497136553457548	-0.9019711352128	-0.106158398183459
MIR3659HG	-0.236864911476418	0.13692165014745	0.0836427287364664	5.93630540110381	0.660896928739039	0.322220436166374	2.05107080296358	0.0402600521602868	0.0716690394181593	-3.61079814610393	1.5479522885715
RRAGC	-0.0334113701757904	0.0261568591857936	0.201479975542697	147.085877861052	0.104032899854179	0.0560586367908932	1.85578718658886	0.0634838976601975	0.105802509718766	-0.353087797684261	0.264137945508765
RRAGC-DT	-0.00102499696814305	0.0115393259242635	0.929219863512422	1068.12085449202	0.25666941981677	0.0507310316470238	5.0594165244386	4.20541329339547e-07	2.36723346308912e-06	0.165484759332268	0.616031663613644
MYCBP	-0.048298806177225	0.0255250646703164	0.058462883607663	155.967100520397	0.32865459414315	0.0843963003022104	3.89418248153399	9.853045843232e-05	0.000345627300036357	-0.591466318958786	0.781988871288098
GJA9	-0.012990005075974	0.0294117721970846	0.658735215541153	105.542315723737	-0.0532905917909208	0.0718096621020724	-0.742108933964513	0.458021337350485	0.548196345053034	-0.0260996706197805	-0.0985612855389825
RHBDL2	-0.0144868919922776	0.0139029442129707	0.297410874528834	620.578192945555	-0.212857213523431	0.0498747024035071	-4.26783927052492	1.97375452271862e-05	7.95597294361571e-05	-0.0500679140157048	-0.466431909296976
AKIRIN1	-0.00300636605334022	0.0136284852246472	0.825408345670327	516.370596903444	-0.207371215458436	0.0772006003176687	-2.68613475290523	0.00722839299915207	0.0160051390752209	0.133758958288835	-0.453784292218964
NDUFS5	-0.0296163473309434	0.0261829253817252	0.257999496000645	134.696227099975	-0.173322984136882	0.0972534631850227	-1.78217801670608	0.0747202065042271	0.121274722694778	-0.292321663484222	-0.37528827620934
MACF1	0.00382150558786573	0.00526837172200334	0.468226610044322	5866.17174028008	0.0374428017311417	0.0387406323356718	0.966499498684355	0.333794297657049	0.426135931826408	0.243087249952094	0.1106187403852
ENSG00000287422	-0.00831910773683574	0.0351045708175077	0.81267171943761	91.6271164270133	-0.0843526977753935	0.0886940337207905	-0.951052672166613	0.341577638282911	0.434423567013388	0.0486910186984882	-0.170172980890284
ENSG00000226438	-0.125654176843477	0.0643759672008858	0.0509524275152049	22.43112028112	-0.0262290497067715	0.118210531340575	-0.22188420447247	0.824404027065323	0.867503227593928	-1.83008516979966	-0.0361726339634822
BMP8A	0.0464999573417064	0.0344934064091682	0.177631851238629	105.480762053367	-0.891501959323276	0.139833363884173	-6.37545957960165	1.82415097271769e-10	1.83253305645217e-09	0.926457188092303	-2.03100389331742
PPIEL	0.0557758788026612	0.0218121493417968	0.0105548428824404	197.918410915834	-0.149352945652427	0.0727254058433262	-2.05365571935317	0.040009025159614	0.0713383474402742	1.07498380080842	-0.320026888125552
PABPC4	0.0730301881765435	0.0233235057982723	0.00174103040836977	171.261446003407	-0.259233820334581	0.0661025332427392	-3.92169267375325	8.79290970589092e-05	0.000311437810360535	1.35126084097591	-0.57335020517966
PABPC4-AS1	-0.145876437683177	0.110092245669709	0.185158461677371	5.44706835006526	-0.195288379193449	0.158921311552966	-1.22883694631706	0.219132946111861	0.301165741591738	-2.15388522746781	-0.42592808729775
PPIE	-0.0316922386985333	0.0305267400099552	0.29918644874844	124.171009306373	-0.642792199680465	0.132233776003014	-4.86102884686447	1.1677723349856e-06	6.01955147035017e-06	-0.325560961002273	-1.45761947606833
BMP8B	0.0294135588462921	0.0439031985022822	0.502880792324133	49.4414853459626	-0.0988125219393574	0.127062648725888	-0.777667732651518	0.436764919379349	0.528505496052637	0.652868747016779	-0.203509179130699
OXCT2	-0.164754150412333	0.0685138231605252	0.0161864191922898	15.0331575106757	-0.157657063694723	0.155125889496021	-1.0163169036898	0.30947850160959	0.400531226369078	-2.45615629986657	-0.339171500268186
ENSG00000284719	-0.122330391776018	0.073025028011345	0.0938980465016111	13.6203839280857	0.174943057804212	0.157025213808382	1.11410806940658	0.265232827250152	0.352357404479829	-1.7768645232532	0.427616771798549
LINC02811	-0.235981244162326	0.0897476064074121	0.00855388017585724	10.9860119282783	0.543725368683756	0.172591189833745	3.15036572380967	0.00163066194887569	0.00426503327139762	-3.59664881188603	1.27782076346789
TRIT1	0.016544698388519	0.0181657395824297	0.362419828999243	325.89346845396	-0.258765979277815	0.0478525712145309	-5.40756688115514	6.38866895059614e-08	4.16621252594804e-07	0.446811778837936	-0.572271627595555
MFSD2A	0.0307702273534534	0.102568879144694	0.764180400932352	9.39369748282874	0.417706151715242	0.350226383152181	1.19267471501066	0.232996791920224	0.316881510267971	0.674591804806291	0.987291532176557
CAP1	-0.0401141770384499	0.0209772899249156	0.0558419699165383	212.425358926892	-0.00215152336269202	0.0459217242471902	-0.0468519725241735	0.962631206398473	0.972641236274366	-0.460413544586248	0.019336560494455
PPT1	-0.0380743937309593	0.0282924954520405	0.178385801071809	113.832318471291	0.0516190027694046	0.064571962944708	0.799402719313415	0.424056934175072	0.516667069224801	-0.427752411499718	0.143301063679646
RLF	-0.00270098468143862	0.0114592016359972	0.81366202589628	935.662174364859	-0.055952099979679	0.0405955817222667	-1.37828053216415	0.168116691439927	0.240835525701067	0.138648743195495	-0.104697222158464
ZMPSTE24-DT	-0.0158837751685232	0.0358561391842932	0.657775709881702	66.775641620848	0.0780714594174236	0.0846254553761095	0.922552901729659	0.356240249601156	0.449519049868529	-0.0724348915069667	0.204285507803247
ZMPSTE24	-0.0228370623103337	0.0227383231549909	0.315213597678086	190.348554447483	0.12416778952164	0.047668320910685	2.6048282622392	0.00919203212731401	0.019794218407624	-0.183771343714198	0.310557643694042
COL9A2	0.00301697988460441	0.012882205527005	0.814831682543419	726.733528801953	-0.410835723875161	0.0729979010416072	-5.62804845088618	1.82259900399945e-08	1.30324025265537e-07	0.230205135970055	-0.922858681406363
SMAP2	-0.0103689681768469	0.0196551486223508	0.597815429859802	286.257570692196	0.222967291247867	0.089012598808691	2.50489587128083	0.0122487448166112	0.0254821921699247	0.0158685299595325	0.538333565327163
ZFP69B	-0.132618052829781	0.0775973461687754	0.087440952113317	13.4070327491273	0.330405958043698	0.160337074490048	2.06069593757124	0.0393320574517314	0.0703320401626401	-1.94159117122223	0.786026528559567
ZFP69	-0.00556671740414343	0.0443959867079533	0.900216505030892	41.0335151581555	-0.120205500886414	0.076520516830556	-1.5708924333665	0.11620763647685	0.176752027304993	0.0927624583617227	-0.252829321550509
EXO5-DT	0.00294734711384623	0.0249377895237817	0.905918709187991	197.981323986743	0.0639119099117826	0.059696581860928	1.07061255300471	0.284343676788742	0.373613620842543	0.229090171853737	0.171641573550479
EXO5	-0.0577717428015957	0.0949774775244413	0.543009863109901	7.96577750977785	-0.375659454493731	0.177920746242757	-2.11138645957104	0.0347391079568273	0.063151319702036	-0.743147550329128	-0.841762045917531
ZNF684	0.0199037098204714	0.0266550335563398	0.455235694024117	128.555897403132	0.0748725351777891	0.0549508987415882	1.36253522494481	0.173029035369538	0.246600214195992	0.500596472052798	0.196910592908065
ENSG00000286838	-0.0578565783531943	0.0797361115923826	0.468083592117445	13.4476314209532	-0.0237389647397022	0.17703067811605	-0.134095203115816	0.893327292745612	0.921470652876144	-0.744505942287262	-0.0304319025993643
ENSG00000237899	0.16201021873006	0.085338762875266	0.0576386107802421	11.6223226697666	-0.569085973224945	0.176930936118849	-3.21643001336225	0.00129796187454735	0.00348940899433649	2.77601444557682	-1.28769449296947
NFYC-AS1	-0.0589172342143868	0.0406221283102254	0.146954558827051	53.8447682674354	-0.0855137094157666	0.110445807255452	-0.774259444887575	0.438777381186676	0.530610274282996	-0.76148922777362	-0.172849618846876
NFYC	-0.0214923431100445	0.0177783536465149	0.226699291097842	338.26379999367	-0.0492675988249981	0.0389621153110719	-1.26450010302695	0.206050583757845	0.285836350723723	-0.162239618945507	-0.0892865329893614
CITED4	-0.00204615103369202	0.0486166705200897	0.966428995512556	39.15623449155	0.545306408084247	0.14203666774393	3.83919460196962	0.000123438565898848	0.000424988290860403	0.149133978975222	1.28146574851633
CTPS1	0.0147753909543797	0.0248503668176048	0.552128022954112	143.314544219734	0.340590648484435	0.0775339372311403	4.39279444134358	1.11902922742644e-05	4.73664597959547e-05	0.418481521714446	0.809506679887811
SLFNL1-AS1	0.00591194794260612	0.0446989477871052	0.894777492674452	40.6378950717704	-0.21386340420891	0.101941252176469	-2.09790835057327	0.0359132422090167	0.0650432438889616	0.276559538752168	-0.468751617460673
SLFNL1	0.0203261522720033	0.0548356950086663	0.710880549994641	28.1045818899582	0.295615102121621	0.123999599586668	2.38400045731603	0.0171255810886912	0.0341808071711981	0.50736064601197	0.705818439109733
SCMH1	-0.0100671697541234	0.0179470566363882	0.574840423121395	595.169297946039	-0.489111469217925	0.0878437925549122	-5.56796849261916	2.57726410765061e-08	1.79658625917932e-07	0.0207009444683089	-1.10331839755324
FOXO6	-0.0234965735250417	0.0522235869844791	0.652766230580608	33.9963919460286	0.396100137341455	0.152523203366329	2.59698281047839	0.00940466304383517	0.02018995417168	-0.194331476977637	0.93748025022855
HIVEP3	0.00226476193100722	0.0168974903694898	0.893379259169818	1174.44966387266	0.000605314447587474	0.0710894356048222	0.00851482983987025	0.993206230827016	0.994680014506647	0.218160576823848	0.0256922734490555
FOXJ3	-0.000569976757980149	0.00922224253635293	0.950718462077192	1361.89907474544	0.00332251117905095	0.0300927997324017	0.110408842267791	0.912085140888048	0.935887047474979	0.172770570323375	0.0319565964360539
RIMKLA	0.0031379103894149	0.0715098360124952	0.964999402355362	18.613074743291	0.0598632952403145	0.193748645425801	0.308974006547262	0.757341299810782	0.813561703506268	0.232141482491439	0.162307751800179
ZMYND12	-0.00147522024980195	0.0904149820572346	0.986982210122851	10.4247853268939	-0.822497025980699	0.175171305360212	-4.69538674892766	2.66102767849958e-06	1.27755624751462e-05	0.158275757049076	-1.87191744030179
PPCS	0.00747394140588406	0.033508329038709	0.823498714794681	70.1641532974212	-0.0644317335941292	0.0630184830941388	-1.02242596823347	0.306579335042851	0.397691357257247	0.301570272096768	-0.124246474208283
CCDC30	0.0124279982299386	0.0197052404362888	0.528239915432302	527.01419400035	0.28989675591369	0.0532358342906207	5.44551916536349	5.16545009222041e-08	3.41693351410495e-07	0.380894928129834	0.692635158273581
PPIH	0.00424679526680007	0.0308538891866678	0.890523251317943	88.8192455081464	-0.357227021265332	0.0530009005405589	-6.74001795482635	1.58367060245945e-11	1.87436242215695e-10	0.249897013887798	-0.799267251984526
ENSG00000285728	-0.0158286934712933	0.0445916832524709	0.722612340527896	54.3886955115408	-0.452024566527043	0.079238147387099	-5.70463320297969	1.16593886543624e-08	8.63652818002855e-08	-0.0715529200557575	-1.01781691937431
YBX1	0.0209611040493436	0.0171904633989631	0.222713309723039	365.803563852201	0.192570445326202	0.0587346045906519	3.2786539837684	0.00104303441632743	0.00287467254042969	0.517527532086136	0.468255584430735
P3H1	-0.0332531013422581	0.0299573963616376	0.266993396784971	79.1915509527822	-0.0895983693928598	0.0529257541286106	-1.69290680629952	0.0904732075837491	0.142971989271488	-0.350553587596128	-0.182266540740049
C1orf50	0.0368810451548362	0.0301933818851872	0.221898906363454	89.25304652842	-0.073599959622061	0.0610386744366538	-1.20579223420789	0.227897610579277	0.311206215570858	0.77243858722949	-0.145383231952666
TMEM269	0.0626839610153501	0.0571629895142562	0.272823733845954	28.1403699152017	-0.171786022442388	0.111439098269074	-1.54152380188507	0.123189354599283	0.185851963421155	1.18559642896984	-0.371744909488238
SVBP	-0.049826525281421	0.045979937502594	0.278516481913409	48.058660256224	-0.112595692812504	0.0927050427724875	-1.21455844736334	0.224534545194862	0.307598433105517	-0.615928249202919	-0.235285396558974
ERMAP	-0.0283847908515186	0.0398799384106979	0.476615799566033	61.6183102712092	-0.788348673018234	0.0937863632805842	-8.40579211563734	4.24983346544215e-17	1.07789993832348e-15	-0.272601907012856	-1.79319060026335
ZNF691-DT	-0.108374916120323	0.0660938566589397	0.101064980126027	17.8597656883131	-0.409098906906957	0.109375566109228	-3.740313503826	0.000183790872823618	0.000605938240468442	-1.55340860712591	-0.918854561155465
ZNF691	0.0499207664742749	0.0510855200761223	0.328470184292318	29.0880237060591	-0.130151792992222	0.0792954732315776	-1.64135211870319	0.100724343026067	0.15684372859027	0.981231389808803	-0.275759860790578
SLC2A1	0.0268132694107518	0.0261575695076521	0.305331428857514	147.493987842735	0.506026674782948	0.064575983467978	7.83614352592674	4.64594798394711e-15	9.03866854718966e-14	0.611232756073132	1.19090883984893
SLC2A1-DT	-0.0436661956409158	0.0519538835917433	0.400639358622366	39.0899494724672	-0.659886322961458	0.162187547980847	-4.06866205930548	4.72838684069461e-05	0.000176821650296662	-0.517288680231757	-1.49702888215651
EBNA1BP2	0.00479503324430954	0.0385036080732758	0.900891969455765	62.2794203186981	-0.164375122219963	0.0832026193283129	-1.97560033021734	0.0482000612214269	0.0835085756079997	0.25867543338009	-0.354659553805257
CFAP57	0.0469111743504121	0.110035520534017	0.669869182520104	8.2925926396058	-0.253473303658268	0.187944884018914	-1.3486576396129	0.177446957581516	0.251849978747117	0.933041619585325	-0.560069703030308
TMEM125	0.0217100267866861	0.0249450640099778	0.384129085344825	200.644244136746	-0.479902728962098	0.0834953739158856	-5.74765650424608	9.04888309688207e-09	6.86020656109525e-08	0.529519328031346	-1.08208823685199
TIE1	-0.0725148731585291	0.0634496248795769	0.253091258583779	22.1040899943476	-0.406894709351374	0.110980893484357	-3.66634919378015	0.000246037903302945	0.000788854799040973	-0.979215440938679	-0.913772924903132
MPL	0.0981116241560291	0.0824635034482693	0.234141468169147	12.6044123133341	-0.263275855445068	0.155687611401394	-1.69105205658458	0.0908268607786544	0.143423780698688	1.75286630343803	-0.582668858173639
CDC20-DT	0.00190499372180216	0.0352146011275856	0.956858121214873	81.6079583538007	0.130616780705368	0.0729347347489157	1.79087208797053	0.0733138237323552	0.11946881366616	0.212399946604943	0.325425379713074
CDC20	0.0867947265510611	0.0916503091897642	0.343628305594744	8.57886303926775	-0.511507213970404	0.175459403441037	-2.91524537265565	0.00355408991023397	0.00852806043764468	1.57165945786519	-1.15495035229519
ELOVL1	0.0228899440143887	0.0165868228305711	0.167584259380837	407.560441126034	-0.352380204922709	0.0690255766559598	-5.10506716487219	3.30677044959498e-07	1.89811011366643e-06	0.548412233696161	-0.788093227418222
ENSG00000288772	-0.00959971039873207	0.0242343072817245	0.692015999428785	166.316031986664	0.506719021833706	0.0814785925304558	6.21904485701934	5.00190308506312e-10	4.68827893664276e-09	0.0281859318014798	1.19250500161919
MED8	-0.062766148198182	0.0334268585723684	0.0604200225180038	82.5874438731776	-0.362125893296375	0.0728146121001414	-4.97325856516747	6.58367545054303e-07	3.55616070506478e-06	-0.823118270134005	-0.810561287605531
SZT2	0.0360420958227615	0.0161000620800409	0.0251799445697209	356.906644269908	-0.293116235832909	0.0416230011229688	-7.04216966400242	1.89269158706943e-12	2.55820524403743e-11	0.759005280031062	-0.651463943431838
HYI	0.0251179963521887	0.0358095829864171	0.483033301822907	67.5478438373796	-0.237894055501601	0.0918643791967339	-2.58962241493119	0.00960812546056383	0.0205661625633657	0.584087941827221	-0.524152744490687
PTPRF	-0.0123929028935675	0.011681692002837	0.288743292412241	770.786412020219	-0.0315119696159147	0.0433682809944566	-0.726613296476808	0.467462880595446	0.556981114627315	-0.0165388345377213	-0.048352067363394
KDM4A	-0.0218529809383778	0.0198831520137423	0.271737423339936	213.89954325187	-0.393455811774665	0.0374488139721752	-10.5064959351451	8.06340872793102e-26	6.02688113895357e-24	-0.168014173558233	-0.882790407503902
KDM4A-AS1	0.021532204605627	0.0337516748902052	0.523499986890257	100.651841232739	-0.22680339498607	0.0740606140697568	-3.06240230161266	0.00219568137469136	0.00556799583055704	0.52667202856577	-0.498583937196041
ST3GAL3	-0.0343155777190617	0.0145403741025385	0.0182739361820958	738.151532129486	-0.144722115953685	0.0343326348184537	-4.21529302131792	2.49454085216597e-05	9.86200712124385e-05	-0.36756602328802	-0.309350806929515
ST3GAL3-AS1	-0.0886690366253285	0.052142644988153	0.0890352266322137	38.5110915686804	0.289136593447304	0.0995253183949507	2.90515617644055	0.00367069891527719	0.00877535866979197	-1.23787687862825	0.690882652407187
LINC02918	0.0102273860648885	0.0486460596880177	0.833479744371884	32.6466705896665	0.340356618672638	0.0982945530095833	3.46261932377325	0.000534944657338007	0.00157564534470221	0.345658593696369	0.808967139149848
ENSG00000288573	0.0550224207273437	0.0397139670245282	0.165909485698192	60.5227370689105	0.307712933136139	0.0809057940442002	3.80334853358005	0.000142753290031616	0.000484524557083826	1.06291938475859	0.733709213465349
IPO13	0.0103806127387793	0.0130465080336298	0.426228427447812	569.342614983346	-0.103356432027499	0.0410196145567683	-2.51968315997851	0.0117460511589739	0.0245270337596053	0.348112068420852	-0.213984872733004
DPH2	0.0581643365792679	0.0532088900431749	0.274335879260839	26.8822792759198	-0.273280695604964	0.116045808167523	-2.35493810522184	0.0185257911692942	0.0365500380768139	1.11322793047986	-0.605734376201523
ATP6V0B	-0.0293440177255726	0.0214534617397772	0.171375085305965	258.623879012787	0.104766936868869	0.0847203375539857	1.23662086216441	0.216227871083382	0.2980631671854	-0.287961105452515	0.265830220820004
B4GALT2	0.021037216969564	0.0320893592494636	0.512092896490458	90.5973598757872	-0.237313248330431	0.0682086942609613	-3.4792228601018	0.000502870202689834	0.00149197622477442	0.51874625674566	-0.522813730767007
CCDC24	0.0179829057935157	0.0539350563988081	0.738818957395243	30.6212193096558	0.105792579351671	0.145359886446207	0.727797619674266	0.466737481862819	0.556306293974424	0.469840442367113	0.268194773856248
SLC6A9	-0.0289159740906918	0.0194912214636023	0.137931441168706	284.271030800741	0.348781008235881	0.0637784102573715	5.46863753468313	4.5350809160996e-08	3.03437510415387e-07	-0.281107245008446	0.828389029578824
ENSG00000230615	0.0309640280201999	0.0391098849629836	0.428524705104832	99.4721035291558	-0.573833779673406	0.110668071734092	-5.18517916397953	2.15807300482522e-07	1.27774870867952e-06	0.67769495274638	-1.29864025656785
DMAP1	-0.0992456460359037	0.0322538277178205	0.00209081857651415	85.7346289103322	0.0201841149368243	0.0799002542926507	0.252616404234409	0.800564652342065	0.84911314551017	-1.40723018507727	0.0708299436598263
ERI3	-0.0137156141416016	0.0108618832284064	0.206686614937572	957.415959306901	0.148656689852786	0.0331359428656587	4.48626708633211	7.24818715957626e-06	3.20370971496055e-05	-0.0377181666503265	0.367015234524459
RNF220	0.00149988172984643	0.00464111590331431	0.746564491921374	21991.1116564705	-0.0872049160427641	0.0351707142464907	-2.47947526546082	0.0131575855510312	0.0271247255171541	0.20591326900756	-0.176748587378152
TMEM53	0.0142206870638557	0.0286253184783544	0.619339239597054	105.618430880257	0.0789892028003406	0.0525852387543774	1.50211741301194	0.133066788566623	0.198088188954825	0.409599569633807	0.20640130637727
ARMH1	-0.0180531402419888	0.0555114964722107	0.745018780608642	32.8190420544942	-0.348294447507619	0.160252802473883	-2.17340628139331	0.0297497524934518	0.0551481898368279	-0.107170895629335	-0.778673775452054
KIF2C	-0.0830288670202105	0.0958875464653011	0.386545915189007	6.9057196718637	-0.0770931745413452	0.171294373296358	-0.450062503850992	0.6526653725626	0.726291109379645	-1.14756614345021	-0.153436615156028
ENSG00000225721	-0.00765726019812064	0.0483479191102285	0.874158728983955	37.1099549865346	0.311671022374681	0.0925505228156193	3.3675771124016	0.000758318161762631	0.00215833761582236	0.0592885613225428	0.742834334629557
RPS8	-0.0529517871752913	0.020521488904384	0.00987118798706086	319.127435187467	0.197749039141136	0.10540739514398	1.87604521363063	0.0606490716591935	0.101664281146325	-0.665970130745491	0.480194500704105
PLK3	0.00135908993605162	0.0921488863491461	0.988232548363628	12.0427547552736	0.161805992689579	0.198786068745307	0.813970484505594	0.415661859829456	0.508243899175115	0.203658902331581	0.397330109803719
PTCH2	-0.0625414205335886	0.068292521687794	0.359778492849589	17.9529671655117	0.483742139672772	0.202796885461743	2.38535290407124	0.0170627444569695	0.0340865106284862	-0.819519917243011	1.13953327181265
EIF2B3	-0.0220710190587415	0.0166875025280829	0.185965877810889	440.403414383275	0.0637637676250127	0.039126945435167	1.62966382670144	0.103172566561716	0.159972357195427	-0.171505413064402	0.171300040999076
HECTD3	0.0244144749148062	0.044523250062084	0.583449277128465	35.3366301448402	0.107970466216262	0.0843648105770419	1.27980452368424	0.200613892525495	0.279536088294368	0.572823114229506	0.273215752496095
ZSWIM5	0.02550684325347	0.0156568416376368	0.103288031707065	931.291674548088	0.213228374613517	0.044273332067367	4.81618086230928	1.46331900320512e-06	7.41409309561343e-06	0.590314181813791	0.515881116951015
MUTYH	-0.0201393794984862	0.0265095532716219	0.447432307666564	124.694071327112	0.15965135941361	0.0538339142564902	2.96562792467506	0.00302065690917508	0.00738589254039873	-0.140575884167375	0.392362740822698
TOE1	0.0631127038621739	0.0536649882509517	0.239574937883949	25.171030679856	0.0799801262659155	0.0843846729213689	0.947803949426247	0.343229269575134	0.436175247029652	1.19246148523762	0.208685816943575
TESK2	0.00478114459303437	0.0112402089178861	0.670573655818303	1539.00604851816	-0.35873075756181	0.0468647795481442	-7.65459180690875	1.93927232251756e-14	3.43022800457382e-13	0.258453047459966	-0.802734019679089
CCDC163	-0.00658344087652338	0.078804329350315	0.933420889706589	14.3038674178095	0.130188260382304	0.190775179183371	0.682417183092613	0.494975193510289	0.583049308627085	0.0764826209291602	0.324437453561434
MMACHC	-0.0848851677430793	0.0356788477704623	0.0173528281245969	73.8095328004608	-0.205209560473755	0.084816270171051	-2.41945985198245	0.0155435764640471	0.0313886563163819	-1.17728934234864	-0.448800735138352
PRDX1	-0.0448525895730285	0.0179876434266789	0.0126482647624373	402.18020438272	0.239818589105991	0.0803555123338753	2.9844696666179	0.0028407036565192	0.00700760323730899	-0.536285291277397	0.577183152959541
AKR1A1	-0.00647351243315948	0.0265933373701639	0.807675325997964	124.50190673751	-0.0546732916140143	0.0503524662852788	-1.08581159270839	0.277562356449766	0.366354661105306	0.0782428017804883	-0.101749011398368
NASP	0.00378434631358344	0.008157219972942	0.642700774740831	1859.23085118919	-0.0969708893757913	0.0533132836348277	-1.81888795370397	0.0689285260389343	0.113507195218996	0.242492253415807	-0.199263413239711
CCDC17	0.0399221565378441	0.0654332413829335	0.541782042540804	16.4668993593819	-0.049452624975791	0.14439303505991	-0.342486221411391	0.731985011470721	0.792719371555598	0.821133045727427	-0.0897130989263017
GPBP1L1	-0.00446447858632825	0.0107649593717677	0.678344533956108	970.490088774839	-0.0635040500314313	0.0337528312673475	-1.88144364922847	0.0599115939327737	0.100561782906354	0.110411572652246	-0.122107759186593
TMEM69	-0.0137703132860794	0.0295962924904879	0.641736995979952	106.039852738976	0.426382392827338	0.0514140076119285	8.29311723850942	1.10318511170781e-16	2.69856050402372e-15	-0.0385940126438444	1.00729405021653
IPP	0.0163381544479214	0.0270898124732799	0.546435081058822	134.188944096813	-0.420853919098313	0.0550281020452411	-7.6479817303586	2.04158210889447e-14	3.58867046076023e-13	0.443504584829974	-0.945954988676992
MAST2	-0.0111451377608313	0.0187107475341021	0.551406174614938	438.406870389298	-0.222174836438701	0.0537515160634672	-4.13336874398794	3.57484487596971e-05	0.000136923704979111	0.00344045586600627	-0.487913091993995
PIK3R3	-0.0736655763427027	0.0901409726311137	0.413799097625203	15.3528324084818	-0.515675627910205	0.258763373216237	-1.99284628848642	0.0462782813221952	0.0806423373841979	-0.997640569580222	-1.16456036358368
TSPAN1	0.00995907273552462	0.114100724817741	0.93044643292898	5.24600001942063	-0.112714304409729	0.236319144700787	-0.476957990654719	0.633392036226619	0.71012991753869	0.341362344517809	-0.235558847997516
POMGNT1	-0.0432731015721214	0.0189158852962573	0.0221573676025787	260.492796541806	-0.116821586655101	0.0437385630278465	-2.67090591386658	0.00756468469893565	0.0166632664212071	-0.510994434343348	-0.245027924080909
LURAP1	-0.0284558700386259	0.0220332911948575	0.196532329564057	209.365639401067	-0.260482483328723	0.0597231296103633	-4.36150089635496	1.29173267075426e-05	5.3906953976359e-05	-0.273740031234809	-0.576228917716976
RAD54L	0.00263567857611075	0.0523210130939846	0.959823443335734	34.8175190014073	-0.0859864019044292	0.119254007802943	-0.721035741176213	0.470887524940451	0.560183839695856	0.224099716469343	-0.173939381096411
LRRC41	0.00791471895126637	0.0185443387525684	0.669525196152733	242.243097735343	-0.170665918363714	0.0361345957432931	-4.72306151080687	2.32320544966126e-06	1.12650023051221e-05	0.308628028682195	-0.369162581294397
UQCRH	-0.0458298541781559	0.0326870270765354	0.160891109711225	85.9212078908198	0.159683758587882	0.0950756449975592	1.67954431013307	0.0930460107594108	0.146372974292327	-0.551933310952629	0.392437435043326
NSUN4	-0.0155871618031289	0.0253051363996605	0.537915443123012	133.129983572321	-0.163251912242767	0.0486485451585639	-3.35574089031168	0.000791526896364951	0.00224518414165147	-0.0676855004482143	-0.352070065161355
FAAH	-0.00523834375794117	0.018952714428247	0.782248414287293	267.094427583449	-0.338350494457141	0.0637948097014254	-5.30373075867301	1.13459619580502e-07	7.07454098560779e-07	0.0980203969483051	-0.755748628754197
ENSG00000291138	-0.0207555602791194	0.0537325051827848	0.699292505833232	29.7815597505139	0.22155528552835	0.177942965359497	1.24509156673176	0.213098093702946	0.294468330478353	-0.150442207912509	0.535078276601058
MKNK1	-0.267722470651006	0.06906644406912	0.000106055561966858	16.857708924237	-0.714058648255639	0.223760799249625	-3.19116954645412	0.00141698101257574	0.00377329444426761	-4.10489124080947	-1.6219197075686
MOB3C	0.0101349889339436	0.0851366015829238	0.905240614504115	9.10773050912297	-0.0722867439183512	0.15813638562482	-0.457116454462619	0.647587343923148	0.72234072992448	0.344179125274638	-0.142355697279015
ATPAF1	0.0254792217894897	0.0167716470770122	0.128716129078144	331.077089889918	-0.117952550656636	0.0330024858265425	-3.57405049051704	0.000351501103539329	0.00108387769762039	0.589871905270104	-0.247635289131163
EFCAB14-AS1	-0.0177404030649285	0.103762063286474	0.864245815647855	7.45839118350138	-0.335544738399126	0.166472985868829	-2.0156107409734	0.0438406957351682	0.0770514587370223	-0.102163329127755	-0.749280137913391
EFCAB14	0.00796096172082508	0.0169883787952637	0.639346848598163	363.833301985794	0.00632461328065976	0.0491950807603317	0.128561904623594	0.897704311789904	0.924474342284297	0.30936847069155	0.0388777505014408
STIL	0.0171203589871877	0.0575380187033685	0.766047682136505	31.1150734799632	0.197678339953711	0.122144676570068	1.61839505007256	0.105577488088639	0.163353703704025	0.456029290990696	0.480031508256844
CMPK1	0.00633553224120604	0.0204402029678129	0.756595581365457	245.252887756232	0.0759282758965806	0.0469685748020142	1.61657610895455	0.105969812421587	0.163844768321566	0.283341996035318	0.199344535499139
LINC01389	-0.0208052530883378	0.0740542227394769	0.778751658226963	14.6566870243454	0.0876488088793037	0.132173040547132	0.663136813048109	0.507242935401142	0.594736135963395	-0.151237892164539	0.226365473414076
TRABD2B	0.0689320055217469	0.115883713968516	0.551951943571409	11.253480523274	-0.910554932743058	0.204784049332355	-4.44641531267541	8.73150659214171e-06	3.79037106717693e-05	1.28564049365289	-2.07492930290671
ENSG00000290466	0.0248689970596518	0.106860338730817	0.815975501979588	9.94459619626406	-0.385689074913925	0.263467079522798	-1.46389854706896	0.14322167044513	0.210676788568993	0.580100950168776	-0.864884693247984
ENSG00000223720	-0.051331890718392	0.0996195192557006	0.60635775958197	8.9707772409945	-0.722835135264672	0.243349509011064	-2.9703578947094	0.00297452987895288	0.00729349889007232	-0.640032251182061	-1.64215333610169
SLC5A9	-0.0123520992210204	0.0465667714079818	0.7908125271902	51.4393350695782	0.302563552914336	0.129369139420498	2.33876142540371	0.0193477841472072	0.0379151534716699	-0.0158854836770754	0.721837647259372
SPATA6	-0.00811409539959847	0.00778412123059229	0.297230587111939	2963.60398577043	-0.309568955187242	0.0511962886338453	-6.04670696739898	1.47836285785e-09	1.28193189805635e-08	0.0519736885812635	-0.689394633858684
BEND5	0.0824612233589892	0.077956537183595	0.290153661968673	12.8016837187675	-0.483042750128405	0.163656939772636	-2.95155677968488	0.00316176409449058	0.00768472123577547	1.50227114393625	-1.08932735448525
DMRTA2	-0.0642449629792565	0.0838413254745154	0.443516583664384	10.0131619841736	-0.595956406831246	0.178340522944576	-3.34167690545829	0.000832739318701791	0.00234955193543821	-0.846797141412946	-1.34964255619266
FAF1	-0.0016331546656461	0.00610910601957837	0.789214163662336	3822.07244951687	-0.0647733005801028	0.026533568875285	-2.44118312483914	0.0146392293208739	0.0297947596088795	0.155746901677093	-0.125033935011934
FAF1-AS1	0.0403548574563493	0.0381807472565713	0.290537794586411	73.1989738918449	-0.164757476587581	0.0973488124317744	-1.69244464798221	0.0905612255200987	0.143068903834028	0.828061478877196	-0.355541047304242
CDKN2C	0.0200775274236179	0.0471730000919006	0.670388547560755	56.5497778346526	0.992064722377424	0.115254065256871	8.60763323329525	7.45844415476919e-18	2.07060616296688e-16	0.503379649975816	2.31143842051792
ENSG00000290102	-0.0788683334447144	0.0875238291035246	0.367531441324003	9.96894788876685	0.630630565614653	0.184720600647244	3.41396987344661	0.000640236548165383	0.00185454409198618	-1.08094742943229	1.47817512740481
LINC01562	0.161965287973806	0.102486031451736	0.11402341177203	8.27516303195814	-0.109203981337303	0.180232001541638	-0.605907832145307	0.544575958282723	0.629727835396022	2.77529501160347	-0.227466023043121
RNF11	-0.0094338620260123	0.0187678943464148	0.615203627336559	282.961573873396	0.0360277541996613	0.0496891578577572	0.725062684757031	0.46841357530981	0.557935899774413	0.0308415059272672	0.107356438956486
EPS15	0.0136520282022093	0.00693259603410999	0.0489241668878928	2810.26601732612	-0.268530272365645	0.0338507206259791	-7.93277860559218	2.14296263235021e-15	4.36834690440621e-14	0.400494169715656	-0.594782579759456
ENSG00000238140	0.091514862084124	0.0641129479209182	0.153464450116204	24.1517522899318	-0.404865318760254	0.107684629525349	-3.75973173279059	0.000170095656658968	0.000565691773144201	1.64723855210805	-0.909094294908349
EPS15-AS1	0.0348994179595287	0.0421113110866292	0.40725033646431	86.2963763098049	-0.40935354064133	0.107767036446106	-3.79850420073532	0.000145571962411572	0.000492848165423615	0.740708653311436	-0.919441602916934
OSBPL9	0.00491024990179791	0.00702668817579714	0.484677010351327	2829.21156392006	-0.0637312200242544	0.0330463169068593	-1.92854230030778	0.053787708058102	0.0916568273658002	0.260520289434258	-0.122631485051386
NRDC	-0.0192160706593853	0.00804953478056741	0.0169759833348463	1730.63774709554	0.0793343623733728	0.0367996245384175	2.15584706008483	0.0310956094136763	0.0573264173532854	-0.125791807465156	0.207197049660225
ENSG00000266993	-0.045001699851467	0.100263472295774	0.653551089482494	5.93682260682822	0.0136450116086008	0.165185813757778	0.082604016036203	0.934166407856409	0.951909256199522	-0.538672854030148	0.0557544598646996
TXNDC12	-0.0205422101629619	0.0270518025723301	0.447633844215529	124.319515730163	-0.0132553274133306	0.0537447182134476	-0.246634978356141	0.805190731787615	0.852881897950908	-0.147026033011842	-0.00626254837834188
ENSG00000223390	0.0704973442604588	0.0893861125186233	0.430297065102374	8.76521544588675	-0.035420733665782	0.139167220257636	-0.254519229457977	0.799094450161935	0.847759428201641	1.31070479174908	-0.0573634724651325
BTF3L4	0.022731539689021	0.0180464831991708	0.207809906594219	298.442728877327	-0.267410693602719	0.0403270790579747	-6.6310454376893	3.33317601389030e-11	3.77572852868792e-10	0.545875854104605	-0.592201462647419
ZFYVE9	-0.0438843804089858	0.0180773787159383	0.015199708422512	350.664522726496	0.127101534055005	0.0605465766527052	2.09923568072327	0.0357961301269688	0.0648512860908104	-0.520782267869826	0.317321203765175
PRPF38A	-0.0192377144964841	0.0233445428957307	0.409895476340211	180.222007438434	0.385733059808433	0.0504309258444208	7.64874039787448	2.02957503230707e-14	3.57115365342562e-13	-0.126138369887444	0.913579617143684
TUT4	-0.00611812825698047	0.00789077932519081	0.438131935331428	1818.19989662013	-0.0934278823748579	0.0314496370683354	-2.9707141666485	0.00297108164967301	0.0072881091238122	0.0839332345987221	-0.19109523758204
GPX7	-0.0302015415781911	0.0773444422758705	0.696180840959787	12.2088855197875	-0.093547419640284	0.157655878456311	-0.593364615111432	0.552937164430223	0.637505590265319	-0.301691828991822	-0.191370823089317
COA7	-0.0576960062371761	0.0496311072506583	0.245033700228958	33.0326070441734	0.0737250279556359	0.0780793081486616	0.944232597646289	0.345050800797913	0.438173323837989	-0.741934851901339	0.194265088522518
ZYG11B	-0.00886077984227362	0.0149684163451537	0.553873969449611	423.61207945223	-0.0521199232413005	0.0368092037758138	-1.41594812967802	0.15679069183246	0.227215941681144	0.0400177323449819	-0.0958623841967919
ECHDC2	0.01456730302679	0.0875297956437087	0.867821091589837	13.0675992373052	-0.717453678326318	0.261507098194311	-2.74353424163355	0.00607817087524404	0.0136923246532739	0.41514960529384	-1.62974673189372
SCP2	-0.0280896849299076	0.0192163973253207	0.143808073408603	297.027078661367	-0.274751142392441	0.064517383340394	-4.25855991311447	2.05748078128943e-05	8.27249169304645e-05	-0.267876653234688	-0.60912439706578
CPT2	0.014386126664288	0.0408346316053765	0.72461170979104	52.4928056020739	-0.217514324572865	0.0657632767117194	-3.30753477394934	0.000941210256253626	0.00261921517611391	0.412248598473124	-0.477168580463314
ENSG00000236723	-0.123546254691725	0.041129104757716	0.0026657408272605	47.4138074671437	0.184117538857313	0.0744413916799984	2.47332209543824	0.0133863434445635	0.0275573383763436	-1.79633299343778	0.448767950102729
CZIB	-0.0168482437169782	0.0211496913664819	0.425672401650733	196.420600093767	-0.0790231693556401	0.0533961425869647	-1.47994153747974	0.138888849269969	0.205270067072145	-0.0878780199526116	-0.157886094555138
MAGOH	-0.00372370184760657	0.0247406489709963	0.880362683579694	156.425743335741	0.264591907097964	0.0439193670596694	6.02449271954411	1.69640840234823e-09	1.45871105983631e-08	0.122272934377261	0.634296450485759
MAGOH-DT	-0.237013555284697	0.103755397618889	0.0223510189646943	6.21924126232386	0.0382171227194371	0.158581161428587	0.24099409018799	0.809559696908089	0.85595448548679	-3.61317823970842	0.112403887816789
GLIS1	-0.100946599434804	0.100948871444251	0.317321399831306	10.9874971817196	0.943910249652223	0.361738017390404	2.60937530553642	0.00907076979171993	0.0195668184086312	-1.43446595327454	2.20042136866949
NDC1	0.0204933313966053	0.0236223941590369	0.385647142451494	214.107414594994	-0.00869895699102273	0.0446191186175653	-0.194960305370044	0.845424023003313	0.883354212457611	0.51003752821699	0.00424187172611252
YIPF1	-0.0292880793371529	0.0271620419501321	0.280912223860233	141.663216846256	0.138136654273055	0.0711398422212969	1.9417621681441	0.0521658987437059	0.0892566590713576	-0.287065416610415	0.342761966462172
DIO1	0.0300731248081923	0.0565070598779918	0.594586655217525	28.3479657699395	0.164857991373034	0.108782917053871	1.51547683991038	0.12965169112667	0.193878939620849	0.663429756895554	0.404366297241923
IFT25	0.00250174607992104	0.0233976638078586	0.914850145341069	186.651114603329	-0.247600200147634	0.0506599165221784	-4.88749719986683	1.02125947476175e-06	5.30812131161458e-06	0.221955181279453	-0.546529639147311
LRRC42	0.0534601891936211	0.0404905636252903	0.1867307705581	54.2688670991543	0.10232326757094	0.0813493483169822	1.25782528917419	0.208454947680262	0.288668015433712	1.0379048394157	0.260196497807466
TMEM59	-0.00846474272643417	0.0103640649957265	0.414077232196103	995.653762113271	-0.0271475566007618	0.0320483916418046	-0.847080156289342	0.396950444908011	0.490301079197819	0.0463591024798082	-0.0382901927633714
TCEANC2	-0.0174486911404295	0.0250107920837912	0.485398304191871	178.691217035501	0.178266341195218	0.0381451682097874	4.67336623644717	2.96302711365323e-06	1.40862582815425e-05	-0.0974924202356183	0.43527838875014
CYB5RL	-0.00747478753678914	0.0437901223508424	0.864463009110864	36.4277575172321	0.0891662549096996	0.0759552998656784	1.17393065483757	0.240422802609327	0.325463995173152	0.0622103245581355	0.229863848021873
MRPL37	-0.000986710710173917	0.0317163608087282	0.975181444417849	69.518550466464	-0.0235652855600469	0.0630857210781961	-0.373543888494787	0.708743686947604	0.774213171239372	0.166097801199178	-0.0300314963774373
SSBP3	-0.0340562619741417	0.0127304623207406	0.00746894211267278	904.902460185188	0.102933288267346	0.0606335030530198	1.6976305686534	0.0895775095876798	0.141822272353446	-0.363413843973108	0.261602861442011
ACOT11	-0.187038641488098	0.0746379850707482	0.0122124818519511	20.6883152556774	-0.513076866259997	0.253032867613112	-2.02770838073295	0.0425900197981129	0.0751664426103931	-2.81297691219258	-1.15856908508897
MROH7	0.00735218455955885	0.120906366563418	0.951511393005189	9.36892550126272	-1.16198572527042	0.326594243088766	-3.55788795993751	0.000373848701104891	0.00114451492776554	0.299620694145315	-2.65458688714799
PARS2	-0.0110165201777206	0.0794306029670606	0.889692236859473	10.6811517736124	0.289256134682693	0.14020069674529	2.06315761189261	0.0390976559482094	0.0699916072194659	0.00549988834778946	0.691158247066959
LEXM	-0.0320643901123411	0.114344044657117	0.779155072430008	6.37189527398909	-1.30570385928734	0.267341969565262	-4.88402124593685	1.03943867470892e-06	5.39459419010654e-06	-0.331519871838576	-2.98591983781212
DHCR24	0.00422625183910407	0.0150610628151941	0.779011225814503	716.906385184671	0.213807658136117	0.100760671037356	2.12193563158039	0.0338431437655562	0.0616901078123583	0.249568071287097	0.517216618000531
ENSG00000287724	-0.0386956496442619	0.0441705015298963	0.38100184622096	65.6780687554567	0.10046616245098	0.127552188657917	0.787647499490744	0.430902922588925	0.522786634023328	-0.437699998574608	0.255915060928962
USP24	-0.00769396770495491	0.00998971873102959	0.441188012139808	1035.15271248763	-0.0684449159445115	0.0222137254165565	-3.08119933334089	0.0020616857758793	0.00526560809289266	0.0587007985138238	-0.133498609012294
ENSG00000234810	0.0709485105401766	0.0780966206717498	0.363629459429261	22.2556256894855	-0.616204110631936	0.145112221277523	-4.24639706571276	2.17235511386202e-05	8.68445507233069e-05	1.31792889337394	-1.39632234013466
ENSG00000260971	0.0522816630356146	0.0268176279439255	0.0512326404925371	578.823903579504	0.637360892555809	0.0999831703729442	6.37468176072441	1.83343259145317e-10	1.83868899223142e-09	1.01903420764258	1.4936914649888
PLPP3	-0.0137280776649668	0.014553741744793	0.345543881638308	653.805283578089	-0.526177881175471	0.0514872024796412	-10.2195857579081	1.62031806501757e-24	1.00851825470311e-22	-0.037917733336584	-1.18877263565919
PRKAA2	-0.0444994373652205	0.0404677944940379	0.271495126323903	74.025036381775	-0.9326031020516	0.106745587891378	-8.73668992296524	2.40040184651871e-18	6.99717138260203e-17	-0.530630596871052	-2.12575994473011
DAB1	-0.0611595380694279	0.022770981324004	0.007234462865866	421.564227278135	0.272097265262021	0.168239919260608	1.61731690349028	0.105809892373736	0.163630942376836	-0.797393132056489	0.651599572901719
OMA1	-0.0208257037737657	0.0221817782671383	0.34779986381634	180.297822235641	-0.0470113757478662	0.0623150535901471	-0.754414431817152	0.45060040843639	0.541240377965282	-0.151565349770461	-0.0840849552301164
MYSM1	-0.00424552445868654	0.0107467820793371	0.69280542507587	920.19831558621	-0.320706251369501	0.0379859212404596	-8.44276618538107	3.09914632614556e-17	7.98292625099939e-16	0.113917479322081	-0.715070956695257
JUN	-0.0251859915845866	0.0286492277729136	0.379338438911652	164.018898761154	0.432371806288957	0.131960835141356	3.27651614076102	0.00105096305411835	0.00289424402716579	-0.221382540626877	1.02110225924011
LINC01135	-0.0162128024354354	0.0143380857040645	0.258159976950703	955.888268297821	-0.0773942756891472	0.0479326064558643	-1.61464776092263	0.106386996228245	0.164388069973673	-0.0777032959076945	-0.15413078456222
ENSG00000231740	-0.048845594583462	0.0533879263527793	0.360234485203722	34.8539631522315	0.0252011428927243	0.0929518114049144	0.271120514079534	0.786298344315659	0.836874462488948	-0.600221527828618	0.0823963801959217
LINC02777	-0.0392878356894437	0.0444326831747937	0.376582704450036	60.9550085359814	0.0914731380810545	0.0966123345729919	0.946806000345073	0.343737643647498	0.436726092357601	-0.447182117171541	0.235182219382806
LINC01358	0.0539002134760008	0.0424330312111979	0.203998482726592	132.648345048292	-0.645803278563881	0.125807832155001	-5.13325178171915	2.84778528926362e-07	1.65474301359537e-06	1.04495053470859	-1.46456132552908
FGGY	-0.0127870247755434	0.0199402345167728	0.521348886649703	459.626970747196	-0.32551989967526	0.0625725045630567	-5.20228336628624	1.9685476422225e-07	1.17508185196148e-06	-0.0228495378326541	-0.726168514477483
ENSG00000226883	0.131838876873306	0.101280850739826	0.193013579232665	8.59432334475466	-0.740194300723786	0.143511255818943	-5.15774387520957	2.49943193337696e-07	1.46744090348315e-06	2.29290910386531	-1.68217377995158
CYP2J2	-0.013798731510914	0.0122933628705188	0.26166955291213	723.843476190608	-0.065433726553782	0.0395155294776773	-1.65589902042806	0.0977422700403105	0.152798739989724	-0.0390490469702833	-0.126556504784017
LINC01748	-0.139872531373639	0.116136598557396	0.228442955488928	9.875411874175	-0.917637844927452	0.326920750547063	-2.8069122054562	0.00500188719518805	0.0115215339185881	-2.05775031828663	-2.09125850318059
NFIA	0.0135427872910265	0.00632667196132947	0.0323074149951207	5799.02778404455	0.124531536186085	0.0344455259908813	3.61531817569144	0.000299978959734164	0.000939837251806646	0.398744997670993	0.311396238325466
NFIA-AS1	-0.287653154314334	0.108633183464991	0.00809860966297362	5.72680167655575	0.191840301929167	0.168846211089239	1.13618363534243	0.255879717928125	0.342517699874706	-4.4240225471806	0.466572285605555
TM2D1	-0.00675249293973251	0.0142879075805533	0.636497193217312	473.659421595199	0.0417640300871623	0.0345893717407054	1.20742378324304	0.227268980845145	0.310566018828158	0.073775749118439	0.120581055520221
PATJ-DT	-0.067827136837159	0.0665627754285318	0.308205329648937	21.4670052549774	-0.327328041929948	0.207764324500093	-1.57547761251861	0.115146242029847	0.175396949407945	-0.904155124823438	-0.730337070606912
PATJ	-0.0632711561526847	0.0271215132438263	0.0196545985535487	187.261901650461	-0.25386403578066	0.0913277019308337	-2.77970462864511	0.00544083620871339	0.0123954963254392	-0.831204487896057	-0.560970510906202
KANK4	-0.0316637117848287	0.0350332691962623	0.366091726514049	237.255748501852	-0.720723714626702	0.107883084745686	-6.68059980232925	2.37966255257855e-11	2.74178511492746e-10	-0.325104186343105	-1.63728559108916
USP1	0.00443162872509176	0.0270229509884908	0.869735083506605	133.262737639015	-0.0132818938079333	0.0581116647056142	-0.228558136739286	0.819212365314025	0.863185991285155	0.252856578346405	-0.00632379549912063
DOCK7	0.0116166474863035	0.0258840694802308	0.653579364124259	240.225608240298	0.0149669056462977	0.108429298498161	0.138033777342491	0.890213722593593	0.918899788017111	0.367903531190557	0.0588020018813797
ATG4C	0.0121547518759764	0.00667395977381946	0.0685733564213841	3439.17124721579	-0.026492429307245	0.0314477414825503	-0.842427088824332	0.399548935460203	0.492927187140562	0.376519691064508	-0.0367798387589422
ALG6	0.0195740457395493	0.0249259114127497	0.432284103963932	153.708119104991	-0.166282618558024	0.0570699870704374	-2.91366140231982	0.00357217124181566	0.00856087627012275	0.495317870947815	-0.359057164408777
ITGB3BP	-0.00826114602141254	0.0168666161347086	0.624280573189413	549.095775842144	0.466402820835433	0.09810822220382	4.75396261759265	1.99467934863422e-06	9.80521130062186e-06	0.049619105174345	1.09955858307779
ENSG00000286429	-0.0951515405284937	0.0570295719149071	0.0952245122580957	32.6068858530526	0.439187346047329	0.153577399474373	2.85971339240326	0.00424024034021925	0.00995727759807125	-1.3416751212836	1.03681504951503
EFCAB7	0.0108151419520491	0.0226047293098159	0.632332811470554	240.544707980275	0.582241676016363	0.0921773545779956	6.31653705708923	2.67489330284112e-10	2.61947837999391e-09	0.35506977633643	1.36661764247341
DLEU2L	0.065837604206087	0.0614636751792718	0.284096221729061	26.0241112383746	0.243524399424224	0.131840867250698	1.84710859767903	0.0647314026710489	0.1075883524391	1.23609275354601	0.585726661235241
PGM1	-0.00960348956589359	0.0463754249063917	0.835946260108046	48.2766675169153	-0.200972728238843	0.117948206195716	-1.70390661054532	0.0883985358271595	0.140209521321939	0.0281254195494354	-0.439032989853705
ROR1	7.09225372892749e-05	0.0219480102454153	0.997421729878802	1158.08078083397	-0.115236076137807	0.190604860540544	-0.604580994477288	0.545457437916702	0.630614045561359	0.183032688412581	-0.241372631159124
ROR1-AS1	0.0408418373563247	0.0515526289376246	0.428223207635892	68.2770624015452	0.0762236520430405	0.250979136542936	0.303705132996186	0.761352547051173	0.816435073447273	0.835859030345115	0.20002550628151
JAK1	-0.00316921307385265	0.00872371263274687	0.716390359376491	1742.97747186354	-0.325238869966392	0.0563400948660341	-5.77277817404724	7.79750659033055e-09	5.98561865909129e-08	0.131151441995232	-0.725520618487876
LINC01359	0.016546636989157	0.054979027187127	0.763442930403931	30.9218578183432	-1.74099991941154	0.158821210289947	-10.9620114103975	5.81914275759683e-28	5.65426704613159e-26	0.44684281982803	-3.9894670171572
DNAJC6	0.00379689495120801	0.0052432119754312	0.468970958356229	8799.6176858053	-0.116138159075182	0.0444755072049068	-2.61128352151472	0.00902030763176198	0.0194795876626148	0.242693182956707	-0.243452325579239
ENSG00000229294	-0.00174298653870863	0.0107788131129995	0.871538271832862	1990.48125334881	-0.0378420862320559	0.0809577091092809	-0.46743029970098	0.640192048716338	0.716101236380708	0.153988267115243	-0.0629457456825627
ENSG00000290094	-0.0548327493086453	0.0263994186443165	0.0377975151328468	110.903069593502	-0.258115721460452	0.0660083081423709	-3.91035202574397	9.21617063739202e-05	0.000325047034579525	-0.69608820963289	-0.570772499856437
LEPROT	0.0269078374266761	0.0257410506544267	0.295871465027115	142.480098683262	-0.468049704890412	0.0693954034098197	-6.74467878119117	1.53365940558737e-11	1.81855613584563e-10	0.612746984835809	-1.0547618492195
LEPR	-0.0142992719654198	0.0321277590883828	0.656265339160467	200.114810762252	0.39675387881978	0.120004925681403	3.30614661495737	0.000945885799871367	0.00263138899948309	-0.0470637308535042	0.938987409324836
PDE4B	0.0166261323855673	0.00421780384783375	8.08409678329694e-05	30040.9618256212	-0.141461222771196	0.042898910844881	-3.29754811917505	0.000975329609594761	0.0027064120056818	0.448115704899885	-0.301833026606627
PDE4B-AS1	0.00496575218022078	0.0261597865764682	0.849447142804656	177.467508159827	-0.273458117517866	0.103785266889824	-2.63484525032019	0.00841756500101998	0.0182999641849397	0.261408995256841	-0.606143411055172
SGIP1	0.0179820963045364	0.00735711055107046	0.0145182147682489	3420.46410700938	-0.128823120364379	0.0678625997217441	-1.89829332935358	0.0576574522153956	0.0972270992418825	0.469827480780856	-0.272696691168588
ENSG00000248458	0.00187336942577884	0.0266804035303777	0.944022389585487	149.557007921642	0.00980476073271357	0.126338061171021	0.0776073389272696	0.938140404371718	0.95445731327214	0.211893576473668	0.0469010074962712
DNAI4	-0.020743083075263	0.0290367783452804	0.47499672017121	153.739680373471	-0.340045484853504	0.0654317833461933	-5.19694661315213	2.02588512819132e-07	1.20560499802879e-06	-0.150242422173403	-0.759656320523337
MIER1	-0.0057509199577762	0.0113609245683707	0.612715022936822	788.746167840432	-0.0351873959050147	0.0256240041432024	-1.3732200365082	0.169683952599572	0.242742706606127	0.0898129959864863	-0.0568255272064827
SLC35D1	-0.00319497890970585	0.017210147529761	0.85272311319585	450.984898045458	-0.256009414350375	0.0442863508586587	-5.78077464922403	7.43574380199002e-09	5.71904833319286e-08	0.1307388778808	-0.56591654375486
IL12RB2	0.0829091135550974	0.063696909250445	0.193046627972776	34.5915695844989	0.180058013188958	0.170883813112635	1.05368677061458	0.292026347761928	0.382157936577338	1.50944278871319	0.43940897374812
SERBP1	-0.0318087052746443	0.0163913964898234	0.0523100634435397	382.172636399706	0.251790348657368	0.0386971995482998	6.50668140321359	7.68291130912954e-11	8.2035481560852e-10	-0.327425830828654	0.604783277633663
GNG12	0.144904284425405	0.129701971128162	0.263904726299696	12.0136667485911	-0.125601116927752	0.346453204910962	-0.362534146451412	0.716952911298365	0.780402440789669	2.50211319594795	-0.26526856866331
DEPDC1	0.157082889270596	0.0801727920883685	0.0500771707195959	14.3853012726265	-0.0882358220664899	0.170519355502748	-0.517453410531263	0.604839683626176	0.684746330935453	2.6971177497142	-0.179125275170789
LRRC7	0.0012241044641107	0.010656081842685	0.908545163343032	3562.44791193172	-0.00967916218662508	0.119527741076226	-0.0809783745553464	0.935459150618589	0.952616043337358	0.201497506830588	0.00198207144456282
LRRC7-AS1	-0.00784930094179039	0.0501707287430657	0.87567690740557	48.9305324332645	-0.128789730804281	0.170119694722167	-0.757053620479487	0.449017738729859	0.539598752946628	0.0562135933766827	-0.272619713676888
LRRC40	0.00466183944945099	0.0196769918396304	0.812720173008299	260.015596404386	-0.128607470509046	0.0341238040498478	-3.76884916819875	0.000164001948417509	0.000547194597066432	0.256542726320375	-0.27219952424274
SRSF11	0.00250060503888694	0.00697489753506964	0.719957982189132	1962.99091274704	-0.361520698750138	0.0470181800907691	-7.68895559233086	1.48340935191456e-14	2.67472469742121e-13	0.22193691086174	-0.809166050351011
ANKRD13C	0.0148847307577301	0.0113165120918795	0.188405464436009	945.617370083178	-0.137000352438784	0.0416842548109803	-3.28662112493122	0.00101397156264365	0.00280290478788688	0.420232277226451	-0.291548775841207
HHLA3	-0.0177859301654175	0.0327661861582223	0.587258175770744	91.6452226999279	0.117597927734137	0.0577323298477379	2.03695101244462	0.0416549513500239	0.073746846756951	-0.102892311800892	0.295411248241588
CTH	-0.0405901493190906	0.0439653216610224	0.355886820020228	52.7096496303548	0.553138846360811	0.106398900915004	5.19872706958396	2.00657898058761e-07	1.19533604804078e-06	-0.468034841390873	1.29952293317726
ZRANB2-AS1	-0.0860801003646139	0.040900537465745	0.0353243753979453	59.9194126306756	0.0242949063907041	0.0895714143482084	0.271235042647175	0.786210262664002	0.83683163911839	-1.19642267540322	0.0803071099986164
ZRANB2	0.00268259876934081	0.00758060456305707	0.723431344436459	1524.48773098745	-0.176087291844547	0.0382470584993852	-4.60394338161659	4.14565213122492e-06	1.91977977539853e-05	0.224851005427295	-0.381661210533804
ZRANB2-DT	0.0105519669784418	0.0256332044630785	0.680594308894936	460.471843210152	-0.279775050571873	0.0634311198011561	-4.41069070590133	1.03041410923863e-05	4.39774103723369e-05	0.350855802819505	-0.620706695516446
NEGR1	-0.00267201190480781	0.0142067654164696	0.850813747789632	1922.25386990654	-0.324255690286034	0.0943492975551535	-3.43675786347518	0.000588721654044835	0.00172013727518279	0.139112657038672	-0.723253960722282
ENSG00000231985	-0.180140638442454	0.104754622581498	0.0854972072219942	6.48823899113748	-0.542925786819491	0.214724085503411	-2.52848107629204	0.0114557261866677	0.024009664590152	-2.7025256722605	-1.22738385916579
ENSG00000286863	0.0203609588334355	0.0371413751254112	0.583553528649642	139.920640105649	-0.512280459174686	0.146549451611898	-3.49561498552271	0.000472970618253336	0.00141140694646832	0.507917970768501	-1.15673301957566
ENSG00000225087	0.0687428000747389	0.116389108659934	0.554768930437072	10.3224829807585	-0.104387841646859	0.282305869964555	-0.369768583487003	0.711554925445534	0.776169118500835	1.28261092464782	-0.216362721533114
LRRIQ3	-0.0224067273473671	0.0662554054727966	0.735222151984691	43.1199307355689	0.266582264332476	0.154143542783588	1.72944165884878	0.0837300795759414	0.133905870643799	-0.176880794386912	0.638885091577556
FPGT	-0.0308408011230363	0.0160224353457659	0.054247998203514	499.928674559627	-0.27498449098815	0.0536532064735476	-5.12522007652469	2.9719040151197e-07	1.72000665865134e-06	-0.311927691298545	-0.609662367303694
TNNI3K	0.0141360433322135	0.0187744316897948	0.451485242208339	567.80647940123	-0.685951387532839	0.0783158857279221	-8.75877711344426	1.97379966315531e-18	5.8810487408154e-17	0.408244249108359	-1.55712021866572
ENSG00000237324	0.073514255003891	0.0652488583859025	0.259879932496483	25.8397155865306	-0.610343654347807	0.12000736312388	-5.08588505288434	3.659156314466e-07	2.08668548875156e-06	1.35901174814958	-1.38281143362212
LRRC53	0.0538744267604627	0.0789142073888825	0.494798853445288	18.2945290919729	-0.738585707668278	0.144066403975477	-5.12670329297592	2.94859644918996e-07	1.7082130472452e-06	1.04453763626739	-1.67846527171673
CRYZ	-0.0738586487253141	0.0407175555485082	0.0696890585336059	75.7730398005164	0.83623478745638	0.151589035195144	5.5164595933992	3.45896970896184e-08	2.35765316483798e-07	-1.00073205619091	1.95218248881267
TYW3	-0.0446178683690041	0.0258525795904382	0.0843730523583921	162.034437907784	0.102998721427917	0.0689263059526203	1.494331083095	0.135089104718107	0.200518411399447	-0.532526921231559	0.261753713401728
SLC44A5	0.0170605306108913	0.104158263373078	0.869893073180356	22.7741778594581	0.19713197592156	0.334146930548702	0.589955968166008	0.555220169994275	0.639583795903304	0.455071315428591	0.478771900983568
ACADM	-0.0287071214890518	0.0179618116937132	0.109991611392407	296.082217388421	-0.0210217175371319	0.0451571516059644	-0.465523550301949	0.641556576025399	0.717109180507834	-0.277763084580923	-0.0241674632544624
RABGGTB	-0.0181666880939203	0.0256993180611191	0.479632489474255	127.518671689223	-0.0811974430909971	0.0639316082717387	-1.27006726853907	0.204060669603043	0.2835932547761	-0.108989030668486	-0.162898743357011
MSH4	0.0681862073925879	0.0342806852749406	0.0466950071783748	108.769292535568	0.300089470667511	0.118849738912057	2.52494850568888	0.0115715243530384	0.0242291345546082	1.27369872912197	0.716133809141563
ST6GALNAC3	-0.00547001142708032	0.00866536636582806	0.52787715627445	5065.77217649226	-0.0422092271339357	0.0580798865934846	-0.726744310459289	0.467382603715437	0.556961350342917	0.0943109202868313	-0.0730139092506721
ENSG00000272855	-0.124818349769452	0.0950458170375766	0.189100738948291	7.46350286381922	0.655120686869634	0.178197769416949	3.67636861568551	0.000236577609696168	0.000762717491905248	-1.81670185638503	1.53463553299691
PIGK	0.0284244114801277	0.015820094265727	0.0723787598494788	601.101633546248	0.064978338001685	0.0354323921328392	1.83386822312407	0.0666735575736435	0.11026667928132	0.637030459856644	0.174100155190962
ENSG00000289212	-0.045433520199976	0.0375729479076619	0.226582832494593	60.4453590314401	0.209005302266651	0.0716003358686673	2.91905477440802	0.00351094526351195	0.00843494954104725	-0.545587187440139	0.506145094206728
ENSG00000287870	-0.0493102162504718	0.0397922329479819	0.215274407002528	67.2136398088465	0.305760280575993	0.104195570444094	2.93448444375137	0.00334102300297945	0.00806883351589486	-0.607661077924635	0.72920749808475
AK5	0.00955292844997358	0.00747454706357102	0.201227854840584	4902.03350704823	-0.127702614501391	0.0662682369245337	-1.92705616488361	0.0539726308341602	0.0919074397127311	0.334859137773248	-0.270113436686751
ENSG00000233099	0.0519856856053939	0.0617349926553075	0.399744236179338	26.105846893651	-0.0568249931897605	0.109656660560103	-0.518208314018596	0.604312934634341	0.684252129726689	1.0142949992161	-0.106709621532345
ENSG00000287647	0.00206823194503422	0.0577662614234187	0.971439075332383	31.8862170437349	-0.141100837957914	0.12483085733914	-1.13033620825475	0.258334582947001	0.345074800518804	0.215013726860038	-0.301002182507683
ZZZ3	0.014434833267724	0.00773845298888621	0.0621339903701187	2356.38636186368	-0.0911778803392531	0.026343741527216	-3.46108316637773	0.00053800657707835	0.00158386383320995	0.413028491538811	-0.185908002035484
USP33	-0.00142458432803957	0.00864832104423277	0.869161381180317	1436.26728542248	0.121960916474107	0.0265889393522453	4.58690415809338	4.4986707156039e-06	2.06622244789685e-05	0.159086542475924	0.305469839266424
MIGA1	0.0046857469584311	0.00884395769687513	0.59623349970968	1450.10545088879	0.0141833451801967	0.023914311010819	0.593090270247805	0.553120741611836	0.637585300915508	0.256925534793069	0.0569955534256378
NEXN-AS1	-0.0812878486138722	0.0711812313003083	0.253460545612621	16.1881452426849	0.319258175937153	0.12481610689	2.55782834356878	0.0105328070558654	0.0223025176037635	-1.11968885194248	0.760326031096335
NEXN	0.0170078286763262	0.0444347237160225	0.701897825354552	74.6886664560036	0.00495345233382829	0.131267617767242	0.0377355239478144	0.969898552142999	0.978232263247855	0.454227448880399	0.0357166267820387
FUBP1	0.0103345970439636	0.00967999241511984	0.285689928373119	1095.58897051314	0.237042203329216	0.0304244853934874	7.79116557810233	6.63938391695515e-15	1.26083414449018e-13	0.347375262345949	0.570782373420528
DNAJB4	-0.0181004403526247	0.0202217637798253	0.370735230686047	314.326653852215	0.995533485554929	0.0752523591417018	13.22926612414	5.94651499408816e-40	2.21286270737451e-37	-0.107928267847656	2.31943543179711
GIPC2	-0.01766421614267	0.0249244438853372	0.478504121340988	216.983627178831	0.510903062323101	0.0817842306064958	6.24696299683135	4.18510156692384e-10	3.97164549134552e-09	-0.100943419543143	1.20215103891666
ENSG00000285928	0.107154769684886	0.116179384254711	0.356360787125553	7.52956433741058	0.432773737053524	0.218895180881559	1.9770820687354	0.0480323542906248	0.083284016708935	1.89766569391947	1.0220288848681
IFI44	0.0362757591051745	0.098046257904522	0.711392797693721	9.83585298888207	-0.856826327975446	0.278903680034979	-3.07212270511449	0.00212542335044073	0.00541574219102687	0.762746710572385	-1.95106144674165
ENSG00000233290	0.142506931717066	0.137403654857821	0.299670259289562	6.69464338754163	-0.905200185001326	0.439853780697201	-2.05795704101148	0.0395942573723099	0.0707285835401594	2.46372664009425	-2.06258427504042
LINC01362	0.0353150548736824	0.0797062952757801	0.657718854850262	20.8487216540851	-0.460939028718711	0.161915698105705	-2.84678406177634	0.00441633081743729	0.0103222806357047	0.74736385659651	-1.03836864085159
ENSG00000285782	-0.027668707449575	0.112052474112605	0.804965230130757	6.15435152386421	-0.459901004380825	0.201007942629778	-2.28797428780157	0.0221390185209874	0.0426443274660659	-0.26113593648253	-1.03597554224169
LINC01725	-0.0166217654583604	0.0322131016119359	0.605858636555292	323.335010477636	-0.109944860325492	0.100453036100184	-1.09449016768236	0.273740057313986	0.362184250126455	-0.0842516364447374	-0.229174072085928
ENSG00000237076	-0.0671818509753549	0.0745386107583357	0.367427399727154	23.5088066729012	-0.163169658317532	0.163955091475822	-0.995209461620127	0.319634400975461	0.411361712513673	-0.893822768766869	-0.351880434006327
TTLL7	0.00696670993755606	0.00457816928690272	0.128078259201122	14768.1392737417	-0.108338653510907	0.0388903783191908	-2.78574439728313	0.00534049644894392	0.0121923094755292	0.293448451297519	-0.225471065176649
TTLL7-IT1	0.0198318992947853	0.0200678188488101	0.323033219498272	232.664245058459	-0.559918213332523	0.061433512496575	-9.11421454802441	7.92423759386132e-20	2.84005974419333e-18	0.499446637593503	-1.26655880987064
PRKACB-DT	0.0109473697244732	0.0285025576874015	0.700916362575024	122.741803134345	0.129132330792841	0.0884492161186932	1.45996014955694	0.144301026470349	0.212101843093415	0.357187015386785	0.322003075541127
PRKACB	-0.000974392345428572	0.00702519163636275	0.889687413213518	3608.35976861933	-0.230099865220207	0.0300642872887107	-7.65359454593194	1.95437826755897e-14	3.45113636178306e-13	0.166295043596877	-0.506183738132257
SAMD13	-0.00721384570858268	0.0313458102016938	0.817984943067711	152.035926141651	-0.143096221650185	0.0918759633094962	-1.55749356519013	0.119353347164821	0.180923040554058	0.066388540816498	-0.305602411775824
DNASE2B	-0.0317585968930049	0.11470618402026	0.781880627006916	6.53089703298528	0.442758382806448	0.222128938770568	1.99324943997397	0.0462341397877276	0.0806055726562356	-0.326623492406006	1.04504784598447
RPF1	-0.00563948394447404	0.0315015519356198	0.857920100368663	90.4066357847018	0.161346512979902	0.0635595835492457	2.53850802617188	0.0111326249304328	0.0234138540203547	0.0915973161384008	0.396270808769657
GNG5	-0.0183685967823605	0.0444024034139663	0.679105003097106	56.9626560444037	0.404466998177206	0.147888673305274	2.734942366697	0.0062391198951146	0.0140169822691785	-0.112222004739925	0.956769511861873
SPATA1	-0.0993799092551638	0.0299383729574453	0.000901844123685361	161.435494094625	0.0378513586184758	0.123859026349061	0.30560032428967	0.759908973533575	0.815487050380551	-1.40938001582487	0.111560642114724
CTBS	-0.0278616983391721	0.025238442621856	0.26961964726743	178.407235392242	0.044729853426982	0.103803683565345	0.430908151721076	0.666535155987256	0.737875807216729	-0.264226118222164	0.127418571224504
ENSG00000284882	-0.119191598650945	0.0894430919242064	0.182664080358529	11.4290682312085	-0.298680662550604	0.218587384000265	-1.36641308882786	0.171809342865199	0.245141573397971	-1.72660597882222	-0.664292372744113
ENSG00000289881	-0.0406765625656155	0.0605367814382004	0.50162738768903	22.8271214670904	-0.276849035159631	0.172407869277077	-1.60577957561036	0.108322349784514	0.166950819327737	-0.469418495495123	-0.613960954438895
SSX2IP	-0.0264743799576819	0.0266334263046931	0.320209081066804	161.773499427424	0.262901398825537	0.0993088038813834	2.64731210678513	0.00811344329552674	0.0177225082101614	-0.242012292800196	0.630399091966203
C1orf52	0.0248043625713163	0.0139113548651024	0.074581425737027	507.090163036835	0.0346685140286342	0.065640831878537	0.528154702438651	0.597391966105216	0.678510649209703	0.579066018851438	0.104222797821996
BCL10	0.0181814006954908	0.0453915362181223	0.688754370304976	47.5659508860729	0.130695935017523	0.0924782695633288	1.41326103564278	0.157578986126924	0.228131484757876	0.47301875468421	0.325607864908721
BCL10-AS1	0.013566085107488	0.0622376553280095	0.827450691042873	31.4613657645628	-0.87963832897498	0.155854162431086	-5.64398355009563	1.6615995682198e-08	1.19594141761993e-07	0.399118043710382	-2.0036530535937
ZNHIT6	-0.0274377799404085	0.015867535455991	0.083777392308625	503.571979806375	-0.0392773329271962	0.043341303381577	-0.906233312399454	0.364812374406592	0.458077997585706	-0.257438311307085	-0.0662546149890329
ODF2L	-0.0217230079002706	0.0161740225688654	0.179246037491223	437.059073780242	-0.375932764591595	0.0650026617392593	-5.78334416672887	7.3230024755908e-09	5.64723603607068e-08	-0.165933037449465	-0.842392144838527
CLCA2	-0.0550854891106726	0.0862163709784306	0.522874030470223	10.3522627226206	0.139458967063632	0.152403449279705	0.915064375004295	0.360157835827909	0.453568587890994	-0.700135094554422	0.345810473886792
CLCA4	-0.0205837652442653	0.0200809383102957	0.305344308628368	325.198926242861	0.0150201521262854	0.0803594517607574	0.186912078133668	0.851729569108397	0.888494053543326	-0.147691415474718	0.0589247582297521
CLCA4-AS1	-0.0935299911945179	0.0393503225852123	0.0174609742891578	92.0432729094938	-0.303545017091133	0.12317425361149	-2.46435442627937	0.013726030787081	0.028147294930947	-1.31571077575294	-0.675506830502103
SH3GLB1	0.00605039354002956	0.0123210587942543	0.623383184430496	686.139385298567	-0.0755763128058271	0.0295543436987803	-2.55719814238156	0.0105519093962019	0.0223348536051762	0.278776337990639	-0.149939587602639
SELENOF	-0.00775686328965053	0.0163688314720463	0.635585419649378	405.75018516115	-0.295015964888705	0.0389696284869459	-7.57040742606849	3.72055487814786e-14	6.23299854586264e-13	0.0576937106262256	-0.655843647063707
HS2ST1	0.0219524723472351	0.0230037019848778	0.339930938168806	370.990594314434	-0.00112818293239412	0.0642808859121685	-0.0175508304900407	0.985997182211599	0.989732020023007	0.533401380938755	0.0216958062961337
ENSG00000267734	0.0739547917381024	0.115944167414795	0.523572425572654	5.57200800946756	-0.0701529248591852	0.182625410862569	-0.384135616877419	0.700877934361066	0.767923013968242	1.36606564885205	-0.137436314141369
LMO4	-0.131849491240541	0.0275217534100913	1.6616955080062e-06	140.75928017008	0.321797251315527	0.112491320091975	2.86064072367913	0.00422785871708447	0.00993086878348205	-1.92928491679843	0.766179706715142
LINC01364	-0.166383737803151	0.12094133012224	0.168902367829781	5.37321849595007	0.384585843774713	0.202060733717572	1.90331806036231	0.0569990556370845	0.0963480702708619	-2.48224935124716	0.910934784074414
PKN2-AS1	-0.0238181899867349	0.0315142010387103	0.44977374357211	151.197652984424	-0.626518059257575	0.0937073197187819	-6.68590309847483	2.29504858051601e-11	2.65478833817625e-10	-0.199481219119171	-1.42010048792726
ENSG00000286758	0.031701963258311	0.0479917188769653	0.508887130712976	40.8129342207939	-0.159550639303899	0.100205110057192	-1.59224054754129	0.111330665719171	0.170763047938822	0.689510816192599	-0.343537017523093
PKN2	0.00430486461904559	0.00875475139839831	0.622919053221096	1458.46453093998	0.0355060402923199	0.0262064570472721	1.35485846973793	0.17546265357202	0.249539909820672	0.250826823850933	0.106153660966747
GTF2B	0.00340443199203861	0.0202543642252313	0.866517296021199	236.892225982239	-0.0444810394599248	0.0377924540682754	-1.17698203402102	0.239202677177643	0.32403801594276	0.236409042433597	-0.0782514270244313
KYAT3	0.0120655663719471	0.0189303940395051	0.523887266156948	348.203196162564	-0.330682645498772	0.05681400669323	-5.82044225967567	5.86921166839278e-09	4.59706726736183e-08	0.375091647406245	-0.738070894221934
RBMXL1	-0.0585083666333069	0.0307670802859307	0.0572162955795219	80.7015481621431	0.217620038171564	0.0562690843840586	3.86748852507038	0.000109962001111832	0.000382352962116488	-0.754942415457145	0.526005815931872
GBP2	0.0102796693173311	0.0935753294316228	0.912524782294959	32.2485160389429	0.350909934123602	0.398479966899996	0.880621269002635	0.378522842780241	0.472073910455391	0.346495756281214	0.833297131823185
ENSG00000286548	0.0178489994617183	0.101804661087694	0.860823518231766	12.7838796025791	-1.26831764499911	0.198675812957996	-6.38385531744248	1.72684252850406e-10	1.74379190667067e-09	0.467696326123049	-2.89972831592092
LRRC8C-DT	0.00501386523649861	0.0123478825176918	0.684705414042173	835.482044166221	-0.016179470578646	0.0622881075445818	-0.259752161631588	0.795054954027984	0.844293330051575	0.262179384409708	-0.0130039731105488
LRRC8C	0.0336067488429648	0.018073904256952	0.0629694331236196	466.323636251356	-0.151803916333832	0.0466908939825526	-3.25125315421371	0.00114897500764393	0.0031272288956882	0.720010357616054	-0.325677444009929
LRRC8D	0.0124173762108231	0.00801377752312388	0.121260734084877	2812.70070419365	-0.14204665621552	0.035526633962892	-3.99831451422867	6.37951455305414e-05	0.000232163357330247	0.380724847720457	-0.303182705906685
ZNF326	0.0277901595467085	0.012355329030628	0.0244969257708616	685.943631152757	-0.206717941387351	0.0328524345483608	-6.29231727356612	3.12761393861172e-10	3.02890187078178e-09	0.626874779725464	-0.452278210700125
LINC02609	0.0102605875927435	0.0364230077969888	0.778168790071836	126.763507708459	-0.117905009923935	0.113592022419769	-1.03796910568444	0.299284438488161	0.389789621651496	0.346190218558659	-0.24752568701762
LINC02788	-0.0529415821935167	0.0956807967493905	0.580048002398039	9.04271616338922	-0.250470164479815	0.190349248199753	-1.31584530461066	0.188225969747184	0.264806323268843	-0.665806727963116	-0.553146158050696
LINC01763	-0.0573992446514417	0.0735164939095473	0.434939608323433	16.5956991170894	-0.270065871703168	0.171689968773522	-1.57298573488247	0.115722121349695	0.176182094568782	-0.737183087529582	-0.598322805653842
HFM1	-0.131437589797933	0.079277160363925	0.0973275034186543	23.6251812393179	-1.16206043521065	0.385060204454562	-3.01786687319899	0.00254560705585837	0.00636253477267451	-1.92268952610857	-2.65475912612889
CDC7	0.0346900426987327	0.0778351435765815	0.655823996234621	16.4211742149133	0.454067873535279	0.284624796763995	1.59532085291846	0.110640504780039	0.169894857647312	0.737356124034049	1.07112115231651
TGFBR3	-0.0976182758180701	0.15030912192675	0.516047483412618	8.55403697909293	-0.0971354686208492	0.484680427449905	-0.200411370295923	0.841158867667907	0.879896447099981	-1.38117263520395	-0.199642840145411
BTBD8	-0.00389110832685316	0.010727491569692	0.716811788664743	1095.58526650187	0.134336086750128	0.0452074548695916	2.97154721798965	0.00296303307229504	0.00727244575279825	0.11959241175599	0.334000001521677
ENSG00000273487	0.078696130858594	0.069832795659003	0.259775357245333	19.0657372109149	0.658224702729458	0.151289691944528	4.35075710889017	1.35668270688906e-05	5.62683911394111e-05	1.44198425621297	1.54179164270275
GLMN	0.0149336116787636	0.0215717020991725	0.488762853657823	233.036098746705	-0.265140462240157	0.0639318512433173	-4.14723580005627	3.36513438789951e-05	0.000129782139899366	0.421014961476001	-0.586967589683557
RPAP2	0.00978849994147033	0.0105086354979499	0.351609451197249	1134.2555358061	-0.0969823430943256	0.0279541638890168	-3.46933442471624	0.000521749556210841	0.0015414526584675	0.338631122673268	-0.199289819054008
RPL5	-0.0262677502388582	0.0166378754161765	0.114383696472613	384.555989868223	0.0942586961480252	0.0579458455265191	1.62666875065077	0.103807469056387	0.160871223976272	-0.238703725306114	0.241604145049243
DIPK1A	0.0224858084819123	0.00988948872360486	0.0229835558221243	1873.92742507175	-0.0627603802397465	0.0362869087040033	-1.72955984627102	0.0837089453478535	0.133900330668234	0.541941191226732	-0.120393276125119
MTF2	-0.0101003474140691	0.0146918209296895	0.491779684003985	500.500031334302	-0.17433022604343	0.0379341601337444	-4.59559999295606	4.3150579842297e-06	1.99077721298279e-05	0.0201697017804189	-0.377610407895866
TMED5	-0.0166104814564405	0.0189757640327542	0.381382166008626	306.726360119168	0.259984041216601	0.0534928899250622	4.8601606976331	1.172905064015e-06	6.04422792269369e-06	-0.0840709563268534	0.623673310899512
CCDC18	-0.0554944445443615	0.0248342589914217	0.025444125161187	259.882800565046	0.120672967914296	0.0836303639788429	1.44293247300495	0.149039494449848	0.217824079378946	-0.706683313572159	0.30250055637429
CCDC18-AS1	-0.017063658855657	0.0104667360813394	0.103043374908668	1411.29273592145	-0.190349689649974	0.0428696691853318	-4.44019497391186	8.98774120800236e-06	3.88137268464102e-05	-0.0913272601181761	-0.414542254952746
DR1	0.0346271561996631	0.0267858933643307	0.196101509635629	129.34147338314	0.00753061530240014	0.0582727066343417	0.129230573579744	0.897175204825474	0.924176590635346	0.736349181626043	0.0416581108999629
BCAR3	0.119407323511022	0.0699361925576548	0.0877523295451544	31.0670671486084	-1.33006668202879	0.201096611153927	-6.61406810585539	3.73899582834258e-11	4.20497642253547e-10	2.09385432321933	-3.04208676483666
DNTTIP2	-0.0788506313656214	0.0351445673395951	0.024857636050675	85.7620127911082	0.38678255920318	0.0805047955078469	4.80446607886209	1.55165003112309e-06	7.80510757674513e-06	-1.08066398267643	0.915999170762022
GCLM	0.0312561906561506	0.0376156080316477	0.406009367933964	88.4188656260107	-0.0982018531736724	0.123035021626768	-0.798161790645042	0.42477660749239	0.517363709264756	0.682373078457407	-0.202101321413948
ABCD3	0.0050138454467341	0.0143722379811557	0.727197210662142	622.026339502207	-0.250977190255332	0.0343130145478353	-7.31434394682661	2.58641886358642e-13	3.88629432337856e-12	0.262179067534807	-0.554315073493511
SLC44A3	0.0737914046646704	0.0923951103898679	0.424493074327872	15.2772268763317	-0.76271648219615	0.26150272473837	-2.91666743801326	0.0035379277298021	0.00849160916621913	1.36344948519859	-1.73409722645105
CNN3	0.0141739861128342	0.0216785463058473	0.513224243671038	230.671489592494	0.205578404661263	0.0771967180056749	2.66304591661722	0.00774368467133254	0.0170040232142632	0.408851791195292	0.498244601321932
CNN3-DT	-0.0432881516580506	0.0326358581139516	0.184707751525519	106.217092617871	-0.460082638583741	0.0708224620753714	-6.49628133647919	8.23296333882854e-11	8.70057575807318e-10	-0.511235417225055	-1.0363942882601
ALG14	-0.00434960579174548	0.0195929840081484	0.824315339820333	416.04417969323	-0.0547787396239123	0.047996298561925	-1.14131175247267	0.253740213176049	0.340487672890064	0.112250922752872	-0.101992115029654
TLCD4	0.00532064719608737	0.0278553931662689	0.848518080653794	152.957187021723	-0.444051472650808	0.0929870864672057	-4.77541010823492	1.79341389542214e-06	8.91862639491986e-06	0.267091595610711	-0.999435462239448
RWDD3-DT	-0.0855990674713381	0.0330425826517646	0.00958176032143809	115.347564434594	-0.192528925822466	0.0850984070631652	-2.26242690629402	0.0236710401165984	0.0451922815892704	-1.1887203477645	-0.419566344335514
RWDD3	-0.0555261104048918	0.0241384851251866	0.0214304015948599	164.860593358241	-0.180313381387504	0.0756407440154214	-2.38381290050165	0.017134311259513	0.0341904282862388	-0.707190349236821	-0.391404189230383
ENSG00000228852	-0.0979825374766095	0.0534216489556835	0.0666338977660781	40.6668072320376	0.0844141588513892	0.114870152055084	0.734865910257608	0.462421161506339	0.552290775385542	-1.38700521480404	0.21890819500279
PTBP2	0.0181445349801406	0.00549432497849343	0.000958565234035394	5108.23535423182	-0.109240601132713	0.0330270467944911	-3.3076103295719	0.00094095638812749	0.0026189254023472	0.472428458631212	-0.227550447635389
DPYD	0.00880395426649106	0.00485193868395834	0.0695972472616521	13606.6398787003	-0.189196276397934	0.0398070094086239	-4.75283823649775	2.00580824808807e-06	9.84884510361042e-06	0.322866518069348	-0.411883134593663
DPYD-AS1	-0.00676861923256233	0.0130912577629607	0.605132751712698	1342.62323019271	-0.147047939037925	0.0710494741491169	-2.06965555760912	0.0384846113569965	0.0690354720650122	0.0735175339470661	-0.31471284304622
DPYD-IT1	-0.0947313613422993	0.0944622206165969	0.315933631466165	8.56980855229109	-0.213558537166146	0.162235782813303	-1.31634669900107	0.188057703536977	0.264612166923711	-1.33494718686523	-0.468048766024908
MIR137HG	-0.039613139807443	0.105381448530256	0.70698945346609	15.3748804579578	-0.511197579751999	0.323200449150274	-1.58167348187785	0.11372412945867	0.173684511371999	-0.452390906287794	-1.15423651044139
SNX7	-0.0631566129291777	0.0500937557824403	0.207392384016581	44.2338602361182	-0.354061353925514	0.148299749573671	-2.38747101693269	0.0169647403570283	0.0339100924393628	-0.829370414907332	-0.791969008741267
AGL	0.000361755756762048	0.0211532328685082	0.986355501028321	248.121106687476	-0.155102734828865	0.0734378530773622	-2.11202708588818	0.0346841261537221	0.0630718825565191	0.187689527426952	-0.3332826587112
ENSG00000228084	-0.0482677734797453	0.0928807282266103	0.603290256677441	8.40236411691707	-0.326968420002883	0.157469883396837	-2.07638700778673	0.0378581719000777	0.0680653193392639	-0.590969421538998	-0.729507985293266
SLC35A3	0.0230890651916041	0.0157174277778379	0.141829962803714	423.251851136697	-0.245547684767359	0.0419833557965485	-5.84869122795434	4.95455822033688e-09	3.94245783774759e-08	0.5516005739701	-0.541797696432623
ENSG00000288826	0.00368639472601809	0.0270620010527629	0.891647103600036	136.767535522602	0.417743515012715	0.0855742854915587	4.88164771243019	1.05203075499369e-06	5.45207679795621e-06	0.240923846700367	0.987377670865199
MFSD14A	-0.00202648102078694	0.0137773309571217	0.883062506187665	539.438350660194	0.0154444991768895	0.035341452310808	0.437008050519935	0.662105509625248	0.734506238953798	0.149448936405724	0.0599030631690976
ENSG00000241073	-0.00355229597022768	0.0371220205355306	0.923764861452782	76.7229502924574	0.348785882141066	0.0692639729230802	5.03560317754807	4.76346461842743e-07	2.65328013300305e-06	0.125017495602136	0.828400266054982
SASS6	0.00422713348411457	0.024578878475496	0.86345139839408	167.972553087457	0.151943824932143	0.0456826445671184	3.32607331234736	0.000880787588573873	0.00246993344943996	0.249582188240068	0.374593513859387
TRMT13	0.0122489400831471	0.0123773673308167	0.32235792229711	686.816888887286	0.0304421660966494	0.0475189114652539	0.640632648306956	0.521761382486535	0.608292666290461	0.378027838306564	0.0944792234260684
LRRC39	0.0125809496854174	0.0309612131391611	0.684488756903364	115.931489689043	-0.366187212012985	0.0820290315246045	-4.46411721809915	8.03995425499211e-06	3.51986983528941e-05	0.383343996040541	-0.81992439771802
DBT	0.0331835711851354	0.0191877423442976	0.0837348309046096	291.811978459036	-0.240318086027767	0.0407073951666113	-5.90354860693418	3.55764740700307e-09	2.89007213880556e-08	0.713234411489398	-0.529741191573086
ENSG00000285530	0.0111387707379281	0.0353776078070707	0.752872736468989	105.559445853567	-0.397147941366763	0.07918808247021	-5.01524887303802	5.29648624468392e-07	2.91765494234714e-06	0.360251739933941	-0.891302375741954
RTCA-AS1	-0.0286734255196896	0.0240002067153699	0.23219809770744	198.744722943387	-0.378555775413681	0.0599503012507054	-6.31449329721637	2.71048069972049e-10	2.64987744204088e-09	-0.277223542691459	-0.848439328245482
RTCA	0.0199790631811554	0.018945758874341	0.291635694089255	267.415946256308	-0.67017430909611	0.0519629830791597	-12.8971484965591	4.67062149434359e-38	1.45873517742981e-35	0.501803034599309	-1.52074717508943
CDC14A	0.105218155130284	0.0603816250177875	0.0814118031972627	42.8266968548811	0.485652158964873	0.188871982051771	2.57132981657255	0.010130879385664	0.0215663437749834	1.86665650511354	1.14393669892508
EXTL2	-0.0599293289351696	0.0271844050457512	0.0274858199858729	131.325774423345	-0.296150167385583	0.0779985725795422	-3.79686650141671	0.000146536651725311	0.000495922221105976	-0.77769494935702	-0.6584584782575
ENSG00000273204	0.0595400826773013	0.0566939939288341	0.293625762103784	25.1983815761899	0.12074448702256	0.110785689637587	1.08989245287501	0.275760521514335	0.364361375031028	1.13525645980263	0.302665439096516
SLC30A7	-0.00731909696681871	0.0160253444277895	0.647872239123488	499.498123109552	-0.0329061396432462	0.0289737391452338	-1.1357229206179	0.256072544801595	0.342652733533745	0.0647032513349399	-0.0515662370438108
DPH5	0.00107426825411964	0.0210020456358736	0.959205477117043	244.910836871464	-0.049818869430325	0.0493167322429705	-1.01018188279143	0.312408157601728	0.403755167106644	0.199098320418126	-0.0905574520527544
DPH5-DT	-0.0267818260381153	0.0419410105642169	0.523109608147254	72.2532671596702	-0.14006335512751	0.0888262527982752	-1.57682386361152	0.114836059098307	0.175061681655137	-0.246935137944135	-0.298610332308594
ENSG00000233359	-0.121110259577493	0.0624165121103564	0.0523364287230775	96.4636293973376	-0.715182875857311	0.507897210022346	-1.40812523035093	0.15909399126876	0.229849158044821	-1.7573276930552	-1.62451154228053
COL11A1	0.345323842926369	0.171650595787226	0.0442427599831636	7.56975918740642	-1.76430980401539	0.53360186470693	-3.30641611416482	0.000944976403387358	0.00262927732981942	5.71124322917522	-4.04320646276207
RNPC3-DT	-0.0519545554332083	0.0647275399431967	0.422168168219113	22.7777935289879	0.130989249164553	0.135188451187503	0.968938160130812	0.332576044411947	0.424952879658457	-0.650002396071578	0.32628408188351
RNPC3	-0.0135998411650882	0.00974521004666875	0.16285272937041	1014.99524384898	-0.0373950481789116	0.0425651866191417	-0.878535985605076	0.379652917883578	0.473213336216061	-0.0358644027824488	-0.0619151280905614
AMY2B	0.00276977784409358	0.0216416302919545	0.898161802064194	235.183029243939	-0.719189504493211	0.0718941675704405	-10.0034471334349	1.47182600300069e-23	8.25071692066734e-22	0.226246922019222	-1.63374856791567
PRMT6	0.123213293737201	0.0491031802587934	0.0120979880142403	38.4180566835686	0.369026204508205	0.121794585115642	3.02990649508615	0.00244629461910747	0.00614207655514499	2.15479574754815	0.875063032574812
SLC25A24	-0.0600525075939291	0.0369832603070187	0.104423756155787	99.7216366160954	-0.352664634154751	0.156365505165205	-2.25538640240474	0.0241090854938474	0.0459274198885742	-0.779667293454744	-0.788748960790718
EEIG2	-0.0894575131328922	0.0622836370014421	0.15091916183711	27.4706765369927	-0.504548571841222	0.162423213427288	-3.1063821555722	0.00189391780119818	0.00487556996510982	-1.25050201192284	-1.13890764867224
HENMT1	-0.0262191894033661	0.0737328046724845	0.722142134043828	15.2900467090313	-0.805898110024204	0.157710926493801	-5.10997004418639	3.22209896133053e-07	1.85254802214566e-06	-0.237926166285519	-1.83364970297475
ENSG00000285923	0.123737452385431	0.0818909209087273	0.130787608068611	11.8850849375589	-0.681013268049859	0.146230188243932	-4.65713185647984	3.20645094790269e-06	1.51365255273463e-05	2.16318860737077	-1.54573570055867
ENSG00000290126	-0.080603733048176	0.0692721262190119	0.244593836491375	15.7068226966314	0.072223982226847	0.125893714247559	0.573690137418815	0.566177503483662	0.649553593698212	-1.10873475233018	0.19080452375939
PRPF38B	0.0260910664809048	0.0138336519899497	0.0592871735602665	561.079267426144	-0.326551467804789	0.0515468824045705	-6.33503817441023	2.37282516989638e-10	2.34070570905176e-09	0.599668799293705	-0.728546728712632
FNDC7	0.0512287822796237	0.0836055802577854	0.540045904038836	15.904766188398	-0.0947472176604401	0.207334429809899	-0.456977732773626	0.647687050566915	0.722405874269201	1.00217541760867	-0.194136880559646
STXBP3	0.00499222539702715	0.00847309007127251	0.555736559033945	1775.85162978491	-0.130628322383748	0.0322066760835041	-4.05593927312027	4.99332326463847e-05	0.000185894474028367	0.261832885997669	-0.276858468773854
AKNAD1	-0.0375311153392159	0.0344063662626592	0.275352568882921	79.4030009948041	0.387280140848462	0.0689153790569849	5.61964754671417	1.91347406770383e-08	1.36375963505053e-07	-0.419053405193211	0.91714631336762
GPSM2	0.0034790852869217	0.00933793749242521	0.709464525228313	1587.36962873172	0.0672747940037308	0.0321268310209068	2.09403765842797	0.0362566257324688	0.0655904410489117	0.23760439548437	0.179394487381071
CLCC1	0.00195266196442618	0.0141300714841832	0.890088726401508	432.571955090157	0.00331337043301569	0.031699357218139	0.104524846047027	0.916752851976662	0.938954786043229	0.213163213374813	0.0319355230316721
WDR47	-0.0438114681095743	0.0195710583764752	0.0251829630969497	253.077675501038	-0.0731572374135732	0.0520934093204381	-1.404347274788	0.160215463188577	0.231240175867983	-0.519614791743329	-0.144362564264025
TAF13	-0.0128317017743328	0.0307469194159307	0.676434909886934	99.4145935040885	0.292796867142709	0.0555159033644739	5.27410794741886	1.33403371769423e-07	8.22716844939072e-07	-0.0235649086262126	0.699321178916265
TMEM167B-DT	-0.169251016741095	0.0580290244822581	0.00353799602549362	31.1836605830057	0.614852797250285	0.136677192459129	4.49857643537819	6.84100008483303e-06	3.03736885389807e-05	-2.52816039417241	1.44180049324455
ENSG00000270066	-0.0173148790966337	0.0475269282778635	0.71562113129279	42.6795275711321	-0.122455856340584	0.174061680636473	-0.70351990106503	0.481731808962434	0.570987350145905	-0.0953498137367086	-0.258017371880925
ELAPOR1	-0.0604113840661981	0.0359831681947839	0.0931756354555933	121.724274413702	0.576609737438026	0.112539412686259	5.12362490326405	2.9971694286589e-07	1.73290886966096e-06	-0.785413645128159	1.35363356889157
SARS1	-0.00904117524068932	0.0158137486906006	0.567505733772657	388.448544615428	-0.0390360793111205	0.0516393888136446	-0.755936121784734	0.449687495447572	0.54025513775093	0.0371292303682198	-0.0656984202330995
CELSR2	0.00252496824249362	0.017191288998789	0.883230791947891	390.132187127059	0.410557937674572	0.0792473219866398	5.18071686692186	2.21034780168407e-07	1.30692978537709e-06	0.222327015944221	0.970811782656604
PSRC1	-0.00632073558334319	0.0150835651296628	0.675181160196789	464.900043902141	-0.0454175222656886	0.077951309405917	-0.582639632506816	0.560135919512033	0.643889400740418	0.0806890738948187	-0.080410428137286
MYBPHL	0.0366451546690908	0.0449858912525267	0.415305795237407	44.4885284468117	0.0517278374998819	0.113941127213751	0.453987412313744	0.64983788682551	0.724158307778157	0.768661494574362	0.143551975178257
SORT1	0.00321527344372691	0.00481166812054951	0.503990441941374	7514.47252445479	0.283468576023608	0.039857436821779	7.11206235591933	1.1432158509231e-12	1.58941536030564e-11	0.233380224373279	0.677815401358771
PSMA5	0.0129601755010045	0.0224816147608463	0.564291559226705	179.262473110858	-0.0689140369152056	0.0468084121852368	-1.47225752162858	0.140951349487655	0.207879172151032	0.389416182623918	-0.134580137355963
ATXN7L2	-0.0820936053979576	0.0625332901592573	0.189250877851396	17.9455452786951	0.257785683558882	0.132437779160046	1.94646637231328	0.0515987435625445	0.0884419859769604	-1.13259067806477	0.618605138157573
CYB561D1	-0.0903810548021851	0.0305494400306843	0.00309122628369428	100.400895970054	0.495648589185954	0.0664106335539633	7.46339196995019	8.43230168755533e-14	1.34562916528597e-12	-1.26528981671611	1.16698282837781
GPR61	-0.282931899274843	0.138920452927499	0.0416854468884648	4.20566889986238	0.0576599494945733	0.289471885126234	0.199190154406286	0.842114000753724	0.880579569124873	-4.34842552733344	0.157228079340866
ENSG00000290117	-0.0119808286611903	0.0732700950234202	0.870112221606128	12.2631935485267	0.218260319371902	0.145747315985831	1.4975254802848	0.134256580645338	0.199502769370176	-0.00994067712767741	0.527481943219593
GNAI3	0.000787463631955641	0.0198071797513988	0.968287277283716	259.05332483705	0.0195369355649636	0.0455122529835143	0.42926759903625	0.667728493427983	0.738822758907789	0.194505987546329	0.0693379130795913
AMPD2	-0.0315844779266285	0.0430666692082208	0.463323238543943	45.2063432379509	0.634567242514374	0.135906220871827	4.66915523398177	3.02440790214659e-06	1.43429756530759e-05	-0.323835489036812	1.48725088379365
GSTM4	-0.0760699387411896	0.0508291038186195	0.134501970135166	31.3487441377299	0.188515735021767	0.130945662377744	1.43964856566191	0.149966852007823	0.218978146737087	-1.03613936501445	0.458907709589147
GSTM2	0.0377149028455546	0.115938798151221	0.744953953798663	6.68495744234053	-0.0362022017055742	0.36503690753714	-0.0991740861213899	0.921000049685831	0.942280834688809	0.785790366760076	-0.0591650969660711
GSTM3	-0.0265384662169836	0.128748532138013	0.83669220898758	4.86988342091517	-0.637889454879962	0.471239194565467	-1.35364261342515	0.175850424714158	0.25001007382951	-0.243038445841249	-1.44631651202545
CSF1	-0.0399448821280324	0.0232576203592169	0.0858884889729287	221.048490148324	0.320827088429416	0.0911259469660849	3.52069963727039	0.000430409859692733	0.00129723736791761	-0.457702784291411	0.763943058334763
AHCYL1	-0.0123383148437434	0.0153426963601425	0.421292075966201	412.733049133735	0.256542138717421	0.0519647595006805	4.93684837921864	7.93951477737497e-07	4.22458513709426e-06	-0.0156647673984862	0.615738225193367
STRIP1	0.0110008051958863	0.0242074396373265	0.649512871518805	151.378563947098	0.000628118203452549	0.0445898076569767	0.014086586968138	0.988760901444286	0.991709379875018	0.358042627371133	0.0257448460472782
ENSG00000258634	0.0220359472023094	0.0544243977835552	0.685557656357438	24.5279846683111	-0.0653261643609241	0.119985414679796	-0.544450877927619	0.586131242645539	0.667802451558235	0.534737985342247	-0.126308527039362
ALX3	-0.111318312808843	0.10617946485031	0.294455386454106	5.4138373623197	-0.0114383274538226	0.191421359175054	-0.0597547081637967	0.952350998727101	0.965041655141193	-1.60053845205462	-0.00207357137792048
RBM15-AS1	0.0438953009664407	0.0455501216185197	0.335211231500078	47.9074420838059	-0.0319165371841937	0.0932144307804184	-0.342399099763622	0.732050565885086	0.792741279012454	0.884751273446943	-0.0492847719734129
RBM15	0.0122532276471154	0.0263756758184578	0.642242680706673	134.52784393836	0.457295613016104	0.0510558967317431	8.95676390562323	3.34346573341418e-19	1.12025317389682e-17	0.378096491038876	1.0785624989042
LAMTOR5-AS1	0.0406018153932859	0.0189454213759637	0.0321055659253121	298.636277105709	0.387853693969279	0.0439371629038342	8.82746332115662	1.07076471408215e-18	3.34422765166015e-17	0.832015784226907	0.918468603342945
SLC16A4	0.0247904257946244	0.0361727852979326	0.493133422946407	98.6781757961801	0.75644985150787	0.101959533272765	7.41911842107196	1.1790246072344e-13	1.85108980076569e-12	0.578842862344244	1.76824343041065
SLC16A4-AS1	0.0106705348296519	0.0402920871890652	0.791140781140138	53.9340659138894	0.691268418347991	0.105624626748355	6.5445761999699	5.96643370585625e-11	6.48154816865999e-10	0.35275431838924	1.61797181211343
LAMTOR5	-0.017505656736554	0.0325280583325411	0.590459019112338	99.7054244462875	0.183107095555323	0.0685224099498978	2.67222206120899	0.00753507665471827	0.0166043203592066	-0.098404556789311	0.44643843780411
KCNA2	0.1311257910085	0.0511162059226659	0.0103101816291792	37.9580908625551	0.93596034611932	0.351459151920552	2.66307006377485	0.00774312899184115	0.0170040232142632	2.28149113008004	2.18209337538548
ENSG00000232811	-0.0869939996646835	0.105942256893239	0.411563437777921	7.66468397248346	-0.0693261172382829	0.189952744937233	-0.36496507202984	0.715137478989785	0.778991106933827	-1.21105608600014	-0.135530162140864
LRIF1	-0.0471565019161219	0.0277016567004556	0.0886993361333027	147.721072092014	0.165732931012173	0.079406336149777	2.0871499561391	0.0368745815114479	0.066570647257971	-0.573175674378947	0.406383414526893
DRAM2	0.00535861511501552	0.0191706216713879	0.779844072747058	256.538646955078	-0.0979271687908173	0.0476349194498556	-2.05578533399019	0.03980321229009	0.0710220549840516	0.267699540213737	-0.201468054166949
CEPT1	-0.0214823036799577	0.0158594474116321	0.175563200388394	408.590248699012	-0.107122393185166	0.0381654092895396	-2.8067927261696	0.00500374267123361	0.0115242901395675	-0.162078866986722	-0.222667054915452
OVGP1	0.00547339380028099	0.0642225976003189	0.932082232039898	20.0917050433146	-0.522942455031444	0.151127099342671	-3.46028248610599	0.000539608985617991	0.00158777946811216	0.269537383430311	-1.18131356796193
ENSG00000243960	0.0913247282130214	0.0752693517984546	0.225012991661035	12.0304300559551	-0.298320853560059	0.129097753822848	-2.31081366426735	0.0208431494326231	0.0404252613643084	1.6441941171205	-0.6634628561676
WDR77	0.0173045759381529	0.053332988818811	0.745587609707488	25.1838235790108	-0.399466458918561	0.109964677108651	-3.6326797788336	0.000280493021967957	0.000886376570987541	0.458978983896887	-0.896647569421644
ATP5PB	-0.0881267633323007	0.0243235777771256	0.000291092814971246	159.92492895994	-0.14930253859158	0.0548732104306564	-2.72086392284729	0.00651115582712179	0.0145719917359386	-1.22919396602287	-0.319910677876101
C1orf162	0.0727990745450745	0.0660324198015255	0.270255336308922	19.8123068567351	-0.429807743257736	0.184233431091148	-2.33295195509381	0.0196506670744778	0.0384311939094953	1.34756023559895	-0.966597456649197
TMIGD3	0.0811707694517974	0.0344950156478039	0.0186168308839046	113.702962448472	-0.601299291658899	0.193957777672173	-3.10015560538755	0.00193419000231957	0.0049697345586263	1.48160831830666	-1.36196023487054
RAP1A	0.00971577482554292	0.00890271943532318	0.275129182696688	1856.01726237707	-0.210203358830224	0.0366332289297021	-5.73805162612329	9.57719250398245e-09	7.22939563636828e-08	0.337466643739984	-0.460313617321165
INKA2	-0.0616475514621094	0.0222377807813763	0.0055679003317938	251.728027475408	-0.0607537892359056	0.0745541898890528	-0.814894365109672	0.415132778905755	0.507810344318202	-0.805207231871822	-0.115767209118151
DDX20	-0.0213960918511216	0.0545070317724729	0.694660595888159	27.7418206018162	0.091380592220258	0.135824104041773	0.672786269159954	0.501083274418236	0.588856176145599	-0.160698437994626	0.234968860829697
KCND3	-0.0268729726991824	0.074497510024458	0.718306455063726	58.4022565381477	-0.548277288632012	0.40542750295625	-1.35234359937139	0.176265422991107	0.250498273187167	-0.248394583766921	-1.23972140375023
CTTNBP2NL	0.00280847522246905	0.0225182783218082	0.900745379768908	250.515248313793	-0.0929734074810717	0.0665859132216867	-1.39629244359137	0.162626448365358	0.234131471374837	0.226866546770822	-0.19004747483038
WNT2B	0.0200634298017723	0.0292640610750603	0.492965607242135	136.437545773904	-0.0740290359932673	0.0725524159083091	-1.02035245920445	0.307561332114485	0.398590863764327	0.503153918006342	-0.146372440037675
ST7L	-0.0322591519395471	0.0128400753623175	0.0119919791673325	714.512781630448	0.0566702798041279	0.0276952024754619	2.04621287222356	0.0407354314329207	0.0723312381484044	-0.334638409937791	0.154946459272799
CAPZA1	-0.0114747106924824	0.0125261484045089	0.359635125233871	600.195817186971	-0.188991668560717	0.0307705652614734	-6.14196284516574	8.15079258971529e-10	7.38639183389225e-09	-0.00183668575136407	-0.411411424333176
RHOC	-0.0654207879371044	0.0929459967364684	0.481521178884197	12.1505124446771	-0.265713336160723	0.208599953833626	-1.27379383972754	0.202736488946116	0.28208919583672	-0.86562452140655	-0.588288313806216
SLC16A1	-0.0202089711171298	0.0226395875798994	0.372050708986511	245.146164040095	-0.314009189934689	0.0836257637376821	-3.75493359821114	0.000173387439591689	0.000575872829179384	-0.141690189353557	-0.699631310604987
SLC16A1-AS1	0.00821868021129328	0.0124911186084749	0.510562609489212	966.224746556096	-0.169312749429996	0.0457496169273133	-3.70085611206318	0.000214873298733642	0.000697759746537577	0.313495074672047	-0.366042937008571
ENSG00000287807	-0.0159123198138996	0.0347904762345002	0.647400998568782	83.2675237846692	-0.196380033611709	0.0940220814578503	-2.08865864876375	0.0367384616922816	0.0663797205576451	-0.0728919500867299	-0.428444826622135
LRIG2-DT	0.01533948261464	0.021235630723779	0.470081497119764	250.037835232525	-0.0888554410071846	0.0631053550401221	-1.40804914179931	0.159116519104773	0.229862717365365	0.427513791329119	-0.180553766942632
LRIG2	0.0340269020112502	0.0134078317684221	0.0111539672686331	560.745672695798	-0.271409966840837	0.0292938147720942	-9.26509466084926	1.9490436568662e-20	7.69498274460267e-19	0.726737875434101	-0.601421530884193
MAGI3	-0.0241775114512925	0.0624820125582303	0.69879207852111	56.6201955777078	-0.65221619295207	0.182834571603212	-3.56724763392949	0.000360750532635046	0.00110849030495203	-0.205234696035893	-1.47934588880726
PHTF1	-0.21169840525049	0.0490730908381955	1.60369958727741e-05	32.4410054525715	-0.830863717318105	0.160159578372851	-5.18772417959202	2.12879584743666e-07	1.26255135204026e-06	-3.20783053373571	-1.89120631116754
RSBN1	-0.019442417952051	0.0185440129380748	0.294432628919998	303.358954181894	0.140582821532681	0.035350093350652	3.97687270973186	6.98275183742911e-05	0.000252592201937198	-0.129416093938324	0.348401448365373
PTPN22	0.101926493603968	0.0847104200891026	0.228885616804472	13.281323061429	-0.214279765476008	0.119018649291153	-1.80038814717028	0.0717993710714132	0.117427622969798	1.81395022264128	-0.469711511687755
AP4B1-AS1	-0.104180084850631	0.051639842905358	0.0436500199792828	36.4124830377313	0.0526949676051508	0.117510271873684	0.448428607686268	0.653843899407045	0.727139937726789	-1.48624071636427	0.145781631676699
BCL2L15	0.0554004246643792	0.0732629999024482	0.449537932347075	13.2197528262828	-0.374000660344625	0.115541266825154	-3.23694443224855	0.00120816934958288	0.0032755978800503	1.06897200654905	-0.837937802277526
AP4B1	0.00527558173862612	0.0316268712414301	0.867521954756258	83.2228133688833	-0.19585205626658	0.087030476234022	-2.25038474729175	0.0244245323889525	0.0464432563038465	0.266370004793519	-0.427227608677845
DCLRE1B	0.107615115449141	0.0806482007929235	0.182080288332344	10.4945095150154	-0.260056384358869	0.152488352141339	-1.70541802509497	0.088116488946948	0.139889025295645	1.90503677800324	-0.575246573840036
HIPK1-AS1	0.00612146225908609	0.0535704875317253	0.909024315919969	31.1038368416444	-0.25695048837789	0.0790550690710509	-3.25027213810863	0.00115294621042606	0.00313754927965641	0.279914294597535	-0.568086129635324
HIPK1	-0.00557026170964386	0.0198609584519623	0.779122396587833	237.984754334942	0.0793308964515794	0.046343005997018	1.71182025733687	0.0869297977140567	0.138407115340815	0.0927057067287313	0.207189059199575
TRIM33	0.0224218931309881	0.0113555014273726	0.048320360393549	840.487659652537	-0.204997579759357	0.0244605012413615	-8.38075956565912	5.25872251412796e-17	1.32338211182875e-15	0.540917774780905	-0.448312027181867
BCAS2	-0.0280503875335987	0.027820159286195	0.313322177851277	149.081877504559	0.136830503989692	0.0663027302289446	2.06372352265456	0.039043937762131	0.0699169111763768	-0.267247420959826	0.339750720662486
DENND2C	-0.000989325698609255	0.0561609941108126	0.98594528304035	37.4876261305856	-0.168049628119579	0.112909104585045	-1.48836206554983	0.136655435043061	0.202448209292152	0.166055929846965	-0.363130891749355
NRAS	-0.0300860335991032	0.0342001283809955	0.379018986959128	71.3057125751438	-0.242183199431584	0.0748742789314215	-3.23453130885444	0.00121842561073447	0.00329982408357787	-0.29984230827867	-0.53404109103697
CSDE1	0.0213899205245216	0.0115412835665957	0.0638336656635911	729.12623766356	-0.0320740877829528	0.026344802220401	-1.21747309069245	0.223424268680022	0.30634136557021	0.524393767295559	-0.0496479947853625
SIKE1	-0.00289179397588228	0.0273269759755661	0.915723618362491	117.475422001608	0.15472186475965	0.0489435635889746	3.16123006610216	0.0015710435705616	0.00413072039223126	0.13559349328876	0.380998106706397
CASQ2	0.0946816261954307	0.104408020783276	0.3644901138524	9.96109027149145	-1.19334246694036	0.191889298452643	-6.21891098963432	5.00617179119147e-10	4.68976671815419e-09	1.69794496965408	-2.72687784619629
NHLH2	0.0833936191217469	0.0445174482191513	0.0610298116403963	39.6104791692108	-0.383256572083659	0.0924784442226226	-4.144280056886	3.40882947703982e-05	0.000131206926834125	1.51720072100697	-0.859276713811263
LINC01649	-0.0694445520350253	0.0894919654149536	0.437756989803943	13.523339109913	-1.0362992922017	0.147583881749157	-7.02176470709085	2.19083264362183e-12	2.93621938214145e-11	-0.930053274317896	-2.36482486781781
SLC22A15	-0.013550112769716	0.007878461853233	0.085451861396425	2671.41815202049	-0.319155394917169	0.0431169584048421	-7.40208508959498	1.3406254679804e-13	2.08052701286399e-12	-0.0350681487227815	-0.711495556500128
ENSG00000237993	-0.0037811892982727	0.0535016006017797	0.943656958542922	38.4448654029594	-0.0923345428763168	0.0889291234938465	-1.0382936348485	0.299133371150428	0.389693059032826	0.121352441857239	-0.188574613413021
MAB21L3	-0.0256104144874358	0.0583600195870172	0.66078115616095	23.0756525904084	-0.285943235068315	0.118802781036315	-2.4068732446668	0.0160897532498769	0.0323422347247841	-0.228178425691739	-0.63492704970784
ATP1A1	-0.0298675741742187	0.0138161195723076	0.0306342268531467	580.844929713567	-0.00907209893598451	0.0634674215890535	-0.142941035082938	0.886336750003035	0.915816728159336	-0.296344322819157	0.00338161687736685
ATP1A1-AS1	-0.00825570140275999	0.016526549340529	0.617397781269814	418.30605708804	0.0771900058202452	0.0493457021628515	1.564270087099	0.117754153831268	0.178792953692646	0.0497062847359011	0.202253373005336
CD58	-0.238425886853099	0.0975020054498274	0.0144714273855205	10.5201974345788	0.519642384590421	0.273765789721977	1.89812753857282	0.0576792832783357	0.0972441357757944	-3.63579257778467	1.22229898651869
TTF2	-0.0208316321988648	0.0207371319815654	0.315110185773573	249.822194971186	-0.229464111369217	0.0645446404503544	-3.55512262161741	0.00037780285119018	0.00115459931282828	-0.151660276069958	-0.504718048358412
TRIM45	0.00957836042482095	0.0703184802106487	0.891652119599405	15.3823672377782	-0.706384663578508	0.136311420051383	-5.18213854211359	2.19356179111576e-07	1.29744321023384e-06	0.33526635608516	-1.60422782752981
ENSG00000271427	0.0355421904535497	0.0886035386067883	0.688318988636996	10.3591973793558	0.0875167218360721	0.148581809238888	0.589013704196882	0.555852080572823	0.640058785253714	0.751000765171793	0.226060955198071
MAN1A2	0.0121200317400326	0.0115500545575374	0.294017778915413	1052.87630898179	-0.0370876437819709	0.0316986952550222	-1.17000537352069	0.241998806398563	0.327344093109889	0.375963750158099	-0.0612064269472979
GDAP2	-0.00493322303139371	0.0202822074537967	0.807827926372326	275.526164104686	-0.046544168725683	0.0346175149233332	-1.34452657357882	0.178778169265661	0.253536340991442	0.102906008385868	-0.0830078393721221
WDR3	-0.0174485830868345	0.0377066391169346	0.643546695412464	67.8442907786564	0.0126818070888531	0.0690174841026787	0.18374774528127	0.854211351232743	0.89040804178203	-0.0974906900749506	0.0535338535521834
SPAG17	-0.138146423146616	0.133685241202914	0.301430411232423	5.00306525614482	-0.413414550457516	0.314438677731028	-1.3147700322387	0.188587201898093	0.26517312965673	-2.03011176946748	-0.928804000879286
WARS2	-0.0501490142187535	0.030479109978436	0.09989623008868	154.205944277814	-0.341781658009025	0.0597759354369221	-5.71771324883216	1.07967137589114e-08	8.06640425644427e-08	-0.6210919614769	-0.763658956505342
WARS2-IT1	-0.00579122822106854	0.121603681349383	0.962016071615783	5.4723437917652	-0.307746585746563	0.194689264349761	-1.58070650055821	0.113945161348517	0.173963670182453	0.0891675776486444	-0.68519327786342
WARS2-AS1	-9.71805712229036e-05	0.0176801275902491	0.995614370623013	662.72260184077	0.304706968396047	0.0663523078722591	4.59225877994578	4.38474185424161e-06	2.01919786810652e-05	0.180341011321581	0.726779154334401
ENSG00000227712	-0.0762973758247613	0.0568182211649229	0.179326092609075	29.0621767958405	0.345651525526312	0.140315284027455	2.46339183875849	0.0137629413744094	0.028213061959496	-1.03978110128519	0.821174207682431
ZNF697	-0.12158062010583	0.101492643638783	0.230946043606754	9.08074346704445	1.24516570770979	0.323957770046264	3.84360500917131	0.000121240086665624	0.000418077507054765	-1.76485913414418	2.8949465272701
PHGDH	-0.0444709152437029	0.0203724502489042	0.0290435597641142	322.688184411257	0.704399748080309	0.0755070932755512	9.32892152939478	1.06953603954564e-20	4.3911233172895e-19	-0.530173898944672	1.64824525155177
SEC22B	0.0106714874317115	0.0184992547637983	0.564033766077368	269.502116356387	0.260829580860062	0.0324196684072745	8.04541174151973	8.59559313109298e-16	1.83561567598066e-14	0.352769571510752	0.625622648377959
ENSG00000290569	-0.0620293758796622	0.0304193020700049	0.0414355314165529	100.116868940183	0.316021973570205	0.267514364967388	1.18132711717642	0.23747279881642	0.322143740890342	-0.811321027426273	0.752865173866856
NBPF8	-0.0395888675805071	0.0701308664971482	0.572413963766089	16.5106911152262	-0.319407168121729	0.219552818124942	-1.45480787197167	0.145722458279087	0.213887696819506	-0.45200225792924	-0.712076003493375
ENSG00000290999	0.0340605717121116	0.030920468094007	0.270655525926114	118.754112143288	0.128033012464413	0.112334941820178	1.13974343503346	0.254393205719974	0.341099435615324	0.727276996710748	0.319468667562838
NBPF26	-0.0208764956188237	0.11155810280773	0.851554294515774	8.10349621754162	-0.325517203124392	0.297780546390137	-1.09314462301347	0.274330306373935	0.362827968729592	-0.152378631850504	-0.726162297752212
ENSG00000234998	0.0884650487520414	0.112322058452279	0.430929696208846	6.62922523514766	0.772888485146845	0.213550295890308	3.61923396979906	0.000295476397140332	0.000927973098578634	1.59840475747779	1.80614164712314
H2BP1	0.0282636009405827	0.0973541902112384	0.771573541998968	8.49272110984363	0.954292494026841	0.241427304402135	3.95271154764383	7.72705636762108e-05	0.000276938966946092	0.63445555181886	2.22435696793599
SRGAP2C	-0.0132570386423703	0.0203406829305307	0.514562507837907	247.605794057795	0.250585280345144	0.0678369746987814	3.69393360269714	0.000220811481703953	0.000715448835680279	-0.0303754281566769	0.602005069842614
SRGAP2-AS1	-0.0525963295666565	0.0749590999282372	0.482886834203106	16.0438919868819	0.0496024617610171	0.136291203150528	0.363944705266365	0.715899300538702	0.779585542924262	-0.660278522122355	0.138652057574643
LINC02798	-0.0384684266644439	0.0456240514654987	0.399138335627488	84.0315205544847	0.151372383232505	0.196132526704346	0.771786229321799	0.440241049084282	0.531828702064103	-0.434061690546053	0.373276091630322
ENSG00000290735	-0.0422314395194193	0.102410350164852	0.680064789123996	6.99192235501346	0.409526902430832	0.249977304098933	1.63825633653827	0.1013682319555	0.157695670853197	-0.494315278861706	0.968434796955503
H3-7	-0.136064180452883	0.0641482904776185	0.0339143827790624	22.0845299307959	0.875281030851981	0.138828711578411	6.30475512522218	2.88649891838627e-10	2.8140950993632e-09	-1.99677077413297	2.04220110146103
NBPF15	-0.0582883243255867	0.0480119210279954	0.224732992980615	35.3090090968062	-0.413983832536895	0.166397206542838	-2.4879253752996	0.0128490691198422	0.0265669959695047	-0.751419084782398	-0.930116444242199
SRGAP2B	0.0789065807438883	0.0468435021633642	0.0920904328519782	40.9167671133469	0.348085639495491	0.173825889809186	2.00249594509537	0.0452314187806461	0.0791176632136713	1.4453539924425	0.826785901496699
LINC01145	0.0112771679277037	0.0992593375211848	0.909544447286029	8.35255532379082	0.589290008672005	0.308184692369715	1.91213263754535	0.0558591835661715	0.094692307039461	0.362467764066242	1.38286712185909
NBPF20	-0.0120646907835801	0.0506374625601127	0.811682369468297	32.6428352614947	-0.00366281890344038	0.129893676469167	-0.028198592903095	0.977503759479933	0.98357730717432	-0.0112834824787342	0.0158523654465097
NBPF25P	0.0468707453539733	0.0938755713092865	0.617578015062076	7.87882936471447	-0.542572269723945	0.249177269797308	-2.1774549105755	0.0294466425204519	0.0547138826816852	0.932394268061076	-1.2265688481501
GPR89A	0.0076258276071053	0.0257999546429748	0.767554490074396	146.963389326631	0.0838342038258442	0.0705490417534385	1.18831102084754	0.234710897347647	0.318916531588746	0.304002283092189	0.217571145846254
PDZK1	0.066928582525394	0.0665636962923601	0.314664927912228	22.9616979881565	-0.109458754652366	0.133023764275284	-0.822851129260246	0.410592656861363	0.503637011961291	1.25356156405669	-0.228053386598928
CD160	0.0346115715333002	0.110088810072127	0.753219672939134	6.27596358623907	0.395124622421094	0.180016174515429	2.19493955742976	0.0281679337583035	0.0526849707445971	0.736099639010256	0.935231263076085
RNF115	0.0101363990709085	0.0127577037408714	0.426886006297489	703.502007399049	-0.270582182713356	0.0315172873888451	-8.58519895367402	9.06793610404718e-18	2.48197499937066e-16	0.34420170447259	-0.599513127610331
POLR3C	0.00420088192760676	0.0251921524126693	0.867563934811449	156.508716283702	0.0112346465845235	0.0469008893350535	0.239540161046088	0.810686758701145	0.856731807231603	0.249161846737282	0.0501975177218861
NUDT17	0.0447236728343961	0.0668915860950646	0.503751069675654	19.5370195860757	0.843865505794426	0.140521735457211	6.00523116974587	1.91059487248136e-09	1.62372712923707e-08	0.898015213653275	1.96977462107855
PIAS3	0.042014191927644	0.0392364014602318	0.284261049077222	49.3916561642326	-0.178479659058529	0.098768154991454	-1.80705672869937	0.0707534345475269	0.115979566103845	0.854630842300755	-0.387176659878473
ITGA10	-0.00879844219213453	0.0973878789262815	0.928013597826123	9.96200894318955	1.06707394272432	0.258570410254279	4.12682155578031	3.67811576174255e-05	0.000140551113552277	0.0410158865508809	2.48436737255695
PEX11B	-0.0222414669687465	0.0346817948717174	0.521327191418188	70.3010692501852	-0.439399932377905	0.0674396865627095	-6.51545039387638	7.24718712690888e-11	7.76674649813948e-10	-0.174234635258029	-0.988711634141508
RBM8A	-0.0432685182412211	0.0243534684435562	0.0756195668074008	153.336809425963	0.194881630543799	0.0575250333595309	3.38777083927601	0.00070463110020135	0.00201867288165792	-0.510921045773118	0.473583873883667
LIX1L-AS1	-0.0402685051424295	0.039534059662308	0.308403572731369	64.5698377582677	0.143323741841783	0.089187898603717	1.60698641952093	0.108057347229259	0.166586426006147	-0.462884655475605	0.354720464540763
LIX1L	0.00663138592071368	0.0325242782537172	0.838439199626191	91.1764684530597	0.212395882710574	0.0782855532231231	2.71309167484862	0.00666586626857355	0.0148839526410509	0.28807922295793	0.51396186020243
ANKRD34A	0.0231602523329003	0.0967599640020277	0.810828147946025	6.88124196962711	0.696532877660723	0.215915846876988	3.22594606989432	0.00125557013011641	0.00338992305892805	0.552740426761025	1.63010868579099
POLR3GL	0.0196504573871452	0.0376520474786145	0.601742661831877	63.0328928186417	-0.0131531343571024	0.0629105944950715	-0.20907661837678	0.834388427167924	0.874749960508721	0.496541378848054	-0.00602694883421293
TXNIP	-0.0168986320042409	0.0151156731570656	0.263586506340896	901.382007627921	-0.158653852287885	0.12759875983386	-1.24338083296781	0.213727529912261	0.295221489351243	-0.088684840240946	-0.341469532510392
HJV	0.168212178280135	0.131944759555533	0.202355895877675	7.37617361191689	0.43996444666039	0.246904024389836	1.78192497164701	0.074761467698868	0.121330432407275	2.87532059516556	1.03860660519344
LINC01719	0.00093633208481472	0.0475309069251664	0.984283140266741	34.7457479584333	0.141712110043161	0.118424322189092	1.19664700142327	0.231444172432402	0.315138853705155	0.196889678173349	0.351004950678338
NOTCH2NLA	-0.0431570994692072	0.125031009975475	0.729965694546965	5.53737511003961	-0.881925336037365	0.316017485300514	-2.79074854101413	0.00525863091071552	0.0120226738076359	-0.509137001689749	-2.00892560185877
ENSG00000290578	-0.0549461925483583	0.0568019823620704	0.333379698617758	25.9945178373178	0.0576889271113263	0.121917076053895	0.473181681996902	0.636083565404003	0.712416851877306	-0.697904669614902	0.157294885379837
ENSG00000287978	-0.153555802409099	0.0750937138937137	0.0408690949901051	14.2893393218703	1.41772542682008	0.206127156058158	6.87791678656876	6.07341272634375e-12	7.64201356717641e-11	-2.27684767765175	3.29277190462892
ENSG00000291242	0.00133890581688177	0.0157242368389645	0.932142795094189	430.839174883099	-0.406937045664182	0.0856489438900835	-4.75122082283255	2.02192175087427e-06	9.91682877812424e-06	0.203335713000626	-0.913870528560031
ENSG00000289321	-0.0331362155261823	0.0235245281664921	0.158958947889556	164.322590518476	-0.294833358705831	0.0711580960570885	-4.14335648426137	3.4225928910854e-05	0.000131678727815846	-0.348682004874198	-0.655422660207767
ENSG00000290557	-0.028985973871308	0.0379426952628856	0.444902508090798	63.9429644483006	-0.459308219479774	0.0807308026961481	-5.68938006486202	1.27501403482771e-08	9.38947177647859e-08	-0.282228085708699	-1.03460891462912
ENSG00000291243	0.0253783540466026	0.0622061251115652	0.683294269691729	20.1936487470678	-0.568247283516398	0.137318756512479	-4.13816217061912	3.50098888723433e-05	0.000134369751234866	0.588256804900141	-1.28576094757712
NBPF12	-0.00090277789646679	0.0161213392259914	0.955342652167041	374.386156727876	-0.241171180847361	0.0632055895459771	-3.81566223145388	0.000135818186699893	0.000462962402140154	0.167441738463861	-0.531707947026083
PRKAB2	-0.0218086923287642	0.0216161401053526	0.313018854733494	196.281004652973	-0.0248905852882814	0.0476215965497398	-0.522674313581311	0.601200916242252	0.681792984921255	-0.167305021675533	-0.0330868899954659
ENSG00000237188	-0.00729478630596921	0.0185377576513525	0.693943106766629	435.862185454304	-0.0945098541625281	0.0637022118693266	-1.48361966388856	0.137909849683099	0.203926553175296	0.0650925150996306	-0.193589654221918
FMO5	0.0318334806112192	0.0206418660631805	0.123029769254177	416.326644198195	0.113871808598354	0.0998086507961015	1.14090119133041	0.253911043622434	0.340638502182739	0.691616679962907	0.286820919288112
CHD1L	0.0409354924286557	0.0397975844181367	0.303671256000062	43.551508559645	-0.196758234692098	0.0851528458320131	-2.31064778598542	0.0208523174833073	0.0404376353013688	0.837358641000032	-0.429316744983496
LINC00624	-0.0606090636996761	0.0208937605198711	0.00372186166048028	298.635150881207	-0.0223594498207133	0.0864482736710241	-0.258645417325526	0.795908837316865	0.845097472357453	-0.788578903317014	-0.027251519332351
BCL9	-0.0344119345096262	0.0252887768163224	0.173589814382365	213.183212247157	0.258440906347674	0.0621932469124223	4.15544965374776	3.24648429901543e-05	0.000125649502964771	-0.369108894017895	0.620115712320241
ENSG00000289419	-0.0111635386936203	0.065386021539782	0.864433868941519	16.8467993843969	0.112990169139062	0.125510238708691	0.900246627697937	0.367989017274722	0.461238921609207	0.00314581902270518	0.284788355997006
ACP6	-0.0305793474080506	0.0319411668269838	0.338383180582811	104.134464048213	0.61315121495849	0.0865395691033758	7.0852122481226	1.38831356454452e-12	1.91344399084978e-11	-0.307741278678265	1.4378776042828
GPR89B	-0.0166647077761216	0.0221963294163597	0.452781065792927	222.303000378968	0.141519124453153	0.0682351253734368	2.07399229764213	0.0380800262016817	0.0683938856302539	-0.0849392314212683	0.350560034764211
ENSG00000290705	-0.0980371151421961	0.0527698390706841	0.063193899671531	38.3256275070955	-0.468063808403562	0.119616286442984	-3.91304413740236	9.11398681423507e-05	0.000321767519945441	-1.38787911567024	-1.05479436396552
NBPF11	-0.0313594621540823	0.0231859317671862	0.17620867055416	158.828561413394	-0.406846540490415	0.068193732601616	-5.96604005924107	2.43080629488608e-09	2.0322563144148e-08	-0.320232522943937	-0.913661874680132
LINC02805	-0.025587550590052	0.0914976513733688	0.779744093707707	8.82728587995989	-0.832516105533748	0.181337881834257	-4.59096630617241	4.41198564862645e-06	2.03067444722307e-05	-0.227812327590736	-1.89501578633834
ENSG00000227733	0.0139368099289875	0.0235443615682631	0.553891889446299	184.901078310585	-0.57803007821202	0.0838593593213405	-6.89285111274304	5.46851023970624e-12	6.92071230770348e-11	0.405054111864786	-1.30831455401248
LINC01138	-0.00176075279618019	0.0196014003314387	0.928423970031617	317.487970666558	-0.360027120777436	0.115539892756168	-3.11604167347832	0.00183296367068231	0.00473538177256035	0.153703792731323	-0.805722702021119
ENSG00000291232	-0.0172496127718726	0.0448622897601588	0.700606865856016	42.6799489151926	-0.115599594814802	0.114413732976085	-1.01036468095106	0.312320602775147	0.403701673382405	-0.0943047654164958	-0.242210700180088
PDE4DIP	-0.0150373152685475	0.012108917542508	0.21429629881192	701.152414162131	0.208763187180116	0.0735797732003007	2.83723607861383	0.00455059510242489	0.0106077446809824	-0.0588813246432738	0.505586913385841
NBPF9	0.00801571775009036	0.0413980732776034	0.846469222374835	46.5010487183927	-0.0491519610200079	0.117046958933033	-0.419933687026671	0.674533897678813	0.745174195957708	0.310245227527708	-0.0890199374383002
ENSG00000274265	-0.00239461648942594	0.0134756862708582	0.858959340631886	603.399073364763	0.234332968396723	0.0632905170983215	3.70249729564839	0.000213487636985792	0.000694033228788385	0.143554329125167	0.564536405850984
ENSG00000289614	0.0381862142440664	0.0967807001023063	0.693164426126457	7.67706819381018	-0.199409249113643	0.226923286933739	-0.878751809953598	0.379535860300951	0.473134867901898	0.793337033239531	-0.435428488894951
ENSG00000291233	0.0338515080302811	0.0267196226403166	0.205185452912767	137.482318644297	0.176714310626092	0.0869904524948558	2.03142190387551	0.0422122143236791	0.074598172330912	0.723929456454512	0.431700281703962
ENSG00000272755	0.124249881642466	0.0505061240351069	0.0138900101879248	30.6634214530226	0.135776036030492	0.120571710618871	1.12610192999319	0.260122377216842	0.347054724046271	2.17139365547563	0.33731971233711
LINC00869	-0.0699167875058201	0.0327276377623144	0.0326531396818351	92.1325316743517	0.234885092096114	0.129099772395732	1.81940748412876	0.0688492857525431	0.113408740611413	-0.937614737098364	0.565809291668087
H2BC18	0.00951722853942385	0.0449405190153543	0.832283439119064	64.2260495314614	1.11282605950926	0.145400473745711	7.65352430319771	1.95544661779703e-14	3.45113636178306e-13	0.334287508656881	2.58984594669221
ENSG00000290791	0.0247690799393645	0.0346923526544894	0.47524963543564	87.4293615718735	1.0292958629333	0.117759924221001	8.74062946067805	2.31815164530447e-18	6.7913688905151e-17	0.578501071225096	2.39727242985397
ENSG00000290792	0.0121705041326433	0.0373358424626947	0.744444224793507	67.8631185214213	0.987758726163556	0.129964472186507	7.60022111847663	2.95625186443519e-14	5.04930128017299e-13	0.376771917146327	2.30151122211078
ENSG00000264207	0.0155316152584006	0.0676497196401255	0.818411341674557	16.8063301103591	0.340642111118678	0.137904708043972	2.47012677050926	0.0135065178475116	0.0277647014741334	0.430590230784764	0.809625323694101
H2BC21	0.00497208316890956	0.0328992868073095	0.879872833146091	91.2304564546573	0.676432716881117	0.118471257272643	5.7096778784445	1.13190200699675e-08	8.41707742447841e-08	0.261510367428764	1.58376905283175
H2AC20	-0.118808679969265	0.0803440476486275	0.139207411453321	12.4388599784615	0.19020017758859	0.217789107848713	0.873322727051679	0.382487196270437	0.475864352167444	-1.72047466184471	0.462791084013031
BOLA1	-0.0359262561789931	0.049256755422518	0.46577714556324	35.1344795924364	0.192849843748452	0.0857379133926233	2.24929481156517	0.0244937457095927	0.0465698024199127	-0.393356303729202	0.468899719593553
SV2A	-0.0956368555710708	0.0476923106915414	0.0449321835022958	40.8379002655213	-0.16713771106885	0.216184880564024	-0.773123960532254	0.43944902206071	0.531238830235127	-1.34944601495466	-0.361028525410927
SF3B4	-0.0588851408780653	0.0439149287470744	0.179955784411791	39.7172020473764	0.0834221131815398	0.0787593683587741	1.05920241515302	0.289507605381619	0.379401170247603	-0.76097534734086	0.216621097266425
MTMR11	0.0366097740413569	0.0510104452136937	0.472947391241113	29.9882084019086	0.0245052977021442	0.116237260835233	0.210821362496493	0.833026668305398	0.873531772208251	0.768094977833657	0.080792153688408
ENSG00000285184	-0.0355765382513724	0.021437105252371	0.0969994711630343	274.899429811243	0.445770608799633	0.0542041587105634	8.22391896496237	1.96959195495269e-16	4.63012947474765e-15	-0.387756599223915	1.0519923400333
VPS45	-0.00248788976961399	0.0148911258983307	0.86731341910266	531.497876352717	0.0769044919276373	0.0395969671728604	1.94218136939405	0.0521151476784967	0.0891872732775839	0.142060831749024	0.201595139017395
ANP32E	-0.0480784659765056	0.0422560637333787	0.255208782359442	51.0845443942882	-0.211788347207125	0.106463222961262	-1.98930993554636	0.0466670036972792	0.0812792167561654	-0.587938218403407	-0.463967706481725
CA14	0.0334785665446479	0.0346908419457879	0.334517321260067	80.734631103676	-0.497414587299632	0.0898605746484892	-5.53540403280734	3.1051171694693e-08	2.14089186327563e-07	0.717957894940588	-1.1224607043508
APH1A	0.0205746335910972	0.0349285846853017	0.555828678241864	77.2797366122593	-0.430177910163895	0.0870905789646486	-4.93943105302482	7.83508403587198e-07	4.1740974653488e-06	0.511339343848471	-0.96745085273658
MRPS21	-0.0261586651228453	0.0287672589147095	0.363180846728854	100.677422533443	-0.409264431692186	0.0790866731679438	-5.17488491168539	2.28051508612051e-07	1.34432790213171e-06	-0.236957047863088	-0.919236167943454
PRPF3	-0.00224447275392136	0.0164162334757042	0.891249938385192	349.873017133371	-0.130287006464617	0.0482089209326712	-2.70254973444805	0.00688098893101833	0.0153173598578988	0.145958439654661	-0.276071586788727
RPRD2	0.0147702667923005	0.0108702320664934	0.17421593760493	1101.01357172702	0.0235711491879065	0.0260396282936253	0.905202982243679	0.365357862254291	0.45863123597413	0.41839947332283	0.0786385341351202
TARS2	0.0189877825805261	0.0268783502931052	0.479918235345612	115.706856626728	-0.373002088912832	0.0529983493483375	-7.03799445641663	1.95026445463117e-12	2.625875697575e-11	0.48593058996053	-0.835635659815071
ECM1	-0.122566517062729	0.0769197997018382	0.111063175417969	11.4985586713965	-0.194755832838707	0.17821121885804	-1.09283710692673	0.274465326187274	0.362951652428204	-1.78064537555553	-0.42470033579451
FALEC	-0.0524134284168283	0.0494191052031151	0.288876088502141	36.3350451877657	0.135414184507148	0.102490431302338	1.32123733685624	0.186422240566751	0.262522140701487	-0.657349897903165	0.336485486832083
MCL1	0.00809075440303534	0.0306106542779351	0.791539737093648	106.668620776977	0.0134295548653432	0.105125342939921	0.127748024308641	0.898348383515282	0.92486543264205	0.31144671893084	0.0552577381463701
ENSA	-0.0131405964446548	0.0172532778532481	0.446281472360474	383.419330804304	0.643491317090807	0.0851753898502165	7.55489723290267	4.19190701184119e-14	6.9494268850334e-13	-0.0285109486786321	1.50782476600818
ENSG00000288880	0.0171570086116946	0.0284090792150894	0.545892209119961	113.585288989138	-0.221282459210659	0.0595064747547886	-3.71862826898264	0.00020030757137511	0.000655572496884483	0.456616126984106	-0.485855773464951
GOLPH3L	0.0252912079161231	0.0323380381246342	0.434162561319091	99.6952712806637	-0.168972453625036	0.0747240256682632	-2.26128680988345	0.0237415024828684	0.0453142698586413	0.586861415813901	-0.365258406831308
CTSK	-0.0269962280930908	0.0649260077341447	0.677556425622116	17.6968930284958	-0.238738034900469	0.148611408308269	-1.60645833060978	0.108173243425713	0.166735703491295	-0.250368156552468	-0.526098484925183
ARNT	-0.0118104535160016	0.0145566710833777	0.417168709815139	501.190603358053	-0.167272376319482	0.0515427051484941	-3.24531620599989	0.00117320270517802	0.00318771404591636	-0.0072126200486677	-0.36133898751892
SETDB1	-0.00582199967092145	0.0174139680540367	0.738131086439563	323.83360554321	-0.251816812042933	0.0346390862316822	-7.26973022205797	3.6020613873824e-13	5.28967704998473e-12	0.0886748633415803	-0.556250767734398
CERS2	-0.0368007072803357	0.0174017851170227	0.0344498775287586	335.583543519901	-0.0351077035092902	0.0503830813229078	-0.696815331406253	0.485918370157134	0.575053271131218	-0.407358067393869	-0.0566418014936386
ANXA9	-0.0376595390907724	0.0713431385984832	0.597593104474477	14.5353336457459	0.255852943068511	0.108871180407701	2.35005207172726	0.0187707849178221	0.036954190478693	-0.421109734032482	0.614149328778171
MINDY1	0.0176565551171972	0.0191371580784914	0.356198994960856	230.305860391006	-0.0275632927609527	0.0440626990337809	-0.625547080986145	0.531612058241854	0.617380426964581	0.464614895696064	-0.0392486458465264
PRUNE1	-0.00772106471554723	0.0304928162302175	0.800106478690537	87.3936063731593	0.246770096331644	0.0521150083798973	4.7351061431822	2.18940486263397e-06	1.06635174178413e-05	0.058266919549351	0.593209407519508
BNIPL	0.0155683116408139	0.0757596424079741	0.837184538763287	13.7919365146949	0.503830098343796	0.140162260519941	3.59462023853499	0.000324865088950867	0.00101029345763703	0.431177815468586	1.18584477359228
C1orf56	0.0246738397788964	0.0335501562917351	0.462076779659213	77.5974555885769	0.165511504917325	0.0730974938090214	2.26425690256563	0.0235583186201939	0.0450213060169571	0.576976080043529	0.405872930850898
CDC42SE1	-0.0188711095532055	0.0179423210898416	0.292907272958474	273.409598190742	-0.112555060605685	0.0541729708541326	-2.07769776755928	0.0377372048044528	0.0678827226195495	-0.120268269471076	-0.235191721609258
MLLT11	-0.254996248128988	0.0948135819201475	0.0071570183866461	9.31088348006925	-0.232268542133616	0.279814965247962	-0.830079055735233	0.406494087882334	0.499900266985095	-3.90111819984278	-0.511183483819689
GABPB2	0.0114956883116743	0.0159969088139956	0.472375483861263	448.116775257699	0.00612519393565301	0.0767196172211094	0.0798386925993116	0.936365550287088	0.953428041830422	0.36596672560631	0.0384180019773414
SEMA6C	-0.0976213908329853	0.0782222238415296	0.212030797460273	11.3215159785974	0.200277249284476	0.198187751114192	1.01054302376679	0.312235197507355	0.403621108972922	-1.38122251301025	0.486023127219623
SCNM1	-0.0496395818551624	0.034536316964933	0.150628381650878	74.6021397372083	0.11903879124349	0.075841809912476	1.56956685739521	0.116515914030168	0.177112999306033	-0.612934899810234	0.298733066753386
LYSMD1	0.0531002142165555	0.0447090469585517	0.234957978307244	35.3159068076694	-0.0334637836957348	0.0814504600490189	-0.410848307984946	0.681183768198532	0.750859231873921	1.03214089841737	-0.0528518496813197
VPS72	0.0196348821430377	0.0339431653964451	0.562951235440722	65.236422084109	-0.0386123214415665	0.0615239197915056	-0.62759852708373	0.530266973845388	0.61599158956933	0.496291987101989	-0.064721473612919
PIP5K1A	0.0291801688392203	0.0130760641290364	0.0256433132273047	615.384880412384	-0.412234404241868	0.039480609721572	-10.4414396623825	1.6036005680788e-25	1.16862391398743e-23	0.649131692176666	-0.926083249385255
PSMD4	-0.0365267335590505	0.0201960603774256	0.0705121003305354	228.335924558111	0.334051282425977	0.0466415723496085	7.16209307700967	7.94544419266709e-13	1.12705449253648e-11	-0.402971183679188	0.79443059038496
ZNF687	0.0675730354391978	0.0537713171089178	0.208871576708064	25.6614629144143	-0.0711420698864109	0.0940806190694774	-0.756181991467056	0.449540088421307	0.540115143675803	1.26388058289975	-0.139716724631995
PI4KB	0.0178777625747726	0.016931885816285	0.291030518368967	321.55106773935	-0.118773333531837	0.0418232739121549	-2.83988608307678	0.00451296468073859	0.0105270408463748	0.468156882820418	-0.249527551466429
RFX5	0.0400739892528054	0.0973146539522573	0.680487416738763	8.09627065105389	0.273098082551616	0.222509867087511	1.22735268384395	0.219690062143386	0.301860255077996	0.823564200297636	0.653906893045454
SELENBP1	-0.026186843378967	0.0838083474516907	0.754690167672724	9.96742514300615	-0.285632226859383	0.200094279523412	-1.42748821975175	0.153439218343671	0.223302706675887	-0.237408239796053	-0.63421004020691
PSMB4	0.0231497862754109	0.0301056659358024	0.441922313993664	103.846201728373	-0.00781242880752006	0.0710863145771341	-0.109900602584243	0.912488204646746	0.936146099206452	0.55257284361859	0.00628570565769048
CGN	-0.00816378321331091	0.0278440207475321	0.769371580819671	136.877242388122	0.464331943084276	0.0602975570030118	7.7006758841172	1.35348398934904e-14	2.45310206981499e-13	0.0511780843175746	1.09478430709342
TUFT1	-0.18095788051885	0.0819577180340768	0.0272483228102243	14.3842238420947	0.535460423530258	0.184768299053379	2.89801024457971	0.00375538322781332	0.00895577483698596	-2.71561140157452	1.25876646191077
SNX27	0.0188370019401626	0.0133382309116886	0.157874479824523	588.426574188619	0.203743721268283	0.0388983577168907	5.2378489279976	1.62458956381411e-07	9.83185864052209e-07	0.483516281272103	0.494014856298531
ENSG00000250734	0.0221463760356456	0.068931868302005	0.747998811705466	18.0717554305877	0.168540453135485	0.116114969653898	1.45149633710323	0.146641701461058	0.214973102445143	0.536506178467928	0.412855976918096
MRPL9	0.0110083852411122	0.0428164257212252	0.797096489928706	44.3822879625602	-0.0587725073169004	0.0776798293057107	-0.75659933656136	0.449289938938655	0.539888768947927	0.358163999511505	-0.111199490584843
TDRKH	-0.0871059180343595	0.0323349225734188	0.00706287534132388	92.5567768373944	0.207640831615566	0.0685426678812195	3.0293660581668	0.00245067545121341	0.00615130792791657	-1.21284812967135	0.502999394535556
TDRKH-AS1	-0.0215957895815242	0.046640385781328	0.643344527184574	34.7622064246809	0.0369411995365244	0.0817522756483947	0.45186753816375	0.651364411310963	0.725120205832139	-0.1638960100729	0.109462328660688
ENSG00000269489	0.0829437427563253	0.0661097750067851	0.209610713873491	18.0390307003149	0.646630763776881	0.142393854579685	4.54114235256564	5.59502360927331e-06	2.52599284786242e-05	1.50999727356745	1.51506255921406
C2CD4D	-0.0270222624874617	0.0926415946570759	0.770526662288215	7.47338595891171	-0.100173156328114	0.150382502536984	-0.666122418753327	0.505332855986723	0.592894053210424	-0.250785020842047	-0.206646034544845
C2CD4D-AS1	-0.0586699570480709	0.0710822257659276	0.40915501126932	17.6151528258925	-0.906056167956506	0.108770554912873	-8.32997651508051	8.08583933157973e-17	2.00882570893934e-15	-0.757529810903874	-2.06455768890499
THEM4	0.0159152929207952	0.0191775183229587	0.406599144172275	268.068790996979	-0.0484934742932356	0.0680691102661225	-0.712415280641187	0.476207655914213	0.565320837707159	0.436733700607163	-0.0875018384757229
ENSG00000285651	-0.0463282015666393	0.0317720396912508	0.14480092041974	107.230269808311	0.128268432035462	0.0859327463891871	1.49266068437447	0.13552602966966	0.201013420871977	-0.559912879330704	0.320011412301722
FLG-AS1	-0.0278866007268716	0.0857788945447791	0.745106429080853	26.3814766807654	-1.0552894120283	0.254355082399138	-4.14888274326804	3.34101878500236e-05	0.000128908931281031	-0.264624856752791	-2.40860537247474
S100A6	-0.141352663288366	0.0328145530627956	1.65019703303534e-05	188.715702869681	1.27316927205035	0.233001666247246	5.46420672674224	4.64981412468467e-08	3.10520233068862e-07	-2.08145027958889	2.95950695080705
S100A16	-0.197910184857749	0.0984524658617499	0.0444089100295709	9.86024732019286	-0.552461187791802	0.208511592556921	-2.64954663199834	0.00805998483635785	0.0176189394810522	-2.9870527189453	-1.24936711522135
S100A13	-0.0569802476023598	0.0466948054752203	0.222362722470123	50.9394187601289	-0.465647458241339	0.175091053142217	-2.65945889230056	0.0078266280329438	0.0171775284598051	-0.730474081561803	-1.04922362347015
S100A1	-0.0690856677188453	0.0362624566745048	0.0567596853869048	102.787600118339	-0.360359273803093	0.138031559167489	-2.61070204507238	0.00903565797034556	0.019507919750814	-0.924306797047306	-0.806488459542366
ENSG00000272030	0.0441386143891931	0.113107273664313	0.696361492136214	5.71876150671192	-0.289921222418672	0.189653582392658	-1.52868835252698	0.12634172112653	0.189740400352311	0.888647222616186	-0.644098044694064
CHTOP	0.00116279928105969	0.0154220161285579	0.939897528928863	381.641018949965	0.0644501220314598	0.0407479005027068	1.58167957701719	0.113722737307786	0.173684511371999	0.200515884549844	0.172882387111799
SNAPIN	-0.0313012927142533	0.0375111876604543	0.404026217772872	66.5925613171412	0.203784630519134	0.082774018771507	2.46193954991686	0.0138187955358494	0.028317602099825	-0.319301110372393	0.494109169955514
ILF2	0.0107405736675034	0.0316087061152897	0.734008688785629	96.171019993971	-0.0398950859270937	0.0631338884910224	-0.631912383042377	0.527444131303006	0.613336388978342	0.353875784476297	-0.0676788049539093
INTS3	-0.0289663907575166	0.0172935524620624	0.0939377444551458	310.958340851378	0.0848403719069428	0.0567873001674359	1.49400256143175	0.135174949790537	0.200611783779082	-0.281914519712036	0.219890801897001
GATAD2B	0.0113421573202792	0.00934756125045327	0.224984019397612	1472.3022624202	-0.0697320124921656	0.0459996830602051	-1.51592375975502	0.129538631627807	0.193759571296531	0.36350837813163	-0.136465927644984
ENSG00000284738	-0.0684124683865817	0.0379176591170958	0.0711940585767002	65.214424619052	-0.0617957239764114	0.132772569317365	-0.465425383376453	0.641626860066272	0.717109961183405	-0.91352748882173	-0.118169322910768
DENND4B	0.0321537519690099	0.0183197365548378	0.0792349012593774	263.943780210607	0.381804227425678	0.0641703199752962	5.94985699888457	2.68376862618406e-09	2.2246025247374e-08	0.696744884219798	0.904521945786152
CRTC2	0.0451603258455805	0.0288924701666902	0.11804123892501	100.931096229194	0.0298512575574293	0.0743391030249052	0.401555256154067	0.688011364674849	0.757467583797607	0.905006927948884	0.0931169216454917
SLC39A1	-0.0792693263003837	0.0408909149335874	0.0525554321883969	54.0166958906297	0.231732183929389	0.075261030115898	3.07904613546391	0.00207664520270605	0.0052991719572992	-1.08736815117154	0.558540463880975
ENSG00000282386	-0.189019762551997	0.10365503215947	0.0682206735361539	6.14383267824641	0.233427186804251	0.174686123701982	1.3362663379175	0.181462234974514	0.256624572705372	-2.84469874190405	0.562448184418497
CREB3L4	0.0410789983514192	0.06267680298681	0.512203867112828	17.8282648146704	-0.18774533710791	0.118456931470935	-1.58492487334079	0.112983404415698	0.172719145461985	0.839656466472409	-0.408538087015036
JTB	-0.0406099357191834	0.0306031314363856	0.184513219291971	106.007217641064	0.222802001577635	0.0882420587851882	2.52489577696745	0.01157326064719	0.024229869370284	-0.468351662420029	0.537952500581736
JTB-DT	0.0455460733539409	0.0736271977569166	0.536177317013394	13.9223139386132	0.394275894780863	0.137995963295391	2.8571552773387	0.00427456668547191	0.0100284602721534	0.911183540269463	0.933274575875327
RAB13	-0.0650955684879636	0.111925434156284	0.560837732176433	6.46009717746427	0.195072063331159	0.202310975133486	0.964218887296894	0.334936197045613	0.42734418487947	-0.860417088013154	0.474022904474838
RPS27	-0.0271752206613377	0.0184321925185609	0.140391502057087	445.076276939697	0.114202950661728	0.110801969380926	1.03069423133725	0.302684230790356	0.393543502566409	-0.253234196328136	0.287584346100583
NUP210L	-0.0210677105080918	0.015587137042221	0.176500515975454	807.823222443068	1.13113970125717	0.0965374120941544	11.7171123269179	1.0416227278465e-31	1.50561830661448e-29	-0.155440376165979	2.63206687447733
TPM3	-0.053605158233639	0.0238189739684266	0.0244157399233731	164.895422371438	-0.387906039736939	0.0560214207939506	-6.92424494486985	4.38306954385815e-12	5.63261471874204e-11	-0.676431947455734	-0.869995763617443
C1orf43	-0.0187953077593776	0.0177710909889466	0.29022239422848	316.959218933728	0.192601617242794	0.036041015231544	5.34395648972243	9.09394058662665e-08	5.77115460305153e-07	-0.119054526586075	0.468327449287407
UBAP2L	0.00331134365517409	0.0159894720570191	0.835935474464775	343.488132148923	-0.170589110618963	0.0349586458566972	-4.87974023130768	1.06225661114129e-06	5.50158961470571e-06	0.23491850638108	-0.368985505959567
HAX1	-0.0809579968018485	0.0342180417161178	0.0179841271078128	85.9529287575492	0.0216216857763664	0.079069509127018	0.273451625222981	0.784506073146174	0.835322733430329	-1.1144072448758	0.0741441711323185
ATP8B2	-0.031053626218376	0.0354865963488436	0.38153014100998	81.3681598630565	0.814274827899099	0.114227935640071	7.12850865540331	1.01462219848092e-12	1.42421687411165e-11	-0.315335459534277	1.90155520891964
IL6R	-0.0054808364711468	0.0538942976181441	0.918997948053544	57.77382707935	-0.522231886548026	0.214327434035272	-2.43660774878722	0.0148257517805507	0.0301164226064846	0.0941375890297196	-1.17967539784603
UBE2Q1	0.0136133972305605	0.0300556370504983	0.650592019020168	104.390713458386	0.243943902011852	0.0684144878035277	3.56567607013895	0.000362919413339216	0.00111437158344503	0.399875608272561	0.586693797575557
ADAR	-0.0291931504831589	0.0136154567462242	0.0320234061185861	493.7725029599	0.154318495582747	0.0420479646439298	3.67005863160192	0.000242494840932281	0.000778779795796107	-0.285545410086847	0.380068164910921
KCNN3	-0.0466615533849573	0.0465760355844122	0.316422763468982	67.0329554796709	0.101069797916146	0.157253357226779	0.642719492280162	0.520406130621871	0.60691493129136	-0.565250528708822	0.257306703821956
PMVK	0.00487684269391062	0.0322067225323928	0.879641945685144	107.763743748308	0.400233387310131	0.083316658267615	4.80376188426296	1.55711994868741e-06	7.83037029975356e-06	0.25998537121091	0.947009193234396
PBXIP1	-0.224231610263983	0.111591769493345	0.0444955766633596	7.83618637642605	-0.0437178667176881	0.294576853554066	-0.148409035503749	0.882019969735792	0.91216469197487	-3.40851296673889	-0.0764919811599174
PYGO2	-0.00490439747918987	0.0411859775893888	0.905212528363892	54.6482226635775	0.397526365597855	0.0898702310229989	4.42333752870985	9.71877249914974e-06	4.16620909338551e-05	0.103367564862659	0.940768328102271
ENSG00000271380	-0.0550059127979573	0.0541889188055947	0.310069232869827	28.7459198202011	0.42153033877896	0.12326393439023	3.41973782407817	0.000626815148098056	0.00181898074336071	-0.698860913845822	0.996107950455159
SHC1	0.00869531127080819	0.0595230246149483	0.88385574358874	19.2219031743021	-0.321611596938943	0.132554621523612	-2.42625714020582	0.0152554569428899	0.0308709871492704	0.321126919883655	-0.717158172904581
CKS1B	0.107837960601735	0.0549077515417126	0.0495319155408483	30.1511960670293	0.31300655450241	0.106802351364997	2.93070845821279	0.00338190005734868	0.00815516779305506	1.90860498799878	0.74591331838908
FLAD1	-0.0499948891494355	0.0306497669264346	0.102855081039932	84.2234074282262	0.220017892209051	0.0589292061103337	3.73359674652853	0.000188764637266187	0.000620581486049926	-0.618624101590763	0.53153391479662
ZBTB7B	0.0353888472258833	0.031513143021821	0.261443052296658	78.9329213309058	0.045923295947869	0.0671434506583483	0.683957936292914	0.494001727761424	0.582308690256381	0.748545424181239	0.130169976498434
DCST2	-0.0424324245032405	0.0781832365896133	0.587315393979334	15.4344895257231	-0.439713309948767	0.126240908599658	-3.48312852645261	0.000495590374230668	0.00147312638431244	-0.497533462519192	-0.989434106054575
EFNA4	-0.0463904319169196	0.112926655200815	0.681218141442869	5.8221523602734	0.604500788757485	0.252353688009997	2.39545058177845	0.0165999517787297	0.0332417170380103	-0.560909315444807	1.41793460086651
EFNA1	0.0159972057910555	0.0211830224778026	0.450135014932154	248.166978708788	-0.198636666283847	0.0772232456356059	-2.57223928687427	0.0101043027281195	0.0215150054437314	0.438045294415803	-0.433647348676427
SLC50A1	-0.00855475300227646	0.0568383031040851	0.880361984126915	24.7776200469193	0.395976267016766	0.109401454918913	3.61947898508534	0.000295196782071606	0.000927261443683979	0.0449178525256368	0.93719467513074
DPM3	-0.106829299889216	0.0473570641409862	0.0240815259753972	44.4143846366748	0.0811148711155776	0.0854244961965363	0.94955047705469	0.342340712137945	0.435140919716036	-1.52866010700851	0.211301898496966
KRTCAP2	-0.0688473352480143	0.0303676828146521	0.0233825860499859	123.361453003649	0.451466414270242	0.088474972056906	5.10275848383274	3.34738080872561e-07	1.9204268168661e-06	-0.920490603180012	1.06512365464363
TRIM46	0.00523924691934847	0.0333968013383844	0.875340443589498	83.4591924615873	-0.366611341486336	0.0873963086884841	-4.19481494113312	2.730944601167e-05	0.000107094666086123	0.265788209480387	-0.820902201046946
THBS3	-0.071416902515391	0.0620549950857169	0.249787907374793	17.0373627645842	-0.616982638306151	0.167940759436618	-3.67381117232	0.000238959352628545	0.000768837210719878	-0.96163466891797	-1.39811718581113
MTX1	0.0202612883937432	0.0591964153853232	0.732146041145943	22.7390224374289	0.206100053278741	0.101351268650843	2.03352218499365	0.0419997945465597	0.0742896851354499	0.506322041689353	0.499447228790073
GBAP1	-0.000250904830338733	0.0597639295149067	0.996650278790183	20.0285275816201	-0.0690349643265343	0.132152756859202	-0.522387621471156	0.601400472899422	0.681912108331338	0.177879569232525	-0.134858927755558
GBA1	-0.100696791121086	0.0491680512211219	0.0405587594189989	32.6224469919404	-0.211187907338178	0.0873586323975444	-2.41748183942626	0.0156283138318071	0.0315307684369801	-1.43046600752025	-0.462583430831089
ENTREP3	0.0523920164140605	0.0418857914979925	0.210996404009925	53.1196493329765	0.323514675631654	0.0758445209279648	4.26549830723989	1.99456526415597e-05	8.03060462018598e-05	1.02080119258002	0.770139118449069
SCAMP3	-0.0144064079569153	0.0259771771232062	0.579182365319027	153.373050176376	0.324152425430497	0.0649624528434302	4.98984276674028	6.04284587272146e-07	3.29045374576271e-06	-0.0487791987974483	0.771609409752818
CLK2	-0.0204634110954882	0.0263441594771962	0.437293172578949	112.380291061079	-0.0818421164328957	0.0538069735954085	-1.52103177272694	0.128251864228517	0.192295336935856	-0.14576429760083	-0.164384996445717
HCN3	0.0286786666984959	0.113767467318119	0.800978117510852	7.364189225432	0.31835132112651	0.324920337307614	0.979782686933245	0.327193399932409	0.419300451701189	0.641101609715834	0.758235335428112
FDPS	-0.00688154275075251	0.0192840972358506	0.7212036114364	303.947325123335	0.223095276417827	0.0943546354128498	2.36443366498817	0.0180576608831795	0.0357595662190681	0.0717093957773573	0.538628626937127
RUSC1-AS1	-0.055911126778144	0.0928528269445186	0.547075749519012	7.77849934306545	-0.06534131112524	0.170302896618892	-0.383677039102056	0.701217832680665	0.768110768573558	-0.713355254578042	-0.126343446934114
RUSC1	-0.249718707074638	0.0753063755832481	0.000913038294586246	18.1933693754731	0.628232012557284	0.278785797310309	2.25345773930519	0.024230302477219	0.0461190543395974	-3.81661389484491	1.47264541699451
ASH1L	0.00523764088614081	0.00628253571256607	0.404459849712182	2964.09638474877	0.0182001352058385	0.0228350373922912	0.79702673103494	0.425435506830783	0.518019843329912	0.265762493580005	0.0662560054938328
ASH1L-AS1	0.0342848696052543	0.0473727918159695	0.469234635601536	37.4757649460701	0.23844873590715	0.0957684453016338	2.48984657896584	0.0127798248828864	0.0264550996806348	0.730868468075408	0.574025044169351
MSTO1	0.00287272021603198	0.0205717768333167	0.88894146581876	252.595642205497	0.0857036576013438	0.046614237097284	1.83857256791482	0.0659780791777854	0.1093279587702	0.227895241474419	0.221881051758987
ENSG00000287839	-0.0222464772725117	0.0800687105083614	0.781133393559742	10.8215930495495	-0.359263138760785	0.13558397434347	-2.64974633248821	0.00805522261557538	0.0176151342268584	-0.17431486054347	-0.803961390426288
YY1AP1	-0.0103001098780737	0.0130489022350925	0.429909311137354	576.804774123781	0.0940506003428896	0.0370851709397346	2.53607029331824	0.0112104229193708	0.0235436532937546	0.0169710931838151	0.241124393502175
DAP3	-0.0173216534622753	0.0148718233427284	0.244128446853332	493.561663425005	0.0588780017417535	0.0359495614291778	1.63779471573654	0.101464524281654	0.157813653151279	-0.0954582852870862	0.160036220762141
GON4L	0.00750352306607312	0.0142723381879323	0.599069647306132	483.554296317029	0.00827840491315598	0.034865205817733	0.237440299547735	0.812315228936933	0.857986192047041	0.302043935420125	0.043382091940369
SYT11	-0.0149681511066365	0.00911270176544477	0.100474191225003	1520.80265899232	-0.116669112436353	0.0441302039983184	-2.64374740802917	0.00819938187111185	0.0178789663291044	-0.0577738639200202	-0.244676404537856
RIT1	0.0376463040013413	0.0340888474556031	0.269437711963322	71.772810648093	0.0304689329218407	0.0673237923027174	0.452573033688283	0.650856220258222	0.724751335738911	0.784691957937821	0.0945409326267286
KHDC4	0.0045948362030152	0.0181365973496947	0.800000775227453	270.741361733036	-0.0533687950668126	0.0383462982942662	-1.39175872094002	0.163995473864988	0.235858962083598	0.255469866305768	-0.0987415781814527
ARHGEF2	0.00828193696321604	0.00944929996742404	0.380779810527726	1199.27155400088	0.0273784324537315	0.0341674824402262	0.801300842156816	0.422957503445167	0.515543015907448	0.314507945591023	0.0874159817906222
ARHGEF2-AS2	-0.0713458574537552	0.0558659392252209	0.201570316130629	24.8806485222154	-0.0715320974889386	0.0976741224789195	-0.732354646998513	0.463952132885919	0.553676201043847	-0.96049709111512	-0.140615908282478
ENSG00000285677	-0.0939586867366401	0.0901447862658295	0.29726862249166	8.24878665630938	0.118190238306419	0.156778389994968	0.753868172202895	0.45092838378111	0.541485577228397	-1.32257507457499	0.296776782319569
SSR2	-0.0190483956538142	0.0329220747079827	0.56286559863312	87.9921559955091	0.120784259491985	0.0688565811911947	1.75414255837946	0.0794060828781784	0.127789141473992	-0.123106985184214	0.302757131976751
UBQLN4	-0.0117972207821594	0.0305279022258536	0.699170388202304	91.8964093581582	0.242343902713068	0.0617836334236318	3.92246116461602	8.76490243417816e-05	0.000310571603674587	-0.00700073671795794	0.583005101696273
LAMTOR2	-0.0234673207739428	0.0472825715975909	0.619668138000245	40.4901608072584	-0.11013050825131	0.0868384811588213	-1.26822241455248	0.204718534662078	0.284371945932788	-0.193863080166427	-0.229602071485355
MEX3A	0.0876011254264803	0.107502552975192	0.415143957497389	8.1408584552549	0.977063297582633	0.188147869469633	5.19306065137417	2.06864755314265e-07	1.23021576689782e-06	1.58457156519256	2.27685359672081
LMNA	0.0124881860974648	0.0174370258660537	0.473875363209073	352.29704321805	0.178859078511897	0.0629173763504592	2.84276123523692	0.00447245617814531	0.0104395113513628	0.381858659887149	0.436644906659988
SEMA4A	-0.357079268231557	0.1190435254382	0.00270361881145565	7.43280088071358	-0.712958014096105	0.345560435219289	-2.06319341403674	0.0390942556272319	0.0699916072194659	-5.53567766172347	-1.61938226602599
SLC25A44	-0.0298910295439563	0.027946219708059	0.284803376153117	106.362664824878	-0.152727060580052	0.0549615111035799	-2.77880024608901	0.00545600650423178	0.0124252023123716	-0.296719891611087	-0.32780569392829
PMF1	-0.0258784389626076	0.0224748505504496	0.249551319905169	189.896359929872	-0.194893531966152	0.0428735626850783	-4.54577412653377	5.47337090270197e-06	2.47618357703718e-05	-0.232470049719589	-0.425017792311132
BGLAP	-0.060178223222417	0.0770493170815909	0.434781834480551	15.396156022704	0.841783403220141	0.183376397936812	4.59046754484841	4.42254224445977e-06	2.03499773363855e-05	-0.781680259664451	1.96497446698358
SMG5	0.00610807145537671	0.0154437959310562	0.692471524899881	395.01615587824	0.113968559655067	0.0374544897286323	3.04285442094658	0.00234345673482164	0.00591187917092607	0.279699880242598	0.287043972651003
TMEM79	-0.0789669973148764	0.0417329778328228	0.0584647958406536	55.0869398791845	0.295689848522347	0.0840475861369843	3.51812422120511	0.000434608866442136	0.00130786460324724	-1.08252724125953	0.705990762147974
GLMP	-0.0426234345966134	0.048698857338178	0.381440577235964	33.9676009207467	-0.326840152792803	0.0943300397167554	-3.46485757637976	0.000530512352750298	0.00156469832202407	-0.500591927630467	-0.729212273457875
CCT3	-0.0237012313054612	0.0166339716183025	0.154195058248921	418.764677415387	0.689306383269033	0.0688267671170305	10.0150916880487	1.30840533088231e-23	7.42987312893885e-22	-0.197608469675307	1.6134484659368
TSACC	-0.039754842005535	0.0503024440924575	0.429343063903407	35.5021570412256	0.605799081132202	0.125963284068048	4.80933063641733	1.5143654130082e-06	7.63292538141596e-06	-0.454659850412172	1.42092773076124
MIR9-1HG	-0.0139256509270838	0.0255827786718716	0.586209645673079	152.769142994792	0.424279188472966	0.146459330013373	2.8969078885874	0.00376860387092484	0.00898240415678325	-0.0410812883008036	1.00244524731945
MEF2D	-0.0384098377412641	0.0166342557534028	0.0209391074528801	350.017079992957	0.195441101819079	0.0416856315704712	4.68845245846109	2.75278848479406e-06	1.31727142541855e-05	-0.433123561181848	0.474873699066261
NAXE	-0.00969782264630925	0.0210579957171855	0.645136392555749	221.408016596367	-0.163431909339269	0.0688650128380247	-2.37322121355981	0.0176336993068038	0.0350270756247584	0.0266149525882616	-0.352485036935813
GPATCH4	-0.0112265877987243	0.0324985492985052	0.729756927358919	92.4606333425563	-0.0115703026351647	0.069729178002098	-0.165932009621805	0.868210456637234	0.901829248520325	0.00213627295708775	-0.00237783170350581
HAPLN2	0.032681427839928	0.0092430158185883	0.000406546927892158	1702.64996069198	-0.229922687792308	0.0908135817932839	-2.53180948545421	0.0113475627582643	0.0238000806621947	0.705194062023791	-0.505775266923119
BCAN	0.026991650015875	0.0801854352578891	0.736406867614869	25.3706191031782	0.537200424906958	0.322913408838796	1.66360519632413	0.0961913527896916	0.150670496175148	0.614088997058431	1.26277792361144
NES	0.00860021402181453	0.0548211382008135	0.875341235774846	40.1466613013612	0.157699603688306	0.153657485514095	1.0263060283766	0.30474735662895	0.395813995799817	0.319604217009218	0.38786309303737
ISG20L2	0.0488260155998179	0.0371850390793966	0.189164287894587	60.7469697938154	0.180274263617751	0.0609159508853564	2.95939341006146	0.00308245314916077	0.00752017095533853	0.963702172918004	0.439907525257606
METTL25B	-0.012709268940323	0.0235272128334455	0.589062964848343	139.931626590727	0.291264420406872	0.0579373960597107	5.02722663108112	4.97624129069765e-07	2.76126347260683e-06	-0.0216045067192685	0.695788221143094
MRPL24	-0.0194426605549625	0.0371955039109939	0.601172360060635	65.5513830394172	0.00158943330698085	0.0743423281369454	0.0213799237502082	0.982942588432176	0.987780119242278	-0.129419978510743	0.0279610964317462
HDGF	0.0318460418301697	0.0261937318838244	0.224065444932481	136.743555903435	0.311197683943421	0.0481036931791808	6.46930959717053	9.84516978842789e-11	1.02678604412405e-09	0.691817810956756	0.741743083200744
PRCC	0.0269121866340517	0.0177198033597273	0.128822092359757	283.178697417084	-0.170533947320541	0.0363059915915234	-4.69712958784347	2.63843068599318e-06	1.26740326003902e-05	0.612816624606069	-0.368858330509097
ARHGEF11	-0.00856487389288633	0.0162990763633035	0.599248050192328	556.148170079533	0.354493617714443	0.0516506231598949	6.86329798223415	6.72886593317564e-12	8.39428424901868e-11	0.0447557962160528	0.841559084752939
ETV3	-0.0679106608243388	0.0421394377288778	0.107055506268201	48.9661061714435	0.12086051530149	0.0836985176487078	1.44399827735009	0.148739459910042	0.217512805503899	-0.905492515933161	0.302932934860231
IFI16	0.0312995401891771	0.0184068468630461	0.0890502201395343	402.877693691603	-0.121500477722553	0.082225302708951	-1.47765315200629	0.139500639784489	0.206052376474175	0.683067193789276	-0.255814807683449
DUSP23	-0.166909487551038	0.0846704174502665	0.048691335137645	11.2462232745396	-0.0106767948388598	0.137414238414288	-0.0776978787792753	0.93806838149573	0.954439557438064	-2.49066768785325	-0.000317906721761537
SNHG28	-0.103106337798649	0.0610302927807772	0.0911372747331817	22.2532745091512	-0.146379296117399	0.142963189257029	-1.02389501016396	0.305884867325671	0.396937700662264	-1.46904781394307	-0.3131713296296
VSIG8	-0.168705633107119	0.0820621548925203	0.0397991482325557	10.1067740126719	-0.020729517657406	0.15097177350462	-0.137307240792079	0.890787947322378	0.919275501455534	-2.51942767860057	-0.0234938151515593
ENSG00000272668	-0.132487313593464	0.0785000492645009	0.0914620293636028	15.3455041307553	-0.368566171345323	0.221897915540291	-1.66097176013536	0.0967191185093506	0.151435053465327	-1.93949776670161	-0.825408936050536
TAGLN2	0.00634650539282669	0.0582062362630519	0.913174887602419	32.2469831518969	-0.285391493695191	0.200320386655297	-1.42467523381073	0.154251101353372	0.224185787158922	0.283517698799501	-0.633655045319451
KCNJ10	-0.00830945115278745	0.0120008347444219	0.488682337664825	818.974490665163	-0.0432722697837906	0.0597057925778705	-0.724758317668312	0.468600311249136	0.558070233130014	0.0488456405034633	-0.0754646859760141
PIGM	0.0101299327265412	0.0202561658787544	0.617010777913982	266.263433493586	0.153675448385312	0.056995773679311	2.69626041485064	0.00701228217196887	0.0155691399457434	0.344098164977395	0.378585660794097
ENSG00000225279	-0.0201326981967479	0.0296882210179785	0.497684468592511	125.116603959647	0.250838775242399	0.0854599947733688	2.93516019872921	0.0033337552416234	0.00805412501347973	-0.140468902761817	0.602589486088066
KCNJ9	-0.02999678866027	0.0283281585371796	0.289643690965121	109.632153131874	0.0933765802188439	0.0998499576185927	0.935168951954133	0.349701236466187	0.442887373337699	-0.298413312946752	0.239570483287332
IGSF8	0.0129886022014199	0.0144202461154289	0.367737281407789	474.093364612747	-0.436309485742463	0.0598475250122894	-7.29035136629075	3.09147697815337e-13	4.59387700491949e-12	0.389871352661866	-0.981586807413169
PEA15	0.0180318535477035	0.0167751781958749	0.282413776496283	439.76671927118	0.272351945947669	0.0758581265418958	3.590280413757	0.000330322407549605	0.0010259004413367	0.470624196753152	0.652186722906345
DCAF8	-0.00314204491712186	0.0108389929021106	0.771905384894246	789.111669559859	-0.19783107638874	0.0291761284246586	-6.78058012047754	1.19694275227552e-11	1.44077967909834e-10	0.131586460155956	-0.431790112783427
DCAF8-DT	0.0810221787492647	0.0878042251674427	0.3561325756121	8.34212846718118	-0.117055583525054	0.135796735519455	-0.861991144907044	0.388692390703163	0.482042072881497	1.47922907503459	-0.24556738887356
PEX19	-0.0265200888791667	0.0320080261565811	0.407361941626095	84.2247447780466	-0.0602239265927822	0.0620200326359477	-0.971039904901236	0.331528407447723	0.42383099526794	-0.242744186802062	-0.114545644740115
COPA	0.00967488600653093	0.00806788379677516	0.230455981131358	1850.47836565917	0.250837589732576	0.0494081785118982	5.07684349610603	3.83756711595979e-07	2.1784825984465e-06	0.336811929509017	0.602586752971121
NCSTN	-0.00777852701891765	0.0222547654507824	0.726697562342636	186.441657687647	0.295221221910091	0.0618652693056733	4.77200253427196	1.82403208663118e-06	9.05287207581705e-06	0.0573468296893409	0.704910373516012
VANGL2	0.0688354927117131	0.0523136192140073	0.188233269411558	33.4669283820026	0.00926659895158143	0.135572191551166	0.0683517677597188	0.945505615735954	0.960330616679549	1.28409512472988	0.0456603099872416
USF1	0.0133623665155782	0.0430766203558956	0.756408890279649	40.0744806779616	-0.141590275990555	0.101976235225176	-1.38846345599939	0.164995965207326	0.237083423552098	0.395856089355656	-0.302130550536058
ENSG00000289121	0.0123691042721119	0.0395563952617863	0.754512063183936	54.3271298938278	-0.00924965255710555	0.0849167587983304	-0.108926114091008	0.913261093829058	0.936404717402319	0.379951914532505	0.00297227837885691
ARHGAP30	0.000453187352168349	0.0534350615318356	0.993233153545206	37.0256009770687	-0.332461919332379	0.113357347636349	-2.93286607586231	0.00335848728306385	0.0081042967136847	0.189153535635526	-0.742172896056016
PFDN2	0.0770249735524251	0.0205413252383211	0.000177006166321619	258.848010307499	0.137810852181194	0.0685032210351695	2.01174266112891	0.0442470710373924	0.077675526693164	1.41522558484584	0.342010850611921
NIT1	0.0339643451028793	0.0359003836536265	0.344111901786037	66.4493439992189	0.0648462485366968	0.0692760970692527	0.936055165923572	0.349244785125229	0.442437439652344	0.725736210452199	0.173795631391752
DEDD	0.0195788491382935	0.0289886375618033	0.499423345427039	107.540492296277	-0.0590630916547613	0.069380440468679	-0.851293120305637	0.394606545608983	0.487888341771604	0.495394783257606	-0.111869414159476
UFC1	-0.0144710677317997	0.0372786042969399	0.697877689261079	75.3103093998154	-0.0345071268720784	0.0812293689017364	-0.424810968478924	0.670974481180107	0.741851171113223	-0.0498145350045294	-0.0552572105325294
USP21	-0.0615319720637642	0.0344925261697627	0.0744363603253017	63.3386872875184	0.218865741007602	0.0751005818032873	2.91430153738198	0.00356485392313314	0.0085480251049628	-0.803356567589224	0.528877704014322
PPOX	0.00481876758404518	0.0320686585699608	0.880556268547867	76.0179260371702	-0.0432442588974045	0.06519433546663	-0.663313132772697	0.507130027333348	0.594643616120962	0.259055469056419	-0.0754001086719702
B4GALT3	0.0886338188046733	0.0520883932113627	0.0888296251567325	30.0002918331259	0.254806885223071	0.105437335306507	2.41666658667298	0.0156633570847767	0.0315904192127243	1.60110711371817	0.611737709431276
ADAMTS4	0.00270844777425481	0.0152832587304799	0.859338224992285	451.821763566728	-0.451900085521339	0.0611032215359876	-7.39568347071826	1.40682763754769e-13	2.17939905940736e-12	0.225264901249734	-1.01752993639055
NDUFS2	-0.00670575285612476	0.0127307121991184	0.598375380925121	583.198605277618	0.301907562525862	0.0568343746766695	5.31205919381383	1.08393380315569e-07	6.78040136523354e-07	0.0745241541502786	0.720325303444813
TOMM40L	0.0125746169884286	0.0505167665544876	0.803422917672991	27.9101118167682	0.165070532510554	0.10206528479859	1.6173034037606	0.10581280493322	0.163630942376836	0.383242596515216	0.404856297218013
NR1I3	0.0393572713440524	0.0799661689757428	0.622596324437806	11.5095308294373	0.274823722804422	0.138863700406635	1.97908972611023	0.0478059049939901	0.0829489363437387	0.81208807000609	0.657885246095038
MPZ	-0.11681826055985	0.0868738821461061	0.178726034804392	11.6453683167449	0.037834704485175	0.232295204796118	0.162873377082329	0.870618132906794	0.904008023304431	-1.6886039464652	0.111522247077347
SDHC	0.0022285065373511	0.0191894293724911	0.907547939393328	227.008213578322	0.0460962768259514	0.0435502612947938	1.05846154432745	0.289845073943198	0.379744849870161	0.217580053278549	0.130568772830822
ENSG00000289106	0.0039314114277883	0.0622276238217721	0.949624832205651	16.4738892430139	0.443802452517924	0.107704690025885	4.12054899755307	3.77970671633895e-05	0.000144055503309584	0.244847068875759	1.04745488181588
ENSG00000288670	-0.024502512270182	0.0442963139121329	0.580160605057782	37.9247466720121	0.458743016584377	0.0813624945289291	5.63826145253287	1.71775567020434e-08	1.23382121855745e-07	-0.210438628708546	1.08189939510285
ENSG00000283696	-0.00318546550433891	0.0666915098784002	0.961904181521974	21.842553656383	-0.099312413697498	0.147808947167947	-0.67189717267017	0.501649160450515	0.58948157862668	0.130891207100112	-0.204661647553493
ENSG00000288093	-0.0212017842700366	0.0964015138079643	0.825924061213384	8.33544515802043	-0.265737892548544	0.175267806891231	-1.51618199178734	0.129473340313147	0.193718482069804	-0.157587173311642	-0.588344926985131
HSPA6	0.0903866446010441	0.109401326129684	0.408694438241486	65.8649815656419	2.05840298264817	0.461330510578071	4.46188347713852	8.12424017492975e-06	3.55232401648803e-05	1.62917346586575	4.76981296454007
ATF6-DT	-0.0329262700662435	0.0616979651672376	0.593570799459863	21.2360057156412	0.421574851238034	0.101790805571275	4.14158085174838	3.44920242600969e-05	0.000132644130235069	-0.345320345533819	0.996210571077859
DUSP12	0.0130898614054007	0.0283971698347677	0.644829779415641	117.612324600007	0.13910554813933	0.0621452009895477	2.23839565926782	0.0251952648556807	0.0477789420281748	0.391492721130423	0.344995689198619
ATF6	0.00477900452847151	0.0115247845418018	0.678382091382389	975.139054502443	0.0688782828103358	0.0311877027330765	2.20850773780417	0.0272088990157117	0.0511263046610224	0.258418780617383	0.183091228097081
OLFML2B	-0.0825504030204721	0.0667725456620941	0.216349826700149	29.187613365869	-0.264131218381421	0.201809491609246	-1.30881464630437	0.190597144471069	0.267582602086932	-1.13990494908943	-0.584640842624515
NOS1AP	-0.0156237449521312	0.0173220268136986	0.367079047472259	596.507992426106	0.14588525934389	0.0558623425080239	2.61151345958926	0.00901424394705032	0.0194688968429131	-0.0682712720318434	0.36062587903808
ENSG00000285636	-0.163803859468543	0.0610264793320508	0.00727157750697347	27.5256123313042	0.048745932493193	0.13139365013957	0.370991539099598	0.710643833573309	0.775610648935862	-2.4409401840801	0.13667738422128
C1orf226	-0.0313061805860971	0.0616638428036198	0.611670031863834	24.6891457613534	0.455668849589264	0.11421368550489	3.98961689726539	6.61800977742343e-05	0.000240043531744371	-0.319379375270539	1.07481210004233
UHMK1	-0.00154666463217288	0.0187409891033027	0.934226502029742	285.637416367907	0.251998137747929	0.0465093533245245	5.41822493186656	6.01936581030634e-08	3.94154653771089e-07	0.157131785298581	0.605262322069931
UAP1	-0.0298939252408122	0.0536887002803621	0.57766335938	34.0177366924792	-0.134305595493956	0.112226025251647	-1.19674197845642	0.231407139599222	0.315112961039426	-0.296766257683425	-0.285336186344691
DDR2	-0.0254121179558316	0.0609858322946121	0.676905991435169	37.3095986113559	-0.406952071396961	0.160528681833153	-2.53507389925454	0.0112423606717377	0.0235992424566361	-0.225003289692959	-0.913905169424329
HSD17B7	0.0128505527849278	0.0227128804085251	0.571541568649819	231.077140805103	0.399942468307808	0.105841273908595	3.77870044018177	0.000157648930803877	0.000528923805823864	0.387660897096313	0.946338498112284
RGS5	-0.0599343190362302	0.0356730515111206	0.0929377235290655	103.862382593299	-0.0752467246391936	0.0827193102161651	-0.909663347561242	0.36300007942331	0.456326557113037	-0.777774851155539	-0.149179743199554
RGS5-AS1	-0.0437791315131938	0.0759680016732565	0.56442334576704	21.36629001887	-0.125738479039581	0.134147603568241	-0.937314388740593	0.34859686368748	0.441840651198929	-0.519097016215863	-0.26558524821202
ENSG00000232995	-0.0482398668384409	0.0567596603322366	0.395382335995519	21.6252274323774	-0.213282021815146	0.105510985986631	-2.02142004285857	0.0432363016392001	0.0761610349148565	-0.590522578718834	-0.467411277598153
NUF2	-0.0338828475560784	0.0297751562697142	0.255138437358742	148.355873956468	-0.149543521709438	0.0684783473619452	-2.18380740000952	0.0289764036053631	0.0539432995271742	-0.360637121873907	-0.320466249015722
PBX1	-0.00159004495601137	0.0112156188729751	0.887261211564483	2176.51920064718	-0.00947448774204394	0.0550719227202594	-0.172038441261077	0.863407307766122	0.898280519471149	0.156437176942378	0.00245393526406264
ENSG00000269887	0.0466291447017929	0.100169594872354	0.641572019658646	6.89676623234783	0.159273607820835	0.181896902997009	0.87562572642292	0.381233534912104	0.47477745126835	0.928525743877317	0.391491858726236
MGST3	-0.00801123684258725	0.0159073480495004	0.614529397881113	459.824605974377	0.0353926667034376	0.0567875126308583	0.623247348999139	0.533121991063129	0.618833831607936	0.0536206659868022	0.105892285420866
ALDH9A1	0.0639613733959516	0.0354135837646173	0.0708987530163479	68.7244389496502	-0.122205592251457	0.0819056045351089	-1.49202967177995	0.135691366935718	0.201190404179866	1.20605043289074	-0.257440404056628
TMCO1	-0.0129501787212611	0.0206958043019968	0.531485931624846	225.163113007286	-0.233996989003529	0.0477090890627835	-4.90466268797539	9.35880261447366e-07	4.90958181545124e-06	-0.0254619686311159	-0.515168307345209
TMCO1-AS1	-0.0521908239557709	0.0366361947905055	0.154281537570764	54.9275292293806	0.131636886540707	0.0608000902317501	2.16507715759878	0.0303817769451577	0.0561887785524804	-0.653785541874977	0.3277771683633
UCK2	-0.022106785385915	0.0243325019760048	0.363598762327421	194.75325936963	-0.0132447611783899	0.0556676495923491	-0.237925640392229	0.811938768313006	0.857837795823347	-0.172078105647746	-0.00623818860061264
ENSG00000236364	-0.134143456671468	0.082538013080358	0.104113039950373	10.2674544704977	0.0313981789357196	0.132583199000364	0.236818685719248	0.812797454741921	0.85828820162025	-1.96601602934371	0.0966832497795182
FAM78B	0.0591369701777914	0.0751169408518777	0.431126506526109	19.2756953276614	0.945276504518103	0.257406942308872	3.67230384712714	0.00024037364039426	0.000772251096711168	1.12880179819863	2.20357118173356
POGK	0.0101419634089406	0.0174564166755222	0.561248742063339	295.908686990842	0.0668060634251134	0.0384767377404532	1.73627150710533	0.0825158387734668	0.132137156212043	0.344290800988058	0.178313859061324
ILDR2	-0.00154376647097627	0.0299183931365591	0.958848021648348	136.087179348858	0.0781217448558023	0.13643609954667	0.572588523971103	0.566923331790469	0.650153371779903	0.15717819083009	0.204401437659889
MAEL	0.0193458082849863	0.0802719427695313	0.809552508855065	21.3364727954261	-1.69860546408914	0.189830883408763	-8.94799325371909	3.62003162399213e-19	1.21059948572892e-17	0.491663319088587	-3.89172931641504
POU2F1-DT	-0.143257335246081	0.0805006292390147	0.0751446699183505	11.9613768150419	0.654088424346629	0.146233441595456	4.47290590449288	7.71637382102342e-06	3.39093914898743e-05	-2.11194800161096	1.53225571788209
POU2F1	-0.000460624401957654	0.00970379928636099	0.962139867780179	1802.48354793788	-0.123944486737682	0.0258435478662351	-4.79595477289775	1.61901809414803e-06	8.10667806087864e-06	0.17452152682952	-0.261449313892228
ENSG00000272033	0.119139710112628	0.0798753952473553	0.135812016657177	10.9455930128989	-0.383624919049242	0.13930720105967	-2.75380537496351	0.00589067867342498	0.0133025138796905	2.08956928137758	-0.860125914142242
CD247	0.0632808642480499	0.0503916983801385	0.209195908464101	72.4473043013874	0.916599574056868	0.12898231714091	7.10639717423829	1.19111324263722e-12	1.65206745548969e-11	1.19515407945722	2.13745835574466
CREG1	-0.0200366587735855	0.0267520514532827	0.453871349158983	140.057839170097	0.178032425100186	0.0858739044015525	2.07318423845845	0.038155136665991	0.068514716662031	-0.138931113737885	0.434739110178895
MPZL1	-0.243686783732529	0.108894049920604	0.0252318964371657	8.99051997011281	0.318163232218448	0.367967143468094	0.864651200158133	0.387230261484235	0.480602985620158	-3.72003037525197	0.757801708500502
ADCY10	0.00703890122191357	0.049421513328922	0.886743642328107	52.2777751826204	0.660480982910417	0.128743709427627	5.13020003732071	2.89434437118982e-07	1.68068004821082e-06	0.294604382487577	1.54699335211121
MPC2	-0.0194456329820199	0.0328180914053175	0.553497180354473	91.5077838256477	0.0886484966564889	0.0878223377407027	1.00940716151539	0.312779405296307	0.404085669865003	-0.129467573191685	0.228670189539313
DCAF6	-0.0198826277207226	0.0153152095317626	0.194209136461753	536.145000438648	-0.0428768409889535	0.0469939116352129	-0.912391403418003	0.361562713281937	0.455108445865497	-0.136464759248886	-0.0745530502226893
TIPRL	0.0238971849747393	0.0250017300813388	0.339162548914306	145.283703863071	-0.299233127650868	0.0519242714839658	-5.76287580160409	8.26926480887025e-09	6.30331001230067e-08	0.564540236575393	-0.665566045639058
SFT2D2	0.00430050828286393	0.0174215573022896	0.805024452537919	327.280915262453	-0.095953818243237	0.0530134383472873	-1.80999047099436	0.0702972648988414	0.115365501473663	0.2507570699338	-0.196918620902337
TBX19	-0.0149591684781121	0.0455392970589066	0.742541788596169	57.2682844379158	-0.1127469545358	0.104915254659243	-1.07464786605145	0.282532412963072	0.371540744565725	-0.0576300335314567	-0.235634120771439
ENSG00000285622	0.0476075822605485	0.0664228722427334	0.473537765511318	41.7639444800858	-0.425129531409218	0.167458303093487	-2.53871873508644	0.0111259229213911	0.0234025726873278	0.944192544956638	-0.955812138942395
ATP1B1	2.91319274437867e-06	0.00689777391652858	0.999663022958941	3038.16117566599	0.175264412783397	0.0469161348647615	3.73569590266988	0.000187196779597731	0.000616353854511356	0.181943718694498	0.428357635115431
NME7	-0.0487257317379136	0.0150214580011527	0.00117970617977521	636.781712781932	-0.170966851077132	0.0608010958213005	-2.81190410744599	0.00492491833047504	0.0113802115999483	-0.598302276731597	-0.369856362385909
ENSG00000235575	0.0373978348798251	0.0775389080922602	0.629585340379181	20.9321194826744	-0.166859562548583	0.139422518828104	-1.19679061855357	0.231388175795484	0.315111671312234	0.78071345540967	-0.360387271817054
BLZF1	0.0169363664817526	0.0154215779072447	0.272106136587454	472.481230223573	-0.0589111191580091	0.0421327016827693	-1.39822790386361	0.162044639930731	0.233492793540202	0.453083191919844	-0.111519051304342
CCDC181	0.0604604834980829	0.0566828693588911	0.286132296929201	33.9562218251195	-1.3300397502183	0.136253040146011	-9.76154182536411	1.64632981124503e-22	7.9984189996321e-21	1.14999397314049	-3.04202467527295
SLC19A2	-0.038343915595707	0.0509887174206781	0.452046339998873	36.3028545523457	-0.0693808623760428	0.126201183682093	-0.549763959035572	0.582481281681189	0.664553008258577	-0.432068011819579	-0.135656373548718
ENSG00000213062	-0.0726090713182635	0.0905168619789248	0.422459993939958	10.2396127813055	-1.19568140094421	0.207214255969679	-5.77026612068221	7.91464421508289e-09	6.06338709250109e-08	-0.980723747541785	-2.73227010869819
F5	0.0217213119656225	0.112658142276629	0.847109888065273	9.03106455464181	-2.1306022380064	0.242299137733337	-8.7932720600568	1.4526614623357e-18	4.43403996095138e-17	0.529700026995688	-4.88767020277903
C1orf112	-0.0994551160311961	0.0262147379185536	0.000148321718482188	213.263932400206	-0.00931886833049545	0.0695004922948898	-0.134083486645758	0.893336557471006	0.921470652876144	-1.41058423124912	0.00281270584761964
SELL	0.0102007871067635	0.0647289783958721	0.87477808942218	26.4752277461151	0.50397156812462	0.208465657058994	2.41752802468562	0.0156263306465158	0.0315307684369801	0.345232689577978	1.1861709231087
METTL18	-0.00910192407999021	0.0592795195806706	0.87797049816568	24.6344991553798	0.283614166199304	0.110479825854963	2.56711271948988	0.0102549270784325	0.0217879828233461	0.0361565162970865	0.678151050181594
SCYL3	0.02927749668401	0.0267556368815293	0.273843036717213	144.745245489828	-0.43717415450759	0.0431526839779107	-10.1308682150889	4.03054580193325e-24	2.38963546019704e-22	0.650690111485241	-0.983580245856106
KIFAP3	-0.018388769417741	0.015713815176058	0.241908641093188	448.723139717729	-0.211558612788296	0.0570654629127763	-3.70729688308426	0.000209483312560905	0.00068241071646307	-0.112545010191755	-0.463438068497066
GORAB	0.0245265544637186	0.0495375736516995	0.62052238453626	37.676916280797	-0.320370006726195	0.101681256350972	-3.15072824848247	0.00162863946160687	0.00426101782849726	0.574617738712344	-0.714295766211651
FMO4	-0.00913029880211613	0.0283750629100409	0.74762547966172	144.29256867729	-0.254802038780289	0.0747044828069172	-3.41079985037652	0.000647726197853532	0.00187154157076169	0.035702178538637	-0.563133016728622
PRRC2C	0.00525287971848995	0.00726232874798173	0.46949243506558	2079.37133592115	-0.0211477301318543	0.0368878531147047	-0.573297938107006	0.566442981250498	0.64973030837298	0.266006498680748	-0.0244579772185897
METTL13	-0.0265223621581207	0.0349350773749695	0.447738894067386	66.5092483846515	0.166755253344961	0.0718803506803103	2.31990038677759	0.0203462666568613	0.0395835599364298	-0.242780586681492	0.408740313169986
DNM3	0.0084991783709544	0.00357620501765607	0.0174734280946242	17996.5988592241	0.0115152313507597	0.0276032760910474	0.417169009677603	0.676554791109637	0.746887792495585	0.317986428086684	0.0508443879247619
DNM3-IT1	0.0690877727184947	0.0421339945768524	0.101064291492713	42.1602259926557	0.264806557481052	0.0974175392198849	2.71826366793506	0.00656255189108925	0.0146776256489963	1.28813464738227	0.634791313192378
DNM3OS	-0.0673788117916981	0.0329093693234526	0.0406183224692684	96.7995401782488	-0.0670129437844001	0.0808205323469978	-0.829157416294715	0.407015337746377	0.500365379713512	-0.896976517212498	-0.130197288936549
ENSG00000287336	0.0932314313235583	0.105483411346332	0.37677760986654	6.72856685652288	-0.07895134089065	0.170283366465314	-0.463646817240555	0.642900806037905	0.718166640965892	1.6747243620838	-0.157720498630798
PIGC	-0.023389530568865	0.0109340687670692	0.0324241339685421	1386.5656059027	0.397425650085021	0.0562174904502472	7.06943065053294	1.5557065445002e-12	2.12448284846161e-11	-0.192617498720818	0.940536134939777
C1orf105	-0.0139142120020329	0.0500828323707779	0.781147479386552	46.1149829864009	0.315239416292271	0.13807352651227	2.28312714432087	0.0224228800603163	0.0431057564580052	-0.040898127544421	0.751061038197164
SUCO	-0.00918336250039159	0.0145769383764198	0.528699462050313	549.492845255459	-0.114684535131017	0.0319071054770052	-3.59432588498721	0.000325232553651681	0.00101125642015429	0.0348525194081432	-0.240101088702482
ENSG00000224228	0.0533886538402105	0.117889082247577	0.650640979009186	6.87928553479778	-0.42734485637105	0.223595746556798	-1.91123875544071	0.055973905533667	0.094844371999984	1.03675941103144	-0.960919428716957
TNFSF4	-0.134928816721207	0.0496826278480933	0.00661128869294769	27.7621965804387	-0.134710543361285	0.0900014288803863	-1.49676005189116	0.1344557043206	0.199730785507668	-1.97859126172804	-0.286269767709807
PRDX6-AS1	-0.00871025524168428	0.0164827007261705	0.597188218800352	482.461891634161	-0.184886194829763	0.0369367178786273	-5.00548520410755	5.57214931262484e-07	3.05774417383697e-06	0.0424279413091358	-0.401946517663911
PRDX6	-0.0646054387021418	0.0341797784063194	0.0587358262350239	79.816251055765	0.415496678591893	0.0949246343775566	4.37712171678514	1.20256825305492e-05	5.04870829235011e-05	-0.852569100383482	0.982197733440719
KLHL20	0.0267438511540064	0.0188459815013358	0.155877306968032	362.143608701202	-0.137276921143827	0.0379475895176117	-3.61753995151959	0.000297416433394514	0.000933134259997987	0.610121226768097	-0.292186387272292
CENPL	0.14293215277462	0.0583895259057102	0.0143688577389098	20.0314415052678	0.122240746899246	0.0936549462973498	1.30522467559949	0.191816354184434	0.26897041887964	2.47053530526028	0.306114970384228
DARS2	-0.00904736253247658	0.0382269061298066	0.812908737796851	62.4479780390958	0.163974574063944	0.0574690831264209	2.85326588042534	0.00432723999254345	0.010131650263666	0.0370301590797321	0.402329635232007
GAS5	-0.0412680006711997	0.0223923690605082	0.0653364146694281	192.657902162671	0.0710182031909142	0.101168387326319	0.701980184401325	0.482691521193244	0.571866449052244	-0.478888638038203	0.188024677440362
ZBTB37	-0.00756944096516659	0.0112447351546091	0.500849180143594	942.299808575776	0.232993660934517	0.0475342154756179	4.90159895568338	9.50597450950554e-07	4.97782916680395e-06	0.060694728166117	0.56144871829969
RC3H1	0.00822741246165172	0.0102815902926524	0.423590202162975	1024.36646648775	-0.0853585282945042	0.0239773661171827	-3.55996266968349	0.000370907516041632	0.00113690369007503	0.313634895990348	-0.172491858713494
RABGAP1L-DT	0.10008749419896	0.104165285025798	0.336626241950645	9.43871507066353	-0.81375686598679	0.177227641560336	-4.59159112440004	4.39879504270137e-06	2.02513622787173e-05	1.78450405348573	-1.85176756137477
RABGAP1L	-0.0131042627944428	0.00867183262595981	0.130755439596984	2832.48644182836	-0.147978281879581	0.0396601037959768	-3.73116224407341	0.00019059842050454	0.000626139439260783	-0.0279291720846502	-0.316857688865181
RABGAP1L-AS1	0.0283933045106608	0.0532789147540098	0.594090190922756	35.6416839779789	-0.421277314667566	0.0860942064604938	-4.8932132832989	9.92027969817103e-07	5.17309755280296e-06	0.636532373189326	-0.946931100037039
ENSG00000289425	0.0530330307408126	0.0695177382071618	0.445540639264341	14.4109168995039	-0.419290484429207	0.119028862442531	-3.52259507337262	0.000427343734749921	0.00128866240013381	1.03106515256025	-0.942350590208915
ENSG00000287697	-0.0134184210374078	0.0650739248644248	0.836632554498425	16.9414341849923	0.229570655494704	0.117277014284482	1.95750767441801	0.0502878103879438	0.086517194932632	-0.032959492779026	0.553557198553273
CACYBP	-0.00176283591940372	0.019091182105839	0.926429732976636	459.181286711352	1.14272753513094	0.107176758146128	10.6620834115258	1.53128126261195e-26	1.22292736452433e-24	0.153670437636893	2.65878188309797
MRPS14	-0.00441331783585144	0.0262568009631739	0.866518104168922	135.739896360097	0.271957831084269	0.053630770587609	5.0709290227335	3.95878406870963e-07	2.24074865248322e-06	0.111230761668056	0.651278116337771
LINC02803	-0.144359767974491	0.0828053299436516	0.0812701858583982	12.4728714837783	-0.0444636269240163	0.155086800142312	-0.286701556052581	0.774340846029314	0.826612634097455	-2.12960022080961	-0.0782112835384295
COP1	0.0169988574007758	0.00941654130301041	0.0710414467040398	1401.15275436893	-0.179337939474953	0.0280375184104351	-6.39635565636245	1.59129116988985e-10	1.61812107914962e-09	0.454083800276339	-0.389155370392746
COP1-DT	0.00523836047589026	0.0237739866444836	0.825606361583475	391.281086876801	-0.674335101187653	0.0797524350849112	-8.45535437845502	2.7824100757327e-17	7.2095336628985e-16	0.265774015694383	-1.53033961469506
PAPPA2	-0.00732510335386626	0.0426922608897476	0.863768372264211	154.847755613754	-0.389360554271868	0.107679958937041	-3.61590548617799	0.000299299571143898	0.000938419777947297	0.0646070767040325	-0.873349053694151
ASTN1	-0.088962419991575	0.0399716614907092	0.0260384869304158	110.40208369672	-0.149611238206376	0.167668220356533	-0.892305279368028	0.372229325298665	0.465652735818156	-1.24257455074625	-0.320622365061151
BRINP2	-0.194488649002938	0.0442978023911152	1.13100324056106e-05	64.6624070490465	-0.166087045801917	0.21325902162699	-0.778804312871783	0.436094996769027	0.527804407548978	-2.93226688090851	-0.358606283948953
SEC16B	-0.108148152759465	0.0663435742129442	0.103075610172441	21.4290506514201	-0.301647764011017	0.159646025840179	-1.88947869152093	0.0588277153691295	0.0989609254406151	-1.5497776585438	-0.67113283507354
RASAL2	-0.0235890462398005	0.0230417840726334	0.305952966403921	401.767551619787	-0.560407728231926	0.0927763918102201	-6.04041305441448	1.53720199842799e-09	1.32834303125028e-08	-0.195812155651944	-1.26768735511041
FAM20B	-0.0346153784810731	0.0206691562002404	0.0939860550068752	251.947496767541	-0.020633772838762	0.0501936979446575	-0.411082938370318	0.681011720161743	0.750812845791029	-0.372366451133242	-0.0232730816060736
TOR3A	-0.0143675386765084	0.0555065846237452	0.795755714595743	24.8824576987499	-0.470123016342229	0.102021820765046	-4.60806338111641	4.06436782437649e-06	1.8890723690764e-05	-0.0481568215401744	-1.05954173594483
ABL2	-0.0110952174443968	0.0161865095802581	0.493053202917408	500.989155446789	-0.233586409814409	0.0423789318695438	-5.51185222254927	3.55076996544506e-08	2.41739847005193e-07	0.00423978297727365	-0.514221743328478
SOAT1	-0.0319604842331811	0.0321572395131335	0.320280580309375	119.41943254249	0.601801418769452	0.0728479022125391	8.26106724410062	1.44375718985027e-16	3.46382897811815e-15	-0.329856124647756	1.41171137629442
AXDND1	-0.178452455364726	0.109888562467773	0.104388569428439	6.97644300752265	-1.12631147203358	0.202957395428248	-5.54949707379232	2.86492546405714e-08	1.98524351689221e-07	-2.67549438321445	-2.57234218178386
LINC02818	-0.0505328427740779	0.0990504541576033	0.609930439954972	9.19918264396583	0.992331802358784	0.184502475045807	5.37842000283418	7.51423568570402e-08	4.83888004944636e-07	-0.62723784740597	2.31205415630445
TOR1AIP2	-0.00761392578284172	0.0167191854052241	0.648821118862435	368.605441594612	0.174207380238877	0.0392506356021354	4.43833271911142	9.06584027971105e-06	3.91123696329912e-05	0.0599824345881267	0.425920714302901
ENSG00000272906	0.0932491053032351	0.0449671384820716	0.0381056308106235	51.1955704555177	0.831983883533241	0.0946444948712345	8.79062099348905	1.4873553261825e-18	4.52414689650989e-17	1.67500735891012	1.94238230215232
TOR1AIP1	-0.03642865376467	0.0174533800249159	0.0368702718704172	323.953916212597	0.0635450144719013	0.0467926743574121	1.35801202526984	0.174459868439088	0.248315681884738	-0.401400724108508	0.170795719619013
ENSG00000261831	0.068549739612465	0.090064284586755	0.446585320556463	9.17990720664995	0.297727967803205	0.15966772588213	1.86467218818533	0.0622273674298892	0.104003322010864	1.2795196289063	0.710689515577745
ENSG00000260360	-0.126050017644998	0.0850637366630432	0.138385469575523	9.04456989815549	0.106204838779831	0.140122179806714	0.757944523317656	0.448484194706819	0.539142797815813	-1.8364233965378	0.269145211556443
CEP350	0.00691804084730429	0.00805126253128459	0.390203047324638	1817.94325845334	-0.0649355505588683	0.0298423909612728	-2.17594999821351	0.0295589996165036	0.0548643641401515	0.292669158895196	-0.125407991943422
LHX4	-0.0627985349589461	0.0596582731701261	0.292507167768483	25.5445038556456	0.425291934662815	0.108503074119997	3.91963027879256	8.86849119222108e-05	0.000313797108945876	-0.823636848896599	1.00478006877849
ACBD6	-0.00830147649584848	0.0107105675644083	0.438296262202399	1272.86030911988	0.0883922712114888	0.0255345844870483	3.46166867357185	0.000536837604009301	0.00158068850069405	0.0489733311903351	0.228079478190965
XPR1	-0.0567268005976086	0.0179713765427331	0.00159670301098813	455.38501641329	0.338917346133498	0.0572830167769037	5.91654150223018	3.28781540711549e-09	2.6896113877666e-08	-0.726415872867691	0.805648988517953
KIAA1614	-0.0373446394256107	0.0436648505148136	0.39240926249351	55.9135455553156	-0.0561171821172694	0.171570674380629	-0.327079102065972	0.743608057427283	0.802474543370345	-0.416067541641271	-0.10507780845068
ENSG00000243155	-0.110850848133795	0.0376763117179096	0.00325900445222349	62.1712192834155	0.00197191907056436	0.113169933297229	0.0174244078185089	0.986098037486483	0.98977645197352	-1.59305337954278	0.028842892855712
STX6	0.0149173428747631	0.0178818541783267	0.404158835145146	371.692222148391	0.234928068440294	0.0873144051569453	2.69059919744076	0.00713238270621879	0.0158145757519988	0.420754464407185	0.565908370876312
IER5	-0.177154954813192	0.0907017239145052	0.0508006708619909	15.4312073080443	1.39479582612033	0.30652167655359	4.55039865957564	5.35443707970596e-06	2.42551423268731e-05	-2.65471872629153	3.23990917920206
CACNA1E	0.0901257888306096	0.0455043591955324	0.0476365065606816	90.1965585269115	-0.0957330481487039	0.474115741730498	-0.201919151216712	0.839979929935288	0.879031231650104	1.62499662756961	-0.196409649593042
LINC01344	-0.0669668375326256	0.0528545639875048	0.205154579825373	121.646488316683	0.122204470837864	0.153444602812894	0.796407749752378	0.425795075256555	0.518315413852809	-0.890379960581025	0.30603133824874
GLUL	0.0267707366365481	0.00926156124053132	0.00384603916401093	2665.59420789542	-0.296612217599876	0.0779334809118162	-3.80596650027092	0.00014125150216671	0.000479799722838563	0.610551718732692	-0.659523705425273
RNASEL	-0.00738799707746817	0.0580914204913958	0.898798885233126	27.6178877999991	0.41763185576774	0.131135222119984	3.18474204730154	0.00144883090951235	0.0038467935566807	0.0636000186163787	0.987120247629365
NPL	0.0113707207039956	0.033644644105527	0.735389371704153	95.9252039692706	-0.672326069903044	0.100234722680613	-6.70751663617945	1.97964397442137e-11	2.31598482358728e-10	0.363965736750821	-1.52570792177712
DHX9-AS1	0.022359993467224	0.0319798836024128	0.484433716336712	99.9059879318745	-0.162104490072484	0.0719769645164918	-2.25217180470762	0.0243114170615091	0.0462432500713208	0.539926633639203	-0.349424756857444
DHX9	-0.00815517326659436	0.0123163435115137	0.507879963945267	688.43135777806	0.235588062576639	0.0363926221119835	6.47351163243233	9.57510387128638e-11	1.00100757148116e-09	0.0513159473026009	0.567429945075087
SMG7	0.0188633246968404	0.0148035228141288	0.202576367958931	596.147873919527	-0.0978486969594898	0.0377934332346123	-2.5890396448523	0.0096244013342543	0.0205934400949483	0.483937762836296	-0.201287142387126
ARPC5	-0.00156869742808922	0.0150682453215326	0.917085088246046	500.104127734035	0.0355938966698027	0.0468179087476915	0.760262421408511	0.447097739482785	0.537845757174078	0.156778994844296	0.106356208216509
RGL1	0.0153109648893437	0.00941290189303981	0.103823464036323	1955.35015487591	-0.214182289882765	0.048847443148057	-4.38471854572976	1.16135836716581e-05	4.89685579598118e-05	0.427057163795299	-0.469486787952315
APOBEC4	0.207667829933366	0.0937109288812997	0.0266882782458208	11.7266888712392	-0.301316452905497	0.167665709723703	-1.79712627824757	0.0723155747856217	0.118073133215135	3.50708686412642	-0.670369018545233
ENSG00000289581	0.0398181979272137	0.0425669933863622	0.349569703654172	47.4646852858238	-0.315734849691195	0.0931085518805151	-3.39104027840937	0.00069627867426684	0.00199717506785779	0.81946845419713	-0.703609708619104
COLGALT2	0.000447698155790447	0.0076773680798763	0.953498504320794	3515.43288991325	0.0197427590267233	0.0351117209287188	0.562284003874476	0.573922535131188	0.656759038173546	0.189065642292748	0.0698124258845843
TSEN15	-0.00984192433472362	0.0116328606265129	0.397527604371705	1002.8955194073	0.277032476758491	0.0373892570697075	7.40941378540896	1.26858913880983e-13	1.97398790371744e-12	0.0243075876804247	0.662977386832174
ENSG00000286655	-0.111188186454927	0.0474019109697634	0.0189940480733313	48.1561677828781	0.76158877351416	0.126622108274206	6.0146587661051	1.80266016854236e-09	1.53947882557646e-08	-1.59845486104389	1.78009088587076
EDEM3	-0.0105973262097588	0.0141392401335548	0.453557358971252	529.065640702793	0.141382178308863	0.0312354153233964	4.52634219347048	6.00133754536363e-06	2.6955160161379e-05	0.0122120473925248	0.350244314202015
RNF2	0.0558235714996052	0.0357052312835287	0.117945288876038	93.3051853616457	-0.256408531422494	0.0723299559138906	-3.54498393069326	0.000392637022312859	0.00119450713519776	1.07574745914233	-0.566836682595168
TRMT1L	-0.0104522022731081	0.0174644253905849	0.549516149151578	339.771669917477	0.0393397588419515	0.0345804157091797	1.13763117172442	0.25527452469884	0.342047915190586	0.014535780600647	0.114992053475487
SWT1	0.0298541687825854	0.0169317267032911	0.0778652874957592	493.991290814529	0.0180344348995405	0.0467344551315027	0.385891626398441	0.699576932395049	0.766776956380452	0.659923819835386	0.0658739940532641
IVNS1ABP	0.007548743957406	0.0122004213105116	0.536095470244153	878.146022266043	0.375899651322937	0.0519414674073626	7.23698559331912	4.5876685843281e-13	6.66431258637031e-12	0.302768015053825	0.890909323858346
PRG4	-0.101724292441226	0.0864757687801889	0.239461871032732	11.7150398308139	0.392356764684074	0.157800105694837	2.48641636174083	0.0129036897208159	0.0266610198720697	-1.44691842049982	0.928850144386377
TPR	0.000180707043714901	0.011769986288371	0.987750393894351	880.969054342921	0.119866389237208	0.0357930335168611	3.34887483567835	0.000811404421123996	0.00229486793749332	0.18479056453699	0.300641040907781
ODR4	0.00589239571841791	0.0126164656716569	0.640471169890161	592.273463675203	-0.0237920894386207	0.0278461426578563	-0.854412394957267	0.392876530546578	0.486161774392221	0.276246467361691	-0.0305543781892834
PDC-AS1	0.0322366911934746	0.0163490500312568	0.0486349966171781	611.938281706593	0.0431443840415092	0.0672987574248043	0.641087379506466	0.521465913364438	0.608008621681691	0.69807291207373	0.123763373129499
PDC	0.0980149500975225	0.0528426550160386	0.0636183215846141	37.7930357291486	-0.00980402074259891	0.117583274543124	-0.0833793818099805	0.933549882349423	0.951502764702297	1.75131835259477	0.00169421804283691
LINC01036	-0.261479750339615	0.0928416321099179	0.00485642185282373	11.8872252514985	-0.600173335090212	0.232760346328261	-2.57850336003449	0.00992293347122669	0.0211494158434992	-4.00493242745729	-1.35936441413592
ENSG00000285280	-0.0447299457002466	0.046475680536438	0.335829798680703	86.093766763922	-0.126617659677952	0.140205270130818	-0.903087733862013	0.366479333508202	0.459775019228065	-0.534321510204932	-0.267612142849017
RGS2	0.0902005387817167	0.0819936284624462	0.271292017552511	25.5513561118148	1.38386852520519	0.286458450052046	4.83095724686691	1.35878182035572e-06	6.92657943399054e-06	1.62619352828565	3.21471698700047
UCHL5	-0.0193557659203943	0.0183812562532015	0.29233343503673	298.036582117325	0.113332648412874	0.0381853954994275	2.9679579569779	0.00299785332679184	0.00734245269368285	-0.128028616392172	0.285577920021822
RO60	-0.0356240966334734	0.0139083678156217	0.0104268441091627	541.150208229222	0.0459048194160096	0.0435715401241609	1.05355053517043	0.292088746004464	0.38218240200629	-0.388518106900479	0.130127380037933
GLRX2	-0.0104583965331147	0.0321051408128225	0.744610048717291	89.7115801351471	0.117990119916017	0.0598591347563441	1.97112972642011	0.0487090393499771	0.0842401956126866	0.0144365977366121	0.296315422191095
CDC73	-0.0124040308079515	0.0111617755780909	0.266441182058657	1007.60444444082	-0.0490920546451621	0.0264762916772567	-1.85418922119416	0.0637120936261274	0.106116038236451	-0.0167170153725855	-0.0888818271289991
B3GALT2	0.0154331519743738	0.0415102341946106	0.710048097492648	57.0697808026435	0.419008992691274	0.103007027279913	4.06777094491478	4.74650037476755e-05	0.000177385238364711	0.429013630754789	0.990295148580203
LINC01031	-3.60203869954932e-05	0.113898714901316	0.999747669583422	8.78261837551118	-0.215575228201904	0.185624386907712	-1.16135186649308	0.245498834928223	0.331345882088493	0.181320311872435	-0.472698118008404
ENSG00000227240	-0.124033951923566	0.085751746264774	0.148056457361375	26.3183608095595	0.347529223309875	0.218765666594488	1.58859124797708	0.112152705393944	0.171734443822456	-1.80414203086671	0.825503119627601
ZBTB41	0.00801771566170109	0.0156397235708487	0.608195662235849	410.648198150981	-0.0389149396632452	0.0412430005566345	-0.943552581966182	0.345398333195663	0.438549317429557	0.310277218208665	-0.0654191405357427
ENSG00000290127	-0.0732739850614545	0.0448338435833265	0.102186350388784	48.9130124906373	-0.511537243372373	0.102998434439517	-4.96645649184851	6.81873421052484e-07	3.66839930304766e-06	-0.99137038641645	-1.15501958315759
CRB1	-0.0139276671201331	0.0196352075162236	0.478125233502471	534.594616476708	-0.244947032528637	0.0934740408619783	-2.62048190352999	0.0087805590154148	0.019013492284215	-0.0411135717052551	-0.540412931177074
NEK7	-0.00106108850271347	0.0101634058935883	0.916849664060376	1559.77857199136	0.125201912141699	0.0457249468979874	2.73815325408742	0.00617852763894164	0.013893346413614	0.164906859508511	0.312941747143453
PTPRC	-0.109510791265838	0.154746872648836	0.479145909058941	6.7415013530983	0.236568655718531	0.434605451386823	0.544329701718287	0.586214611435215	0.667810431446747	-1.57159630832001	0.569690639741953
MIR181A1HG	0.0122243136778562	0.00815264542045425	0.133762352478649	3815.00718393296	-0.39070743220487	0.0551627424223826	-7.08281378059874	1.41256440706823e-12	1.94227605971882e-11	0.377633518822873	-0.876454194480863
ENSG00000225172	-0.184154145939535	0.098712545142002	0.06210299258177	11.8614319718896	-0.946378444349731	0.172815608842399	-5.47623244618366	4.34476886762474e-08	2.91372728124067e-07	-2.76679019586189	-2.15751811388023
LINC01222	-0.0379667992697898	0.0455108176716936	0.404147553162909	64.4255673109962	-0.796079248126483	0.144871090461427	-5.49508701557296	3.90517809886928e-08	2.64018418821893e-07	-0.42602960251176	-1.8110129459156
LINC01221	-0.0209681524242499	0.0361667766531131	0.562074573447084	167.345116260326	-0.750623835067987	0.122282024552019	-6.13846424131351	8.33230628499720e-10	7.53916383469224e-09	-0.15384624613547	-1.70621840321332
ENSG00000286541	0.0158892619690823	0.0290651218946855	0.584599988610916	190.318664770514	-0.863628237329576	0.113522963389613	-7.60752020157886	2.79404859371773e-14	4.79097155922775e-13	0.436316891441629	-1.96674281299282
NR5A2	0.0669437419343206	0.100682899875186	0.506116477252092	9.2758090203235	0.363260028677211	0.165749499952939	2.19162066118058	0.0284069088024895	0.0530355289235206	1.25380429742481	0.861769483606896
LINC00862	0.0188402317766365	0.0125259621469379	0.132557015629394	1476.50433728578	0.603543971189601	0.0795262198359992	7.58924506199645	3.21774690317096e-14	5.44278465536364e-13	0.483567997608115	1.41572871926234
ENSG00000230623	0.00095000060795885	0.018393480074665	0.958808558932777	496.929141373396	0.718035291938133	0.0948510200326959	7.57013779810296	3.72828538348198e-14	6.23997237866985e-13	0.19710853938859	1.67968112435395
ZNF281	0.0234629298393751	0.0163632433473823	0.151606467118117	440.491543850721	0.465711903695536	0.0477743471044989	9.74815841390493	1.87844850645593e-22	9.07570839168901e-21	0.557586917211735	1.09796571787541
DDX59	-0.0291271062079222	0.0284791297419411	0.306424797648448	120.713449405415	-0.33060093909975	0.0736326747929214	-4.48986730455611	7.126755645996e-06	3.15242681457942e-05	-0.284487905176797	-0.737882525353515
DDX59-AS1	-0.0947651062696821	0.0799897491052618	0.236129899213773	13.1570378238374	-0.463923138665231	0.175678733934695	-2.64074727927903	0.00827234001180468	0.0180200805587824	-1.33548751267346	-1.04524831515609
CAMSAP2	0.0135182855606896	0.00968839330641315	0.162923202399004	1325.55137266663	0.116256172933288	0.0299100950445507	3.88685401233683	0.000101551785308595	0.000355370293126716	0.39835267449017	0.292317918507843
KIF21B	0.157430642072299	0.0883104033391015	0.074635730393076	12.1088152590504	0.891442889281418	0.367724313843648	2.42421524963522	0.0153415092731687	0.0310307617887963	2.70268598850501	2.07946123065955
TMEM9	0.0338783084892587	0.0380249783581052	0.372956643398854	61.2921443160466	-0.33178686267823	0.11233810592591	-2.95346676840938	0.00314226438534037	0.00764157454110164	0.72435858701668	-0.740616596187426
PHLDA3	-0.0422398659661896	0.0181839851191993	0.0201836772742346	305.991326218855	0.122467980315315	0.067460975039884	1.81539001241696	0.0694639948522634	0.114249132026151	-0.494450203634548	0.306638842467251
CSRP1	0.0173284080318271	0.0104418897676936	0.0970133074544312	1412.30208316797	0.00912797172303925	0.061497479477893	0.148428387643441	0.882004698094745	0.91216469197487	0.459360584815163	0.0453407137930003
CSRP1-AS1	0.026818155331593	0.016402846865137	0.102055428840756	539.519784844322	0.360800607757832	0.0551915661494687	6.53724170067433	6.26637372627337e-11	6.77791443862222e-10	0.611310989731705	0.856099446240233
NAV1	0.00133871223561331	0.00729122102591932	0.854322522694079	3273.43728373446	0.0635037340661559	0.0427170368328254	1.48661374417612	0.137116855674586	0.202925520879041	0.203332613365705	0.170700550288199
IPO9-AS1	0.015930648539083	0.0141101232942708	0.258888286564949	807.700149829839	0.178862473408449	0.0714110544248937	2.50468887273702	0.0122559149768425	0.0254912537691729	0.436979575691385	0.436652733376494
ENSG00000235121	-0.0271235632986325	0.0894784510403791	0.761791129330622	9.6267200084761	-0.231537402145756	0.157175242089222	-1.47311624316965	0.140719694287597	0.207607545600175	-0.252407055527435	-0.50949788741821
IPO9	-0.00639260326100142	0.0133072550689726	0.630953789993958	551.455279501353	-0.0888105910884781	0.0308934119304452	-2.87474207408461	0.00404357668594857	0.00955059503541397	0.0795383243147061	-0.180450368328367
SHISA4	-0.0182135858428825	0.0274617283774833	0.507179909033635	131.844181781525	-0.544642656151336	0.094417452778767	-5.76845318447118	8.00024301404828e-09	6.12359957617962e-08	-0.109739960247471	-1.23134199141901
ENSG00000223774	0.0117113058719196	0.0441173951660725	0.790656828510483	49.2654107173685	-1.08609156329892	0.154953067352507	-7.00916465776145	2.3974517578483e-12	3.19112870964739e-11	0.36941920695818	-2.47961775888727
LMOD1	-0.0519441898895007	0.0529767284550393	0.326834641964319	37.1866451877524	-0.950896442523301	0.152584384858677	-6.23193810693027	4.60699505639854e-10	4.34608109689377e-09	-0.649836422361869	-2.16793406922354
TIMM17A	0.0513109803807792	0.0337356721771241	0.128267105032672	83.7694495034782	-0.537189495500454	0.086982092267235	-6.17586311731899	6.5802980886154e-10	6.0414390325398e-09	1.00349157855157	-1.21415920702563
RNPEP	0.00919747410340555	0.0338999318112624	0.78615071930114	73.0501422661536	-0.270381681547971	0.0711512106905359	-3.80009951937382	0.000144637990086063	0.000490160520559048	0.329167581382522	-0.599050885018656
GPR37L1	-0.0138804042196417	0.0269381962921912	0.60636540184993	134.192982535839	-0.432724506112237	0.104763511282041	-4.13048876289826	3.61992790067421e-05	0.000138509164259006	-0.0403567952980097	-0.973321866547642
ARL8A	0.014698300460523	0.0132781507022393	0.268313868202147	619.879621393574	-0.0410744287754903	0.0479099787277249	-0.857325130718981	0.391265223552808	0.484579291880655	0.417247144087022	-0.0703977043362092
PTPN7	-0.00522280873502438	0.0656283574876711	0.936570041492479	23.2138036169115	-0.846051496008021	0.14523814275892	-5.82527068947982	5.70201027914137e-09	4.48216448459248e-08	0.0982691446702442	-1.92622076193108
PPP1R12B	0.0118144621065806	0.00638798726693867	0.0643883656304241	4109.10626331108	-0.169634347064523	0.0320018788970014	-5.30076210870285	1.15320273198971e-07	7.18031889729441e-07	0.371070950796162	-0.366784359751797
SYT2	-0.0511359697203671	0.0388006792149405	0.187532340422955	76.3522009042713	-0.26749853539151	0.109955498137055	-2.43278908216198	0.0149830258649752	0.0303900176711604	-0.636895152369927	-0.592403976263887
ENSG00000226862	0.151113147017462	0.0745656091331147	0.0427054181436664	12.2149854828495	0.00845356313523312	0.142393881990251	0.0593674602944802	0.952659430251897	0.965173088463311	2.60152987746037	0.0437859079998446
KDM5B	-0.0141753560949304	0.0210968123593546	0.501635051704484	264.533735342914	-0.0575001241310298	0.0577760099313126	-0.995224907351498	0.319626890395382	0.411361712513673	-0.0450795824771904	-0.108266092665132
KLHL12	0.00886070289490209	0.0248646673194309	0.721573087602781	132.987139941767	-0.0997361093568169	0.0541162531771612	-1.84299731598766	0.0653294023635594	0.108376292074234	0.323775180522955	-0.205638450751962
ADIPOR1	-0.0137774120396983	0.0278510853281989	0.620825079688669	115.072518766662	0.0182609452152087	0.0574679053940296	0.31775901853395	0.750667739161646	0.808247892017802	-0.038707678314038	0.0663961990746386
CYB5R1	0.0014041076477116	0.0388092616221876	0.971139068232372	62.6609005471742	0.122006272961291	0.0809945006653543	1.50635255429731	0.131976693579128	0.196733628193259	0.20437972864013	0.305574405741862
ADORA1	-0.0263376882837255	0.0146412161715995	0.0720387743514894	554.652549355348	0.0715087854854242	0.051973623342055	1.37586685105254	0.168862859743096	0.241746043783805	-0.239823577489841	0.189155683491167
ENSG00000234775	0.0763684814103617	0.0729806564817787	0.295366765346528	16.2662996348455	-0.194759427559882	0.156151658265572	-1.247245336509	0.212307554047962	0.293422293188373	1.40471379315529	-0.424708623193884
ENSG00000224671	-0.0290470030262578	0.0705974341899318	0.680745829640233	15.9407119404843	0.0520552242617505	0.137326698969958	0.379061206977227	0.704642412710471	0.770936807100346	-0.283205288210874	0.14430674438369
CHIT1	0.21146470732132	0.10763863273751	0.0494628662710597	7.86644681884619	-0.680080818005143	0.185499761527587	-3.66620858379919	0.00024617315716288	0.00078914379009875	3.56788269338231	-1.54358599671805
LINC01353	-0.0484475308255348	0.0975221324627286	0.619340686742471	7.6250312528438	-0.138627520768247	0.171411604587771	-0.808740581488828	0.41866438029685	0.511093739889154	-0.593847706978707	-0.295300108180138
BTG2	-0.0329338074728721	0.0249182326737698	0.186276366142133	179.884804251334	-0.0642263564749432	0.0781981569039433	-0.821328264217753	0.411459312419147	0.504358928923571	-0.345441034942405	-0.123772990417499
ATP2B4	-0.0513754378402439	0.015897186705742	0.00123042644131864	545.260795080069	-0.040449174792719	0.103082754379479	-0.392395168679847	0.694766255240394	0.762947309860896	-0.640729530318093	-0.0689562213358683
ZBED6	-0.0599070734262769	0.0541775453334627	0.268832722738329	24.9643323456283	0.449178333159876	0.119324896392359	3.76433038485872	0.000166995973485801	0.000556653244952671	-0.777338592809154	1.05984863022975
ZC3H11A	-0.00423301408323867	0.0459307409837168	0.926570278201376	32.5731850889731	0.106438272469502	0.105361343843053	1.01022128787626	0.312389282382868	0.403755167106644	0.114117796206706	0.269683377973036
SNRPE	0.008221789724377	0.0379785741868187	0.828609755384134	67.6024587700241	0.109600367539896	0.0662973083444946	1.65316466500253	0.0982973556703518	0.153488148439823	0.313544864382693	0.276973385577996
ENSG00000286572	-0.119253041085302	0.0964976291569965	0.216528018016785	9.09004514098183	-0.527978025358317	0.161260676274863	-3.27406555370261	0.00106012014835187	0.00291624746691951	-1.72758979877913	-1.19292275274639
SOX13	-0.0183059152558445	0.0269092824005921	0.49632557130921	137.325364110309	0.206130832579095	0.072346530083697	2.8492151916702	0.00438272259115496	0.0102505774430731	-0.111218344364783	0.499518188495161
PLEKHA6	-0.0196332505358291	0.0275161763725243	0.475526101511322	260.218946476865	-0.385735497582761	0.0886296375808064	-4.35221792745202	1.34767202424331e-05	5.59876097482553e-05	-0.132471716755284	-0.864991717736915
PPP1R15B-AS1	0.0331319954502497	0.0326586941353406	0.310347876608889	97.3145042374042	0.127055318460522	0.090019413497285	1.4114213092974	0.15812042333913	0.228688183593929	0.712408577718255	0.3172146566729
PPP1R15B	-0.00403316569465085	0.0199094654581936	0.839467007006559	259.663141231116	0.493584850662793	0.047371717435203	10.4193995359771	2.02225881847927e-25	1.45552702614002e-23	0.117317780632907	1.1622250114262
ENSG00000288934	-0.0386784767056318	0.0951338468489352	0.684324540670821	7.77871975584347	-0.0510310172853769	0.168269586404796	-0.303269404624403	0.761684560483766	0.816741031381342	-0.437425024447687	-0.093351981276243
PIK3C2B	0.016519191386474	0.00893417234486766	0.064459320336662	1821.51182171648	-0.0775665224427241	0.0381834329626005	-2.03141824672229	0.0422125849947991	0.074598172330912	0.446403359186021	-0.154527888417592
MDM4	0.00613228582080433	0.00867889739755481	0.479831066955241	1280.14034714857	-0.149136893814248	0.0287466848956508	-5.18796843377273	2.12600628754027e-07	1.2613246258168e-06	0.280087602119198	-0.319528794454004
ENSG00000240710	-0.00277455889389587	0.0915111492217122	0.975812361706723	12.4991158625263	1.48167094277531	0.261500399700044	5.66603700978992	1.46137973247039e-08	1.06409373525841e-07	0.137470668477471	3.44019419498994
ENSG00000287197	-0.0543455748484465	0.057930099886265	0.348181063487004	21.3191832746628	-0.232175064226764	0.112865440933358	-2.05709615190228	0.0396769778017924	0.0708474059983001	-0.688287542854963	-0.510967976494111
NFASC	0.0026929906131274	0.00581448716818548	0.643255511415905	6104.8079898739	0.163692926655733	0.0432197258890065	3.78745869596944	0.00015219597540571	0.000512200810053081	0.225017400255453	0.401680315176136
CNTN2	-0.00545725721405533	0.00564622327102259	0.333777888023788	4190.03741390796	0.134303360403257	0.0420460878620149	3.19419397219566	0.00140221865907183	0.00373967739359047	0.0945151415134162	0.333924553025583
TMEM81	-0.0834682376323603	0.0857325932693421	0.330261068059545	10.0626088975182	0.51631621726427	0.18223269272528	2.83327985523776	0.00460730305876967	0.0107170807950368	-1.15460137213605	1.21463072083939
RBBP5	0.0134856785430573	0.0207953687612325	0.51666528278174	222.319948802447	0.0994758989408799	0.0420966157828262	2.36303790912956	0.0181258153681223	0.0358782832490334	0.397830568961347	0.253632071847723
DSTYK	0.020265855055363	0.0151202144801666	0.180142854027562	452.965973924435	0.0729138772848463	0.041930614144543	1.73891746573275	0.0820492815653312	0.131534549457162	0.50639516335006	0.192395032617434
TMCC2	-0.006088123827039	0.0115927718780849	0.599468146637076	961.551101080006	0.328116212121647	0.0421248411975796	7.78913825651406	6.74677501831043e-15	1.27845173423889e-13	0.0844136673368001	0.780747666029004
TMCC2-AS1	-0.0812198112184828	0.101752689946199	0.424749795245167	6.06549160982645	0.464304058401972	0.191740304159054	2.42152561736222	0.015455511651231	0.0312396739604796	-1.11859943307259	1.0947200207448
NUAK2	-0.0447869725452511	0.0474482442005414	0.345214560461148	47.798505318256	0.26581095165984	0.10629459129836	2.50070063220557	0.0123947903683068	0.0257525402164036	-0.535234627479379	0.637106879624993
CDK18	-0.00134427505651877	0.00622969191330706	0.829155217641586	4508.51437827692	0.0488452263523427	0.043484598562239	1.12327646953969	0.261320094140674	0.348345218112459	0.160372459365032	0.136906299852281
MFSD4A	-0.0098470356125397	0.0379288571782152	0.79515801160708	94.3177687323829	0.142164262992203	0.195499677640043	0.727184129960346	0.467113166721927	0.556678201551275	0.0242257455924047	0.352047360335147
ELK4	-0.00282354405554854	0.0179113282337477	0.87474038219809	312.59126566729	0.283172195199236	0.0422566127948268	6.70125162596808	2.06641853293872e-11	2.40944400940655e-10	0.136686315120853	0.677132114355841
SLC45A3	-0.0118213184991901	0.015715714117396	0.451932387550338	425.557033298511	-0.0300330061820801	0.0601407451180337	-0.499378684503102	0.617512632672143	0.695940198816662	-0.00738659081340554	-0.0449424119165798
NUCKS1	-0.00698742383592012	0.00865687410400568	0.419578211586445	1554.32674651632	0.0475366631230368	0.0487147188877133	0.975817252124723	0.329155033814176	0.421412893742034	0.0700140214690638	0.133889491160308
RAB29	0.0898976559570487	0.0369046506620862	0.0148529908869531	82.2283092638343	0.4679497074696	0.0915359424708867	5.11219631150281	3.1843465180986e-07	1.83264957556908e-06	1.62134375026768	1.10312483111146
SLC41A1	0.0421713515355386	0.0290530607700252	0.146632696440356	110.515300816794	0.0501625022482296	0.0819149827541589	0.612372737705092	0.540291174837489	0.626025848953924	0.857147291401217	0.13994319503888
ENSG00000286619	-0.0128743158284567	0.0234044070428569	0.5822639293284	275.19243903901	-0.0202612957646963	0.453590732034408	-0.0446686722936821	0.964371404650805	0.97400565151831	-0.0242472474256253	-0.022414359574584
PM20D1	0.043032903463106	0.0763929029785595	0.573223655802151	18.9025552682555	0.0857705693941817	0.426572035144016	0.201069367721737	0.84064433384044	0.879568640755521	0.87094251271904	0.222035312610666
SLC26A9	-0.0487159298401186	0.0491156120988166	0.321264643651964	35.2602001509089	0.431501678996347	0.115524666291179	3.7351475909807	0.000187605127771026	0.000617465879698015	-0.598145328154164	1.01909623651177
RAB7B	-0.0954532134012163	0.0634587320279727	0.132535602547647	29.0732062036714	-1.72600365473188	0.166213604716341	-10.3842501802272	2.92458313956459e-25	2.06253867383003e-23	-1.3465055254782	-3.95489408967495
SRGAP2	-0.0083143888896944	0.0141163393454704	0.555867688231026	521.473956577703	0.0232477576284557	0.0636884804246725	0.365022959779234	0.715094267600064	0.778991106933827	0.0487665771629252	0.0778929756129083
RASSF5	-0.0734825330645548	0.0931021237015024	0.429955347197545	9.28531427046158	-0.10487165909321	0.232575312401551	-0.450914837049192	0.652050929584818	0.725745880007539	-0.994709669593823	-0.217478131659879
EIF2D	-0.0217418286617642	0.0170217769412631	0.201498157929897	273.75221882075	0.0376806913950824	0.0353073462467137	1.06721958460952	0.285872690823147	0.375368871058322	-0.166234396615253	0.111167179764998
DYRK3	0.0429607779360727	0.114821901526196	0.708291661788587	8.52915518462257	0.910704975865697	0.247266755587377	3.68308701144372	0.000230426462997325	0.000744395795682159	0.869787634439216	2.12386873725274
MAPKAPK2	-0.00916181368309052	0.0222223673808342	0.68013499565111	205.89294785642	-0.119814995071175	0.0500909181835908	-2.39195046559209	0.0167591040470215	0.0335488989106566	0.0351975603677114	-0.251929035411257
PFKFB2	0.0408410732909273	0.0338087508328858	0.227046098633362	76.6209517760382	-0.149201418276156	0.0994840991304881	-1.49975141334351	0.133678807236044	0.198813124027075	0.835846796083986	-0.319677551467169
YOD1	-0.0608284686841079	0.0249185313574044	0.0146428569479033	170.067856346785	0.664111128055543	0.0657257566634862	10.1042751239179	5.2885214298837e-24	3.08320799362219e-22	-0.792092029132906	1.55536241917781
C4BPA	-0.00716137050592065	0.0663232862284675	0.914014163765572	26.7374407105796	-0.421047660500936	0.113850908711107	-3.69823715302381	0.000217102006263589	0.000704081974698716	0.0672287769198103	-0.946401647068684
ENSG00000243636	-0.242644398363605	0.109416088837592	0.0265800723486698	7.14866564363689	-0.0972871244155639	0.190422132072228	-0.510902400665603	0.60941940008829	0.688638409842628	-3.70333963798745	-0.199992472864288
LINC02942	-0.0618236083550528	0.033979590232088	0.068845303686676	156.149972324796	-0.0943488573162342	0.0828383928912278	-1.13895084179289	0.254723658196666	0.341466757251452	-0.808026265437842	-0.193218486307062
CD55	0.0259083392720702	0.0131743113582449	0.0492316331909098	1265.59152511524	-0.0748861176366461	0.093556894319725	-0.800433983846528	0.423459397909749	0.51604688332229	0.596742960228173	-0.148348386857492
CR2	-0.0790613505275948	0.140053994452848	0.572409670587906	8.2993289923188	-1.03174583405256	0.329165892516189	-3.13442509540024	0.00172191208879817	0.00448091689228984	-1.08403803058035	-2.35432716177257
CR1	0.0130278286211407	0.0328754169885636	0.691899413721406	166.625541286729	0.180702306858972	0.218515444312269	0.826954394128497	0.408262911193447	0.501617022604383	0.390499448455329	0.440894351527621
ENSG00000236911	-0.029781830205106	0.0724760151405385	0.68113133765093	20.8545218593276	0.0446563635221855	0.260627987148583	0.171341397409968	0.863955331302906	0.898797212972153	-0.294971385225114	0.127249144957132
CR1L	0.0154401686274991	0.0685299132700112	0.821741595705954	27.2645230169647	0.232373373530754	0.192253103043147	1.20868464463018	0.226784023182876	0.310103068425376	0.429125981826937	0.560018685429068
CD46	0.00816604333959843	0.00971425235934977	0.400558051635104	1114.21635831502	-0.621917231527523	0.0692027766278961	-8.98688263437142	2.54341997167542e-19	8.65455550673213e-18	0.312652249914451	-1.40949357434796
MIR29B2CHG	-0.0298827946507759	0.0117594294521485	0.0110479893564179	815.638993968955	0.374323516334398	0.0648610541794191	5.77115992131337	7.87277132353416e-09	6.03659668779537e-08	-0.296588034005855	0.887275645617463
LAMB3	0.0713877220406237	0.0946643834265095	0.450780865455868	8.69504567337423	-0.414118212455925	0.205722469595835	-2.01299456140842	0.0441152015063999	0.0774906974336582	1.32496157435361	-0.930426248536464
HSD11B1-AS1	0.0119414300734798	0.0335257524869628	0.721700686083108	101.434139988485	-0.230406326016006	0.0871146609024024	-2.64486280069595	0.00817240456481871	0.0178312569659031	0.373103969523883	-0.506890263863541
G0S2	-0.0339631091839383	0.135089637481657	0.801495858499073	17.0286424007198	1.37227364410135	0.335398034649078	4.09147789293738	4.28632812601029e-05	0.000162197920648896	-0.361922275889848	3.18798573144239
HSD11B1	-0.009299986477075	0.0213628377330458	0.663319435902801	499.612576206589	0.584929493481898	0.116813402902405	5.00738339050524	5.51749573770759e-07	3.03176250243499e-06	0.0329851292743239	1.37281423344499
TRAF3IP3	-0.109320439125907	0.0605534057065664	0.071019030976481	26.7049594708847	0.0679625907386023	0.133327529298697	0.509741619724641	0.610232490744303	0.689289993743081	-1.56854837839883	0.180980158689573
C1orf74	-0.083568240058849	0.0730467969689786	0.252608283747481	9.97475858459877	0.119882488806689	0.123713343907422	0.969034422805671	0.332528014591268	0.424922552436712	-1.15620261700776	0.300678157433799
UTP25	-0.00047942774716401	0.0274306102861937	0.986055413315994	120.41704580152	-0.110478501109186	0.0580744629484542	-1.9023594106629	0.0571241835918963	0.0965240988009528	0.174220446534372	-0.230404346725001
SYT14	-0.000872173996008928	0.0141830349201539	0.950965655293105	984.24485685673	-0.538902319142152	0.219404486689009	-2.45620464410105	0.0140413171816295	0.0287399224700643	0.167931769959928	-1.21810801219941
ENSG00000287343	-0.00287762573696831	0.0869821563680023	0.973608444673523	11.7198894869603	-0.887192839953187	0.295239696082891	-3.00499171257817	0.00265588085819273	0.0066047712512144	0.135820355982984	-2.0210694946737
SERTAD4-AS1	-0.0264435453564157	0.0416535090222311	0.525529144230168	54.8238308962988	0.468579036779771	0.143298618313541	3.26994804482001	0.00107567239140352	0.00295531104706998	-0.241518567308901	1.10457570951804
SERTAD4	0.0186768718162394	0.0464651924342292	0.68771785087344	45.4774853610925	0.588658542005123	0.117399945868952	5.01412958624541	5.32740748120856e-07	2.93376438433053e-06	0.480952268090206	1.38141131591354
HHAT	0.0658627335788016	0.0338056921029071	0.0513822479971467	142.807577121458	-0.704835828377336	0.117934126371072	-5.97652138584227	2.27952641417964e-09	1.91677485500009e-08	1.23649512657436	-1.60065708719974
KCNH1	-0.0404237607820079	0.018286942497076	0.0270686821661461	693.228384508203	0.07318596409081	0.115761758134303	0.632211926203661	0.527248405272127	0.613336388978342	-0.465370618120796	0.193022311317324
RCOR3	0.00656083602175527	0.00943716632902832	0.486922138169983	1155.98500340346	-0.273180997535424	0.0263340070752849	-10.3736965192741	3.26639487881153e-25	2.29434724620135e-23	0.286949573729671	-0.605504528689362
TRAF5	-0.212448370086489	0.106219441184906	0.0454906196121382	7.18756954041729	-1.26280202244079	0.249630910705929	-5.05867650312104	4.22176369989714e-07	2.37346985249762e-06	-3.21983901582733	-2.88701240147143
ENSG00000287033	-0.0509840297588335	0.0936948196883789	0.586338302500164	7.34181699082031	-0.207129737847391	0.164632313417909	-1.25813537784411	0.208342800773591	0.288535559864606	-0.634462280561149	-0.453227581056979
LINC00467	0.0401126109031489	0.0335853606217832	0.232341838225418	116.20680193792	-1.3897557148476	0.103623612025509	-13.4115737492869	5.17293315224178e-41	2.15415716268354e-38	0.82418261248743	-3.17969600601854
SLC30A1	0.0326260230877173	0.0847956119311383	0.700414682853978	12.2025624145812	0.270604708882299	0.222608724363162	1.21560693389912	0.224134691504742	0.307195028165342	0.704306917796787	0.648158579788993
LPGAT1	0.00590976919259437	0.00688061953693648	0.390395282673878	5201.07615223549	-0.322722346382699	0.0420127916557774	-7.68152587970954	1.57204712380961e-14	2.82580721432992e-13	0.276524652475849	-0.719718934586923
INTS7	-0.00391745959538775	0.0160054854406976	0.806644348683944	455.597001566708	0.155691732415455	0.0410820208991713	3.78977783974097	0.000150782076905741	0.000508322768905438	0.119170473658229	0.383234074452219
LINC02608	0.100082089294143	0.0651073605505295	0.124247894942732	39.8772943822428	0.081297055484065	0.338435849046748	0.240214078127508	0.81016430039071	0.856283152878506	1.78441750982451	0.21172191288686
PPP2R5A	0.0196074221455116	0.0104349003092335	0.0602412944081367	1221.90097895347	0.120144599323227	0.0405991665331599	2.95928733475593	0.00308351446574985	0.00752066211211335	0.495852295968886	0.301282436437549
ENSG00000234915	0.00448521830795832	0.0193549094159847	0.816743509082858	379.910386198859	0.0352925203459066	0.0528536221503605	0.667740807725623	0.50429905644417	0.591959093772385	0.253714657972623	0.105661404409461
PACC1	0.0193577882957792	0.0140022399277265	0.166824988731355	540.165417441366	-0.16870599387682	0.0382133268506403	-4.4148470646437	1.0108142540056e-05	4.32022821631869e-05	0.491855143742435	-0.364644100952557
NENF	-0.0100792749634555	0.0163974553519458	0.538762561497658	414.269577629013	-0.194500436549653	0.0673014363399946	-2.88998938398687	0.00385254836299856	0.00915379308094618	0.0205071151279154	-0.424111536012076
ENSG00000286213	0.0954858319004777	0.0752695593786939	0.204589126884061	20.4640571417242	-0.229929407408001	0.245294974652568	-0.937358817618131	0.348574017178026	0.441840651198929	1.71082195980545	-0.505790758566606
LINC01740	-0.0460881421986214	0.0993042085635089	0.64256846167771	8.78312744671879	-0.0630427187671041	0.288116832957102	-0.218809564578584	0.826798395955069	0.86897174003972	-0.55606903428172	-0.121044189511905
ENSG00000260805	-0.146848239694772	0.0460857720897056	0.00144049491588028	44.238834297516	0.171552576061219	0.106507082033935	1.61071520114088	0.107241810941655	0.16551882045266	-2.16944577976662	0.419800233351518
ATF3	-0.0138770582894455	0.032833388301419	0.672550046792123	128.581181023532	0.43004362582606	0.0930631029683235	4.62098954482999	3.81914023944289e-06	1.78219751301644e-05	-0.0403032200623285	1.01573478833794
BATF3	0.0326529809643622	0.0876346048271425	0.7094433935197	11.8250848892471	0.41462969311174	0.187827209133325	2.20750601057711	0.0272787275444363	0.051246503195724	0.70473856894012	0.980198953959709
NSL1	-0.0120090392975638	0.0132772070504856	0.365738097868556	696.932379748271	0.128116548815802	0.0334059484409822	3.8351417874617	0.000125491879792529	0.000431171802876689	-0.0103923875351836	0.319661255269204
TATDN3	-0.0110256372383512	0.0153478896265938	0.472522200291354	542.74504590174	0.0998111724617133	0.0752983202754836	1.32554314753036	0.184991068420416	0.260842775449297	0.00535390542424991	0.254405023470684
SPATA45	0.0302134794097518	0.0566597747756004	0.593864754537535	29.328413069629	0.244130182090343	0.0975989450342001	2.50136087029216	0.0123717042420838	0.0257106828890263	0.665677123223147	0.587123254362473
FLVCR1-DT	0.0371189244150636	0.0491635059648809	0.450243155700208	38.9417321299804	0.134880889154754	0.0888242529461311	1.51851419720416	0.128884823231344	0.193045778737365	0.776247524261322	0.33525600856274
FLVCR1	0.000389899346456388	0.0210228006717608	0.985202883292891	241.098863680189	-0.232046607987602	0.0538869292673245	-4.30617611993543	1.66100829196504e-05	6.78128735445111e-05	0.188140164278996	-0.510671828864281
VASH2	-0.0434777257895647	0.0643740956769434	0.499426978080509	28.3516475353184	1.05217269358613	0.181508909042349	5.79681019040581	6.75881133462955e-09	5.23987634054392e-08	-0.514270889628622	2.45001349731839
ANGEL2	0.0128800171159318	0.0134159630208117	0.337029232666779	506.790920090202	-0.0558871952506831	0.0280766068808248	-1.99052526140015	0.0465331040903159	0.081062150452154	0.388132681737698	-0.10454758846389
RPS6KC1	0.0103592634334008	0.0103667727042705	0.317661182437153	1337.62610488384	0.0312971014200816	0.0387681783805597	0.807288418683492	0.41950033482101	0.512042770327271	0.347770222058196	0.0964502220427526
PROX1-AS1	0.017101732166762	0.0281312651363561	0.543236444231002	325.69038943499	-0.892107251864131	0.07849277793939	-11.3654692225696	6.21297140173003e-30	7.65245562086326e-28	0.45573103722096	-2.03239935649226
PROX1	8.86827771218199e-06	0.0121796721891966	0.999419043375526	929.626248196374	-0.246880040776267	0.0626104505246234	-3.94311235117489	8.04309521033176e-05	0.000286855088149883	0.182039071873417	-0.544869357853681
ENSG00000274895	-0.00812035849265003	0.0774443312223955	0.916491551890259	10.7610964584243	-0.407918660529627	0.124006767689495	-3.28948708308429	0.00100370163357942	0.00277677025803608	0.0518734035583695	-0.916133578745094
LINC02775	0.0270194184113797	0.07216929341322	0.708114628555747	34.0070805066515	-0.618864592751008	0.215599562340483	-2.87043529232065	0.00409907083507879	0.0096660036275486	0.614533626278529	-1.40245591121621
SMYD2	-0.0885710216645913	0.052181204100719	0.0896259657006494	38.522840611649	-0.727451155379124	0.174629374518936	-4.16568608450373	3.10417599981998e-05	0.000120541825570274	-1.23630745717777	-1.65279527474992
KCTD3	-0.0143367561558808	0.0111173297339768	0.19719433373068	1039.45542456918	-0.00906341423744821	0.0325224298338848	-0.278681952232398	0.780488914050112	0.831804954404757	-0.0476639299671999	0.00340163889345649
USH2A	-0.154952763821207	0.124440615408072	0.213060281735401	5.4232712724488	-0.668448110851201	0.28368250199818	-2.35632478613535	0.0184567724614112	0.036442645106128	-2.29921590786035	-1.5167675356248
ESRRG	-0.0113150963514595	0.0172396642487551	0.511604822082104	1710.87974615739	0.260778999012414	0.112175840020332	2.32473408681537	0.0200861834108354	0.0391572970601383	0.000719068683690545	0.625506035168734
GPATCH2	-0.0108914907137294	0.0222344292114876	0.624241460739428	266.291343432106	-0.931238209995937	0.0822818087577845	-11.3176681948892	1.07287759015499e-29	1.29411234840075e-27	0.00750186765027622	-2.12261327353768
SPATA17	0.0133536296162395	0.115745838742652	0.908151636187953	6.86091189619007	-0.921628234654324	0.288484323512329	-3.19472553459196	0.00139963877933247	0.00373393566969569	0.395716193597604	-2.10045809105131
RRP15	-0.086832326851385	0.027652373622443	0.00168867064597392	135.696462591631	0.198860619161763	0.075377987099459	2.63817895401442	0.00833525829754103	0.0181435802892337	-1.20846737118312	0.482757177228213
LYPLAL1-DT	0.0437426821137877	0.0408088551415371	0.283768579558499	118.573257154927	-0.436400462343359	0.0914915542505588	-4.76984423226905	1.84368430581319e-06	9.13744361254541e-06	0.8823075311927	-0.981796548138112
LYPLAL1	0.0217481018109832	0.0109679312286342	0.0473807298774913	938.684890836182	-0.0129029913496627	0.0295983142862963	-0.43593669642317	0.66288265946879	0.735088619966342	0.530128987611986	-0.00545026015598924
ENSG00000223842	-0.0313193088235947	0.0943893278482314	0.740032845182908	10.7888509602165	0.878939459625638	0.147819987517828	5.94601227063173	2.74753559801192e-09	2.27422610550064e-08	-0.31958958539949	2.05063537462121
ENSG00000277007	-0.0616765187427034	0.0654056173310789	0.345688554426497	20.8255619079663	0.848885276206949	0.116245052980568	7.30254969515867	2.82364964365192e-13	4.21738960439557e-12	-0.805671057712126	1.9813473801727
ENSG00000287676	-0.0370346563623393	0.0768866293065385	0.630034165936255	14.9292361938961	1.11765535143704	0.1636552608304	6.82932736635514	8.53136912759033e-12	1.05148802661856e-10	-0.411104074175437	2.60097956984279
LYPLAL1-AS1	-0.0526499176798936	0.0493819926080242	0.286343884752569	54.4142074820723	1.07404172975689	0.121829897005223	8.81591264671952	1.18714017871851e-18	3.68793636337242e-17	-0.661136578216777	2.5004311591688
EPRS1	-0.0301328330906448	0.0146735652706356	0.0400197071866566	505.213712351838	0.145924907874543	0.0491611862287324	2.96829509352353	0.00299456687277336	0.00733543061691962	-0.300591664553922	0.360717286185415
BPNT1	-0.0324111478474206	0.0296924795728229	0.275026177903055	97.3165396795605	-0.182126007440298	0.0561889211927159	-3.24131525529108	0.0011897952555384	0.00323055650011558	-0.337072177562731	-0.395583082469089
IARS2	0.0155153223327344	0.0155542550717484	0.318523342936461	364.782746307846	-0.0817232863301289	0.0356310112516231	-2.29359996978492	0.0218134871368684	0.042105494981109	0.430329347478386	-0.164111041256647
RAB3GAP2	0.00219060602185713	0.0127747409172354	0.863846758369089	655.038749380698	-0.102837628309366	0.0363975129335692	-2.82540261740024	0.00472212394879296	0.0109535739873195	0.216973187943368	-0.212788803998044
MARK1	-0.0304503263424413	0.0231567260453046	0.188521054850299	321.140520732063	-0.112285626092428	0.108082861461516	-1.03888465362669	0.29885838445019	0.389495763340821	-0.305675385610429	-0.234570557600284
HLX-AS1	-0.0156837469180603	0.118421609253036	0.894636351433674	9.58388179816647	-1.88894655772461	0.241166734536126	-7.8325336259908	4.7813525952927e-15	9.2506478862466e-14	-0.0692320271215957	-4.33054851357669
LINC02817	0.00908553134978066	0.0828292175757281	0.912655284315236	10.3818247112292	-0.771069561051407	0.15055048286699	-5.12166780449743	3.02845067153382e-07	1.7498381977247e-06	0.327375147274061	-1.75335471461129
DUSP10	-0.00320192705784393	0.0164905393467948	0.846044717491246	615.713349941354	-0.296271580469335	0.0625512157905	-4.73646397955915	2.17479373637087e-06	1.06012102701022e-05	0.13062762371463	-0.658738388343752
TAF1A	0.0708624635790749	0.0349120260991545	0.0423826026192086	71.4485935886931	-0.101509931465864	0.0571907775133755	-1.77493532837744	0.0759085661537611	0.122963862371889	1.31655110425394	-0.209727883984339
TAF1A-AS1	0.096612460811777	0.111968405627022	0.388217380680479	5.69626592647802	0.171465748273262	0.200948741490061	0.853281025806984	0.39350347963972	0.486730965975863	1.72886160974079	0.419600057449011
MIA3	-0.0467589137472612	0.0165303630540422	0.00467421189089686	378.946280712216	0.375627864739405	0.0527756619626829	7.11744487459025	1.09946169604622e-12	1.5322378536931e-11	-0.566809468689792	0.890282737302038
ENSG00000272750	0.0507229110444166	0.0991155261512179	0.608822170510098	6.56474596773525	0.097897130130882	0.190050695850264	0.515110611370836	0.606475727996556	0.686201029545792	0.994075376944019	0.249992321500203
AIDA	0.000434378030540043	0.0176289107016703	0.98034203798963	313.202665752255	-0.0311199489988658	0.054152820941321	-0.574669028462742	0.565515157623445	0.649134351042466	0.18885235964555	-0.0474482889456149
BROX	-0.0157294791239601	0.0201923992411954	0.435991380608269	256.418459943948	0.298252767408151	0.0538929795244914	5.53416734498065	3.12710307668661e-08	2.15242159823883e-07	-0.0699642939549144	0.711899407445625
DISP1	-0.0849818848661138	0.0379146554912249	0.0250002174063851	144.206328243673	0.816614668835494	0.108004133929797	7.560957521925	4.00112905873478e-14	6.66473783212108e-13	-1.17883798274372	1.90694956229643
CAPN2	-0.0075295486965175	0.0170067575210181	0.657954790202381	305.96931702323	-0.0691875278784681	0.0753333134182493	-0.918418754453825	0.358399675815454	0.451614577090223	0.0613334855726939	-0.135210653250547
TP53BP2	0.000211030535512147	0.0176765547078428	0.99047472715738	347.41476613678	-0.241358729144286	0.0416308681012181	-5.79759058969091	6.72744423552828e-09	5.21787138267803e-08	0.185276106112706	-0.532140327609349
ENSG00000288999	-0.0347203410559707	0.0694297852234704	0.61701982247286	16.9763464372227	-0.172084952196444	0.127473865691446	-1.34996260812378	0.177027977244579	0.251336904132452	-0.37404711819981	-0.372434072885261
ENSG00000291068	0.087510803629337	0.0272566438779541	0.00132447641584086	110.392849582055	-0.237501606400591	0.0599858814124166	-3.95929176680282	7.51723552456687e-05	0.000269972175204671	1.58312532714057	-0.523247978230589
ENSG00000290989	-0.0163508648915198	0.0198509193723206	0.410119699318147	219.948204915068	-0.159306583866473	0.0521492826458522	-3.05481831741254	0.00225196896659469	0.00570329238716205	-0.0799139602639858	-0.342974363347536
FBXO28	-0.000595318187074449	0.0162370847304644	0.970752829074255	511.583450583584	-0.0241361889241074	0.0424201801454911	-0.568978935056993	0.569370435436806	0.652446368065894	0.172364801835511	-0.0313476775083163
DEGS1	-0.0305952617962526	0.023062201335133	0.184627467076614	188.12175847917	0.0912551293737168	0.057781874487565	1.57930372081223	0.114266408823123	0.174360451083269	-0.307996100819984	0.234679614274782
ENSG00000232628	0.124224515241518	0.104565904580239	0.234832578534475	7.0971494241477	0.38503835216108	0.186660637457102	2.06277208417639	0.0391342874938757	0.0700500141508428	2.17098748713693	0.911978013169204
ENSG00000237101	0.00502149845779357	0.0763500760977334	0.947561421204983	14.8542649928168	0.270833619877893	0.169086317264514	1.60174770057951	0.109211412361779	0.168143274842211	0.262301608008498	0.648686319424139
NVL	0.0469001389453063	0.0156975972241678	0.00281060260043863	474.689249519547	-0.302663242981449	0.0403728585666883	-7.49670084622585	6.54441070837746e-14	1.05885053921852e-12	0.932864920014592	-0.673473956783143
CNIH4	0.0055662232059234	0.0246428629598788	0.821298120592213	158.634853254422	0.0637200969984164	0.0497664161997152	1.28038347673468	0.200410302209727	0.279319163730029	0.271023773460515	0.17119936116722
WDR26	-0.000105425553381426	0.0121738954485846	0.993090431051774	655.792136656628	0.152464581088054	0.0294866891625477	5.17062394654012	2.33313661267373e-07	1.37257179131058e-06	0.180208992171024	0.375794083814563
CNIH3	0.0165017717330354	0.0250362442114628	0.509821728421553	222.9001098803	-0.56921748433076	0.0650015704275514	-8.75698049426654	2.00550346466471e-18	5.95522166332527e-17	0.446124434646737	-1.28799768339866
DNAH14	-0.0289150982526733	0.0869003243551612	0.739331557592744	35.5531411011339	-1.44049616852508	0.229941319179202	-6.26462513856606	3.73723338494074e-10	3.57376773661091e-09	-0.28109322103738	-3.29667487128139
LBR	-0.035636953226907	0.0152144170677753	0.0191645462195544	449.65302308404	0.0978092527641353	0.0380772719356079	2.5687043160429	0.010207951630875	0.0217092745651755	-0.388723967448328	0.249789725861038
ENSG00000282418	-0.196876992884025	0.101428854457193	0.0522539887061569	7.65080338101276	1.22613958486594	0.222170777883996	5.51890575594131	3.41117063956577e-08	2.32688668042142e-07	-2.97050918687803	2.85108301996346
ENAH	0.0122102089632224	0.00998057316650836	0.221179570576249	1690.06363266547	0.0359538737483289	0.0387394037717602	0.928095691925392	0.353357934125957	0.446645245924911	0.377407673283247	0.107186112309096
SRP9	-0.015670991457494	0.0183320916929453	0.392640147565901	280.607269326191	-0.0271468577602611	0.0494188590471583	-0.549321823362131	0.58278461332334	0.66476898761007	-0.069027785919305	-0.0382885816313682
EPHX1	0.0259973295391695	0.0184885785553534	0.159685773181765	296.306620957109	0.241339885212281	0.0601416779807992	4.01285586493498	5.99885452335101e-05	0.00021958971455297	0.598167877740961	0.580690403670656
ENSG00000242861	-0.000707608471551778	0.0149046328328812	0.962134065289856	457.108499787127	-0.601080802822054	0.0629660611186617	-9.54610773078685	1.34660694040048e-21	5.94751398676877e-20	0.170566803042124	-1.3614565228547
TMEM63A	-0.00126364561581492	0.0066485011299233	0.849258402496515	2967.428376627	-0.181344263517974	0.0578906158295381	-3.13253298344505	0.00173304954030106	0.00450453803832153	0.161663502822369	-0.393780821938647
LEFTY1	-0.172649074926167	0.0823550181020802	0.0360467062897335	19.0458029708157	0.200036086051287	0.202695983655935	0.986877403505127	0.323702742999851	0.415710476177942	-2.58257030634829	0.485467140835644
PYCR2	-0.0162939086883684	0.0240061278803921	0.497302895187827	157.114833256535	0.0601927194560061	0.0566770279951822	1.06203027196703	0.288221942701134	0.378056230526687	-0.0790019741111425	0.163067218224872
SDE2	0.0570472620371748	0.0332580330042307	0.0862915718360148	79.616351349462	-0.0454877692911777	0.0575755865018575	-0.790053077265834	0.429496771452698	0.521514755117168	1.09534126567929	-0.0805723781541708
H3-3A-DT	-0.00308411831076127	0.0351424094639744	0.93006696776707	80.8514612353653	-0.356994503358319	0.0681146633417583	-5.24108152112762	1.59638165092134e-07	9.68460460444478e-07	0.132513984463389	-0.798731196846182
H3-3A	-0.0809751645106312	0.0166568614591087	1.16576200349513e-06	430.816206148215	0.385181655897026	0.0731405797347446	5.26631942615093	1.39186019975252e-07	8.55663792396188e-07	-1.11468213526209	0.912308390751663
ACBD3	0.00951461375573631	0.0208347734797103	0.647908334620093	268.138008616277	-0.129364118642392	0.0480887167333842	-2.69011376118891	0.00714276651443567	0.0158355921330308	0.334245640583102	-0.273943928039457
ACBD3-AS1	-0.0209455084409869	0.0884473246148271	0.812801583780382	11.6420603158615	-0.333612939246113	0.132294967831793	-2.52173566926814	0.011677742264955	0.0244135443717503	-0.153483669312606	-0.744826498726963
LIN9	-0.0823551498014728	0.0505548172627837	0.103307355667904	48.1650694362566	0.299680422513603	0.115912105110373	2.58541092173456	0.00972630017310223	0.0207885848744419	-1.13677854279525	0.715190774828425
PARP1	-0.0278106480013173	0.016891271624901	0.0996709776681272	357.496891028571	0.0183630807709638	0.0532274779949455	0.344992501292425	0.730100008160675	0.791069826708599	-0.263408697139903	0.0666316660551106
ITPKB	-0.0116637937139508	0.0119370671445956	0.328516106018454	1318.76025335519	0.0464122694505744	0.0787172571645508	0.589607299877765	0.555453956531018	0.639768831065361	-0.00486429447132109	0.131297273582802
ITPKB-AS1	0.0265480783006224	0.0493393270500377	0.590527791122325	46.2597332099684	0.099356267306186	0.154018786063573	0.645091873826196	0.518867649618676	0.60552446732706	0.60698650005687	0.253356268778145
PSEN2	-0.139399284408312	0.0776904717199536	0.0727667950195827	12.4776257898601	-0.666058431638403	0.18273346023471	-3.64497246855005	0.000267420428044475	0.000848853591015946	-2.05017265939483	-1.51125828329465
COQ8A	-0.034236704338038	0.0211707565097174	0.105841671350002	235.958027659425	0.489605409617483	0.0727549407045943	6.72951424158834	1.7023042565807e-11	2.00358690764444e-10	-0.366303097963972	1.1530506650394
CDC42BPA	0.00421186853617764	0.00475188928517124	0.37542538614589	7554.88708803502	0.0379439734969026	0.0340100793314021	1.11566847954595	0.264564067608676	0.35161288316685	0.249337764974962	0.111774159783559
ENSG00000287532	-0.0226042891547065	0.0349443470476979	0.51771905844648	84.6477430485893	0.295166350569839	0.0765938289140274	3.85365707335441	0.00011636655123467	0.000402701025147285	-0.180044165936543	0.704783871156399
ENSG00000228625	-0.0293327279332631	0.0699434099243952	0.674939893876066	18.006091574665	0.436692874275315	0.125729842066719	3.47326352357607	0.00051417024101529	0.00152163071325845	-0.287780332618565	1.03106420465315
ENSG00000287525	-0.0419000651702675	0.0542668208316186	0.440048078000095	31.8368943914462	0.29039416088988	0.126734179129364	2.29136419934088	0.0219423583612283	0.0423168869487135	-0.489009292838895	0.693781893579903
ZNF678	0.0227332351514484	0.0157435249069452	0.148746387050423	510.493799441189	-0.181091902503774	0.0349138499866092	-5.18682134949968	2.1391375540898e-07	1.267825002407e-06	0.545903001951036	-0.393199019787934
SNAP47	-0.0227719058000765	0.0333105082452342	0.494211811926768	69.9188223194308	0.0332987317960706	0.0739727317196956	0.450148737540872	0.652603196377675	0.72626812831799	-0.182728053750431	0.101064852640011
JMJD4	-0.024353231082736	0.0549571778754236	0.657670958779812	25.4504284216667	-0.242668404532566	0.0907321148144959	-2.67455911315093	0.00748275831409932	0.0165015058521746	-0.20804832935048	-0.535159700312589
WNT9A	-0.0907921111917741	0.100974658640716	0.36856882934906	9.34560981073159	-0.343152588235068	0.22210888853097	-1.54497458658535	0.122352410544051	0.184780559573047	-1.27187167636616	-0.766819548312746
ARF1	-0.0461722660661103	0.0178333674634797	0.00962288009815738	325.397569744731	0.0492609456189232	0.0511006282386804	0.963998825784208	0.33504651457232	0.427447041950957	-0.557416030711055	0.1378647139883
C1orf35	-0.00671890981223073	0.0252901328219571	0.790490926545336	140.930253965731	-0.0617654384586354	0.0588380785840973	-1.04975281220909	0.293831775617487	0.384175656391556	0.0743134841772414	-0.118099501589779
MRPL55	0.0350157648083481	0.0544272423784495	0.519997038125551	33.6665001787105	-0.0614125690591814	0.138708270181858	-0.442746268687977	0.657949271694496	0.730869022669846	0.742571606057218	-0.117285983795939
GUK1	-0.0222077769850887	0.0177052819611945	0.209732125717986	321.595444248822	0.158316232427658	0.0526780118518069	3.00535701447942	0.00265269284992983	0.006598719662249	-0.173695189212026	0.389284691091584
GJC2	0.012354176862083	0.0216738123681943	0.568674449453551	259.295940811526	0.139718165445264	0.0728122805380917	1.91888187559474	0.0549992848723922	0.0934555030038026	0.379712895944697	0.346408039150081
IBA57	-0.0053417289042726	0.037132048077395	0.885612883934127	57.4303348823896	0.280756355681121	0.072116768032284	3.89308011633906	9.89794461915033e-05	0.000347063054107737	0.0963649877628777	0.671562551117747
OBSCN	-0.0282171307511171	0.0871463157643411	0.74609680887342	9.4604807030147	0.25666214807478	0.203729546322426	1.25981799256836	0.207735027555766	0.287830597476856	-0.269917323394387	0.616014899078351
TRIM11	0.0129418104061944	0.0448940604743448	0.77313666649058	38.1275971084077	-0.0060388295787722	0.10723244138761	-0.0563153230554906	0.95509061217333	0.966865474730077	0.389122119620492	0.0103746250538153
ENSG00000231563	0.00764400463436523	0.0504281893852205	0.879516649541533	35.1690970109273	-0.52105654663383	0.103127786785741	-5.05253300661226	4.35988982877743e-07	2.4448372268457e-06	0.304293334746683	-1.17696572697208
TRIM17	0.173460106851619	0.0970341612371042	0.0738375036534938	9.13430473879514	-0.69957433700254	0.181960745740148	-3.84464426190898	0.000120727446251653	0.000416473971388837	2.95935074330552	-1.58852705591295
H2AC25	0.0109196229051619	0.0515037146482595	0.832094380095262	35.0790723405984	0.531574498395001	0.125232805143708	4.24469050090353	2.1889533699807e-05	8.7448137142445e-05	0.356742731645993	1.24980771046349
H2BC26	-0.152839999365552	0.0968578862009551	0.114569748910466	8.70202324595131	1.68394192364328	0.338000989503715	4.98206211205419	6.29102334461594e-07	3.41072530369909e-06	-2.26538619623694	3.90651698287712
RNF187	-0.0137836623431572	0.0309561137484281	0.656128529930849	102.917781141381	0.178821481341069	0.0801287209875761	2.23167771976287	0.0256362708305944	0.0485152972113283	-0.0388077585492044	0.436558228791308
RHOU	-0.0139698685865617	0.00902060623557481	0.121463033427416	1812.82686712715	-0.214036172662315	0.0400217437816999	-5.34799717448054	8.89328535275287e-08	5.65612948435083e-07	-0.0417893041256605	-0.469149924061577
LINC02815	-0.159073041730766	0.142386680488662	0.263912896778744	6.41669473538881	-0.298980141571628	0.471451146209098	-0.634169932506696	0.525969927744605	0.612219754841817	-2.36519004573244	-0.664982802440941
LINC02814	-0.0341643052494227	0.0456028993818229	0.453754997964503	118.022580019357	-0.56267699545805	0.383301113962226	-1.46797641583035	0.142110629256746	0.209306518374777	-0.36514383939963	-1.27291900531948
ENSG00000233920	-0.00424120590709702	0.0576916204454456	0.941396219410069	31.9038711417625	-0.48014300983785	0.145329518866275	-3.30382301946278	0.000953760220458624	0.00265245130478953	0.11398662823005	-1.08264218901743
RAB4A-AS1	-0.0691131607731233	0.0361598820761892	0.0559632751871698	66.289057895571	0.226267391952101	0.0785171196897786	2.88175868964736	0.00395462465672227	0.00936838473194077	-0.92474701748711	0.545941736079603
RAB4A	0.0206936140896568	0.0157673677172723	0.189374070516622	432.568410926816	-0.0685059496207965	0.0495036421425286	-1.38385675590409	0.166402320316786	0.238767247617435	0.513244466752402	-0.133639318242842
ENSG00000237481	-0.0288714813758336	0.0787703242103445	0.713971577876423	9.77893214554481	-0.329043525082801	0.140090709394081	-2.34878905607643	0.018834573739666	0.0370630844629566	-0.280394824980284	-0.734292007113271
CCSAP	-0.0189266114375909	0.0138974569617066	0.173237059197092	545.325737804947	0.00592532247399447	0.0367476303482395	0.161243661641392	0.871901493988125	0.904857125132161	-0.121156968984307	0.0379572111272662
NUP133	0.0176459326476437	0.0130048039249979	0.17481997072272	603.152955768939	-0.0968324066889545	0.0313892430997032	-3.08489141905655	0.00203626476850438	0.00520828762812835	0.464444808074247	-0.198944150277111
ABCB10	0.0126097000143209	0.0164642329073549	0.443745057378155	356.4807563169	0.0881356423053218	0.0410722456168813	2.14586860254597	0.0318834634094904	0.0586127575186029	0.38380434803732	0.227487836688745
TAF5L	0.00740072985203463	0.0220251036222941	0.736860765120231	218.840787829361	-0.193983837573074	0.0409012253817863	-4.74273901973256	2.10847827192822e-06	1.03037957463047e-05	0.300398004290199	-0.422920550167522
URB2	-0.0744028681614875	0.0322855562412447	0.021193196427806	91.4171080532084	-0.158941178878373	0.071992880589162	-2.20773467567431	0.0272627741225974	0.051222034526182	-1.00944613055746	-0.342131945557165
GALNT2	-0.0176056030063002	0.0147100063972473	0.231366831756547	635.585220045812	0.201945193945823	0.0624148032363242	3.23553361501738	0.00121415588192104	0.0032897887490006	-0.100004902475882	0.489868466779371
ENSG00000227006	-0.0663609010838924	0.0748624232412802	0.375381518627473	14.4619952448387	0.00356405494494381	0.134767029886606	0.0264460450597052	0.978901568331516	0.984700548117456	-0.880677669694843	0.0325134601138024
PGBD5	-0.0192447904286838	0.0141728710434551	0.174507759131793	707.089120894029	0.418222925770193	0.0637479181050942	6.56057386973351	5.36010934470865e-11	5.87395441346832e-10	-0.1262516701397	0.988482921653081
ENSG00000282564	-0.0961351012249761	0.0748939653305178	0.199276306428078	22.6045623423329	-0.734717283242374	0.175836184827309	-4.17841915737622	2.93542298840822e-05	0.000114395160577673	-1.35742395435255	-1.66954686703368
COG2	-0.00412947687527558	0.0170290538028079	0.808395881202196	290.533507607312	0.0185907786556118	0.0365315868463532	0.508896006456058	0.610825119361188	0.68987029172331	0.115775640212131	0.0671566089406864
AGT	-0.066121312464245	0.0352278292700695	0.0605232416008715	69.8826332300117	0.4969866789874	0.199929850899162	2.48580527996324	0.0129258669491918	0.0267036868581815	-0.876841362297099	1.17006770869023
ENSG00000244137	-0.0300498805362116	0.0455124668342236	0.509089543556597	49.054081323351	-0.644197254544576	0.142902228006186	-4.50795808807606	6.54545014207256e-06	2.91742922999106e-05	-0.299263423259732	-1.46085874004261
CAPN9	-0.0369560992041241	0.0371417065664837	0.31973493955135	73.9683597306364	-0.722441070270491	0.12773836885452	-5.65563093335937	1.55274804612664e-08	1.12500262331213e-07	-0.409846212230033	-1.64124484450341
C1orf198	-0.00423202326320218	0.011165484249768	0.704667596919073	864.540270102398	-0.0754447496253937	0.0461085291750073	-1.63624281614014	0.101788778749305	0.158233556157262	0.114133661276764	-0.149636277118754
ENSG00000223393	-0.0296336834986501	0.0644394121923082	0.645610303239147	15.3120262951991	0.00957740330338667	0.117196480479302	0.0817209123022952	0.934868648366607	0.952402880937323	-0.292599251244941	0.046376849508627
TTC13	0.00894705791602734	0.0157899676351559	0.57096608089503	473.435244368987	-0.269315119545499	0.0360970430502449	-7.4608637380804	8.5957110781923e-14	1.3704556677993e-12	0.325157902318601	-0.596591994651323
ARV1	-0.00387805704427002	0.0290150074489071	0.893673858245861	103.450628259595	-0.0348245875992015	0.0511187835545742	-0.681248362688892	0.495714350969623	0.583765156700714	0.119801389678219	-0.0559890959007688
FAM89A	0.223502572172549	0.0973475716301775	0.0216802588744194	11.2097274795069	-0.283490570495431	0.205021216573802	-1.38273772457779	0.16674530019125	0.239164777787843	3.76063370989462	-0.629272588665176
C1orf131	-0.018118199567598	0.0248677383055458	0.466257071121798	161.997954318056	-0.21711286265354	0.0675672890412743	-3.21328361303521	0.00131226638149071	0.00352071468204825	-0.108212629466669	-0.476243035727996
GNPAT	-0.00141580274135219	0.0180666552732565	0.937537304339509	281.737343960406	-0.25357015280726	0.0321744466979763	-7.8811037587543	3.24501697660748e-15	6.42028811322001e-14	0.159227153770493	-0.560292982538663
EXOC8	-0.0275391595819811	0.0373792713929918	0.461274697397988	67.4176762860692	0.457587001520681	0.0800015581722591	5.71972611502648	1.06695898705493e-08	7.9816564087214e-08	-0.259061608229611	1.07923427643368
SPRTN	-0.0396411174789514	0.0303597129619772	0.191649664573861	101.960549306319	-0.0645956297386804	0.0595765150554535	-1.08424653034094	0.278255505868127	0.36707900099383	-0.452838886447858	-0.124624326269529
EGLN1	0.0421590649412251	0.0153445492359448	0.00600525123856471	543.384831235908	0.159037900674886	0.0450049644879449	3.5337857164066	0.00040965305531519	0.00123980479969937	0.856950557713583	0.390948451001845
ENSG00000233461	-0.103592983978767	0.0410344166304307	0.011585015885493	64.8660804790846	0.743492066323058	0.110436723970782	6.73229012588022	1.6701319463566e-11	1.96836979392028e-10	-1.47684002186855	1.73837008680844
TSNAX	-0.0123971164842034	0.0142606340133747	0.384669744472471	469.565649183027	-0.00260986547287164	0.0390460042901578	-0.0668407823109701	0.94670845639773	0.961228589577927	-0.0166063028045843	0.0182798821231539
LINC00582	-0.0284520129084839	0.0692112800395228	0.681007095365699	20.7131653474368	-0.348593001579535	0.148780912164523	-2.34299545894744	0.0191296159249097	0.0375507275563042	-0.27367827063483	-0.779362072737971
DISC1	0.0121851074329275	0.0172401377518294	0.479698775465726	772.65333215772	-0.387917618096812	0.0834540342647186	-4.64827879819837	3.34716307751065e-06	1.57624884829459e-05	0.377005746069396	-0.870022456784362
ENSG00000286071	0.0353624535197009	0.0454895114781694	0.436936980248604	66.9184061295466	-0.256817615215472	0.119879566353051	-2.14229683196493	0.0321696036159641	0.059064283775269	0.748122806569306	-0.567779799071897
MAP10	0.0523752017757391	0.0749533960100106	0.48469563589465	18.0936404169786	-0.680002909285028	0.142543982884398	-4.77047782393245	1.83789419832367e-06	9.11391254002862e-06	1.02053195557921	-1.54340638315505
ENSG00000286774	0.00972455427606439	0.138269098523042	0.943930495200002	6.10932848628848	-0.0196323643230003	0.264519163518257	-0.0742190624750154	0.940836078020801	0.95653217488716	0.337607220830136	-0.0209643984282888
NTPCR	0.0217073153908186	0.0216926224840262	0.31698283431606	210.776140988019	0.0118815197861898	0.048170919013339	0.246653375720311	0.805176492578354	0.852881897950908	0.529475912997527	0.0516888424463528
PCNX2	-0.0540257184284162	0.0223564624739513	0.0156679717352283	252.920580460511	-0.680224573381543	0.0987996949785774	-6.8848853584926	5.78340907711352e-12	7.29284965816262e-11	-0.683165982606465	-1.54391741552864
ENSG00000289305	-0.066632631506053	0.0731638460529824	0.362436774381446	15.4424337122414	0.145663773445508	0.18147388835182	0.802670702482066	0.422165090943863	0.514828297351008	-0.885028633568924	0.360115257488869
KCNK1	-0.0235880736414944	0.0178809218877766	0.187110455033455	489.4199674766	0.200697531723933	0.0925581106852412	2.16834084272136	0.0301327630788141	0.0557813321600823	-0.195796582349331	0.486992061458367
ENSG00000286109	-0.0131671916085328	0.103924014141545	0.899177701002813	8.17199576911849	-1.0466864394717	0.232851418552908	-4.49508294163076	6.95428348729386e-06	3.08393555255501e-05	-0.0289367920433107	-2.3887717703955
SLC35F3	-0.0736560373417047	0.0298123347595237	0.0134865309938518	374.903415451662	0.276590190004449	0.178054064332832	1.553405652608	0.120326253331501	0.182113721942536	-0.997487830522127	0.661957723055862
COA6-AS1	-0.016850726598791	0.0355515634232554	0.63551423820552	71.2754059066065	0.0375103633043858	0.114242268239689	0.328340498506963	0.742654226525129	0.801593583184677	-0.0879177760056346	0.110774499263977
COA6	-0.0532829444945837	0.04878549478348	0.274750363117257	39.2876026666523	0.39215106873501	0.126983088240749	3.08821492820781	0.00201362781228115	0.00515717534584819	-0.671272641673132	0.928375925553735
TARBP1	-0.0188779619413748	0.0157949859088061	0.232013973626661	439.875598522871	-0.535086371624872	0.0725144762914998	-7.37902828497149	1.59448958012635e-13	2.45489636940228e-12	-0.120377990322862	-1.20931058966725
ENSG00000287633	-0.0952332389628318	0.0796603827498206	0.231895405744508	14.1898232503342	1.31014887568177	0.189114286571318	6.92781544660134	4.27388781799215e-12	5.50849653181155e-11	-1.34298328153135	3.0447610578785
IRF2BP2	-0.0120083619016738	0.0137009447710576	0.380778749441221	638.599880645615	0.513414303538347	0.0701231285687881	7.3216114856414	2.45010646859646e-13	3.69735652594927e-12	-0.0103815410314236	1.20794054465557
ENSG00000228830	-0.0640633459806879	0.103469146074438	0.535814846582283	6.03005357546441	0.222278895506246	0.180323838980724	1.2326650583898	0.217700753310891	0.299621197309371	-0.843889079101012	0.536746513046976
ENSG00000228044	-0.0907233889952916	0.0879625852921793	0.302359790124488	10.9577317161568	-0.305993965249122	0.18133637447921	-1.68743842005181	0.0915190814627055	0.144334421531354	-1.27077129241995	-0.68115272358832
ENSG00000286263	-0.00628390988641492	0.0597735958250846	0.916273826054225	35.3144307461989	-0.128471541116392	0.138569456884846	-0.927127406028259	0.35386038830056	0.447118782789828	0.0812787291704361	-0.271886147736302
ENSG00000273416	0.0484747298031291	0.119714892875063	0.685537695886512	6.61075806896161	0.246754404716573	0.22735506299988	1.08532619181963	0.27777720940467	0.366582916508539	0.958077363598833	0.593173231506247
TOMM20	-0.0136488579837775	0.0167262013240481	0.414490639900363	387.759196016001	-0.150408149416977	0.0516799319821401	-2.91037823867408	0.00360991594119228	0.00864541007961838	-0.0366492630334429	-0.322459592803021
RBM34	0.0675926978052696	0.0642362680359352	0.292684259736479	17.8960040208009	-0.362397746288691	0.107699107754372	-3.36490945788713	0.00076568780789001	0.00217683351105271	1.26419541788869	-0.811188027263036
ARID4B	0.0122323108061685	0.00669813020230117	0.0678159729564442	3484.95945171392	0.0658222466217961	0.0307606564682046	2.1398193074921	0.0323693722524265	0.0593811957934697	0.377761569322727	0.176045732449566
ENSG00000289114	-0.0933761644203529	0.102683326790168	0.363159849353299	6.02505650336916	0.0676216187088066	0.164771306254481	0.410396811471339	0.681514884887547	0.751130842314147	-1.31324769218675	0.180194069519275
GGPS1	-0.00889432081026476	0.0193397484046283	0.645589094426997	309.880486720751	0.438507480862472	0.0454701201586574	9.64386017306317	5.21877270913856e-22	2.37698788236545e-20	0.0394806723468013	1.03524766388695
TBCE	0.0103196446638636	0.0228945218954742	0.652171664489327	186.325588953496	-0.200237334222791	0.0445537993808757	-4.49428190199961	6.98051049809128e-06	3.09399717718237e-05	0.34713584393586	-0.437337586062763
B3GALNT2	-0.0182891179829781	0.0253117685131273	0.469953976891723	189.856497406349	-0.215037690853749	0.074523756960283	-2.88549181663442	0.00390802621548826	0.00927049755986567	-0.110949385420681	-0.471458860089599
LYST	-0.001142155578027	0.0131438312661651	0.930753621672084	781.1042265148	0.2562514678498	0.0477117011662656	5.37083066807481	7.83747776307313e-08	5.03591058325309e-07	0.163608808619464	0.615068102129916
GPR137B	0.0148959377557504	0.0241637401629919	0.537592097333219	211.685454802892	-0.0485377690052219	0.0806228193745619	-0.60203512332808	0.54715075784811	0.632078385387281	0.420411724353259	-0.0876039570964636
ERO1B	-0.0449104404521273	0.0178682589034156	0.0119566870742577	407.300336265728	0.328836330995162	0.0564529270763673	5.82496511740348	5.71245300576111e-09	4.48634050609618e-08	-0.537211603035357	0.782407853957428
EDARADD	-0.0592630460335501	0.0876638343616069	0.499024030871389	10.44616955083	-0.450441883062876	0.168260833480175	-2.67704535717725	0.00742745792965284	0.0163940231183276	-0.767026387435193	-1.0141681440424
LGALS8	0.00497882145328681	0.0288563567807127	0.86301449788024	104.028415788334	-0.102345819007901	0.081093791117408	-1.26206726307472	0.206924583884811	0.286889494422937	0.261618261243765	-0.211654969161312
ENSG00000230325	-0.0397968954290831	0.0394866078309756	0.313522614753021	59.0015489772107	0.253552805244273	0.0828410819021147	3.06071334925191	0.00220810382313372	0.00559706316907374	-0.455333212361064	0.608846508382874
HEATR1	0.00554829909267131	0.0185814763989591	0.76525059437433	305.78542291454	-0.00146567738380042	0.0393457569146121	-0.0372512183964645	0.970284700551335	0.978396045698636	0.270736771480337	0.0209177344600211
ACTN2	0.00636257085185154	0.0182417191546207	0.727245258046944	935.948124660539	-0.768166593733263	0.0867111779664751	-8.85891083189133	8.07999653639422e-19	2.57881641280173e-17	0.283774939896327	-1.74666210943811
MTR	-0.00554327167365032	0.013267168169677	0.676079638049292	681.909187926901	-0.419935236155556	0.0419677933159095	-10.0061309632013	1.43245465404056e-23	8.08181674166754e-22	0.0931378728094898	-0.94383702400795
RYR2	-0.0025095696078307	0.0161436299231792	0.876464501597086	822.739457745618	-0.508345470878824	0.126602579085524	-4.0152852694685	5.93739352816708e-05	0.000217613186939736	0.141713692874669	-1.14766115615484
FMN2	-0.0683057063975894	0.0794656604552632	0.390030221690371	27.3714088595739	-1.23308472869293	0.34173324172206	-3.60832537823707	0.000308179834914982	0.000962683570756033	-0.911818009428377	-2.81850108457617
RGS7	-0.0585286246054622	0.0385577701547883	0.129027936252778	199.830672889201	-0.888957816043191	0.305815191321055	-2.90684649184067	0.00365092313294733	0.00873524563546496	-0.755266787326548	-2.0251385339759
ENSG00000287738	0.01953504976969	0.0813081927574782	0.810129242086475	16.0177989114293	-1.28246475995451	0.138993471979437	-9.22679850852452	2.78841481363402e-20	1.0718543975925e-18	0.494693465131404	-2.93234358311473
FH	0.0131688646717913	0.0311412040794952	0.672385807777524	89.9935593425736	-0.519606136057618	0.0664302711360963	-7.82182771756412	5.20618297121434e-15	9.99518552870898e-14	0.392757726186783	-1.17362189830928
OPN3	0.0253152214532196	0.0602299603482452	0.674259407980039	26.4124055504476	-0.0547749760106602	0.144634771105644	-0.378712363506639	0.704901471327908	0.771171998093771	0.587245922015176	-0.101983438260417
CHML	-0.0511809455062959	0.0672032057432311	0.44630780068548	19.5233403849772	0.125514974466787	0.162105727192639	0.774278470233385	0.438766132689693	0.530610274282996	-0.637615307361145	0.313663492277584
WDR64	-0.0533222486840198	0.111525762782866	0.63256766332417	14.4862580698864	-1.07245723501091	0.196678693045685	-5.45283893442282	4.95719659655762e-08	3.29287385012505e-07	-0.671901982719956	-2.4481846885034
ENSG00000288723	-0.036804362446616	0.0714426056525816	0.606441318636853	33.4436663193844	-0.545031956434554	0.11930484210819	-4.56839761742694	4.91467033460624e-06	2.243151987272e-05	-0.407416594136339	-1.23223949828142
PLD5	-0.00860045265680297	0.0133511154595286	0.519462064524766	2138.807165808	0.495708787929692	0.08433269934026	5.87801400652005	4.15217793785495e-09	3.33738934435124e-08	0.0441861069068656	1.16712161272486
ENSG00000272865	0.00816722365809764	0.02398224186061	0.733440140676469	332.422905986409	0.764329546006658	0.110480723321796	6.91821634603537	4.5736545999876e-12	5.86030908086324e-11	0.312671149245299	1.78640956126445
LINC01347	-0.101398091454243	0.092661334212602	0.273829134402389	6.4274287120111	-0.420918805222633	0.177898289245109	-2.36606437874559	0.0179783178396737	0.0356226100618436	-1.44169527066342	-0.946104579479678
CEP170	-0.00679399054553341	0.00765438882385735	0.374759115371578	2482.02711338265	-0.0250489390009943	0.0328823985118909	-0.761773475616023	0.446195213675414	0.537203434100846	0.073111286956768	-0.0334519643351843
ENSG00000227230	-0.011212244421292	0.0561674615339355	0.841776451516761	29.4918850433724	-0.0420134433192633	0.106853080825585	-0.393188881356086	0.694179981177282	0.762429527749082	0.00236593997980838	-0.0725625422088482
SDCCAG8	0.00729756756808954	0.00737124726523289	0.322171945712255	2741.52838007417	-0.0590362105301445	0.029584329897464	-1.99552299256929	0.0459858690075949	0.0802287131115047	0.298746163590715	-0.111807441448813
AKT3	0.00848009994354709	0.00624446615123057	0.174457845100063	3920.18015740979	-0.00296699893982795	0.0394456117001044	-0.0752174655671545	0.940041688206105	0.955891228297952	0.317680943158778	0.0174565337948656
AKT3-IT1	-0.0303996047185948	0.0803587780044693	0.705208863875706	9.74839667559267	-0.254782724615094	0.159918516390337	-1.59320340362093	0.111114567934601	0.170503052568535	-0.304863227916652	-0.563088489158129
ZBTB18	0.0183352676569782	0.0299050320968313	0.539799332001528	95.0382237233366	-0.0305743225380839	0.117314744169806	-0.260617902331436	0.794387182605063	0.843635425573049	0.475482481732228	-0.046190382095878
C1orf100	0.0200531434791343	0.0789950656291667	0.799609037270576	17.4374354939152	0.764980395159567	0.169533451592892	4.5122681569449	6.41380264552869e-06	2.86386030815156e-05	0.502989212789166	1.78791005228978
ENSG00000240963	-0.014937269991215	0.0216654762083865	0.490539912356015	325.823413483139	0.29995019717638	0.0922171667377547	3.25265032300734	0.00114334101959172	0.00311431777490409	-0.0572793936412708	0.715812723030324
ADSS2	0.0223722083478488	0.00856839606526337	0.00902740050797636	1776.59841130052	0.110417296334663	0.0529262533048371	2.08624811771008	0.0369561536451125	0.0666766172119885	0.540122219042935	0.278856762577734
CATSPERE	-0.0236127711159821	0.0231178444750047	0.307060770510598	342.221482899323	-0.550973182134712	0.063041997818656	-8.73977984834202	2.33565125851813e-18	6.83119406546524e-17	-0.196192039797277	-1.24593661350811
DESI2	-0.0108718795752857	0.0212959107567311	0.609690784352715	267.624785204693	0.142577342993196	0.0339544776379416	4.19907337446052	2.6800947160488e-05	0.000105407817818065	0.0078158823793586	0.352999689813437
COX20	-0.00743910737979434	0.0166833644489161	0.655669691306629	355.272339514447	0.0954731145498016	0.0448047377541901	2.13087095997729	0.0330997743949811	0.0604990128715874	0.0627816373793926	0.244403908872742
HNRNPU	0.00641565778733139	0.0072263904617081	0.374643255374604	2413.42128785531	0.284815114740489	0.0460775884109776	6.181207058845	6.36133144902801e-10	5.84961551227655e-09	0.284624971102337	0.680919760104448
ENSG00000272195	-0.00218292160751797	0.08428142246554	0.979336789962178	9.16482534556788	-0.2031112545984	0.167802334717071	-1.21041971758535	0.226117879620381	0.309307188687663	0.146944000315408	-0.443963225370828
EFCAB2	0.00330157407879825	0.014236207048487	0.816604900139095	973.749877288701	0.184985516586635	0.0564074346547919	3.27945274800615	0.00104008626221763	0.00286699901121928	0.234762075336156	0.450769017150629
KIF26B	0.0142928205277323	0.039230200602137	0.715610048310096	97.5076634765607	0.447387689055629	0.135939550050373	3.29107819534379	0.000998041664971933	0.00276373475623165	0.410754574998843	1.05572041496514
KIF26B-AS1	0.0957232871956486	0.115258358409266	0.406250163120619	6.02627072407775	0.415131732212274	0.204768402194721	2.02732319910135	0.0426293704885526	0.0752283008621517	1.71462410828328	0.981356372942822
SMYD3	-0.0169501981748899	0.0187325519331593	0.365543485302817	1051.02780642714	0.34207126164711	0.0686133861914483	4.98548870176217	6.18053911198621e-07	3.35706922573412e-06	-0.0895105208689548	0.812920138678777
ENSG00000235096	-0.092916085460661	0.107490109110887	0.387359839251117	8.54949750841417	0.380445790406777	0.191638282266911	1.98522855614463	0.0471190485766309	0.0819115554721474	-1.30588088019371	0.901390156267433
TFB2M	0.0190174984157895	0.0387834885614587	0.623885981435452	62.0888355717601	0.338449085105848	0.0670390167139766	5.04853892099654	4.45201779046636e-07	2.49170531696821e-06	0.486406401703253	0.80456944271788
CNST	0.0224730527920335	0.0198374440310865	0.2572729241097	270.848408430438	-0.233412643580919	0.0374038418912725	-6.24033874005284	4.36624318053935e-10	4.1323372958676e-09	0.541736946352674	-0.513821136409512
ENSG00000225300	0.112930368566928	0.095957831689585	0.239245420931985	6.43079137333187	-0.388878701033923	0.160797665179096	-2.41843499780168	0.0155874302544929	0.0314663152298108	1.9901449308306	-0.872238171924028
SCCPDH	0.0248816906476249	0.0216482398247003	0.250406239212236	338.694188980711	-0.450758704761968	0.0915237233541274	-4.92504771705883	8.43397706711714e-07	4.46500689311699e-06	0.580304200663382	-1.01489855617245
ENSG00000260855	-0.0898221882079449	0.0781579119348362	0.250457086605639	15.8336903724453	-0.569136429665007	0.174122356637346	-3.26860054421604	0.00108080769479621	0.0029661582585887	-1.25634121117302	-1.28781081705953
LINC01341	0.0955141698320239	0.0571748008251446	0.0948078079343458	36.802546363896	-0.733210795904182	0.159386826454531	-4.6001969686833	4.2209163537109e-06	1.9504242570553e-05	1.71127570847092	-1.66607375698869
AHCTF1	-0.0239795287426397	0.0128138090283809	0.0612921825493296	726.491001261232	0.230002839463036	0.0410734610126666	5.59979202609941	2.1460911971672e-08	1.51718411634819e-07	-0.202064584989099	0.554553571004367
ZNF670	0.00711015853435148	0.0400954005226906	0.859248381318999	72.4773145164593	-0.264918023675756	0.0692390481643281	-3.82613612837389	0.000130170325248095	0.000445359739551876	0.295745358863046	-0.586454771823872
ZNF669	-0.0202933750988054	0.0396798155437056	0.609051279913204	53.4853072306954	0.231242860786216	0.0698560612808819	3.31027625299999	0.000932039343964619	0.00259782758979143	-0.14304167098811	0.557412360722909
ZNF124	-0.0171602272210768	0.0260432921697918	0.509952538722144	156.822902521941	-0.116961080538828	0.064724951830259	-1.80704778036077	0.0707548296356791	0.115979566103845	-0.0928735185973682	-0.245349518293155
ENSG00000259865	-0.0237464410486921	0.0640353166175888	0.71076154278033	17.1237356808994	-0.317541689472678	0.15228734970493	-2.0851481760497	0.037055852367035	0.066835810858971	-0.198332370804927	-0.707775261980002
ENSG00000290683	-0.0543363866159654	0.0445175352264366	0.222252115987463	44.0609277812958	-0.4602362956901	0.0982836375330404	-4.68273567444408	2.83071437696345e-06	1.3512334730647e-05	-0.688140420323469	-1.03674853487476
ENSG00000289566	0.105796351801206	0.092505179241559	0.252756243276971	15.7085426900718	0.0570841774107168	0.18593717171099	0.307007882745711	0.758837372222002	0.814928062005908	1.87591462500787	0.155900673688412
ZNF496	-0.0392352968823527	0.02782350811749	0.158495641025169	122.688546151806	-0.444357757147207	0.0546162219700053	-8.1360032078243	4.08540993779113e-16	9.10239742827603e-15	-0.446340862630284	-1.00014158152376
ZNF496-DT	-0.0311451898959222	0.0381854264615064	0.414711628362548	76.4561230545678	-1.219422125565	0.125897800279656	-9.6858096238084	3.46452533894867e-22	1.62017508497894e-20	-0.316801582650025	-2.78700282836031
ENSG00000286216	-0.0500142104097372	0.0656409199977628	0.446097926243198	21.9546389618237	-0.679211766841839	0.153699474977537	-4.41908970047623	9.91175047839049e-06	4.24477267059377e-05	-0.618933474773589	-1.54158245493687
ENSG00000235749	-0.029360122773707	0.122501559168276	0.810584991920237	7.75281067768842	-1.30998465541233	0.316332457861451	-4.14116421776132	3.45547447956528e-05	0.000132826920104608	-0.288218980452546	-2.99578893902878
TRIM58	0.00833438262031892	0.11362188042106	0.941526079993278	6.22198616493277	-0.0389985192404699	0.279467905610863	-0.139545609558374	0.889019017265364	0.91810005975267	0.315347708609064	-0.0656118278965031
ENSG00000289367	-0.128286343375371	0.0485404823247909	0.00822057971293493	44.5103726257313	0.491757429277056	0.236702223217331	2.07753616587515	0.0377521008695174	0.0678955521036359	-1.87223157872868	1.15801200849526
OR2L8	0.0846754421306093	0.113360357333976	0.455088826646053	6.41860963209205	0.0680990801652731	0.295069119395559	0.230790264683651	0.817477744745324	0.862085363617468	1.53772534817305	0.181294826318558
ENSG00000290612	-0.0314062175644791	0.0453829714174914	0.488920705340309	50.5096857194047	-0.084315646265247	0.230545283872244	-0.365722711170142	0.714571997393348	0.778489113891221	-0.320981173389246	-0.170087561007349
OR2L5	0.0243197670335845	0.0395769140540406	0.538889090137144	70.6061290152545	-0.0570030557160809	0.247935029558044	-0.229911262711411	0.818160724365964	0.862459005739627	0.571306645935269	-0.107120133279189
OR2L2	0.00480343218576599	0.0376905858802934	0.898589136822183	78.2591245881289	-0.238595039131082	0.202517662057979	-1.17814434902361	0.23873906419208	0.323585417910685	0.258809917736192	-0.525768817339894
OR2L3	-0.0541964003053842	0.040318755754522	0.178884292408534	75.4503061809005	-0.145246560679396	0.250512748801053	-0.579797081683632	0.56205146582206	0.645692212416747	-0.685898951093186	-0.310559880646055
ENSG00000290608	0.118904337053293	0.137823482731074	0.388286397605205	5.45697725457948	-0.290438629692129	0.308666071885307	-0.940947697679093	0.346731662708827	0.43979525569493	2.0858004737853	-0.645290894015286
OR2L13	-0.0253462326689414	0.0719991675151012	0.724811954532816	21.4992503222088	-0.297293712963337	0.274633841020007	-1.08250939454209	0.27902624325951	0.367890956750871	-0.223948330513882	-0.661094849325688
OR2M3	0.108661229895938	0.0943155888265617	0.249278937568353	10.2265600718049	-0.301244399041975	0.311685817615241	-0.966500180684657	0.333793956556337	0.426135931826408	1.92178722548709	-0.67020290297902
OR2M4	-0.0607876417472042	0.0749672410557282	0.41744833603652	17.9583496212822	-0.399235958490103	0.299512495243962	-1.33295259740303	0.182547360210637	0.257875238678947	-0.791438305761983	-0.896116165450859
OR2T12	0.162980248179807	0.13647963472639	0.232410436091463	5.18036036299009	-0.345083323302277	0.334664269206528	-1.03113285478743	0.302478522606398	0.393422277116524	2.79154661550864	-0.771270734317525
SH3BP5L	0.0297245274047989	0.0360974904769219	0.410251369915673	63.0718052086632	0.252580978820606	0.0747007622355038	3.38123696816254	0.000721602826045394	0.00206222768423757	0.657847994291634	0.606606024823234
ZNF672	0.01498439536351	0.0379847166846632	0.693223108288386	60.1307540014083	0.172887281204659	0.0678976196023446	2.54629370244798	0.0108873542743788	0.0229532095297596	0.421828112892641	0.422877310551743
ZNF692	-0.000707312889428093	0.0204775536084302	0.972445837733113	212.742902056071	0.39325200700214	0.0596423616855818	6.59350159665468	4.29572133630479e-11	4.77939988371315e-10	0.170571535920878	0.930914068196919
PGBD2	-0.0574774472327918	0.0404869878300789	0.155708918104837	57.7055495561048	0.541809473607986	0.0808725850466359	6.69954439190421	2.09070350721229e-11	2.43127688438451e-10	-0.738435271968882	1.27340379011265
FAM110C	-0.0193965314691682	0.110321686708901	0.860436976707035	8.9326127460937	0.581146874417063	0.285136910590859	2.03813274546889	0.0415366591681938	0.0735746575705601	-0.128681356812667	1.36409364752476
SH3YL1	-0.00810183621410883	0.0121873510647351	0.506194944667046	750.211747340004	-0.0994072812425386	0.0430992387766115	-2.30647417597741	0.0210841514692808	0.0408257143833594	0.0521699833971585	-0.204880358600889
ACP1	0.00300871912114076	0.0201360200696339	0.881222426996491	240.002039666906	0.165169401410421	0.0555172451724407	2.97510081592471	0.00292892272459035	0.00719882777586919	0.23007286412829	0.405084233132614
ALKAL2	-0.0328604978928595	0.0920867790667872	0.721209543375866	10.8163135122897	-0.0898118434295177	0.218631277460031	-0.410791376572076	0.681225516945419	0.750859231873921	-0.344267197535012	-0.182758691455335
ENSG00000228643	0.0144506662881449	0.0645516852166642	0.822864721916109	33.2594424837241	1.34449878741402	0.172894473726292	7.77641273568111	7.46100087870223e-15	1.40921064112853e-13	0.413282010814721	3.12395257874781
ENSG00000235779	0.00393989445966529	0.112069963723736	0.971955612013541	8.30270787578729	1.11277519502449	0.231112624181878	4.81486114816803	1.47302277537199e-06	7.45462046911345e-06	0.244982899692735	2.5897286818812
LINC01865	-0.191988379530211	0.121049630940114	0.112732441845542	7.66181128989456	1.00640294219435	0.278558427577139	3.61289712520242	0.000302794858111386	0.000947724063773827	-2.89223241562927	2.34449426772683
TMEM18	-0.0278743709165088	0.0365623151882083	0.445833352618631	68.1440288642546	-0.497387417655609	0.101067588975499	-4.92133455143755	8.59560499558263e-07	4.5377944875563e-06	-0.264429032293195	-1.12239806647713
TMEM18-DT	0.04682553932472	0.08729780561579	0.591690075119186	13.574848643784	-0.45164989481299	0.22787119426851	-1.98204032002743	0.0474747281319188	0.0824561067554379	0.931670426399889	-1.01695313774093
ENSG00000290112	-0.223077822841148	0.0623282053342609	0.000344801898629113	20.6788313225281	0.755858531970789	0.1659471304139	4.55481532031045	5.24316215294281e-06	2.37942153749273e-05	-3.39003845308227	1.76688018110083
EIPR1	-0.0389745219255167	0.0215738080717586	0.0708298751586735	216.358510249256	-0.177138448682595	0.0751423858093239	-2.35737056755277	0.0184048701657381	0.0363483716349097	-0.442165318326348	-0.38408458528149
TRAPPC12	-0.0198668167563766	0.0120424621225649	0.0989980742549978	729.645538676213	-0.05165834189835	0.0367296483747527	-1.40644803814291	0.159591124119786	0.23043414190168	-0.136211593136174	-0.094798237981859
ADI1	-0.037794464762069	0.0265564933426457	0.154686223780326	136.618814620258	-0.434360857660432	0.0649707825327161	-6.6854798530664	2.30169186595048e-11	2.65895579494544e-10	-0.423270172001959	-0.977094370209033
ENSG00000235078	-0.148318093015744	0.0708764029087616	0.0363821888277188	21.2351819280615	0.829241715744317	0.135887626547751	6.10240782631464	1.04482365623002e-09	9.29499783695988e-09	-2.19298115960705	1.93606040999212
ENSG00000242282	0.117073017712684	0.0856584926828703	0.17170634157171	10.5008295847937	-0.294238754968855	0.148228221592807	-1.98503869106079	0.0471401669752886	0.0819401232754718	2.05647727828313	-0.654051839385498
RNASEH1	-0.0195078599974395	0.0254381883568309	0.443157024004124	132.225892930231	-0.0176289079260719	0.051128738526895	-0.344794501761444	0.730248866862204	0.791133094736122	-0.130463955907798	-0.0163455580567386
RNASEH1-DT	0.0200266635269155	0.0300684421118683	0.505388119610708	105.079091759791	0.288703461826267	0.0574537593871871	5.02497077485675	5.03509206306477e-07	2.79035995510148e-06	0.502565214200508	0.689884095203493
ENSG00000287126	0.077657872552598	0.0699588897482776	0.266977438229505	14.7062749502771	-0.0754813076182118	0.143321405118337	-0.526657602581335	0.59843138288092	0.679426477545426	1.42535960172845	-0.149720559229106
RPS7	-0.0750127768689907	0.0222514410186282	0.000748571460050997	278.563560155132	0.282197933256267	0.0873881801846929	3.2292460222864	0.00124117070731274	0.00335674589004172	-1.01921202549015	0.674886015862482
COLEC11	-0.253462317196723	0.128248856878422	0.048117189904081	6.66533968143736	-0.157987008099046	0.369660016478362	-0.427384626566162	0.669099202979528	0.740143852663499	-3.87655680543375	-0.339932165954442
SOX11	0.00812064506123058	0.104452510869896	0.938031014839111	8.64871527637613	-0.979672081526726	0.205301799688101	-4.77186309625665	1.82529562083114e-06	9.05657316548556e-06	0.311925329948871	-2.23427446143269
SILC1	0.00960743744384361	0.00698440133528278	0.168959035787344	3426.12619210208	0.387239173361973	0.0440227324122326	8.79634570920844	1.41343685764162e-18	4.33701941055298e-17	0.335731939063789	0.917051865452104
GRASLND	0.18665880765668	0.111243566816833	0.0933609589289626	6.98136441199384	-0.553433048516461	0.235306492871837	-2.35196675519658	0.0186744438865567	0.0368059526229295	3.17068913497699	-1.25160767785973
RNF144A	0.00163883300258881	0.00671093302825528	0.807073254725488	3388.0002844245	0.0521127576687551	0.043388139222404	1.2010830287427	0.22971899557417	0.31339978413356	0.208138165149672	0.144439383967658
ENSG00000223884	0.01460798927389	0.0420694566608017	0.728414751913296	67.2551643564331	-0.756830577687029	0.127094393733495	-5.9548698841432	2.60278824533064e-09	2.16671901051084e-08	0.415801075931159	-1.72052765068614
ENSG00000229727	0.100254265265811	0.0874581759798679	0.251666511522542	14.7605574308892	-1.70344989473773	0.236849588214742	-7.19211676734387	6.37944334848653e-13	9.09343636226809e-12	1.78717440184548	-3.90289784091659
KIDINS220	0.00815764420526613	0.00655774901909365	0.213510539390313	2607.14877664603	-0.152320449304985	0.0324637859166811	-4.69201126744485	2.70532224315704e-06	1.29597606225189e-05	0.312517762470009	-0.326868277683203
MBOAT2	0.00513757611648133	0.00784921513595033	0.512767998932826	2860.43990051383	0.19644931771044	0.0342864632368842	5.72964660580992	1.0064007737626e-08	7.56097488535565e-08	0.26416025046569	0.477198076212376
ASAP2	0.000549941136729748	0.0167522189581278	0.973811783136963	619.307955305359	0.382829697943256	0.140847575505551	2.71804251204998	0.00656694000001345	0.0146836845564095	0.190702763057174	0.906886102367589
ITGB1BP1	-0.0397782003175765	0.0154678404076284	0.010120894985079	488.726261614548	0.222479625572273	0.059105120542405	3.76413453742396	0.000167126892235399	0.000556877375728165	-0.45503386511043	0.537209283354415
CPSF3	0.00763123997756886	0.0228827425615854	0.738761990712482	184.448294909977	-0.270387379099172	0.0489123463078004	-5.52799854248766	3.23904741644651e-08	2.22422219527481e-07	0.304088946293802	-0.599064020357936
IAH1	-0.0625643723381647	0.0210921816049531	0.00301469804595167	195.856696565712	-0.121188804785494	0.0417633542571989	-2.90179768701419	0.00371028072131561	0.00885304363107913	-0.819887422919267	-0.255096265694407
ADAM17	0.00633837152668053	0.0136359919819407	0.642055651125406	650.526922998303	0.0953878788770218	0.0510648688063234	1.86797461947479	0.0617656087196342	0.103287168611378	0.283387458845222	0.244207403489778
ENSG00000239300	-0.0372324068851216	0.0280576414521556	0.184509665019321	117.118141669184	-0.0302664351841532	0.0769388621686267	-0.393382931993695	0.69403667393291	0.762337588839201	-0.414270467448098	-0.0454805675262148
ENSG00000271855	0.0170871643330252	0.0614556660658507	0.780981266824092	22.2018615476279	0.244246711765963	0.125273552943367	1.94970690961707	0.051211062297764	0.0878715358853137	0.455497776190384	0.587391906064131
YWHAQ	-0.00481093538877275	0.00885270391127014	0.586825182618834	1750.74823765901	0.291431828271534	0.0444642186059149	6.55430000591006	5.59034799004945e-11	6.10331999662702e-10	0.104864085479554	0.696174169250078
ENSG00000240687	-0.0235886947221129	0.0192506242458804	0.220444505881767	447.883946650902	0.853886469645003	0.0791178956439393	10.7925831784988	3.73150970385686e-27	3.34687716515161e-25	-0.195806527129575	1.99287731124234
ENSG00000244260	-0.091811375290519	0.106507750403809	0.388678763304439	5.91785900532861	0.393227840719505	0.210964016480222	1.86395693104549	0.0623277527944878	0.104147549094831	-1.28819219446099	0.930858354380517
TAF1B	-0.0360107850613042	0.0250944690683498	0.1512845772763	185.871277902883	0.021507160767029	0.0747708657546886	0.287640922034936	0.77362161680688	0.826168907647473	-0.394709785280249	0.0738801410603435
ENSG00000269973	0.00904579700210628	0.0973996880584206	0.926004490374694	6.84083864783292	0.458266601728311	0.197127540543111	2.32472134774132	0.0200868650213585	0.0391572970601383	0.326738918507636	1.08080105117374
KLF11	0.0665945412085632	0.0822232224936105	0.417983997292026	11.8877907510297	-0.220871830879279	0.186492280738396	-1.18434838163146	0.236275184311241	0.320792809626114	1.24821287438689	-0.484909096153886
HPCAL1	-0.0184344875852659	0.0259501483335506	0.4774680153951	185.722396276338	0.434100665419077	0.0870560957110677	4.98644766771787	6.14995544406457e-07	3.34253327273739e-06	-0.11327705224177	1.02508803320513
ODC1	-0.0405486047372987	0.0740484268174212	0.583969499778009	22.1940345887342	-0.0793248986200804	0.181803115011885	-0.43632309938636	0.662602324622183	0.734917538058341	-0.467369627046807	-0.158581712043999
ODC1-DT	-0.0396791916769161	0.11125729761058	0.721358710166999	5.45184338589464	-0.717512037585914	0.160028591870181	-4.48364901047167	7.33773204028639e-06	3.24001346590783e-05	-0.453448532797213	-1.62988127542793
ENSG00000234818	-0.0386960067034139	0.0826907590523596	0.639812856694447	13.8380381604972	-0.110454441384758	0.117418779309589	-0.940688040143319	0.34686474971665	0.43990025904896	-0.437705715827239	-0.23034887857172
RN7SL832P	-0.0145430366592905	0.067422130396199	0.829220640033324	18.0333885245863	-0.467383321396197	0.133752736400073	-3.49438324759345	0.000475158385158647	0.00141672692745052	-0.0509669058030535	-1.05322554476549
ATP6V1C2	-0.0394073652746151	0.0761156145692824	0.604646405884775	13.8050208575363	0.109431437118621	0.156798036700251	0.697913312064105	0.485231408740148	0.574279154071268	-0.449096032083347	0.276583927314286
PDIA6	-0.0155138850697727	0.0220629752010225	0.481953687649204	279.882193011356	0.467312336094568	0.0984011393085189	4.74905412049544	2.04370250572543e-06	1.00180372267763e-05	-0.0665121889834606	1.10165541223957
SLC66A3	0.00167731064420982	0.0370723544262225	0.963912628835248	69.3002786088245	-0.280228657716541	0.0923781310547425	-3.03349563924908	0.00241738204987899	0.00607908153161517	0.208754271463134	-0.621752457728107
ROCK2	-0.0274691886680885	0.0157437831076188	0.0810259280706153	472.737786823089	-0.0315645679774568	0.0467432183785293	-0.675275881130928	0.499500504500407	0.587509335824622	-0.257941229745073	-0.0484733295162118
E2F6	0.00763128531377928	0.0234086333660878	0.744422065616705	176.291467334357	0.0869347996356416	0.0513691348062994	1.69235475667347	0.0905783532970991	0.143075131045849	0.304089672219932	0.224719370845863
GREB1	0.0410861791911124	0.0216327780458005	0.0575308511743207	345.645243447122	0.0294061769660564	0.121999217141734	0.241035784122233	0.80952738227373	0.85595448548679	0.839771446509765	0.0920908168561993
LPIN1	-0.0237696098537733	0.0157662490590229	0.131650228218696	397.914912176975	0.0987450288702299	0.0673589163329665	1.46595334732104	0.142660996936612	0.209957997006171	-0.198703351106331	0.25194709772308
TRIB2	-0.247618401376043	0.123893351503199	0.045647150227046	4.2455598019121	-0.176213297008496	0.35465151324885	-0.496863231723619	0.619285501468846	0.697533708184577	-3.78298367358939	-0.381951707366758
ENSG00000287291	-0.00370173070985805	0.0751896456095393	0.960734472640211	40.7232935913842	-0.726695594162618	0.146203689017202	-4.97043268229103	6.68036531433667e-07	3.59949443461948e-06	0.122624737557252	-1.65105337677035
NBAS	-0.00595654593051819	0.00923554340668606	0.518953819494884	1551.77461321879	-0.130213401435904	0.0308778969335908	-4.21704242733739	2.47527416743488e-05	9.79247798878897e-05	0.086520500535077	-0.275901895110538
DDX1	0.00357679021820926	0.0142287850049046	0.80152259771917	445.740157503968	0.0625560256996755	0.0388497798632576	1.61020283563661	0.107353582573209	0.165618255200267	0.239168852724644	0.168515669364279
MYCN	-0.00252308355837675	0.0456740506971036	0.955946407533005	42.8646488045506	-0.0984540047169784	0.109911141208566	-0.895760007897227	0.370380953312048	0.463735612023975	0.141497306685171	-0.202682640642934
ENSG00000226764	0.0203040242670094	0.0457668568343164	0.657302630015272	58.4950041869784	-0.575268400598344	0.138713946241076	-4.14715618859668	3.36630428942274e-05	0.000129798637614647	0.507006331064206	-1.30194768320121
GACAT3	0.0290242012922507	0.042007192952972	0.489606966910227	68.2547063691172	-0.898394515324669	0.121172812261519	-7.41415915466023	1.22398862540045e-13	1.91309750297176e-12	0.646634330427481	-2.04689423960657
ENSG00000236989	0.10511929438547	0.106881087548866	0.325353384921443	7.1725126711951	-0.696753317018416	0.184903795576861	-3.76819369686107	0.000164433092290011	0.000548528473040682	1.86507354091751	-1.58202337506838
CYRIA	-0.0906249593393837	0.0561387163341735	0.106461483582843	41.4944992211286	0.274342950128172	0.246373104440753	1.11352637598535	0.265482426789082	0.352599002672993	-1.26919523084544	0.656776855490679
SMC6	0.0103703045308176	0.0131729455565876	0.431139836342658	713.743757277986	-0.0258494088396683	0.0437036051803647	-0.591470857678396	0.554204975794335	0.638624655859989	0.347947012774558	-0.0352973962660934
GEN1	0.0577581672314404	0.0386323120587871	0.134895117624533	82.2127945125664	-0.844501195364885	0.087621990779104	-9.63800511556375	5.52512224353358e-22	2.50998410491954e-20	1.10672432243662	-1.92264664311844
KCNS3	-0.0514701738577835	0.0482989169637703	0.286577833784218	105.137876804765	-0.680305354824651	0.234464435235058	-2.9015289851641	0.00371346423657137	0.00885899375071412	-0.642246449132747	-1.54410365197046
ENSG00000287881	0.0160479012045717	0.101438811202093	0.874297018870126	17.8623533678809	-0.417803618665351	0.258865039431603	-1.61398240404627	0.106531243016081	0.1645382762585	0.438857032428193	-0.938922716446499
RDH14	-0.0240207298582403	0.0317648595479432	0.449526592796694	97.094104864383	0.128905269766203	0.0546081474671773	2.36055013299404	0.0182478516998071	0.0360749323193881	-0.202724299731839	0.321479600890894
LINC01376	0.00130529746600101	0.0287718239683734	0.96381461431355	304.095648344857	-1.33154693828954	0.0886639893665797	-15.0179001396416	5.60555183180476e-51	5.44672786323696e-48	0.202797574063562	-3.0454994008131
TTC32	0.0419417066840879	0.0219054301689426	0.0555343879907934	181.763141596343	0.145470794296351	0.0599323377371576	2.42725045924848	0.0152137489098018	0.0307937123518613	0.853470204218315	0.359670356423709
TTC32-DT	0.0582082198320597	0.105103603936465	0.579703720135053	6.94146274334608	0.156107577610162	0.191224836529854	0.816356182821422	0.414296449741988	0.507000063391224	1.11393059176473	0.384192778907466
WDR35	0.0285441953354106	0.0249224006733748	0.252075437816263	201.022774364729	-0.328869546365289	0.0623068912036561	-5.27822107654749	1.304440318929e-07	8.06741908701138e-07	0.638948446156779	-0.733890910326007
WDR35-DT	-0.108375988364309	0.0864010065028127	0.209719502659659	10.1494274815096	-0.356843203491369	0.168507449085264	-2.11767020050733	0.0342030082834255	0.0623071153918459	-1.55342577596115	-0.798382384695965
LAPTM4A	0.000478593193256208	0.0317873914241072	0.987987447975343	94.5845758897409	0.0902564234343795	0.0656444019669043	1.37492947959041	0.169153308819572	0.242102403539632	0.189560335492108	0.232377161713803
PUM2	0.0138982063246525	0.00771933632108816	0.071791098871406	1822.44812392967	0.124878099329278	0.0206494953971111	6.04751336183975	1.47098471101359e-09	1.27735226056878e-08	0.404435988628765	0.312195217449506
RHOB	0.0281222601148468	0.0161305909362322	0.081261735245253	401.670384678587	-0.343704485372164	0.0870476349968386	-3.94846437108426	7.86541192881622e-05	0.000281133102963848	0.632192394010395	-0.768091911804995
ENSG00000228950	0.0367569869890711	0.0869793008915037	0.672591032566082	9.81554126554263	0.125403869966963	0.154532596816117	0.811504320452108	0.417076112788177	0.509368145567014	0.770452160412659	0.313407347971157
HS1BP3	0.0177867089070556	0.0245304188264908	0.468398131205106	164.653604695787	-0.159850553538033	0.0655498456419116	-2.43861067821991	0.0147438429964747	0.0299709221302119	0.466698926012751	-0.344228450575862
LDAH	0.00199418845236311	0.0278308003913852	0.942877256654515	205.826507217799	-0.583389072658086	0.0775775721103283	-7.52007386656042	5.47453033653172e-14	8.9235354693327e-13	0.213828137998985	-1.32066937238355
ENSG00000233005	-0.0163404825260779	0.0617684553583809	0.791360661725679	37.7015557026213	0.297077760207659	0.151276746523512	1.96380320858821	0.0495529178635413	0.0854533983705819	-0.0797477172036539	0.709190503621805
ENSG00000228999	-0.0313120242847236	0.072977983989471	0.667878658680477	22.802290563359	-0.405494836029845	0.195773415791551	-2.07124565094984	0.038335845425739	0.0687968332132336	-0.319472944924656	-0.910545606643326
KLHL29	0.108545785887729	0.0787925789129136	0.168322393900566	19.3093577517717	0.504665693854742	0.339755834917831	1.48537756232147	0.137443835980441	0.203340609989672	1.91993872907951	1.18777118551028
ATAD2B	0.0101349815995675	0.0109930040351353	0.356555533270587	1003.184635919	-0.193348918002742	0.0353937022608976	-5.46280568722392	4.68667520233748e-08	3.12862401865964e-07	0.344179007836166	-0.421456783774286
UBXN2A	-0.00108423670570762	0.0128316530761864	0.932661256011985	753.668862334286	0.0702750770172403	0.0351566295891431	1.99891394136776	0.0456176660432365	0.0797055923173034	0.164536209088964	0.186311447655385
MFSD2B	-0.0891705229215094	0.0496605913764967	0.0725582679191205	35.380837378185	0.0882441824396351	0.0911310156437179	0.968322165799522	0.332883498021037	0.425190417029718	-1.2459067073853	0.227738069014773
WDCP	-0.0218737818126306	0.0456256940112328	0.631641246391763	38.3133316114745	0.143519088993361	0.0784705056868469	1.82895583171217	0.067406225201886	0.111360591334684	-0.168347238408697	0.355170824883799
SF3B6	-0.0191365635372109	0.0327918991133961	0.559505647600781	102.926418269779	0.246571725768502	0.0677110303113259	3.64152966857541	0.000271022884277867	0.00085873011703259	-0.12451873463966	0.592752076894808
FAM228B	0.0209797152495499	0.0122559376033811	0.0869335131288427	800.24258102402	-0.586748938690911	0.048847755446725	-12.011789146194	3.08106165206442e-33	5.23182216452493e-31	0.517825535743979	-1.32841532827219
TP53I3	0.1057305543452	0.078798745228485	0.179667445970732	14.6889451941029	0.133493778145885	0.137030411902468	0.974190884289972	0.329961769962099	0.422214182768574	1.87486107218218	0.332058112997152
PFN4	-0.00845854712049506	0.0609021437159657	0.88953904054391	24.1133898238468	-0.533167216879042	0.111175932646433	-4.79570716599831	1.62101941831402e-06	8.11437596631715e-06	0.0464583068949958	-1.20488610135152
FAM228A	0.0446664970052648	0.0489134698829284	0.361151164335407	40.3642067180837	-1.14920299507268	0.120688991170311	-9.52202006105911	1.69844845786957e-21	7.4079460169922e-20	0.897099710836023	-2.62511712160357
ITSN2	-0.00301070291134681	0.00897670698368493	0.737330477192089	1711.6570651844	0.132339039538897	0.0275683322068547	4.80040063888928	1.58348525314847e-06	7.95152370874725e-06	0.133689516257414	0.329395937117149
ENSG00000242628	0.0447244783460663	0.0425977222909219	0.293751897305274	46.6892262974191	-0.308600450078793	0.0788130560103425	-3.9156006085882	9.01794284907464e-05	0.000318698364175218	0.898028111554619	-0.687161807378501
NCOA1	0.0136699399028305	0.00749178771357633	0.0680528662952809	3092.55087125512	0.10334259746218	0.0281409909385757	3.6723155089936	0.000240362668258106	0.000772251096711168	0.400780972944043	0.26254649756828
PTRHD1	0.00382876952487552	0.0884954257127667	0.965490156540513	11.7280859443655	0.0772976007790786	0.139003238084822	0.55608489301458	0.578152821944001	0.660647718571527	0.243203560548684	0.202501426289848
CENPO	-0.0174871568701147	0.0524669220420087	0.738908821160714	27.9503755141141	0.119340719250782	0.102411557872788	1.16530518361046	0.243895481622932	0.329400152400392	-0.0981083358144461	0.299429142431159
ADCY3	-0.00552859638827444	0.0173897581762514	0.750543681478807	379.620111291251	-0.0873520944079491	0.0908513001038479	-0.961484252928698	0.336308739453662	0.428818098927499	0.0933728543621796	-0.177087897670095
DNAJC27	0.00978046744358193	0.0206418665748173	0.635630405603205	242.41190869091	-0.223412251900353	0.041708242295654	-5.35654919995592	8.48264094285507e-08	5.41662614423275e-07	0.338502505833633	-0.490765874065729
DNAJC27-AS1	-0.0102915690950767	0.0213300278207895	0.629456436425448	297.742126313356	-0.153975710103518	0.0638672710961361	-2.41087034815917	0.0159145046687498	0.0320304587636863	0.0171078487152011	-0.330684375409827
ENSG00000286645	0.0163515426501382	0.0740715200036762	0.825284420719897	16.2181577120459	-0.107309720475903	0.130748621379732	-0.820733093347461	0.411798316279936	0.504613784890078	0.443718957529657	-0.223098925983112
EFR3B	0.0212494496751017	0.0174185964631624	0.222491819258385	541.895413254281	0.294645328643945	0.0731956230725457	4.02545010583374	5.68664374327794e-05	0.000209080090540112	0.522144539600229	0.703582688485555
DNMT3A	0.0132981957189193	0.0103212811838516	0.197598094239791	1164.9813036821	0.161660741961071	0.0377769107382807	4.27935314989256	1.87437258395117e-05	7.58509405213002e-05	0.394828582697353	0.396995243554642
ARNILA	0.0416468824195771	0.0640434882667087	0.515504487383745	21.202269307357	-0.473565120628546	0.111409918048102	-4.25065495896047	2.13146309736667e-05	8.54637541791452e-05	0.84874946035059	-1.06747728685829
DTNB	-0.00613084188633015	0.00865614214560111	0.478780752998398	2492.91770333779	-0.150439062003891	0.0375768575568772	-4.00350300118053	6.2411409044009e-05	0.000227743697930256	0.0837296632003887	-0.322530859791735
DTNB-AS1	0.0749850944348959	0.0458148247219616	0.101693302165044	45.3496105751112	-0.225013605712479	0.0882341912482646	-2.55018607332568	0.0107665438491621	0.0227368814201697	1.3825629176432	-0.494457692688747
ASXL2	-0.00683329591927666	0.0134479001455701	0.611361425719256	606.692369552935	-0.0185210554168966	0.0328394168232972	-0.563988560349744	0.572761917535335	0.655645391563126	0.0724819269467465	-0.0184023469413461
KIF3C	-0.0308657719710085	0.024054693821834	0.199439651741817	189.582131846905	0.277007771696567	0.0779717290416085	3.55266934697248	0.000381343472528907	0.0011639960444207	-0.31232752601918	0.66292043089464
RAB10	0.011565455507207	0.00936254965815944	0.216722930265721	1363.68078751271	0.0547655971051121	0.0380316777091926	1.43999950577712	0.149867538894207	0.218878882405409	0.367083842140209	0.150555335333842
GAREM2	-0.0114480484731319	0.0647593247719335	0.859682472445744	29.34891171932	0.489350577604681	0.185438314397076	2.63888603170132	0.00831789389193938	0.0181102905726403	-0.00140976869042272	1.15246316615972
HADHA	-0.0328630821415476	0.0155353970401645	0.0343985928844277	422.592159452682	-0.128916749811886	0.0481080746174395	-2.6797320582261	0.00736811121206407	0.0162774112793988	-0.344308576680542	-0.272912547861438
HADHB	-0.00741375431686729	0.0164613631644688	0.65244147480982	385.552225370701	0.0969612105664966	0.038552603827357	2.51503662374401	0.0119020019259613	0.0248230400292229	0.0631875921488872	0.247834618904262
ADGRF3	-0.0456918543373252	0.0393472512455991	0.245541705207528	75.6649240992154	0.812308222515636	0.0918018946148388	8.84849082825285	8.87107225159356e-19	2.81077995797774e-17	-0.549723649195549	1.89702132619877
SELENOI	0.0368586219989413	0.0165899029323863	0.0263001844330332	389.110810732634	-0.0458886795050144	0.0381747729133045	-1.20206817233015	0.22933711645827	0.312952029870885	0.772079546307735	-0.0814966509678315
SLC35F6	-0.00793466539230769	0.0393160046722463	0.840059248515693	54.2209267546617	-0.385549052361437	0.0709829023338553	-5.43157633296082	5.58584125658357e-08	3.68109885371691e-07	0.0548467326572301	-0.864561880223778
CENPA	0.0599174773304217	0.0491290635257767	0.222619082771696	32.8024829314092	0.0346554609766715	0.0989349453497296	0.35028534007035	0.726124566130424	0.787786619531082	1.14129932570237	0.104192704846941
DPYSL5	-0.00689341724345046	0.0114446890690734	0.546958119335161	2026.75868967476	-0.276401436563059	0.0944172695108519	-2.92744577337402	0.0034175865171534	0.00823513922795948	0.0715192606855961	-0.612929044549932
ENSG00000230286	-0.051180794970225	0.053372866279187	0.337594460570299	34.7886402291417	0.509012529763911	0.104747554874995	4.85942159099906	1.17729195890972e-06	6.05969286678369e-06	-0.637612896968518	1.19779253721854
MAPRE3	-0.0197613610300207	0.0197815217200452	0.317803976741818	263.755720848257	0.342995728719774	0.0518591217637289	6.61399030786655	3.74096244337633e-11	4.20497642253547e-10	-0.134523029698774	0.815051438288759
MAPRE3-AS1	0.0620019378479475	0.102182293489876	0.543998443856274	6.82127619663257	0.0750356785287132	0.171690517292112	0.437040319478148	0.662082107676463	0.734506238953798	1.17467583296494	0.197286709451831
TMEM214	0.0217769827910385	0.0398029470087683	0.58429638900134	51.349612698724	0.0115956822574078	0.0803416041926492	0.144329732694941	0.885240100807305	0.914899802819817	0.530591431602871	0.0510298623359463
AGBL5	-0.0714601347639739	0.0270968100261148	0.00835896429061497	151.403780400527	0.237741039012484	0.0628834088689476	3.78066398257685	0.000156410658087883	0.000525071479838209	-0.962326906284268	0.572393494317347
OST4	-0.00531830075031499	0.0386766228011938	0.89063017497667	70.2647555297848	0.124828016645547	0.0946221940502149	1.31922555694812	0.187093716631983	0.263361698502485	0.0967401207741006	0.312079755030715
KHK	-0.0401371958113425	0.0650609264936046	0.53728943034614	20.0280042976694	0.362208460303402	0.134119958733813	2.70063056776116	0.00692081657705824	0.0153942619779663	-0.46078212256322	0.859345160089877
ABHD1	0.0893580078191725	0.0672678500750658	0.184048965272437	19.5737700856842	-0.223324977986431	0.124883682235406	-1.78826387874649	0.0737334446102335	0.119951441375964	1.61270287180458	-0.490564669648391
SLC5A6	-0.0489013111557674	0.0469328715688053	0.297438757006129	37.9352368711152	0.580633442803252	0.131467575668726	4.41655244534471	1.00287576812689e-05	4.28858121871378e-05	-0.601113664937747	1.36290996383215
ATRAID	-0.0163631622155275	0.0336641676855509	0.626917110245884	78.2685222626406	0.122837855042511	0.0719310824570333	1.7077159253913	0.0876890657064228	0.139412940569524	-0.080110865756127	0.307491564954751
CAD	-0.00488137520813048	0.0309387627364081	0.87463379546179	76.6324673370219	-0.151477846839537	0.0583777950762186	-2.59478533990134	0.0094650012181266	0.0203020445554371	0.103736198852487	-0.324925711680495
UCN	0.08400242730309	0.0440848403738349	0.0567187486476226	40.7322131575269	0.169222948123755	0.102262849946754	1.65478419789655	0.0979682805096294	0.153111002244073	1.52694899424854	0.414429425389465
MPV17	0.0122766034294912	0.0218715531482789	0.574589905062465	166.299604271067	-0.0482092322498903	0.0545162053027581	-0.884310123607435	0.376528824829268	0.470046534029148	0.378470785473178	-0.0868465366547759
GTF3C2	-0.0114648347600662	0.0193251780294445	0.553007868732245	245.003151175814	-0.149251801538022	0.0427277713828441	-3.49308650340582	0.000477471811460877	0.00142313939714566	-0.00167855172711961	-0.319793706849595
GTF3C2-AS1	-0.0896323303039333	0.0860053701601629	0.297332256487744	8.76583435125293	0.0080379260768814	0.136403959465601	0.0589273662463476	0.953009960807862	0.965373810641116	-1.25330119498715	0.0428276833896307
GTF3C2-AS2	-0.0158218476353223	0.040810940914975	0.698248105602649	44.0975585416025	0.0167758516884246	0.0725089551702251	0.231362479972865	0.817033211079897	0.861668527604161	-0.0714433041181651	0.062972411091254
EIF2B4	-0.0225597402600908	0.0295542971913205	0.445265433069141	92.3683013967773	-0.187748858071049	0.0608990985249952	-3.08294970891876	0.00204959789083201	0.00523856015061405	-0.179330846354723	-0.408546204369982
SNX17	-0.00195153018311569	0.0383341489358063	0.959398512053995	67.3621506609658	-0.0726321086561863	0.0840586163831995	-0.864065003462311	0.387552182612192	0.480900154231092	0.150649053729529	-0.143151913556278
ZNF513	0.0522768433917571	0.0670129489661217	0.435331648431277	17.4089153235673	-0.108174934218245	0.133663410158672	-0.809308501779438	0.418337717197144	0.510766259949602	1.01895703521506	-0.225093620836105
PPM1G	0.0186948178460344	0.0253288548053784	0.460463516857149	157.780145382048	-0.196636830276456	0.0543501842719042	-3.61796069159062	0.000296933479807717	0.000932214425029073	0.481239620999388	-0.429036854881014
NRBP1	-0.00580864105286806	0.0184687287320596	0.753132029445372	271.69739107532	0.0510704402080356	0.046100547975675	1.1078054914875	0.267945827956992	0.355620923582318	0.0888887623378568	0.142036387838107
KRTCAP3	0.0514816222717798	0.0650612876936171	0.428781275359267	16.1612141511813	0.103247163346666	0.120972307553789	0.853477671331999	0.393394464885469	0.486676206075815	1.00622390678057	0.262326480328956
IFT172	-0.0102861045906942	0.0144427018002078	0.476340406727768	508.590897052794	0.202863554446392	0.042179302804351	4.80955210159294	1.51268864826773e-06	7.62754055150942e-06	0.0171953466882614	0.491985688078606
ZNF512	-0.0249527735246191	0.0203144784802413	0.219325142263502	229.532775537763	-0.255973364028619	0.0465759907907234	-5.49582219686461	3.88894193276531e-08	2.63022406821598e-07	-0.217648239014148	-0.565833432047617
CCDC121	-0.0162257734005284	0.0499831991435665	0.745465246429488	39.0365041770918	0.601455122894742	0.0961683190470281	6.25419190909035	3.99579423355289e-10	3.80230909384332e-09	-0.077910987781439	1.41091301334075
GPN1	0.0694084471787028	0.0425592795496579	0.102918770004139	55.9279427537693	0.0990155281822302	0.0970695492053228	1.02004726500575	0.307706045199663	0.398738884977558	1.29326930613932	0.25257071655734
SUPT7L	-0.0168907138572516	0.0221847612750608	0.446438734228003	161.143777155515	0.0341620794670091	0.0573495015650079	0.595682238463486	0.551387525906021	0.636174406497547	-0.0885580543947897	0.103055245384934
SLC4A1AP	0.0153279419880128	0.0220804333846731	0.487565166280629	177.784876201213	0.0080783656361877	0.0442620533118725	0.182512220553058	0.855180764811339	0.891249921389794	0.427329002120977	0.0429209142028483
MRPL33	-0.00482275858352096	0.0235501576020509	0.837738794463814	240.940663186741	-0.344620593148911	0.0603048136593044	-5.71464485564727	1.09933370093621e-08	8.19579984201805e-08	0.104674771773652	-0.77020393959378
RBKS	-0.00436209562555729	0.0401521091484346	0.913488616097131	96.0256832060549	-0.721423475077533	0.0904241376234742	-7.9782179187767	1.48461115555559e-15	3.07652240647717e-14	0.112050934782161	-1.63889884397835
BABAM2	-0.00195551924512652	0.0139535089021935	0.888545158152654	896.094174569665	-0.620574276098883	0.0554173923458093	-11.1981861619624	4.16166988751207e-29	4.7573598910187e-27	0.150585180628524	-1.40639747664376
ENSG00000223522	-0.0476178416322525	0.0527144552585627	0.366357897511893	29.8976781619012	-0.17118055529979	0.104074237934743	-1.6447927815443	0.100012551288124	0.155846357985504	-0.580562673679956	-0.370349043780272
PLB1	0.0147431579001881	0.119404578672276	0.901733108215695	9.37848549746105	-1.04668650279666	0.335819816815123	-3.11680981999011	0.00182819468026663	0.00472445699732024	0.417965404110742	-2.38877191638713
PPP1CB-DT	0.0480610477162135	0.0333364307580863	0.149387739085447	115.207740317679	-0.722843788119391	0.0737935268607475	-9.79549045654692	1.17724685917652e-22	5.81639761779586e-21	0.951453461125151	-1.6421732847039
PPP1CB	-0.00577098675018138	0.0135518412026095	0.670220636419901	529.29439025969	0.245863037480759	0.0402369330547725	6.11038214930741	9.93928512527138e-10	8.88288691062833e-09	0.0894916852987487	0.59111824144958
SPDYA	-0.0571356564046029	0.0328868922913686	0.0823274810873783	102.131942558094	0.458887050925132	0.0765571477260668	5.99404581486108	2.04683666768256e-09	1.73277702409332e-08	-0.732962496656798	1.08223145704789
TRMT61B	0.023268667236243	0.0197745497707493	0.239316186146094	226.651600088481	-0.193909340975139	0.0382557149316697	-5.06876792974564	4.00399059331524e-07	2.26413823074955e-06	0.554476372718438	-0.422748803033612
WDR43	0.0115997596698579	0.0187263707916076	0.535630175369347	311.26897083119	-0.216803201455462	0.044341780127388	-4.88936621021112	1.01161148736524e-06	5.26579908155299e-06	0.367633122457215	-0.475529131674292
CLIP4	0.0114380759002881	0.00714411353799741	0.109366064717073	2668.82989630721	0.21547185676072	0.0484736592502517	4.44513288440467	8.78375566732411e-06	3.80852057235433e-05	0.365044232207716	0.521053321312558
ALK	0.0294988020550967	0.0333678642392116	0.37667016596894	130.224025548793	-0.205965846036596	0.100683693554627	-2.04567233049358	0.0407886198135074	0.0723962817676319	0.654233666406631	-0.450544303051997
ENSG00000288553	0.0211209379551341	0.073829763901031	0.774819763390879	17.9992634796631	-0.157623345656534	0.136229208876576	-1.15704515174378	0.247253913621798	0.333343941204444	0.520086802205464	-0.339093765491288
ENSG00000233862	0.0557012846288377	0.0407783757154601	0.171954177823174	87.4253693427871	-0.233809730473671	0.0911828148495468	-2.56418636405841	0.0103417998716193	0.0219458965972605	1.07378939440761	-0.514736594801352
YPEL5	-0.00817894067665556	0.0216567086292584	0.705680850094646	184.507617037612	0.0273402938971536	0.0520323285042031	0.525448210432196	0.599271646713846	0.679939091860212	0.0509353821022287	0.0873280557917811
LCLAT1	-0.0230233636610689	0.0280475555729966	0.411720996822804	186.950885298284	-0.846793360349888	0.0871895367787481	-9.71209839660816	2.67766820801694e-22	1.26574099887071e-20	-0.186754412154958	-1.92793108264367
CAPN13	0.014315776089097	0.0302326281011054	0.635841715853383	121.983230807285	-0.494233142239988	0.0676388456838478	-7.30694229393112	2.73289851087542e-13	4.09583504329144e-12	0.411122140829026	-1.11512608658528
GALNT14	-0.0940457492568534	0.0840864711031503	0.263378730188968	33.4329191907825	-0.36602621220054	0.356917839607141	-1.02551952181327	0.305118118946985	0.396177869367689	-1.32396912488862	-0.819553222964892
EHD3	-0.0543037735120127	0.0430128399023207	0.206768398457084	48.6410171099539	0.214702564096827	0.116552768776598	1.84210608079467	0.0654596345235538	0.108551152727501	-0.687618217340117	0.519279766360738
MEMO1	-0.0121691960895355	0.0308337470154882	0.693085460521781	75.6221754709241	-0.108300915047914	0.0676751695887226	-1.60030504106725	0.1095309290918	0.168546185977088	-0.0129568277274781	-0.225384061567936
DPY30	-0.0106087052788203	0.020202606746961	0.5995027868681	237.090125674782	0.190797062217199	0.0404464031145563	4.71728132849798	2.39017077392863e-06	1.15608647223484e-05	0.0120298450538469	0.464167163284835
ENSG00000288937	-0.0422501612679148	0.0688513180596854	0.539450955896413	18.2438955979898	0.476258060220388	0.14334146792393	3.32254208860994	0.000892012132284816	0.00249820531523802	-0.494615052625409	1.12227920610323
SPAST	0.000664478788536107	0.0128346251891068	0.958710082461957	639.075535486797	-0.092507049160518	0.0287312608581047	-3.21973510377366	0.00128309100349264	0.00345569166170101	0.192536746831494	-0.188972315599621
SLC30A6-DT	-0.0205923743971271	0.0560496855695908	0.713324398425721	26.1178339535609	0.452331084904164	0.101481357609286	4.45728255474948	8.30051641834929e-06	3.61854516841797e-05	-0.147829265748494	1.06711709739495
SLC30A6	-0.00558341321065854	0.0172128342273588	0.745654139740718	375.900127957249	0.138183130780134	0.0343708946640307	4.02035303796568	5.81109914923733e-05	0.000213297217460988	0.092495124102944	0.342869115071724
NLRC4	0.0689302367432099	0.077008777191054	0.370735853147574	14.8429074369696	0.11401011918074	0.139353411500734	0.818136549029797	0.41327922114219	0.506039232420543	1.2856121718645	0.287139785474928
ENSG00000289727	-0.03216982324829	0.0514987669699827	0.532186538745797	42.7506982501356	0.113318875738278	0.120146764262936	0.943170433539803	0.345593733884213	0.43870187295942	-0.33320807355702	0.285546168002888
YIPF4	-0.00580338445875969	0.0118539008344469	0.624434016393723	718.294159223569	-0.0299501915697381	0.0328705413804289	-0.91115601727115	0.362213174616681	0.455600053107816	0.088972931239095	-0.0447514881333491
ENSG00000272754	0.0574086375818057	0.0982311163536231	0.558934976558532	8.86230108379714	-0.963341075600243	0.155273311670697	-6.20416390450469	5.4988453627392e-10	5.12385750635634e-09	1.10112763264978	-2.19662437351618
BIRC6	0.0206561789857522	0.0060239639913685	0.000605807134150153	3091.29502935948	-0.144516123692648	0.0221199002311295	-6.53330811543487	6.43326020008439e-11	6.94553832712814e-10	0.512645053615602	-0.308875904968602
ENSG00000276334	-0.0308901058089822	0.0338033966428956	0.360813209603075	65.5652165032605	-0.126608309427258	0.0527607475478042	-2.3996686042506	0.016409920657435	0.032906387560025	-0.312717160897378	-0.267590586445066
ENSG00000276517	0.00437538193977619	0.0439500712989205	0.92069883876779	41.7791531327368	-0.358461249404183	0.0750298741961083	-4.77758030710887	1.774172017181e-06	8.83298280116586e-06	0.251955951434647	-0.802112685887738
BIRC6-AS2	-0.0209948944577753	0.0212259753312418	0.322607712198349	278.979955885035	-0.041528601703708	0.0834086866240325	-0.497893005927543	0.618559457224743	0.69694034058241	-0.154274441185784	-0.0714447709255959
TTC27	-0.0182510111895788	0.0140481309852496	0.193883131229813	703.913701315486	0.0223356223893613	0.0359351272640926	0.621554008288699	0.534235170859375	0.619860232077117	-0.110339217151265	0.0757901062551811
LINC00486	0.0576998236394995	0.0130779894378983	1.02429729143108e-05	681.483050995948	-0.285266746958925	0.0850586535803974	-3.3537651367746	0.000797199972884469	0.00225871173266635	1.10579012133098	-0.633367449710897
ENSG00000236854	-0.00328575249413223	0.0333851005695584	0.921599010601725	94.1822676583986	-0.411900221707001	0.160005505673792	-2.57428780323819	0.0100446680006911	0.0213958401330029	0.12928540578364	-0.925312812960546
LTBP1	0.0498001861417211	0.0209985541799582	0.0177112188735121	595.935007485682	-0.297737801078764	0.153816244442643	-1.93567202318341	0.052907883044906	0.0903670775835358	0.979300650266669	-0.662118666025269
ENSG00000285577	0.0680626085301044	0.0996614102861695	0.494645739739676	13.5963750810975	-0.441071137719674	0.246621945852377	-1.78845048114124	0.0737033580649589	0.119917405215214	1.27171965669693	-0.992564490991075
RASGRP3	-0.0120228187054142	0.0107556005509828	0.263644144054374	1470.19220731013	0.0701726793638259	0.0548546156848425	1.27924840029854	0.200809596827821	0.279765350224528	-0.0106130242430154	0.18607537642555
FAM98A	0.0161162696792697	0.0148537279904954	0.277922406387611	526.722244287373	-0.0842831337974599	0.0434821341510849	-1.93833939945556	0.0525818285600038	0.0898774817921739	0.439951752559903	-0.170012605595779
ENSG00000286415	-0.0253321647579081	0.0262017921853121	0.333638832587249	262.907486902578	0.322064834654359	0.0603521014939656	5.33643115454002	9.47938409630735e-08	5.99184777175336e-07	-0.223723074275721	0.766796602960075
LINC01320	-0.0901031007228601	0.0553724024883211	0.103690305033888	40.2152903024844	-0.139225695083942	0.200861626487845	-0.693142326478009	0.488220237493663	0.576957564443524	-1.26083919926893	-0.296679160742894
ENSG00000226994	0.00467183264821741	0.0125669961115873	0.710075922183108	4187.26965477424	-0.477317975276053	0.0878324414710543	-5.43441543103815	5.49763629057506e-08	3.62570357172541e-07	0.256702738020476	-1.07612925282123
ENSG00000237320	-0.216099994303621	0.097853212485626	0.0272157186336021	9.86422978939081	-0.390775518281054	0.172257883719745	-2.26854939723297	0.0232957418349054	0.0445756336558818	-3.27830904256976	-0.876611162567565
ENSG00000288535	0.0690385621973543	0.0508303643587767	0.174395479333811	39.5324196755513	-0.59127669247922	0.1187119675474	-4.98076735391594	6.33326401468422e-07	3.43043628420028e-06	1.28734668555597	-1.33885377456028
CRIM1	-0.023702064570759	0.0229806895817179	0.302357741101228	323.513992057684	0.660189095195703	0.0852522634195531	7.74394800460259	9.63764337152644e-15	1.77621056446783e-13	-0.197621811969406	1.54632042368474
FEZ2	-0.00261299206092567	0.01369588894017	0.848692788868643	582.854971307645	-0.321742144684395	0.0504473684446145	-6.37777855623196	1.79675053259298e-10	1.80916331692868e-09	0.140057686331098	-0.717459142368171
STRN	0.014327507632338	0.0085194998489893	0.0926209995255964	1986.84674273839	-0.243728916818914	0.0343100110368877	-7.10372598122669	1.21437520840004e-12	1.68299702019942e-11	0.411309987005478	-0.537604643446972
HEATR5B	0.0204459723535906	0.0130160422682439	0.116222450876517	631.152392656219	-0.139866214617079	0.0309371437102487	-4.52098021482005	6.15539417114678e-06	2.7576292021864e-05	0.509279212369873	-0.298155837491615
GPATCH11	-0.0604093727388982	0.0234443636117573	0.00997450225766318	210.960642657594	0.490260962407017	0.0650757553958684	7.53369606583381	4.93238596685047e-14	8.08504503844561e-13	-0.785381439634378	1.15456199999764
EIF2AK2	-0.00216149734163544	0.0206966504912531	0.916822513366246	244.770362372432	0.162359558611773	0.0784074099532037	2.07071702417762	0.0383852483433632	0.0688713575631333	0.147287046950166	0.398606320573099
CEBPZOS	-0.00180004407955065	0.0162764221099026	0.911939793930001	396.565014378119	0.0930410286702899	0.0467469762700905	1.99031116221776	0.0465566691643207	0.0810951243585269	0.153074658337199	0.238796890689273
CEBPZ	-0.0451316209136024	0.0183902955230331	0.0141237769907266	332.901841026089	0.299708012759948	0.0576746769632288	5.19652694285624	2.03046184567004e-07	1.20791760818942e-06	-0.540753157896526	0.715254382373803
NDUFAF7	-0.00435270223643922	0.0242106650662801	0.857321755049841	146.419263074119	0.0765072131569443	0.0468552176682185	1.632842978101	0.102502025393515	0.159144289758774	0.112201342294073	0.200679238263253
PRKD3	0.000869103485202393	0.0244179251583212	0.971607011617901	230.107033571647	0.478317746281604	0.0891245204195463	5.36684791155074	8.01245647053868e-08	5.13701846296633e-07	0.195813209790116	1.12702768036344
RMDN2	-0.0562831748540183	0.0615696683890172	0.360644326015922	27.9887405442919	-0.691023393820862	0.170119221445272	-4.06199480546745	4.86551600623159e-05	0.000181484058325849	-0.719312510761135	-1.56881340422434
RMDN2-AS1	-0.308073094933303	0.109664041886143	0.0049657934027906	8.783820050194	-0.811561878858622	0.265324967536096	-3.05874673761418	0.00222264963903794	0.00563311725645176	-4.75098786537201	-1.84670715917277
ATL2	0.00200494067325358	0.0237303435814925	0.932668061245575	173.183242378642	0.128052319745008	0.0639349287704115	2.00285387358201	0.0451929753250608	0.0790606204336345	0.214000303207019	0.319513179261329
HNRNPLL	-0.029788820963758	0.0203320043815683	0.142888251999363	232.882071698759	0.239452165337048	0.046498164934628	5.14971215904316	2.60886520679476e-07	1.52452564205948e-06	-0.295083321673397	0.576338386435208
SRSF7	-0.0134768468586993	0.0133057791990004	0.31112864021227	559.470819275652	0.416491222203155	0.0835844029205431	4.9828820647206	6.26441347338982e-07	3.39945987122519e-06	-0.0338950105459789	0.98449059002098
GEMIN6	0.018944127504921	0.0517531258240713	0.714329268608831	31.8108703170153	0.396496350552562	0.0938538104707131	4.22461643873573	2.39348076482503e-05	9.49566466317603e-05	0.485231582262505	0.938393694403331
DHX57	0.0103196933845438	0.0274631810106758	0.707091849009818	156.871345709135	-0.535515473788508	0.0586332147372134	-9.13331251217625	6.64347456165575e-20	2.41568336971641e-18	0.347136624054324	-1.21029985721506
MORN2	-0.0168075309344137	0.0819344096234107	0.837467454524719	12.3380727101591	-0.167942815551898	0.143256108490662	-1.17232568524535	0.241066323136503	0.326284630216486	-0.0872261244278386	-0.36288464221752
ARHGEF33	-0.194882657040313	0.0699399710099262	0.00532925413660934	18.8745325526549	0.321138128906511	0.146511926178226	2.19189070325823	0.0283873995280721	0.0530047632909128	-2.93857576131684	0.764660142227876
SOS1	-0.00782946616176034	0.0110555887988807	0.478826784996323	1291.38118961798	0.425252023064052	0.0439147935181224	9.68357104738662	3.54125794719235e-22	1.65164270657051e-20	0.0565311890683056	1.00468805514448
MAP4K3	-0.00723854839376665	0.00898812544651143	0.420620203112763	1499.30348719522	0.0911534607532271	0.0337772464470464	2.69866464384926	0.00696182914931764	0.0154736804958147	0.0659929999345695	0.23444522378365
MAP4K3-DT	-0.111963127948015	0.0340787370412204	0.0010182871887071	103.154726240954	-0.10464227819794	0.125226866072632	-0.83562163200065	0.403367795280989	0.496754171205781	-1.61086327087206	-0.216949308701135
TMEM178A	-0.0417881298112245	0.0670682757384515	0.533239510081901	93.8258061082902	-0.775129427609974	0.240535580430118	-3.22251463265398	0.00127070675128876	0.00342708729067701	-0.487216977132923	-1.76271447686644
[truncated: 15,196 more rows]
