# Supplementary material for: Integrative analysis reveals generalizable human neurodegenerative disease-associated glial states
Source: bioRxiv. 2025 Sep 25:2025.09.25.678630. Preprint. [Version 1] doi: 10.1101/2025.09.25.678630 (PMC12485690; doi:10.1101/2025.09.25.678630)
Supplement: Supplement 8 [file media-8.zip › oligodendrocytes_diffexp/Pineda_2024_ALS_M1.csv]

gene	nebula_logFC	nebula_SE	nebula_pval	DESeq_basemean	DESeq_logFC	DESeq_lfcSE	DESeq_stat	DESeq_pval	DESeq_padj	nebula_zscore	DESeq_zscore
ENSG00000241860	-0.324656129951944	0.145420425252913	0.02557965151541	14.7098379877207	-0.410287547031141	0.246609973691681	-1.6637102745248	0.0961703420239839	0.287482965658058	-1.05431673354474	-1.03095773092984
ENSG00000291215	-0.107604653528652	0.0760632359382794	0.157164211658075	38.8789163173239	-0.0904262992134151	0.132470354068488	-0.682615365900391	0.494849921896489	0.721241159820296	-0.189052048626039	-0.12745551206334
LINC01409	0.161942452754806	0.101850829967415	0.111835617021445	60.6528401329422	0.260324651795881	0.159567664168438	1.63143737894843	0.10279806313083	0.299555462252051	0.885483798042247	0.863299900380439
ENSG00000290784	0.075085312757775	0.103307897380561	0.467341764053729	18.6494590673808	0.129474720370819	0.19158923249329	0.675793303652145	0.499171886841164	0.724956755017353	0.539232221637833	0.493692127673812
LINC00115	0.147854804238535	0.0602368682292756	0.0141058445140033	47.8588432850844	0.276706375373008	0.111880064502855	2.47324111406771	0.0133893773989155	0.0819259524497922	0.829324102860517	0.909572850610493
LINC01128	0.117268169612089	0.122629167418944	0.338929352466954	46.511671883719	0.189976021417112	0.19865511811351	0.956310731992122	0.338915269482684	0.593509463737962	0.707392037670774	0.664588290033516
NOC2L	-0.195364481396828	0.0810601059207485	0.015947328822737	104.396603556689	-0.243118846238514	0.125534213409873	-1.93667399217076	0.0527852068729921	0.197608744591992	-0.538902144373776	-0.55876144856794
AGRN	-0.193474906545395	0.101912020183722	0.0576367872851355	115.562405069373	-0.224279936450935	0.15625978216508	-1.4353017349915	0.151201133583856	0.378869810068969	-0.531369450215701	-0.505547760100734
C1orf159	-0.203128951571875	0.0434549443887767	2.94709821794362e-06	214.998132804013	-0.248038952104359	0.0822452281487867	-3.01584611882457	0.00256263276731946	0.0266631040465347	-0.569854810304835	-0.572659120127648
SDF4	-0.125899366486661	0.0715569129937337	0.0785045308113616	186.907466812525	-0.143380555409638	0.0992407292808127	-1.44477530998313	0.148521008323505	0.374739434417912	-0.2619829924931	-0.277033769192434
B3GALT6	0.0671050471646711	0.125955507498594	0.594194279321876	24.6220901911448	0.113990688462848	0.192804146315534	0.591225295934748	0.554369475830324	0.762147600172933	0.50741929823473	0.449954859463617
UBE2J2	-0.0783335000841225	0.0483257734859183	0.105029083334715	185.363685967006	-0.0667879563781855	0.0771058112400543	-0.866185768673828	0.386388296380089	0.63752754954756	-0.0723640823438162	-0.0606850128307247
LINC01786	0.288376451629699	0.104349304786021	0.00571730905533858	13.6173611756357	0.376174076412622	0.213647967672786	1.7607191891886	0.0782859432423968	0.2533778137321	1.3895065119267	1.19053620333915
SCNN1D	-0.280279761259467	0.143415499039014	0.0506633989120783	41.7878799042097	-0.349456921557702	0.221456896397149	-1.57799069364272	0.114567747805653	0.319812836917139	-0.877412593995601	-0.85913133599997
ACAP3	-0.348196267295817	0.0797501731120391	1.26491582975639e-05	469.400797812493	-0.450628466025112	0.121709141030601	-3.70250305120313	0.000213482792332954	0.00461045415386397	-1.14815829526748	-1.14490748280143
PUSL1	-0.0697640834105624	0.13378487029239	0.602043110159814	15.374880188055	-0.0542186870914578	0.226110501619732	-0.239788451677674	0.810494260055779	0.913031617565297	-0.0382025380863391	-0.0251809848574438
INTS11	-0.274422562065722	0.0663001401148182	3.4867892839126e-05	278.481285285301	-0.35185114606227	0.101396731918068	-3.47004424508058	0.000520372636695454	0.00872643329463022	-0.854063166945411	-0.865894228244966
CPTP	-0.328141698227575	0.0977709454578053	0.000790130687513782	20.1129475838935	-0.481310198241262	0.180024207746431	-2.67358598194305	0.0075045035744128	0.0557396948095303	-1.06821177441465	-1.23157322716742
DVL1	-0.310632826166661	0.0763190477884682	4.6975336513546e-05	128.742153582255	-0.409819543871927	0.1149353577612	-3.56565248375008	0.000362952057071216	0.00665381630066577	-0.998413545364491	-1.02963577681482
AURKAIP1	-0.299664365523491	0.110348648189229	0.00661529395243258	100.823709032424	-0.409986313719531	0.171875306835559	-2.38537065776287	0.0170619209417865	0.096161741102793	-0.954688334189484	-1.03010684646886
CCNL2	-0.0618814353360822	0.042498404353071	0.145368172523977	572.889775980949	-0.042677459868621	0.0632654080624122	-0.67457811742112	0.499943839605927	0.725469298106258	-0.00677876196242696	0.0074191643491823
MRPL20-AS1	0.0418798667071025	0.109396573734729	0.701848687490025	22.3677533010266	0.117390474003959	0.185784474109171	0.631863747317108	0.527475914117931	0.744041082695459	0.406860397736538	0.459558129009463
MRPL20	0.017498802505505	0.093276833463423	0.851189650117869	152.755721043798	0.0717800134121356	0.146675195574265	0.489380724062451	0.624572180275521	0.80868819214468	0.309666523813117	0.330723665224345
MRPL20-DT	-0.313264009202357	0.10687974965944	0.003378782466299	17.0208949328585	-0.408193170939976	0.204167156480333	-1.99930869380207	0.0455749640987896	0.180373341940002	-1.00890262287671	-1.02504181126649
ANKRD65	-0.0618131058819567	0.0899719986454804	0.492066319520982	162.667571741539	-0.0384276887026605	0.137252803236627	-0.279977441600302	0.779494812031193	0.896181565787399	-0.00650637006457495	0.019423362120299
TMEM88B	-0.172626709345533	0.0667885427246043	0.00974706879484128	1006.19374113038	-0.201108695655435	0.101943699309091	-1.97274276898347	0.0485248765509979	0.187227570658544	-0.448259171131113	-0.440096669618672
VWA1	-0.126178463183852	0.0896013305734981	0.159065679969384	669.605195772623	-0.139701265852959	0.134093484566191	-1.04181993856682	0.297495168252674	0.55558209586295	-0.263095597298817	-0.266640993259145
ATAD3C	-0.226703927115784	0.12416810938667	0.0678830716904234	90.2374919352862	-0.257348665502587	0.191821464795233	-1.34160515236031	0.179724054715345	0.41750133106233	-0.6638352527423	-0.598955980937443
ATAD3B	-0.254724741726688	0.0635352522881385	6.09280150352288e-05	89.0972648780818	-0.328677946559977	0.104726894827097	-3.13842921727625	0.00169855953202341	0.0199921329590899	-0.775538806779343	-0.800437605064128
ATAD3A	-0.151014835320102	0.0610723632797187	0.0134089269524709	54.4807708175901	-0.167849315485476	0.122513990024277	-1.37004202909573	0.170673782244714	0.406400715582211	-0.362104533174867	-0.346149922437822
TMEM240	-1.12518753665312	0.245491037311204	4.57440798615986e-06	15.2445271533441	-1.65481827949961	0.405741207956037	-4.07850680939194	4.5325875045065e-05	0.00152723017860177	-4.24559452073644	-4.546345374492
SSU72	-0.288046532025915	0.0686925317621234	2.74958328189298e-05	127.977332919207	-0.387084244136885	0.11706370157589	-3.30661203196232	0.000944315808049654	0.0132295100115214	-0.908374431117412	-0.96541607562454
ENSG00000215014	-0.0128891193699662	0.0770248496489034	0.867104769126675	30.1451316078308	-0.00988804695534428	0.139165269026221	-0.0710525479850956	0.943355933888787	0.975268141658566	0.188526616910866	0.100038409489367
ENSG00000272106	-0.38002581966455	0.0791553353420062	1.57864763694541e-06	37.6762720320995	-0.50761195535871	0.141078521545861	-3.59808105299501	0.000320573724000137	0.00613037707293528	-1.27504518889877	-1.30586699072219
MIB2	-0.400645589026943	0.126639664905153	0.00155795531467837	117.211040075334	-0.524756036935104	0.190661819484219	-2.75228694635707	0.00591806404442153	0.0472795500716793	-1.35724485201303	-1.35429335012139
CDK11B	-0.0778763929531123	0.0614851950051847	0.205302745641029	123.978309621912	-0.0894648644829086	0.110200856389706	-0.811834566571172	0.416886564616775	0.661600614322043	-0.0705418479863025	-0.124739776980599
SLC35E2B	-0.149034560073114	0.0446072438455099	0.000834653718661407	325.400638289427	-0.176683712652235	0.0744368789813713	-2.37360452332308	0.0176154065020927	0.0982037709712724	-0.354210266497338	-0.37110417212256
CDK11A	0.0754195331173725	0.0595057057282388	0.205000278213933	155.023355178625	0.142917595273353	0.107159067272944	1.33369577498588	0.182303580011392	0.421327755754457	0.540564574123547	0.531663802533611
ENSG00000290854	-0.113997929891116	0.0988886764338871	0.248996371580615	136.381943446882	-0.116931958876107	0.15993281572004	-0.731131746475314	0.464698684950491	0.69975079451945	-0.214538520077527	-0.202325232859932
NADK	-0.14565351636034	0.059726846618967	0.0147418006002616	99.1770580414037	-0.171756862041151	0.0957020569372504	-1.79470397541996	0.0727008768341582	0.241747194453272	-0.340731907487588	-0.35718744888863
GNB1	-0.0324032988123637	0.0449031799571403	0.470524495065357	1329.08468569908	0.000141801734977921	0.0811602236089592	0.00174718265515311	0.998605950643808	0.999064863554374	0.110734331850597	0.128369414287314
PRKCZ	0.0783048453637565	0.0453932290680521	0.084521417427062	604.192830398981	0.160802562522278	0.0746160111968153	2.15506779232848	0.0311565296304505	0.143699127154892	0.552066724824843	0.582182918881729
ENSG00000271806	0.134650046118251	0.104428635033764	0.197259846335076	14.1274240454765	0.273839117576299	0.208143365797758	1.31562741155235	0.188299128512803	0.429874861140584	0.776684005393073	0.901473795788867
SKI	-0.0598784773325485	0.0458160260534163	0.191235460219663	224.918334667539	-0.0618949461312734	0.0820791322911023	-0.754088699570513	0.450795962454326	0.688903518378769	0.00120592837182855	-0.0468638774316005
MORN1	-0.220301680686159	0.187161081168998	0.239167595950223	12.9450523577576	-0.287015406776499	0.30970346835963	-0.926742629963753	0.354060178117195	0.608177950516153	-0.638313022573738	-0.6827547116383
RER1	-0.0925854073267343	0.0308344852987268	0.00267633195916191	238.137414230959	-0.104295797425599	0.0542727737136939	-1.92169646563105	0.0546439622473801	0.201723944832073	-0.129178586594043	-0.166632256651087
PEX10	-0.101098859544466	0.0607034231718386	0.0958218832720563	60.0779506239556	-0.115385862842387	0.105870408372369	-1.08987832026255	0.27576674772954	0.533340214593314	-0.16311703139126	-0.197958022994475
PLCH2	-0.122224286885165	0.132712791256795	0.357066925907254	310.872496247188	-0.125373371099694	0.202040170105863	-0.620536851825068	0.534904399750092	0.7495252640318	-0.247332474349478	-0.226169430074854
PANK4	-0.290699965104694	0.122205641506989	0.0173701823046924	32.3678962082	-0.383278971513541	0.195679545094132	-1.95870739238055	0.0501470642203633	0.19118404054259	-0.918952207296116	-0.954667439201591
ARHGEF16	-0.274315938128748	0.161631632725071	0.0896650162382789	13.9348373347182	-0.318619669116163	0.273273171451003	-1.16593834449384	0.243639374410612	0.499389305226339	-0.853638116036976	-0.772026298441454
ENSG00000238260	-0.154233547341875	0.100486044179895	0.124814461468236	32.0678473277203	-0.171220909699235	0.170550680432222	-1.0039297953272	0.315412453832624	0.572332786772757	-0.374935765144617	-0.355673560809249
TPRG1L	-0.720038924423252	0.170092216447783	2.30362009560306e-05	42.2841312694788	-1.07714319374196	0.272228142764596	-3.95676649299774	7.59711270474003e-05	0.0021514313721828	-2.63049015893674	-2.91460434513368
WRAP73	-0.0860769168764425	0.077421260360135	0.26622437624643	79.766722645788	-0.0740275297108612	0.126522282575007	-0.585094800727885	0.558483974648073	0.764644930853156	-0.103232820034107	-0.0811344127325426
LRRC47	-0.0726082332953316	0.0733353469486249	0.322132532346065	118.012964321379	-0.0634445046790976	0.107813058895473	-0.588467717446069	0.556218396275234	0.763221968838139	-0.0495405971240351	-0.0512408677540432
CEP104	0.0862810312137042	0.0437122927576032	0.0484000449202264	343.255664566718	0.168504120380087	0.0757994256423827	2.2230263481821	0.0262140233502562	0.127615827386732	0.583863384539098	0.603937272248175
DFFB	0.181335410285988	0.0377590918921093	1.5675132210247e-06	154.429249290763	0.293506515306952	0.0757997693934449	3.87212939637695	0.000107888646456744	0.00276971276512234	0.96279283811132	0.957027688641499
C1orf174	-0.0171427619926004	0.109761478212012	0.875889601861746	67.315195455164	0.0197418614011609	0.175202437571148	0.11268028958298	0.910284028347478	0.960917710974392	0.171569686673485	0.183733099382432
AJAP1	-0.312858862141034	0.126657066919533	0.0135065624247507	155.391198401487	-0.413134942573294	0.196093432616613	-2.10682702148941	0.0351325763254672	0.15424453593431	-1.00728752469752	-1.03900068145253
NPHP4	-0.00877310329503346	0.0602054398590509	0.884142870165785	129.858889084683	0.0161119716728791	0.108551637266961	0.148426795565092	0.882005954473493	0.948377401190694	0.204934905907028	0.173479861623502
KCNAB2	-1.20103007609942	0.394313822908484	0.00232005321098932	11.7848739012976	-1.16151054331332	0.54825704028434	-2.11855107726648	0.0341284239744611	0.151501475868331	-4.54793695156818	-3.15291419997752
RPL22	-0.0619478424979921	0.0810908136683115	0.444907950101745	243.601333968801	-0.0613956445703222	0.119793826195845	-0.51251092414353	0.608293476825235	0.798591650777766	-0.00704349074001089	-0.0454535156848095
ICMT	-0.199989815985393	0.081082995528169	0.013644727131807	41.7787500884158	-0.274481584917649	0.151194781046214	-1.81541706015469	0.0694598412872016	0.23545818578866	-0.557340805752027	-0.647350810923193
ACOT7	-0.358608142840863	0.124135908115845	0.00386672042572791	151.417349131064	-0.493842257907909	0.207332672607172	-2.38188343254311	0.0172243487599787	0.0968769274990685	-1.18966470822239	-1.26697215027246
NOL9	0.00427219985846995	0.0468978161099279	0.927416371925081	203.657846322969	0.0601365065403754	0.0790377209091522	0.760858307256831	0.446741703526598	0.686035888990986	0.256939344249442	0.297834609842376
ZBTB48	-0.0990346256055537	0.0903956776284614	0.273267804892534	51.5357770515356	-0.0814480033392456	0.154827726415391	-0.526055669904542	0.598849528017379	0.791928047981438	-0.154888067653328	-0.102094796130116
KLHL21	-0.183221411181041	0.0507551160114404	0.00030630302427056	228.644615991493	-0.238046768839986	0.0835536102643318	-2.849030318222	0.00438527013564041	0.0387565222188111	-0.490494411805683	-0.544434507698741
PHF13	-0.0799481957833367	0.0658489199498291	0.224703613695232	53.718416488448	-0.0950254541346394	0.124884378720211	-0.760907449822312	0.446712348527957	0.686035888990986	-0.0788009847249613	-0.140446603371171
THAP3	-0.00461543814430524	0.0491206061342448	0.92513986427794	76.3594190983917	0.0285169573595943	0.086265001295606	0.330573893598803	0.740966368422069	0.874405961321532	0.221509226828147	0.208519842769768
DNAJC11	0.0647774427391607	0.0458302204966204	0.157531675439789	251.311815720542	0.135785539102487	0.0749850487211744	1.81083484532223	0.0701664206558096	0.236750676649505	0.498140421430746	0.511518103048534
CAMTA1	0.012567841431154	0.0246038259947399	0.609485214130938	2359.06182913192	0.0625434680302556	0.0485857213895656	1.28728083563431	0.197996420789402	0.442616094644465	0.290009497974583	0.304633479857641
CAMTA1-AS3	0.2408431522581	0.147225681437669	0.101865266862096	12.1952125847979	0.489721803931695	0.261506660016041	1.87269342930561	0.0611107312322163	0.216377475995169	1.20001742859191	1.51127097337041
ENSG00000270171	-0.250362574347171	0.150524035246838	0.0962577866255526	12.1446655478607	-0.320407855923168	0.256575434749689	-1.24878617563585	0.211743291601779	0.460983450875783	-0.75814924811152	-0.777077334660751
ENSG00000269978	-0.251116212411421	0.110483840134275	0.0230335750175306	14.3310045345075	-0.327473190249058	0.209402090310627	-1.56384871690289	0.117853100353484	0.325753193890383	-0.761153587971133	-0.797034567004548
VAMP3	-0.00265931715063815	0.0516213319290076	0.958914466618653	240.697187307767	0.0256806393519547	0.0775772168818554	0.331033264457843	0.740619359326656	0.874353574770521	0.229307203801809	0.200508182617758
PER3	0.0445434409424127	0.0686240743562659	0.516277939815462	1167.21648940163	0.0999097352887694	0.107323026867074	0.930925433295068	0.351892137337321	0.606558320562135	0.417478601120599	0.410180824555253
ENSG00000236266	0.350564464602366	0.100621322780502	0.000493983596050403	24.5503493704542	0.565917998361368	0.181071736832084	3.12538007456222	0.00177575459526205	0.0205959234172385	1.63741586659783	1.72650001785792
PARK7	-0.177568069874473	0.123119829028815	0.149235303761739	172.411135815196	-0.229490791153526	0.183542295476603	-1.25034281911757	0.211174342968056	0.460088869367313	-0.467957653867093	-0.520266700948064
ENSG00000284747	0.0660693104042653	0.126859095522123	0.602500097977765	14.8173206476625	0.131580131951391	0.236535807976333	0.556279969096927	0.578019478398561	0.778428830682585	0.503290386253023	0.49963921894433
ERRFI1-DT	-0.194369461674625	0.159236441153356	0.222224513967425	24.6496401426307	-0.220004615534179	0.255997195265229	-0.85940244503945	0.39011852123748	0.641006869947393	-0.534935548796511	-0.493471392735169
SLC45A1	-0.318631785130276	0.0825779049498199	0.000114057157687885	29.5115206319947	-0.474641761497253	0.172199770322628	-2.75634375474473	0.00584515312087483	0.0469864165445677	-1.03030098893954	-1.21273709920353
RERE	-0.0225205183687907	0.0203660222997032	0.268817964889381	6312.28214323591	0.0209306978047735	0.0442192250645577	0.473339317326702	0.635971115792626	0.815468248896888	0.150131534060604	0.187091168969984
RERE-AS1	-0.090532421420157	0.0794009209152759	0.254205655566054	28.4209290070612	-0.0614900616921752	0.169032083313873	-0.363777458614145	0.716024196475512	0.861094150519916	-0.120994462565636	-0.0457202128220062
ENO1	-0.203163042196644	0.116116920688977	0.0801801063797598	154.542641342238	-0.27413476392256	0.192678331422618	-1.42275865634977	0.154806130226815	0.383485029200395	-0.56999071084873	-0.646371156336244
MIR34AHG	-0.919112599506185	0.410637190114291	0.0252041363333998	16.4738442589036	-1.26744597935515	0.608024708138536	-2.08453038567369	0.0371119492635038	0.158742736843832	-3.42408725205358	-3.45214676463921
H6PD	0.010652156327704	0.0570813301261525	0.851963550337396	197.831500604995	0.0511536192208179	0.0952667019020047	0.536951717646703	0.59130096557036	0.787896087041574	0.282372716623197	0.272460924594725
SPSB1	0.0741024690573802	0.066767555828234	0.267060459738121	391.3098834389	0.156966479714961	0.109374703898945	1.43512598543799	0.15125119993891	0.378869810068969	0.535314165152984	0.571347253880692
LINC02606	0.393738837264629	0.102569195759784	0.000123655698094941	20.4297274784225	0.587223774283843	0.176550977022271	3.32608623406127	0.000880746756424629	0.0125934673737887	1.80952831003186	1.78668178714683
SLC25A33	-0.0454831142578958	0.0693284776935106	0.511790408920336	122.215057785832	-0.0380074027266175	0.119211736367386	-0.318822658613801	0.749860995142094	0.880027142246902	0.0585923120091759	0.0206105309771205
TMEM201	-0.304872493589427	0.0921872349855856	0.000942669096860346	54.5687552233285	-0.400874014760531	0.153421077615991	-2.61290052833488	0.00897774277365482	0.0627364492622753	-0.975450272160362	-1.00436761614759
CLSTN1	-0.644992752355349	0.12485806675105	2.39402935214302e-07	313.919844889391	-0.908233164842536	0.184130593472342	-4.93254894645718	8.11634320645309e-07	7.65920673477003e-05	-2.33132240620488	-2.43748938688029
CTNNBIP1	-0.0983189245778473	0.0461002748763947	0.0329477977861408	238.470313195688	-0.0960948770884376	0.0852081310423383	-1.12776651609328	0.259418537897899	0.517344326297003	-0.152034961862762	-0.143467369463518
NMNAT1	-0.0563821254623846	0.0431019766688018	0.190836011872436	103.898063381517	-0.0370115660005797	0.0835380591211615	-0.443050346033286	0.657729319267216	0.827567312679823	0.0151439574935583	0.0234234403174752
RBP7	0.260997823765588	0.113677159272956	0.0216783631610468	133.99172407992	0.437153010614431	0.174819350792332	2.50059852432312	0.0123983641145676	0.0778739119320296	1.28036300273376	1.36278152136794
UBE4B	0.0197831100054345	0.0258692144411468	0.444428984962212	2477.27802216705	0.0789310859782332	0.0534654918728059	1.476299632032	0.139863472893119	0.360710969424564	0.318772799622683	0.350923079735559
KIF1B	0.022091074497668	0.0267662034272299	0.409181638604812	5522.84789090114	0.0836199373083074	0.0483306060798107	1.73016529464211	0.0836007470414052	0.263396639379804	0.327973382830334	0.364167533727908
ENSG00000284735	-0.0101720663880426	0.146428279448469	0.944617175852663	30.1816504358501	0.04926976822008	0.244523822849541	0.201492712022568	0.840313327540049	0.926636423914618	0.199358010601673	0.267139668672687
ENSG00000284642	-0.22910925655319	0.130629495416999	0.0794500254330742	56.7157160648969	-0.287532078466564	0.206272868215529	-1.39394037109199	0.16333561186334	0.396526166504933	-0.67342397635791	-0.684214138254009
PGD	-0.452158266641373	0.118713901018154	0.000139639231711913	93.5001564215787	-0.619455846502973	0.179590550545568	-3.44926748440362	0.00056210959166537	0.00914197454333087	-1.56259752456727	-1.621788986603
DFFA	-0.0974240941814156	0.0518016645192538	0.0600108906968712	180.315781887273	-0.106086653645779	0.0874681888796996	-1.21285984086953	0.22518341185765	0.477599694661626	-0.148467765943236	-0.171690833079592
PEX14	-0.0871600987933517	0.0403080341072348	0.0305911678602573	253.919481925691	-0.0821060288865596	0.072052829311776	-1.13952539644603	0.254484081852739	0.51144355944833	-0.107550869722082	-0.103953500634413
TARDBP	-0.0843159294352895	0.0395573565060732	0.0330491706913788	565.355236429696	-0.0743757738555433	0.0631954097418966	-1.17691734509373	0.239228498314362	0.495335354341409	-0.0962127330550924	-0.0821180872463333
SRM	-0.448243291832349	0.114774898138612	9.40648924698477e-05	58.6755471030001	-0.62074123746092	0.162944761306093	-3.8095194499371	0.000139237153512563	0.00331485068490141	-1.5469906763651	-1.62541979086748
EXOSC10	0.114793304413871	0.0838067898692515	0.170768852349249	227.260260906973	0.210107423835453	0.130269259198427	1.61287033585887	0.106772681133304	0.305827290369689	0.697526113276982	0.721452842641746
ENSG00000226849	-0.0737462720837384	0.056818055771061	0.194308892349639	33.6717270750625	-0.0612325826488281	0.122324954294539	-0.500573108749257	0.616671591848949	0.803389572268263	-0.0540773309436001	-0.0449929196954934
MTOR	-0.00526757740704974	0.0261130506420928	0.840134044506849	402.574160483329	0.018768564235876	0.0505495725722687	0.37129026578896	0.710421347405533	0.858744155203116	0.218909506784772	0.180983856845391
UBIAD1	0.00161010743752133	0.0334337562214668	0.961590212690992	114.130341082687	0.0207358595139239	0.0701648922047601	0.295530412181223	0.767588723669682	0.889642603848705	0.24632704804306	0.186540815248476
ENSG00000284708	0.354411275913201	0.161667872032285	0.0283637439803357	15.2886509501131	0.578033242893453	0.273273342981739	2.11522000860537	0.0344112003821789	0.152346219765527	1.65275098447706	1.76072157608522
FBXO2	-0.299928305259689	0.249457437733481	0.229238579376562	35.7433371289884	-0.357995322834695	0.398985003297565	-0.897265109906149	0.369577469370301	0.622069548363513	-0.95574051654015	-0.883249495207964
FBXO44	-0.656201128784479	0.193402335866681	0.00069148599887007	55.6477702977227	-0.902318069184171	0.292853166084703	-3.0811279292203	0.00206218026979436	0.0228266889788035	-2.37600402947331	-2.42078119828726
MAD2L2	-0.0514519016455455	0.100866089179929	0.609980644311698	91.3953238536906	-0.0310608886270316	0.158312360299266	-0.196200022337584	0.844453610573911	0.92944172064377	0.034798044292473	0.0402321354858974
FBXO6	-0.352177439409848	0.110496090233181	0.00143638069253504	12.7383450175736	-0.450767567866506	0.22609709129365	-1.99369025619644	0.0461859148767259	0.181699999164585	-1.16402903566335	-1.14530039949016
AGTRAP	0.0593237963310469	0.112227586714573	0.597081142678642	64.4288020871189	0.125750220623457	0.173804521162743	0.723515244495335	0.469363391753248	0.702446241987399	0.476399737060685	0.483171647906824
MTHFR	-0.0642632967587632	0.0693929271444388	0.354405194735251	117.151408617121	-0.0717121663818507	0.114025594156687	-0.628912893743032	0.529406084320779	0.745336586069568	-0.0162739315294697	-0.0745942772221753
CLCN6	-0.0484073093028901	0.0660554822420518	0.463663319553263	257.183066240318	-0.0304817918239699	0.10635112231794	-0.28661466996882	0.774407380494627	0.893895092461163	0.0469351570063993	0.0418678923963528
KIAA2013	-0.0577655770036643	0.0529492824323535	0.275290252453665	215.685672053793	-0.0385949787537047	0.0825502498952257	-0.467533154686875	0.640118477110824	0.817760624260589	0.00962889820121243	0.0189508230636174
PLOD1	0.0604762025748558	0.102141285153209	0.553794459183167	169.77973736322	0.143906711679576	0.164031414577559	0.877311898151876	0.380317251407474	0.632312725469697	0.480993746011368	0.534457729193488
MFN2	-0.278463774552036	0.0938272034894597	0.00299904067626099	118.123058610502	-0.363998372662309	0.146247380233735	-2.48892234568961	0.0128130948743988	0.0795001743357841	-0.870173255235439	-0.90020612523495
MIIP	-0.303054211298203	0.103053973592327	0.0032743673764498	58.9559274807968	-0.38440638659635	0.165581901292636	-2.32154833104	0.0202572688028549	0.107969536687791	-0.968201782172022	-0.957852013875302
VPS13D	-0.00364543923055964	0.0202500720620974	0.857136042833751	1059.76251843279	0.0390051879341314	0.0372931088442509	1.04590872530984	0.295603175529993	0.553414768233387	0.225376078223513	0.238145624763458
ENSG00000289380	-0.231632905343662	0.0911173906480185	0.0110176926076735	37.4202217140578	-0.26487545299732	0.158120547143333	-1.67514885182642	0.093905030080819	0.283350252457795	-0.683484374064098	-0.620216665840113
KAZN	0.0607912077149242	0.129809918204943	0.639563331796492	2214.0271921247	0.119861379859574	0.193576372039274	0.619194267341969	0.535788387936905	0.750114049707569	0.48224949800053	0.466537620705908
ENSG00000287756	0.272929926078249	0.14372434089478	0.0575668520602652	14.6905934599765	0.433885518116336	0.265629459153004	1.63342394137999	0.102379865135394	0.299060364016987	1.32792972247285	1.35355193590768
CASP9	-0.137276421777562	0.0619708464421355	0.026747886838895	103.166487898151	-0.172208326695411	0.109923255661801	-1.56662323780913	0.117202782892679	0.324458673979809	-0.307337045475378	-0.358462687197888
DNAJC16	-0.0520267546256763	0.0487849224316976	0.286219583318288	297.11713442947	-0.0287298475314739	0.0797226290110529	-0.360372555294064	0.718568547501771	0.862519225825062	0.0325064220887269	0.0468165555007459
DDI2	0.00245167414403072	0.0291288261802785	0.932923976480234	429.364150175025	0.0509969819874426	0.0494658900083648	1.03095248015994	0.302563104490541	0.560712346591782	0.249681910968414	0.272018476224135
PLEKHM2	-0.0720014034819695	0.0444693138975241	0.105420246872759	192.836020984333	-0.0708784910277633	0.0836493336810991	-0.847328817919545	0.396811868205289	0.646228860326269	-0.0471215008989809	-0.072239420116567
UQCRHL	-0.220510010399486	0.135565301048764	0.103822876165745	15.9820126741555	-0.294096474855257	0.241341065818804	-1.21859275733895	0.222998799355108	0.474720197678321	-0.639143518393126	-0.702756386629413
SPEN-AS1	0.275150287433412	0.0831982693827559	0.00094245835493014	115.611599993606	0.433464164245089	0.132704924894216	3.26637586804424	0.00108933554837188	0.0145471268276157	1.33678108022466	1.35236175060015
SPEN	-0.0283198910101998	0.0335590626722952	0.39873531286334	1152.43385229001	0.0152929981911989	0.0652804159806595	0.234266249095744	0.81477828624093	0.915453594413983	0.12701262962381	0.171166532444243
ZBTB17	0.000809360808030838	0.0431098378018026	0.985021085886251	201.146195103787	0.0517055502096226	0.0743526952088434	0.695409225777102	0.486798880478171	0.715447724378712	0.243134912281152	0.274019947066026
FAM131C	0.389358101690162	0.336145783838245	0.246741097079745	38.4153222838542	0.61875957069463	0.480067609612453	1.2889008929266	0.197432543601785	0.441886283802886	1.7920647301981	1.87575998034861
FBXO42	-0.04122880823908	0.0344769452839571	0.231760157915318	579.683822238858	-0.0114805080531376	0.0542016378421944	-0.211811091143824	0.832254415359523	0.923626764647476	0.0755518868417352	0.095540233654904
SZRD1	-0.106548804221556	0.0381487484004172	0.00522244429509329	127.512960261882	-0.134010726812655	0.0642126620521796	-2.08698288670476	0.0368896815157395	0.158141231928196	-0.184842958998634	-0.250567102831533
SPATA21	0.0425710370340318	0.131631164780718	0.746383595003626	19.3156088819119	0.109949575372895	0.219321458832666	0.501316998154668	0.616148044207429	0.803066881400729	0.409615713134575	0.438540051735662
NECAP2	-0.0377316100426514	0.0441096893315313	0.392327462841588	87.0214562919829	-0.0288435331543246	0.0831603813718307	-0.346842242405767	0.728709839889325	0.867940465545292	0.0894932898001273	0.0464954312220168
LINC01772	-0.0267113612641708	0.118638481058879	0.821863193135015	20.9965240619137	-0.00108645341787565	0.203109118948997	-0.0053491119625627	0.995732046504233	0.99739811571606	0.133424951745802	0.1248999997724
CROCCP3	-0.191926110866083	0.0551169495897195	0.00049738392222351	257.939506510108	-0.232624884911929	0.095397118690938	-2.43848963264366	0.0147487817469451	0.0874473593110115	-0.525195254916289	-0.529119479095378
ENSG00000261135	-0.130013773320929	0.133883708819191	0.331501073464202	24.5420012249113	-0.152754572672659	0.21892252987039	-0.697756291977327	0.485329617525949	0.71415870528788	-0.278384866333097	-0.30351226714933
NBPF1	0.0756797347690856	0.0915072325193614	0.40821690974295	286.422609262198	0.137428732953338	0.146319759489851	0.939235640028988	0.347609774306964	0.602429798167897	0.541601854790304	0.516159582128604
CROCCP2	-0.2015460831872	0.0708707035030769	0.00445711712162074	243.821035347563	-0.247525264378717	0.111748242997299	-2.21502600613327	0.0267582795551101	0.129356863900426	-0.563544785896327	-0.571208122224374
CROCC	-0.095269459307129	0.0622076490537047	0.125652040600026	195.180725365855	-0.0905709856683318	0.101631332644832	-0.891171878901243	0.372836968242004	0.625664619521629	-0.139878423468649	-0.127864203437956
ENSG00000290851	-0.308757842756633	0.214883723139638	0.150757756046989	14.945051679909	-0.397921445378911	0.339102383365357	-1.17345517135508	0.240613323769995	0.496774465468509	-0.990939019246357	-0.996027584318625
ENSG00000226526	0.0196719324894857	0.117972370166087	0.867566496722238	23.315051533758	0.108569219963232	0.20831924792276	0.521167491942398	0.6022500978318	0.793916476905097	0.31832959610298	0.434641004308179
ATP13A2	-0.345494911006885	0.106160942976536	0.00113614304521537	113.417041404158	-0.457838225969429	0.16962146076544	-2.6991762946939	0.00695113426726154	0.0528454558726327	-1.13738947564592	-1.16527266974304
SDHB	-0.0387564542562011	0.0219362800277456	0.0772660461120976	249.317502496253	0.00634163834764819	0.0549298045406433	0.115449861886108	0.908088559072819	0.960343386460437	0.08540780040314	0.145881901887404
PADI2	-0.0447239794602864	0.0589616532161314	0.448135824323813	1153.43636010359	-0.0248235854065147	0.0948023972657349	-0.26184554528651	0.79344052365102	0.904268733343583	0.0616185643170999	0.0578504538596553
RCC2	-0.160647403936766	0.0935715862084738	0.0860084846413196	121.768486177634	-0.189314727169339	0.152532611826439	-1.24114263109028	0.214553063330158	0.463929042369643	-0.400504278647235	-0.40678260994708
ARHGEF10L	-0.168645827210809	0.0761287824058268	0.0267415202175295	76.0250997548083	-0.21665299486156	0.133770276653508	-1.61958994390611	0.105320391200796	0.303629901015803	-0.432389586723022	-0.484004173010459
ALDH4A1	-0.30076932552209	0.162514940775024	0.0642101337059282	12.8246541053137	-0.400796535844243	0.28912308301855	-1.38624883098154	0.165670935499209	0.39957404655478	-0.959093201093825	-1.00414876383816
IFFO2	0.0280836151266267	0.102630646043198	0.784363050006025	110.898923781226	0.0708201950178285	0.169192565624046	0.418577463830144	0.675524962576829	0.838701923854343	0.351862341636891	0.328012495756702
UBR4	0.132247048197078	0.0417335571967815	0.00153047578178879	406.725588689991	0.232884171509398	0.0716327367814103	3.25108577409309	0.00114965167506108	0.0151304970905868	0.767104576248489	0.785789620548955
EMC1-AS1	-0.0648581156777052	0.0526390161615322	0.21790049319652	186.748964133804	-0.0564529838434991	0.0907635052715989	-0.621978885396397	0.533955752025095	0.749061288210995	-0.0186451469340511	-0.031492134103713
EMC1	0.0433398657277603	0.0493220803981806	0.379557870385974	110.962542900374	0.0911980198125184	0.0781103696367136	1.16755329973056	0.242986996965494	0.498635671054531	0.412680609666944	0.385573110064588
AKR7A2	-0.0550574933381513	0.0657814823493751	0.402606303239647	50.6280497750409	-0.0560350154336663	0.121796225910449	-0.46007185374419	0.645464646130753	0.821059458977474	0.020424536167774	-0.0303115116048123
SLC66A1	-0.193862531970559	0.0948963484843916	0.0410636095421851	33.4556226451305	-0.249855814419883	0.16704535958661	-1.4957363379516	0.134722376945392	0.353022121624296	-0.532914699282411	-0.577791155173
CAPZB	-0.00148713722918774	0.0467016552616255	0.974596974567258	789.106309373704	0.0428466818854093	0.0787654425104955	0.543978177735749	0.586456489764148	0.785032933015823	0.233980039513942	0.248996574456244
MICOS10	-0.455318286917099	0.183727151393699	0.013203570191404	86.7841089834492	-0.667391930942452	0.267852256852601	-2.49164199243509	0.0127154131105085	0.0790963902720351	-1.57519478487285	-1.7571925684696
OTUD3	-0.0385083964006208	0.0933155439513811	0.679849421374939	125.169253239974	-0.01431173845335	0.147522380995905	-0.0970140148005556	0.922715264748109	0.966470705452506	0.0863966704434972	0.0875429443109574
MUL1	-0.149219821824364	0.0661072649812376	0.0239932154225713	57.1415585458865	-0.200394857235358	0.11412830141489	-1.75587347529921	0.0791100149556691	0.254987904715394	-0.354948803057715	-0.438080312211039
PINK1	-0.527973620454609	0.282019364368727	0.0611902350992495	45.2786736957806	-0.813300899357817	0.391936411093689	-2.07508380527423	0.037978768383851	0.16105219753577	-1.86483158125379	-2.16933713932718
PINK1-AS	-0.210198994716084	0.0876293858123047	0.0164521647416638	13.4988092831947	-0.313016355865193	0.173980722457611	-1.79914390194268	0.0719959205703125	0.240581409509061	-0.598039178153155	-0.756198792015479
DDOST	-0.0706840774776463	0.0530819069944767	0.182990363483055	67.334606148185	-0.0681038779175327	0.100782098713833	-0.675753718037871	0.499197023806988	0.724956755017353	-0.0418700477006484	-0.0644020558885068
HP1BP3	0.0347155888169997	0.0517658763577542	0.502458246069933	1799.9577398386	0.0978293821137529	0.0879928289733897	1.11178812245414	0.266229259917106	0.523927758209626	0.378300367860673	0.404304514991412
EIF4G3	0.00171033723630104	0.0330578391500936	0.958737681005805	3945.2629700478	0.046062713183325	0.0608387268162479	0.757128158228046	0.448973085750636	0.687817734261664	0.246726609044394	0.258080799048736
ECE1	-0.133463502349975	0.0710098006113127	0.0601751352709974	382.465880039294	-0.127192370715992	0.111550861718015	-1.14021862993328	0.254195227839782	0.511129401358733	-0.292137035867073	-0.231307502287901
NBPF3	-0.29842391333731	0.152100152120335	0.049759870408602	61.1768146965793	-0.395244105512852	0.239317611657576	-1.65154625593699	0.0986270837915391	0.291731303911222	-0.949743334562115	-0.988464984828542
RAP1GAP	-0.0020407941648865	0.212804867090263	0.992348421256664	80.3015591983981	0.0382635440644757	0.313388255326512	0.122096292423626	0.902822758129241	0.957700087922625	0.231772914264601	0.236050726158471
USP48	0.120137120928923	0.0292917968336319	4.10673400731745e-05	1247.59654109014	0.221779523256366	0.0563568318017498	3.93527308342198	8.31021496674424e-05	0.00231730821946224	0.718828966357525	0.754422662517003
HSPG2	-0.0840282247066217	0.0555293617748714	0.13022340205529	53.0184036811093	-0.0897963831684125	0.105964430193356	-0.847420054112111	0.396761030485402	0.646218368551584	-0.0950658127691651	-0.12567620760479
LINC00339	-0.15861976680604	0.081680026225723	0.0521413157666718	46.2236021446105	-0.19315375161673	0.144307498484352	-1.33848728337339	0.180737642996243	0.418853229016608	-0.392421206226085	-0.417626584108266
CDC42-AS1	-0.374030807856629	0.133661399504682	0.00513650982987309	13.1119443324294	-0.542377665059713	0.23612039038082	-2.29703865974876	0.021616564444853	0.112514514874917	-1.25114637886281	-1.40406862055271
CDC42	-0.0412940335843421	0.0296087957904858	0.16312012013661	591.582557379349	-0.0206560933801952	0.0537923564935086	-0.383996811567233	0.700980810684499	0.853445486903016	0.0752918693161838	0.069622240278227
CDC42-IT1	0.0572950481533733	0.0959282004697457	0.550327047954553	19.2140372636127	0.11638017898171	0.17668622730074	0.658682800349898	0.510099480008996	0.733551475104816	0.468312235507317	0.456704379764941
ZBTB40	0.0184597252033758	0.0436541164322591	0.672394975985502	206.110234553324	0.0610941529478715	0.0783450398857652	0.779808817979451	0.435503415222175	0.677278272866575	0.313497193334954	0.300539644165744
EPHB2	0.057729115908814	0.0709978964191674	0.416154861520357	509.188455024669	0.113949125425305	0.113207821574777	1.00654816814082	0.314151953153415	0.571599478762639	0.470042624564484	0.449837457631105
TEX46	-0.0828011356406883	0.099208486457934	0.403933124501373	31.553994042386	-0.0824016792703515	0.169867792429688	-0.485093013170578	0.627610367953272	0.810008465071908	-0.0901740845418419	-0.104788615171067
KDM1A	-0.0112708814428208	0.0446380654507354	0.800658597708173	234.485111760279	0.0272395761594655	0.0745061700979892	0.365601615592916	0.714662369382619	0.860560812260583	0.19497764020372	0.204911663421601
ENSG00000240553	0.275749473672847	0.0951402011571521	0.00375133315842395	33.8872762033938	0.450997643947348	0.164848792139768	2.73582619619662	0.00622238812281098	0.0489055515743178	1.33916970573054	1.40188803089676
LINC01355	-0.0655018878585862	0.0631753142343724	0.299816369486718	135.944034667868	-0.0502180768922997	0.103882081912822	-0.483414232441384	0.628801644601083	0.810631187566502	-0.0212115120306103	-0.0138805843981202
ENSG00000284726	0.150143468824447	0.0920745383416652	0.102959324818297	23.0278204198114	0.299328431843861	0.174761680851134	1.71278068731118	0.0867528943987821	0.269766103582284	0.838447747972019	0.973472677038939
HNRNPR	0.0850713021079499	0.029474718314974	0.00389866696021785	761.839342934805	0.166035972043956	0.0506621867603478	3.27731554165578	0.00104799180406681	0.0142045645366307	0.579040860911173	0.596965569632118
ZNF436	-0.131912823280031	0.132912784632443	0.320965108222618	27.3984571616858	-0.174873423282075	0.223844198029681	-0.781228304424882	0.434668229243176	0.676493789426588	-0.285955332526577	-0.365990703473609
ZNF436-AS1	-0.12472381478259	0.0958494522197177	0.193173912860563	46.4155574893706	-0.157290546220079	0.175127049205193	-0.898151067661657	0.369105016496427	0.62140789036803	-0.25729671534083	-0.316324891975797
ASAP3	-0.0635608570134279	0.142366300687664	0.655265008377183	37.8224142460385	-0.0372445604305022	0.226444565447052	-0.164475399782605	0.869356911137808	0.942123253342792	-0.0134736911674249	0.0227653081246737
ID3	0.208084013972133	0.241954390874098	0.389781665929485	16.7753935097068	0.391589599232503	0.385975182313258	1.01454605678426	0.31032226431027	0.568002010189754	1.06942478792294	1.23407995603747
MDS2	0.376121453085736	0.155707034763234	0.0157105438672838	36.2669977078038	0.584414909314888	0.251201010715954	2.32648311266437	0.0199927923358392	0.10683373173292	1.7392975029356	1.77874767274798
RPL11	0.0655953052729701	0.0593637015011084	0.269171157740563	554.053578127069	0.135093056052201	0.0930020343499832	1.45258173110302	0.146339921436342	0.371166387249938	0.501400788875763	0.509562067496463
ELOA-AS1	-0.0643229802999133	0.0369295255577864	0.081547557806574	371.273792038658	-0.0429603130500143	0.0584235122076578	-0.7353257520246	0.462141128311727	0.698798629954161	-0.0165118569344428	0.00662019767614546
ELOA	-0.0446001727277924	0.0472883977024106	0.345602881476432	131.825592677062	-0.0258367442196785	0.0784075063448776	-0.329518759416156	0.7417636170161	0.874405961321532	0.0621121135670174	0.0549886153531063
PITHD1	-0.199035570259403	0.102787468397875	0.0528212102624734	174.659899380853	-0.259359852617946	0.159013813575043	-1.63105233933369	0.102879276102725	0.299597831468459	-0.553536753639415	-0.604636919262042
LYPLA2	-0.765325926575936	0.122663486658045	4.39724982426686e-10	33.3496019496676	-1.06742859393143	0.193255841616247	-5.52339626582182	3.32508641480495e-08	7.22387430655237e-06	-2.81102449251638	-2.88716381414065
HMGCL	-0.012049224596817	0.0528097674518599	0.819519677249149	180.653350138215	0.0107658200460286	0.0848552605305236	0.126872747531734	0.899041116624741	0.95577289611377	0.191874814758811	0.15837875171972
FUCA1	-0.20368099698383	0.0796096410780396	0.0105125844493334	36.8043135175384	-0.259257827334823	0.138021071347587	-1.87839309464508	0.0603274094821687	0.214858275611071	-0.572055511296634	-0.604348731585946
PNRC2	0.0436979036546967	0.0816465171271514	0.592505742678539	103.354859345839	0.0942538935598777	0.125317085937427	0.752123246840741	0.451976945155929	0.689764773924272	0.414107909674964	0.394204942554932
SRSF10	0.0136860705373867	0.0470904069627987	0.771331299222792	575.016244795323	0.063136374618753	0.0735451569588463	0.858470866464834	0.390632510866291	0.641266295811537	0.294467261502459	0.306308244843843
STPG1	0.0139425412453247	0.0529433000259688	0.792281943103878	196.922989005685	0.0631570912283988	0.0904176673751601	0.698503877194133	0.484862133990836	0.714048282311879	0.295489668951381	0.306366762413289
NIPAL3	0.000555854072408369	0.0520734345829061	0.99148320129689	1067.0264039869	0.0478652993234954	0.0922089446419667	0.519096054177272	0.603693759808576	0.795020932577004	0.2421243205573	0.2631725086211
ENSG00000288982	-0.373291687105223	0.132728404575147	0.00491660287006181	27.5832231566832	-0.485287740901854	0.217047099080909	-2.23586375011145	0.0253606974726448	0.125261944353107	-1.24819991153339	-1.24280846946076
RCAN3AS	-0.0642121743131256	0.0842523455917003	0.445975802487085	33.531709897547	-0.0436819849270972	0.14832282173458	-0.294506161737302	0.768371155704723	0.890143204334228	-0.0160701344968677	0.00458171334368423
RCAN3	-0.0604491513113026	0.0444493362735898	0.173843778674578	237.281196428225	-0.038837936160628	0.0737019628031192	-0.52695931944684	0.598221838802903	0.791657682401883	-0.00106903445521538	0.0182645487564208
NCMAP	0.127974889893669	0.17639146188901	0.46813531711658	20.5672641365504	0.245687836761794	0.291604044201381	0.842539195348479	0.399486209885619	0.648037056166138	0.750073834190265	0.821955739589907
SRRM1	0.0930697661837047	0.0465076217849354	0.0453738209829226	1761.02370318573	0.184780601072343	0.0706724427055849	2.61460611800447	0.00893304059167861	0.0625971617549427	0.610926331640912	0.649912946141535
CLIC4	0.000149553832577074	0.0524562305684488	0.997725217174873	2458.23741964625	0.0541598299230734	0.088932225456457	0.609001176402485	0.542523659139596	0.754284734831642	0.240504625290568	0.280952475410583
SYF2	0.0450633630670254	0.0499967610441991	0.367415200593733	113.868613078951	0.0927176545858615	0.0859594131784985	1.07862130693388	0.280756578955568	0.538715101934781	0.419551244259215	0.389865575622543
ENSG00000284602	0.0759283374322183	0.0923989357040549	0.411222202266438	29.7298184560782	0.129545757396189	0.161229665556409	0.803485865638448	0.421693963067232	0.66570416897327	0.542592896678293	0.493892783772296
RSRP1	0.0606207752891799	0.0527739737812308	0.25068508647272	1594.01841718132	0.128215026317531	0.0876336619262558	1.46307963742773	0.143445588972208	0.366379012647739	0.481570077792975	0.490133908664776
RHD	-0.257138232025148	0.236047305047612	0.275999384240482	43.5666153238003	-0.327287036500285	0.346475267696404	-0.94461875641602	0.344853547767601	0.599224056301225	-0.785160063252987	-0.796508744241664
TMEM50A	-0.0392810739742019	0.0417973591165233	0.347321191407859	298.187942321666	-0.0176005574981716	0.0628161638405027	-0.280191537051855	0.779330559193171	0.896181565787399	0.0833164305471117	0.0782531184107594
RHCE	-0.103854224645994	0.0865657530889332	0.230250080523612	49.7842958407172	-0.13559062788837	0.152058375141706	-0.891701149390889	0.372553137313323	0.625476755101814	-0.17410115440068	-0.255029800758328
MACO1	0.00463631312755034	0.0324307815051661	0.886321562490506	597.959034843908	0.0584520310699444	0.0647298539417247	0.903015031094738	0.36651791748941	0.619776348394036	0.258390863300302	0.293076523842449
LDLRAP1	-0.143862974663835	0.083046463067223	0.083216762010683	485.375730227259	-0.166676298475819	0.13303665333243	-1.25285997731265	0.210256669515914	0.458844989726184	-0.333594003970917	-0.342836537405331
ENSG00000225643	0.369769952510769	0.13800513336358	0.00737558287610644	18.3715250512275	0.586249115600651	0.234256735955232	2.5025923511232	0.0123287455866607	0.0777207539018766	1.71397756853884	1.78392869877208
MAN1C1	-0.138634222736052	0.0747643925641507	0.0636989113026227	165.02074714679	-0.18991777233794	0.128388561326445	-1.47924215658939	0.139075606241852	0.359599636779183	-0.312749850022439	-0.408486013068356
ENSG00000233478	-0.315689088404618	0.085141336072927	0.000209047869224393	19.5427461208075	-0.362783460025712	0.18428270221842	-1.96862459502967	0.048996216091342	0.188275850429138	-1.01857007792666	-0.896774398914917
SELENON	-0.159325960667573	0.0914492043398365	0.0814674158359548	49.1896318941663	-0.213319888914091	0.154424800990507	-1.3813836090176	0.167161042937538	0.401189466987767	-0.395236412181647	-0.474589251259854
MTFR1L	-0.409490617328791	0.0778837646556099	1.45856532975669e-07	83.5980247913312	-0.549848446513956	0.123629486623935	-4.44755099717048	8.68548428702685e-06	0.000448318827241003	-1.39250510802607	-1.42517110691711
PAQR7	-0.177620769096598	0.121324450157319	0.14318995307706	33.9524589808417	-0.215933978429255	0.193600504695911	-1.11535855120018	0.264696803924822	0.522927073551806	-0.468167736639062	-0.481973189431107
STMN1	-0.0427362106675654	0.0494891342054803	0.387836597846366	1173.31217149171	-0.0393512676430432	0.0783805483748858	-0.502053997566211	0.61562953823059	0.802917882083431	0.0695427036340364	0.0168145571224217
PAFAH2	-0.0163038668430653	0.0617460135697738	0.791743488094015	111.49101190744	0.0118604339521827	0.107058949305096	0.110784143027436	0.911787519972953	0.96155532934229	0.174913899572672	0.161470673919611
PDIK1L	-0.00493030849698403	0.0558115408552603	0.929607630075838	82.8236242613882	0.0218214057665893	0.0965744077293706	0.225954331790874	0.821236939699356	0.918969791261784	0.220254012162067	0.189607124326731
CNKSR1	-0.357632336866328	0.0678147337327602	1.33724310284128e-07	41.0540925020016	-0.47498166769166	0.12718370886307	-3.734610917842	0.000188005618968789	0.00419725427869585	-1.18577470727418	-1.21369722176589
CEP85	0.0693226145125112	0.0705158731609522	0.325568974580581	415.994955340012	0.149284006097624	0.111888432575377	1.33422198042728	0.182131117959692	0.421210764699917	0.516259517818277	0.549646807180746
SH3BGRL3	-0.333480667093461	0.0897315328007249	0.00020206020128125	123.418915801249	-0.459966018112292	0.132336085455303	-3.47574145426605	0.000509443165159902	0.00858270221304112	-1.08949530258804	-1.17128297869881
DHDDS	0.0806301247710679	0.0399917966575121	0.0437825575162887	101.81379629689	0.152834830318106	0.0808727702739796	1.88981816500578	0.058782283268758	0.211374038242792	0.561336333061884	0.559676711034051
DHDDS-AS1	-0.100453554532298	0.0949788378539057	0.290218943758429	25.0296246837056	-0.128675274427143	0.165976485920498	-0.775262072296059	0.438184816077459	0.679796024510984	-0.160544555740638	-0.235496214745354
HMGN2	-0.173274685710027	0.0755117551351262	0.0217519471921838	305.747606128253	-0.206642987990387	0.114324202864145	-1.80751741812666	0.0706816413659826	0.237827547786233	-0.450842295992081	-0.455729214788176
RPS6KA1	0.0842822368394528	0.0781815602795299	0.281019401293996	140.487056880168	0.169996371008013	0.125746664050739	1.35189567286986	0.176408692002127	0.413428581674924	0.575895292301471	0.608152386653672
ARID1A	-0.0739630117411731	0.0250937315924523	0.00320386222546964	1146.47394823135	-0.0494163334198498	0.0526958343707899	-0.937765461158388	0.348364954470466	0.60309232603141	-0.054941352577961	-0.0116159242954591
PIGV	0.042563927655678	0.0486328652796585	0.381460127009503	46.5476080004857	0.0736840867789956	0.107252997674002	0.687011909941762	0.492075223244344	0.719213470182214	0.409587371958912	0.336102042641364
ZDHHC18	-0.138838528080322	0.0487019844785217	0.00436124575352326	73.5813707067645	-0.174171413160151	0.0886207215065704	-1.96535765224206	0.049372857205509	0.189223620190466	-0.313564302899009	-0.364007757095601
GPN2	-0.0284695384319007	0.0626885345417314	0.64972614344984	85.9124850747568	0.00925276324762503	0.112371110083767	0.082341121670219	0.934375455060516	0.971766156548057	0.126416067779032	0.154104866765055
GPATCH3	-0.0588502596872518	0.0691543489936854	0.394770086224367	28.3300705072013	-0.0613930478549098	0.138786472121348	-0.442356138293008	0.65823151342037	0.827751007286989	0.00530486578311084	-0.0454461808227314
NUDC	-0.210922430055375	0.101082334844472	0.0369207004090239	248.51150258574	-0.267496412490486	0.163702723164801	-1.6340376465283	0.102250946029919	0.298868427793475	-0.600923116383965	-0.627620009426717
SLC9A1	0.242003551149725	0.0930021479155065	0.0092647097545521	33.6401621559433	0.403568104282132	0.171286045759103	2.35610614100878	0.0184676400299424	0.101286725047416	1.2046432998271	1.26791527045858
WDTC1	-0.136711835687538	0.0396230210308391	0.000559936357918848	253.677389534938	-0.15523631990944	0.0681332550712245	-2.27842218527737	0.0227014358424823	0.116380434800981	-0.305086351707506	-0.310522382161371
TMEM222	-0.0339901681946385	0.0566004361682516	0.548154153425191	168.855499016922	-0.00666599519136345	0.0903515642528572	-0.0737784148673734	0.941186702647997	0.974270586022783	0.104408357668401	0.109139639906996
WASF2	0.0145527408950747	0.0334321355421141	0.663350496408858	852.591673668175	0.0622750508243859	0.0589686031459837	1.05607132443373	0.290935630192157	0.549277813559419	0.297922198858014	0.303875290040213
AHDC1	-0.37364684879409	0.1051831109176	0.000381811813359596	65.00023938025	-0.510309402479935	0.188082853362221	-2.71321597560598	0.0066633662181445	0.0514546199847806	-1.24961574556446	-1.31348638655688
FAM76A	0.0308007183726578	0.0505907437823405	0.542642946380892	143.819395818528	0.0838522980581793	0.0855129378109067	0.980580251418802	0.326799776978601	0.583811678166484	0.362693935703009	0.36482387598418
STX12	-0.0120795065329126	0.0239554853583966	0.614087085847654	536.943225946939	0.0275844761337488	0.0445033754305926	0.619828852684882	0.53537047081796	0.749745292786822	0.191754097358837	0.205885891760226
PPP1R8	-0.063424534200409	0.0391002518775809	0.104781852608471	140.970082574255	-0.0618609395555698	0.0670631873136963	-0.922427669090757	0.356305542782	0.610450033043172	-0.0129302471982899	-0.0467678201042001
THEMIS2	0.106778835815802	0.067139395905697	0.111743527680062	118.765092538336	0.197507586361711	0.108662501485242	1.81762414505555	0.0691215986705603	0.234567113558754	0.66557684133204	0.685862469651736
RPA2	0.0790136717918564	0.0586359813799703	0.177809994395939	149.546101285363	0.154988558535549	0.100985233706493	1.53476456752096	0.12484166921931	0.337451596797443	0.554892425373297	0.565760280821174
XKR8	-0.110462466874971	0.0919340489407408	0.229541674647912	24.37468247529	-0.143337698484114	0.166808721765704	-0.859293788519301	0.390178450251959	0.641020036328161	-0.200444576359124	-0.276912712554378
EYA3	-0.0329369490734781	0.0331613789300412	0.320596813788966	705.271047935051	-0.00205252609993135	0.056303840344411	-0.0364544600754767	0.970919990147552	0.985544726400821	0.108606962193183	0.12217116401071
PTAFR	-0.0840430750305089	0.0966278203275858	0.384431224379411	42.8997979513062	-0.068612770649992	0.170188011414301	-0.403158660118327	0.686831509327786	0.844527745377197	-0.0951250128309705	-0.0658395095221647
DNAJC8	-0.0678715141552597	0.0602947695236792	0.260308731304256	165.290145975146	-0.0595844564878778	0.0916977509198841	-0.649791907545655	0.515826646923763	0.735961190168708	-0.0306579068893472	-0.0403375084709392
ATP5IF1	-0.49361828135031	0.133357615208872	0.00021435989996434	157.605524242428	-0.659438692661202	0.210328470553205	-3.13528021635278	0.00171690025812004	0.0201448328731912	-1.72787576710681	-1.73472730115977
ENSG00000270605	-0.133088379209657	0.275931407929444	0.629575700786466	16.8796492861793	-0.151064401809322	0.415653831090679	-0.363438011416683	0.716277711161769	0.86123726777389	-0.290641626523806	-0.298738093548412
SESN2	-0.463080631345424	0.114081686438808	4.9240664071024e-05	15.6025599190189	-0.810066427341605	0.310891529180508	-2.60562399199777	0.00917070740989266	0.0634754241837363	-1.60613897662258	-2.16020082580546
PHACTR4	-0.112882937304489	0.0421967580829387	0.00746943433936266	1517.25517548818	-0.109950864527371	0.0708118482152911	-1.55271846870999	0.120490408106389	0.330118158366236	-0.210093658770648	-0.182605950586033
RCC1	-0.213605322257574	0.127773574339407	0.0945738626684034	40.2680776655972	-0.264413348591486	0.216996371910231	-1.21851506669831	0.223028302787955	0.474720197678321	-0.61161832986171	-0.61891137375216
SNHG3	-0.186026500829155	0.0955205131798082	0.051474441820837	73.0285684962801	-0.220314116341297	0.159559450391863	-1.38076507408509	0.167351205474281	0.401466244674478	-0.501676759194149	-0.494345630136168
TRNAU1AP	-0.135003803477768	0.0566919391127115	0.0172489389397622	310.752008962217	-0.149188185508411	0.0873716672511773	-1.70751217416422	0.0877268969591875	0.271807729275848	-0.298277368068364	-0.293438403127918
SNHG12	-0.128324953385812	0.0870573130287206	0.140473939931101	63.2875231930934	-0.12981013778942	0.1430443967655	-0.907481458377041	0.364152250213666	0.617929605282131	-0.27165247145091	-0.238701828344761
TAF12-DT	0.0650831124319964	0.0831604499932976	0.433849720724382	30.0885891097833	0.120475405282959	0.150412206685232	0.800968272043759	0.423150014015033	0.667132488470936	0.499358958133739	0.468272039414813
GMEB1	-0.124346636576627	0.0510027603873575	0.0147672466818821	122.800446336762	-0.139330672052438	0.0895720369891157	-1.55551527838279	0.11982339871605	0.329022711132017	-0.255793113582767	-0.265594188360604
YTHDF2	-0.149015161331388	0.055745450139977	0.00751458118963982	218.963259226086	-0.176062548044077	0.0888161617615286	-1.982325564989	0.0474428145280047	0.184608615417473	-0.354132934398871	-0.369349587578225
EPB41	-0.911803891386009	0.373933035853295	0.0147518310597775	21.9697333914831	0.414795346246056	0.534217211072904	0.776454478905677	0.437480688542914	0.678960326519955	-3.39495145840233	1.29962851517129
PTPRU	-0.249834853772826	0.103981836552597	0.0162755189277525	53.1908509467346	-0.328040870049973	0.175749057053152	-1.86652990093007	0.0619672646973366	0.21797861404892	-0.756045516849196	-0.798638074660544
MATN1-AS1	0.0390245619149042	0.10160756275908	0.700925506231927	73.1168700660365	0.0973626164614641	0.168909147881537	0.576420032204227	0.564331307434564	0.768707328375211	0.395477870227026	0.402986056424108
SDC3	-0.580205287752742	0.193258712419438	0.00268017876103086	26.5640455391949	-0.778333734350539	0.307591468504739	-2.53041392251276	0.0113928035436797	0.0734427140751998	-2.07305046965868	-2.0705664648954
PUM1	-0.070901409269673	0.0264407968796351	0.00732894975589927	1073.11206744839	-0.0486832586755284	0.048559585661923	-1.00254683008349	0.316079560725392	0.572958167611307	-0.0427364298494806	-0.00954523063497905
NKAIN1	-0.399761023851097	0.337249145614208	0.235875870422672	320.611662705547	-0.474970771871266	0.498774586593146	-0.952275405841202	0.340957327405312	0.595652287291374	-1.35371857787391	-1.21366644467748
SNRNP40	0.0117889802958722	0.043549942636481	0.786621585632973	431.385927240459	0.0647146378603688	0.0770000051997993	0.840449785586996	0.400656244953413	0.648691089630221	0.286904607623592	0.310766316431082
ZCCHC17	-0.029809924787834	0.0380209292629313	0.43301671066173	313.091110796896	-0.0136564814438026	0.0777469733841072	-0.175652901320455	0.86056663917455	0.937956420803051	0.121072685660432	0.0893938286118629
ENSG00000229044	0.130575979825295	0.138200304389653	0.344744985207749	56.7888322909805	0.220278722726402	0.228276159622482	0.964965956544452	0.334561863490985	0.590431921068716	0.760442947071783	0.750183397466455
FABP3	-0.105263152500459	0.291701494940921	0.718204745006924	39.2008773058773	-0.125762998645332	0.437648440157523	-0.287360783463699	0.773836085688157	0.893560047150514	-0.179717773721382	-0.227269999007219
PEF1	-0.106719579222889	0.0591874538253724	0.0713760098590841	117.648835717758	-0.126103410396307	0.0973219707301149	-1.29573424633998	0.195067058455637	0.439263010965386	-0.18552374486637	-0.228231549599647
COL16A1	-0.245839200062596	0.0984680815813842	0.0125376709760978	952.082865496838	-0.302700027449829	0.149332090904344	-2.02702597691293	0.0426597561313954	0.173548186206985	-0.740117046305718	-0.727058576758304
ADGRB2	-0.769966556099241	0.154049182363403	5.78719751033548e-07	77.1543829672335	-1.07474090728181	0.248607967857878	-4.32303484293876	1.53897417026813e-05	0.000682966708000698	-2.82952412637501	-2.90781868053096
SPOCD1	-0.0412042037632343	0.105802019605612	0.696946036675715	18.5039368469193	-0.010448186420089	0.188266927577912	-0.0554966639892988	0.955742787607177	0.98039191858176	0.0756499713348292	0.0984562007887993
ENSG00000269967	0.000460537948985702	0.0473223440465897	0.992235162346316	71.0988173980937	0.0574770016603509	0.108534362948477	0.529574229754645	0.596407165692213	0.790679205542435	0.241744347673171	0.290322388288243
PTP4A2	-0.160250186979558	0.0442726068493044	0.000295031491042749	1224.65325340121	-0.178463123550895	0.0700896487446158	-2.546212268821	0.0108898946064548	0.0708914605955081	-0.398920793425264	-0.376130419303745
KHDRBS1	-0.0489305190295804	0.035819883946531	0.171934077827151	733.27897323038	-0.0151317070369097	0.0670170324423921	-0.225788974615026	0.821365552646044	0.918969791261784	0.0448494080091052	0.0852268042980566
ENSG00000203325	-0.150491533620859	0.0627050439596097	0.0163954803386122	45.7984223672615	-0.144629903257643	0.120936656093979	-1.19591452193991	0.231729917533366	0.485891771768319	-0.360018417533665	-0.280562763593941
TMEM39B	-0.128899264295823	0.0461037054738532	0.00517626571082894	118.608647676825	-0.143092752217685	0.0834731152861589	-1.71423759287216	0.086485099330169	0.269220937949089	-0.273941932719662	-0.27622082037697
KPNA6	-0.0653658762418051	0.0300530448172454	0.0296288602717198	544.089993131836	-0.0543853405219325	0.046741214811956	-1.16354144283005	0.24460989384901	0.500535207491545	-0.0206693086294695	-0.0256517256716027
TXLNA	-0.100904880910448	0.0560704274021812	0.0719222999976406	141.245069747045	-0.104495174429482	0.0960712402898275	-1.08768424467345	0.276734525453509	0.534307965579159	-0.162343745420527	-0.167195430735564
TMEM234	-0.156468424862281	0.109522335770545	0.15310658875183	16.0508860136959	-0.173840661472622	0.214373913505876	-0.810922647395047	0.4174100935916	0.661832534023058	-0.383844990851771	-0.363073492986976
ENSG00000291132	-0.022405729946421	0.0659734825254133	0.734144817403416	60.9835271499237	0.0147062763810171	0.119540583155692	0.123023294623412	0.902088651639727	0.957404477817562	0.150589132275325	0.169509237410933
HDAC1	-0.0636383104026411	0.0447567502639319	0.155063799691763	203.513102284304	-0.05470021463794	0.0777928333756584	-0.703152363326258	0.481960802501851	0.712413076443922	-0.013782455169024	-0.0265411408927881
MARCKSL1	0.00654394953495952	0.0954870324885699	0.945361878997063	2824.03680674545	0.0185215879910871	0.143717844147209	0.128874657847745	0.897456829529646	0.954716188747608	0.265995558933781	0.180286230650607
TSSK3	-0.0764708612345745	0.0617785233556902	0.215781793584129	68.9714402107658	-0.0704640426600155	0.105717856616152	-0.666529240333178	0.505072880252033	0.729397065015568	-0.0649387671889521	-0.0710687405721695
FAM229A	-0.386815348173476	0.085714512443503	6.3967150264302e-06	25.9019326396203	-0.521761133138654	0.154928058213366	-3.36776397481267	0.000757804413146266	0.0113384012799829	-1.30211129940319	-1.34583373757425
BSDC1	0.0648931471011778	0.0281756471502709	0.0212695957244657	440.196872589755	0.12474256269832	0.0527858138516082	2.36318346912291	0.0181186971963853	0.100127470155879	0.498601670992344	0.480325347589324
ZBTB8OS	-0.0927155354110853	0.0538112683350874	0.0848928264459315	606.095491406859	-0.0771787532812488	0.0898444019504037	-0.85902684647902	0.390325704692452	0.641102308139215	-0.129697335592025	-0.0900355769323775
RBBP4	-0.0141730643157704	0.0292209380993994	0.627654271093858	531.779354481394	0.0253568657858205	0.052582229540864	0.482232609899406	0.62964071380197	0.811064370683414	0.183408235606619	0.199593629393795
SYNC	0.116472812851251	0.0867076708277073	0.179180829999819	107.643304286279	0.20031926899974	0.144995897723619	1.38155128624104	0.167109520193793	0.401189466987767	0.704221388346452	0.693804543033678
YARS1	0.0172018503872974	0.08866111926022	0.846161811138787	291.937965570575	0.0666016812740858	0.134180526302964	0.496358772089678	0.619641307320064	0.805240502575739	0.308482739278541	0.316096589863775
S100PBP	0.00967196271383025	0.0305161586178227	0.751284867846754	716.901554806337	0.0603327000864863	0.0521732428337607	1.15639160630141	0.247521013327086	0.503552183087221	0.278465224573644	0.298388791711696
TMEM54	-0.150998716151996	0.235696779280835	0.521751279513749	17.5482248743129	-0.194112109577466	0.381418269079848	-0.508921898381405	0.610806969813424	0.799801311428419	-0.36204027493004	-0.420333628334164
RNF19B	-0.129435010204461	0.0692519200281046	0.0616164427927621	48.0199604648434	-0.15356374906335	0.122633031537212	-1.25222174758643	0.210489073610131	0.459076858775708	-0.276077656569474	-0.305797922787303
ENSG00000236065	0.239274155086173	0.0876898443998267	0.00635957851744805	59.6274477973296	0.401104742242683	0.146452428795999	2.73880566911868	0.00616628096001453	0.0486484475089276	1.19376270106839	1.2609570875474
AK2	0.0485782916918346	0.0376239906796108	0.196650967575178	226.741268104827	0.116831012517237	0.0666928151641508	1.75177809228298	0.0798119726815751	0.255869210651158	0.433563328669672	0.457977835372542
AZIN2	-0.208599413958571	0.0736586687882672	0.00462616512574852	456.131174210617	-0.262560012051818	0.124643400145666	-2.10648948716878	0.0351618553495871	0.15424453593431	-0.591662530719291	-0.613676311088832
TRIM62	0.0713737646166568	0.0586071237310888	0.223286952785937	370.065770409038	0.152844852723728	0.101104181208838	1.51175600154475	0.130595946211415	0.346938131515133	0.524436323513545	0.559705021014645
ENSG00000284721	-0.170837049813601	0.0876296959261869	0.0512317162344626	20.8305750187781	-0.265460604357321	0.19199994241181	-1.38260772905832	0.166785177868404	0.401144257939937	-0.441124784318702	-0.62186952487115
ZNF362	-0.112372543966662	0.0557916144156024	0.0439940435993579	153.142283847712	-0.111448823169584	0.0991837781762841	-1.12365978811072	0.26115738165491	0.5191004494502	-0.208059001656511	-0.186837188243746
ENSG00000225313	0.239896783267737	0.0881339997492507	0.00648969744165221	103.843391893929	0.399666384307403	0.143812212925338	2.77908514289321	0.00545122347323804	0.0449054945537368	1.19624477668575	1.25689420217158
PHC2	-0.0202397288968259	0.0551361677520575	0.713554685554094	1242.08916729252	0.0186942959411298	0.0908297057678925	0.205816982264607	0.83693387526307	0.925460588849697	0.159223785430398	0.180774073479784
PHC2-AS1	0.174562658247793	0.0713471255277338	0.0144183980320667	37.888674910192	0.299127841703825	0.135143690768588	2.21340589414591	0.0268696746718422	0.129680034656278	0.935793606155246	0.972906076246121
ZSCAN20	-0.0593992797283624	0.0548571953288586	0.278897945053435	39.1807659481912	-0.0501604728910365	0.108764179177105	-0.46118559686235	0.644665454308285	0.820616559065272	0.00311622527849994	-0.0137178721492563
CSMD2	0.106830730321373	0.121027402522542	0.37739908717814	775.143149601751	0.216163370763992	0.190069046756969	1.13728865616077	0.255417635364809	0.512737429371143	0.665783716142349	0.738558889481126
C1orf94	0.20074323666498	0.13423866345082	0.134804758091315	12.3366654187274	0.322502720470481	0.251586617686799	1.28187549654158	0.199886324899575	0.445156876566435	1.04016115208688	1.03893237663573
SMIM12	-0.03524627368347	0.106088547570631	0.739712207983901	152.308599757952	-0.00869374263738929	0.170078322679964	-0.0511161122734512	0.959232997039049	0.981553286811979	0.0994009569451794	0.103411924126217
TMEM35B	-0.0974126601900856	0.0861786477183629	0.258325715411576	22.8405872919232	-0.14123697933102	0.16689613457416	-0.846256743401458	0.397409533254991	0.64655115301885	-0.148422184917626	-0.270978875839288
ZMYM6	0.0421289815866365	0.0265872289035118	0.113067004904139	359.164542934173	0.102428895351954	0.047015207778026	2.17863325916911	0.0293589233833589	0.137809896410246	0.407853481549192	0.417296618426175
ZMYM1	-0.0410379729476234	0.039654311923129	0.300718847340423	174.502144160323	-0.0162275796294058	0.0733404975510888	-0.221263560669216	0.8248872211821	0.920299179137465	0.0763126420370216	0.0821313267256079
SFPQ	-0.0779880470598504	0.0379528318089005	0.0398917879242272	1740.44449990595	-0.0650850089607033	0.0667100892179596	-0.975639662960925	0.329243062122646	0.586034401583468	-0.0709869514109768	-0.0558747496906742
ZMYM4	-0.0937145783280787	0.0402451496714559	0.0198806312971663	924.340588400026	-0.0883523729533646	0.0732252014264325	-1.20658422554331	0.22759230472107	0.480608383507891	-0.133679969430952	-0.121597356408333
ZMYM4-AS1	0.156183157345483	0.099131724843927	0.115138461382255	42.0542135242977	0.285351110871207	0.175219203848916	1.6285378805696	0.10341088384439	0.300388909447005	0.862524659455311	0.933991368819325
KIAA0319L	0.0149716939619917	0.0221672703767546	0.499423970672152	890.873390505756	0.0666681224537172	0.0402745194783131	1.65534246757721	0.0978550491114306	0.290439540735567	0.299592333977181	0.316284264218298
NCDN	-1.15004995143891	0.271599903588977	2.29210340734231e-05	38.2758253282631	-1.5321395202715	0.37046258204246	-4.13574702153293	3.53801792400179e-05	0.00128107932591468	-4.34470727431195	-4.19981846031718
TFAP2E-AS1	-0.189460573658537	0.0952169115340953	0.0466153289668913	12.3456592470456	-0.241959791467837	0.195074076294177	-1.24034826187235	0.214846608753954	0.46433663504418	-0.515366516083468	-0.555487502242027
TFAP2E	-0.0945722760874963	0.0623254895820031	0.129167431618434	164.743243838798	-0.0860709245572353	0.0983364919302357	-0.875269423057088	0.381427327206342	0.633198501064672	-0.137099137979295	-0.115153019364707
PSMB2	-0.0765766768566746	0.0407673775553453	0.0603290311864063	212.881975784253	-0.0763277172045756	0.072537076684824	-1.05225797196408	0.292681208444653	0.551529887362237	-0.065360595791202	-0.0876316815281806
C1orf216	-0.732558506216349	0.20944613001976	0.000469467010973246	26.0960891600238	-1.07911744159964	0.320695520610862	-3.36492832685698	0.000765635447880811	0.011430348286516	-2.68039883578164	-2.9201809422744
AGO4	-0.0970845874665126	0.0380723629249367	0.0107722415839674	470.944004940728	-0.0898614666507697	0.0640770205404358	-1.40239770658598	0.160796517841405	0.392735568943836	-0.147114339670634	-0.125860046913623
AGO1	-0.0690375416044002	0.0544643209058239	0.204950223450792	223.69696256356	-0.0542028465470056	0.0918497932085148	-0.59012486205555	0.555106941772231	0.76270477342909	-0.0353062160831513	-0.0251362405592264
ENSG00000271554	0.0776746387209498	0.0802787452365497	0.333263315981835	73.3804047285929	0.162378782034548	0.139205871204272	1.166465039368	0.243426475628197	0.499134647527344	0.549554438056711	0.586635217609609
ADPRS	-0.183974445239026	0.0749630770320001	0.0141198103161001	117.179833163796	-0.216964896669335	0.123615270997291	-1.75516256946999	0.0792315043416054	0.255209952909141	-0.493496343825001	-0.484885192444091
TRAPPC3	-0.13240082845262	0.065302767386349	0.0426121374181416	102.033405156634	-0.139859332257728	0.105632812888616	-1.32401408646764	0.185498366455046	0.425549916803727	-0.287900740357277	-0.267087478566169
MAP7D1	-0.0973747505587284	0.0395663389293504	0.0138530940114068	677.543307890618	-0.100613299581366	0.0669916935511961	-1.50187723653345	0.133128816489257	0.350223077555643	-0.148271060097965	-0.156230418366721
THRAP3	-0.0242840384916857	0.026558595219897	0.360529268000328	516.101953843564	0.00883940870143398	0.050300894943957	0.175730644778437	0.860505558883014	0.937956420803051	0.14310135067448	0.152937276904732
SH3D21	0.0379033045454862	0.381082871079898	0.920771374474098	12.4696645162857	0.120465048412441	0.574147559967413	0.209815484401393	0.833811687251714	0.92429844791988	0.391008034681793	0.468242784681525
STK40	0.00692783272011906	0.0658010150208223	0.916149992434947	136.482544677647	0.0544026612220709	0.11808208250245	0.460719019085238	0.645000207947607	0.820755575389926	0.267525889750812	0.281638393504605
LSM10	-0.150285536649213	0.118746802060965	0.205657581084692	31.9963175651935	-0.154201956799556	0.2209359414353	-0.697948716708521	0.485209266263001	0.714149978493862	-0.35919722107049	-0.307600648530714
OSCP1	-0.74338332185399	0.167243512816375	8.79263232076372e-06	13.1812479406315	-1.13448925790236	0.300794086520966	-3.77164747826013	0.000162173262348294	0.00376557356804347	-2.72355141343903	-3.07658800700482
MRPS15	-0.211854382609118	0.137217335724293	0.122604547302092	51.4111428520911	-0.257270505713414	0.218733049101789	-1.17618488275949	0.239521004060922	0.495451897940541	-0.604638297897872	-0.598735205387337
ENSG00000223944	-0.00682938645681349	0.0874061147696316	0.937721488290804	119.310408049456	-0.0577154950245529	0.143486024511942	-0.402237745598348	0.687509065808889	0.845218071107617	0.21268343434511	-0.0350583105668147
ZC3H12A-DT	-0.0829201613492241	0.0828300681784288	0.316784417409142	250.929080092732	-0.0696648661943735	0.126122850914648	-0.55235721115691	0.580703640508893	0.780419369517814	-0.0906485744826179	-0.0688113314146059
MEAF6	0.0658370522949962	0.0671180427908882	0.326634973174643	278.041431531273	0.138289948263102	0.1021267903862	1.35410060122469	0.175704284426422	0.412708014218332	0.502364501098736	0.518592230499115
SNIP1	0.0320822289169037	0.0417146040282772	0.441840679626344	63.534225069449	0.0731459207946182	0.0934936756945424	0.782362232003763	0.434001723121323	0.676015461309646	0.367802612389107	0.334581901754274
GNL2	0.066162034759733	0.0663889622517954	0.318967519891035	62.1009069340224	0.13840055538363	0.114761067969371	1.20598873670789	0.227821833347856	0.48088378860374	0.503660027185857	0.518904659027114
C1orf109	-0.0549938040329815	0.0893138252134444	0.538068281409258	27.5109182156828	-0.095262169200948	0.163158580665629	-0.583862453401543	0.559312855979336	0.764949537877968	0.020678430347526	-0.141115245131022
CDCA8	-0.123853902967362	0.103323796321859	0.230645866734029	19.3273450901875	-0.151268052311951	0.1899755422035	-0.796250141241412	0.42588665892208	0.669742641407562	-0.253828856079452	-0.299313338853223
EPHA10	-0.00756013528285234	0.229085237048987	0.973673465152127	15.4359174520981	0.0276610882908127	0.377754634991047	0.0732250136162281	0.941627061827892	0.974274508306949	0.209770341270893	0.20610229576156
YRDC	-0.0750607555013923	0.0927124485505817	0.4181654128849	29.1127453116164	-0.0594288193371352	0.166043529022656	-0.357911083237855	0.720409856207846	0.86321088796192	-0.0593174523145742	-0.0398978850029719
C1orf122	-0.125795417682879	0.0801036773610557	0.11632033299971	628.325984395516	-0.137796927758006	0.124820616882556	-1.1039596758896	0.269610630194102	0.527567926927744	-0.261568605867244	-0.26126186807283
MTF1	0.119086597839243	0.0474256751663218	0.0120384465674727	180.903009962899	0.20272572741752	0.0769678578254135	2.63390112632943	0.00844100643932487	0.0602158109457715	0.714641109425286	0.700601992036668
INPP5B	0.0135159574593257	0.0517501124687804	0.793955740846934	368.948610274515	0.0635708694406561	0.0846127888851827	0.751315141342524	0.452463018914619	0.690212315323407	0.293789114358221	0.307535548990105
SF3A3	-0.232205455411788	0.0859313946624839	0.00688783585924213	94.9659860485103	-0.299450164903552	0.136835778702567	-2.18839084150975	0.0286411448336356	0.135401268008574	-0.685766815826119	-0.717878790080157
UTP11	-0.0916243998927583	0.0699411697291009	0.19018873741015	39.5860796676012	-0.113077916517049	0.130879600293575	-0.863984274580643	0.387596529199621	0.638724677802523	-0.125347579276027	-0.191438838066026
RRAGC	-0.0239248043338903	0.0440876773676447	0.587361024800562	140.826260462824	-0.010352209524822	0.0728070289532188	-0.142186951914679	0.886932337937413	0.950216568361056	0.144533419396053	0.0987273037699367
RRAGC-DT	0.0210250865322791	0.0788662160926824	0.789783469622622	820.835885041355	0.0768188824408397	0.128959309076356	0.595683111138224	0.55138694280956	0.760468859156334	0.323723875956671	0.344956803433716
MYCBP	0.0245266408925539	0.0565855077490598	0.664692342756311	91.0958423253121	0.0792875075551977	0.103869996195983	0.763334075853791	0.445264184822156	0.685179356452217	0.337682644540951	0.351929852790552
GJA9	-0.0738514156960804	0.0757310188455745	0.329470714266428	109.982787468732	-0.0605888469423665	0.123278724826132	-0.491478533930479	0.623088030928084	0.807782777993558	-0.0544964806130864	-0.0431745792646978
RHBDL2	-0.0181537968527999	0.0306579948141897	0.553757459278893	557.565970391211	0.011826347930565	0.0596027564294001	0.1984194798872	0.842716877681561	0.928583411925269	0.167539247562137	0.161374392183783
AKIRIN1	-0.0447360139545959	0.0804963430035111	0.57838031534968	544.571810244376	-0.0210119158934404	0.128835294395818	-0.163091301898111	0.870446548185644	0.942841032464039	0.0615705894168666	0.0686171593800782
NDUFS5	-0.169403438641814	0.24264284436123	0.485077369455403	117.605821514628	-0.20212821673556	0.381762426246907	-0.529460740080358	0.596485872221866	0.790679205542435	-0.43540976620736	-0.442976479424826
MACF1	-0.00924098051404665	0.0310741918952681	0.766173037471104	4369.50226319522	0.0324843210315418	0.0580874616098968	0.559231202934976	0.576003940547116	0.776903130372143	0.203069737140792	0.219726332787269
ENSG00000287422	0.0654997873005068	0.085456080475242	0.443394849115806	90.1466180682799	0.145557212188667	0.141800968472783	1.02648954909362	0.30466088728054	0.56320089855925	0.501020011330687	0.539119847166133
ENSG00000226438	-0.0410082927578539	0.0798809611012144	0.607694244883996	18.2472536133749	0.0144673346328776	0.160216312853488	0.0902987615631091	0.928049804261909	0.969273182781887	0.0764309606058351	0.168834306011469
BMP8A	0.0220401644343139	0.134815301073117	0.870137254464161	140.749338969921	0.0683855848611081	0.210085652816851	0.325512875078268	0.744792939857266	0.87626948210171	0.327770432448916	0.321135527403458
PPIEL	-0.0422709824730227	0.0630424848914818	0.502529034931755	165.851319380809	-0.0307950766051722	0.10855241238275	-0.283688551264899	0.776649069203062	0.894800152047099	0.0713973121987865	0.0409829665202597
PABPC4	0.0266447504520915	0.0564133189337992	0.636703309776897	146.888031601408	0.0689511310005132	0.0955395593957076	0.721702417685747	0.470477455341365	0.703329771278033	0.346126380703714	0.322733008171478
PPIE	-0.217381317585793	0.168683546465976	0.19750481219221	136.453075648594	-0.272542492725119	0.238933280082104	-1.14066358872848	0.254009944286755	0.51106115073029	-0.626671143423567	-0.641873516907459
BMP8B	-0.00640218347252021	0.109124270868061	0.953215958319829	43.7505506070498	0.0391372476919475	0.182095473724595	0.214927075843408	0.829824174683587	0.922562890625406	0.214386457340816	0.238518649895523
OXCT2	0.426632984164865	0.171222569311473	0.0127138159040143	11.2843826044551	0.669718963393905	0.289539604961621	2.3130478591441	0.0207200079652608	0.109593181665093	1.9406591556834	2.01970340797546
TRIT1	0.0775414165085566	0.0544848049446575	0.154685408415094	300.582595390196	0.162087732168609	0.0884192824396722	1.83317176634181	0.0667770311884661	0.229409125791672	0.549023354474466	0.585813098014095
CAP1	-0.0599761115645904	0.0502410483112668	0.232569076596596	268.952866504324	-0.0509590625657119	0.0738077875016884	-0.690429347506809	0.489924226450803	0.717929385283767	0.000816714465445144	-0.0159736238164424
PPT1	-0.138215386950665	0.0763696766323319	0.0703236671935781	116.658610573537	-0.175749853781618	0.125081530959058	-1.40508236854843	0.159996786384251	0.391611438138417	-0.311080182440134	-0.368466329722245
RLF	0.0651721431505587	0.0432475565781394	0.131822064542105	895.173776154366	0.142041080877917	0.0736327131897752	1.92904858078272	0.0537248314902146	0.199545457303282	0.49971387457068	0.529187939306827
ZMPSTE24-DT	-0.111797585214848	0.0645606608165926	0.0833328159709501	74.3484214145014	-0.119939468432693	0.105263698174163	-1.13941910186594	0.254528392475568	0.51144355944833	-0.205766957799319	-0.210820452509628
ZMPSTE24	-0.0234711199981992	0.0516588866912572	0.649578259581125	179.46966485177	-0.000937216345952177	0.0797316439054365	-0.0117546346725741	0.990621374453733	0.995133521500934	0.146342008953899	0.125321545134771
COL9A2	-0.0625468455804435	0.0805318255795818	0.437352079362711	798.774476873906	-0.0426932536372352	0.120466973349862	-0.354397993491917	0.723040638076606	0.864654906986779	-0.00943138609987434	0.00737455217723405
SMAP2	-0.097796407267266	0.0717431867560016	0.172836637091362	209.920686485702	-0.0957673011984564	0.126190954033216	-0.758907815002721	0.447907703687353	0.686979888112618	-0.149951973147112	-0.14254207593245
ZFP69	-0.0286087261306199	0.0807449197047492	0.723106633426418	36.3583555945411	0.0114853552708975	0.14098351996477	0.0814659420744182	0.935071409111204	0.971814375455029	0.125861203088584	0.160411200716455
EXO5-DT	-0.130680094607901	0.0552527326973036	0.0180235677574996	157.308916388384	-0.142885885642348	0.097337586513397	-1.46794152968527	0.142120106056077	0.364451335453047	-0.281041122295631	-0.275636490730594
ZNF684	0.0743473740899288	0.0527010504275258	0.158321884006138	123.363881318189	0.150346868541349	0.0932354444094358	1.61255056479501	0.106842185978847	0.305839696973078	0.536290466624483	0.552649042002273
NFYC-AS1	0.186833772968039	0.107367334815952	0.0818351264671412	27.5870614353613	0.30682859796234	0.178938491907714	1.71471545720071	0.0863974082093719	0.269063045334963	0.984711781635922	0.994658165359721
NFYC	-0.16103148772157	0.0342123626923018	2.51608914147713e-06	361.80345969012	-0.186610110572418	0.0625144338294423	-2.98507239274605	0.00283511218424653	0.0283433330727284	-0.402035409144556	-0.399142962715121
CITED4	0.000551550628281668	0.107940475093466	0.995923013907431	37.3522203589994	0.0226754400370226	0.17972584874991	0.126166826835107	0.899599869841017	0.955948000102631	0.242107165095897	0.192019488636534
CTPS1	0.054957701483216	0.0692469813894042	0.427400605819208	86.8825433602993	0.118441110944947	0.116378884231626	1.01771993886122	0.308811068907686	0.56677013226835	0.458994521739937	0.462525830829806
SLFNL1-AS1	0.174526986276867	0.100197299177683	0.0815376284443286	31.0906264971686	0.313197086006905	0.170849330931817	1.83317712922093	0.0667762339126971	0.229409125791672	0.935651401655224	1.01264703746707
SLFNL1	-0.392049428679532	0.113900947625319	0.000577385892488804	18.9220289132888	-0.517520554187053	0.198398981732022	-2.6084839229975	0.0090944283671205	0.0631576809693731	-1.32297669545827	-1.33385550476802
SCMH1	0.0675543537740118	0.109856514453977	0.538599222259057	682.546274502596	0.128252616094974	0.164511157278659	0.779598285104346	0.435627365642515	0.677278272866575	0.509210436208862	0.490240087351811
FOXO6	0.0190488040646012	0.126360386011767	0.88017308022473	19.7267080668158	0.0318588490845099	0.217170000475241	0.146700046114989	0.88336878220398	0.948799590600861	0.315845526291033	0.217959581435433
HIVEP3	-0.0429437219325876	0.0720037212298778	0.550901523456005	1063.47481798339	-0.0577360330881715	0.126241829970265	-0.45734470976673	0.64742329847695	0.822435280319106	0.0687154705172418	-0.0351163238027949
FOXJ3	-0.0393510428181615	0.0331710456047633	0.235501092534404	1322.96894363152	-0.00898714088491591	0.0587764985653615	-0.152903645237082	0.878474261231992	0.946349270758798	0.083037503304964	0.102583171129533
ZMYND12	0.106564779827132	0.12299243329562	0.386252411015263	11.9839165181055	0.194590441723368	0.225561807969702	0.862692330208248	0.388306650460518	0.639331974666272	0.664723518006884	0.677622501004458
PPCS	-0.0412502494007484	0.0939326008966772	0.660554797647119	58.2264276696713	-0.0313698377905609	0.148057486070103	-0.211876066676614	0.832203722727419	0.923626764647476	0.0754664127399186	0.0393594562955607
CCDC30	-0.0689519235955103	0.0408330535849231	0.0912903375472698	410.477271992816	-0.0505436463402744	0.0712101474575415	-0.709781514922584	0.477839633778787	0.708364773325596	-0.0349649042399599	-0.0148002103942268
PPIH	-0.0234013108041566	0.0557854141565506	0.674859536098529	85.7788359488263	-0.0019288024406835	0.100906668384888	-0.0191147173081415	0.984749590861187	0.992385422637458	0.146620299759762	0.122520642421801
ENSG00000285728	0.0634543191530151	0.0704068182553377	0.367454096571847	41.016682832931	0.134991421125678	0.123494889886774	1.09309317372925	0.274352892836707	0.532180264942845	0.492865856466985	0.509274982448636
YBX1	0.117417243579629	0.0467105478873344	0.0119465203027217	316.619001948887	0.210298561847604	0.073344018854182	2.86728986402703	0.00414003635453565	0.0372539147239247	0.70798631346967	0.721992744299938
P3H1	-0.0848344099231954	0.0626743587422719	0.175872186643304	74.4479261519736	-0.0790233208028207	0.111254038681578	-0.71029619903503	0.477520476380947	0.708107992481771	-0.0982796291822099	-0.0952458700202697
C1orf50	0.106288208333954	0.0548447465657354	0.0526252480122173	79.508769402497	0.212267141382216	0.10122623362894	2.09695781194738	0.0359973101092721	0.156188036268504	0.663620979798688	0.727553330303
TMEM269	0.0729300106096662	0.110871292050783	0.510673177163454	22.4711994518834	0.140394073044544	0.193402472391945	0.725916640610593	0.4678898745216	0.701907143516068	0.53064021911005	0.52453568698775
SVBP	-0.0950615815326032	0.0814820623738712	0.243349097486351	47.708627726771	-0.101975295109774	0.140419819278843	-0.726217250766243	0.467705598214158	0.701748680378428	-0.139049729280336	-0.160077605202884
ERMAP	0.0325838736523038	0.0779408940603882	0.675904154895155	60.3902310864944	0.100319608147053	0.137218508421999	0.731093853888369	0.46472182815468	0.69975079451945	0.369802393644087	0.411338579798936
ZNF691-DT	0.148613698723441	0.109686373977355	0.175450492743769	12.6758498112602	0.22463175590092	0.202650060600846	1.10847120023009	0.267658370289401	0.52528451367568	0.832349397174057	0.762479276253928
ZNF691	-0.20710095458759	0.0842719985774254	0.0139896172361066	27.0142324929307	-0.27693820106917	0.148298835604746	-1.86743341537272	0.0618410870805818	0.217956141294176	-0.585688998556042	-0.654289938932434
SLC2A1	0.0469857149930955	0.0587712709756547	0.424019444399694	119.626012091709	0.0947472808273997	0.102398561555867	0.925279412013103	0.354820585100444	0.608717651611488	0.427214602560313	0.395598598379162
SLC2A1-DT	0.1168547938818	0.109288776325478	0.284966226931948	49.9096426615859	0.198677505551497	0.181778199885269	1.09296662458367	0.274408453874841	0.532217115869712	0.705744136320755	0.689167104367813
EBNA1BP2	-0.231859745364341	0.117945674813	0.0493196233037467	49.9351100755167	-0.314997505551796	0.194916556416093	-1.61606336241322	0.10608061450446	0.304738390512517	-0.68438866028345	-0.761794884539862
TMEM125	-0.148256299737878	0.0757801660968872	0.0504180789116294	383.546116253204	-0.171192843061484	0.126498728557445	-1.35331670929596	0.175954473336257	0.41296248208361	-0.351107771205208	-0.355594281841704
TIE1	-0.0211092260047797	0.0976546193462027	0.828861407618953	16.3515815817463	0.022772092891178	0.176254781369357	0.129199858944292	0.897199507821283	0.954581977622001	0.155757579378502	0.192292500977932
CDC20-DT	-0.0119445389449815	0.0893006501840217	0.893595156721817	60.9576941486094	0.0256177885714527	0.149114509759617	0.171799435298083	0.863595209490929	0.939428433551301	0.192292138792002	0.200330649953115
ELOVL1	-0.214298029828166	0.0689418049510088	0.00188109538757081	596.792527070801	-0.270644051249661	0.106304922709445	-2.54592209233237	0.0108989509815664	0.0709186993686547	-0.614379773403516	-0.636511047720688
ENSG00000288772	0.497719672395511	0.154888550648732	0.0013117109677091	58.7877411632129	0.761226155514226	0.243982259675048	3.12000616982594	0.00180847251958177	0.020874253502279	2.22404262723303	2.27818095624685
SZT2	0.0450483852746092	0.0475940982030051	0.34388750250886	291.515916603569	0.105869138037847	0.0812792543806998	1.30253579273712	0.192733290589955	0.436166943070178	0.419491536050595	0.427014166023298
HYI	-0.196616126196635	0.1077008409624	0.06791407561352	62.6308377208589	-0.230693689099345	0.172790075589466	-1.33510960228673	0.181840477170277	0.420672279988962	-0.543891762786799	-0.523664489740963
PTPRF	0.00899645440914859	0.0432165172215369	0.835094930837454	803.296202386181	0.0612387207676571	0.0726907622033431	0.842455339735599	0.399533128019466	0.648037056166138	0.275772345031694	0.300948000435358
KDM4A	-0.00272831761442283	0.0610828769744091	0.964373667398765	196.247217781646	0.0402479877970006	0.100848527018186	0.399093462116138	0.689824339429238	0.846746084702993	0.229032136958037	0.241656123272953
KDM4A-AS1	0.231722296832595	0.0488112495171867	2.06136460387574e-06	57.6204148461368	0.409737447123762	0.102920712692026	3.98109803562899	6.85976476579683e-05	0.00200652824518408	1.16365760176195	1.28534162324245
ST3GAL3	-0.0267245972069836	0.0305625234849632	0.38188751367392	716.754766676196	0.00262411916898783	0.0591570118429335	0.0443585483316005	0.964618602742985	0.98346602165895	0.133372187332142	0.135381139917913
ST3GAL3-AS1	-0.0131356252237107	0.106452786257961	0.901795181591213	18.531432802025	0.0529154966145097	0.196776081198262	0.268912239192296	0.787997218273504	0.900532897007861	0.187543933846989	0.277437645424247
LINC02918	0.047318674184508	0.0612260779918635	0.439610193639098	29.1976596602238	0.104960769616188	0.137097279291374	0.765593381274285	0.443918283935822	0.684499421712905	0.428541927463123	0.42444832570936
ENSG00000288573	0.296448364557885	0.100584284904378	0.00320600162966339	27.4150648320146	0.472024563243514	0.175467899912135	2.69009068598802	0.00714326044622341	0.0536241872383847	1.42168478277558	1.46128212245873
IPO13	-0.193684789375099	0.0504431767114762	0.000123203407512454	679.094054498926	-0.228544587061925	0.076443003920004	-2.98973843703333	0.00279216430698112	0.0280875906374687	-0.532206137454631	-0.517593987382122
DPH2	-0.207292749804439	0.0954719266584392	0.0299128105917991	34.9159420123166	-0.261058076278072	0.154152169718541	-1.69350893182189	0.0903586361889408	0.27678888784239	-0.58645358044514	-0.609433839350123
ATP6V0B	-0.298098079310435	0.0788263605187185	0.0001557575794735	351.11318601293	-0.407899333551805	0.111500640793811	-3.65826896283135	0.000253924496511575	0.00521137936124553	-0.948444413765788	-1.02421181784275
B4GALT2	-0.18584240729455	0.0759987255605064	0.0144717313783062	118.662229839502	-0.224274461055723	0.123124213471348	-1.8215301014525	0.0685263152609097	0.233326092383112	-0.500942879670078	-0.505532293920456
CCDC24	-0.00562686848517391	0.152985876882692	0.970660171121728	16.2295833307438	0.0700101392310313	0.275534528002865	0.254088443065485	0.799427231548549	0.907205627351576	0.217477211153201	0.325724356115623
SLC6A9	-0.206195451361952	0.0810512005645678	0.010958645066785	223.832950404176	-0.266439086051447	0.13131077252197	-2.02907256529062	0.042450899770461	0.172891801079695	-0.582079255945045	-0.624633411987187
ENSG00000230615	-0.035577706999754	0.060311680745476	0.555259400225687	119.705395750462	-0.00789591217995605	0.108167041109956	-0.0729973945753912	0.941808190808783	0.974274508306949	0.0980797148660574	0.105665531255834
DMAP1	-0.305260655078383	0.0727684694809253	2.72922454429445e-05	103.728418680225	-0.394800218513372	0.121879945496335	-3.23925496442927	0.00119842391344194	0.0155613367386806	-0.976997658218148	-0.987211150887443
ERI3	0.0465469726810069	0.0292593596369595	0.111645488395082	749.111694327108	0.114573054176189	0.0527421361312467	2.17232487305934	0.0298311671981346	0.139261065087355	0.425465578620529	0.451599849964296
RNF220	0.0090172316543848	0.031479131831247	0.774532648368052	21194.5631755837	0.0723907788244052	0.0602694328595801	1.20111929695881	0.22970492861939	0.483037408405641	0.27585517246438	0.332448875480221
TMEM53	0.0276833037744846	0.060226763323515	0.645766605539393	65.1025308134184	0.0800026776358479	0.112009297760846	0.71425032774211	0.475072401382362	0.706493039898003	0.350266520766707	0.353949971698806
ARMH1	-0.0787671643414049	0.0851742401425801	0.355082001946053	43.4678418708107	-0.0701265606928069	0.151522541449338	-0.462812727545585	0.643498607477544	0.81970471081151	-0.074092862876072	-0.0701154656497437
ENSG00000225721	0.191422879446465	0.0966110257282072	0.047548993557409	24.3323744510753	0.324820976370562	0.174520381392806	1.86122087161535	0.0627129920984493	0.220123055940446	1.00300602149343	1.04548068270254
RPS8	-0.00250135564516598	0.102610581058484	0.980551758094549	284.842614044456	0.0208019774442332	0.150698045661481	0.138037473232808	0.890210801660236	0.95152696611435	0.2299369093192	0.186727576530591
PLK3	-0.283584054822095	0.165439329401238	0.0865053669522851	22.6605146073316	-0.379447114691238	0.274242263262388	-1.38362012542244	0.16647480261639	0.400530120146145	-0.890584992430573	-0.943843711210314
PTCH2	-0.885318468589795	0.195613276376994	6.01501508725065e-06	12.943037910801	-1.23319582539521	0.337918048840126	-3.64939318757327	0.000262860508358286	0.00532462770458373	-3.28936866583928	-3.3554014092376
EIF2B3	-0.0879306703447515	0.0437299417120446	0.0443502022655087	338.028945626232	-0.0693184124338293	0.0752456751247406	-0.921227862184967	0.35693147452886	0.610875313726289	-0.110622714068024	-0.0678327141437676
HECTD3	-0.159951160236289	0.076998205544595	0.0377705395531356	44.0231198330392	-0.193052437760447	0.131790386328355	-1.46484461529278	0.14296331629701	0.365473190915574	-0.39772873850327	-0.417340405977661
UROD	-0.319276947042431	0.133201120066022	0.016532002560711	41.0701651387788	-0.446255776652908	0.188028496524682	-2.37334119509023	0.017627971603502	0.0982037709712724	-1.03287289412923	-1.13255608175752
ZSWIM5	-0.0717611081551996	0.0358775081692649	0.0454819322314636	814.754709868853	-0.055693673819223	0.0622696268511022	-0.894395496417484	0.371110321230542	0.623773884045239	-0.0461635757854032	-0.0293473344556733
MUTYH	-0.15082774340122	0.0500064998841974	0.00255995795236364	113.24609127735	-0.16495714366503	0.0860835864320995	-1.91624385672109	0.0553340634123775	0.20375152746625	-0.361358700744196	-0.337980493740399
TOE1	0.0785803067610201	0.0730390692799977	0.281986850131181	22.074350126761	0.140721003933784	0.173682298032214	0.810220762438805	0.417813306570717	0.66200382430579	0.553164837692068	0.525459158605083
TESK2	0.00127961503959585	0.0645236131702786	0.984177603942421	1926.54386096581	0.0560569905010481	0.103449119964059	0.541879819959063	0.587901299434363	0.785451245026763	0.245009556887177	0.286311326485669
CCDC163	-0.346146840644217	0.162956240595911	0.0336558882314555	22.4538206520477	-0.446206302802176	0.260674641006556	-1.7117365198211	0.086945235268117	0.270248738962783	-1.13998836002824	-1.13241633449455
MMACHC	0.160510485631633	0.0695784660352345	0.0210604577806648	76.3553331281063	0.25670830538122	0.122756502536459	2.09119924465896	0.0365102070200959	0.157121619411772	0.879775333847194	0.853084918002525
PRDX1	0.0159207273185845	0.076456976413273	0.835048454824913	617.133593208151	0.0671886770767313	0.125295483792585	0.536241810502571	0.591791440795026	0.788477456495414	0.303375607243972	0.317754658835162
AKR1A1	0.081974931074196	0.0831072617744813	0.323949094420854	117.997219799831	0.164113438009165	0.127357439541948	1.28860503634035	0.197535431638916	0.441902896738082	0.566697335075451	0.59153504693476
NASP	0.153808472177514	0.0478202949227277	0.0012981661728906	1713.76695812852	0.273857347614612	0.0792912974333688	3.45381342567567	0.000552719619080607	0.00906012024249698	0.853058097663135	0.901525289616826
CCDC17	-0.42727403139134	0.102786473393719	3.22582199601277e-05	19.186512737583	-0.514436212044146	0.186538312815912	-2.757804572575	0.00581909754011282	0.0468765933428719	-1.46339778481949	-1.32514325847726
GPBP1L1	-0.0255505725786205	0.0334534888199172	0.445007855541356	1007.60483533287	0.0116967915565258	0.0563532900980563	0.207561821788454	0.835571116892327	0.92516197076256	0.138052376874674	0.161008438282798
TMEM69	-0.0531984280196016	0.0418958340238249	0.204163551993122	92.2222545867628	-0.0463719022431891	0.082750135959907	-0.560384604874324	0.575217130207912	0.776559130709179	0.0278356056228426	-0.00301641328227503
IPP	0.000168789062768246	0.0416517758033238	0.996766672824406	123.355496708868	0.0438687936637802	0.0812598324336718	0.539858283606332	0.589294768898025	0.786446745766907	0.240581305558608	0.251883702127971
MAST2	-0.0763745754529541	0.0643108236811886	0.234996914126507	409.873032455262	-0.0686295980607814	0.100662643434332	-0.681778221983135	0.495379197030511	0.721723510356933	-0.0645549288116753	-0.0658870413913418
PIK3R3	-0.491580691946403	0.240804137992866	0.041209795766518	15.8191318177139	-0.686660183238896	0.403283813222513	-1.70267231345591	0.0886294089253349	0.273444079078812	-1.71975302045418	-1.81161900750306
POMGNT1	-0.0476522985354424	0.0642981950622102	0.458624265106175	295.226164403424	-0.0255606275505758	0.0985135626949614	-0.259463030788178	0.795278002681111	0.905038467836634	0.0499449690775775	0.0557685536072784
LURAP1	0.19307691793331	0.0506110006511865	0.000136227066040115	206.805957917651	0.321728276793909	0.0889856295942112	3.61550823724057	0.000299758942566034	0.00581663648573051	1.00959976189892	1.03674482942598
RAD54L	-0.140762340409974	0.119856042786249	0.240223475830314	21.9008027127621	-0.165907043821368	0.204433772630112	-0.811544206649005	0.417053216995821	0.661623201579895	-0.321233483024801	-0.34066364746661
LRRC41	-0.0387219402961428	0.033804588803047	0.252016990291573	228.890569868908	-0.0253733044877054	0.0625958312668135	-0.40535134647469	0.685219268766088	0.84388503170301	0.0855453885516625	0.0562976792956918
UQCRH	-0.6048905434139	0.197399151986738	0.00218178811952388	73.1401282866324	-0.864956460363967	0.312346675564488	-2.76921935794826	0.00561907896355535	0.0458214640860009	-2.17145698738323	-2.31524701213692
NSUN4	-0.0579399403477603	0.0429349660110136	0.177182373457413	138.044325440932	-0.0416759333007104	0.0767048553333345	-0.543328491000997	0.586903651100604	0.78532428037954	0.00893380758733249	0.0102481456106967
FAAH	-0.0756412672872957	0.0697881106758246	0.278422266355271	363.165362920552	-0.0594395334633205	0.108708492573556	-0.54677911592879	0.584530492460329	0.783608937949212	-0.0616316330600751	-0.0399281488653423
ENSG00000291138	-0.290317795469705	0.164207004026649	0.0770610947028684	25.9820413797017	-0.376930322621496	0.264231506533371	-1.42651543552355	0.15371961462091	0.382551326794661	-0.917428707459794	-0.936734606137563
MKNK1	-0.617468337546299	0.197868399072909	0.0018048235225706	33.2824322058385	-0.857770712159411	0.325217661855402	-2.63752807047974	0.00835127134571104	0.0597939526355976	-2.22159772476167	-2.29494965041734
ATPAF1	-0.00247260885421564	0.043877938276642	0.955061407739367	335.414722406346	0.0449393591845932	0.0717072431161427	0.626705995540867	0.530851973058988	0.746722199444011	0.230051506941036	0.254907695594187
EFCAB14	-0.0658951370001512	0.0327033815782982	0.0439116240780468	433.081331734386	-0.0565676866715887	0.059747098553202	-0.946785501579091	0.343748091142518	0.597944217814352	-0.0227791797570773	-0.0318161316507629
STIL	0.0254800369124868	0.10383936023626	0.806162700297855	25.9779824182339	0.0871507961832129	0.192571972211889	0.452562204053868	0.650864019965669	0.82454105088079	0.34148330934353	0.374141042084254
CMPK1	-0.152719626563636	0.0710117353303405	0.0315057956740834	201.008199488518	-0.173046972015825	0.121406974661383	-1.42534621671013	0.154057146671237	0.382923949364473	-0.368900596866745	-0.360831582814364
TRABD2B	0.0339879597678755	0.164860034043618	0.836663965043821	12.8007746495953	0.00576428889088229	0.282657659686142	0.0203931812684038	0.983729723280212	0.99176962543751	0.375399711618648	0.144251080652234
SLC5A9	-0.0202572939434461	0.13283842660052	0.878795951446155	29.3800949721146	0.0380295125449905	0.220188342033062	0.172713560553902	0.86287658420166	0.939208222510982	0.15915376326432	0.235389664530712
SPATA6	0.0709369633924562	0.0639038338812725	0.266974024960427	3001.14658777804	0.144848343462713	0.107011120568284	1.35358215756917	0.175869722470701	0.412896722626375	0.522695037622023	0.537117527500485
DMRTA2	-0.362701574029776	0.133927197184098	0.00676493351661574	15.5601991749849	-0.460391752414558	0.238934479365971	-1.92685356101069	0.0539978822906743	0.200211927158512	-1.2059829637177	-1.17248553727497
FAF1	-0.0304519737949283	0.0189540854311827	0.108138203419368	3879.27634377142	0.00909823827434888	0.0449074957318774	0.202599546602875	0.839448044411053	0.926322617409877	0.118513189908639	0.153668384830535
FAF1-AS1	0.600471170674956	0.101289317893246	3.06129100010875e-09	36.0984461687286	0.927628192419745	0.174024649803717	5.33044136831203	9.79743611975988e-08	1.57843542193348e-05	2.63365625552414	2.74821166673077
CDKN2C	-0.0727345417170407	0.126779194523997	0.56616379312225	42.4208741366597	-0.0734434758970786	0.204046805708776	-0.359934455440093	0.718896149754422	0.862519225825062	-0.0500441192309275	-0.0794846539065197
RNF11	-0.170733555406826	0.0740474581270972	0.0211256408270582	277.026270309047	-0.207030188672013	0.128200077555927	-1.61489909069436	0.106332549217346	0.305160998897414	-0.440712209123431	-0.456822928632483
EPS15	-0.00328519017085404	0.0299209600100407	0.912571469666639	3149.24222528886	0.0402988991616255	0.0517428717011037	0.778829968974564	0.436079881399942	0.677512892225418	0.226812192799995	0.241799931037157
EPS15-AS1	0.101748473242623	0.0927807915759953	0.272792450435568	101.611296584576	0.22764628270512	0.156773571408522	1.45207052859641	0.146481995553343	0.371407832514224	0.645523556467856	0.770994317306913
OSBPL9	0.0711769557287872	0.0290206860251152	0.014181679709142	2821.69173919401	0.145053015211974	0.0520484195659981	2.78688606535008	0.00532171859076877	0.0443271570343406	0.523651754879607	0.537695657489218
NRDC	0.125254802997333	0.0253374953163493	7.6749526820798e-07	1392.92813704453	0.227230534452714	0.0442860718423259	5.13097064155375	2.88251871282349e-07	3.47698159321425e-05	0.73923034595377	0.769819966018343
TXNDC12	-0.0878499451791007	0.0772927921412361	0.255711180371614	114.455675390925	-0.0883776943404364	0.125981065227963	-0.70151569349344	0.482981244265056	0.712937328011576	-0.110300907295857	-0.121668880950803
BTF3L4	-0.0374775260237625	0.0412654366574108	0.363769281272301	342.997593027054	-0.0134802128787956	0.0621266790451324	-0.216979453690142	0.828224357088077	0.921966483769811	0.0905061828343958	0.0898917290005058
ZFYVE9	-0.283110208469063	0.0729939938926743	0.000105084756130393	272.308659896052	-0.373779272194163	0.121029714735808	-3.08832647428836	0.00201287207503884	0.0223726982213277	-0.888696028014793	-0.927833931009584
CC2D1B	-0.0827569720018955	0.0559429934573765	0.139057756718391	76.2954264810609	-0.0717738619991185	0.0998522870559882	-0.718800381195817	0.472263922772428	0.70440349009893	-0.0899980284392312	-0.0747685469327954
PRPF38A	0.0632346717720633	0.0430119027294356	0.141516581699164	147.117823680829	0.124639359507672	0.0803260159940132	1.55166863394496	0.120741531484799	0.330359724115176	0.491990243340531	0.480033832714107
COA7	-0.0466521107923329	0.130311151544177	0.720339187082602	19.3315139618392	-0.0708983839305421	0.235389139312604	-0.301196495885849	0.763264661714691	0.887611025936334	0.0539321667076613	-0.0722956109865864
ZYG11B	-0.145724627005317	0.0412810565183367	0.000415464650782977	396.822421572884	-0.172121712076013	0.0642186592798208	-2.68024455829925	0.00735683899645165	0.0548554954284851	-0.341015386461487	-0.358218029549154
ECHDC2	-0.571058155605127	0.104274597171257	4.33860158011766e-08	27.8222040135549	-0.780130471207425	0.21699433828058	-3.59516509688235	0.000324185924512553	0.00616429358302882	-2.03658589201083	-2.07564165217736
SCP2	-0.170795435481364	0.0566673838019685	0.00257828695225667	333.939962281977	-0.210168742527662	0.0901517433867173	-2.33127762849928	0.0197387250838823	0.105942803215705	-0.440958890897178	-0.46568830507917
CPT2	-0.0455037358266695	0.0641431835963117	0.478070858149917	50.1605167538817	-0.0540173858816117	0.111302055760324	-0.485322445417647	0.627447636202957	0.810008465071908	0.0585101051727999	-0.0246123755276256
ENSG00000236723	0.00662231406725	0.078773944731508	0.933002911054554	39.8849620614058	0.0329206759865754	0.142654265298574	0.230772461781446	0.817491576128007	0.916687377855979	0.266307955160973	0.220958891194316
CZIB	-0.260675292437909	0.0544726869057627	1.70620673381962e-06	219.607251399924	-0.327095398861814	0.0874364117657398	-3.74095176433098	0.000183324705603914	0.00412779311311421	-0.799260374911855	-0.795967431304388
MAGOH	-0.0217406696502372	0.0497869169222234	0.662347532821641	126.478024226255	0.0110794267992299	0.0838915435532143	0.132068458034772	0.894930144181097	0.953828422017577	0.153240361362139	0.159264587060206
NDC1	0.0129205357399608	0.0406924893675625	0.750851741294467	183.596197377952	0.0750964242507749	0.0664728272109847	1.12973116086095	0.258589522731817	0.516620111878501	0.291415495920375	0.340091428815047
YIPF1	-0.08110219789152	0.0528190916249279	0.124668108047606	116.364889571627	-0.0734387650482107	0.0948715204436668	-0.774086519376671	0.438879628822456	0.680478470083049	-0.0834013555079061	-0.0794713473167596
DIO1	0.0227735829960939	0.106439362535986	0.830579591040949	18.402705841651	0.0768277063980373	0.195249186573651	0.393485410854998	0.693960997259371	0.848634485096816	0.330694168289047	0.344981728193942
IFT25	-0.0399593327015174	0.040388563868943	0.322480944825117	205.322660056955	-0.00837797947326902	0.0769308774774368	-0.108902689634942	0.913279673315293	0.962335234166599	0.0806125865850487	0.104303850614234
LRRC42	0.0167421319105088	0.0530297064908965	0.752220871120228	47.2107027824456	0.0724909828360778	0.121499482355576	0.596636145526351	0.550750333296159	0.759878848479516	0.306650094923733	0.332731918666925
TMEM59	0.0468193376623593	0.044321437170219	0.29080434742363	1296.32697223247	0.108470101374116	0.0721998172041082	1.50235977838382	0.13300421802164	0.350155434531198	0.426551347783016	0.434361027081155
TCEANC2	0.0117717071289255	0.0383861179624695	0.759097812365168	144.659928245603	0.0749886612108968	0.0755961754409707	0.991963690933701	0.321215237765973	0.578449709380366	0.286835749021006	0.339787033874097
CYB5RL	0.0624375178052533	0.0733046115740358	0.394350478170768	29.9538341072444	0.114238593773691	0.15277390739771	0.747762466245614	0.454603445345294	0.692104147102406	0.488812429545897	0.45065510996268
MRPL37	-0.16725868791601	0.076303842251805	0.0283788766841782	58.0855704015846	-0.210907509885038	0.130634408935635	-1.61448665480589	0.106421909194036	0.305357246250421	-0.426859826388602	-0.467775078488481
SSBP3	-0.067904109495089	0.0753714021559408	0.367627287778321	726.243283469795	-0.0659280490684808	0.124897363773114	-0.527857811220454	0.597598028527584	0.791375265301046	-0.0307878465557895	-0.0582560591277101
ACOT11	-0.143688565430558	0.194357877613628	0.459725516171423	32.1204544853995	-0.210863832415909	0.315845575328274	-0.66761686370546	0.504378190327722	0.728761828159116	-0.332898730422147	-0.467651704086169
MROH7	0.393775618487572	0.244157165009502	0.106788907193379	16.515184962965	0.621729018361002	0.386662618117091	1.60793671079092	0.107849040656341	0.307694875970864	1.8096749365087	1.88414768774886
TTC4	0.120408193058777	0.093735959519811	0.198950825484717	129.850576420106	0.213040165838519	0.141109377029335	1.50975201169111	0.131106714186618	0.347548594372684	0.719909581633189	0.729736868684948
DHCR24	-0.36844697894064	0.0847976072117795	1.39265370986836e-05	730.450454944718	-0.553987407717913	0.141869745111216	-3.90490169192612	9.42636965782982e-05	0.00249473157707947	-1.22888672853815	-1.43686230320016
ENSG00000287724	-0.302406822625978	0.175544490376463	0.0849465739989616	36.3900089379649	-0.404367835996582	0.27164861833938	-1.48856945589685	0.136600779740312	0.356309394755821	-0.965621000116428	-1.01423650542577
USP24	-0.0533972677180372	0.0317214515454522	0.0923136858760455	976.219309293302	-0.0347857896981192	0.0510520298474751	-0.681379169487412	0.495631599991271	0.721802258076332	0.0270429412657448	0.0297105221121397
ENSG00000234810	0.088659267214991	0.110079701468573	0.4205832547797	27.6436447609769	0.162237928109406	0.199992309451453	0.811220834213073	0.417238863167646	0.661762545280764	0.593344101547918	0.586237351863853
PLPP3	-0.0220985868941131	0.0514068090149412	0.667285371042238	815.718208739008	0.011869640736871	0.082993151240353	0.143019521002351	0.886274764148564	0.949831797006811	0.151813542451011	0.161496680040862
PRKAA2	-0.464260117796135	0.107439360933389	1.55227777699778e-05	97.1979467973399	-0.65010568692971	0.184520158087229	-3.52322311919104	0.000426332292069999	0.00753118063515886	-1.61084093944245	-1.70836464721332
DAB1	0.0241261189739987	0.470128645032531	0.959072028180267	296.060384076023	0.0766825069969197	0.730781693658425	0.104932167379609	0.916429633982747	0.963740323350444	0.336085984258457	0.344571587915984
OMA1	-0.130259121916119	0.0838408885970002	0.120268707571032	233.640087564094	-0.145086493657592	0.137652371221798	-1.05400649745303	0.29187994239134	0.550765418906967	-0.279362936044534	-0.281852480439235
MYSM1	0.0423151605013635	0.0469978970177415	0.367927184175402	874.725779137522	0.106991201260179	0.0746582133065457	1.43308011967651	0.151834942101598	0.379743886122142	0.408595674335182	0.430183623461489
JUN	-0.314329686929877	0.146503855272663	0.0319098029692292	203.307311433522	-0.41359441650017	0.220447927388393	-1.87615470646491	0.0606340394943929	0.215528468591058	-1.01315089300287	-1.04029854330756
LINC01135	0.0235878648724962	0.0671943877500018	0.725558931668778	1028.27192655127	0.0902181736713011	0.106504097252748	0.847086412621306	0.396946957957179	0.646298682962151	0.333940261625202	0.38280536883686
ENSG00000231740	0.194768035799126	0.112093458111151	0.0822900615750214	19.3940752982364	0.316489357133987	0.210387507849462	1.50431629885765	0.132499944347341	0.349903699187209	1.01634131736511	1.02194661435774
LINC02777	0.219191316456933	0.125415161276839	0.080511514404069	28.1861893414468	0.373190731945719	0.203750142835894	1.83160967031222	0.067009595041001	0.230045204107738	1.11370348504668	1.18210924207429
LINC01358	0.0977352646284353	0.104862061630291	0.351317683702751	169.150611830779	0.213791182371366	0.174290637907587	1.22663606570035	0.219959407439159	0.470427436774081	0.629525104191511	0.731858241963088
FGGY	-0.00464194231067074	0.0568256859786352	0.934895301435754	469.425738962743	0.0429706915363599	0.0957377770639134	0.448837364457221	0.653548982645934	0.825499434494757	0.221403569315297	0.249346860699292
CYP2J2	-0.0133431599006536	0.0600035148616832	0.824023550705196	664.619233758459	0.0275492783090103	0.100026057899795	0.275421014158219	0.782992801196589	0.897703754432061	0.186716607399761	0.205786469548353
LINC01748	-0.153419111725844	0.238868817890828	0.52069561728876	18.1473940983835	-0.211794138675388	0.404908327595709	-0.523066887591551	0.600927707291231	0.792956550388103	-0.37168905893324	-0.470279511535177
NFIA	0.0130223362308788	0.0270727172989233	0.630507068629561	5626.76109565861	0.0760625499751475	0.0474609455837544	1.60263452486255	0.109015366743593	0.309775693798519	0.291821318406129	0.342820414403736
TM2D1	-0.0484075747085165	0.0303820202968911	0.11109363166607	449.223384327687	-0.0266246792886661	0.0542533773665554	-0.490746946660669	0.623605437661948	0.808060293825349	0.0469340989803518	0.0527629594225739
PATJ-DT	-0.0706785042715127	0.173354262741412	0.683485587694225	23.734034366534	-0.0219275310301838	0.279003258948066	-0.0785923831601744	0.937356846157155	0.97277671842746	-0.0418478303975061	0.0660308494931524
PATJ	0.0525349453559674	0.0822117657782301	0.522810057358232	192.029035904744	0.100180788045588	0.131407767337816	0.762365802837586	0.445841710384427	0.685504588185879	0.449336327510516	0.410946458932304
KANK4	-0.175160251619319	0.0966296704297552	0.069878666600131	304.286132549798	-0.29868397518955	0.153954851555671	-1.94007510754894	0.0523705627000821	0.196571921264155	-0.458359008705961	-0.71571455758436
USP1	0.0807269569119606	0.0503605868591773	0.108939317922283	141.3405889796	0.141826844155593	0.087242598276125	1.62566047960547	0.104021901629801	0.301100131243579	0.561722349472647	0.528582791433169
DOCK7	-0.241829456128894	0.102994894131299	0.0188757785563291	218.343956051734	-0.364093301795822	0.168447998139759	-2.16145816997919	0.0306599648398112	0.142174720678016	-0.724132405802129	-0.900474268635719
ATG4C	-0.00031401448903646	0.0344264490247991	0.992722344429288	3457.32092956843	0.0526641925977731	0.0618347389487501	0.85169264871357	0.394384701826705	0.644077607964717	0.238656633724931	0.276727794705284
ALG6	-0.0145424612860588	0.0460950330412706	0.752390642014995	148.346974266952	0.0209807336200287	0.0752135198449229	0.278948966399755	0.780283989608705	0.896663204612229	0.181935653349297	0.18723250359684
ITGB3BP	0.118741843627572	0.099836438823445	0.234296549752225	489.352675029483	0.215700279342958	0.157910312351479	1.3659670235016	0.171949314029554	0.408267088067647	0.713266764273382	0.737250809401727
EFCAB7	-0.137354085142699	0.0962439372919265	0.15353801031317	146.468523088164	-0.159121790274255	0.15398097455916	-1.03338604480074	0.30142327454225	0.559560921341282	-0.307646646535333	-0.321497550675535
DLEU2L	-0.161160671224858	0.125187131887172	0.197969493150575	28.6392987731774	-0.194383797986927	0.227867392511048	-0.853056665303713	0.393627881141827	0.643383024203959	-0.402550392618115	-0.421101058219663
PGM1	-0.0260913458298266	0.152668540369421	0.864300891274846	45.5377147590552	-0.00399276138520154	0.249187474646423	-0.0160231223132982	0.987215945123368	0.993566801254556	0.135896611779095	0.116690641136105
ROR1	0.336433975304175	0.244103560838051	0.168128336771563	871.514909359048	0.566800269698717	0.382508209577443	1.48179896668064	0.138393794141158	0.358714195960665	1.58108538881522	1.72899214254129
ROR1-AS1	0.657242659731138	0.195663752929214	0.000782133300983925	26.4929851935437	1.02678395275051	0.316878070526399	3.24031243640438	0.00119398794353089	0.0155305498482018	2.85997291275233	3.02829389014314
JAK1	0.083427945625903	0.0494378930999326	0.0915014168869647	1796.34509873886	0.16861162810317	0.0787239266538882	2.14180917123806	0.0322088411223266	0.146532380688933	0.572489703775183	0.604240946003637
LINC01359	0.498378608350864	0.110385445987315	6.33483878658379e-06	38.1905506249401	0.770344712662109	0.190263043058761	4.04884049092073	5.14720092345967e-05	0.00166125624483102	2.22666944194623	2.30393786388158
AK4	-0.285832382045527	0.306829147139118	0.351559545507682	21.5638493616084	-0.382785821876011	0.488510819292793	-0.78357695829575	0.433288380395423	0.675261848504901	-0.899547834695617	-0.953274454603485
DNAJC6	0.0537185594512393	0.0395917062117515	0.174840493134639	9119.14555542812	0.130056466034611	0.0684943757245457	1.89879044314004	0.0575920342465477	0.209252406289214	0.454054744975752	0.495335366739618
ENSG00000229294	0.50835746369115	0.0744301320424914	8.49173219862514e-12	862.409106849507	0.763499608179675	0.126067412592257	6.05628046519112	1.39305035286298e-09	5.79349741036386e-07	2.26644964185154	2.28460270799619
ENSG00000290094	-0.119787125823027	0.0567178378299251	0.0346878824479621	145.07594019471	-0.118611539873916	0.100430861583737	-1.18102680793015	0.237592073834744	0.493421347801188	-0.237616855578865	-0.207069493593732
LEPROT	-0.0654855097754923	0.0522753006906021	0.210313230354742	175.495865447762	-0.0531238323622875	0.0874333902755739	-0.607592044582179	0.543458078447719	0.755042072147084	-0.021146221634335	-0.0220883824121939
LEPR	-0.127801942560027	0.0971139963109929	0.188174307358135	182.458961800028	-0.169804046224212	0.155714473227817	-1.09048338734564	0.275500267291881	0.533056213040092	-0.269567515361971	-0.351671390173548
PDE4B	-0.0336749886231293	0.031072566308501	0.27847430550243	31390.6656649889	0.0123312154670713	0.055345224806776	0.222805409321629	0.823686957800882	0.920058747356858	0.105664805019641	0.16280047597036
PDE4B-AS1	0.978504338996297	0.149831224932531	6.54584605381759e-11	63.3070524072145	1.46253802100986	0.240289424611475	6.08656840963619	1.15356380980599e-09	5.08826509561698e-07	4.14066627760056	4.25915499081883
SGIP1	0.0671665361979515	0.0433728880588232	0.121481889298867	3523.19656160054	0.128315402349164	0.0751154802042765	1.70824178984425	0.0875914872958373	0.271619448035408	0.507664421142365	0.490417437750967
ENSG00000248458	0.657787321563536	0.124065410637824	1.14578713433413e-07	69.62717749131	0.981762616225774	0.201674346580297	4.86805899150333	1.12699691757637e-06	9.70181226645367e-05	2.8621441794793	2.90112350697245
DNAI4	-0.0810775771976443	0.0501396961694298	0.105871011938139	164.583344725623	-0.0974993667667061	0.0842033820250331	-1.15790321507181	0.246903535359328	0.502700034888624	-0.0833032063624599	-0.147434588216487
MIER1	0.0191077818956046	0.0268106112079319	0.47603466487906	760.095206431713	0.0753569205099777	0.0476829052130729	1.580376031478	0.1140207772356	0.318925140938007	0.316080638418356	0.340827244578294
SLC35D1	-0.112837695160545	0.0406037436166721	0.00545269730338264	493.143748411492	-0.119064948277475	0.0620800494010339	-1.91792612000551	0.0551203797100075	0.203173524198245	-0.209913303262039	-0.20835022235179
SERBP1	0.0823804731972316	0.0426511231423484	0.0534217450933423	344.910728058334	0.154803432232124	0.0716529723881096	2.16046071883283	0.0307370213545884	0.142278356490974	0.568314008148088	0.565237360251532
LRRC7	0.0189590900478609	0.12929000534863	0.883416157145792	3766.60031331319	0.108307108764761	0.190792530017996	0.567669545314724	0.570259374635326	0.772893731033274	0.315487885920616	0.433900626875704
LRRC7-AS1	1.20370680532791	0.185376312115619	8.39678103565706e-11	13.6523249985497	1.77495034529366	0.339809158218909	5.22337406854177	1.75691964214104e-07	2.39039240463633e-05	5.03842446973246	5.14161646471547
LRRC40	0.0104352920348299	0.0460488574851137	0.820724306233124	249.879523394113	0.0636529032137687	0.0746881953095785	0.852248510623812	0.394076177217697	0.643768385942989	0.281508198135989	0.307767267263372
SRSF11	0.00893386363136966	0.0438626913258436	0.838605163997729	2250.08336703825	0.0584605448224072	0.0694237203402725	0.84208314587391	0.399741414565976	0.648048661619138	0.275522830075582	0.293100572376911
ANKRD13C	-0.0207060985284573	0.0408510697218264	0.612247465316799	979.423859401337	0.0169943405881957	0.0696171134481476	0.24411153732844	0.807144437310412	0.911607264858035	0.157364626584677	0.175972261932343
HHLA3	-0.0966869384914067	0.0770894778837064	0.209763119786014	86.0638554168303	-0.0924863282244577	0.129710351543244	-0.71302195332979	0.475832172558734	0.707026551167446	-0.14552913223126	-0.133274412586941
CTH	-0.0208515667782071	0.114140056353097	0.855045938165026	41.9874083962323	0.00516621257953285	0.197570451403927	0.0261487107146943	0.97913872479672	0.989333838549289	0.156784724796587	0.142561712909056
ZRANB2	0.0338074082514197	0.0338991632370861	0.318622166638175	1492.9878194733	0.0978080447155284	0.0570712493822109	1.71378839212893	0.0865675960284614	0.269304964263792	0.374679952170004	0.40424424389958
ZRANB2-DT	0.101449531401428	0.0591065474656591	0.0860917860313036	523.079511970645	0.164773574233797	0.10624130132782	1.55093708543129	0.120916761929854	0.330714841535317	0.644331840003664	0.593399713404293
NEGR1	-0.178010707026487	0.0994301569144702	0.073404246620877	2280.11937888769	-0.290096207390165	0.153158093593794	-1.89409648934099	0.0582122036391209	0.21041391511573	-0.46972220438839	-0.691456954280456
ENSG00000286863	-0.488394102247454	0.262437205878704	0.0627450042403946	145.997800349863	-0.736184587804275	0.418131566887931	-1.76065297648668	0.0782971562357095	0.2533778137321	-1.70704984249261	-1.95150906832831
LRRIQ3	-0.0866874521676245	0.106752524202997	0.416767967897918	47.9636229225523	-0.195828235242327	0.171700762153092	-1.14052047752544	0.254069526406587	0.51106115073029	-0.105666687958259	-0.425181115663856
FPGT	-0.0340319010473554	0.0477992781588154	0.476480127847389	573.060147641773	-0.003411169118889	0.0752329316564754	-0.0453414355094508	0.963835160622095	0.983236113076834	0.104241991771003	0.118333446904775
TNNI3K	0.0919798869239861	0.0530374837402557	0.0828749696194098	818.36366064488	0.169178291290296	0.0834679789144918	2.02686459514743	0.0426762621953671	0.173566826631954	0.606581583336041	0.605841582061961
ENSG00000237324	0.755323864313048	0.115096689787147	5.29073735725907e-11	14.7137501473814	1.20894755825874	0.257105456442572	4.7021466404731	2.57440497389822e-06	0.000177597340284656	3.25096865246114	3.54284581819414
CRYZ	-0.0742445867338118	0.123313082928843	0.54711956021015	65.810873000759	-0.058400422532738	0.199742391906231	-0.292378708272172	0.769997085691888	0.891071585054113	-0.0560638369825881	-0.0369930042117307
TYW3	0.0941697081716794	0.063553535154659	0.13840993762129	174.496702194111	0.173539673448159	0.102574132820525	1.69184636200438	0.0906752712301687	0.277395377268908	0.615311194500806	0.618161043965642
ACADM	0.0137584709737534	0.0484893992292187	0.776608234274172	261.350361068374	0.0573187503584602	0.0764467963474815	0.74978616628908	0.453383501749635	0.691128543726636	0.294755882164216	0.289875380708011
RABGGTB	0.0407956957107308	0.0617287640199763	0.508685219528577	119.129875879139	0.111687147752385	0.0993215534020555	1.12450061368123	0.260800710316404	0.518892173232037	0.40253840513353	0.443448118939867
MSH4	-0.146591125484713	0.105077193168402	0.162991616560871	101.623847359909	-0.166394844123262	0.165559819634787	-1.00504364217307	0.314875835665442	0.572187751264535	-0.344469638632963	-0.342041521961041
ST6GALNAC3	0.0390634085110128	0.0516966917174686	0.449872950804689	4653.39277680766	0.0699815613547262	0.0897652350052936	0.779606507470283	0.4356225243744	0.677278272866575	0.395632730209073	0.325643633068275
PIGK	-0.00956700611559237	0.0355147953010002	0.787636613150466	635.563168802645	0.0333819558085555	0.0630398714011205	0.529537181257038	0.596432858775559	0.790679205542435	0.201770052641772	0.222261854105643
ENSG00000289212	0.200623711109644	0.114845358728004	0.080654151146614	45.9322383357644	0.336438361719152	0.187885120634293	1.79065995531391	0.0733478794860827	0.243034767539135	1.03968466953222	1.07829595342224
ENSG00000287870	-0.286245580725205	0.120226241982854	0.0172708202166667	41.9749805337004	-0.351868981314756	0.201936035014198	-1.74247742009006	0.0814249391700792	0.258555898857014	-0.901195030242371	-0.865944606933556
ENSG00000233099	0.386286505138557	0.120031007628772	0.00128987657446872	15.3413255423206	0.583172362187565	0.224201423868927	2.60110909254751	0.0092922899133572	0.0639822951650082	1.77981996657697	1.7752378881328
ENSG00000287647	0.329298181604845	0.125147203857811	0.00850622269311298	14.7087948672107	0.545752766036618	0.237030065015779	2.3024622045321	0.0213091204996847	0.111573941724248	1.55263890971892	1.66953990695461
ZZZ3	0.0566256812379152	0.0221262700233087	0.0104911577219976	2315.93001205589	0.1353850162454	0.0449443838938806	3.01227883254693	0.00259294305158898	0.0268045498013963	0.465643838301534	0.510386758465361
USP33	0.018716757449122	0.0174420157743583	0.283233187480089	1306.44051220223	0.0754688303495174	0.0329043093087263	2.2935850025426	0.0218143476635719	0.113160956732342	0.314521839325824	0.341143352856577
MIGA1	0.109969165158892	0.0191465377414064	9.27100163731893e-09	1357.17376405602	0.20399787607942	0.0387829499146846	5.25998864264265	1.44064299515229e-07	2.06429651213658e-05	0.67829492719501	0.704195391195198
NEXN	0.0519644057706635	0.144101386156954	0.718390987269806	68.9498928198956	0.120593724832591	0.222499598063755	0.541995248000567	0.587821779493385	0.785448135208353	0.447061900436135	0.468606253003853
FUBP1	0.0453253437600533	0.0289277858750782	0.117151030333526	970.428869460245	0.114736888080716	0.0511954455134431	2.24115420678561	0.0250160879524365	0.124066158853719	0.420595616983801	0.452062626550318
DNAJB4	-0.0688162904512533	0.0672631372279845	0.306264961576668	272.748988136426	-0.0640218745817663	0.106285437012625	-0.602357918273993	0.546935915262716	0.75777643085514	-0.0344242096003104	-0.0528717467421264
GIPC2	-0.218309681007482	0.0809627953236325	0.00700892819632566	299.710086801612	-0.275603009221417	0.126803812898571	-2.1734599529895	0.0297457167650073	0.139087264128316	-0.63037201704486	-0.650518463627791
LINC01725	0.0525562840421963	0.121519638963402	0.665383791534334	335.18279288236	0.139059994677073	0.18214044555143	0.763476745958698	0.445179125430085	0.685179356452217	0.449421393099199	0.520767356896578
ENSG00000237076	0.236251162092549	0.188794652437377	0.210801066651183	13.8383428242699	0.381871038177931	0.305184608803656	1.25127882325026	0.210832768845805	0.459619856720015	1.18171169306217	1.20662823584034
TTLL7	-0.00388043866051751	0.0410262879188444	0.924645099389296	14322.9006505805	0.0614478604722156	0.078028375131321	0.787506600884607	0.430985365854629	0.673981842004725	0.224439264933554	0.30153875091986
TTLL7-IT1	0.00214026981883299	0.0644260530963682	0.973498699487718	242.823643039306	0.0635815604958579	0.11112344109898	0.572170550759171	0.567206436497649	0.77062669410464	0.248440513444819	0.307565747684579
PRKACB-DT	0.010788166298395	0.107462905920073	0.920034965785573	143.334201051753	0.0673202250388271	0.164336586649619	0.409648431985266	0.682063863529071	0.84243713173773	0.282914913462284	0.318126238313613
PRKACB	-0.0327627798440706	0.0311967629600279	0.293627062704095	4140.54250364507	-0.00612696794391936	0.0532486412176672	-0.11506336694816	0.908394895939644	0.960455880387699	0.109301278978718	0.110662213577354
SAMD13	-0.0186472647233587	0.0708596708182086	0.792429068082253	159.767443049129	0.0227583044827709	0.115819537213957	0.196497974609662	0.844220417794234	0.929325599441342	0.165572062963476	0.19225355328522
RPF1	-0.071110521856148	0.0814828229165249	0.382823524473769	80.2037181384898	-0.0659087741274169	0.144553964788943	-0.455945806976981	0.648428948724288	0.823175630353282	-0.0435700465529021	-0.0582016137951211
GNG5	-0.233434753104168	0.122312814951369	0.0563258358694642	58.2807941974445	-0.315364679303433	0.207189414909163	-1.52210806445733	0.127982005651991	0.342257224741939	-0.690667348630578	-0.762832028931616
SPATA1	0.171071194008883	0.110890761020662	0.122903544721993	85.4554470651128	0.270432814701127	0.180060013866488	1.5019037758247	0.133121961358244	0.350223077555643	0.921875061327225	0.891852116930155
CTBS	0.0123768287281079	0.129304647505286	0.92374425912123	180.792227222613	0.0412392006462228	0.200190339272172	0.205999953824722	0.836790947374266	0.925460588849697	0.289248035537007	0.244455971690826
ENSG00000289881	0.0412533815414346	0.148415661993511	0.781044284525823	12.6527086704439	0.0965417590347718	0.260579549170643	0.370488625611792	0.711018450021156	0.858744155203116	0.404362946447975	0.400667405723377
SSX2IP	-0.485662888266458	0.235261602829985	0.0389843024959556	113.671232722997	-0.668396665306952	0.383567352430784	-1.74257965666556	0.0814070660968745	0.258555898857014	-1.69616199669836	-1.76003061069539
C1orf52	0.184003266445832	0.0704520752053493	0.00900798787621507	494.713307541985	0.311513066827421	0.109953617892268	2.83313157674031	0.00460944085090572	0.0401766592968765	0.97342811117002	1.00789024033813
BCL10	0.0160222542911355	0.0762027069800894	0.833466052245672	46.050154639115	0.0501123798111232	0.127035532579966	0.394475299889646	0.693230159710792	0.848596266483078	0.30378033936265	0.269519767691697
BCL10-AS1	0.000353778781807062	0.0976725388417967	0.997109996176274	43.164356043431	0.0130272361476046	0.171651390364022	0.0758935661399406	0.939503775574753	0.973593274429576	0.241318757676396	0.164766504157673
ZNHIT6	-0.0139428523839481	0.0378807534176835	0.712819396537781	461.923059055983	0.0299108553505778	0.0624116325549356	0.47925128900049	0.631759870887809	0.812700120620218	0.184325963778458	0.212457143509759
ODF2L	-0.114979802206129	0.0774120031184139	0.137465213397908	426.826546847806	-0.130732287031809	0.122551884825699	-1.06675052136281	0.286084506767534	0.543926422638395	-0.218452704183895	-0.241306594918733
CLCA4	-0.00468030497768494	0.116915968064424	0.968068126225498	254.137676526866	0.0478437090411419	0.182791333984173	0.261739481836072	0.793522299216699	0.90427842912217	0.221250638492003	0.263111523215255
CLCA4-AS1	0.153976827675995	0.11389151442567	0.176387954840188	77.6721085742429	0.21821931289998	0.193941119763154	1.1251833193831	0.260511360091877	0.518741909370363	0.853729238305659	0.744366245934588
SH3GLB1	0.0193237187709684	0.024852352526306	0.436839755998298	648.534689332265	0.0657229611472566	0.0446851582778702	1.47080067924488	0.141345028711644	0.363308888915183	0.316941459802771	0.313614496175435
SELENOF	0.00748958159136233	0.0410025094472903	0.855063593232263	512.597175714397	0.0532374913638692	0.0601495707309532	0.885085142203235	0.37611071225415	0.628536243205563	0.269765273090144	0.278347174079232
HS2ST1	-0.022721329607115	0.0977526084171416	0.816198561728322	349.37873096734	-0.019562417870486	0.157959079078794	-0.123844846301793	0.901438122900215	0.956923374922369	0.14933101025989	0.0727115118185712
LMO4	-0.490742124975651	0.311409614595861	0.115054984665276	80.9525615514678	-0.734940745851826	0.488817073960587	-1.50350874591398	0.132707903330105	0.349968335409162	-1.71641011582304	-1.94799562626046
PKN2-AS1	-0.220697379272142	0.143205242306346	0.123286026216622	141.933126071364	-0.337964816200775	0.219634170125363	-1.53876246126853	0.123862297324144	0.335805475852159	-0.639890454885953	-0.826669939815621
ENSG00000286758	-0.0643382588328083	0.106914781911321	0.54732630989974	41.1745650737788	-0.0579663926697979	0.168810545664633	-0.343381347661517	0.731311589860429	0.869581679420871	-0.0165727640297054	-0.0357670134207357
PKN2	-0.0120552191239502	0.0148885103620063	0.418112915967562	1367.83929900793	0.02689122125023	0.0316325848617738	0.850111407832703	0.395263149790771	0.644762028854866	0.191850917880907	0.203927676034587
GTF2B	0.0475543375710371	0.0415237886405383	0.252113404402048	218.505019487016	0.113682011928465	0.0754317277202089	1.50708482178924	0.131788916793556	0.348800605342475	0.429481387582226	0.449082950360437
KYAT3	0.100350639396049	0.0419218473525638	0.0166768759987417	351.211533810688	0.192524302985059	0.0780998841734965	2.46510356606128	0.0136973654150583	0.0831438077487861	0.63995116284605	0.671786342522353
RBMXL1	-0.0593670101710533	0.0462544953779948	0.199321763538238	82.9111836588009	-0.0554321299121502	0.0877573858181018	-0.631652018749128	0.527614287368666	0.744041082695459	0.00324486622947443	-0.0286085594337424
ENSG00000286548	0.244582298045728	0.150184577254004	0.103409438091018	14.1463996294116	0.398763705847836	0.27061423972351	1.47355034330514	0.140602699615694	0.362131992146038	1.2149233433321	1.25434443411839
LRRC8B	0.116812651400795	0.0422107208399604	0.0056510706288702	1704.05287652911	0.217791576056847	0.0676278672224924	3.22044129146233	0.00127993405500695	0.0164147313697632	0.705576137460993	0.743158030842893
LRRC8C-DT	0.11130833103304	0.0751897802438696	0.138775822625286	652.361112703283	0.206178402192904	0.116338359777162	1.77223060895671	0.0763562845646733	0.249762264746828	0.683633443924972	0.710354656174219
LRRC8C	0.0360420174041126	0.0439745014172431	0.412437481665061	490.771462176141	0.102638950617161	0.0771381374872897	1.33058632163725	0.183325165694764	0.422495426195849	0.383588108042902	0.417889955066654
LRRC8D	0.0014235063290139	0.027006437179817	0.957963059020172	2711.43679778657	0.0511121429650398	0.0553932976199579	0.922713489919118	0.356156533954373	0.610338416322093	0.245583172203012	0.272343767891994
ZNF326	0.0740095930570346	0.0385684774365107	0.0549952128175479	694.18410324463	0.154553529846653	0.0624938728620714	2.47309892583813	0.0133947059289974	0.0819259524497922	0.534943919695547	0.564531468677254
LINC02609	-0.193158117357603	0.0954646834879257	0.0430374529923397	139.714859498989	-0.282801947656933	0.15703508235864	-1.80088387517806	0.0717211850362711	0.240055899018754	-0.530106586210917	-0.670853083386663
LINC01763	-0.0754230020139834	0.099998093033457	0.450702479392184	19.8826805103155	-0.0817132229003311	0.178935026876184	-0.456664211176907	0.647912418469772	0.822806941480196	-0.0607615296355171	-0.10284395365877
ZNF644	0.0526726301029999	0.0287883666862159	0.067302317996864	2720.21600174965	0.123559179220038	0.0543122886805401	2.2749764781006	0.0229073409114002	0.116996229581173	0.449885200760413	0.47698268071207
CDC7	-0.412684200336983	0.252036216242764	0.101546835493024	14.7359202959891	-0.518219109940611	0.401069126107493	-1.29209424562319	0.196324508454868	0.44100301621436	-1.40523616445969	-1.33582869369806
BTBD8	-0.183550708398285	0.0816383226871472	0.0245545164040285	950.693611868208	-0.220301415249625	0.127108231984402	-1.73317976192651	0.0830637229606479	0.262044982968182	-0.491807138434492	-0.49430975375356
ENSG00000273487	-0.1476858073137	0.222687875026713	0.507204747294452	13.8611905890502	-0.163142087473692	0.35401510207444	-0.460833694714492	0.64491792542286	0.820755575389926	-0.348833532136262	-0.332853560398429
GLMN	-0.105945463700205	0.0636618962073334	0.0960745516600462	227.49590725965	-0.121082773868941	0.103477623989614	-1.17013484848758	0.24194670643904	0.497851383262199	-0.182437772658933	-0.214049912175467
RPAP2	0.0427148695429115	0.0246763911105262	0.0834515004303792	891.851374965028	0.10473162107877	0.0475312566356291	2.20342630285654	0.027564716007366	0.131379176883831	0.410189094124779	0.423801056890708
EVI5	-0.0283381570654494	0.0261049249865975	0.277678881516365	1782.01901681008	0.0162503440604054	0.0442618427856082	0.367141154495475	0.713513730657852	0.859993648360628	0.126939812922442	0.173870717846357
RPL5	0.0185483197542756	0.0649471702751539	0.7751914865187	358.418261705847	0.0529364085692456	0.096439292606543	0.548909133803145	0.583067809645537	0.782411678161048	0.313850371011665	0.277496714778955
DIPK1A	0.0615417560964935	0.0300969852660064	0.0408764128957751	1672.56841198969	0.14248938375317	0.0551814761688551	2.58219594048469	0.0098173828663715	0.0663117517414866	0.485241520997085	0.530454246636268
MTF2	0.0358260504081187	0.0601696106198765	0.55156430536977	605.251305147137	0.099008251142304	0.0880848948407748	1.12400941524963	0.261009031734247	0.519092637333798	0.382727166584125	0.407634430041502
TMED5	0.00722180213377643	0.0353014576003093	0.837904046741723	290.956881729582	0.0289987503730604	0.0635342259697675	0.456427223759039	0.648082792926273	0.822877306808869	0.268697783885215	0.209880748661528
CCDC18	0.101407101487238	0.0871900448392515	0.244805867235735	163.531461377017	0.151082703744567	0.146161675000719	1.03366839319421	0.301291213911948	0.559560921341282	0.644162695306114	0.554727533046008
CCDC18-AS1	-0.112808607888103	0.0401688382818875	0.00497943384605428	1618.04873550827	-0.119163977071879	0.0674650192557062	-1.76630761224899	0.0773442551929936	0.25135587822934	-0.209797348328032	-0.208629945938458
DR1	0.016612640834328	0.0509607423791607	0.744432686773258	132.806865930079	0.0548635614150029	0.084106259731314	0.652312462714074	0.514199621908586	0.735379902685648	0.306133885326463	0.282940284089448
BCAR3	0.201304884484499	0.226339000844607	0.373790572868657	56.0570548252051	0.287044856298732	0.34098414277831	0.841812918219347	0.399892679854192	0.64812803117221	1.04240013258864	0.938775639381652
DNTTIP2	-0.169049816447578	0.0911339122928649	0.0636018534200481	74.6772065973327	-0.214370312926561	0.144089272040347	-1.48776039944551	0.136814092607556	0.356637881804368	-0.434000069293441	-0.477556351627565
GCLM	-0.0510242770595807	0.158470875214504	0.747468684286957	95.7270681787913	-0.0554601203332696	0.239662636451994	-0.231409122232445	0.816996978962699	0.916487218271186	0.0365027479818259	-0.0286876231145132
ARHGAP29	-0.634826122929288	0.150246316164451	2.38690648770805e-05	14.9138043101692	-0.871590601343046	0.30840540792045	-2.82611970788743	0.00471156527420394	0.0408203787856509	-2.29079365444523	-2.3339862659095
ABCD3	-0.0943931392594187	0.026072553380107	0.000294144999908549	720.883863593202	-0.0968063172165344	0.0505534729634997	-1.91492911449288	0.0555015442510806	0.204268136060361	-0.136385018114007	-0.145476952489632
SLC44A3	0.099258276602503	0.144659982024361	0.492619265080249	23.4167560040063	0.165313506700547	0.244997648313368	0.674755483730606	0.499831127352649	0.725378054810086	0.635596514059735	0.594924844019757
CNN3	-0.112951769535481	0.0699576812466785	0.106403238967167	251.784556924751	-0.113000543551845	0.119584596254836	-0.944942301022112	0.344688333947643	0.59922171132711	-0.210368054962942	-0.191220285033364
CNN3-DT	0.122418980192023	0.0773119288957394	0.113320683206095	106.213198387421	0.223070596104418	0.132637837330683	1.68180212067447	0.0926072173792166	0.28106560804251	0.727925482395336	0.758069516241522
ALG14	0.0864709983076246	0.0405164306775973	0.0328247326135974	406.937177337118	0.166345629075551	0.0649630528808861	2.56061902417912	0.0104485865602441	0.0691002389690654	0.584620678709009	0.597840248315588
TLCD4	-0.0726023011260686	0.0822182470814445	0.377212687159427	179.554217989582	-0.071563278117942	0.134134189899387	-0.533520038191761	0.593673643755566	0.789035204392442	-0.0495169488326123	-0.074173717127064
RWDD3-DT	0.125406557816454	0.0694022195332699	0.0707695874500611	94.96902010983	0.216768478499776	0.116112348156145	1.86688566670163	0.0619175558836739	0.217977172962125	0.73983530883131	0.740268118672423
RWDD3	-0.0987673502737819	0.0727991444400234	0.174873273283877	201.668978318059	-0.0959655156998321	0.114966346972208	-0.834727015576402	0.403871427164759	0.651403697932808	-0.153822588120348	-0.143101966331885
ENSG00000228852	0.563581303273712	0.159733221637752	0.000418291509542763	17.2204661833153	0.817477834655565	0.270287649980012	3.02447349968087	0.00249066290571956	0.0261662657447287	2.48659667307108	2.4370733424484
PTBP2	-0.00726638515360298	0.0285833965904418	0.799327922624724	5517.20760356843	0.0412873620677661	0.05027419221231	0.821243668986421	0.411507486986117	0.657725154339511	0.210941361239143	0.244592011775472
DPYD	-0.00353041806771711	0.0486836995151844	0.942190113668864	16234.0056115678	0.0497216190269817	0.0801796852345448	0.620127391140711	0.535173920009714	0.749745292786822	0.225834604246307	0.268415997735421
DPYD-AS1	0.517983030209575	0.0740073416256243	2.57655538939047e-12	708.494904149321	0.772835428809029	0.119235996619543	6.48156136334386	9.07782331059984e-11	6.95456821626796e-08	2.30482147381497	2.31097331309796
DPYD-IT1	-0.453790968639888	0.109482617336226	3.40009900180681e-05	11.6912930720219	-0.579542192560097	0.213575652648119	-2.7135218147498	0.00665721849015217	0.0514344333028954	-1.56910620814589	-1.50904611716666
SNX7	-0.309439997983067	0.162108804397863	0.0562825537175875	39.3859882601613	-0.464763653950684	0.254010061635545	-1.82970568550757	0.0672939602815706	0.230532098342796	-0.993658396404219	-1.18483471294256
AGL	0.00788026195670813	0.0485575567538346	0.871079823194681	277.299264054214	0.0458819524043401	0.0845174425501665	0.542869625723782	0.587219570463672	0.785368320358408	0.271322700520702	0.257570209641575
SLC35A3	0.0346536568976387	0.0359232038030713	0.334715427608888	419.467202329663	0.0954634328000309	0.0608439862349544	1.56898715398742	0.11665093230176	0.323718178294499	0.378053479410176	0.397621490807464
ENSG00000288826	0.197447577090102	0.086853952709799	0.0230063836411198	114.677493431844	0.32158560028397	0.142958888910206	2.24949705985727	0.0244808896697466	0.121993779538799	1.02702317260548	1.03634181548107
MFSD14A	0.0376651007664366	0.0312293341742333	0.227786331959207	599.498830345607	0.0952501456838642	0.0604949386257721	1.57451429570152	0.115368599191259	0.321275173106556	0.390058447416955	0.397019025257083
ENSG00000241073	0.18470536758401	0.0834912332572984	0.0269478352105218	37.2343486265476	0.334859220008961	0.154174451407509	2.17195013150312	0.0298594245766443	0.139261065087355	0.976227001691836	1.07383540045186
SASS6	0.0421002640730124	0.0467622080181323	0.36795779732738	139.542417119905	0.113147306616424	0.0863944113237539	1.30966002178563	0.190310873631165	0.432567938253473	0.40773900063993	0.447572584727949
TRMT13	-0.0289586632579013	0.0279994245415442	0.301014991225078	733.957026147707	0.00677189857677608	0.0488940849743229	0.138501386830992	0.889844173647411	0.951205977205825	0.124466196506883	0.147097244709829
LRRC39	0.421445451451809	0.0925325284268954	5.24939942369584e-06	99.9496375857913	0.645380007594058	0.150178225922376	4.29742729766726	1.72791907016509e-05	0.000750793730905164	1.91997932004057	1.95095390887206
DBT	0.0376173144410211	0.0402703883522626	0.35024277410345	292.062246894747	0.0975512889566851	0.0671229328333191	1.45332280398007	0.146134148667323	0.370902993548657	0.389867949658149	0.403518993812536
ENSG00000285530	0.2284037306188	0.0727011639022342	0.00167982007751495	76.1476287045005	0.370599952013575	0.123150726637243	3.0093200595172	0.00261833126129434	0.0269727033541404	1.15042830612813	1.17479114576454
RTCA-AS1	0.0206584924799092	0.0779638367234372	0.791028475268758	164.855926153744	0.0733317618858195	0.128285349113772	0.571630060583019	0.567572625690712	0.770886175193991	0.322262467389248	0.33510684136294
RTCA	0.0311074749444815	0.0714264161605054	0.663186628572405	297.862325960708	0.0962747753850094	0.11101543381855	0.867219737594022	0.385821623729092	0.637399754130498	0.363916805193876	0.399913265227749
CDC14A	0.123776589359198	0.258222816550056	0.631696592683688	36.4515585787922	0.22948293574648	0.389709244735175	0.588856792202669	0.555957344562804	0.763153665684449	0.733337522376063	0.776182254606222
EXTL2	-0.226430702108571	0.107453793603336	0.0350969666761776	140.882000365273	-0.288229903923093	0.181956407855235	-1.58406020057512	0.113180020206582	0.317611022580878	-0.662746055130407	-0.686185264336512
ENSG00000273204	0.0979301689321679	0.136396744609948	0.472769463902349	16.9116154819981	0.176473426941312	0.234225544172205	0.753433736550812	0.451189316241323	0.689213106014136	0.630302080297536	0.626447927133751
SLC30A7	-0.0708521005732146	0.0401254857731418	0.0774356081608196	498.370535958445	-0.0550703896278093	0.062174844094396	-0.885734261660544	0.375760741274121	0.628256744032986	-0.0425398632358464	-0.027586762789775
DPH5	0.0624374685680155	0.0384773521244635	0.104652054659663	227.309785546203	0.13408669679042	0.0664875998748183	2.01671735846799	0.0437250173954773	0.175623993710973	0.48881223326415	0.506719435473362
DPH5-DT	-0.0170508398370473	0.0663580331099578	0.797215705321567	68.9532331755221	0.00959439148726646	0.115957675531738	0.0827404606316071	0.934057912222159	0.971766156548057	0.17193612967711	0.155069853535566
ENSG00000233359	-0.461869529456982	0.494512528926005	0.3503092886064	178.124992168361	-0.724521039733412	0.746483399966955	-0.970578903382828	0.331758015683516	0.588480340761547	-1.6013109804662	-1.91856340318826
RNPC3-DT	-0.176985671356813	0.126294400277544	0.161102304504795	22.8741706225891	-0.255694702015784	0.230348028926553	-1.11003642274409	0.266983331647787	0.524732826171064	-0.465635951761287	-0.594284081198269
RNPC3	0.0287276021280348	0.03001382592245	0.338493758386648	903.05124552809	0.0869572376282577	0.0507324884106948	1.71403454378805	0.0865223818717808	0.269264160418395	0.354429563104569	0.373594303193327
AMY2B	0.0834927954801051	0.0670422299250954	0.212993508886165	317.376650678079	0.164716701128054	0.104400377483919	1.57774047467814	0.114625243792033	0.319816953926937	0.572748224424699	0.593239065693504
PRMT6	-0.152347407791716	0.0995020611663457	0.125745171714058	28.8297254211107	-0.217475853655311	0.180738842926289	-1.20326018543786	0.228875651115514	0.482268960283355	-0.367416765640562	-0.486328476911105
SLC25A24	-0.188975207075459	0.108847421657422	0.0825377117694019	97.8049858123242	-0.234997883687425	0.175311064222049	-1.34046236459883	0.180095072085436	0.417708879135403	-0.513431626855816	-0.53582241567696
EEIG2	-0.542016673251912	0.133409277388537	4.84852958263837e-05	23.6111564816936	-0.796131239879544	0.242678724301732	-3.28059759738016	0.00103587418903131	0.0141313820951637	-1.92081349786724	-2.12083853081602
HENMT1	-0.455084837246751	0.191800386618756	0.0176585851137762	17.5463717272804	-0.617768948455555	0.321342929146887	-1.92246006500168	0.0545478939325258	0.201471490505416	-1.57426414962085	-1.61702405762445
ENSG00000285923	-0.106181603113806	0.124761700844142	0.394727520120281	11.1140841652411	-0.102453310929794	0.21666706403024	-0.472860567841057	0.636312659046073	0.815673543491521	-0.183379130435775	-0.161427841772608
ENSG00000290126	0.215153030749092	0.121523827251163	0.0766506030623288	13.6974053824035	0.337919167164791	0.213269580975871	1.58446959767329	0.113086894840498	0.317533341299825	1.09760506421036	1.0824787389737
PRPF38B	-0.072904228195974	0.0469051620980939	0.120115238456332	517.086771192876	-0.0584063620517605	0.070300899058493	-0.830805335834527	0.406083607855345	0.653052313681403	-0.0507205657594127	-0.0370097813882485
FNDC7	0.211291730051858	0.154879802092142	0.172495071965442	15.0542480022357	0.327577415024173	0.263901813502048	1.24128519875302	0.214500410532725	0.463929042369643	1.0822121851283	1.05326671010254
STXBP3	0.0612810545805107	0.0205498942123426	0.00286314194078618	1856.66085119131	0.128492961056255	0.0352714925771378	3.6429691988578	0.000269511098805532	0.00538874114589743	0.484202247646809	0.490918982364233
AKNAD1	0.0947655518156442	0.0778857437235833	0.223708764764622	42.8532078851837	0.157610658387965	0.142024550247897	1.10974235167697	0.267110067229887	0.524732826171064	0.617686494919636	0.573166845545443
GPSM2	0.0276488763742416	0.0345410020067754	0.423441212757172	1314.67792831959	0.0795243070111938	0.0645133248148126	1.23268033758097	0.217695050498211	0.46819875222399	0.350129277684491	0.352598732923355
CLCC1	0.0770588166237993	0.0300844234061211	0.0104245517842909	397.961231534556	0.148021691385876	0.0494486060149422	2.99344518106632	0.00275847058348416	0.0278448667220496	0.547099494549127	0.546081185678442
WDR47	-0.277829840877982	0.0880082587452381	0.00159477340162893	217.586646612088	-0.36997110327157	0.141269328542214	-2.61890607883094	0.00882122308872263	0.0620597985884227	-0.867646110846567	-0.917077113499319
TAF13	-0.189825246013782	0.0660410353490108	0.00404856225273105	97.3667253962045	-0.260473616775273	0.0921077914862113	-2.8279216402042	0.0046851272965226	0.0406901628449779	-0.516820263902924	-0.607782934586828
TMEM167B-DT	0.113813438792919	0.101346586488958	0.261432372830058	14.9366781785373	0.176762778603298	0.194583613303231	0.908415542308991	0.363658717227244	0.617436259168902	0.69361992875455	0.627265249864843
TMEM167B	0.0440102980809566	0.0598493608087163	0.462125646136016	118.771509428957	0.0993375067255512	0.0950943599516369	1.04462038312338	0.296198455125569	0.554244081862422	0.415353254186148	0.408564468150424
ELAPOR1	0.0107112607728807	0.178460533932506	0.952139440049369	87.8564469090476	0.0520525740791844	0.253530374347868	0.205310997599693	0.837329152238382	0.925460588849697	0.282608333491489	0.275000174706254
SARS1	0.0254195358669564	0.0651914465814937	0.69659471724335	270.682153534587	0.0784357335904848	0.105974737866029	0.740136141592928	0.459217390690113	0.695998369313337	0.341242124998873	0.349523873096727
CELSR2	-0.158253663889667	0.093875527001416	0.0918378160464672	369.010406298914	-0.196025939544084	0.139465382095391	-1.40555266546365	0.159857000168622	0.391583707496617	-0.390961755547363	-0.425739564918136
PSRC1	-0.0948556310478034	0.100694006106306	0.346183094894542	523.609595434791	-0.0861848545841632	0.154255947870942	-0.558713331794956	0.57635737925672	0.777161464794888	-0.138228718134613	-0.115474834004108
MYBPHL	0.0941006647236272	0.146442030545347	0.520496908934164	25.8503453602271	0.158806409167224	0.250501131921894	0.633954856606155	0.526110283748191	0.743212469937759	0.615035956302435	0.576544445957005
SORT1	0.100687466395479	0.0369749850675243	0.00646677956103071	5846.07376659394	0.188270862804728	0.0667510834699134	2.8204914889447	0.0047950145454341	0.0412995453984253	0.641293906569045	0.659771780999304
PSMA5	-0.0536456296844873	0.072620078338085	0.460079335113653	155.768290312629	-0.0381567419649367	0.115482240956132	-0.330412205799082	0.741088520050874	0.874405961321532	0.0260528589028537	0.0201886970284765
ATXN7L2	-0.284987147221401	0.134681898157205	0.0343446492452257	15.7646971810616	-0.405731517005149	0.224388285281278	-1.80816710861956	0.0705804960811078	0.237707010864554	-0.896178349005721	-1.01808845318585
CYB561D1	-0.0749239943497479	0.058019138610659	0.19657648749419	64.2190250187238	-0.0870354025687327	0.101458554793506	-0.857841931080843	0.390979752526234	0.641433675953344	-0.0587722609307759	-0.117877350709566
GNAI3	-0.0376186705369541	0.0469914928335138	0.423396754806842	270.460172868451	-0.0110698914766149	0.0745665599236947	-0.148456513052806	0.881982503151473	0.948377401190694	0.0899435174024566	0.0967000896566009
AMPD2	-0.93356455569673	0.137657256118375	1.18684269383947e-11	44.8755735971803	-1.28280214586692	0.21058466365653	-6.09162188543422	1.11772435780262e-09	5.08424867255468e-07	-3.4816992412726	-3.49552285540145
GSTM4	-0.52472932891903	0.17055560638773	0.0020938449978726	18.8713064888289	-0.727716378929823	0.282974369965559	-2.57166887240846	0.0101209641846411	0.0675882539268016	-1.85189837785165	-1.9275891794387
CSF1	-0.0315024063327362	0.0893688634074628	0.724464308663448	222.006730177329	-2.86925878757565e-05	0.147496438732963	-0.000194530716281926	0.999844786945856	0.999913481194358	0.114325693956839	0.127887824222705
AHCYL1	-0.170252526411231	0.0510866103022595	0.000860307431585932	416.672894904883	-0.206241458743401	0.089180476017867	-2.31263016248176	0.0207429817096346	0.109654701964366	-0.43879461146794	-0.454595027486441
STRIP1	0.0507610723673249	0.0787669859909248	0.519286236374067	107.500068826231	0.114335933567019	0.126293513590023	0.90531912777547	0.36529634585173	0.6185255594898	0.442264872950999	0.450930062680009
ENSG00000258634	-0.152799900600521	0.0641717509674867	0.0172606279801219	26.2648570748929	-0.163447728938698	0.133806008462775	-1.22152757425815	0.221886331888125	0.472928652585932	-0.369220605237006	-0.333716896434583
RBM15-AS1	0.0971732454015678	0.0892586291282778	0.276299170755205	39.6179926663879	0.178973842368558	0.153098184254491	1.16901348791345	0.242398197161563	0.498040223469343	0.627284643093216	0.633510773608645
RBM15	-0.0346980895037167	0.052058230340405	0.505075865478209	93.2660115331331	-0.0206206318660725	0.0972580903753943	-0.212019707424663	0.832091659519305	0.923626764647476	0.10158626533095	0.0697224073253851
LAMTOR5-AS1	0.0396222737270126	0.0564109404015665	0.482438264406281	200.134077996302	0.096560087152482	0.0962174025663202	1.00356156554866	0.31558998800191	0.572479530369161	0.397860618003262	0.400719176593189
SLC16A4	0.0128238871001552	0.120008978061393	0.914901846864828	52.0140766332215	0.0663339010364627	0.201173701252583	0.329734456459483	0.741600615966303	0.874405961321532	0.291030211027375	0.315340199270942
SLC16A4-AS1	-0.394681732869859	0.0861835628220493	4.65982616138834e-06	49.3988329533221	-0.510886092615268	0.149240780059968	-3.42323386684245	0.000618808130367206	0.0098119511390251	-1.33347024239647	-1.3151153454271
LAMTOR5	-0.155377268410701	0.086627162817281	0.0728718938928571	114.36981120696	-0.214061276032759	0.133176782552629	-1.60734680572543	0.107978312083049	0.307738213470685	-0.379495151086422	-0.476683424628228
LRIF1	-0.0678602630292639	0.0705918815168786	0.33639930197541	160.059473336256	-0.0539730140194813	0.119125814664553	-0.453075718067189	0.650494219546785	0.82428893339924	-0.030613054847103	-0.0244870396947808
DRAM2	-0.0597995399804166	0.0354514693686264	0.0916418076117493	260.782005649424	-0.0382228069095767	0.0594278687202553	-0.643179836879273	0.520107415053552	0.73884026543992	0.00152060811622015	0.0200020854133502
CEPT1	-0.102378873109253	0.0352994910246175	0.00372813774611609	437.559389805658	-0.102151189373674	0.0565087469656261	-1.80770579527824	0.0706523021553253	0.237827547786233	-0.168219740444787	-0.160574448314713
OVGP1	-0.193980310336812	0.146031202756387	0.184063046871032	24.4548643198077	-0.259220688871878	0.24796121385712	-1.04540821058105	0.295834343562376	0.553705118283908	-0.533384216756541	-0.604243827713079
ENSG00000260948	0.0139048311299135	0.124025014339317	0.910733715944043	16.7533309613401	0.0561092053235601	0.217820701881618	0.25759353834997	0.796720617112983	0.905808427922877	0.295339339491904	0.286458816087236
ENSG00000243960	-0.0297291013497646	0.139057251923911	0.830710534915702	14.0774160358592	0.0183719377444285	0.242805597425437	0.075665215049543	0.939685450997222	0.973596798684288	0.121394884190604	0.179863518206282
WDR77	-0.37824450316624	0.123722014416478	0.00223405751337172	21.5725676193394	-0.526016129697928	0.207777662830591	-2.53162983225395	0.0113533777232603	0.0732859273347125	-1.26794406116608	-1.35785269535298
ATP5PB	0.0608828959837179	0.0887227498025391	0.492577439082072	173.401543509068	0.112825733928745	0.134066169911349	0.841567518512326	0.400030077022872	0.648278534974941	0.482615008626469	0.446664248257598
C1orf162	-0.121544635969848	0.087814646719169	0.166326500095101	29.8645168504336	-0.115803394090572	0.152346787963579	-0.760130197941926	0.447176763581447	0.686324859836729	-0.244623080500668	-0.199137410656328
TMIGD3	0.271803152072021	0.193551301938044	0.160230981792634	70.8708533259729	0.46679372352856	0.2854334207107	1.63538566144879	0.101968226304275	0.298198525101578	1.32343789513521	1.44650673056227
INKA2	0.300470183915445	0.0764277870929041	8.44435140614919e-05	119.877222344499	0.468218185416535	0.154322499291863	3.03402412198506	0.00241315134179454	0.025583270889411	1.43771756134297	1.4505303642011
DDX20	-0.33426727846762	0.0959304286886504	0.000493101643728086	30.6804664628128	-0.448951361061754	0.17366980757152	-2.58508584387571	0.00973547550705418	0.0659114332468282	-1.09263108887262	-1.14017021604591
KCND3	-1.31714512311323	0.607035560459371	0.0300220797805871	60.6133347735866	-1.85807494172641	0.812525384366032	-2.28679002216793	0.022208082166364	0.114528687700014	-5.01082368804352	-5.12047821044579
CTTNBP2NL	-0.0634500354749496	0.0678184603888989	0.349486131889877	240.621093473816	-0.0533917187135656	0.114036196464752	-0.468199750331629	0.63964175070362	0.817408394478423	-0.0130319067338253	-0.0228450727410008
WNT2B	0.0255756777334837	0.0691148414792974	0.711348139667509	113.477222273937	0.0878903826893793	0.120009654246833	0.73236093580112	0.463948295446339	0.699484103617402	0.341864576618045	0.376230129317935
ST7L	0.0682990201463378	0.0287127426646546	0.0173737777142491	605.135059729485	0.138687275773214	0.0512567298405594	2.70573788465668	0.00681528159326178	0.0521222710902058	0.512179010874365	0.519714549284065
CAPZA1	-0.00640090115711061	0.0307386035760815	0.835044261203968	703.597129668773	0.0359253763760297	0.0470395009294148	0.763727838650703	0.445029447391523	0.685179356452217	0.214391569226057	0.229446175876104
MOV10	0.0654737075828144	0.101751523958299	0.51992137777988	32.3117927934385	0.136830368418843	0.172683586422182	0.792376225522185	0.428141337689168	0.671473939094586	0.500916045860911	0.514469400250381
RHOC	0.296310535069964	0.205935805510618	0.150193299878473	13.8606784187025	0.488582738835827	0.336899561638349	1.45023263449747	0.14699365744057	0.372119345965621	1.42113533252349	1.50805349126349
SLC16A1	0.185051288031559	0.0934545636883794	0.0476900013960245	256.770634475649	0.310845006355405	0.145777413776293	2.13232625207922	0.0329800353717251	0.148532609799143	0.977605995983822	1.00600319049098
SLC16A1-AS1	-0.125127965330898	0.0464300781952857	0.00703936151103388	980.019262350899	-0.115304287372285	0.0777000904352717	-1.4839659352564	0.137817957966983	0.35791357735205	-0.258907840971505	-0.197727599275612
ENSG00000287807	0.0028330546456705	0.0680018768752834	0.96676861088338	63.7380786457193	0.0771585090563529	0.12082125524704	0.638617012367478	0.523072111306811	0.74073161257256	0.251202264964726	0.345916136278179
LRIG2-DT	-0.0526455480387392	0.0546519428752165	0.335403130341227	198.538881035289	-0.0277353466654588	0.0976401861930886	-0.284056675297717	0.776366948010645	0.894800152047099	0.030039633581196	0.0496256914784224
LRIG2	0.0684511608606546	0.0447306458414559	0.125943298447586	561.731787895695	0.147958464089527	0.0777360516447896	1.90334421364253	0.0569956451723752	0.207562824900949	0.512785512103501	0.545902589481081
MAGI3	-0.694435603796031	0.148083160826511	2.73876858707481e-06	72.0456828176971	-1.03884567669039	0.278604332992608	-3.72874917461516	0.000192432571741999	0.00426532539337211	-2.5284238218611	-2.80642652781683
PHTF1	-0.517676560198687	0.116141442907445	8.30007222001144e-06	33.6815714463553	-0.704578287877491	0.216367153383059	-3.25640133846979	0.00112834136833191	0.014950370568152	-1.82378287361656	-1.86223172601555
RSBN1	-0.0787562015715866	0.052349393894262	0.132469687196267	293.527492760443	-0.0669789861225288	0.087106766173712	-0.768929775087235	0.441935000407343	0.682308640849521	-0.0740491603510812	-0.0612246086681734
AP4B1-AS1	0.116773932705345	0.135997659914521	0.390535502181497	14.1501415840925	0.287225662319371	0.255683044765269	1.12336609016472	0.261282045369755	0.51920421671291	0.705421787348426	0.939286356581519
BCL2L15	-0.152983002185298	0.108246739989868	0.157573277799003	11.4016297869717	-0.17150328967085	0.205356785319478	-0.835147908086109	0.403634435293454	0.651363951234093	-0.369950530403473	-0.356471190821194
AP4B1	-0.101657605017555	0.0854569922808988	0.234213000791949	91.728860205907	-0.0986990717853618	0.134958285141359	-0.731330215718003	0.464577478728099	0.69967819765817	-0.165344441836416	-0.150823358046331
HIPK1-AS1	0.068606198600589	0.0694599425534791	0.323295268704744	35.4976934123603	0.127417869048932	0.126475432382683	1.00745153938986	0.313717834499643	0.571075096433858	0.513403562178098	0.487882203070934
HIPK1	-0.120837387939716	0.0434584000870177	0.00542702345195242	251.722860530921	-0.136879915775292	0.069698835816349	-1.96387664402258	0.0495443990114891	0.189594454427653	-0.241803672155532	-0.258671612558099
TRIM33	-0.0905609281130521	0.0335109821988385	0.00688356377937166	913.683005506837	-0.0833602993457372	0.0570652790755974	-1.46078842855224	0.144073512374522	0.367347835086371	-0.121108103048771	-0.107496399784145
BCAS2	-0.119149694273862	0.0688536251281384	0.0835448806219534	133.859199375874	-0.136988503882737	0.12305392079601	-1.11323965133811	0.265605517321256	0.523727235100657	-0.235075767088548	-0.258978338042003
DENND2C	-0.093774203645613	0.0960486268936757	0.328905869397432	30.9083772573159	-0.136538694611643	0.172508083186609	-0.79149157586977	0.428657190088788	0.672073896912149	-0.133917662730438	-0.257707775642608
NRAS	-0.163522845069657	0.0512180301854342	0.00140958446225276	81.2348619180706	-0.204753727242846	0.0950421198301855	-2.15434722635275	0.0312129518746454	0.143913755935172	-0.411967078656024	-0.450392678120898
CSDE1	-0.0144868728606578	0.0333362618311865	0.663876021624076	777.561354141742	0.0182639002438318	0.0526156001304949	0.347119489249092	0.728501552454405	0.867815461252599	0.182157253783361	0.17955834800459
SIKE1	-0.0442067305693429	0.0519247837101234	0.394568904902015	120.011993983782	-0.0366632050323903	0.0827518891707129	-0.443049764782482	0.657729739683054	0.827567312679823	0.0636805507454895	0.0244074448190299
CASQ2	-0.0303815077921915	0.16449323137049	0.853466215639429	11.4514401786095	-0.00789275313197755	0.29627325434291	-0.0266401135312822	0.978746778631539	0.989197928823219	0.118794099048997	0.105674454521398
NHLH2	-0.142937418000793	0.0700827241843599	0.0413948848926804	54.6646433814391	-0.148881089295768	0.117452755777968	-1.26758276814903	0.204946988849189	0.451590731106387	-0.329904319350392	-0.292570957910903
SLC22A15	-0.010251369731297	0.0412751692607686	0.80385084319074	2464.23944611587	0.041533948227951	0.0694172742384834	0.598322948914141	0.549624466845314	0.759116969295036	0.199041871852263	0.245288536110285
ENSG00000237993	0.896866149941268	0.142228202454114	2.86662853763062e-10	17.1396193775134	1.38493499064967	0.246066172204587	5.62830306271516	1.81991128422531e-08	4.67418171886676e-06	3.81521978401268	4.03995210019186
MAB21L3	0.0708559536651192	0.11633044553788	0.542463403363452	15.8329903335146	0.119363879656455	0.211741381287653	0.563724855909476	0.572941398720296	0.774612929084386	0.522372096459149	0.465132347199126
ATP1A1	-0.277403145068493	0.168441265963599	0.0995819897994505	384.270647297923	-0.387468421045461	0.252793434300749	-1.53274717010446	0.125338161976748	0.338482798837392	-0.865945109677453	-0.966501248310209
ATP1A1-AS1	0.130254183691881	0.0561851417813502	0.0204328585798846	321.14545600069	0.236722026973216	0.0954941985836127	2.47891526903539	0.0131782607430544	0.080972040259983	0.759160123132617	0.796630292718234
TTF2	0.156529695736345	0.0790603537944529	0.0477174656506539	249.103841564269	0.273747456422566	0.122698156837513	2.23106412906499	0.0256768814136337	0.126054868754419	0.863906117146925	0.901214883349969
TRIM45	-0.213725492221989	0.118795544315672	0.0720022932643762	19.2069027481305	-0.260576820398491	0.203397250625016	-1.28112262873647	0.200150596772125	0.445404691425632	-0.612097381320419	-0.608074450683911
ENSG00000271427	-0.0226500093592589	0.130206410633812	0.861901110232649	11.4770963746781	-0.0175334550744576	0.240827086714917	-0.0728051620506171	0.941961163138489	0.974290250170102	0.149615324805022	0.0784426605610843
MAN1A2	-0.0178291478526091	0.0300264288730228	0.552658044118314	1038.36711071912	0.0191862271375412	0.0535877800058562	0.358033625118347	0.720318150062136	0.86317205831106	0.168833444309785	0.182163616384777
GDAP2	-0.119357021718433	0.0466889935055255	0.0105753139989406	273.616814495561	-0.128169636984115	0.0742126269791577	-1.72705969592089	0.0841569429954696	0.264243623529928	-0.235902267414452	-0.234067956227529
WDR3	-0.108479930649026	0.0877917734544489	0.216588581361329	60.0852772277763	-0.129342849188226	0.143703233562498	-0.900069163245189	0.368083445200315	0.62097272599041	-0.192541296403832	-0.237381892619784
WARS2	0.044849482158962	0.0501408134930296	0.371070167809574	161.501155379343	0.123565914058098	0.0789940162131417	1.56424397671708	0.117760283199155	0.325568600616697	0.418698618884004	0.477001704401787
WARS2-AS1	-0.108655128683198	0.0630243968482228	0.0847047825628439	497.559801474179	-0.132477186437714	0.104588541789253	-1.26665105155263	0.205280089508651	0.452003861126092	-0.1932397144673	-0.246235358548869
PHGDH	0.194954699968783	0.0880005666462035	0.0267339893130347	272.126621048255	0.320922755649236	0.143770696887326	2.23218473998734	0.0256027555632767	0.12590328039833	1.01708544459523	1.0344694986489
SEC22B	0.0185396028552817	0.0586671588799305	0.751992408245157	259.024873510952	0.0714550830976575	0.0992762893741148	0.719759809196581	0.471672894428504	0.70378929559747	0.313815621536629	0.329805844568948
ENSG00000290569	-0.543426295233143	0.255239604366268	0.0332473963810416	90.621564106052	-0.717453526825566	0.403061636747263	-1.7800094611223	0.0750744123448797	0.246789328385743	-1.92643288428904	-1.89860001707109
NBPF8	-0.117469655943472	0.161133657792194	0.465989440929828	11.7488134201196	-0.121668955386979	0.272106899760754	-0.447136605113485	0.654776430631949	0.826476389548964	-0.228378379627514	-0.215705681062192
ENSG00000290999	-0.17398539583442	0.100736400914212	0.0841433639884872	76.384591985219	-0.206877918828773	0.162510950921864	-1.27300909664999	0.203014813916215	0.448964392489277	-0.453675505800121	-0.456392816694346
SRGAP2C	-0.240876024090713	0.0613397432305993	8.6041984765519e-05	279.450305176334	-0.304844977700964	0.0978995314486201	-3.11385532892926	0.00184660009635585	0.0211646543327211	-0.720331597414633	-0.73311735169425
SRGAP2-AS1	-0.141670353581478	0.095381378753974	0.137463284465408	12.9121753176348	-0.0860033626260953	0.212652304516671	-0.404431839201408	0.685895190959543	0.844089482550482	-0.324853231407489	-0.114962179257903
LINC02798	-0.530113697261468	0.250918724783521	0.0346272358313758	60.7795754608182	-0.734674229562302	0.374212135216458	-1.96325602625725	0.0496164322526024	0.189757432440589	-1.8733628887321	-1.94724280590291
NBPF15	0.058600176470923	0.149609915933793	0.695289904933259	36.7693621178349	0.103196786697982	0.234048878291912	0.440919808935261	0.659271052404498	0.82848566336872	0.473515063246948	0.419465657469568
SRGAP2B	-0.15446298335251	0.224312864355091	0.491071808081517	46.2077240108888	-0.207918984583253	0.346523642996398	-0.60001384836363	0.548497006307548	0.758426995553088	-0.375850400146056	-0.459333483078837
NBPF20	-0.338740914410838	0.093614040739747	0.000296333745202868	29.3275996537338	-0.504575296618476	0.16522777905433	-3.05381637099026	0.00225950338456521	0.0244712286203358	-1.11046501130722	-1.29728943427088
GPR89A	-0.21071343418385	0.0510599384678143	3.67868583103572e-05	129.961919445984	-0.272485325747544	0.083584519946208	-3.25999749622185	0.00111413197325977	0.0148267322771426	-0.600089964958761	-0.641712039105952
PDZK1	0.18234298035815	0.14248218286006	0.200629600032401	15.8098896343044	0.290509866825524	0.243404926674093	1.19352500705338	0.232663824419081	0.486868117918939	0.966809465021162	0.948563147936411
RNF115	-0.0583216534095675	0.0312326224478905	0.0618553373378463	805.497817993063	-0.0309752959470046	0.0542336154960691	-0.571145693748737	0.567900886725419	0.771214933407977	0.00741212785680688	0.0404739064939539
POLR3C	0.0118430608926367	0.0434110638002401	0.784997703605503	113.434775578496	0.0654647645236261	0.0770647958099922	0.84947690882142	0.395615973779054	0.64498245053077	0.287120197175392	0.312885176121988
PEX11B	0.0543988756226413	0.0643344867828377	0.39779645241338	83.0868120153073	0.122693321105834	0.107161430698456	1.14493918479946	0.252234350490451	0.509438491152907	0.456766790834151	0.4745369179548
RBM8A	0.0146428990266237	0.0554102761176345	0.791577084877825	134.05739697491	0.0484015035817785	0.0925948428768191	0.522723534896733	0.601166657960634	0.793128058848454	0.298281609669555	0.264687108280889
LIX1L-AS1	0.0775886444640962	0.082445985349881	0.346661523417653	44.4790249870901	0.148243025374957	0.136340805020753	1.08729756548226	0.276905324175712	0.534566830066534	0.549211626320125	0.546706380982999
LIX1L	-0.109635799186894	0.0792370524617649	0.166467770866739	87.9831600730631	-0.117849528805529	0.136016821513853	-0.866433485901787	0.386252487263228	0.637516561535921	-0.197149107613906	-0.204917064389552
POLR3GL	-0.184130783105426	0.107816130362808	0.0876693348172636	52.882306386591	-0.20771992169481	0.178189239853204	-1.16572651561864	0.243725036021428	0.499389305226339	-0.494119576787709	-0.458771196266574
TXNIP	-0.426798677307005	0.161327921887107	0.00815618287555838	1089.06917928561	-0.567660791246862	0.234146635074591	-2.42438158919527	0.0153344831963917	0.0896780785081068	-1.46150280990946	-1.47548508868012
LINC01719	-0.204281392696577	0.107012461003102	0.0562685959779936	30.6918920624645	-0.221716040805288	0.194753931157286	-1.13844192765602	0.254935994899297	0.5120530346011	-0.574448958306424	-0.498305603007346
ENSG00000290578	-0.215237031352445	0.12036069853579	0.0737329867448269	21.0212827765036	-0.278136102248774	0.199730536260915	-1.39255672895924	0.163753875728402	0.396671894675092	-0.618123055280388	-0.657673613513646
ENSG00000291242	-0.145345777574925	0.087031948165023	0.0949138529043034	441.115330769242	-0.180027963534229	0.14610875089601	-1.23215045252396	0.217892887785188	0.468367731579373	-0.339505122452131	-0.380550574626591
ENSG00000289321	0.349532062708151	0.104614907787828	0.000834379847568506	133.66440768291	0.556626523542371	0.166655574961875	3.3399814177816	0.00083783995764144	0.0121591210602481	1.63330024889079	1.70025467500136
ENSG00000290557	-0.0702633555412771	0.0854538515171493	0.410941777887297	61.878244513116	-0.0507172916359846	0.146133527712433	-0.347061296814704	0.728545269064767	0.867815461252599	-0.0401928610732653	-0.0152907009148517
ENSG00000291243	-0.280372455226857	0.135713696437769	0.0388368583351363	25.2914560532519	-0.362852752208407	0.229756952903488	-1.57928953889298	0.114269660229343	0.319314489210658	-0.877782113787909	-0.896970126410019
NBPF12	-0.167713555459829	0.0710003730413077	0.0181692721742874	400.108212592677	-0.206702265185762	0.112043273918746	-1.84484313922907	0.0650603600293563	0.225051948808772	-0.428673132745548	-0.455896653256935
PRKAB2	-0.0329968594296581	0.0444946492869897	0.458334797121284	203.764746753608	-0.00108129859269324	0.0759815127605499	-0.0142310748155393	0.98864562837684	0.994358040209109	0.108368132601614	0.124914560448386
ENSG00000237188	-0.0235984907950994	0.0540335440019876	0.662301516989845	402.510540614692	0.00996703842763145	0.0941473138174125	0.105866413214522	0.915688342645029	0.963736833488449	0.145834251742275	0.156122457875012
FMO5	0.103687438037829	0.142654499805077	0.467322080502123	235.596432744353	0.161490339887035	0.223691118485594	0.721934518367724	0.470334737585102	0.703303779237707	0.653253141127858	0.584125662428763
CHD1L	-0.209662926382256	0.0916394944881178	0.0221427561324446	32.0575981836396	-0.250636316546724	0.156614868322921	-1.60033539108141	0.109524199643027	0.310766910332145	-0.595902168971705	-0.579995815500696
LINC00624	0.4574990878363	0.0801744146869641	1.15459904548952e-08	112.854593508511	0.72540379096885	0.134841368627921	5.37968279579332	7.46171956564463e-08	1.26293941857585e-05	2.06370531002445	2.17699462600957
BCL9	-0.00692499193323062	0.0631260836239895	0.91264653956272	189.109627959478	0.03164748263493	0.104338797830945	0.303314618270827	0.761650106846308	0.886855367990949	0.212302307969968	0.217362541132826
ENSG00000289419	-0.181559847809096	0.123256558971317	0.14074461195672	20.0053522555871	-0.230178659442126	0.209199613494919	-1.10028243167723	0.271209084296241	0.529043075719121	-0.483870673827996	-0.522209701324877
ACP6	0.034917042351621	0.0822124429658354	0.671042810295569	83.1743308597761	0.079182627532489	0.13726623801899	0.576854357453393	0.564037845748171	0.768523343883776	0.379103452142947	0.351633601419438
GPR89B	-0.212765194124306	0.0509006077857606	2.91492636166262e-05	210.166330837301	-0.277080589348321	0.0862982836959642	-3.21073116963135	0.00132397730234138	0.0167784727050434	-0.608269201735503	-0.654692138720722
ENSG00000290705	0.0987574748337914	0.114774736416479	0.389543180648323	37.0212999470152	0.179350713244312	0.185085874839714	0.969013510078127	0.332538448519962	0.588824481070338	0.633600093248637	0.63457530916834
NBPF11	-0.19002114012252	0.0558289870622964	0.000664970893429921	193.651766248023	-0.24100224365964	0.0936852214726814	-2.57246809978366	0.0100976261100795	0.0675154091218727	-0.51760118581632	-0.552782746429065
ENSG00000227733	-0.178671670864947	0.105698502135374	0.0909534033918923	240.842778639401	-0.212889761712788	0.168949175116907	-1.26008168767605	0.207639895556811	0.455125736362484	-0.47235710315458	-0.473374284197031
LINC01138	-0.0576610281940823	0.109978385572335	0.600073939749238	310.549817376861	-0.0575951783641039	0.17314500515265	-0.332641292847728	0.739405069516227	0.873585979539762	0.0100456767197108	-0.034718455800337
ENSG00000291232	-0.00216957737098944	0.116719474513418	0.985169804647665	34.0912103319153	0.036442953156007	0.193099399807899	0.18872639268823	0.850307264922068	0.93248054401399	0.231259526555438	0.230908159071423
PDE4DIP	-0.259945681208233	0.0966165093823644	0.00713473307108527	543.368371081007	-0.332823657259824	0.150283201827778	-2.21464310855737	0.0267845706462163	0.129440972883906	-0.796351816807751	-0.812147866440413
NBPF9	-0.0667159535257762	0.105276979129308	0.526264647154672	43.1061857003598	-0.0449599678778102	0.178803064407445	-0.251449649516959	0.801466485648853	0.908649128834388	-0.0260513231404095	0.000971834249169036
ENSG00000274265	-0.235377271255966	0.0603415807937597	9.58961251723379e-05	557.492523311531	-0.288325749919654	0.0984700583298602	-2.92805503327525	0.00341089666016988	0.0324291389846067	-0.69841109856613	-0.686455997572106
ENSG00000291233	0.0507023455795932	0.122634200764236	0.679281516040112	61.5095509533944	0.10256500500131	0.20954363155029	0.489468490368766	0.624510057163369	0.80868819214468	0.442030761594927	0.417681083162185
ENSG00000272755	-0.274430013761186	0.124164999661205	0.027090988030283	44.1482807678043	-0.330341285540962	0.201872725448104	-1.63638393848249	0.101759258539564	0.297790061781645	-0.854092872750848	-0.805135987473064
LINC00869	-0.218672143678681	0.152396986427537	0.151319882366179	81.5839963404596	-0.268059892302159	0.232636669006592	-1.15226844266139	0.249210780450506	0.505788081460898	-0.631816956071114	-0.629211653502411
H2BC18	-0.440218223696415	0.14168156153896	0.0018893498519059	55.8826625352354	-0.599492906960088	0.231325763970957	-2.59155269464647	0.00955439082392965	0.0651442741592447	-1.5149991499009	-1.56540028589246
ENSG00000290791	-0.20289294008512	0.0833586449209747	0.0149339857680874	83.9023371088316	-0.248455300793313	0.141620976631383	-1.7543679383034	0.0793674814049369	0.25535612372439	-0.568913962501863	-0.573835167450849
ENSG00000290792	-0.165311812351915	0.11188882032782	0.139551042153758	63.3991580176459	-0.196664584740201	0.185825951504165	-1.05832680068797	0.289906478468937	0.547986954447501	-0.419098705850278	-0.427543526341086
ENSG00000264207	-0.315464693306583	0.131561289577092	0.0164914613938506	15.1544145937953	-0.443388775733097	0.223321203040232	-1.98543071458028	0.0470965715556693	0.183758243163121	-1.01767553826722	-1.12445775252816
H2BC21	-0.433413551991893	0.089681006676418	1.34602011473211e-06	138.31226536816	-0.586944407133806	0.142237645968342	-4.12650535052053	3.68317438737018e-05	0.0013172551936747	-1.48787267181648	-1.52995492477465
BOLA1	-0.045700039368036	0.0975427565011933	0.639417850715374	31.8473171943347	-0.0198169575813807	0.166707347416931	-0.118872730497109	0.905376186456952	0.95886610666963	0.0577275510770253	0.0719925213339406
SV2A	-0.944792316802004	0.293587811695773	0.00129046834622909	33.106771260013	-1.073718033347	0.403883809058711	-2.65848248744955	0.00784934299049486	0.0574707116233569	-3.52645814056776	-2.90492940001942
SF3B4	-0.345052831031806	0.102427145394974	0.000755061801182035	50.1136676663211	-0.460330083130199	0.169938500956254	-2.70880395284114	0.00675262276967067	0.0518239581311405	-1.13562714628217	-1.17231134194611
MTMR11	-0.504476842113538	0.0891914045081363	1.5483772929757e-08	33.3618246164807	-0.67771437326563	0.169587646583533	-3.99624847044393	6.43541892992255e-05	0.00190396154730414	-1.77116286799316	-1.78635005349395
OTUD7B	-0.0487292941059033	0.0326821624209011	0.135959969101356	2067.08490379635	-0.0237636099115428	0.062230318861412	-0.381865469217099	0.70256115437536	0.854145559308414	0.045651580945463	0.0608445340059224
ENSG00000285184	-0.109366020176139	0.0609770179632319	0.0728832166926446	209.060220568667	-0.108477050639335	0.0967104434748605	-1.12166842319912	0.262003447266057	0.520005751077819	-0.196073647291841	-0.178442913872076
VPS45	-0.0513407857170308	0.0377403931292171	0.173713813054525	480.925079776674	-0.025652536779329	0.0659126581667605	-0.389189838383205	0.697135719872427	0.85051609575585	0.0352410022969982	0.0555089404385081
ANP32E	-0.129615532172621	0.137989545592666	0.347569477814756	42.9478119848101	-0.173623227452648	0.222023855537733	-0.782002578201066	0.434213058405622	0.67619881770638	-0.276797298225334	-0.362459313805084
CA14	-0.0958700997731149	0.0897867093248805	0.28563158459213	116.421336106591	-0.084052677785874	0.144388573875917	-0.582128318949299	0.560480251443803	0.766048977758461	-0.142272846174796	-0.109452139847147
APH1A	-0.112272533626909	0.0778170639896302	0.149083794543587	111.412910148833	-0.124258125157196	0.11485996872737	-1.08182273192267	0.279331303734486	0.536982612737413	-0.207660315517438	-0.223019229197121
MRPS21	-0.556071946727476	0.146618755507279	0.000149055027486612	84.5776906638417	-0.758905222291106	0.222893423078708	-3.40478966049672	0.000662150345101789	0.0103525890690673	-1.97684413159379	-2.01568734504348
PRPF3	0.110838514696739	0.0622200165259002	0.0748477126591306	303.475349215031	0.2059363314123	0.100716777676806	2.04470730857909	0.0408837226582514	0.16891951944749	0.681760544966173	0.709670886293088
RPRD2	-0.03472986720703	0.0272709881996228	0.202837243036738	1145.10366011488	0.0010485130877228	0.0486482054999881	0.021552965354972	0.982804553015124	0.99111147801636	0.101459585130944	0.130930573929708
TARS2	-0.0729067863073175	0.052778213887363	0.167162051829482	98.5781045877339	-0.0718920795712412	0.087445623862787	-0.82213467519025	0.411000252456824	0.657348295066916	-0.050730763540336	-0.075102472469104
ECM1	-1.44124143902967	0.192994459536659	8.15549595756279e-14	13.2399559545116	-2.10928115297596	0.326916468482903	-6.45204924292848	1.10347708174083e-10	8.03110620090974e-08	-5.50552734756435	-5.83005266126004
FALEC	0.0786348485455264	0.110387419367006	0.476245992161664	22.9487294415836	0.125259123673829	0.195659152667546	0.640190463702269	0.522048781808536	0.740204760179724	0.553382265745374	0.481784461473038
MCL1	-0.123700816977702	0.0590778633981544	0.0362723901844163	110.950316039345	-0.139447690688315	0.102537485810513	-1.35996791403694	0.173840077705264	0.41098199952539	-0.253218586558178	-0.265924727298613
ENSA	-0.397254543047036	0.166596151933757	0.0171006688210924	242.09534406655	-0.540490749988293	0.253933864126257	-2.12847054428139	0.0332980896472894	0.149456365373402	-1.34372661947345	-1.39873870964455
ENSG00000288880	0.0108197572695106	0.059132719402216	0.854818325384402	112.475226497561	0.0496782688820957	0.0996260847781837	0.498647206629708	0.61802794266241	0.804077112387741	0.283040849263869	0.26829354791582
GOLPH3L	0.0186479023178433	0.0752204905058943	0.804204140059677	96.1143229483112	0.0762554972468877	0.12815014122394	0.595048093732745	0.551811323516014	0.760693780196903	0.314247351842704	0.343365426621786
ARNT	0.0147024003060258	0.0503359051368161	0.770221066234366	511.999097320695	0.0692553698907421	0.0810683049888078	0.854284173084702	0.392947554365229	0.642627656914337	0.298518808497329	0.323592382397843
SETDB1	-0.00152408163186444	0.0508558534528865	0.976092049976566	269.84358882388	0.0438252037032968	0.0790538659829656	0.55437141698725	0.579324683411582	0.77927840229378	0.233832762529383	0.251760574908635
CERS2	-0.0869108130492956	0.0643177095369316	0.176607854667834	458.046934046097	-0.0935978206697054	0.0988467932593834	-0.946897897072856	0.343690809632113	0.597916030238442	-0.10655710476669	-0.136414011076556
MINDY1	0.177086885997675	0.0472128897811917	0.000176259662407552	174.473499128891	0.290544131541459	0.0865943746335968	3.35523101553451	0.000792987326388407	0.0117382920955965	0.945856311853708	0.948659934424575
PRUNE1	0.00533690786515844	0.0504898105209606	0.915818260527761	80.6088704493581	0.0671806000256617	0.0933727525539779	0.71948826813074	0.471840128197962	0.703843503386917	0.261183748632765	0.31773184383768
C1orf56	-0.215699174189646	0.12934745188327	0.095396135880474	133.187916628875	-0.269094174162348	0.199403906106453	-1.34949299347571	0.177178669324269	0.414498989180979	-0.619965364224826	-0.632133157629559
CDC42SE1	0.0412169314090807	0.0527701255832199	0.434763895077237	316.680115863978	0.10171853673379	0.0862761870268347	1.1789873919921	0.238403196324646	0.494507974431224	0.40421763984695	0.415290090307872
GABPB2	-0.166863282391274	0.0662386761136206	0.0117648005665242	484.936351425872	-0.183263747213655	0.113223620640142	-1.61859995447524	0.105533364915619	0.303870556940583	-0.425283562350165	-0.389690593163001
SCNM1	0.0822910209430296	0.100500033187561	0.412891481676787	54.5986822839155	0.161734541727147	0.160810049699402	1.00574896923092	0.314536340607879	0.57207933208756	0.567957411280733	0.584815451848074
LYSMD1	-0.00398516521693709	0.0825690147646792	0.961505320948489	34.6241965959521	0.0343384438353033	0.161753646517656	0.212288529962477	0.83188194327265	0.923626764647476	0.224021777836316	0.224963616386576
VPS72	-0.225914087061579	0.0725378969280953	0.00184301674757036	75.9629667009711	-0.284775641243262	0.124501631976614	-2.28732456532581	0.0221768856748543	0.114470477972759	-0.660686595488733	-0.676428114894159
PIP5K1A	0.0283650419217497	0.0507383616540243	0.576130813822544	652.931215949154	0.089772210616565	0.0792878442733239	1.13223169880996	0.257537036598924	0.515569949763986	0.35298423525965	0.381545670726396
PSMD4	-0.164894330285212	0.0396779034294596	3.24119161378926e-05	177.263837957082	-0.20158196459112	0.0684707880892134	-2.94405789996853	0.00323939390621527	0.0312683141239188	-0.41743443479874	-0.441433497810361
ZNF687	-0.0236616475449262	0.101698900763542	0.81602252065827	31.0942042934513	0.00213917112915257	0.176611687737101	0.0121122851865663	0.990336030950222	0.995133521500934	0.145582480567344	0.134011322120304
PI4KB	-0.0954402513946838	0.0456735671640825	0.0366522398475462	325.820403099331	-0.0909438246445373	0.0713159562280421	-1.2752240796398	0.202229940667924	0.447977327098204	-0.140559277449741	-0.128917350215129
PSMB4	-0.245871557001777	0.0951245862918411	0.00974547306799432	137.672149775379	-0.316409119076146	0.137337340990165	-2.30388266435714	0.0212292310902299	0.111350634986713	-0.740246035600088	-0.765782225801529
POGZ	-0.109947361273886	0.0362217668476981	0.00240221042126877	3311.9360271591	-0.107878767136718	0.0599681494070857	-1.79893440440186	0.0720290575448711	0.240636897319978	-0.198391134046881	-0.176752960882104
CGN	-0.121748089642846	0.0681644540328496	0.0740841171935661	103.681626713962	-0.12921903162813	0.119050567784333	-1.08541298066061	0.2777387857556	0.535611218819689	-0.245434138232974	-0.23703214896986
SNX27	-0.0730731996203211	0.0365315948729981	0.0454706843104079	584.18243425942	-0.0630352333794275	0.0588182915444946	-1.0716943951312	0.283857319112858	0.540990839928383	-0.051394161759114	-0.0500848117144538
MRPL9	-0.0939001337610538	0.108338339443927	0.386089737249333	41.1968446512221	-0.101549218029016	0.169406988907738	-0.599439366012938	0.548879932404617	0.758592508173339	-0.134419676738609	-0.158874078390867
TDRKH	-0.0175905664699829	0.0783059337032364	0.822260124271935	71.5446257905445	0.0136738975735767	0.137272985299785	0.0996109871415331	0.920653170735692	0.965437951286258	0.169784536872099	0.166593108778293
TDRKH-AS1	0.0888164965640913	0.0918106012396884	0.333349983356563	31.4820130735944	0.162631431773496	0.157857759763958	1.03024033798957	0.30289719827269	0.561080633501817	0.593970888361125	0.587348869548669
ENSG00000269489	-0.412757364070042	0.0967632082950397	1.99326722025812e-05	22.1268972386313	-0.550111594586447	0.177886248945365	-3.0924908352832	0.00198484362353846	0.0221865324101006	-1.40552782796494	-1.42591441317571
C2CD4D-AS1	0.316164576502838	0.10197843552219	0.00193319393653661	17.0424514618647	0.516118521848272	0.19385197072049	2.6624362905882	0.00775772535864448	0.057007433167069	1.50028246014438	1.58583296977084
THEM4	-0.165455746888121	0.0583930944490427	0.00460439877463736	229.247927327358	-0.195146462122295	0.0964130952371946	-2.0240659387835	0.0429633676531506	0.174150593026806	-0.419672493567235	-0.42325533212204
ENSG00000285651	0.322726011299729	0.0757523744529379	2.04174756999596e-05	42.0179340112741	0.539601719880262	0.144508060651489	3.73405966039239	0.000188417830237137	0.0042000152173534	1.52643928665256	1.65216523625432
FLG-AS1	-0.736262682236839	0.223443593916046	0.000983965401443417	34.4795939868309	-1.13351340482528	0.354911943337882	-3.19378771580576	0.00140419333523593	0.0174546867529412	-2.69516534532153	-3.0738315448624
S100A6	0.0671557445509238	0.269305383791702	0.803077285667122	82.3845253641368	0.0816998319391064	0.425756296859962	0.191893420113006	0.847825691653824	0.931533119543558	0.507621400789686	0.358743871207466
S100A16	-0.0212549886094391	0.200818773259382	0.915707997174808	15.7984564441916	0.0530634466840964	0.326233204818121	0.162654953267801	0.870790116629602	0.942841032464039	0.155176504159517	0.277855555430742
S100A13	0.159084720946739	0.182575666891716	0.38357081015972	87.9683778651282	0.285646538957307	0.27609991149982	1.03457671321091	0.300866633812158	0.559225862195146	0.874091595357265	0.934825855438532
S100A1	0.089460338921426	0.168033350455572	0.594451527220051	188.982335913034	0.144334989914282	0.249870040759455	0.57764023840389	0.563507034375797	0.76808768539883	0.596537533212552	0.535667473537289
CHTOP	0.0655711148771634	0.0404140227800307	0.104699705738048	311.455704806332	0.136970314306543	0.0678830350654591	2.01773998723633	0.0436183479416304	0.17524390633132	0.50130435509171	0.514864701090733
SNAPIN	-0.136748492021201	0.0598381193572259	0.0222948141814954	76.8706191945916	-0.179818190142879	0.103834319684824	-1.73177992294547	0.0833127541392747	0.26271673510643	-0.305232480319573	-0.379958034186518
ILF2	0.132017392723886	0.0726798619310093	0.069305467772362	109.2742274187	0.232051211111463	0.116611256108301	1.98995550563274	0.0465958371192436	0.182619549032771	0.766189066370712	0.783436782957979
INTS3	0.046644148647441	0.0487908491608047	0.339071231626518	291.704362250053	0.112677002198515	0.0768128094118214	1.46690380239073	0.142402226014761	0.364767860355987	0.425852965674346	0.446244130318348
GATAD2B	-0.0759974267520459	0.0336805879433702	0.0240445733955634	1476.31877021505	-0.056540630787446	0.0603832163015658	-0.936363351449694	0.349086140487512	0.603917129801403	-0.0630514446740119	-0.0317397077278176
ENSG00000284738	-0.0490293169740066	0.108726725165191	0.652032213096249	43.4756788765931	-0.0291933932148827	0.179764067692187	-0.162398379106947	0.870992147181913	0.942841032464039	0.044455555022416	0.0455071922804018
DENND4B	-0.12401293591458	0.051956907303391	0.0169937864219866	230.780573471694	-0.13566778033351	0.0849356204374765	-1.5973013399411	0.110198552281665	0.31225425871363	-0.254462832844937	-0.255247730894755
CRTC2	-0.256810367983188	0.0826469719495096	0.00188793624106125	118.846057224705	-0.321437514642132	0.126675755751469	-2.53748250985592	0.011165294706892	0.0722962765807472	-0.783853049904646	-0.779985779943217
SLC39A1	0.00856526455007639	0.0727362546550415	0.90625953245079	62.5431712660501	0.0358602928178843	0.120813039937901	0.296824687437025	0.76660035657445	0.889513915536613	0.274053428562208	0.229262336353195
CREB3L4	-0.123408867272686	0.0985801988093518	0.210619922678911	19.5787544858974	-0.141395181699335	0.175141972344936	-0.807317513935853	0.419483576169728	0.663479619116219	-0.252054743889678	-0.271425745198355
JTB	-0.279565237652563	0.0694511686455739	5.68907191511565e-05	120.802096326296	-0.380688186437864	0.109833739180305	-3.46604048336113	0.000528183743895208	0.00883706043234327	-0.874564181933252	-0.947349328363063
NUP210L	-0.112002893575115	0.104249763368264	0.282656559134601	324.758886644253	-0.126588147405577	0.160561830888049	-0.788407473341779	0.430458400830223	0.673519561698885	-0.206585409148211	-0.229600771305716
TPM3	-0.153347272100834	0.0974298362785996	0.11550474904123	154.964073655236	-0.187795296624547	0.153072099777696	-1.22684210184142	0.219881943242276	0.470399994978625	-0.371402673917469	-0.402490721267226
C1orf43	-0.0606437243041719	0.0360817213783557	0.0928148712582721	353.07144672089	-0.0439948287352204	0.0592030358200929	-0.743117783164237	0.457410374056424	0.694706323535613	-0.00184468980731433	0.00369803307067101
UBAP2L	-0.0146425924759165	0.0337795704910998	0.664669871533169	316.943661840299	0.0256130746041137	0.0597626873949031	0.428579699484835	0.668229121627698	0.833780528075942	0.181536485447422	0.200317334554706
HAX1	-0.097377317178038	0.050412030612324	0.0534053704043514	94.2136631790969	-0.109201564621231	0.0866633863110732	-1.26006574713407	0.207645645450897	0.455125736362484	-0.148281291795463	-0.1804894262105
ATP8B2	-0.0895984798295071	0.147104852032262	0.542472059848055	45.4003962666725	-0.0913422339303226	0.24127845935567	-0.37857599959089	0.705002747392579	0.855453483748448	-0.117271351857141	-0.130042724658516
IL6R	0.116488462222749	0.249582781749834	0.640691083607789	50.7889890798291	0.226150212124676	0.35796828951705	0.631760462441476	0.527543412682532	0.744041082695459	0.704283773770968	0.766768412799149
UBE2Q1	-0.292988040071952	0.0727786004597932	5.67953664371059e-05	114.323552640905	-0.394194115805983	0.119410064144764	-3.30118000211515	0.000962790920556087	0.0134366103927271	-0.928073501922807	-0.985499111230487
ADAR	-0.026830049439643	0.0438529141681182	0.540657466990583	473.827673114579	-0.00304534294574981	0.0705015941334661	-0.043195377114235	0.965545790179463	0.98346602165895	0.132951807363438	0.119366784833036
KCNN3	-0.0442771704187127	0.156131160084841	0.776724921871169	48.8216105039068	-0.0369241321437174	0.252825336077625	-0.146046012304639	0.883885065245916	0.949112918614095	0.0633997458642002	0.0236704120410525
PMVK	-0.0014368954459352	0.0562526585882201	0.979621371538596	107.555973565132	0.0437994183615527	0.107207082647335	0.408549671159636	0.682870171598893	0.842729346102921	0.234180325830681	0.251687739847686
PYGO2	-0.440253338099082	0.0669767149809868	4.92353834662603e-11	58.8250883663028	-0.628749083906235	0.109634242012399	-5.73496995432438	9.75296338391192e-09	2.7161952864873e-06	-1.51513913168338	-1.64803930817708
ENSG00000271380	0.311100187470615	0.133069851937116	0.0193939255988116	13.8508177710647	0.488477325458642	0.224001343396126	2.18068926754074	0.0292064074006964	0.137271057838081	1.48009353052971	1.50775573334241
SHC1	-0.121750702288309	0.109750022356127	0.267281128849275	15.7187207083862	-0.166861179402711	0.215878074199839	-0.772941763637594	0.439556846752593	0.680812319510362	-0.245444553411397	-0.343358764867435
CKS1B	0.0747712593794025	0.0987822044884016	0.44909152605144	33.4317050677981	0.145444090307608	0.172705430847436	0.842151225899145	0.399703310849417	0.648048661619138	0.537980263798324	0.538800315271489
FLAD1	-0.159840224558421	0.0722886088915328	0.0270261534286229	76.5573213411571	-0.178832555447526	0.118543524777166	-1.50858139053727	0.131405792794683	0.34808784711909	-0.39728649905879	-0.377173942208141
ZBTB7B	-0.150837732699606	0.0632872405113855	0.0171543368204899	76.7796410306972	-0.183292972474545	0.110981813202167	-1.65155863997873	0.098624557368231	0.291731303911222	-0.361398522574773	-0.389773144857653
ADAM15	-0.256274683001968	0.0783658996752067	0.00107459263262515	225.066776995716	-0.314068851950316	0.123662614571584	-2.53972352952729	0.0110940127388666	0.0719948503909684	-0.781717568938888	-0.759171745303021
EFNA1	0.0485025293490946	0.094232786503517	0.606755893562031	310.226827952279	0.120224851871037	0.148498295178351	0.809604256578459	0.418167660896829	0.662126915842512	0.433261305938936	0.467564308906162
SLC50A1	0.0620741030032478	0.120850163837503	0.607500092517883	16.3858166919843	0.126129583092093	0.207107570659035	0.609005178761632	0.542521006248073	0.754284734831642	0.487363694898551	0.484243221392222
KRTCAP2	-0.127593509036121	0.094203381856193	0.175593740108986	147.973397530795	-0.155452202109784	0.141728236600904	-1.09683296594966	0.272714416486941	0.530841273921358	-0.268736605706984	-0.311132177966133
TRIM46	0.28232863762519	0.0769001041098915	0.000241254981241734	82.200464501084	0.463713587491237	0.130912185468088	3.54217283771705	0.000396845357875787	0.00709641404083532	1.36539720861631	1.43780636512845
THBS3	-0.209111742866325	0.077329602630847	0.00684769756688185	20.1823091066155	-0.29038223464639	0.174508647243927	-1.6639991154163	0.0961126061670063	0.287449166913282	-0.59370490388462	-0.692264886664945
MTX1	-0.210012261793223	0.0845830571919549	0.0130313387714424	22.3416226928291	-0.27509372008355	0.172743702177634	-1.59249637825099	0.111273216240703	0.314320383388254	-0.597294776841884	-0.64907989027998
GBAP1	0.132096448741658	0.128879256860838	0.305380723194657	14.4447073285885	0.231216835582084	0.23616183060111	0.979060989633931	0.327549845262306	0.584458901701164	0.766504219169651	0.781079948088782
GBA1	0.0262946711881914	0.0885563352530373	0.766523067910276	26.9134008207581	0.0421852208560431	0.162592242228343	0.259454081436423	0.795284906884246	0.905038467836634	0.344730807501602	0.247128165851565
ENTREP3	-0.297487406991888	0.0887530092920696	0.000802714320927917	42.8331780255966	-0.412297681354131	0.164397158905415	-2.50793678004706	0.0121438392091005	0.0768880920085545	-0.946009999589007	-1.03663569546425
SCAMP3	-0.188196706881571	0.0625526826689452	0.00262444666866531	152.975163127401	-0.240181233105763	0.0987518792015737	-2.43216873489062	0.0150087135409368	0.0883051068318013	-0.510328175379359	-0.550463663194687
CLK2	-0.0376735904010723	0.0611537465894426	0.537863411050514	82.5994007201179	-0.0230402699002538	0.106296727654102	-0.216754272767724	0.828399849745833	0.921991180955567	0.0897245821539841	0.0628877302657173
FDPS	-0.15013107758915	0.110911153415691	0.175859018213365	277.926250892434	-0.182862844703012	0.175398926482372	-1.0425539561178	0.297154923652093	0.555334992246754	-0.358581477873806	-0.388558176184119
ASH1L	-0.00946172073328288	0.0219611346419518	0.666585193395047	2888.1695452286	0.0359845554817884	0.0399237993950187	0.90133093611021	0.367412390005042	0.62071201821186	0.202189767470032	0.229613337274143
ASH1L-AS1	0.411563069291241	0.113173387091932	0.0002762914007512	22.2071339648677	0.625657447478667	0.184449244872582	3.39203040874942	0.000693767401572767	0.0107202529695257	1.88058370556553	1.89524420052959
MSTO1	-0.171880692876891	0.0592031088954404	0.00369326299146885	210.852155937803	-0.195707099649576	0.100140265999516	-1.95432973635723	0.0506622343344521	0.192492686758623	-0.445285214375229	-0.424838947684517
YY1AP1	0.0196069091600508	0.040461055583105	0.627969203505398	562.510111823971	0.0788022026585358	0.0661251996771076	1.19171213158267	0.233374139537813	0.487664427061981	0.318070383903261	0.350559026990452
DAP3	-0.03795571347416	0.0410311575781065	0.354941913288855	438.02179841889	-0.00670889343929645	0.0681504728014692	-0.098442360903941	0.921581038875487	0.965838692625214	0.0885999128544885	0.109018466546805
GON4L	-0.0225472009570465	0.0436144300533687	0.605179517116665	370.200143073283	0.0239868904748582	0.0811310320242407	0.29565617343178	0.767492670083801	0.889602110665695	0.150025165277952	0.195723902311532
SYT11	0.102237856283433	0.0534764061688741	0.055897861720226	1743.63812179029	0.178774332692023	0.07981812507039	2.23977113637241	0.0251057846292068	0.124426217590308	0.647474457100223	0.632947224767812
RIT1	-0.122240177256058	0.0453494968100268	0.00702802466350904	59.9191661332668	-0.148994115551332	0.0895849181596238	-1.66316070396863	0.0962802712789727	0.287482965658058	-0.247395820505839	-0.292890219695156
KHDC4	-0.0744436193556051	0.0465190708856166	0.109536097454985	278.737631818733	-0.0605732395996338	0.0739100077163563	-0.819553961245615	0.412470428194132	0.658425936362053	-0.0568572704188513	-0.0431304936841976
ARHGEF2	-0.0089443326965782	0.0417582657390139	0.830396470889521	1089.72956773476	0.0321833830340131	0.0708425525090424	0.454294515007843	0.649616863368343	0.823797553506567	0.20425230859593	0.218876282490888
ARHGEF2-AS2	-0.186515375546113	0.11363926625924	0.100736529398578	26.769063430719	-0.233404209357816	0.185129391691055	-1.26076257921985	0.207394399787349	0.454849010592835	-0.503625633419301	-0.53132081286394
SSR2	-0.152479942602909	0.0709661186157235	0.0316637291390349	90.5015258359522	-0.19071847152782	0.113055355865783	-1.68694769095447	0.0916134106541971	0.279470196876343	-0.36794510893284	-0.410747723418192
UBQLN4	-0.199348136147363	0.091048367123394	0.0285623236786666	81.0583227157676	-0.239390312598451	0.151761630398364	-1.57740999467433	0.114701217170698	0.319845003282888	-0.554782781673956	-0.548229574388435
LAMTOR2	-0.472202747719582	0.153934266618308	0.00215813432249652	44.8090415423119	-0.639551514687057	0.242561868690781	-2.63665314807728	0.00837283955840037	0.0599189049223578	-1.64250383016029	-1.67855260181991
LMNA	0.045440355821087	0.0764252689469952	0.552129331528876	339.531368990904	0.118250092667143	0.122444819207001	0.965741902621731	0.334173346240858	0.590339434813625	0.421054106722697	0.461986267381537
SEMA4A	0.045904955213923	0.269852752024346	0.864922744599949	10.3715889797253	0.10600209442315	0.434787573432727	0.243802033223361	0.807384145556531	0.911736510684318	0.422906208601385	0.42738972383142
SLC25A44	0.0218590808957701	0.0589098447251133	0.710592919940178	101.059863372293	0.0679105462737443	0.108282306446508	0.627161985206626	0.530553059128395	0.746510257841781	0.327048552121245	0.319793700531154
PMF1	0.0297079404161334	0.0365118276249031	0.415844043606753	180.496444244885	0.096798413771661	0.0666300958166957	1.45277314380517	0.146286750888999	0.371096191345464	0.35833763189057	0.401392370456817
BGLAP	-0.266287179781673	0.140722660636773	0.0584532077600596	20.7534400389258	-0.305732870755154	0.246610327304928	-1.23974074442195	0.215071301606647	0.46454635200866	-0.821631878733518	-0.735625355868091
PAQR6	-0.237670294431034	0.0698418955944288	0.000666561356291453	360.765280998934	-0.296239788709567	0.106551656869626	-2.78024572693448	0.00543177793395311	0.0448468290451625	-0.707552118971892	-0.708810539285631
SMG5	-0.0554844939249715	0.0359271720605046	0.122501100936284	292.36734077469	-0.0413649675920064	0.0652927297035221	-0.633530988516399	0.526386951101702	0.743314751672135	0.018722320019313	0.0111265208741033
TMEM79	-0.144992045003779	0.0828254307540177	0.0800193183762616	55.6578161685001	-0.174189047690165	0.140343081965306	-1.24116590038421	0.21454446892588	0.463929042369643	-0.338094985526268	-0.364057568809601
GLMP	-0.0981056795856352	0.0658726319527662	0.136402119229252	42.5337217107706	-0.0918350724054598	0.123502759142314	-0.743587212490019	0.457126241768649	0.694419701021128	-0.151184871533788	-0.131434830325793
CCT3	-0.247765929319696	0.0458240321969434	6.41251586236216e-08	372.939846601377	-0.326011007612768	0.073243617432271	-4.45105005790073	8.54514179992967e-06	0.000445000049600051	-0.747797854614604	-0.792904384729299
MIR9-1HG	-0.332073404965589	0.1253994487662	0.00809396110243559	145.293247724723	-0.436262722050388	0.196217042779046	-2.22336814311105	0.0261909860050379	0.127589020177153	-1.08388532360179	-1.10432900808658
MEF2D	-0.0967762194424824	0.0501048504491549	0.0534244529142121	267.700805861363	-0.100407542224232	0.0932036701008891	-1.07729172161939	0.281349959496569	0.538930123757344	-0.145885046207404	-0.155649221894854
NAXE	0.00401923674402232	0.0568339829732679	0.943621478675075	200.741145650621	0.0437409353884155	0.100905461959845	0.433484318280233	0.664662956204502	0.8322123698064	0.255930919643789	0.251522544794031
GPATCH4	0.189814675815792	0.0983287971339973	0.0535563306677814	34.3478134638545	0.329600668279972	0.180404645229808	1.82700765748083	0.0676986180620971	0.231585326456591	0.99659499941374	1.05898173128256
HAPLN2	-0.337884330687541	0.0969299039787019	0.000490552829334451	2132.84102477482	-0.443163038698938	0.149521162743671	-2.96388170454953	0.00303785043460279	0.0298776695446474	-1.10705028380729	-1.12382012007774
NES	-0.0593136878322427	0.109316172104896	0.587413221759807	40.6841046536655	-0.0915665455356246	0.186421500873721	-0.491180175604584	0.623299018995039	0.807915624290573	0.0034574330244596	-0.130676330743938
ISG20L2	-0.0205958415577607	0.0494308310978661	0.676927242194595	50.5202561905625	-0.0145447110344146	0.109767670074951	-0.13250450724228	0.894585258197161	0.953788795835209	0.157804160397494	0.0868848738339521
METTL25B	-0.056877764351679	0.0458260651351348	0.214544348377078	138.793339161396	-0.046654537542997	0.0809302382573942	-0.57647844053807	0.56429183824452	0.768707328375211	0.0131681182389915	-0.0038147645119057
MRPL24	-0.304859736508315	0.0625267636913983	1.08440898429718e-06	71.0132479960148	-0.408903289922987	0.106222564008927	-3.84949557316865	0.000118361322626252	0.00294807550764094	-0.975399416704546	-1.02704766249475
HDGF	-0.176293912154374	0.0541714171692588	0.0011364358931295	145.727592869242	-0.229478466149364	0.0880303646169984	-2.60681035626487	0.00913899609102289	0.0633161480727888	-0.462878288840945	-0.52023188688827
PRCC	0.0558160091360873	0.0300638870666757	0.0633709425120959	297.230599944796	0.133113572491982	0.0525918668032206	2.53106764568833	0.0113715915180332	0.0733709601668843	0.462416121597552	0.50397068122798
ARHGEF11	-0.091710086155164	0.0371054917503544	0.0134508377034501	422.839906016109	-0.0925867716054358	0.0667392347707957	-1.3872914773957	0.165352900846397	0.399084202407587	-0.125689163208392	-0.133558131912753
ETV3	0.00533453504070962	0.0791486829988053	0.94626413612044	38.2333877055948	0.0438539957301397	0.142118592629307	0.308573248009327	0.757646173379235	0.884670118699514	0.261174289488636	0.251841902860413
IFI16	0.0459046986307819	0.106742400991447	0.667158390557693	413.686572748571	0.145892655272858	0.1646595406219	0.886026128348461	0.375603447703413	0.628219798479393	0.422905185745727	0.540067362918472
DUSP23	-0.180128391729684	0.122346164770535	0.140944001607082	15.8300202015818	-0.245992747905031	0.209664684560435	-1.17326744091766	0.240688574632161	0.496774465468509	-0.478164246882933	-0.566879270124059
SNHG28	-0.278474777149039	0.0985248062860415	0.00470680781814542	22.8750102672913	-0.392873125637745	0.184726077087786	-2.12678757558979	0.0334377370853121	0.149718893034895	-0.870217116529478	-0.981767750972731
ENSG00000272668	-0.1080710822795	0.186694158104996	0.562678936341607	12.2358643686794	-0.121955475751954	0.307620747187742	-0.39644749863872	0.691774931567104	0.847813076020103	-0.190911443147515	-0.216515006315788
TAGLN2	0.765338486153647	0.315907253121887	0.0154069875178363	40.465263090765	1.14119032003817	0.419873886118436	2.71793592735192	0.00656905576386655	0.050942554980736	3.29089143370307	3.35145403349303
KCNJ10	-0.0746919554920923	0.0653224049606387	0.252857828405306	795.958901076061	-0.0670667946852379	0.102259800583604	-0.655847110032318	0.511922501441209	0.734504083881542	-0.0578472498119079	-0.0614726388118198
PIGM	-0.0771258162710582	0.0665010674355605	0.24614323739621	297.31810110089	-0.0759259969563873	0.105426031519325	-0.720182632905704	0.471412555411539	0.703623100594367	-0.067549712171302	-0.0864969547112309
ENSG00000225279	0.326570334787892	0.0658169841411702	6.98449528035372e-07	54.5638374417233	0.477283256931827	0.128688097547407	3.70883761612842	0.00020821289945287	0.0045177750033585	1.54176448695308	1.47613619261617
KCNJ9	0.0426322237583938	0.0996464901562391	0.668771489576617	65.9155708187385	0.0876713923689808	0.167522534727502	0.523340889699349	0.600737050808395	0.792776836950771	0.409859630903063	0.375611554102149
IGSF8	-0.0996621299989848	0.0829242503389748	0.229423426416116	725.162806858098	-0.0975797011980935	0.120408258157967	-0.810407049241389	0.417706267729634	0.661963248020963	-0.157389582041594	-0.147661506411502
PEA15	-0.242950208380469	0.07927457170962	0.00217912067946748	530.396478459355	-0.378106418326924	0.115210470616853	-3.28187547800549	0.00103119132016894	0.0140939162970696	-0.728600227720744	-0.940056687467212
DCAF8	-0.0284292730914499	0.0239637388581373	0.235485895948217	826.042294294822	0.00890328798592372	0.0440865267844197	0.201950315330128	0.839955566412381	0.926452468341185	0.126576583513329	0.153117714752923
PEX19	0.0281706813583156	0.0599566142634495	0.638461400672954	73.4793134737974	0.0636091529457107	0.0963504418600859	0.660185378683369	0.509134874001623	0.73281590289406	0.352209426746704	0.307643687228166
COPA	0.0636506790538396	0.0537474428285766	0.236312127803706	1596.82119024185	0.141454789368718	0.0889202266391501	1.59080554239656	0.111653345258012	0.31490526905166	0.493648635236876	0.527531859731456
NCSTN	-0.189309540882133	0.0586852955053396	0.00125602301227356	202.556903663042	-0.241990926705264	0.0881950272724478	-2.74381599721849	0.00607295674620621	0.0481732743312139	-0.514764431592539	-0.555575448988599
VANGL2	0.0643156242836808	0.089867243696256	0.474192843843017	31.9207679477804	0.110324227762957	0.148240915547131	0.744222520184595	0.456741865916826	0.693908214203665	0.49629940561756	0.439598320807125
USF1	-0.118508118340181	0.086939134442428	0.172845979786786	44.1783104959283	-0.10563822345804	0.148218338151238	-0.712720333905311	0.476018831302607	0.70703368453477	-0.232518157219888	-0.170424166134496
ENSG00000289121	0.203776254682956	0.130208181099942	0.11758209669207	38.2614133874362	0.325994583414218	0.213828561414374	1.5245605229625	0.127368750205169	0.341118588405969	1.05225212434343	1.04879573438591
ARHGAP30	0.0424757754720138	0.156578748642623	0.786180144724224	21.1170486769114	0.111095844748597	0.25318567291005	0.43879198799715	0.660812266241516	0.829205460983751	0.409235957756714	0.441777883550024
PFDN2	-0.0965931349000936	0.077561089806653	0.212991604611667	260.199526142591	-0.0915890994586599	0.126803014114426	-0.722294340543124	0.470113531678386	0.70314144750417	-0.145155188979552	-0.130740038115949
NIT1	-0.221904546629747	0.0766888970597562	0.00380891676967109	61.6459288889377	-0.275079609899661	0.131011664265968	-2.0996573964683	0.0357589898398916	0.155514746372711	-0.64470276623501	-0.649040033677972
DEDD	-0.0480334254292605	0.0542723525762722	0.376132846920619	83.126651773163	-0.0417757203531534	0.0991278802282189	-0.4214326005658	0.673439217819065	0.837398022772451	0.0484256260759642	0.00996628019589093
UFC1	0.140035337147105	0.116665130322028	0.230015591304668	71.7860361654478	0.252431793260225	0.18480646060725	1.36592515451444	0.171962456508845	0.408267088067647	0.798152194516047	0.841005185879018
USP21	-0.0932009582948371	0.0833493003572301	0.263482759338443	38.0108889642337	-0.124480461090973	0.152307652632082	-0.81729616956064	0.413759195247081	0.659152768525392	-0.131632449259451	-0.223647254664013
PPOX	-0.263883991104688	0.06831039552235	0.000111996741998646	68.2728658871899	-0.350113341176713	0.116704863284369	-2.99998930056247	0.00269989090135267	0.027501477928684	-0.81205168915058	-0.860985504288032
B4GALT3	-0.353628199485957	0.0939646919442256	0.000167608225383217	32.1610241578115	-0.481940379463945	0.160422827755538	-3.00418828296902	0.0026629047532242	0.0272774395411199	-1.16981241701064	-1.2333532806652
ADAMTS4	-0.155618130345687	0.080100383706693	0.0520416786708307	626.677133928955	-0.175054091316276	0.121405264873254	-1.44189868123949	0.149330958302747	0.376171306765846	-0.380455334954873	-0.366501030907432
NDUFS2	-0.0284314062351467	0.0692469028431387	0.681380395163215	558.048445690108	0.00734834771606998	0.106154841299717	0.0692229165066782	0.944812182124025	0.976048938518229	0.126568079844342	0.148725522845955
TOMM40L	-0.295027660504068	0.117851382573543	0.0123010832330925	17.3013774852552	-0.425233076072064	0.244435189279365	-1.73965572357123	0.0819194883020195	0.259551065646636	-0.936204345166215	-1.07317390667083
MPZ	-0.244071146201908	0.196135319810009	0.213351718551234	12.2195996043913	-0.318321111926251	0.319519968584021	-0.996247944492853	0.319129689478547	0.576834938538399	-0.73306878940419	-0.771182973139048
SDHC	-0.0215633620481613	0.0569360465612058	0.704888723705036	226.684861323254	0.0228561853490805	0.0979219173494881	0.233412355147272	0.815441220091948	0.91562683858539	0.153947189110893	0.192530034354742
ENSG00000288670	-0.0891859037724415	0.166743570976556	0.592740708390386	24.5262848581231	-0.107951520492629	0.282356543801569	-0.382323423566531	0.702221482505716	0.854000827082731	-0.115626638363805	-0.176958465046627
ENSG00000283696	-0.0296821752031832	0.0994453393650597	0.765338908071305	18.9671134406623	-0.00285034253326807	0.171036903653854	-0.0166650732817089	0.986703810773347	0.9933827436225	0.121581952890183	0.119917596494527
ENSG00000283360	-0.0512293395219374	0.145441614192606	0.724663512665471	14.314369049492	-0.017861383834633	0.252050703225217	-0.0708642491613011	0.943505796850497	0.975268141658566	0.0356852768924624	0.0775163702884425
ATF6-DT	0.00255903324228001	0.0963168865442643	0.978803582716762	12.180914770064	0.0191578146548067	0.182173206765764	0.105162636124859	0.916246758330738	0.963740323350444	0.250109892559927	0.182083360519556
DUSP12	-0.0898102737272069	0.0602124379676706	0.135815359792319	103.143693944348	-0.0867968062148825	0.0986674733904003	-0.879690167715669	0.379027177240714	0.630999245652067	-0.118115657471554	-0.117203394934718
ATF6	0.0151333244319614	0.0260900370932504	0.561886110575991	949.062224555188	0.0623986848035298	0.0420209268159418	1.48494308744892	0.137558900863966	0.357816597265781	0.300236665635165	0.304224515134674
OLFML2B	-0.00451907983918151	0.150297763374762	0.976013210490959	27.5042208828201	-0.0243819158439107	0.241923522998815	-0.100783568053571	0.919722271211034	0.965141473559788	0.221893354316686	0.0590980242750809
NOS1AP	-0.0605541210601901	0.0697804098830307	0.385514176856512	558.214615580436	-0.0499495733437231	0.11616236533355	-0.429997901646521	0.667197167591001	0.833266578417384	-0.00148749102687217	-0.0131221506911064
C1orf226	-0.0215995088877314	0.106135762836629	0.838737757312764	20.945441298975	0.00828811407871262	0.189541471501319	0.043727180194731	0.965121873270925	0.98346602165895	0.153803091571144	0.151380051957114
UHMK1	-0.0536365589749523	0.0487476580537248	0.271205803017398	281.571702566085	-0.0443013659258676	0.0827436233437795	-0.535405196625319	0.592369697478777	0.788679132226316	0.0260890188256383	0.00283216690587467
UAP1	-0.186578474227898	0.118714056813411	0.116028759498458	26.0149862514479	-0.252740128203255	0.223738500155229	-1.12962287683123	0.258635167146274	0.516620111878501	-0.503877173108934	-0.585938387515033
DDR2	-0.206325727652009	0.161118884330609	0.20034099574417	45.6515053024519	-0.255446008148485	0.246414062258685	-1.03665353270431	0.299897355068512	0.55820485228025	-0.582598595757544	-0.593581603288065
HSD17B7	-0.113332060050848	0.115985453590853	0.328508238151075	183.122707339752	-0.131311454269113	0.180355399458154	-0.728070546618595	0.46657040252316	0.701117615284492	-0.211884063784346	-0.242942550782624
RGS5	-0.388775589783742	0.14294451270356	0.00653281774338811	98.4195053621729	-0.555360769337269	0.225466100124613	-2.46316749626806	0.0137715564113426	0.0834549438482524	-1.30992570300561	-1.44074159548348
RGS5-AS1	0.00688298802150998	0.125430603868977	0.956238152919393	15.5326092018332	0.0476932664999544	0.225376539279802	0.211615932396335	0.832406678567902	0.923655405796187	0.26734711863784	0.262686572800967
ENSG00000232995	-0.0664137209108815	0.0845321554764318	0.432065402396012	24.2245326319934	-0.0834319672257528	0.154903122755737	-0.538607393714809	0.590157784754166	0.787237602170239	-0.0248464881740302	-0.107698837838325
NUF2	0.22431900164568	0.0773797131413707	0.0037442876011274	92.4502397023952	0.357673197764311	0.125029734087077	2.8607050984785	0.00422700041045058	0.0377242292915504	1.13414474157401	1.13827734102378
PBX1	-0.0261433149231036	0.0611028347757925	0.668754766128447	1980.29498737375	0.018139343386839	0.0968463936481536	0.187300143077499	0.851425310812072	0.933023174296508	0.135689439628687	0.179206516085482
MGST3	-0.178965593510186	0.0790111289533319	0.0235084963491896	466.789884649662	-0.222784161210199	0.13041591963086	-1.70825894446618	0.0875883055927148	0.271619448035408	-0.473528810849059	-0.501322689829951
ALDH9A1	-0.165475829785595	0.0868797727349653	0.0568251772876679	92.4987253970359	-0.212904203312242	0.132938168645036	-1.60152802977696	0.109260016894799	0.310259228622842	-0.41975255301784	-0.473415076938381
TMCO1	-0.0363248625852223	0.0521917732855254	0.486436168681192	228.111323823837	-0.0203064387530033	0.0820440512687924	-0.247506533855519	0.80451623549179	0.909768359525986	0.0951012170788102	0.0706098989385373
TMCO1-AS1	-0.0143264921409758	0.0774078077166604	0.853167756598347	49.3084505914602	-0.00153222463961887	0.13705532437052	-0.0111796068241508	0.991080150125389	0.995388302299397	0.182796603375308	0.123640843526685
UCK2	-0.027753879266292	0.0500282802861963	0.579056225489194	194.630888033947	0.000745147876319184	0.0892665800442646	0.00834744510151153	0.993339779778624	0.996265298788982	0.129269006688473	0.130073667557022
POGK	0.045557931051156	0.0540882768527983	0.399626512679276	248.345827998956	0.107150261748855	0.0889423400025388	1.20471601878022	0.22831294990844	0.481483120558093	0.421522814404747	0.43063291672672
TADA1	-0.00191326740537608	0.0426104458780293	0.96418592467456	147.945979457499	0.0384780994654624	0.0718414039427464	0.535597821781535	0.592236534495295	0.788679132226316	0.232281293213249	0.236656774193936
MAEL	-0.117468914512892	0.165231494153004	0.47712428259483	23.4902305192179	-0.148353571489527	0.270331403108588	-0.54878408421509	0.583153633990739	0.782411678161048	-0.228375423952171	-0.291080894604758
POU2F1	-0.0163183830737692	0.0302269076916153	0.589291652808594	1854.69736415123	0.0204749014911509	0.0479051673216869	0.427404863313813	0.66908446576853	0.834378465420674	0.174856031356371	0.185803695155889
CD247	-0.140607469105117	0.119754334199741	0.240341913055766	63.5870422033829	-0.121354840121113	0.19822169034832	-0.612217764402398	0.540393689800744	0.753301144296077	-0.320616096435187	-0.214818409341638
CREG1	0.0694010628123117	0.0797799987847815	0.384352028432013	141.858161151119	0.144972948144638	0.126852782279573	1.14284405544318	0.253103343655717	0.51040793314056	0.516572247980392	0.537469494509207
ADCY10	0.000643757048815889	0.0790566120247605	0.993502907339578	37.0301352938957	0.0348475541207021	0.1475523555694	0.236170774680122	0.813300156543131	0.914643745749266	0.242474741307428	0.226401684535324
MPC2	-0.117047287878889	0.0893056330102074	0.189980353234856	74.2338590134352	-0.133913930082431	0.155809820874773	-0.859470406490358	0.390081040249832	0.641006869947393	-0.226694630793626	-0.250293684087835
DCAF6	-0.155441025210181	0.0620741314872281	0.0122756664944749	454.613721422434	-0.188053810016445	0.103908714944966	-1.80979824566251	0.0703270800932781	0.237127861440295	-0.379749314328813	-0.403220936086245
TIPRL	-0.19606884239312	0.0605530796145394	0.00120384950627495	147.160627587397	-0.254697788952747	0.108726898015313	-2.34254626593758	0.0191526591934519	0.103908351554188	-0.541710043705165	-0.591468131561931
SFT2D2	0.0225075862418155	0.0439286338946625	0.608394120310127	320.554501650751	0.0804902429771369	0.0714533110075729	1.12647324304687	0.259965259973055	0.517867021235498	0.329633785740295	0.35532718250725
TBX19	0.161928425043116	0.0915326457492091	0.0768807946280715	54.0063614600437	0.248065205365437	0.154527661388699	1.60531262258253	0.108425022683136	0.308670962287449	0.885427877282179	0.82867101949052
ENSG00000285622	0.12232653631817	0.154378024919046	0.428137336682712	36.5606996934144	0.217976691347061	0.277293183110109	0.786087450481989	0.431816255924126	0.674549486243793	0.727556959588212	0.743680920303857
ATP1B1	-0.0300424976198763	0.0437762358303331	0.492540267054279	3361.32465045268	-0.00424580707950483	0.0685648275586547	-0.0619239810072111	0.950623370060496	0.977931404905079	0.120145545879796	0.115975870754143
NME7	0.0965534075220259	0.037722532469393	0.01048021861906	509.220405737323	0.185161591400117	0.0664885721123233	2.78486340611002	0.00535502764165341	0.0444907433515451	0.624813690873124	0.65098911779052
BLZF1	-0.0644335439558511	0.0410777887360992	0.116747276849452	469.252518757401	-0.0484725173463721	0.0679812018952152	-0.713028248913377	0.475828276931821	0.707026551167446	-0.0169526133323947	-0.00894995609078637
CCDC181	0.20786069301842	0.200770393569181	0.300521610659567	20.1754904900688	0.298811993539646	0.312677003486865	0.955657084491019	0.339245510996366	0.593964920584746	1.06853453028529	0.972013909661053
SLC19A2	-0.0490786498569629	0.119080603083463	0.680232071883042	27.3932824078547	-0.0452265260586146	0.220115190335026	-0.205467537200761	0.837206858567482	0.925460588849697	0.0442588919905367	0.000218895562607486
ENSG00000213062	-0.0485297725705608	0.151950760777924	0.749439679382773	12.8210358940036	-0.0127725300395657	0.2886457372294	-0.0442498481431402	0.964705247867119	0.98346602165895	0.0464469634107538	0.0918906989284363
C1orf112	-0.0470750359902363	0.0732894332808096	0.520667493003276	187.412718262793	-0.00433051466785865	0.113824031268726	-0.0380456975525211	0.969651247005154	0.985321462033416	0.0522461968900941	0.115736599837286
SELL	-0.115953746423571	0.187017719967463	0.535248070661081	21.7392780524596	-0.0598559534924084	0.285069865764606	-0.209969416907201	0.833691542718874	0.92429844791988	-0.222335283332035	-0.0411043977008241
METTL18	0.208147451068687	0.126405123361994	0.0996260131893189	14.4305435621046	0.301693329571827	0.219967550117846	1.3715356170044	0.170208048444312	0.4057884374877	1.06967767668586	0.980152730840976
SCYL3	0.089931958564827	0.0455751506465978	0.0484651061681092	138.720248838304	0.177957663813777	0.0805570167777348	2.20908954839751	0.0271684129469822	0.130590674982166	0.598417620963501	0.630640405330921
KIFAP3	-0.262980110916359	0.0746603720871838	0.000427735796284823	379.679137260357	-0.347779509357118	0.122829635268156	-2.83139739524474	0.00463451003304386	0.0403468469144656	-0.808448416695372	-0.854393201400916
GORAB	-0.125963279787318	0.0759276537891535	0.0971176443604223	37.3378402144904	-0.133971127885781	0.14346040346193	-0.933854392242332	0.350379007602717	0.605355113906842	-0.262237779619483	-0.250455248961958
FMO4	0.140263382431154	0.06915448472291	0.0425335609101975	155.619099574028	0.237433379220104	0.124628342275103	1.90513148843782	0.0567629811664449	0.207182034568398	0.799061285456602	0.798639627509005
PRRC2C	0.00781729911279703	0.0360350729458805	0.828258339988174	1719.29527407749	0.0586110626846751	0.0548248622328174	1.06905991730138	0.285042671444319	0.542718263642054	0.271071702341855	0.293525735548336
METTL13	-0.0302818103524942	0.0735953021735481	0.680732403804732	52.2662709303806	-0.0151960664095776	0.126468803342896	-0.120156639486628	0.904359065523438	0.958627184711138	0.119191537827892	0.085045010359569
DNM3	0.0253414352909525	0.0288277056576511	0.37936587900413	18294.8130082008	0.089333419892052	0.0543058794387488	1.64500457068945	0.0999688685067932	0.294480911632459	0.340930781020008	0.380306232076293
DNM3-IT1	0.234513620681798	0.142374834565353	0.0995259018633127	27.1284991904249	0.412302017439053	0.236084242367221	1.7464190464594	0.0807381627112144	0.257217048900074	1.17478507249233	1.29258568605442
DNM3OS	0.607974556065694	0.128505263146022	2.23278177799191e-06	43.9308779313124	0.920457890497756	0.218874818061506	4.20540790690274	2.60611693670657e-05	0.00101429513718452	2.66356812022521	2.72795793565
PIGC	0.362428757119575	0.0418539334790955	4.74372617588631e-18	778.055779780409	0.556363180034555	0.0700853288448121	7.93836868863801	2.04857639029683e-15	9.9396926457202e-12	1.68471226603198	1.69951081670261
C1orf105	-0.0383769180273146	0.149847524650679	0.797868639355232	27.60976905418	-0.0187145120628106	0.24404049552602	-0.0766860927014272	0.938873268375565	0.973534936474716	0.0869208022998067	0.0751065652483041
SUCO	0.0385697230801332	0.036536824182163	0.291132843924041	607.081523697425	0.0962325353832008	0.0625115962464327	1.53943493946041	0.123698149735985	0.335610487895059	0.393664678317244	0.399793951195119
TNFSF4	0.0330984986034034	0.102470068494367	0.746690316286732	20.8427974679993	0.0626624748234775	0.181095425903699	0.346019091927808	0.729328366703021	0.868375057622679	0.371853919869581	0.30496963468249
PRDX6-AS1	-0.0307527639100045	0.0368401399182487	0.403851495539861	534.955517232226	0.00168407358082278	0.0588629169133791	0.0286100939119448	0.977175561603366	0.988579269207558	0.11731410539451	0.132725822087018
PRDX6	-0.473939732558221	0.123269720540842	0.000120681492599084	76.9149420693741	-0.665051509737561	0.199186707803163	-3.33883479009437	0.000841305837155978	0.0121840421285075	-1.64942823198367	-1.75058165274872
KLHL20	-0.0892004293114139	0.0480806975535437	0.0635643489145947	309.26172341967	-0.0863438843516951	0.0740651373160324	-1.16578308608637	0.243702157384337	0.499389305226339	-0.115684543687046	-0.115924040492268
CENPL	0.0451756533138336	0.0999678273384698	0.651339639763079	17.8545707933948	0.0942400680074803	0.187413121823336	0.50284669019235	0.615072064160422	0.802809355637334	0.419998883623964	0.394165889942734
DARS2	-0.0243310111341362	0.0675418027775003	0.718670408718391	42.6725814849118	0.0117868837870417	0.12918303883043	0.0912417287420652	0.927300518474765	0.968999814973488	0.142914096621481	0.161262919032589
GAS5	-0.0510275425945824	0.0574638975367839	0.374544480850988	131.458473581254	-0.0251918838575281	0.0963623100400881	-0.261428808079091	0.793761843634408	0.904401607612743	0.0364897300924253	0.0568101325642001
ZBTB37	0.0491928974178129	0.0446608299158229	0.270688909963025	705.867044789602	0.123862540496445	0.0765963052878519	1.61708244321923	0.105860486091463	0.304346283931924	0.436013423175367	0.477839575969693
RC3H1	0.00123955090009448	0.0200115246365835	0.950609138281692	936.705761830007	0.0481236322522879	0.0375601952470449	1.28124020484356	0.200109308372484	0.445380901019858	0.244849843230245	0.263902213691541
RABGAP1L	0.00612865227542712	0.0317946023517565	0.847148785519529	2928.37315230575	0.0483762411760858	0.051825617762175	0.933442634453135	0.35059147619138	0.605578441609319	0.264339997505043	0.264615750341305
RABGAP1L-AS1	0.325848674640092	0.0625845280589289	1.92397119223479e-07	38.2626837511794	0.478026013553284	0.124195132444526	3.84899153569325	0.000118605105196675	0.00294807550764094	1.53888762543297	1.47823423437691
ENSG00000289425	-0.185158950431484	0.106205669778582	0.0812637917485409	25.0037300845021	-0.204960868001418	0.186792408684133	-1.09726551226184	0.272525342286441	0.53061515279848	-0.498218313603903	-0.450977782244216
ENSG00000287697	0.493887805660595	0.184802241832266	0.0075283742992111	10.3497412169816	0.758763694293795	0.305034988639514	2.48746446326684	0.0128657306569202	0.0796908831668638	2.20876708514654	2.27122531785141
CACYBP	-0.263234439542722	0.140667569443392	0.0613003426746485	339.400567198329	-0.350962096566579	0.215552068258503	-1.62820101612611	0.103482269413072	0.300536295605881	-0.809462284844908	-0.863382957506422
MRPS14	0.102193806683463	0.0577183205766508	0.0766337342212481	94.7528267656676	0.193950486208119	0.102238096634645	1.89704711445495	0.0578217201488692	0.209592958250498	0.647298855607589	0.675814838363397
COP1	-0.0424454331564344	0.0296326858672848	0.152033491270489	1341.73123886348	-0.0202397092251008	0.0496766655289338	-0.407428900663881	0.683693004089968	0.842804485732856	0.0707018734111615	0.0707983877815441
COP1-DT	-0.018315725372796	0.048965794346837	0.708366053567974	449.213032341485	0.0233618418260451	0.0868658593405646	0.268941584224166	0.787974635868454	0.900532897007861	0.166893727742864	0.193958346637141
PAPPA2	0.00736091056132863	0.0630296294979731	0.907030490010833	207.049681303837	0.0423559766739449	0.102567578050354	0.412956779121283	0.679638280155737	0.84101488810688	0.269252332565182	0.247610494553185
ASTN1	0.0332882282203	0.264987018830111	0.900031060974495	92.0308058374455	-0.0168487918419969	0.421437498868806	-0.0399793371193149	0.968109599710625	0.98461107176971	0.3726102673494	0.0803766077144982
BRINP2	0.260406400857366	0.345721753440759	0.451314487449966	31.8165363122396	0.404317599368852	0.520451356801018	0.776859535642315	0.437241646908596	0.678734074053698	1.27800532535341	1.27003234615469
SEC16B	0.265291584926016	0.109885676439549	0.015767603724888	22.1773744089682	0.389485907543322	0.202977008544048	1.91886711868059	0.0550011528954963	0.202838973700348	1.29747986348411	1.22813772289121
RASAL2	-0.450498947652626	0.107415478242775	2.74095629423431e-05	465.938137994085	-0.727316960178611	0.177406866247006	-4.09971144615088	4.1366557898024e-05	0.00143082788708876	-1.55598273370919	-1.9264609535894
FAM20B	-0.0944995433840309	0.0323243044592036	0.00346139510709803	262.47377081575	-0.109341497359589	0.0545167125911726	-2.00565096761344	0.0448934999902984	0.178543657338465	-0.136809192751627	-0.180884689908311
TOR3A	-0.220545415868557	0.0723510853238508	0.00230165430213126	26.4249487858227	-0.286052857629186	0.136733400308122	-2.09204815344737	0.03643420836486	0.157110530530599	-0.63928466049704	-0.680035828696716
ABL2	-0.0890565853263181	0.0338517579640918	0.00851887366601233	515.712052520998	-0.0816459459907523	0.0568510236619709	-1.43613853773696	0.150962923998347	0.378669019769074	-0.115111116947489	-0.102653918643595
SOAT1	0.0716164224038179	0.076536472291866	0.349419291178057	83.7521573873516	0.145729464438352	0.141195251592801	1.03211306891982	0.302019152263297	0.560095652993317	0.525403666455464	0.539606402792541
TOR1AIP2	0.0580260025039128	0.0384368387511024	0.131133892420752	326.917303872073	0.117836832185848	0.0593761118825482	1.98458316736773	0.0471908666346192	0.184012971221714	0.471226147894515	0.460818943223431
ENSG00000272906	-0.0916607628682962	0.113707416775123	0.420179035001204	37.214997815625	-0.0999664435527947	0.185077365135067	-0.540133276048321	0.589105123777755	0.786307350556288	-0.125492538430832	-0.15440326405813
TOR1AIP1	0.0847501009687567	0.0450971059467137	0.0602062356692317	270.181649881341	0.16521180819309	0.0771600780759511	2.14115657102455	0.032261413927737	0.146657445700231	0.577760408886246	0.594637579376822
CEP350	-0.0362578492340129	0.0283481120278924	0.200889429400104	1799.27705257516	-0.00636186617832857	0.0453913817080352	-0.140155816785863	0.88853688034646	0.950506344936599	0.0953683623992431	0.109998703766633
QSOX1	-0.198966091838711	0.0800046081410715	0.0128849700389621	204.679206973093	-0.250376758460284	0.12605227591289	-1.98629304109756	0.0470007948950759	0.18366270348798	-0.553259781444709	-0.579262649765167
ACBD6	-0.0217884797837001	0.0267229940098852	0.414874423941885	1207.86055495006	0.0106345385088525	0.0492167320107434	0.216075673340748	0.828928761666655	0.922256902455082	0.153049768693763	0.158007924803537
XPR1	-0.168624542097422	0.0835538366529638	0.0435751847790922	381.806464010303	-0.204266162878391	0.133598289123617	-1.52895792467361	0.126274874915927	0.339762838309486	-0.432304734699754	-0.449015470071687
KIAA1614	-0.10121845124621	0.147982656747774	0.493982360069138	41.326994955727	-0.104300702776468	0.243470476204714	-0.428391583252049	0.668366051471414	0.833867853365725	-0.163593777635208	-0.166646112644661
ENSG00000243155	0.0778804446804528	0.0999890686002857	0.436044756462653	37.2350718265102	0.168520955145457	0.181784998469156	0.927034444891504	0.353908650597182	0.608097672546214	0.55037487305968	0.603984824891609
STX6	-0.15953382429944	0.0813978306993243	0.0500042971895155	346.849447981784	-0.17322797105991	0.133466553982117	-1.29791296689296	0.19431724374011	0.438528653996925	-0.396065049990972	-0.361342845241616
CACNA1E	-0.0935890191841523	0.998414759498235	0.925317588690041	91.267011742758	-0.227455779009148	1.47610302869252	-0.154092075273784	0.877537136668977	0.945967201944594	-0.133179434281878	-0.514518464797516
LINC01344	0.230970666381488	0.113546388351147	0.0419362250035668	75.8788413926941	0.337919468363784	0.173463946055848	1.94806745751644	0.0514068920583974	0.194257196469894	1.16066126515015	1.08247958976123
GLUL	0.241478208162153	0.0851976554144117	0.0045921989134767	3413.56337080214	0.378935198389842	0.138278163079389	2.74038351357247	0.00613675307757151	0.0485197142866884	1.20254904669367	1.19833545957916
RNASEL	-0.0631889802454569	0.126237580409392	0.616683624390052	25.003053777747	-0.0829275874950256	0.216245569078215	-0.383488030984955	0.701357943100837	0.853445486903016	-0.0119912233226104	-0.106274131941713
NPL	-0.155243620798171	0.0545644813265234	0.00443918245106745	131.901249703161	-0.218746029356011	0.095775416221301	-2.28394757220967	0.0223746123240124	0.115147156356854	-0.378962371668142	-0.489916303106877
DHX9	0.0085019680527273	0.0384544872090334	0.825021030711466	626.232229081264	0.0549583760348761	0.062578030303859	0.878237550271488	0.379814818110278	0.631849105618874	0.273801100290879	0.283208104027064
SMG7	-0.0535202031277101	0.0307406985385547	0.0816798894849716	647.744360486981	-0.0161773051253757	0.0556785274277986	-0.29054836528056	0.771396755558695	0.891925583756642	0.0265528654999918	0.0822733355692972
ARPC5	0.103485806675711	0.0429514899831237	0.015980317164317	512.796590716125	0.190767048712125	0.0678217807202406	2.81276968381329	0.00491168173919199	0.0419568306312668	0.6524493479453	0.666822680479699
RGL1	0.0253935684896188	0.0637560858662784	0.690414615334174	1888.43169193138	0.107204968608574	0.105066508577452	1.02035339386523	0.307560888998185	0.565358579598217	0.341138607368214	0.430787445509062
ENSG00000289581	-0.173263791567558	0.0817010245326584	0.0339466145377839	69.9364450841562	-0.182714821339005	0.137144907625289	-1.33227565283155	0.182769624652994	0.421749311421841	-0.450798867046532	-0.38814005914513
COLGALT2	-0.0720059646723582	0.0276800855883267	0.00928540054248024	3408.83278203786	-0.0495024548002362	0.0534921650035533	-0.925415054652358	0.354750050831856	0.608717651611488	-0.0471396838527648	-0.0118591887071433
TSEN15	0.0764722081650192	0.0318494829888215	0.0163480926825678	856.936951194119	0.156517974982341	0.0570338246281127	2.7443008776443	0.00606399304992664	0.0481283984922204	0.544761009726904	0.570080376370964
ENSG00000286655	0.356310895861929	0.15878947735028	0.0248375442789959	15.2102385608441	0.570057598556364	0.269971340550565	2.11154857176254	0.0347251876353131	0.153273214329086	1.66032372290523	1.73819301907929
EDEM3	-0.0572850483341748	0.0329246995933629	0.0818799738306281	511.64127553396	-0.0457260215628185	0.0525404170377999	-0.87030183886666	0.384135474287456	0.63590082608077	0.0115445013321001	-0.00119201400971806
RNF2	-0.283670238550195	0.0622572596428039	5.20327817796093e-06	100.998088245868	-0.376620854735276	0.105926110700003	-3.55550536356344	0.000377253248191843	0.00683273734240821	-0.890928559484659	-0.935860461727213
TRMT1L	-0.0385002990803663	0.0320614182833536	0.229817319549506	360.423956860057	-0.0201277994287821	0.0576535122189731	-0.349116621938572	0.727001758241014	0.867183282222093	0.0864289499993618	0.071114495937742
IVNS1ABP	-0.0063468421436928	0.0406928047764643	0.876056951462232	702.856144199847	0.0456171186287459	0.070845887095202	0.643892263886061	0.519645298670292	0.738739815162103	0.214607072736942	0.25682214182932
TPR	0.0298030175395051	0.0375675128595227	0.427592054757342	680.760677821305	0.0895246583996566	0.0589662942804667	1.51823443362139	0.128955309877104	0.343759437489035	0.358716652013137	0.380846417600899
ODR4	0.00634927095393229	0.0307189991536538	0.836252958698908	543.261708468927	0.0504964353512598	0.0516324511886928	0.977998026216471	0.328075300291634	0.58494170394966	0.265219482659854	0.270604597551671
PDC-AS1	0.0164552246054915	0.078529624563136	0.834025449811628	584.929855133011	0.0603515171756403	0.12328921695898	0.489511724255011	0.624479456155163	0.80868819214468	0.305506353526681	0.298441943764091
PDC	0.504270879918973	0.185349879958541	0.00651550561000882	17.2829410691278	0.758571230126742	0.301141070734196	2.51898961598732	0.0117692127537162	0.0751701012913967	2.2501586832352	2.2706816702443
ENSG00000285280	0.0369110010397197	0.173816217431413	0.831828931160291	77.5777187381308	0.0535707093669611	0.261623793224722	0.204762375419527	0.837757784187018	0.925460588849697	0.387052267163371	0.279288404713496
UCHL5	-0.00567337539643219	0.0514690713771706	0.912227900440719	241.155040268633	0.0307870920746967	0.0827144654719545	0.372209285268675	0.70973703332931	0.858528669859635	0.217291813713941	0.214932222406921
RO60	0.0499972611530796	0.0350252101568517	0.153445910505225	572.725019601761	0.101309970559162	0.0604930631904446	1.67473698992919	0.0939858464762152	0.283535332913531	0.43921997834571	0.414136026013278
GLRX2	-0.0716683042951021	0.16395141793446	0.662016094306245	59.1674828078769	-0.0714875713650291	0.248175791025542	-0.288052154763442	0.773306815984255	0.893495317785904	-0.0457936179114016	-0.07395987059296
CDC73	-0.043495551666899	0.0247615451410784	0.0789899982468854	988.523666485782	-0.00564982705710516	0.0476362436574891	-0.118603538468066	0.905589461850835	0.959022204925483	0.0665156293134136	0.11200997875019
B3GALT2	-0.127482461891887	0.245212907291297	0.603143874075529	24.3071351858543	-0.213620692217239	0.378380836144623	-0.56456530514032	0.572369469445166	0.77426854640113	-0.268293921907499	-0.475438921089164
ZBTB41	0.0849168225778467	0.0435780210101129	0.0513413175132259	348.825580314396	0.157932736013869	0.0737444171251046	2.14162294816083	0.0322238355719479	0.146532380688933	0.578425036111711	0.574076608299251
ENSG00000290127	0.206281728544533	0.154117421042999	0.180742884510376	37.2336042020726	0.330728534133002	0.239809541198476	1.37913000658835	0.167854673650953	0.402127589302032	1.06224006861883	1.06216757923303
CRB1	0.1297289076135	0.08641254424046	0.133284701916832	541.64256211485	0.213894668819915	0.131137167201126	1.63107586800211	0.102874311947173	0.299597831468459	0.757066136729276	0.732150556948177
NEK7	-0.0354004993142676	0.0279337746699763	0.205047699211224	1415.60472879883	-0.00513849798899891	0.048387569220016	-0.106194588234726	0.915427964631418	0.963569656959786	0.0987861443024023	0.11345431422614
MIR181A1HG	-0.0752435644523857	0.046119139820149	0.102784001165898	4328.96332051979	-0.0487604079311926	0.0771684382467973	-0.631869829673743	0.527471939323412	0.744041082695459	-0.0600462109113284	-0.00976315176219306
LINC01222	0.112295060664915	0.0851053382338957	0.187007636182645	95.2504376614592	0.229665985864439	0.151086110422374	1.52009992991671	0.128485862231868	0.343037456098142	0.687566991478269	0.776699310638699
LINC01221	0.693959739156746	0.119261996351165	5.92774451584943e-09	74.5879104777531	1.04226100520588	0.194866209423186	5.34859793440345	8.86382084081487e-08	1.46559426403674e-05	3.00634368471785	3.07201144370846
ENSG00000286541	-0.00271101998579895	0.0768549399687078	0.971860852513985	250.625533184934	0.0672657245384842	0.119397038795923	0.563378499306475	0.573177174740183	0.774612929084386	0.229101093075856	0.317972292428248
LINC00862	-0.0635551411802478	0.0722671626378061	0.379158944496432	1237.91353202112	-0.025787809836253	0.112933674494082	-0.228344733772072	0.81937825049359	0.917592692274557	-0.0134509052888069	0.0551268387993832
ENSG00000230623	0.187213376136298	0.107052218273437	0.0803248589339127	233.582988047632	0.309668060723843	0.162511200033282	1.90551826988185	0.0567127348617623	0.207077007398767	0.986225050382996	1.00267870840115
ZNF281	-0.161675745926405	0.0373878172732812	1.53024233242074e-05	522.73486121676	-0.187883456905652	0.0624404467631118	-3.0090024438558	0.00262107007535397	0.0269818217940964	-0.404603711750922	-0.402739744898995
DDX59	-0.0904418050836179	0.0708184507254137	0.201569129822933	109.270377950542	-0.0814858598788395	0.118919383116945	-0.685219328784329	0.493205528601181	0.7202869142489	-0.120633225143177	-0.102201728331985
DDX59-AS1	0.278971693174668	0.149577485420694	0.0621723309240543	17.5509858665606	0.456198033794933	0.255119842309006	1.78817151055768	0.0737483411659876	0.24397292136639	1.35201492009132	1.41657741199034
CAMSAP2	-0.0483265650251877	0.0301921001234781	0.109457544404024	1223.99975339368	-0.0260188028104163	0.0531366225379893	-0.48965857383605	0.624375520641879	0.80868819214468	0.0472570399677891	0.0544743600570439
TMEM9	-0.318089159002236	0.160920535867753	0.0480772828297117	58.3217987688282	-0.449519979374382	0.237708536380818	-1.89105526548796	0.0586169672472524	0.211176102530494	-1.02813783744459	-1.14177637468705
PHLDA3	-0.117837603834726	0.085052484359448	0.165909021184891	386.298317402685	-0.127681358489405	0.132712776371419	-0.962087916328927	0.336005443471319	0.59150511736535	-0.229845185204877	-0.232688730996573
CSRP1	-0.124567775200272	0.0623819802446139	0.0458409262889756	1337.29944031674	-0.138162694593384	0.0958758602548116	-1.44105819990752	0.149568241267663	0.376468151459813	-0.256674671472462	-0.262295038391542
CSRP1-AS1	-0.0369920722394686	0.0637591586209836	0.56179024022401	408.990476221371	-0.00210104419936288	0.101877742121864	-0.020623191637381	0.983546240147634	0.99165332628586	0.0924414196852635	0.122034116429015
NAV1	-0.0428936732500328	0.0340228983754415	0.207406304775993	2726.74326473744	-0.00198549219911285	0.057092364813564	-0.0347768428509926	0.972257686187288	0.986153144133779	0.0689149870478594	0.122360512606522
IPO9-AS1	0.11026495073915	0.0704730001397692	0.117667091955743	404.064656074543	0.202136727861393	0.112458685601858	1.79743100125699	0.0722672228333184	0.24110054906298	0.679474061385311	0.698938263124513
IPO9	0.0194612525597283	0.0327656646258674	0.552543798823432	494.417457777053	0.0708206368648483	0.0625589167203706	1.13206303078115	0.257607936020586	0.51557006967079	0.317489731265181	0.328013743828376
SHISA4	-0.241335215810535	0.129631210158195	0.062644527088543	189.489507370324	-0.323473814096226	0.178845690235048	-1.80867547700535	0.0705014349599157	0.237550668351049	-0.722162141879555	-0.785737652317888
ENSG00000223774	-0.0830203178732846	0.129926703021125	0.522837178636339	54.0736275816966	-0.0691382739166063	0.208500159124115	-0.331598182980043	0.740192691795932	0.874107157373162	-0.0910478433780053	-0.0673238824202477
LMOD1	0.429085683655554	0.198320908364476	0.0304956168406603	18.6461627550699	0.684914767948018	0.318440891945188	2.15083798994606	0.0314889893918407	0.144573225275389	1.95043671761011	2.06262652925311
TIMM17A	-0.218398762911172	0.122054400067373	0.0735575140842474	63.8135280344142	-0.270126716555738	0.190635759334615	-1.41697820754392	0.156489299027403	0.386077667227606	-0.630727137528714	-0.635049748338395
RNPEP	-0.00678534762335892	0.0682021245909571	0.920750179034544	75.0424516684959	0.0332370647773498	0.109477870376816	0.303596194034006	0.7614355515268	0.886747410834795	0.21285899291758	0.221852584870682
GPR37L1	-0.0783450798790632	0.0908787030182778	0.388641270686914	216.112405217059	-0.0682271164004379	0.137010972442506	-0.497968266220925	0.618506409399411	0.80450060056966	-0.0724102446081136	-0.0647501638369195
ARL8A	-0.0922302602277264	0.0561944334927038	0.100741298044754	738.08787216528	-0.0904432057003726	0.0884680582214368	-1.02232610863903	0.306626580070296	0.565040701291711	-0.127762810724711	-0.127503267296534
PTPN7	-0.170665186051866	0.0997584735676565	0.0871210209208979	33.8935530150491	-0.210509621036993	0.184837777073899	-1.13888851277859	0.254749657420065	0.511749380817895	-0.440439658162928	-0.466651174109556
PPP1R12B	-0.0495976923430326	0.0338942187111118	0.143383031321548	5022.7760917461	-0.0229919831934828	0.0565326456326382	-0.406702763265138	0.684226310738675	0.843319066817287	0.0421897554862878	0.063024124239689
SYT2	0.0739974968243128	0.209810124574794	0.724322415185036	35.0776816022413	0.147806043647457	0.335586411944821	0.440441085772448	0.659617673241391	0.828759476953958	0.53489569867827	0.545472052151065
ENSG00000226862	-0.468386900010819	0.0827199750502845	1.49340723154441e-08	21.2036999015827	-0.582022866783934	0.171185157183082	-3.39996105013627	0.000673954527247348	0.010503299891448	-1.62729214710783	-1.51605320127208
KDM5B	-0.125316085867749	0.0564452316763535	0.0264095431380183	284.372323231875	-0.131270175535524	0.0952968893083585	-1.37748646874258	0.168361895444217	0.403005385641509	-0.259657773935461	-0.242825952014737
RABIF	-0.275541255734916	0.0798299346240111	0.000557266653298147	36.7880321974267	-0.366800769870133	0.150552777389545	-2.43636003420289	0.01483590975439	0.0876401897513444	-0.858522782429933	-0.908121970348069
KLHL12	-0.180903794567085	0.0487756554819828	0.000208165557944874	133.416215519141	-0.221316906262662	0.0791951855024774	-2.79457526184769	0.00519679426978088	0.0435489564714625	-0.481255350905099	-0.497178179953288
ADIPOR1	-0.134146496675229	0.0521276215260262	0.0100697623978975	147.746250387789	-0.166033394459623	0.0781880781842202	-2.12351292313937	0.0337108937373718	0.15028966898658	-0.294859758049756	-0.341020546224424
CYB5R1	-0.410587060442927	0.0923212639502634	8.69269791735232e-06	48.9302399172279	-0.570945695594905	0.151620917891264	-3.76561297435464	0.000166140978749729	0.00383256432120611	-1.39687602280315	-1.48476385685686
TMEM183A	-0.160161847004488	0.137932914870889	0.245577829911004	67.9380715022046	-0.204319256565354	0.216520988665531	-0.9436464234928	0.345350360783021	0.599656429864923	-0.398568630602168	-0.449165442174609
ADORA1	0.0560373219170095	0.0545814782896685	0.304574537377728	514.562879093324	0.124025687949948	0.092281795598888	1.34398867236001	0.178952049945125	0.416972312950415	0.463298373756388	0.47830041355864
ENSG00000234775	0.265016070164432	0.125998756141597	0.0354375522863859	15.0098466120427	0.393886289783227	0.239411478866694	1.64522725329534	0.099922955294068	0.294480911632459	1.29638153788273	1.2405673471259
BTG2	0.121082137159204	0.10428218627868	0.245600881200259	216.387994484968	0.229619026229255	0.169272538404134	1.35650489083495	0.174938580297252	0.411706705708455	0.722596225554335	0.776566665202981
ATP2B4	0.0790052498750359	0.122698421237332	0.519641674791326	642.205827691783	0.162682967834426	0.184011666708873	0.88409050765139	0.376647356941648	0.628724647665439	0.554858851829711	0.587494441873293
ZC3H11A	-0.0469904912121048	0.0765686725203008	0.539411025692381	18.1864218275499	-0.053990115185148	0.155171093326707	-0.347939258708926	0.727885800972273	0.867702164125716	0.0525832303533857	-0.0245353448309313
SNRPE	-0.0564948373395884	0.11915884298684	0.635418845133053	63.1306688889004	-0.0245778807088904	0.197476526470508	-0.124459758069327	0.900951260992965	0.956615840324867	0.0146946373206553	0.0585444883543122
SOX13	-0.271450065644575	0.0714236783162222	0.000144368714392275	123.111313807923	-0.36589667926826	0.113835829956485	-3.21424879502461	0.00130786297221638	0.0166507445781461	-0.84221346096023	-0.905568213459976
PLEKHA6	-0.0211184725761551	0.113730683870447	0.852689098975759	264.052126895173	-0.0323226449800216	0.17179909533542	-0.18814211400191	0.850765248336911	0.932632817979856	0.155720718391424	0.0366680911623881
PPP1R15B	-0.00976206554100894	0.0542645575741181	0.857232932355968	204.46420516006	0.0169768988487025	0.083012316712064	0.204510601813324	0.83795450802237	0.925460588849697	0.200992458151033	0.17592299478779
PIK3C2B	0.115976985589025	0.0414014745211201	0.00509008556128695	1589.63316109774	0.217455185567266	0.0730399203196981	2.97721006013502	0.00290884633501989	0.0289215623309764	0.702244798152761	0.742207838983717
MDM4	-0.130345409888633	0.0421880088080145	0.00200404826318007	1526.5215414064	-0.13950261087226	0.0676302086272394	-2.06272631275121	0.0391386384756371	0.16427393934584	-0.27970691866368	-0.266079858651327
ENSG00000287197	0.349655205258235	0.0867912393838359	5.60879512587472e-05	14.765806587605	0.487465990113504	0.175572059114771	2.77644400009484	0.00549571014230157	0.0451187573780832	1.63379115041127	1.50489904552985
NFASC	0.0880055764122515	0.0460013104540405	0.0557339457636888	4083.18801026394	0.192467748676502	0.0836887189053322	2.29980517319448	0.0214592602492102	0.111997487338653	0.590738196369169	0.671626595308157
CNTN2	-0.113442221560939	0.0511408192016348	0.0265389914047887	4340.73098433651	-0.111741637291317	0.082352716795619	-1.35686643548912	0.174823653403896	0.411624335877689	-0.212323217048306	-0.187664291278283
RBBP5	-0.0121311692769027	0.0409806930571965	0.767213605429732	196.404774430483	0.0275987991955208	0.0682637291176315	0.404296682180412	0.685994564972467	0.844140408127418	0.191548146454299	0.205926349671837
DSTYK	-0.0456523978460544	0.0293280122760594	0.119562130777124	437.648566752824	-0.0280872576505862	0.0560645935496916	-0.500980313460967	0.616384977946862	0.803198485896969	0.0579174715842975	0.0486316593533202
TMCC2	-0.0136246969948528	0.0429064788281242	0.750830821618329	811.879610366904	0.0253884269713629	0.0750816555299902	0.338144208357552	0.7352545171593	0.871457108685837	0.185594274075338	0.199682779302895
NUAK2	0.364763193455743	0.111438179884401	0.00106324569315482	32.9265668318651	0.548308163298543	0.196166123756348	2.795121567369	0.00518802022168975	0.0435004737021405	1.69401837790075	1.67675805892515
CDK18	-0.0764383271245872	0.0659173540735347	0.24620821988893	4284.72623196679	-0.0769626321833067	0.104713682726599	-0.734981620159909	0.462350687890715	0.699000479116872	-0.064809071612165	-0.089425106320927
MFSD4A	-0.579703107156175	0.244728244995279	0.0178477066912201	35.7461100192957	-0.804663475347405	0.379400378909858	-2.12088210786575	0.0339317247096289	0.150982214465249	-2.07104855222038	-2.14493927365279
ELK4	-0.00299847402735463	0.0412977451968375	0.942119460484951	265.892801925238	0.0380613390764064	0.0675613765963839	0.563359436913007	0.573190152457263	0.774612929084386	0.227955172141367	0.235479563954132
SLC45A3	0.0126923647559357	0.0701685309651853	0.856458625591218	382.659694850409	0.0617416461623909	0.112498351301674	0.548822675603713	0.583127147224229	0.782411678161048	0.290505903883253	0.302368598313865
NUCKS1	-0.0354994852091317	0.0428915508133853	0.407864870968801	1789.34750311906	-0.00977715544890346	0.0671935376525233	-0.145507377502043	0.884310291337726	0.949112918614095	0.0983915420608402	0.100351641313498
RAB29	0.16438149539312	0.0896173747438288	0.0666155253163169	55.819177206136	0.253465435557433	0.153952465730055	1.6463876324129	0.0996839777164747	0.294022285641541	0.895206917620705	0.843924883452305
SLC41A1	0.158542411121265	0.0635442998838759	0.0125960577394253	86.851916755129	0.266370902091175	0.115679069101685	2.30267155639908	0.0212973297187886	0.111552332273007	0.871929704786421	0.880378557438432
ENSG00000286619	0.443408958806216	0.554224956341245	0.423680487944012	246.54772594867	0.696366472298522	0.768786642279239	0.905799390886902	0.365042043489359	0.618455495288823	2.00753572640041	2.09497380595848
SLC26A9	0.0979669644576192	0.109433180692853	0.370668555636664	33.9206914087281	0.153669671583542	0.183577009900807	0.837085600569347	0.402544453698926	0.650672091202484	0.630448763790598	0.56203486145355
RAB7B	-0.166090076066728	0.14249471335339	0.243781209156443	57.3799418496694	-0.21061478684118	0.231301643381724	-0.910563296316905	0.362525516919155	0.61617777237495	-0.422201214614917	-0.466948232718812
SRGAP2	-0.320401061165033	0.0459082978455495	2.96963715300055e-12	594.614547642673	-0.417002845625098	0.0828726223301073	-5.03185290751446	4.85761915179079e-07	5.25748348812156e-05	-1.03735411797591	-1.0499262281185
EIF2D	0.112742379731615	0.038174691252504	0.00314367870646035	194.400503355595	0.196351683595199	0.0704624838191047	2.78661314436891	0.00532620209213119	0.0443271570343406	0.689350206214627	0.682597426694944
MAPKAPK2	-0.0698533691092366	0.0558177535353763	0.210768767625924	197.369200986205	-0.0643958693182091	0.0952664492192605	-0.675955384565649	0.499068972062014	0.724956755017353	-0.0385584709885434	-0.0539281581596576
PFKFB2	0.0333693748568426	0.0600593521396937	0.578479791089215	70.0920249680999	0.0993570623283175	0.112217741345353	0.885395313941877	0.375943458916395	0.62841444510646	0.372933754293867	0.408619706259483
YOD1	0.0494357649205497	0.0537683319458014	0.357875104063772	124.576569182261	0.109402174873923	0.099315905365185	1.10155744411382	0.270654117925514	0.528385372924328	0.436981602137775	0.436993826399508
C4BPA	0.228447383410904	0.106613092415932	0.0321315356650319	12.9159753747503	0.313398587489834	0.215674472237318	1.453109328326	0.146193401463733	0.370988694509432	1.15060232576636	1.0132162125021
LINC02942	-0.0222706885803111	0.106377624205848	0.834171111304749	75.9240929960343	0.00407632741996313	0.174732402015712	0.0233289726057596	0.981387861201839	0.990497299825836	0.151127467821452	0.139483147854054
CD55	0.163649892699988	0.10916852759665	0.133858733310768	1163.83169101011	0.298683701571946	0.164013099940859	1.82109661776801	0.0685921713338215	0.233386546501895	0.892290420648696	0.971651527289727
CR1	0.377708106182052	0.210621404352839	0.0729244045950543	124.991442474757	0.609446437102494	0.294391013106304	2.07019375582102	0.0384342037769926	0.16220593510522	1.74562261490481	1.84945345862238
CR1L	0.0429210085255915	0.168092176491477	0.798458889966286	21.4771123076941	0.202767696961174	0.284060590416816	0.713818473247706	0.475339435062691	0.706673559061641	0.411010856707726	0.700720542114475
CD46	0.112589658376386	0.0542781519160841	0.0380506236046591	1066.87764109971	0.21004377262552	0.0859630335117395	2.4434197357267	0.0145488054268855	0.0866499229925307	0.688741390289989	0.721273049028733
MIR29B2CHG	0.132110842558603	0.0583559533330541	0.0235815312289141	436.512400242118	0.223149283139831	0.0995596631109149	2.24136237676126	0.025002611495586	0.124041585865627	0.766561599389719	0.758291781087847
HSD11B1-AS1	0.0291375690748477	0.0390534597640385	0.455610369595958	102.330271771192	0.0672200063970876	0.0786818141911766	0.854327103258705	0.392923773898428	0.642627656914337	0.356063875512421	0.317843153801809
HSD11B1	-0.106509207881993	0.119449102006219	0.372569716409082	338.867555108441	-0.0971107701519433	0.197036564280742	-0.492856594949443	0.622113918366707	0.807232662264574	-0.184685110202393	-0.146336931322826
UTP25	0.019522144681632	0.0625841161850187	0.755090306268882	99.0207731335941	0.0710079220464414	0.0994453604630025	0.714039566208411	0.475202713759101	0.706614639031308	0.317732474615935	0.328542762514711
SYT14	0.19342270998246	0.33109665026423	0.559093793370209	1059.13152934045	0.312506804042842	0.518789492122938	0.602376896193547	0.546923285431465	0.75777643085514	1.01097824433721	1.01069721925548
SERTAD4-AS1	-0.237978526679548	0.137685491859842	0.08391273266826	47.6742562097922	-0.300022769732434	0.212618670460387	-1.41108383888766	0.158219894679853	0.388836932764004	-0.708780871172926	-0.719496209311022
SERTAD4	-0.356554558399948	0.131854743744332	0.00684800672187762	33.3778807841607	-0.481379194520896	0.217023721291488	-2.2180948315523	0.0265483671541513	0.128555566299343	-1.18147819816725	-1.23176811883426
HHAT	0.0430977722997866	0.120579942540597	0.720776852478516	181.505676857693	0.106542786210866	0.181051428769347	0.588466972810235	0.556218895949802	0.763221968838139	0.411715516514258	0.428916999277435
KCNH1	-0.119124673871378	0.121146489643716	0.32545440606147	592.077950398172	-0.128223923607458	0.191354461953918	-0.670085883016081	0.502803043552229	0.727876787861388	-0.234976024525038	-0.234221297981118
RCOR3	0.0288568171892713	0.0289461649346645	0.318806588953809	1178.54007814963	0.0871891905974029	0.0483548744613753	1.80311068053847	0.0713708341163691	0.239316715364632	0.354944672382285	0.374249493603935
LINC00467	-0.00617059419873617	0.0521434677407417	0.90579923367731	182.545292067987	0.0288672401461995	0.0888498858453917	0.324899012210681	0.74525750451212	0.876668093617107	0.215309676216419	0.209509275772633
SLC30A1	-0.895741217404053	0.168296743390395	1.02411664799451e-07	13.9424568128704	-1.26703106235316	0.310759024413382	-4.07721405595519	4.55785292639698e-05	0.00152866606443858	-3.33091842452956	-3.4509747613581
LPGAT1	0.0736818968708278	0.0486848078208975	0.13016604708337	5161.62513208957	0.161425717693908	0.0812128887542791	1.98768594702158	0.0468464340984282	0.183246505201772	0.533637575495638	0.583943126109416
INTS7	-0.0015164739352271	0.0334160926334255	0.96380319022304	396.871545025104	0.0606828396666064	0.0686095355993213	0.884466556092047	0.376444408421463	0.628724647665439	0.23386309022557	0.299377820203612
LINC02608	-0.691712700399243	0.343488229013254	0.0440317268266935	53.1512793334794	-0.935565095963445	0.520660343411648	-1.79688180173876	0.0723543862671624	0.241280743758263	-2.51756910578863	-2.51469305122578
PPP2R5A	-0.0328987453222696	0.0316240111719413	0.29819633651073	1041.82067053228	0.0047971715142933	0.0594684211376773	0.0806675445979507	0.935706348330576	0.972034085519545	0.10875925950669	0.14151929397406
ENSG00000234915	0.158891050568337	0.0638885677263706	0.012882436388066	200.966833130429	0.265696506974115	0.111245688836666	2.38837576316523	0.0169230289664146	0.0955885175146025	0.873319538231886	0.878473614314458
PACC1	0.0269073846435631	0.0526174986751716	0.609087016783012	538.67041757198	0.0764701319211627	0.0889225223696498	0.859963593961914	0.389809111154583	0.641006869947393	0.347173358566649	0.343971698578068
NENF	-0.0781253374830417	0.0517800075678459	0.131351569103179	516.55408472629	-0.0652962264733804	0.0803404413268618	-0.81274418455987	0.416364742718024	0.661213796009317	-0.071534252708911	-0.0564713692957974
ENSG00000286213	-0.517200343510085	0.28136157559772	0.0660321570078297	16.5478378387678	-0.695303943098029	0.416938518662318	-1.66764141948027	0.095386930778362	0.285705291490248	-1.82188445997844	-1.83603476985426
ENSG00000260805	0.00331944125649095	0.0923957699228438	0.971341098215194	51.2994724609603	0.0528574214359846	0.151493048460501	0.348909880506935	0.727156967212332	0.867226285517632	0.253141220481156	0.277273602255477
ATF3	0.136831916948456	0.0997197903561215	0.17001235672029	140.218830794797	0.245332169471578	0.160677831361992	1.52685760936658	0.126796422533444	0.340274470205902	0.785381922622388	0.820951097145472
NSL1	-0.0178623199152107	0.0358278479881246	0.618089625921409	664.734559488174	0.0174546725043821	0.0628277280676269	0.277817980073928	0.781152088210553	0.897076906981681	0.168701205567308	0.177272547323359
TATDN3	-0.0594004249759927	0.0741939243948267	0.423357247677004	514.608871649903	-0.0342183954307904	0.12057537555767	-0.283792567699067	0.776569350581684	0.894800152047099	0.00311165980699854	0.0313132232302064
SPATA45	0.055802628100107	0.0810875774364104	0.491341152521486	22.5011555672371	0.13068987054087	0.164524616832838	0.794348426738202	0.426992619176154	0.670559965989165	0.46236277877735	0.497124524947278
FLVCR1-DT	0.0245253593523181	0.108154186128078	0.820608096044807	37.2998786838078	0.0904995246402538	0.179469512091231	0.50426127304703	0.614077787753688	0.801891334524794	0.3376775357459	0.383600092256665
FLVCR1	0.0405981552904125	0.0605172510915649	0.502314434361755	254.742960404822	0.105804428776651	0.100047574672891	1.05754116601609	0.29026467735657	0.548428432450964	0.401750920282645	0.426831383765457
ANGEL2	0.0912954705796619	0.0415303849432637	0.0279290627695011	481.501112339681	0.173062048260132	0.0664765739787967	2.60335390201264	0.00923166042372624	0.0636853313401702	0.603853192346569	0.616811910802082
RPS6KC1	-0.0241707506026824	0.0294910521084574	0.41244641101781	1274.53652516009	0.0112848691688703	0.0536193913723794	0.210462462926862	0.83330674577262	0.924160989826	0.143552967089162	0.159844893796598
PROX1-AS1	-0.0167485502081685	0.0463474988813328	0.717823604610235	467.137990518733	0.0301986391757441	0.0876157440808231	0.344671377188633	0.730341438691579	0.868687323868623	0.17314119192684	0.213270037620457
PROX1	0.043814996349677	0.064520338491362	0.497082019717589	1142.97976068448	0.11774541506847	0.110327586711723	1.0672345745777	0.285865923517546	0.543787817919682	0.414574693755394	0.460560720106511
LINC02775	-0.1867096745505	0.200821583153649	0.352511351300501	41.3834953016942	-0.168205062844567	0.315646698543459	-0.532890296717005	0.594109522518435	0.789326233094043	-0.504400196530237	-0.347154791050346
SMYD2	-0.273349773119248	0.218498694247315	0.210921275541945	33.1501148018654	-0.396759867561377	0.334740427090876	-1.18527621838059	0.235908253109552	0.491163187898695	-0.849786548306132	-0.992746511219936
KCTD3	0.0227403244563216	0.0561795380027278	0.685639609876239	1029.50749272704	0.08546014962156	0.0927413008241105	0.921489658460155	0.356794838004945	0.610763468721615	0.330561584809722	0.369365524792948
ESRRG	0.0258106685490673	0.141913741368721	0.855680233547299	1563.1091695325	0.0726432730085992	0.216483198253698	0.335560789911594	0.73720209622931	0.872743474984886	0.342801355567238	0.333162088028557
GPATCH2	0.0571011093389219	0.0993364965102515	0.565409604534269	283.849860185782	0.133149907848075	0.155750713423216	0.854891158580254	0.392611405706305	0.642627656914337	0.467539108275266	0.504073316589647
RRP15	0.079791282180933	0.0796407070477742	0.316396394159605	91.2331637898238	0.141481207649283	0.124459400869714	1.1367659386163	0.255636145929297	0.513034570542788	0.557992329688076	0.527606482635206
LYPLAL1-DT	-0.0490301147902795	0.071515378713943	0.492972692121559	139.52089955775	-0.0516168991531228	0.123881585746893	-0.416663209805719	0.676924767871619	0.839513982192142	0.0444523745683722	-0.0178317945715193
LYPLAL1	0.012693527855957	0.0261419928195545	0.627278570550656	959.777158179948	0.0616949629383739	0.0437219185572763	1.41107629706488	0.158222118216625	0.388836932764004	0.290510540522405	0.302236733648261
ENSG00000277007	-0.0461351918450245	0.117369579136199	0.694263178696898	15.8865890310384	-0.0476051295459822	0.23046836266591	-0.206558197382567	0.836354909783428	0.925460588849697	0.0559928378325103	-0.00649987247604158
LYPLAL1-AS1	0.405305391217128	0.176015730086535	0.0212976572732912	14.9313772008382	0.599377971399702	0.31328800772678	1.91318517344086	0.0557243509140381	0.204725808153644	1.8556377898024	1.82101337353824
EPRS1	-0.0343090236942536	0.0568969584264948	0.546506844623689	438.619580431286	-0.00852398100382645	0.0863625034136318	-0.0987000221959869	0.921376451242757	0.965763348764281	0.103137256416499	0.103891444585944
BPNT1	-0.116615514137114	0.053369433209954	0.0288843096740825	87.176181363218	-0.138791747224615	0.0878780629145815	-1.57936739410747	0.114251811714147	0.319314489210658	-0.224973386705408	-0.264071903991796
IARS2	0.0153207741089914	0.0401110060004592	0.702491510606538	328.576907374447	0.0617997869260261	0.0663376997912391	0.931593756197553	0.351546511127665	0.606417677343292	0.300983924250523	0.302532826738875
RAB3GAP2	0.000367609405210729	0.0268878065722021	0.989091682485481	644.754028695464	0.0429529720692491	0.0529940144195713	0.810524972295477	0.41763851847909	0.661963248020963	0.241373892754023	0.249296809066089
MARK1	-0.162323273332022	0.130349550663741	0.213024376948087	261.799743777982	-0.234097635036495	0.211500529368895	-1.10684183975817	0.26836231516938	0.526169431520136	-0.407185046860131	-0.533279511029409
LINC02817	-0.115121851446462	0.132468145598193	0.384818092332604	12.0681457548781	-0.130515289510701	0.242296664199854	-0.538659044034746	0.590122138567869	0.787237602170239	-0.219018976264627	-0.240693648701749
DUSP10	0.131143148198755	0.0603865206962924	0.0298761222923576	548.23913987226	0.262087595695645	0.102919965408392	2.54651849770517	0.0108803444919345	0.0708797491364226	0.762703934981401	0.86827963373683
TAF1A	-0.0759702826425129	0.0593563353827506	0.200579661805364	60.7534169868787	-0.0750647484765164	0.10968692154251	-0.684354592333274	0.493751281779828	0.720449165937483	-0.0629432360602325	-0.0840642126461397
MIA3	-0.0949678748186665	0.0695892644350102	0.172350045187912	214.156271491949	-0.104321170013542	0.110668867564632	-0.94264242789524	0.34586383039747	0.600404760317898	-0.138676172225368	-0.166703925819081
AIDA	-0.193830138640208	0.0688172172910319	0.00485358873922882	353.388251160934	-0.228024737319591	0.110781170676262	-2.05833478674776	0.0395580070715127	0.165319078648561	-0.532785564916491	-0.516125583820013
BROX	-0.0366659471117289	0.0410192528313605	0.371390569068536	290.134948672452	-0.0200052313971027	0.0698210170988163	-0.286521626701452	0.774478631762998	0.893895092461163	0.0937415009404008	0.071460710083219
DISP1	-0.13620841464344	0.124036684070506	0.272147689229747	94.0334034974504	-0.163738145396252	0.197769790261912	-0.82792293595199	0.407714144750381	0.654609209241843	-0.303079489288135	-0.334537226860932
TP53BP2	0.104775222693128	0.0481955989440659	0.0297082664916209	300.713037978017	0.190458855598721	0.0828151432942577	2.29980711283666	0.0214591503115712	0.111997487338653	0.657589539398612	0.665952136880874
ENSG00000288999	0.040151650594077	0.111502693917959	0.718775501404086	18.3753671138143	0.0981033910528759	0.191741511108789	0.511643986143484	0.608900195022012	0.799006761487551	0.399970951992377	0.405078499605603
ENSG00000291068	-0.0834011252735659	0.0530517844169987	0.115934289434579	115.542465471817	-0.0720829821490308	0.100775441657237	-0.715283217454937	0.474434056595617	0.70576340288453	-0.0925659127348638	-0.0756417091031039
ENSG00000290989	0.0383482234342703	0.0645203545863346	0.552272335661715	178.14414174281	0.0933015399985172	0.108662492340861	0.858636112503671	0.390541307928643	0.641254289702123	0.392781681230814	0.391514858771087
FBXO28	-0.0478528165479568	0.0447857489188223	0.285302642570349	443.584818939461	-0.0239506968500661	0.0758074670488561	-0.315941130635989	0.752047191922155	0.881597722929764	0.0491456142066597	0.0603160752906826
DEGS1	0.0407976007425386	0.0446520509545968	0.360886018719682	209.187619858309	0.0886296220791094	0.078866055554238	1.12379935139721	0.261098156714753	0.519092637333798	0.402545999446059	0.378318236062504
ENSG00000237101	-0.313815823956131	0.121087035636354	0.00955154976636472	15.826448380443	-0.39634658576976	0.237177657763807	-1.67109579168061	0.094702758484709	0.284786367819446	-1.01110240436138	-0.991579126867219
NVL	-0.04133160655939	0.0387885852716235	0.286622103713464	452.33463070219	-0.00915499393276713	0.0703493344608814	-0.130136183987041	0.896458682845308	0.954351831163337	0.0751420865597978	0.102109041793105
CNIH4	-0.0765631693572118	0.0789179780042619	0.331966089851357	139.163276498215	-0.0715365257791189	0.124779018206975	-0.573305727253433	0.566437708234826	0.770207125741815	-0.0653067488307515	-0.0740981506192375
WDR26	0.00749479914049941	0.0231498069705579	0.74612570623114	576.799552552082	0.0550783412245232	0.0413025275942987	1.33353439686645	0.182356495401707	0.421327755754457	0.269786072584736	0.283546966004789
CNIH3	0.0408841504581257	0.0538721226016172	0.447905753626184	241.562852884184	0.09393102705081	0.0850119344165816	1.10491577089074	0.269196088070299	0.527165109370546	0.40289102549067	0.393292951467138
DNAH14	-0.559283956367295	0.200342471258458	0.00524417467796208	50.2485103677344	-0.913381837284195	0.339346671580957	-2.69158920294962	0.00711124781234363	0.0535032496961205	-1.98964864485835	-2.45203268340962
LBR	-0.00326937150299901	0.0340312480973738	0.92346522269074	443.53850197862	0.0388225713591215	0.0600987411541695	0.645979776174199	0.518292452874535	0.738041962829361	0.226875253115838	0.237629793346402
ENAH	-0.0440668599577167	0.0430164328406349	0.305637314421501	1605.41634739449	0.0048508842833722	0.0734998282584055	0.0659985798377352	0.94737895611649	0.976575652676156	0.0642381378335503	0.141671014779176
SRP9	-0.108865288373806	0.0502913593410564	0.0304113027872371	312.171665037843	-0.116456146482548	0.0693315950134408	-1.67969807214116	0.0930160750823642	0.281771420799571	-0.194077505398159	-0.200981220241093
EPHX1	-0.0661510785987831	0.0821788374311533	0.420839942400379	234.942208130565	-0.0533813729736143	0.130224709559633	-0.409917389365876	0.6818665487023	0.84243713173773	-0.023799477938629	-0.0228158494478836
ENSG00000242861	-0.16719928100772	0.0694387443780161	0.0160460128393814	534.189649686125	-0.18747848632202	0.114466034954053	-1.63785254199881	0.101452457956049	0.297036522896684	-0.426623003766474	-0.40159583695959
TMEM63A	-0.0694287399194106	0.0669050619055849	0.299400298154623	2703.18818944651	-0.0496511598998963	0.108679640081563	-0.45685797139771	0.647773134510992	0.822773625300348	-0.0368657082937368	-0.012279231423841
PYCR2	-0.00328818687586505	0.0607279315188347	0.956818681962145	195.352911851091	0.0437987684672749	0.0935662966099771	0.468104114987539	0.639710136694422	0.817408394478423	0.226800246587696	0.251685904111328
SDE2	0.0419757048425286	0.0630494505854036	0.505565503198238	91.4616633799777	0.0943302465958239	0.104689859628182	0.901044732802667	0.367564536115786	0.620752916545004	0.407242451595002	0.394420614624822
H3-3A-DT	-0.0820082176022824	0.0918969952262556	0.37218242474846	75.5414927472797	-0.0903785956629804	0.153341099295826	-0.589395772418599	0.555595811818569	0.762862140220695	-0.0870131570606131	-0.127320765313118
H3-3A	0.286398058849085	0.0804928475013139	0.000373609675130894	346.409612558477	0.454532166944969	0.12778793788449	3.55692543811004	0.000375220598346798	0.00681861551752308	1.38161974960575	1.41187188918773
ACBD3	0.0111257864131428	0.0633368990179529	0.860560730362432	264.462080378826	0.059597216670891	0.0996634329684065	0.597984786353721	0.549850084403958	0.759258021762627	0.284260818899203	0.296311294351626
LIN9	-0.0321955340404176	0.0992909232087156	0.745745322943236	32.542311342985	0.00286230932954715	0.16971241144019	0.0168656452716534	0.986543799968789	0.993299547094535	0.111562575559866	0.136053948331079
PARP1	0.103489722103583	0.0472542540653492	0.0285197775811171	360.264910966328	0.179638626078306	0.0699562271970782	2.5678718432347	0.0102324978426899	0.0681355162846266	0.652464956599617	0.635388567686302
ITPKB	-0.0401146530715791	0.0689334819483807	0.560611956791729	1009.87230040765	0.00262649752431008	0.112601101696015	0.0233256822957268	0.981390485775218	0.990497299825836	0.079993409819806	0.135387857984967
ITPKB-AS1	0.0942907568441917	0.128043191044598	0.461488487966594	32.1362090124153	0.223946994589393	0.225511525817537	0.993062300374797	0.320679594635506	0.577985658681826	0.615793748884712	0.760545052059596
PSEN2	-0.365297490569072	0.121505448411787	0.00264335870343306	12.3818376244141	-0.514554979990071	0.251706006504539	-2.04426976986261	0.0409269039429107	0.169001989728513	-1.2163314531335	-1.3254787386375
COQ8A	-0.0824726892627772	0.0548691874763611	0.132818834012491	183.53530206446	-0.0588484943079132	0.0920619353798637	-0.639227212257639	0.522675131864144	0.740580191680904	-0.0888647497408119	-0.0382586587598959
CDC42BPA	-0.00869583234213486	0.0342280581876914	0.799452548198136	7317.57490872555	0.0476487153070781	0.0523420064091553	0.910334138409025	0.362646319969151	0.61619555333143	0.205242942635527	0.262560730418085
ENSG00000287532	0.0178091454556	0.0981036779106147	0.85594850921174	58.4876848068828	0.082131035552363	0.161738345395242	0.507801878099212	0.611592292561328	0.799951349662924	0.310903690218781	0.359961878777995
ZNF678	0.0363663697900161	0.0441237121658727	0.409830997078451	478.332091166962	0.0936753301568727	0.0669810793454949	1.39853419909354	0.161952710308454	0.394475175911957	0.384881122352761	0.392570692323194
SNAP47	-0.133814713436902	0.0993695723997309	0.178097267001804	43.6196308872925	-0.163048332316018	0.168671510811533	-0.966661954538381	0.33371305212788	0.589765039042949	-0.293537121024187	-0.332588733091066
JMJD4	-0.184605695972004	0.0905588637929409	0.0414983527788765	30.7702585648405	-0.218393518486355	0.16777367222514	-1.30171507597024	0.193013803965333	0.436598124400836	-0.496012792805566	-0.488920576506415
ARF1	-0.0440022158233164	0.0679634371334103	0.517347518686361	332.498037687385	-0.0340293948985861	0.0927703888343969	-0.366813110585658	0.713758427485568	0.859993648360628	0.0644958383915258	0.0318470872146013
C1orf35	-0.114651482628323	0.0673944065197372	0.0889051084787117	147.563582592265	-0.113693077689862	0.105453115009602	-1.07813863705695	0.280971891335226	0.538719707617396	-0.217143874865044	-0.193176464891374
MRPL55	-0.127077124532964	0.162006821390098	0.432809153913493	41.4646102080736	-0.138031230248554	0.252796999720243	-0.546016093550579	0.58505487466633	0.783806604292968	-0.266678065116597	-0.261923695104208
GUK1	-0.200369219843101	0.0773121320961734	0.00955052843914615	364.741632216058	-0.229829102837243	0.123720247204744	-1.8576515002989	0.0632185200058864	0.221249781057095	-0.558853279957717	-0.521222319545167
GJC2	-0.195873556138898	0.0878733403039592	0.0258109666121225	310.335976387572	-0.242454839066647	0.137556030407574	-1.76258967599066	0.0779697195716601	0.252655217739333	-0.540931544972916	-0.556885847952928
IBA57	-0.0519234834988898	0.052918144772113	0.326492262195726	37.3797571556284	-0.0506392959861258	0.120875320447246	-0.418938256368275	0.675261257148945	0.838589101532296	0.0329181071896652	-0.015070389004015
TRIM11	0.0122042615658369	0.0817311769817995	0.881299568396792	31.5099081880503	0.0283462007321484	0.1486550968459	0.190684351452362	0.848772899464376	0.931800160238589	0.28856010531073	0.208037511781453
ENSG00000231563	0.217808861461279	0.0791154700902811	0.00590428403766134	32.6768746318416	0.321091675106342	0.148261891322039	2.16570605057843	0.0303336563909998	0.141201375896192	1.10819239843285	1.03494664023872
H2AC25	-0.0860374624352842	0.119338247883294	0.470937429047931	29.629066016026	-0.0876102076274209	0.200956777392284	-0.435965428806607	0.66286181253635	0.830703103166519	-0.103075536908647	-0.119500984861824
RNF187	-0.595928427896426	0.134084367809385	8.81256799210041e-06	109.686479351218	-0.891411253620189	0.184974757333	-4.81909675932393	1.44209606231787e-06	0.000114710753941057	-2.13572996913292	-2.38997305216122
RHOU	0.113463027833488	0.0417445371907541	0.00656712966012544	1739.87697069462	0.210766202427053	0.0673581202777507	3.12903925403441	0.00175378877509423	0.0204061945725592	0.692223033265057	0.723313674247055
LINC02814	0.277456175922903	0.421194676468252	0.510065189996537	130.472416265105	0.472288599932343	0.605489827070486	0.780010792612974	0.43538452255764	0.677223456972537	1.34597338755284	1.46202793876454
ENSG00000233920	0.244223107987111	0.143844228062804	0.0895397702845838	28.7623734783069	0.369190605618051	0.229919463863876	1.60573880703127	0.108331310848976	0.308464507182647	1.21349145040966	1.17081020839187
RAB4A-AS1	0.0635852840539406	0.0640594562993405	0.320905931410171	53.9107808129291	0.116722140832768	0.120293737777264	0.970309369294778	0.331892308498845	0.588503403887099	0.493387941391733	0.45767030887735
RAB4A	-0.00588444068765073	0.0422231669043546	0.889161559339959	375.740993163912	0.0213328045207864	0.0770497902067592	0.27687037775886	0.781879638869852	0.897183190764303	0.216450412652253	0.188226987430699
NUP133	0.066334516430267	0.0319495515098502	0.0378729758454267	602.327978899601	0.142338521311529	0.0525382399211321	2.7092365774948	0.00674382336736262	0.0518239581311405	0.504347616603668	0.530028110142095
ABCB10	0.0194761921821582	0.0386338917491893	0.614175695185297	271.382937051395	0.0758316981464086	0.0637320410758577	1.18985202523404	0.234104557316665	0.48858272160677	0.317549287311091	0.342168334350531
TAF5L	0.0307129496492003	0.0570088874198608	0.590066491490101	218.380412429521	0.0966458769085043	0.0902892703015755	1.07040268002717	0.284438093477757	0.541779755124604	0.362344050145446	0.400961504275742
URB2	0.248458949511289	0.0870505686585567	0.00431465823853173	69.1047068078817	0.402078027377636	0.141232883567214	2.8469150896171	0.00441451353498958	0.0389912979461822	1.23037741747231	1.26370629610273
GALNT2	-0.00528804639326619	0.0585796163113621	0.928071785344294	466.474518449545	0.0470324687563686	0.0986498907442759	0.476761488548305	0.633531972088946	0.813989883107662	0.21882790821101	0.26082003775921
PGBD5	0.0506333373916806	0.0808717619672992	0.531253186450557	373.283133785186	0.113153167757076	0.132157637799751	0.856198473587496	0.391888006760545	0.642166384890503	0.44175566395931	0.447589140511494
ENSG00000282564	0.250716158040223	0.205719340894952	0.222947009217469	16.9039920591125	0.350876266063867	0.348145724203102	1.00784310037705	0.313529790990366	0.57105505775071	1.23937566461058	1.11907825731254
COG2	0.0984487584308717	0.0390551614949753	0.01171010987742	252.480288396067	0.196554628431283	0.0727467263680494	2.70190341537638	0.00689437865876358	0.0525691858339249	0.632369410990662	0.683170678725196
AGT	0.0409644934253397	0.200161910091923	0.837840284584001	66.6825088346187	0.0845050337815134	0.306821664462377	0.275420687550163	0.782993052093257	0.897703754432061	0.403211308648184	0.366667638485544
ENSG00000244137	-0.0060569781443581	0.155580329395326	0.968944989160737	49.5615155676055	0.0463712894256589	0.240400910914192	0.192891488011917	0.847043951432019	0.931211956813941	0.215762600845696	0.258952424860053
CAPN9	0.163624631312075	0.114670428754513	0.153605210013503	71.9369626305313	0.28355736923293	0.185529082898767	1.52837153508515	0.126420318043399	0.339846769831162	0.892189717409016	0.928924642039154
C1orf198	-0.0560742074259632	0.0524873907027979	0.285368645187577	931.690082455518	-0.0386101283270513	0.0865148348239736	-0.446283327080367	0.655392598332683	0.826990071881764	0.0163714571040439	0.0189080305302083
ENSG00000223393	0.168635126022632	0.102265002610611	0.0991473608259018	14.9233009245701	0.316755830058458	0.196066443085713	1.61555350866432	0.106190882544822	0.304994965730549	0.912163800048112	1.02269931222337
TTC13	0.00403134748819414	0.0345885163661206	0.907215380898191	512.726466893191	0.0439065225270361	0.0577079818565471	0.760839681349119	0.446752829880843	0.686035888990986	0.255979198510225	0.251990273686419
ARV1	-0.148347294820581	0.0467490561923904	0.00150733195816227	115.800077799578	-0.183477733310317	0.0764234518637969	-2.40080405733719	0.0163590936057273	0.0935650163162934	-0.351470518480011	-0.390295033102068
FAM89A	-0.0907542907794977	0.147413923279266	0.538130429839918	11.4022186589831	-0.0918089246171235	0.269373460629227	-0.340823941611278	0.733236125630344	0.870567236871935	-0.121878933496064	-0.131360971473114
C1orf131	0.218497316929495	0.0616352481877391	0.000392604335395444	142.254033649505	0.356046481212862	0.0977485080197889	3.64247484105621	0.000270029376787824	0.00539169767973055	1.11093689118454	1.13368240486403
GNPAT	-0.0142048208323917	0.0447539868737667	0.75094171093812	270.663107164383	0.0258530363262507	0.0732366368811464	0.353006875072743	0.724083286370091	0.865466815282663	0.183281639866285	0.200995147043318
EXOC8	-0.0670487865393084	0.0854395751513892	0.432599612208762	48.7484338795177	-0.0760037728197608	0.145493684215613	-0.522385375210707	0.601402036563181	0.793294793313427	-0.0273781450415096	-0.0867166457979496
SPRTN	0.143990073423615	0.054860235969327	0.00867327145082431	83.6181841623739	0.253151360352766	0.100028081968987	2.53080290424097	0.0113801776269874	0.0733938261136151	0.813917549788537	0.843037724891387
EGLN1	0.0390466250875906	0.0388802457478423	0.315244019376565	500.450384316285	0.101174341113194	0.0701430013967933	1.4424010820532	0.14918925878364	0.376034433048426	0.395565823944169	0.413752917692994
ENSG00000233461	-0.11156255500229	0.0984011296242086	0.256898260149539	30.4198354571849	-0.11469594905586	0.177230207019539	-0.647158015468633	0.517529680677158	0.737306043620131	-0.204830021796091	-0.196009244762643
TSNAX	0.0720498123620404	0.0338855724204015	0.0334809409459349	439.71161141442	0.151890388313257	0.0586254546906275	2.59086072960625	0.00957362268017015	0.0651794442154147	0.527131353508451	0.557008974780307
LINC00582	0.00565214662155611	0.12512231101855	0.963969437666169	15.0369429080403	0.0797072461320219	0.221322365307982	0.360140946537893	0.718741733427813	0.862519225825062	0.262440431921556	0.353115475425653
ENSG00000286071	0.205493954863836	0.100640937173988	0.0411661591004897	36.309182782342	0.331350338950611	0.17867156716816	1.8545219264728	0.0636645261900809	0.222449375652319	1.05909964885828	1.06392397215729
SIPA1L2	-0.172935574612266	0.153936822698866	0.261259520141994	215.642206753069	-0.220591011182615	0.226120101732908	-0.975547991939152	0.329288508054451	0.586034401583468	-0.44949044682712	-0.495127766469437
MAP10	-0.117833658075816	0.141913508304738	0.406357748350731	14.939179333274	-0.139417575544745	0.268812551247211	-0.518642358393941	0.604010164766998	0.795221776261615	-0.229829455637422	-0.265839661979752
NTPCR	-0.0509914241337846	0.0365172325854669	0.162604290579696	183.686282676599	-0.032643897665305	0.0642232354227784	-0.508287965413325	0.611251408615268	0.799801311428419	0.0366337145016397	0.0357606585929518
PCNX2	-0.270738982301506	0.145960061156205	0.0636127930461018	239.987946179537	-0.372459344045539	0.228434907439133	-1.63048348529999	0.102999352783808	0.299731823094985	-0.8393787633349	-0.924105570605933
KCNK1	0.0396516834818182	0.121170253009639	0.743486806822733	415.554922687565	0.0749908657927173	0.186770784850825	0.401512826819317	0.688042596382024	0.845516929754051	0.397977858496829	0.339793261088491
SLC35F3	-0.208003194826153	0.361175666081607	0.564678791595005	166.521264106098	-0.354246355923465	0.550336778709573	-0.643690135982008	0.519776387577923	0.73884026543992	-0.589285733434814	-0.872659903796492
COA6-AS1	-0.100567233921354	0.0935422882349591	0.282330343101752	96.1187532525629	-0.107700606909168	0.155802410638049	-0.691264059831348	0.489399613270198	0.717319582193234	-0.160997732850393	-0.176249717172518
COA6	-0.289423915125342	0.134210255099801	0.0310449343648684	22.2871066914978	-0.384148096678765	0.25177967112318	-1.52573118776863	0.127076824055031	0.340672619284017	-0.913865298874581	-0.957122430297293
TARBP1	-0.00475487780239706	0.0454991151319614	0.916768726582219	507.380606771213	0.0330262402594244	0.0781397884494482	0.422655869881071	0.672546357413377	0.836859700676108	0.22095335771446	0.221257075345734
IRF2BP2	-0.122204910509135	0.0480475855333009	0.0109775018818832	745.220916041975	-0.135594572512453	0.0808864838313575	-1.6763563711727	0.0936684093051613	0.282870822789612	-0.247255231410719	-0.255040943016529
ENSG00000286263	-0.0780107270147366	0.0842291614195355	0.354356378424649	38.9708847831549	-0.0838666675131478	0.155956814497672	-0.537755710023174	0.590745712546643	0.787588806725494	-0.0710773638990276	-0.108926722356636
TOMM20	-0.192558469167056	0.097248466691537	0.0476960128060593	392.358279660914	-0.257003114988227	0.133244945686756	-1.92880197941927	0.0537554500209686	0.199608247577862	-0.5277161191604	-0.597979915038292
ARID4B	0.0196115750405467	0.0230271721758346	0.394396713741645	3469.28770483925	0.0838202099815633	0.0430491867709291	1.94707998614661	0.0515251460241265	0.194552535804717	0.31808898419884	0.364733237782086
GGPS1	0.0633769106319188	0.0394045880601188	0.107755538183696	196.512005843958	0.135773726025878	0.0790655998814391	1.71722881037359	0.0859373734533342	0.268089243031876	0.492557271329855	0.511484735014735
TBCE	-0.147392823961561	0.0488658193579647	0.0025589976819747	164.937168881423	-0.173324373339779	0.0826757044908373	-2.09643660622194	0.0360434779710178	0.156191981347465	-0.347665568886012	-0.361615149793542
B3GALNT2	-0.0204998366305858	0.0656230456780647	0.754745846898302	182.807509658767	0.00105525261311599	0.107552169522349	0.00981154185733755	0.992171647835714	0.995884110391349	0.158186879162791	0.13094961085959
LYST	-0.0473956931322429	0.0439736974891292	0.281114472947429	685.416752809857	-0.0223900254452009	0.072468188595628	-0.308963503560674	0.75734928938489	0.884465360741853	0.0509679134823176	0.0647244557582682
GPR137B	-0.0868623324094149	0.0553129677055751	0.116326925110527	198.831360056656	-0.101177643494242	0.0989364048201995	-1.02265332642838	0.306471786564506	0.564898483630867	-0.106363839158539	-0.157824503242478
ERO1B	-0.00882705780204119	0.0555850632482527	0.873824326071913	326.845673447209	0.0252135151500288	0.092434649778266	0.272771252019794	0.7850290593979	0.898975925465804	0.204719819005638	0.199188711266334
EDARADD	-0.254986480380072	0.13228464692392	0.0539099852129196	13.5752198280284	-0.370975954619856	0.250034697933596	-1.48369789347549	0.137889085388884	0.35791357735205	-0.776582214625185	-0.919915486165596
LGALS8	-0.0902742818336389	0.0677486235703999	0.182699620800568	96.8987518014438	-0.106757522357363	0.104017756351516	-1.02633940686614	0.304731628493839	0.56326013769604	-0.119965402217029	-0.17358581527459
ENSG00000230325	-0.229308121555588	0.0760530537817599	0.00256888314558628	48.0783125308611	-0.285520275089717	0.139852467452404	-2.04158196341361	0.0411930159362628	0.16942795704104	-0.674216741587968	-0.678531459194557
HEATR1	0.0540095440809273	0.03448266235086	0.11728281169259	250.071426270434	0.11657370537689	0.0625327897322291	1.86420125946834	0.0622934465795131	0.218801571212773	0.455214740420483	0.457251027815142
ACTN2	0.14087655664681	0.113407824704788	0.214158366639921	1048.49621284202	0.232432628962729	0.175876046030771	1.32157069827498	0.186311146020699	0.42667480199454	0.801505673319114	0.784514162219409
MTR	0.0226658737763848	0.0519834659706392	0.662821619470337	669.751358367276	0.0679479264556598	0.0773965481533651	0.877919339774917	0.37998749305093	0.6320532452119	0.330264790956121	0.319899287180155
RYR2	0.0143897686452954	0.247022086692425	0.953547133393043	727.249012681913	0.0782164950710417	0.397257394163206	0.196891225236472	0.843912660522281	0.92928351820896	0.29727251826298	0.348904596800742
RGS7	0.350034805747223	0.451673182421665	0.438355241861226	108.578443831854	0.422422090021456	0.705507355652096	0.598749377504383	0.549340024439216	0.758796108914143	1.63530440847757	1.32117154350252
ENSG00000287738	0.0962229973259535	0.140530558835611	0.493525507545791	15.7271175537548	0.209971565300495	0.244765457815864	0.857848027961754	0.390976385476345	0.641433675953344	0.623496527410752	0.721069087220845
FH	-0.079502562748686	0.0866675993298266	0.358971108405565	87.9614727406752	-0.0713935391217822	0.137349331619243	-0.51979531520181	0.603206244924701	0.794666494807127	-0.0770244912697204	-0.0736942606105122
OPN3	-0.246847854801541	0.177844169772483	0.165136793149472	28.1980725425556	-0.292242793471111	0.305408363623628	-0.956891913514387	0.338621813181478	0.593390803199809	-0.744137997184593	-0.697520349894504
CHML	-0.322677650272773	0.193142080193652	0.0947858839023159	15.2128472953232	-0.457888560948913	0.339685014773529	-1.3479798667427	0.177664858218458	0.41509067074104	-1.0464296248071	-1.16541484940988
WDR64	0.539506516152831	0.164555556430859	0.00104335370272455	12.5542999828753	0.830371341173557	0.269138405308413	3.08529486983476	0.00203350440232848	0.022543556801442	2.39062375717158	2.47349323334626
ENSG00000288723	0.192619581637317	0.0912250216694724	0.0347312889806614	51.6460846939651	0.306003738886146	0.153202054260377	1.99738665622638	0.0457831962424502	0.180762407588559	1.00777661398684	0.992328211322843
PLD5	-0.0129144229757722	0.0912692768247758	0.887476515304662	1573.47123642099	0.0296214923804039	0.143526057005123	0.206384074073369	0.836490910098573	0.925460588849697	0.1884257453717	0.211639788836776
ENSG00000272865	0.374522868454785	0.147486247893914	0.011105076888713	110.541825378486	0.56495572101699	0.233057898319086	2.42410029907458	0.0153463663671896	0.0897115296549443	1.73292482650968	1.72378190266972
CEP170	-0.0590295261287967	0.0343307613912623	0.0855351226787775	2347.93048964185	-0.0570963855919469	0.0658867314662394	-0.866583974061657	0.386169997486544	0.637516561535921	0.00459022922031981	-0.0333095312135888
ENSG00000227230	0.126892020755413	0.137029829750697	0.354436884350854	13.7062421010012	0.23186752940551	0.235960326547573	0.982654723351396	0.325777401494037	0.582857090687785	0.745757031378502	0.782917942898342
SDCCAG8	0.0066216305100522	0.0224275407163827	0.767806345047527	2751.14261490926	0.0581622696645708	0.0470873638978904	1.23519910332412	0.216756412914652	0.46693892946362	0.266305230194927	0.292258043721825
AKT3	-0.0466581548071782	0.0329403887713353	0.156646092974752	3775.25101995162	-0.0296292425011035	0.060809553232309	-0.487246508585777	0.626083650037603	0.809421228345976	0.0539080725495063	0.044276062220482
ZBTB18	-0.489855016605466	0.171345864474289	0.00425157161059599	77.261628992156	-0.681213020449806	0.263339579480551	-2.58682352950335	0.00968651872304983	0.065702221124284	-1.71287370336888	-1.79623257447922
ENSG00000240963	-0.0151522935521231	0.11110699105175	0.891524283686108	217.712714834042	0.0391899583750263	0.169390973887435	0.231358008491463	0.817036684586492	0.916487218271186	0.179504587999065	0.238667540139167
ADSS2	0.180722261955464	0.0560218029422806	0.00125565259385023	1316.43087315434	0.309193288688601	0.0920273432088568	3.35979805465952	0.000779994647600993	0.0116208823853429	0.960348553438569	1.00133763445042
CATSPERE	-0.0423470594338517	0.0581414904147846	0.466402468549679	370.015987991006	-0.0488183212196939	0.105392747036589	-0.463203802845615	0.643218290664085	0.81970471081151	0.071094035259021	-0.00992673764519628
DESI2	-0.0301381605077527	0.0355474795031222	0.396533578131099	225.946257941055	0.00546271625912507	0.0625819494891789	0.0872890075127754	0.930441791403519	0.97030995103975	0.119764190636788	0.143399237724086
COX20	0.165847175379396	0.0489760556186599	0.000708442218500771	299.202727568604	0.281527317582689	0.0820599022943867	3.43075375075052	0.000601906726981103	0.00962767976946109	0.901049776431965	0.923190417643669
HNRNPU	0.0408303854305862	0.0396422694758934	0.303023648827807	2300.07057437492	0.10667347149467	0.067894596377313	1.57116290819154	0.116144813322437	0.322942483805423	0.402676693939555	0.429286141975077
EFCAB2	0.0192952152168045	0.0600982574015409	0.748164056045033	782.47333873913	0.0961271708185059	0.0980971721459837	0.979917858136153	0.327126667070512	0.584108901604314	0.316827831832028	0.399496331153175
SMYD3	-0.0889726855389593	0.0923518059749587	0.335341635277578	797.519148226679	-0.143762571510864	0.145784038817712	-0.986133822857138	0.32406744814845	0.581284753573485	-0.114776654707149	-0.278112838312106
TFB2M	0.0730580710336112	0.0727078454185899	0.314985029943345	45.2667016795511	0.132442968860488	0.136922763699424	0.967282322399148	0.333402918359926	0.589530233193279	0.531150725484857	0.502076447796553
CNST	0.0124345679505267	0.0511104748432413	0.807782258158499	255.857570739629	0.0634051987520553	0.0839404345290231	0.755359429669529	0.450033348987071	0.688748336437367	0.289478210014126	0.307067584096661
SCCPDH	-0.0703272265708453	0.0654351318367153	0.282481068914541	436.240845690268	-0.0975462069428707	0.108568770347857	-0.898473903962716	0.368932951658182	0.621255619333924	-0.0404474796881002	-0.147566896219991
ENSG00000260855	-0.384849613282292	0.146719006379079	0.00871494049399153	14.5729620793343	-0.526552204221372	0.253228066817087	-2.07935957036593	0.0375843135924686	0.160057714643643	-1.29427499711545	-1.35936692855476
LINC01341	-0.339293469158112	0.14344030253793	0.0180106819543001	36.3693575925935	-0.450107897493163	0.232112175229099	-1.9391826260251	0.0524791044054561	0.196776363659407	-1.1126677427384	-1.14343704889642
AHCTF1	0.0275657009437504	0.0552213627012615	0.617648741858593	609.651378984312	0.0859460822036737	0.0893945131271765	0.961424579620486	0.336338730418728	0.591845570596592	0.349797703056007	0.370738123596819
ZNF670	0.0208142696062786	0.0819501921576386	0.799505731917987	65.9764247500639	0.0766251903994361	0.133187323778137	0.575318943468511	0.565075612145814	0.769145372208198	0.322883464990309	0.344409687487727
ZNF669	0.0376301719312138	0.0740396518717188	0.611282586694617	35.952578354575	0.076179767428664	0.134899245399454	0.564716038277946	0.572266923589033	0.77422784085528	0.389919205389664	0.343151514935809
ZNF124	-0.0409500456754567	0.0629696094941571	0.515489138279029	117.380945449435	-0.0161105757545072	0.104973518262839	-0.153472761712802	0.878025468824368	0.946145893115746	0.0766631596409596	0.0824618239687347
ENSG00000259865	-0.343605212339189	0.168049953913718	0.0408882761046506	26.5449457481434	-0.454132305911695	0.274559177723191	-1.65404161564597	0.0981190574146269	0.29086517516944	-1.1298562879006	-1.15480467145332
ENSG00000290683	0.283439216527329	0.120778622040134	0.0189371214029897	25.883065709595	0.436500962244537	0.207549546417201	2.10311691728353	0.0354555504990887	0.155028835405447	1.36982447499418	1.36093970041267
ZNF496	0.0240682262449314	0.0473144257506858	0.61097174047086	127.535765479321	0.0901287082076166	0.0863483721226948	1.04378005041659	0.29658716354441	0.5547574855503	0.335855197834881	0.382552658496041
ZNF496-DT	0.0261298710466032	0.154121072901665	0.865370971530503	62.6822545206915	0.0860141963368229	0.239062275703308	0.359798283036392	0.718997987264236	0.862519225825062	0.344073840108726	0.370930523491637
ENSG00000289367	0.96921216506799	0.340290326425909	0.00439683978487499	12.9387284910468	1.40711809405153	0.499619290411285	2.81638063432898	0.00485680870418095	0.0416592265751667	4.10362349826186	4.10261202940074
ENSG00000290612	0.0295508617215767	0.210688681831661	0.888455815182209	39.0282059744316	0.0827831586847734	0.332987077979116	0.248607721318139	0.803664235243141	0.909320994147046	0.357711445654048	0.361803910912637
OR2L5	0.00745249611192988	0.196364107787489	0.969725605748223	64.7762443693124	0.046453697268919	0.306285993969363	0.151667716394389	0.879449021134289	0.946874443766462	0.269617433710265	0.259185199757749
OR2L2	-0.0615128437577483	0.193590075512318	0.750676158827307	63.0538147689809	-0.0428741396886705	0.301801396943751	-0.142060772822272	0.887032002613949	0.950223567121625	-0.00530939035921902	0.00686360891683973
OR2L3	-0.0783702742847304	0.235280574515928	0.739064205470566	81.8264156168595	-0.0714400942433543	0.359103424592502	-0.198940164172542	0.842309550934981	0.92820484695356	-0.0725106808264733	-0.0738257634290844
OR2L13	0.0134511347948043	0.17999722122392	0.940429792237691	29.2801808903572	0.056097005093251	0.2963102252003	0.189318492317741	0.849843202624506	0.932272036883135	0.293530702098987	0.2864243544723
OR2M4	-0.257210940140928	0.141830654156703	0.0697535990932162	18.161389415596	-0.342315203875661	0.261498522358874	-1.30905215367097	0.190516684969921	0.43283297431281	-0.785449910463096	-0.838958345941732
SH3BP5L	-0.198725899694423	0.061427697599405	0.00121592125107407	61.0066648285687	-0.275771244575305	0.0999971100768935	-2.75779214382544	0.00581931878061071	0.0468765933428719	-0.552302267662854	-0.65099367285231
ZNF672	0.073561151100067	0.0566380718290631	0.194014857117928	58.3043801308275	0.138386082248168	0.112000215564754	1.23558764195555	0.216611880636568	0.466802456012517	0.533156228614178	0.518863777206973
ZNF692	-0.309551504511886	0.0636363804143536	1.14816428994008e-06	183.600131163704	-0.397585132433322	0.100686188243812	-3.94875542880388	7.85585620420525e-05	0.0022160822269072	-0.994102911517017	-0.995077611495576
PGBD2	0.199386642587549	0.0993802568082197	0.0448242142495923	34.4627632630539	0.322535354883715	0.167442462354226	1.92624588977548	0.0540736783096402	0.200329972378499	1.03475315870985	1.03902455805805
SH3YL1	-0.0103230154469424	0.0437253083564949	0.813364476816474	772.902536355069	0.029675390215689	0.0719204333030859	0.412614174481283	0.679889314522129	0.841107331479187	0.198756259846323	0.211792032392706
ACP1	0.0889118265154506	0.0422231928435232	0.0352253780190544	206.169886567717	0.162081891249205	0.0771792371055676	2.10007117623494	0.0357225804200222	0.155508187559532	0.594350916369621	0.585796599348882
TMEM18	0.101551091408004	0.0600826089784104	0.0909913990931101	91.3739034286972	0.200527230954627	0.112730978500257	1.7788121208774	0.0752705693349539	0.247210831958391	0.644736703810804	0.694391966764942
TMEM18-DT	0.818373997871366	0.215575158400541	0.000146910144121027	12.2317699747201	1.2155120243688	0.346829409530547	3.50463943070474	0.000457226074225039	0.0079230746862139	3.50231480705272	3.56138826350932
ENSG00000290112	-0.0746501619124849	0.110527649391603	0.499422886592703	15.0936703541744	-0.0616194368532313	0.194531254192042	-0.316758544066139	0.751426822579998	0.881130628947036	-0.0576806418298451	-0.0460856548562568
EIPR1	0.00523084475512379	0.0532293987519494	0.9217180226065	165.307131262683	0.0464065700777293	0.0971396758785244	0.477730336837462	0.632842149241458	0.813390757117762	0.260760933432436	0.259052081031741
TRAPPC12	0.0144379622665081	0.0397175719270243	0.716219662472091	616.958575016689	0.0687673279953267	0.0678139156913463	1.01405924277135	0.310554484464288	0.568011854650882	0.297464639685791	0.32221382548163
ADI1	-0.0956758898226413	0.0527530523438161	0.0697307033379676	152.125719159608	-0.0982838261022035	0.0855652720719956	-1.14864154255837	0.250703819684752	0.507968374071721	-0.141498638072766	-0.149650426349641
ENSG00000235078	-0.0852999197480638	0.192935174421976	0.658404546118566	13.326951208185	-0.0930048520363393	0.305768956836343	-0.304167084188727	0.761000600506662	0.88645364444422	-0.100135360451947	-0.134739070834123
RNASEH1	0.0408178071982713	0.050973646093368	0.423268891967622	111.881588449364	0.094870770918018	0.0909794093644873	1.04277189290096	0.297053951910074	0.555334992246754	0.402626551455384	0.395947417036135
RNASEH1-DT	0.0142107262629099	0.0577529325503984	0.805635254773068	82.062807572785	0.0655059656485678	0.105053106110285	0.623550964593083	0.532922522270073	0.748399276038213	0.296558774900646	0.313001555671117
RPS7	-0.0506057187002354	0.0855199770086233	0.55402370820408	306.15841680076	-0.0512956943716782	0.136005382265566	-0.377159297060152	0.706055226678563	0.856225982453199	0.0381713096193091	-0.0169244973145815
SOX11	-0.57097661921807	0.155229281331092	0.000234812945391663	17.7765734092188	-0.833651801672908	0.279078453753855	-2.98715931115264	0.00281582945276175	0.0282086810147281	-2.03626085134574	-2.22682170653582
SILC1	-0.0275583509845516	0.0412580895931816	0.504165354061338	2418.47803745919	0.00069831145084466	0.0719661867651304	0.00970332710726602	0.992257986603857	0.995884110391349	0.130048470251129	0.129941370147978
RNF144A	0.0589635812819811	0.0380975851899814	0.121694866556197	3084.81389472338	0.130946988545661	0.0707772669680863	1.85012779039216	0.064295133371169	0.224001905541105	0.47496375806589	0.497850798259298
ENSG00000223884	0.792186476266342	0.149522693549306	1.17012623012312e-07	34.4060469621717	1.20810281061536	0.260596444188739	4.63591440925567	3.55362998371682e-06	0.000229579269350246	3.39791958245548	3.54045968553385
ENSG00000229727	0.483902901526994	0.229795256323708	0.0352217096512423	25.6190826952722	0.7493707293641	0.350870435029849	2.1357477135409	0.0326999830285286	0.14791204256161	2.16896277203395	2.24469329900382
KIDINS220	-0.0202932722958207	0.0291919784368059	0.486951246732453	2914.95704405056	0.0152334375991901	0.0537281548611927	0.283528024339302	0.776772102312939	0.894800152047099	0.159010337390218	0.170998293473739
MBOAT2	0.00904056277640613	0.0331878551513817	0.78531004725797	2519.830513772	0.0546209604190178	0.0599131766986493	0.911668574907149	0.361943211424636	0.615904300385435	0.275948180797137	0.282255016525255
ASAP2	0.133061417229067	0.128880267404873	0.301865046339235	482.920403277542	0.215353923819748	0.200590198797836	1.07360142773871	0.28300135743736	0.540401060010515	0.770351017025963	0.736272469618862
ITGB1BP1	0.0582802391982164	0.0731279093074132	0.425472510593694	459.856229079059	0.129488151335697	0.120433446584043	1.07518430310251	0.282292221689927	0.539904633643095	0.472239649561568	0.493730065706793
CPSF3	0.0194193567338804	0.0522902321634964	0.710357221344189	159.790536825408	0.0809448997894268	0.0999570929105593	0.809796457984783	0.418057168675196	0.662086840086623	0.317322715683675	0.356611437607014
IAH1	0.0402447841522047	0.0487939176490986	0.409490256904838	178.15051818822	0.104065154276338	0.0803664256033781	1.29488344784571	0.195360439271118	0.439787589550014	0.400342224190828	0.421918508632967
ADAM17	0.03125047640051	0.0552227042551455	0.571462400963101	595.37530707691	0.0945167081798067	0.0919134855581885	1.02832253184404	0.303798135603026	0.562105715245665	0.364486873234105	0.394947306920345
ENSG00000239300	0.0218989222348042	0.0622294283534625	0.724908602398469	93.7109872125454	0.0639866301773709	0.10883478535621	0.587924439488226	0.556583011423061	0.763439720530915	0.327207377595432	0.308709935542719
ENSG00000271855	-0.164432002279321	0.0955767094902826	0.08535627662895	24.3091860921235	-0.195787921438431	0.171818282332184	-1.13950575445694	0.254492269530804	0.51144355944833	-0.415591387688726	-0.425067242503167
YWHAQ	0.0693314118163297	0.0436859875981431	0.112503574834382	1588.97831879294	0.151716224328118	0.0732351988381926	2.07162985470038	0.0382999735171759	0.161934187134641	0.516294587823061	0.556517019133621
ENSG00000240687	-0.261266621393807	0.129323836386065	0.0433573493110549	327.646598221403	-0.309966502324384	0.196070012708713	-1.58089703796204	0.113901581709179	0.318756894623257	-0.801617677756045	-0.747583964617227
TAF1B	-0.0825969350994788	0.0626824488832778	0.187602640280492	168.980207195077	-0.0831831384347327	0.10673639124157	-0.779332498196131	0.435783875718095	0.677278272866575	-0.0893600494573475	-0.106995978813237
KLF11	0.0653133031567805	0.129522806746386	0.61407796276497	15.3848887966214	0.140175087636891	0.2156856786892	0.649904474366521	0.515753927805843	0.735961190168708	0.500276601764797	0.523917125648845
HPCAL1	-0.0769883000466225	0.0909223095144884	0.397135497904537	132.9104591249	-0.0831077880380107	0.151660783697719	-0.547984693285351	0.583702413100126	0.782931471165263	-0.0670015107281775	-0.106783138867494
ODC1	-0.076346672025696	0.338767831604213	0.821694741031168	33.7421982991464	-0.117691820261365	0.501310938861893	-0.234768107252071	0.814388722692193	0.915385501738035	-0.064443693216357	-0.204471589920362
NOL10	-0.0948013049426903	0.0411884325178216	0.0213549875716015	479.398972400831	-0.0747888056773767	0.0710061090312004	-1.0532728338137	0.292215965873155	0.551042311082996	-0.138012149876253	-0.0832847655170988
RN7SL832P	-0.115743534139916	0.128154767966134	0.366443990349643	14.8703255316847	-0.161254122318416	0.222039686638892	-0.726240091397119	0.467691598378205	0.701748680378428	-0.221497282741666	-0.327520683350733
PDIA6	-0.0881749956927865	0.0958508122710038	0.357615022017879	214.171256395941	-0.0873530092572928	0.148160711138423	-0.589582815755256	0.555470375253983	0.762804950864638	-0.111596704656657	-0.118774484544311
SLC66A3	0.00779188635008522	0.0745430904864281	0.916749857511503	86.3989701770447	0.0367714977079257	0.121448697553267	0.302773915642841	0.762062163224039	0.886980397240454	0.270970395654229	0.231836188752043
ROCK2	-0.383474915965489	0.0544760259180945	1.93161498136784e-12	405.071818936268	-0.527749748395556	0.0953242145203974	-5.53636608547798	3.08811751936181e-08	7.02353728309851e-06	-1.28879483609428	-1.36274959471375
E2F6	0.00768556009882995	0.0587274457158129	0.895879503832237	136.583691146363	0.0497512111868494	0.0982057810532031	0.506601654742673	0.6124343470586	0.800656216826998	0.270546531454791	0.26849958579832
GREB1	0.0749017785265393	0.107241139801808	0.484900454520075	288.068879209106	0.146468348006618	0.166235000483957	0.881092114056653	0.37826796517326	0.630345563945274	0.538500571748236	0.541693504459177
LPIN1	-0.0997622329250589	0.0501657860448285	0.0467397548383346	373.80541369811	-0.101903416283684	0.0805537668400288	-1.2650360160817	0.205858417395207	0.452776537262714	-0.157788637271332	-0.159874571295822
LINC00276	0.433926205656772	0.20900988993316	0.0378843611243432	29.8794598917929	0.679581755349739	0.347794572388196	1.95397458529403	0.0507042228674624	0.192551700511031	1.96973321267775	2.04756253275882
ENSG00000287291	0.392288580333498	0.150205385201223	0.0090098228288393	41.2931623473143	0.641132238665825	0.235458188352961	2.7229133255062	0.00647090322819259	0.0504501699997704	1.80374693444647	1.93895536676021
NBAS	0.0659231125149524	0.0271332858945132	0.0151153698293911	1554.12750836113	0.145405119312871	0.0498948772160767	2.91422942445924	0.0035656775565457	0.0335652577407621	0.50270757579388	0.538690235102489
MYCN	-0.0624915119505894	0.0617396139585043	0.311452697850219	58.8223124767656	-0.0484662453366054	0.125289097981927	-0.386835296264936	0.69887814492953	0.851785169353951	-0.0092108013953142	-0.00893223973790016
ENSG00000226764	-0.228169897813558	0.114121572659146	0.0455696152481623	81.8154481808609	-0.273027828425394	0.181801069122289	-1.50179440496987	0.133150213739553	0.350223077555643	-0.669679270460179	-0.643244429717578
GACAT3	-0.134339035404169	0.0725485383291292	0.0640671178418358	93.3523274554429	-0.141583207113549	0.126889502290197	-1.11579921552335	0.264508089679681	0.522838097959999	-0.295627303912037	-0.271956854796984
CYRIA	-0.209415692286973	0.477049217186081	0.660675075910192	36.731583457022	-0.020547483342726	0.6025561062499	-0.0341005312693723	0.97279698484109	0.98628086888665	-0.594916582809924	0.0699290277071955
SMC6	-0.0819775036385581	0.0413925691485594	0.0476486739088818	626.912005180057	-0.0654246872340765	0.0673808680764351	-0.970968304532088	0.331564062269514	0.588480340761547	-0.0868907174044429	-0.0568342284515034
GEN1	-0.00662189793841419	0.0547969205792841	0.903814325763971	88.1517263178743	0.036355167205356	0.0978622648010785	0.371493213234478	0.710270209940032	0.858744155203116	0.213510576783648	0.230660192799361
KCNS3	-0.298602341554403	0.246590270754971	0.225924122326275	122.661522317861	-0.42933265172139	0.38009103361029	-1.12955216976149	0.258664974949884	0.516620111878501	-0.950454629585712	-1.08475385179031
ENSG00000287881	-0.248048922428253	0.245738833759046	0.312782558260881	25.1165138239762	-0.347943515638236	0.378776899781367	-0.918597506445276	0.35830613672985	0.612076531655874	-0.748925992266305	-0.854856464893787
RDH14	-0.00388657815413722	0.0641630348541488	0.951698896539305	92.2456902120852	0.0295533719087243	0.10070356912232	0.293468962086409	0.769163720275858	0.890758780518369	0.224414790154114	0.211447371037706
LINC01376	0.126798651484225	0.0719831722099659	0.0781531231865492	384.317270803771	0.222779099980418	0.112173914883082	1.98601519981378	0.0470316361916792	0.183684597908796	0.74538481952191	0.757246136114603
TTC32	-0.132557674587746	0.0546120575583842	0.0152133397652215	178.881837645545	-0.146031844075912	0.0914687629582951	-1.59652147195316	0.110372415750015	0.312564374252377	-0.288525999507444	-0.284522782660544
WDR35	-0.0154872523624489	0.0540364104354412	0.774412703037712	206.953100149477	0.0158415765400032	0.0891609052255284	0.177674020916821	0.858978988902741	0.937138222340601	0.178169291717034	0.172716084816555
LAPTM4A	-0.314699869089316	0.075073841685432	2.76663152956123e-05	102.907814128965	-0.430957982278159	0.117775700279857	-3.6591417521112	0.000253061340006182	0.00520276958351692	-1.01462660537685	-1.08934487297356
PUM2	-0.0121935782136266	0.0265597285010166	0.646162171241277	1842.25906672642	0.0307448463642475	0.0426786332470013	0.720380293959102	0.47129087966812	0.703601030199914	0.191299356398316	0.214812892249271
RHOB	-0.257500133313872	0.0772886142194742	0.000863266525832648	687.12409933795	-0.344597217361137	0.127887356271519	-2.69453703171031	0.00704864935721862	0.0532158402716153	-0.78660276435652	-0.845404279175839
HS1BP3	0.133004945802517	0.053213700453558	0.0124386499769299	125.557123175754	0.228561284447022	0.0985909594403606	2.31827832637416	0.0204341995441889	0.108515216550607	0.770125896552673	0.773578894556315
LDAH	-0.211148250464632	0.0654237716317262	0.00124923567122722	285.813011428172	-0.27629217843234	0.113031096638473	-2.44439085038743	0.0145096978258276	0.0864877811436306	-0.601823337974179	-0.652465138679837
ENSG00000233005	-0.190531147804458	0.199022527884271	0.338398407669863	30.1054191917855	-0.300022975336822	0.324288697860287	-0.925172469211616	0.354876201674573	0.608717651611488	-0.519634305532852	-0.719496790075406
ENSG00000228999	-0.0499998099773447	0.228053025349502	0.826458095022768	18.4735748538488	-0.0434556756058011	0.352374193440776	-0.123322525924716	0.90185170387424	0.95722279434107	0.040586733963989	0.00522096231596891
ATAD2B	-0.0790377755673891	0.0311975294451211	0.0112941776343946	1044.46893361944	-0.0658130581481465	0.0497504585991166	-1.32286334641577	0.185880826507002	0.426123789726219	-0.0751716407818718	-0.0579312478153665
UBXN2A	-0.0596349392228019	0.0398163727034249	0.134198431231061	612.064285442504	-0.0389181369210949	0.0655351583414236	-0.593851268632634	0.552611594961297	0.761029845181087	0.00217678067501524	0.0180380081375398
MFSD2B	-0.0503830091055273	0.102732891445656	0.623831600095714	24.4733823892691	-0.0332485346554429	0.188084960815063	-0.176774020162808	0.859685896555595	0.937445936259445	0.0390591301053477	0.03405275910239
WDCP	-0.139499349554215	0.102264578369055	0.172535361802855	27.7030201102274	-0.185612522897738	0.170608454508129	-1.08794445992062	0.27661962710889	0.534227848241609	-0.316198634136088	-0.396325107524046
SF3B6	-0.00846178101246346	0.057551416969049	0.883108393518256	116.676014314587	0.0249204567352055	0.0951484472315459	0.261911333923936	0.793389801352418	0.904268733343583	0.206175976371855	0.198360918184625
FAM228B	0.0128928848030249	0.0459567855317755	0.779060434058988	738.526300231717	0.0640688043926049	0.0738689435293391	0.867330725627044	0.385760826277807	0.637399754130498	0.2913052668649	0.308942050518522
PFN4	0.297880485184223	0.0911438167601442	0.00108215965691644	15.2702830972081	0.503076119074943	0.185133194281089	2.71737394813768	0.00658022149552908	0.0509879047985052	1.42739385890321	1.54899249620472
FAM228A	0.304099171900556	0.0991624197965137	0.0021645217717734	45.0262804274162	0.483373896448797	0.167108495435401	2.89257524094971	0.00382097650234367	0.0353131009321362	1.45218433759925	1.49334023454198
ITSN2	0.0203920351981108	0.0196068979515593	0.298319491573486	1526.89903298667	0.0786639496284263	0.0385226785129117	2.04201661631759	0.041149883111919	0.169298388518116	0.321200248970931	0.350168507912817
ENSG00000242628	0.236261870698413	0.0878686777730546	0.00717079752946519	38.7219836694153	0.355211261749507	0.167684121603497	2.11833570377899	0.0341466469123991	0.151536156236854	1.18175438237547	1.13132318616051
NCOA1	-0.0616178870965987	0.0371535456590302	0.0972234726403837	3049.14456648039	-0.0456178443895239	0.0599009620893332	-0.76155445252268	0.446325967953598	0.685814503275898	-0.00572814029352462	-0.000886449278856891
PTRHD1	0.0280315580118348	0.133249771222326	0.833380055322255	13.9870442086254	0.0171603691310358	0.230764046527666	0.0743632701421643	0.940721334033253	0.974253983506796	0.351654818593185	0.17644123764564
CENPO	-0.138586621845706	0.092189457769968	0.13276670496833	19.8909628031084	-0.210605275018366	0.163637032687176	-1.28702697402842	0.198084886526142	0.442689502717004	-0.312560091491121	-0.466921364965758
ADCY3	-0.106176458976622	0.101435390885471	0.295219610243837	391.977944862976	-0.112381051232138	0.158600550373335	-0.708579200813625	0.478585647229367	0.709064630828502	-0.183358623594204	-0.189470424150734
DNAJC27	0.0629116156467646	0.0363604561078858	0.0835908423580185	264.043828279847	0.135572158971338	0.0666349477885328	2.03455038940796	0.0418961335165039	0.17144788289745	0.490702396507725	0.510915374761595
DNAJC27-AS1	-0.0714930116234421	0.0720917081692619	0.32134616102994	298.401715269138	-0.0549296315217017	0.114106314656497	-0.481389936105295	0.630239387974653	0.811334972261347	-0.0450948225803962	-0.0271891677010941
ENSG00000286645	-0.378908854392953	0.144099277269772	0.00855108725485369	14.0726523763368	-0.511012472472588	0.2528698123369	-2.02085202559396	0.0432950853663882	0.174716734847005	-1.27059246358347	-1.3154723267191
EFR3B	-0.103386368901861	0.084030165099914	0.218566712959487	486.245745791303	-0.122840765813727	0.134568986033801	-0.912846038558035	0.361323521087835	0.615349567504536	-0.17223607124296	-0.219015657897088
DNMT3A	-0.0184548175040614	0.0514350618168303	0.719745915218229	814.081097855106	0.0228185030599001	0.0870410702597882	0.262157886981337	0.793199719498442	0.904268733343583	0.166339244027216	0.192423594352651
ARNILA	-0.161205741408998	0.111829466173464	0.149434475512125	15.3823344461498	-0.201055009167862	0.214367794307003	-0.93789745711487	0.348297110127053	0.603046596289923	-0.402730062617702	-0.439945023050114
DTNB	-0.0998053518168851	0.0468279067829544	0.0330626170271343	2511.29813163095	-0.111061730425023	0.0765826161571811	-1.45022115981356	0.146996856231267	0.372119345965621	-0.157960528543231	-0.185743779285944
DTNB-AS1	0.0732354433128285	0.1246562447082	0.556868491516843	33.8978179027492	0.168725667630318	0.204150010437109	0.826478858703246	0.408532505924275	0.655344848604115	0.531857811065749	0.604563069944936
ASXL2	-0.0434802199748667	0.021879014081779	0.0468888818022815	561.239243335329	-0.0222387703011772	0.049374928840761	-0.450406123579426	0.652417630340112	0.824858075847361	0.0665767483248768	0.0651517015067694
KIF3C	-0.415672962077688	0.206226992424554	0.0438408880245515	101.543871985901	-0.578982938977103	0.313266844008308	-1.84821008048253	0.064571957707436	0.224322056417527	-1.41715071131504	-1.507466410789
RAB10	0.00685839025860194	0.0281230285083109	0.807330752587548	1337.4026710585	0.0518751936011917	0.0508446387293234	1.02026870280964	0.307601042165516	0.565358579598217	0.267249060905532	0.274499133531234
GAREM2	-0.0218361937070985	0.155217094067451	0.888121458348651	28.5868072469357	0.00552996264941945	0.260107629905666	0.0212602861800902	0.98303802370984	0.991278245453441	0.15285955956192	0.143589186532378
HADHA	0.0357060200830813	0.0322309784844966	0.267940934548001	405.617932151227	0.0847573696580412	0.0576591092662263	1.46997362145668	0.141568898384293	0.363570448517764	0.382248671790698	0.36738040386709
HADHB	0.0126150454236513	0.0349400606280622	0.718063427673247	416.259981567691	0.0575836584956823	0.0589707514319632	0.976478289616484	0.328827501418194	0.585565587306488	0.290197674292791	0.290623658567267
ADGRF3	-0.10232872460787	0.109788658750596	0.351309720173727	62.5599134334608	-0.103093191616835	0.173690181848981	-0.59354645449374	0.552815503526978	0.761038454230763	-0.168019825991482	-0.163235293048735
SELENOI	0.0164010932174968	0.046928107419745	0.726718454611092	385.218351864354	0.061630093425618	0.077956889590829	0.790566346978373	0.42919709140881	0.672558172305591	0.305290561498222	0.302053498732773
SLC35F6	0.0124357619732859	0.0730658933345337	0.864853422937886	73.9072000093682	0.0377680524534858	0.117886862189333	0.320375415479531	0.748683759800084	0.878999903827232	0.289482969925201	0.234651126260036
CENPA	-0.0281775822131819	0.0786853669983458	0.720265128617815	26.2252199017786	-0.0114171935747627	0.148440753897467	-0.0769141443639457	0.938691845305152	0.973501383423069	0.127579936414079	0.095719076112652
DPYSL5	-0.0734345300160074	0.0681585150837823	0.281298027780278	2166.94304492138	-0.0827237548826157	0.110467738370964	-0.748849900455278	0.453947679476491	0.691555095073981	-0.0528345870265529	-0.10569837223701
MAPRE3	-0.127449628376747	0.0736894740767624	0.0837107095597328	181.606410596572	-0.141658609286699	0.12860875696038	-1.10146939162424	0.270692418919624	0.528389278502621	-0.268163032767281	-0.272169840994008
TMEM214	-0.273445133465748	0.0977026442752299	0.00513010707680004	47.8185443118161	-0.362670342714689	0.15397837314726	-2.35533299450984	0.0185061135406262	0.10142130598545	-0.85016669748331	-0.896454879929111
AGBL5	0.0140832999673582	0.0522210377956312	0.787401579043597	100.54360159169	0.0628503034085761	0.104154416301226	0.603433878663445	0.546220090199692	0.757144998852177	0.296050796446466	0.305500188303977
OST4	-0.153441210315506	0.135519755750653	0.257532548694013	83.4373321179937	-0.169233711645443	0.202319620260928	-0.83646712774167	0.402892162224638	0.650804443318554	-0.371777153838359	-0.350060383648284
KHK	0.109012207325619	0.199072315429489	0.583965873913893	14.3333924129727	0.172072253012919	0.327814973100441	0.524906630668748	0.599648099762046	0.79237192460212	0.674480063404485	0.614016066640958
ABHD1	0.123792858455808	0.0975304673348649	0.204343458297443	17.3069667028713	0.211223368897022	0.183283893491374	1.15243824688263	0.249141031967894	0.505776110729611	0.733402378303255	0.724605018299597
PREB	-0.131215895966079	0.0766199394450131	0.0867943525300798	59.6889226847149	-0.139957808167031	0.128289626812123	-1.09095186917953	0.275294061738614	0.532869729078093	-0.283177067192221	-0.267365640435314
SLC5A6	-0.565800600897578	0.110539746839683	3.07932309617543e-07	33.4192124857468	-0.79219576462726	0.176576950532751	-4.48640528810314	7.24348946216833e-06	0.000394892256971244	-2.01562691724396	-2.10972211503577
ATRAID	-0.0665379270743141	0.0613998008922154	0.278505327682628	81.5490106580228	-0.059648526338025	0.113750965951326	-0.524378196168887	0.600015518682481	0.79237192460212	-0.0253416297350945	-0.0405184846040763
CAD	-0.151262416868517	0.0634912251455214	0.0171995244317774	75.6287164925311	-0.182189065867224	0.111066164104643	-1.64036515833545	0.10092926515838	0.296194835412375	-0.363091504440906	-0.38665497385088
UCN	-0.449291787398931	0.0908495013649062	7.59676492956027e-07	54.4767227382075	-0.601360738446146	0.150452717500856	-3.99700815269571	6.41480925712109e-05	0.00190396154730414	-1.55117045067951	-1.57067629198459
MPV17	0.0910333870782125	0.0418068408879178	0.0294450805610459	138.183318786983	0.161466650220218	0.0747360743185848	2.16049145867521	0.0307346441154386	0.142278356490974	0.602808409781433	0.584058746956261
GTF3C2	-0.022616300114995	0.0439488961250144	0.606829413564286	240.826830072366	0.0136205845462613	0.0686923608940709	0.198283831986287	0.842823000758273	0.928630050642451	0.149749704994909	0.166442517111429
GTF3C2-AS2	-0.129440312616625	0.0715984029311794	0.0706273709681893	33.839285744608	-0.160757885906023	0.1323004188873	-1.21509733119564	0.22432897135735	0.47676047701527	-0.276098794366209	-0.326118979634705
EIF2B4	-0.0374864016858886	0.0520125121384606	0.471082467967969	85.7584259492717	-0.0110578540151327	0.093357398773702	-0.118446466593793	0.905713909863126	0.959084218824943	0.0904708004581982	0.0967340915034419
SNX17	-0.132629834553386	0.0734994827594683	0.0711529209898656	88.8971449363522	-0.171491864730045	0.12032148141248	-1.42528052943552	0.15407612608222	0.382923949364473	-0.288813661544864	-0.356438919142651
ZNF513	-0.403089306838251	0.107351509341036	0.000173442146491268	17.724624098474	-0.549701792084985	0.198699211044794	-2.76650213755033	0.00566612134185158	0.0461275515950736	-1.36698660893113	-1.42475685666677
PPM1G	-0.126249034926623	0.0518894324027165	0.0149726703870572	143.708265044292	-0.142965681315851	0.0841113203533061	-1.69971985596385	0.0891836326424141	0.274451787894922	-0.26337692796645	-0.275861887112799
NRBP1	-0.0507399892805572	0.0382898585379555	0.185119818285317	196.171457496814	-0.0511979420266241	0.0729230991842443	-0.702081269163693	0.482628482767511	0.712850349585377	0.0376360467715717	-0.0166483792750929
KRTCAP3	-0.218976396201569	0.101906460036418	0.0316504170413787	14.3227453916652	-0.290283039840617	0.192224799525626	-1.51012273419964	0.131012109497101	0.347491005462392	-0.633029843298099	-0.691984694151075
IFT172	-0.0641833790410486	0.0401647606862956	0.110042470291028	455.605327672379	-0.0490381959760885	0.0702252804745564	-0.698298328532213	0.484990644334917	0.714051811927212	-0.0159553436074835	-0.0105478111001104
ZNF512	0.00398837452559338	0.0494201903333909	0.93567787890205	248.809548968878	0.0507302350679788	0.0764577357663462	0.663506897758647	0.507005963249866	0.731285326281381	0.25580788897777	0.271265004413294
CCDC121	0.0317002372164716	0.11527574099275	0.783320180854774	24.6244904050129	0.0484564358673845	0.189197661560926	0.256115405801569	0.797861726518401	0.906308523496366	0.366279821879858	0.264842273816793
GPN1	-0.274089024147766	0.126673177070792	0.0304835794079338	39.4758097220706	-0.362527179765681	0.205976428818402	-1.76004206814024	0.0784006740713028	0.253543704017304	-0.852733534978635	-0.896050491954732
SUPT7L	-0.278201024737843	0.0543840865785792	3.12934426320133e-07	175.593786441038	-0.36085070707019	0.0891643550999285	-4.04702873323961	5.18718760244978e-05	0.00167007427247718	-0.869125816448397	-0.89131501114679
SLC4A1AP	-0.0712203924093666	0.0481612063066893	0.139195993391279	158.450617471716	-0.0691805075609427	0.0795384710094283	-0.869774169442384	0.384423830215238	0.636085374213807	-0.0440080399320725	-0.0674431784951211
MRPL33	-0.0299151426466893	0.0378207111893548	0.42896003662648	247.781669913619	0.0119170946709041	0.0742234871671096	0.160556922420978	0.872442385542404	0.94327203178751	0.120653240010992	0.16163072170732
RBKS	0.125077929532118	0.0694494849302646	0.0717042253981537	85.4946210074286	0.202222489640905	0.129399824011402	1.5627725245058	0.118106108882852	0.32602930417197	0.738525248869557	0.699180511782681
BABAM2	-0.000968555118029505	0.0413441925049382	0.98130996282521	1110.78950345044	0.0504003402908847	0.0748393898463755	0.673446702255893	0.500663145521356	0.725933567747856	0.236047340756992	0.270333160793191
ENSG00000223522	-0.0224253697990872	0.113589911944231	0.843495784197845	31.6875712556517	0.010940721331543	0.193093717368413	0.056660162125672	0.954815909024771	0.979995795498841	0.150510839000342	0.158872789996076
PPP1CB-DT	0.141810576275088	0.0682077735685595	0.0376084373134849	133.560357984924	0.247422626285848	0.117228664890497	2.11059834654746	0.0348068499170507	0.153529850725027	0.805229095120648	0.826855946148043
PPP1CB	-0.10278117040312	0.0439448783047342	0.0193423829826439	533.547288807968	-0.109004734803868	0.0713505313324035	-1.52773543193453	0.126578239165684	0.340065125377575	-0.169823478170777	-0.179933447085365
SPDYA	0.039549287132933	0.0576448737268196	0.49265946615809	52.9225476091737	0.125162758482842	0.12312797260253	1.01652578075723	0.309379077129717	0.567311898047388	0.397569660653557	0.481512261684933
TRMT61B	-0.0200118906569317	0.043445620199688	0.645071770708255	246.322203888178	0.0214718902474778	0.0733159234450502	0.292868032461882	0.769623024404413	0.891039807882766	0.160132050999944	0.188619858600732
WDR43	-0.0151381819501966	0.0504514549934822	0.764135647465338	273.007378133055	0.0300995547521454	0.0784783503723013	0.383539595434322	0.701319717720792	0.853445486903016	0.1795608431833	0.212990156899715
CLIP4	0.038271548924367	0.0542537382960223	0.480550313360638	2085.1284952919	0.0968035618820225	0.0855660274817571	1.13133172978799	0.257915494210149	0.515868085153704	0.392476022192018	0.401406912165655
ALK	-0.014113567529775	0.0941235740055764	0.880806262771682	125.724267896036	-0.0224083591792962	0.154016435074399	-0.145493298611096	0.884321406387803	0.949112918614095	0.183645416521655	0.0646726690240257
ENSG00000288553	-0.0217672211861253	0.0965115267909776	0.821559119199949	20.6639660885821	-0.0573200682892571	0.182009199436056	-0.314929511622817	0.752815173847234	0.882092527154851	0.153134515013094	-0.0339413608419686
ENSG00000233862	-0.00871974686024626	0.0907359983890477	0.923440998875019	98.4155490399985	0.00664639821486103	0.144137591069043	0.0461114839339679	0.963221392890058	0.982732921771058	0.205147608623892	0.146742747701415
YPEL5	-0.316802124385185	0.116802452151979	0.00668201030556795	165.759663745614	-0.421059322761725	0.186939103453558	-2.25238762240202	0.0242977872318909	0.121549706761152	-1.02300713932287	-1.06138443419606
LCLAT1	0.0464134408194155	0.0545189515486302	0.394587879686151	212.28221863773	0.113493658304755	0.111221622026594	1.02042800884182	0.307525515910319	0.565358579598217	0.424933260637484	0.448550913678547
CAPN13	0.0839940803466094	0.0879191557794159	0.339397769648999	110.460767372123	0.159448190286771	0.14336511818333	1.11218260276447	0.266059646445107	0.523912907691421	0.574746571080607	0.578357265326321
GALNT14	0.263309968487823	0.478269547823213	0.581944100716406	14.6231554367243	0.507510189011513	0.709107351682537	0.715702901411637	0.47417481888855	0.705735037192406	1.28958025021597	1.56151727703902
EHD3	-0.914332769924284	0.322347973385786	0.00456141938941846	24.8365447037449	-1.31907034920968	0.457512381823523	-2.88313584859106	0.00393737596989091	0.0361137017124966	-3.40503270423247	-3.59796853276327
MEMO1	-0.305334587272262	0.0700646692618894	1.31318365659495e-05	101.162376928676	-0.391414644687528	0.119183769784201	-3.28412707029017	0.00102298786886206	0.0140477466218454	-0.977292385153417	-0.977648024736162
DPY30	-0.140827735408943	0.0372219728439935	0.000154665026821311	206.62679177001	-0.164401539642343	0.0578143677425218	-2.84361043909554	0.00446055478717525	0.0392634853107498	-0.321494176866237	-0.336411096163376
ENSG00000288937	0.0404281195353859	0.145546116531892	0.781190109893359	16.450076466195	0.128508402276579	0.245090782943835	0.524329804381211	0.600049170437563	0.79237192460212	0.401073081382757	0.490962598703881
SPAST	-0.0331364052328481	0.0256444191876334	0.196305622077129	628.291840779243	-0.0013194070544771	0.0441363356545333	-0.0298938966026642	0.976151673481229	0.988099009679608	0.107811840345885	0.124241982807236
SLC30A6-DT	0.260381593169018	0.122789530512522	0.0339595152011918	14.0091896194134	0.394684698159058	0.223055290516648	1.76944782275675	0.0768191708904683	0.250432217577079	1.27790643076399	1.24282258668382
SLC30A6	0.0740501186916504	0.0347116057878229	0.0329004783391037	320.570571372904	0.145197890134148	0.0612458625245758	2.37073794292447	0.017752613010512	0.0986962602945994	0.53510547307931	0.538104881221493
NLRC4	0.176969251122773	0.164430236315957	0.281812175386601	11.531127179959	0.306415877879912	0.297893612789896	1.02860841832157	0.303663720495205	0.561928440824842	0.945387366400561	0.993492367649656
ENSG00000289727	0.0957446824740529	0.100332588477681	0.339945459910126	45.9799500446121	0.180454596526416	0.173301567829316	1.04127503742	0.297747918657546	0.555743596552579	0.621589749551224	0.63769341428909
YIPF4	0.0481678974599593	0.0358996620926921	0.179681353028873	704.645157471791	0.11369954780996	0.0578898221196396	1.96406801138515	0.0495222052786452	0.189594454427653	0.431927312911624	0.449132483425004
ENSG00000276334	-0.0690274901612428	0.0657831319165346	0.294031324438524	90.2405360731196	-0.0435098122934494	0.109695052364236	-0.396643343119777	0.691630485616852	0.847778808306434	-0.0352661465156004	0.00506804408112168
ENSG00000276517	-0.136191182932691	0.0667931386941196	0.0414500676938988	54.3403729936845	-0.136062428690814	0.114073868080053	-1.19275721057631	0.232964472525505	0.487217077885236	-0.303010795948571	-0.256362481959253
BIRC6-AS2	0.269068796456679	0.105517039466394	0.0107721906423972	232.437834690568	0.434470995035653	0.161297220428046	2.69360497274947	0.00706838834325478	0.053281957910107	1.31253752537523	1.35520571453609
TTC27	-0.00583547764308658	0.0257375672256732	0.820633727335232	670.960433922506	0.055241949018716	0.0513468678607957	1.07585820362948	0.281990677014913	0.539731268195801	0.216645601342169	0.284009103903911
LINC00486	0.194946008574673	0.123919861190208	0.115681326879339	956.970673307355	0.321945547598363	0.191317731659826	1.68277945178025	0.0924177942918715	0.280655572974927	1.01705079679411	1.03735854757802
ENSG00000236854	-0.0962856349174336	0.144824011208193	0.506149128259271	88.1014618316296	-0.0770988323822011	0.231289897020462	-0.33334284538758	0.738875500995442	0.873287689051496	-0.14392935591915	-0.089809826829431
LTBP1	-0.161036601789022	0.142292604534421	0.257748578293376	601.588776923777	-0.150758778747743	0.219165738415718	-0.68787566814746	0.491531080274504	0.718634632832029	-0.402055796114669	-0.297874809495851
RASGRP3	-0.130972498841927	0.0642271798369244	0.0414293972365969	1484.61722263773	-0.134585364360835	0.109495908488918	-1.2291360126434	0.219020814852699	0.469523855816773	-0.282206776920943	-0.252190263822017
FAM98A	0.0545995325338703	0.0375123399639054	0.145528517678737	487.23724026	0.12180594895634	0.0616534726700568	1.97565430917725	0.048193943122999	0.186439228479346	0.457566699417739	0.472030385164415
ENSG00000286415	-0.0624305040692672	0.0944632164720789	0.508678046311355	233.443237218003	-0.0329148959039013	0.14636515688872	-0.224882045724354	0.822071037015102	0.919515292599691	-0.00896759657551928	0.0349951782118453
LINC01320	-0.207290445347699	0.209409609899613	0.32223263449325	34.7303579991114	-0.20939701629216	0.31997464083526	-0.654417536794639	0.51284283913548	0.734955239387225	-0.586444393845411	-0.463508433741548
ENSG00000226994	0.0276191422291541	0.0683651077950858	0.686216605654097	4990.47629457367	0.0997034040295467	0.105061530372278	0.94900011142285	0.342620555407959	0.597124617399216	0.350010744025543	0.409598006999825
ENSG00000288535	0.0941668677946597	0.0824237044559461	0.253257407879703	52.8617213762421	0.19356185949233	0.142877383159305	1.3547410738655	0.175500066607486	0.412627841954219	0.615299871482103	0.674717096444293
CRIM1	-0.526550926116129	0.183954908799783	0.00420457488412403	174.602362898557	-0.709295461473242	0.276775725458281	-2.56270834553428	0.010385925273312	0.0687690891313447	-1.85916008254387	-1.87555618103978
FEZ2	0.0494636840097857	0.0413161284842728	0.231228468512188	713.311831821571	0.118016170610301	0.0707694222957169	1.66761528894724	0.0953921212312863	0.285705291490248	0.437092900168772	0.461325514949535
STRN	-0.0184054282420414	0.0327331024231972	0.573919863957945	2240.21782772899	0.0186615131823818	0.055768446886816	0.334624939802537	0.737908029224043	0.873093490618585	0.166536131811369	0.180681473030459
GPATCH11	0.0650014110786969	0.0953529451527337	0.495433254908713	123.235509648413	0.123565630736115	0.147036610709906	0.840373225005181	0.400699156684684	0.648691089630221	0.499033259839099	0.477000904110905
EIF2AK2	-0.0486786703559757	0.0828901332983851	0.557024153977024	202.25837776404	-0.0375571979157945	0.12584354274271	-0.298443583971418	0.765364628569615	0.889259860589026	0.0458533899529496	0.0218822106454083
CEBPZOS	0.100281182221792	0.0355846094126791	0.00483079394812554	329.303542481238	0.18644235540876	0.0656734827368599	2.83892901120831	0.00452652258603362	0.039691604073678	0.639674275349181	0.654606852453749
CEBPZ	0.0591510673214348	0.0590022378254119	0.316091335070347	230.482148554462	0.123344826446032	0.092733874916838	1.33009460196336	0.183487103860367	0.422667872098672	0.475711161638203	0.476377205030798
ENSG00000272054	0.210430344747373	0.0912353529968312	0.0210851553376307	28.7936365891234	0.321932353165825	0.169008889404558	1.90482497281674	0.0568028265418384	0.207223544647368	1.07877831636886	1.03732127767066
NDUFAF7	-0.045919259654387	0.042393461522852	0.278733664578898	123.342648164898	-0.0313873268127697	0.0784603429238523	-0.400040652935099	0.689126574498583	0.846277433426253	0.0568536405415019	0.0393100555929773
PRKD3	0.082470876905809	0.111904897981362	0.461138831242758	174.982867415401	0.171138845354813	0.177050293254559	0.966611476371592	0.333738295314425	0.589765039042949	0.568674397939978	0.611379498766732
RMDN2	0.0305256369205089	0.200050111960284	0.878721649584998	35.5841608320632	0.0758526403963189	0.316789523835789	0.239441757662535	0.810763053584489	0.913143532031556	0.361597337467683	0.342227489279086
ATL2	-0.229783101898453	0.0991304844450907	0.0204500672548774	146.494094065335	-0.295739121231922	0.162168077742142	-1.82365805496052	0.0682037838592572	0.232832472078119	-0.676110226596614	-0.707396319276007
HNRNPLL	-0.187280111803439	0.0612819353998224	0.00224280527933161	234.525532655479	-0.225287218103477	0.100952143754736	-2.23162391331496	0.0256398297938209	0.125957935362422	-0.506674215661841	-0.508392997572622
GALM	0.0638465135266005	0.095091687802498	0.501952655866181	49.2254551208441	0.124238840885694	0.166263636507639	0.747240006866961	0.454918698767281	0.692275034173486	0.494429319414482	0.478902500093718
SRSF7	0.0941770999163974	0.0689566991674995	0.172019776005237	483.051561042217	0.187593655684968	0.107083933129036	1.75183755586301	0.0798017443922318	0.255869210651158	0.615340661315636	0.657858894897879
GEMIN6	-0.198216981073732	0.0952227121362802	0.0373776932368425	24.3962735756882	-0.316656467456734	0.184223511307862	-1.71887108875891	0.085637847560274	0.267556237194108	-0.550273489433665	-0.766480903156847
DHX57	-0.103657622215678	0.0459017006421146	0.0239299327117034	163.765696108286	-0.106493094269973	0.0805396666360816	-1.32224404095391	0.18608690005832	0.426417812026571	-0.173317408799289	-0.172838893397317
ARHGEF33	0.047838523289712	0.173937423406651	0.783290920951935	14.072483694362	0.0850494766982723	0.295228691344565	0.288079984065674	0.773285513853144	0.893495317785904	0.430614279513576	0.368205509630279
MAP4K3	0.0721672605489328	0.0429940274440732	0.0932414303627402	1464.3827989452	0.150687939968118	0.0726148052251359	2.07516827320438	0.0379709419532319	0.16105219753577	0.527599554739331	0.553612455960605
MAP4K3-DT	-0.0914343867451852	0.260594974374296	0.725687525461638	99.4113504600755	-0.105522147579349	0.401451477808641	-0.262851560929234	0.792664992518895	0.903920343508818	-0.124590101515569	-0.170096290173684
TMEM178A	-0.483635224602057	0.258935329838921	0.061792206877579	176.515521541508	-0.809885714674558	0.418253631504062	-1.93635070605883	0.0528247624361921	0.197608744591992	-1.68807881850206	-2.15969037229861
THUMPD2	0.116608664625779	0.054739711047295	0.0331518908373066	240.169162394328	0.19843576927673	0.0930325520482479	2.13297136225843	0.0329270755066356	0.148419478965011	0.704762954544568	0.688484279355022
SLC8A1-AS1	-0.466671440638101	0.255726077456692	0.0680179379906414	62.542088354719	-0.727359838609174	0.377510578916401	-1.92672703556275	0.0540136567428405	0.200211927158512	-1.62045355546088	-1.92658207097208
EML4	0.0437678623043037	0.0605750924821349	0.469963201628652	196.297257345766	0.101439368607007	0.102755153677541	0.987194948151568	0.323547077905533	0.580748988686418	0.414386796277842	0.414501532695137
COX7A2L	-0.231699823888692	0.106882413593401	0.0301738159053098	155.692714790198	-0.3016403256873	0.165212129046258	-1.82577591263195	0.0678840230095774	0.232007475681477	-0.683751141444511	-0.724065269815641
MTA3	-0.120220427405178	0.0473416091910857	0.0111035107395113	500.337357242503	-0.151062553810337	0.0739362388882178	-2.04314631203683	0.0410379565568841	0.169172612756161	-0.239344190325132	-0.298732873562573
LINC01819	-0.137881884062134	0.105053640986143	0.189354759056745	201.999251964662	-0.138796193886291	0.162724429528804	-0.852952407258081	0.39368569735909	0.643383024203959	-0.309750690116378	-0.264084464340128
LINC02580	0.0381276558178093	0.0877661749770084	0.663981209574706	79.9409831394376	0.118139561508052	0.145292761679371	0.813113882223259	0.416152767921265	0.661084763708604	0.391902399632249	0.461674053419471
ZFP36L2	-0.00391021359688104	0.0793188899788469	0.960682306067664	179.14067409012	0.029700357530789	0.133869274324695	0.22186089885534	0.824422170147536	0.920293470237006	0.224320568662256	0.211862556798979
THADA	-0.0345516344495684	0.0290882100919594	0.234903293518425	1067.94787221271	0.00745748483383575	0.054516099719093	0.136794174056145	0.891193488783257	0.952019112192066	0.102170100964646	0.14903379910241
PLEKHH2	0.100854081231434	0.287664710531033	0.725891498577506	405.444008905603	0.175543353928986	0.42651449512589	0.411576525382035	0.680649840502464	0.841619017869	0.641958108148832	0.623820778530795
DYNC2LI1	0.0347293339174657	0.0723892192577937	0.631399216851103	291.233646863363	0.0949573574991115	0.114303312854819	0.830748953179687	0.406115465420819	0.653052313681403	0.378355162005453	0.396191995485934
LRPPRC	0.087813262927769	0.0429858016211409	0.0410679386235093	942.003099394002	0.171309202957908	0.0693907405255838	2.46876170596201	0.0135581471099966	0.0825396860447975	0.589971548432474	0.611860702643248
PPM1B	0.110463680420381	0.043775556038921	0.0116222772061266	2809.79603026639	0.211201414134588	0.0704111715280636	2.99954410004967	0.00270383978673154	0.0275032088998353	0.680266287164409	0.724543003358092
ENSG00000289272	-0.0864248308016544	0.0702768388847759	0.218780672824504	73.9498389031666	-0.058504037124366	0.120343631370713	-0.486141530366048	0.626866823320071	0.809758740267172	-0.104619761223534	-0.0372856811586307
SLC3A1	0.385626365844665	0.109990449577233	0.00045489755646697	72.805113466814	0.601118603328789	0.171793024807089	3.4990862056466	0.000466855616084496	0.00802308187452884	1.77718835481581	1.825930082958
PREPL	-0.135261619041972	0.0620213829625835	0.0291917859625772	871.330025271086	-0.160287526904575	0.0977520069000815	-1.63973643086852	0.101059980664633	0.296518661268776	-0.299305136718474	-0.324790371044661
CAMKMT	0.0478588248674187	0.0487170918149108	0.32591137954935	2016.6882194331	0.0999792898479565	0.0805558716089402	1.24111734937594	0.214562401293792	0.463929042369643	0.430695210721818	0.410377293177152
SRBD1	-0.0350001435712516	0.039291771102701	0.373049668840072	466.298084268109	-0.00196084575571408	0.0740283832892923	-0.0264877560280005	0.978868299448314	0.989197928823219	0.100382142134551	0.122430130656379
PRKCE	-0.0493799673414292	0.0940589680732233	0.599590514431958	757.199260719383	-0.0254137670278353	0.148719632916102	-0.170883739621467	0.864315182498881	0.939649846624371	0.0430577051451232	0.0561833860043418
ATP6V1E2	0.130211893209292	0.0628905572091244	0.0384100168719216	95.3235885931283	0.213168931981166	0.123234391818466	1.7297844281585	0.0836687976060023	0.26340549192726	0.758991534272063	0.730100590443648
RHOQ	0.241971324054156	0.0622026880071065	0.000100225179100394	703.657340565259	0.39063624614158	0.104007255250952	3.75585573524693	0.000172750188548359	0.00394130367478042	1.20451482814769	1.23138704891324
RHOQ-AS1	0.43477777309047	0.114382557845098	0.000144064130681989	135.680737100368	0.672614309136808	0.179289292061232	3.75155873172332	0.000175738573001502	0.00399071867177826	1.97312794299402	2.02788180195393
PIGF	-0.0580807084309717	0.0406473886519215	0.153035418844122	385.950720388989	-0.0392435096022095	0.0708763932478363	-0.553689427521871	0.579791412038738	0.779697320180697	0.00837264277438761	0.0171189379427249
CRIPT	0.0194261410921257	0.0348444939530615	0.577179278222053	257.258093881732	0.0658326752503724	0.061209029240008	1.07553862669892	0.282133648204262	0.539904633643095	0.317349761183186	0.313924402224644
LINC01118	-0.0412656657229425	0.1145291533409	0.718617499396109	19.7059968341789	-0.0280008016964751	0.195333982122789	-0.143348338021765	0.886015081773938	0.949679990530061	0.0754049563546147	0.0488758688251038
SOCS5	-0.214596379809254	0.0672873258345491	0.00142640435848331	82.0835423674965	-0.300455030763271	0.108359287625483	-2.77276675905916	0.00555819429367846	0.0455034174008907	-0.615569130447459	-0.720717203736434
MCFD2	-0.110611657806526	0.0733600142827945	0.131607717418887	103.161249104807	-0.133502326148652	0.114246775343149	-1.16854349497102	0.242587605413413	0.498040223469343	-0.201039318429125	-0.249131039128495
TTC7A	0.130319534063468	0.0556256560468389	0.0191398730807082	1021.78466936626	0.238564081393383	0.093023319761093	2.56456211201744	0.0103306087622059	0.0685799209690618	0.759420639069265	0.80183348712596
STPG4	0.180281257595164	0.0744612684945886	0.0154718590361722	81.2748851205821	0.316626208625134	0.13755049500862	2.30189072460474	0.0213413354238557	0.111702437407279	0.958590511958501	1.02233317455142
CALM2	0.0398088288956128	0.0539896719130099	0.460914664736435	2570.88434071495	0.0962873880918291	0.0956849309435534	1.00629625942492	0.314273079307061	0.571748399249292	0.398604310706203	0.399948891952384
EPCAM-DT	-0.155961367496906	0.101933253697754	0.126008255950866	1129.24208870119	-0.161443347779508	0.156117553419065	-1.03411400091665	0.301082871661323	0.559428424802428	-0.381823632422347	-0.32805518268483
EPCAM	-0.0516722648744364	0.141416836240053	0.714820478577694	49.3600929126929	-0.0191431102080149	0.234505733537395	-0.0816317363300725	0.934939563564666	0.971814375455029	0.0339195774745734	0.0738959172631665
MSH2	0.0986282140027373	0.0514101846581967	0.0550531255096006	577.790644980219	0.18787021740595	0.0835612310865937	2.24829403496057	0.0245574468343676	0.122333400452106	0.633084801511869	0.658640090276393
KCNK12	-0.218666500560223	0.175386117238234	0.212481109144461	146.994715438925	-0.384145771173664	0.268351811057482	-1.43150057255018	0.152286803004218	0.380481754982732	-0.631794460066043	-0.957115861514633
MSH6	0.153399542988186	0.048350487293877	0.00151050530166842	355.376057544674	0.26726106664639	0.0798489457916304	3.34708322065792	0.000816666893576602	0.0119484456748995	0.85142792222278	0.882892977851283
FBXO11	-0.0102191956879678	0.0144390380061212	0.479101960705202	1593.9680957376	0.0395487404959456	0.0339046123835817	1.16647080487188	0.24342414583969	0.499134647527344	0.199170132041609	0.239680980949993
ENSG00000233230	-0.0824227886728777	0.0802668021436572	0.304486273109741	32.3019071346516	-0.110525223144794	0.149260483902339	-0.740485493917538	0.459005459948521	0.695833781716015	-0.0886658235740419	-0.184228323689393
ENSG00000230773	0.0689663349405233	0.0748129038886707	0.356606407871558	153.62671449509	0.129388613900204	0.120563320825499	1.07320048099437	0.283181174938733	0.540401060010515	0.514839227402938	0.4934489053773
FOXN2	-0.0916413584203754	0.0523059478478742	0.0797694101424141	2267.77893418815	-0.0837008391356203	0.0864099068405305	-0.968648644536677	0.33272052389046	0.588824481070338	-0.125415183584908	-0.108458312044136
PPP1R21	0.0714476659747425	0.0421360526433652	0.0899536744334102	2146.3219660135	0.157077692156569	0.0736735703399251	2.13207655651575	0.0330005535178615	0.148544129488847	0.524730927523492	0.571661392240509
STON1	0.103960474666688	0.110450139190216	0.346580093640349	85.1360980642985	0.223333958996862	0.177883651657268	1.25550581470615	0.209295198581413	0.457569977553478	0.654341587779013	0.758813429295429
NRXN1	-0.469048170224354	0.667554644616035	0.482282392734924	419.952927798476	-0.676422933781462	0.977881582908995	-0.691722745988572	0.489111459776463	0.717186099376065	-1.62992826722269	-1.78270216414368
CHAC2	0.136882862750249	0.149783070453809	0.360783025278617	14.0909084725569	0.256003451416517	0.280030550207602	0.914198294531535	0.36061266014672	0.614371563827709	0.785585015473274	0.851093938709376
ERLEC1	-0.0379980528361573	0.052763706505378	0.471429499579492	265.340939104824	-0.0206351939995326	0.0774385041632962	-0.266472011856256	0.789875711697694	0.902183840197084	0.0884311291386533	0.0696812741153375
PSME4	0.0451269209608077	0.0343148533959643	0.188481611582856	2388.4766823783	0.118948758454343	0.0618666319447325	1.92266420064056	0.054522235539178	0.201464129667506	0.419804614574147	0.463959767120213
ACYP2	-0.0510925100279731	0.0499374653569343	0.306246468525408	3299.59446881666	-0.0186741435838784	0.0807298164281515	-0.2313165619607	0.817068880977272	0.916487218271186	0.0362307407194475	0.0752205928478846
ENSG00000272156	-0.308220127564982	0.110108758521169	0.00512240777954773	24.0389356242996	-0.377309008670691	0.188986167265257	-1.99649008247841	0.0458806041967556	0.180936893711182	-0.988795444949847	-0.937804268961792
ENSG00000289065	-0.0780978175017324	0.0816202365134445	0.338646099490079	49.4389838179093	-0.0564760204472386	0.135589493956258	-0.416522097688911	0.677028000880579	0.839565478004575	-0.0714245457013892	-0.0315572048890481
C2orf73	0.0401638097201818	0.210552917757322	0.848718335283485	34.6700639940655	0.0771740392926885	0.308955081927051	0.249790483494654	0.802749379581573	0.909183004138606	0.400019423730931	0.345960004058613
SPTBN1	0.0373401118972491	0.0383706776724374	0.330482811496272	2762.58520331151	0.100941084248005	0.066467517442824	1.51865284174086	0.128849902730855	0.343631217323254	0.388762895798816	0.413094044207375
SPTBN1-AS1	0.136584963431423	0.0910268295245209	0.133487192080076	89.7746514737698	0.227472837309211	0.151984607970719	1.49668338357681	0.134475661904351	0.352689681924276	0.784397454971549	0.770504391437102
ENSG00000289627	-0.147959816381317	0.0994005973003521	0.136613707577821	25.3856589289304	-0.148593529302598	0.178114776432289	-0.834257169893402	0.40413608145916	0.651413872845064	-0.349925855365125	-0.291758696051551
SPTBN1-AS2	0.656580688994015	0.152802914405258	1.73193846736317e-05	73.8271445203305	0.999470419498413	0.247023830936892	4.04604857639727	5.20894283941082e-05	0.00167007427247718	2.85733400003577	2.95114219369125
EML6	-1.06388705375428	0.230657817844652	3.98038295433865e-06	61.5238819358973	-1.42891145979022	0.335448785734973	-4.25970079652981	2.04700734431041e-05	0.000840054051731278	-4.00122325961961	-3.90823333604708
RTN4	-0.0910465013559897	0.0404925898672316	0.0245460349061032	9939.51592814792	-0.0865190621777651	0.0687457424239651	-1.25853702537954	0.208197605641017	0.455739359486621	-0.123043816115454	-0.116418859904218
CLHC1	0.0189575907310769	0.104679457815185	0.85628802794596	196.460437615643	0.0735745767121757	0.168442077152632	0.436794522816926	0.662260371541876	0.830449859421395	0.315481908970419	0.335792712927199
RPS27A	-0.0380746091856497	0.0865648265162847	0.660053530988946	446.927040558932	-0.035179652375116	0.136040529521943	-0.258596849767786	0.795946314113074	0.905210918683484	0.0881259411403331	0.028597990334617
MTIF2	-0.134904281665244	0.0841906777346219	0.109074693099017	129.438953318248	-0.161987206446737	0.126407302802872	-1.2814703174179	0.200028519306129	0.445323881583903	-0.297880629418275	-0.329591403517906
ENSG00000240401	0.411040904418019	0.0745028591579986	3.44608297283482e-08	284.991970196583	0.629659064728807	0.125276041232651	5.02617306975292	5.00364356171838e-07	5.25748348812156e-05	1.87850212182351	1.90654744557482
CCDC88A	-0.00332999534512215	0.0484878688428176	0.945246825193206	9043.55603416736	0.0547963043027734	0.0845987415900298	0.647720087472687	0.517166009558224	0.737086892698474	0.226633579248801	0.282750304995236
CFAP36	-0.542669302876097	0.138544823207573	8.96866523114304e-05	72.2827818712902	-0.731498716200889	0.218019966694502	-3.3551913950427	0.000793100915683135	0.0117382920955965	-1.92341517271159	-1.9382730310782
PPP4R3B	0.0766487545410721	0.035605033391371	0.0313382898621389	1031.68076831732	0.15423775020326	0.0548087415239563	2.81410858769389	0.00489127029287922	0.0418315689677731	0.545464802886786	0.563639495640742
PPP4R3B-DT	0.261888312817479	0.128838674701275	0.0420844586661423	16.1345655903418	0.412072024987056	0.220346428338018	1.87010984518853	0.0614685655951097	0.217011021295759	1.28391289210381	1.29193603345624
PNPT1	0.00462935752735392	0.0407822747840431	0.909623095770587	984.774222163901	0.0522820903297948	0.0674548276146074	0.775068177899741	0.438299374143692	0.679796024510984	0.258363135153451	0.275648482193039
ENSG00000285755	0.11968863603306	0.0669183771402935	0.0736830470685939	444.095526061943	0.194343572431974	0.109914607875443	1.76813233644256	0.0770387826647006	0.250858238557313	0.717041104102429	0.676925176917635
VRK2	-0.0665279508799225	0.0485606396766084	0.170687708241689	3802.9434798993	-0.0200518880387068	0.0813756101952937	-0.246411522943842	0.805363687175104	0.910302362984999	-0.0253018601429259	0.0713289205041383
ENSG00000287875	0.0411514235401634	0.0525760813711454	0.43380190966686	93.4842125373017	0.0885273074047324	0.0971868209204604	0.910898273719487	0.362348975337324	0.61617777237495	0.403956496055199	0.378029230951842
FANCL	0.00292887300374612	0.0457624153150805	0.94896886226291	1737.29158029756	0.0570823432401423	0.0756967240302298	0.754092650262464	0.450793590360549	0.688903518378769	0.251584239981786	0.289207608799369
LINC01122	0.01517267909205	0.0634298654597054	0.810947382134178	637.594706841484	0.072323183866042	0.105069724734977	0.68833514172105	0.491241756743186	0.718428113247646	0.300393550988459	0.332257942082436
ENSG00000289529	0.354003679246747	0.10547587675327	0.000790063892606221	29.7360483325796	0.587953368223854	0.189497061380742	3.10270441103318	0.00191761066655268	0.0217050862071079	1.65112612107145	1.78874264868654
ENSG00000271955	0.121542841495326	0.144285265258417	0.399575983310184	54.1849561090383	0.112418784269428	0.236940889397272	0.474459197631098	0.635172487644203	0.815000611564414	0.724432799987296	0.445514750084035
PAPOLG	-0.0931545623897164	0.0830136510767124	0.261794602478391	219.345589945464	-0.0858092527009018	0.125181013606424	-0.685481369967902	0.493040212769487	0.720117734002875	-0.13144749434052	-0.114413882928439
REL-DT	0.00290822846536367	0.147944428650181	0.984316535755394	14.1418241349104	0.0541507787289701	0.25219080658121	0.214721462146292	0.829984488470679	0.922562890625406	0.251501941578232	0.280926908781267
REL	-0.0125252909915026	0.069613822451372	0.857211177804082	66.9100671421607	0.00503191833753346	0.133167862371956	0.0377862815239808	0.969858082319597	0.985337793594659	0.189977000259754	0.142182376098313
PUS10	-0.0801169124916835	0.0638690157266671	0.209698818789309	154.54245558276	-0.082151770328884	0.109781843012143	-0.748318374649594	0.454268143906004	0.691883133064329	-0.0794735653122666	-0.104082705078266
PEX13	-0.0196756290690328	0.0547944856313394	0.719534899318133	126.796841941451	0.00855113610450274	0.0852200468678344	0.100341837616734	0.92007294346411	0.965231118202781	0.161472540738591	0.152123002175477
SANBR	-0.0457085358608842	0.0335956213842967	0.173655817595584	627.596578086564	-0.02858187833854	0.0544992254270124	-0.524445588255525	0.599968655500585	0.79237192460212	0.0576936802398932	0.0472345195243709
C2orf74-DT	0.0809490370020648	0.0707585827536803	0.252616496413441	20.8488545143667	0.120804359283382	0.150015967414921	0.805276673977349	0.420660039255344	0.664618205948202	0.562607660470559	0.469201225652016
C2orf74	-0.0488173556302731	0.0894779982669172	0.585355064596879	110.728093924424	-0.0169986990158865	0.145781111841669	-0.116604262384476	0.907173659875655	0.959792105912925	0.0453005281519372	0.0799531695357337
USP34	0.0486060751077107	0.0216040017905385	0.0244575527073264	3228.16085699152	0.116806774172689	0.0394642446296734	2.95981274363127	0.00307826084613751	0.0301123419868129	0.433674085845712	0.457909370066945
USP34-DT	-0.00718745534102031	0.0779671206323233	0.926550481591564	59.5289553137932	0.0379274344426065	0.123698237285926	0.306612570031519	0.759138284719692	0.8853417325578	0.211256010927505	0.235101327657674
XPO1	-0.0985129647179786	0.0860083193385	0.25204814037763	1526.02588008287	-0.0966738317553194	0.135590345552461	-0.712984625575097	0.475855270856974	0.707026551167446	-0.152808493024488	-0.145102724886282
ENSG00000289410	0.116850700322243	0.0672432189247585	0.0822580290360823	138.054601938387	0.212303909438018	0.114339017333124	1.85679319614472	0.0633405820929807	0.221539248710934	0.705727817553526	0.727657187898214
FAM161A	-0.156469050741913	0.0502638970133943	0.00185226739429739	166.997054709114	-0.192371386487612	0.0906782277197189	-2.12147272090739	0.0338820412070642	0.150867846989913	-0.383847485889129	-0.415416661415398
CCT4	-0.0836092544748243	0.0642917252912587	0.193441026827929	442.101539184201	-0.0759116556451302	0.10583669344476	-0.717252714293753	0.473218178208995	0.705032118936553	-0.093395609223074	-0.0864564452508615
ENSG00000236498	-0.112517911459324	0.13612436578423	0.408474185843105	19.6172551995811	-0.119867145633183	0.235662778537913	-0.508638429780287	0.611005686749393	0.799801311428419	-0.208638501781588	-0.210616164524518
COMMD1	-0.137266086978055	0.0276143415152921	6.66682586850914e-07	1102.28916431111	-0.139904412920894	0.0546557241492825	-2.55973944355343	0.010475066705163	0.0692124697958933	-0.307295846322136	-0.267214816527476
ENSG00000229839	0.10678598055681	0.0403452269276772	0.00812560016921976	93.1455622468264	0.250258491083854	0.115713149718327	2.16274893296951	0.030560495265988	0.141894280412032	0.665605323479131	0.834866326132752
B3GNT2	0.165379430219427	0.0683712060630417	0.015569822838907	41.5939994973329	0.266524421568931	0.131296583384919	2.02994179054582	0.0423624564980688	0.172676537884595	0.899185134112397	0.880812199180714
ENSG00000228541	-0.159647883645638	0.0981735321655554	0.103911263099249	182.315223817513	-0.198985017377909	0.160219244767014	-1.24195453340993	0.214253337769516	0.463909735117879	-0.396519741780568	-0.434097980971657
TMEM17	-0.208255351542787	0.156302669178322	0.182733667265216	14.0009694721326	-0.286813802223537	0.262650354813101	-1.09199853328822	0.2748337458607	0.53268708452042	-0.590290943376547	-0.68218524546452
ENSG00000226622	0.390894119945981	0.161621825299509	0.0155815354443834	17.523372079759	0.561538659776764	0.27860705419657	2.01552204554222	0.0438499785338633	0.175786363960043	1.79818798894783	1.71412983498847
EHBP1	-0.0623972493256265	0.131932249969247	0.636249437284922	820.297530013288	-0.0472159087887923	0.196953106688464	-0.239731728951488	0.810538235928742	0.913031617565297	-0.00883502822927946	-0.00540045258648271
ENSG00000226605	0.214421401741385	0.0981651915387147	0.0289408287873916	27.034382357978	0.371457299339217	0.174632421192609	2.12708096699594	0.033413356392582	0.149718893034895	1.09468846233664	1.17721286835939
EHBP1-AS1	0.59820244437483	0.170760648310537	0.000459767421853065	39.9615953583477	0.912536414513801	0.269526030478691	3.38570791434539	0.000709949055167652	0.0109008633407388	2.6246120933761	2.70558238632344
ENSG00000286480	0.372710791818104	0.0694195984226618	7.91935944164073e-08	119.745742979008	0.575247870739243	0.130998073411197	4.39126970160519	1.12690653965348e-05	0.000536053973568498	1.72570107504793	1.75285382111688
WDPCP	0.0345543954782544	0.038022162328804	0.363457728950122	3058.51681576076	0.105766645111114	0.0684536546198723	1.54508397978812	0.122325951456837	0.333171597134228	0.37765777880411	0.426724657408693
MDH1	-0.800872311409851	0.169970373902286	2.45496440945599e-06	126.043635394883	-1.16990078420902	0.264456691927094	-4.42378967869545	9.69844406591839e-06	0.00048181075707682	-2.95272834996139	-3.17661385511802
UGP2	-0.120630259764341	0.0500774667914112	0.0160018634268236	517.452301009597	-0.129775474738326	0.0865767952590436	-1.49896371597065	0.133883045259999	0.351642296428103	-0.240977966206157	-0.238603916691537
VPS54	-0.00334203186821973	0.0322478068731561	0.917458263009011	1024.00872219056	0.0382355484510121	0.0494141358923728	0.773777538765256	0.439062357384035	0.680527421850614	0.226585596260907	0.235971647811046
PELI1	-0.099198700893632	0.0511295169387804	0.0523620128305899	553.489809469913	-0.109187013080489	0.086843793719934	-1.25728055400954	0.208652062957135	0.456543297787758	-0.155542145454509	-0.180448322921377
ENSG00000225889	0.0662495915376832	0.0706245376693002	0.348216940131409	79.3332893241041	0.144399373238002	0.121094319659979	1.19245373064121	0.233083382922293	0.487393734050262	0.504009067833421	0.535849335129578
LGALSL-DT	0.0142054920393653	0.0905975858456679	0.875404294671223	32.8280135121598	0.0981336134993809	0.154456281092548	0.635348804239181	0.52520095003256	0.74257649622865	0.296537908934375	0.405163868019761
LGALSL	-0.185419564381159	0.183314381201338	0.31178483305155	23.6396680718769	-0.230970520868998	0.293117732636246	-0.787978669156904	0.430709183035623	0.673694698932573	-0.499257237875542	-0.524446447917643
AFTPH	-0.120265565944886	0.0308282314619214	9.57366653627477e-05	563.99944464027	-0.131320965621895	0.0506209902136737	-2.59419985795581	0.00948113552961803	0.0649446629501741	-0.239524132820717	-0.242969417207992
SERTAD2	-0.0332951976545845	0.0492141127964815	0.498699383300486	511.817603584854	0.00124038008017801	0.083303896701778	0.0148898206361039	0.98812008097934	0.994061503817491	0.107178822423015	0.131472534716121
LINC02245	0.103042469587783	0.109280888415112	0.345724940303617	87.726707082875	0.192029909880727	0.184438539170841	1.04115935174944	0.297801597493138	0.555743596552579	0.650682007165038	0.670389845541854
SLC1A4	-0.453492982132053	0.191003545254202	0.0175839379280751	33.1443944037922	-0.636418119247964	0.321529873214406	-1.97934366995375	0.0477773259866176	0.185600949309102	-1.56791830006961	-1.66970179619365
CEP68	0.0118367120942626	0.0453116423585784	0.793915965380325	211.955037900229	0.061764032593724	0.076916456950819	0.803001529740461	0.42197385038764	0.665898890529324	0.287094888013182	0.302431832577221
RAB1A	0.0302186259158014	0.0314833611626854	0.337141558494852	866.340758352674	0.0914046750806911	0.0562540970936044	1.62485365161221	0.104193745946137	0.301339989269218	0.360373453693049	0.386156842838121
ACTR2	-0.13097844254436	0.065872360400215	0.0467710907009915	462.494373090224	-0.156885250909536	0.101820806845043	-1.54079756162504	0.123366063093724	0.334896757626306	-0.282230471188765	-0.315180066790282
SPRED2	-0.345805500137122	0.134809813513977	0.0103135383874651	151.61103277885	-0.477379609130852	0.213641018006456	-2.23449416963753	0.0254505757442271	0.125451601941405	-1.13862762343622	-1.22047061312168
LINC02934	0.713431168648777	0.392228097057087	0.0689237767682117	65.6890276382192	1.10261132274863	0.577660516145205	1.90875313775379	0.0562939447517669	0.206401677533179	3.08396554927261	3.24248112761417
MEIS1	-0.097189579980458	0.0443284901050644	0.0283444556368931	1934.30746586191	-0.0951671564803463	0.0763395567079097	-1.24662967122634	0.212533316992408	0.461874434479172	-0.147532886994038	-0.140846865624377
MEIS1-AS2	-0.020195813793536	0.0998402629651793	0.839696852618108	14.3957689874808	0.0237486865914536	0.201188137304468	0.118042181361387	0.906034235607825	0.959174202268846	0.159398850758851	0.195051055135867
ETAA1	0.0177335664749663	0.0501624549080512	0.723696614221448	140.901731560427	0.0682389937992551	0.0846717788685709	0.805923705762424	0.420286841584311	0.664100658499916	0.310602398451768	0.320721456144267
C1D	0.0772827967033762	0.056978978227816	0.174991408292748	247.537078083986	0.147481104542531	0.0930386968880326	1.58515875087994	0.112930269858082	0.317399692615225	0.547992379758557	0.54455420666556
DNAAF10	-0.0274446138559397	0.0556355101681925	0.621805495785878	152.095362105978	0.00200410072878206	0.0895522876814276	0.0223791125907518	0.982145541917352	0.990858782100705	0.13050187753669	0.133629792918906
PNO1	-0.0450910986344943	0.0851852691873827	0.596576710052352	68.431622237845	-0.0285657148795004	0.139432339075139	-0.204871517389568	0.837672509030112	0.925460588849697	0.0601550623781443	0.0472801759494816
PPP3R1	-0.233213646585961	0.0623820226896136	0.000185139730341359	536.631163593877	-0.285844462366364	0.106780428334238	-2.67693683969528	0.00742986396248625	0.0552626979243484	-0.689785918727575	-0.679447181013866
ENSG00000289156	0.0322693194271681	0.0767628467671482	0.674210217868717	80.3223022426934	0.0726588589801308	0.127982625767392	0.567724396530103	0.570222123103509	0.772893731033274	0.368548439204399	0.333206113242484
ENSG00000273064	0.0346202613120137	0.0862387935471918	0.68809142425056	56.1618631885823	0.0816746434756856	0.143423390918026	0.569465294000521	0.569040416957403	0.772159253214502	0.37792034960452	0.358672722130341
CNRIP1	-0.392988875574789	0.081544113810252	1.44033325301575e-06	103.502700791727	-0.528557487496812	0.134410335333338	-3.93241699893082	8.40960205972768e-05	0.00233162223964564	-1.32672175278393	-1.36503119048451
FBXO48	0.0128800320520473	0.100032354991275	0.897548617171424	24.8090715343066	0.041567871705226	0.174196592615538	0.238626204342405	0.811395443907033	0.913361076599704	0.291254030026026	0.245384358712113
APLF	0.0618247285651383	0.0706030428492257	0.381211291716565	334.5276139315	0.14961491555997	0.113355216644373	1.3198767554682	0.186876169489168	0.427424542413416	0.486369576368822	0.550581516951039
GFPT1	-0.0228873994948525	0.048398191803313	0.636286078857183	364.393100453009	0.0119467755223967	0.0794011550020539	0.150460979088876	0.880400934401151	0.947534328581758	0.14866898108849	0.161714560294722
NFU1	-0.0732579219350692	0.0506298120985815	0.147915822175287	240.308972957617	-0.0576636228397217	0.079160167863262	-0.728442402236027	0.466342814847395	0.700958902614486	-0.0521305478832804	-0.0349117888033555
AAK1	-0.0392206219373731	0.0337653958526865	0.245413169982297	1078.54885825484	-0.0127684937336608	0.0649214840437676	-0.196675937430093	0.844081141444788	0.929318398561051	0.0835574195210699	0.0919021001574566
ANXA4	-0.0762823993824304	0.0539869511597357	0.157662056103214	1056.60077389547	-0.0619637608286554	0.0897638293413966	-0.690297654225402	0.490007022749477	0.717929385283767	-0.0641874735889188	-0.0470582561886378
ENSG00000289250	-0.373948559345559	0.102180311377648	0.000252517700231586	24.8585011862464	-0.484035851289534	0.184746084066659	-2.6200060138481	0.00879282163488806	0.0619498120607118	-1.25081849935151	-1.23927229541584
ENSG00000231024	0.420874823879513	0.115792204114675	0.0002782586195971	34.3202367304559	0.656828952019908	0.213956861195403	3.06991301120294	0.00214121125801252	0.023540386005763	1.91770454221052	1.98329338970323
GMCL1	-0.0171799056164708	0.0477528233236199	0.719021138456659	388.914053722478	0.0268569504388142	0.0811410712084115	0.330990829167537	0.740651412766157	0.874353574770521	0.171421615503758	0.203830872328706
SNRNP27	-0.0707526589770681	0.108188694720506	0.51312816630424	76.4663733635652	-0.0735285851903952	0.172985973160146	-0.425055187118115	0.670796444700422	0.835195062169202	-0.0421434443642709	-0.0797250595070178
MXD1	-0.103020121633122	0.0609884031842188	0.0911857863258324	342.07745949453	-0.101533119971942	0.104495325104354	-0.971652271243199	0.331223568762291	0.58839275895825	-0.170776045110867	-0.158828606704677
PCBP1-AS1	0.0810543698936956	0.044084078178003	0.0659694212050419	1411.41754643921	0.161022801008064	0.0757108122256961	2.12681381000181	0.0334355563981503	0.149718893034895	0.563027564692315	0.582805019751859
PCBP1	-0.246380094283176	0.0671755436290443	0.000244737071549474	454.703783937666	-0.323911658004495	0.0911488915440236	-3.55365438369648	0.000379918135324451	0.00685264978659567	-0.742273293639561	-0.786974416525296
LINC01816	-0.214265371730127	0.0857696253036586	0.012484342811421	56.4010874947928	-0.257659832561536	0.143827849882301	-1.79144604311604	0.0732217458719236	0.242775730959841	-0.614249583554662	-0.599834924948687
C2orf42	-0.110088542562117	0.0494105152689633	0.0258779312447944	152.734838757076	-0.116782223304991	0.0857920822443182	-1.36122378953829	0.173442978400908	0.410443178930843	-0.198953946080643	-0.201902279402239
TIA1	0.00707994355542561	0.0387130116200856	0.854889987128277	762.449860431783	0.0595147258577427	0.0620591415950301	0.959000146120436	0.337558671576468	0.592488125342707	0.268132271868792	0.296078285091442
PCYOX1	-0.165092952857825	0.133075760674477	0.21475587338514	107.306895722425	-0.239607621866919	0.191661383867086	-1.25016118026719	0.211240674408115	0.460164510129381	-0.418226233594774	-0.548843401188589
SNRPG	0.0133887095749876	0.0425498896759758	0.753020508758876	118.572197687213	0.0622957874817224	0.0774721574493855	0.804105494576188	0.421336051582896	0.665253017338174	0.293281847131281	0.303933864237754
FAM136A	-0.487375101694226	0.132362878522099	0.000231308658994333	14.4094758139872	-0.715659086232017	0.243644768815374	-2.93730536350781	0.0033107792395181	0.0317677670470833	-1.70298764855065	-1.89353131597348
TGFA	-0.0804165773508809	0.0500755207146424	0.108294573005771	416.108283024373	-0.0654275157558943	0.0867486053143223	-0.754219800062793	0.450717250229604	0.688903518378769	-0.0806681640509962	-0.0568422180899979
TEX261	-0.217503093730484	0.05867333630101	0.000209714325592361	146.717058160126	-0.286415695848344	0.0975269821596942	-2.9367841545569	0.00331634839706477	0.0318002419418148	-0.627156597838357	-0.681060726643356
NAGK	-0.0164039458677058	0.0546156685659891	0.763908385350884	198.420476175523	0.0272363158965521	0.0910040611733028	0.299286818032053	0.764721211601101	0.888725106272704	0.174514939624786	0.204902454257326
MCEE	0.232914997988593	0.0604704810394931	0.000117293967911445	194.25290918842	0.38571913944088	0.0936323519795929	4.11950710716897	3.79683713922576e-05	0.00134796979020903	1.16841224433316	1.21749784900298
MPHOSPH10	0.0246796355683717	0.0731830257840908	0.735942248788715	184.67375650858	0.0844275492687817	0.110243487390049	0.765827998256903	0.443778652473536	0.68442912326815	0.338292550044231	0.366448770368013
PAIP2B	0.0153693888564618	0.0486601724526848	0.752115219933476	357.965040434602	0.0796377788070856	0.0867357121214796	0.918165964851331	0.35853198424045	0.61239046733208	0.301177724471768	0.352919253211656
ZNF638	0.0610513825247821	0.0263966703191484	0.0207312135764099	7534.41085349139	0.14528623341192	0.0470295787353262	3.08925228162396	0.00200660966442059	0.0223304359902952	0.483286671663594	0.538354421758315
ENSG00000281195	0.187131957461634	0.0658723334180835	0.00449965990588056	106.474040207846	0.324582171642327	0.117572454475102	2.76069912031193	0.00576777860776341	0.0466162051163821	0.985900478972381	1.04480613833899
ENSG00000289463	0.0294349099851937	0.0609580535209683	0.629186941227408	224.551944094563	0.0959563368485281	0.096816681843156	0.991113669893979	0.321630078748124	0.578767143807355	0.357249209947107	0.399013781697792
DYSF	-0.148221097259155	0.115328117671765	0.198718161440686	1507.4580812108	-0.0867850234949917	0.179171830170743	-0.484367567224655	0.628125031544882	0.810189451410483	-0.350967438312004	-0.117170112648607
EXOC6B	-0.00379852805272585	0.0339777038562936	0.910986170285585	8884.60455705778	0.0641143471832193	0.0564321366836094	1.13613183818789	0.255901391999142	0.513255306970366	0.224765797410597	0.309070693837005
SFXN5	-0.0570508104942396	0.054573257273847	0.295838751811223	237.748836529951	-0.0513600736283817	0.0958598777578783	-0.535782799119631	0.592108671426946	0.788679132226316	0.0124782785821211	-0.017106347418892
SMYD5	-0.174288502759373	0.0963675594717252	0.0705161778302051	41.6842598245169	-0.217316564336064	0.16293545417173	-1.3337586066874	0.182282980769269	0.421327755754457	-0.454883826159132	-0.485878537275206
PRADC1	-0.177892147338062	0.0880821771066812	0.043423265870395	33.312918086573	-0.236238301480795	0.15466374424487	-1.52743167207159	0.126653705779929	0.340129034243148	-0.46924957221311	-0.539326185628079
CCT7	-0.307260495842889	0.11924969723691	0.00997731624156848	116.198443336612	-0.428021050352547	0.174217150854247	-2.4568249925671	0.0140170952723939	0.0845206457269947	-0.984969921837368	-1.08104901178514
ALMS1	-0.0408880020165489	0.03267694848149	0.210832452166403	881.492145560433	-0.0112546726257194	0.0543881423189163	-0.206932469944005	0.836062597957011	0.925313805950597	0.0769104935354841	0.0961781440337419
ALMS1-IT1	-0.0246508817928126	0.0875998876252415	0.778401224449639	25.4205054081524	0.0315121610684001	0.152710057521928	0.20635288585282	0.836515270408111	0.925460588849697	0.141638948489549	0.21698030247011
ALMS1P1	-0.638628704550241	0.127566757432013	5.55060294985309e-07	23.4099156786769	-0.935053603127988	0.225393355403084	-4.14854112028181	3.34600751473769e-05	0.0012361544513838	-2.30595245291253	-2.51324825316123
TPRKB	-0.0998070022047554	0.0722517036091587	0.16716239075002	50.6517021425094	-0.0994720710993313	0.136820586434274	-0.727025615747639	0.467210263884986	0.701393626352089	-0.157967107730639	-0.153006825409503
DUSP11	0.0754175394752951	0.0752887383223074	0.316483307139168	128.346331272478	0.158248160140215	0.123910764534195	1.27711390317944	0.201562037081107	0.447178328265904	0.540556626570679	0.574967577117706
ENSG00000286244	-0.0104901065748328	0.0884653004654006	0.905609085229747	48.2572953809474	0.0441105211887736	0.158611148200824	0.278104797103691	0.780931913391488	0.896965590730411	0.19809015955293	0.252566502425546
DGUOK	0.0167740936454	0.0438329529912266	0.701955367250435	247.897652792839	0.0685018937730659	0.0702369356741513	0.975297300708921	0.329412809049185	0.586177609843513	0.306777508756276	0.321464061606162
DGUOK-AS1	-0.188705756226322	0.12707665255395	0.137550229711879	20.5054029967498	-0.167820409713193	0.225338524356722	-0.744747975040101	0.45642409085517	0.693642625442458	-0.512357474733373	-0.346068273192803
TET3	-0.0534205002557761	0.0475211682015551	0.260953154330847	802.847811209272	-0.0270198197165906	0.081976830779403	-0.329603126391895	0.741699859984225	0.874405961321532	0.0269503259342216	0.0516468184213448
ENSG00000217702	-0.093754559392385	0.0782329641659093	0.230760461378856	91.615995482913	-0.0946848234702892	0.131888918074942	-0.717913414199724	0.472810676287415	0.704713516694615	-0.13383935191284	-0.139484434420871
BOLA3	-0.626848551027311	0.160624760886792	9.51787133071265e-05	30.8217059699586	-0.86163167556249	0.269224699225368	-3.20041837930039	0.00137228230439048	0.0171658073004108	-2.25899146930497	-2.30585559487121
BOLA3-DT	-0.171139070202023	0.123247249800567	0.16495950497671	20.6511894894521	-0.221936198093166	0.209206358867988	-1.06084824234817	0.288758874059634	0.546718804736216	-0.442328773255028	-0.49892747452024
MOB1A	-0.0477756711334372	0.0525379963087347	0.363162952992429	122.441612952069	-0.0330410331513893	0.0835893049973686	-0.395278237478221	0.69263755843882	0.84823044398198	0.0494531504827874	0.0346388822123623
MTHFD2	0.153296523063678	0.229109459346203	0.503433405483881	19.1065537580866	0.189966982054742	0.373699044313877	0.508342167166971	0.61121340315628	0.799801311428419	0.851017238526968	0.664562756824933
SLC4A5	0.201713193992777	0.0892800565956606	0.0238628068313825	523.743876035263	0.339574286958807	0.137685763487495	2.46629918996417	0.0136517251318727	0.082962980836387	1.04402783770197	1.08715390489826
DCTN1	-0.148795301052068	0.0891566773300493	0.0951333707323748	272.455772103754	-0.179862641258031	0.132537058095175	-1.35707434466269	0.174757589292991	0.411624335877689	-0.353256472563887	-0.380083593882932
DCTN1-AS1	0.278031308509466	0.0917919080091462	0.00245421146578965	74.1793838693468	0.455879493173444	0.151695570811077	3.00522612978067	0.00265383468503523	0.0272228454371902	1.34826612439342	1.415677640104
ENSG00000286623	-0.134057238767268	0.106367711289702	0.207554338255652	21.8825325717585	-0.16078669102641	0.193658336293501	-0.830259590698579	0.406392029752009	0.65327911486143	-0.294503935933817	-0.326200344571412
WDR54	-0.338906302589998	0.286261904457269	0.236451496907617	15.9312242899532	-0.475409920574133	0.458613078030761	-1.0366253021294	0.29991051667002	0.55820485228025	-1.11112432288201	-1.21490689449802
INO80B	0.251509941511159	0.0926546487827395	0.0066378285126988	30.9482907408201	0.398687421344699	0.171868526790326	2.31972327214444	0.0203558520688564	0.108336300809606	1.24254004209463	1.25412895563101
WBP1	-0.326843728995631	0.062681091883327	1.84421984258539e-07	120.906159347962	-0.42313788753726	0.109939426427585	-3.84882749789471	0.000118684545718439	0.00294807550764094	-1.06303748600612	-1.06725569212295
MOGS	-0.0939550231751981	0.115063567921728	0.41418630057992	59.8899328359747	-0.0975592176777936	0.17441473054854	-0.559351938743744	0.575921555012047	0.776903130372143	-0.134638490599808	-0.147603647242354
ENSG00000286883	-0.0541095651260117	0.0766342397973086	0.480141138587835	30.9686610234184	-0.0502996092517726	0.141328228745534	-0.35590631608593	0.721910725564898	0.864013527489118	0.024203403832341	-0.0141108863437162
CCDC142	-0.0545882653043634	0.0603788475752483	0.365944580654584	48.9832634100226	-0.0703380893113385	0.112501633106323	-0.625218384562147	0.531827737300855	0.747805693986789	0.0222950898884904	-0.070712964025996
TTC31	-0.0201889006618809	0.049981433240058	0.686265661284938	51.1904967007468	-0.00877612179986679	0.0986302435469883	-0.0889800276695634	0.929097782761138	0.969736650356456	0.159426409607019	0.103179230242245
AUP1	-0.427196940044345	0.0811047831692427	1.3850328711234e-07	186.981927251042	-0.570002764091367	0.128408836684402	-4.43896836704702	9.03910992583204e-06	0.00046166064589618	-1.46309046408081	-1.48210038726966
HTRA2	-0.310432907184036	0.0961989705471073	0.00125100781016545	31.564888926861	-0.402529623180491	0.163316012530793	-2.46472845462471	0.0137117122069276	0.0831714782745466	-0.997616578495797	-1.0090441622788
SEMA4F	-0.420760021212829	0.144299895734511	0.00354696019454107	21.2216247404299	-0.612439434688908	0.246523264171778	-2.48430685333681	0.012980390254207	0.080218184158504	-1.4374300141434	-1.60196994417214
HK2	0.606862251072831	0.318332238892381	0.0566009063707978	18.3254854075292	0.951288351016895	0.492779418003855	1.93045471515503	0.0535505210586998	0.199214582774012	2.65913397287435	2.81504378827442
LINC01291	-0.0484738897856921	0.554801265385367	0.930376120674133	14.5148896931744	0.20096609766669	0.851175326610353	0.236104233033869	0.813351789295033	0.914643745749266	0.0466697372938834	0.695631620054738
ENSG00000236209	0.0086508546654835	0.54752771229586	0.987394069648987	25.9748039618746	0.236269846369815	0.818992286327053	0.28848848800447	0.772972841359375	0.893251244746512	0.274394629209447	0.795353032089482
POLE4	0.0358695172353583	0.0901133658398073	0.690594213428185	67.6106769384886	0.089740401324345	0.145794402228124	0.615527070675378	0.538206697387395	0.752066590904992	0.382900444882875	0.381455819998002
TACR1	0.647792090082059	0.163984128728001	7.80421881337619e-05	41.965663301431	0.974882007290121	0.28125057299761	3.46624007517455	0.000527791778297531	0.00883706043234327	2.82229869691901	2.88168806275115
ENSG00000270571	-0.0682941209964377	0.0928565660494686	0.462047387788854	85.238469825003	-0.0451717664719154	0.16202424660931	-0.278796337074403	0.780401125642368	0.896663204612229	-0.0323426075940008	0.000373573281226064
EVA1A-AS	-0.367740542468722	0.134637024979164	0.00630758668554663	14.8290046217016	-0.455630714543331	0.234392109092726	-1.94388248097159	0.0519096243318729	0.195342793357152	-1.22607055542861	-1.1590371801823
MRPL19	-0.0394036113407187	0.0482574614903338	0.414197708561422	460.991349938059	-0.0154147765228157	0.0750014807654555	-0.205526295821022	0.837160955496261	0.925460588849697	0.0828279415601804	0.0844272266363223
GCFC2	0.125214238655242	0.0331221215048946	0.000156588552714921	552.011721710516	0.223342986160662	0.0522691338777685	4.27294216665136	1.92910504477752e-05	0.00080922343031071	0.739068638264621	0.758838928047087
ENSG00000286045	0.139917309320787	0.10027240789521	0.162903693411187	29.1142164716236	0.225637020337786	0.176476105009904	1.2785698116191	0.201048586318491	0.446689532479775	0.797681682582045	0.765318815758801
ENSG00000270996	-0.264817526609984	0.103169099915592	0.0102632956002105	15.38950557464	-0.315441278032001	0.193793592269168	-1.62771779158659	0.103584738809635	0.300713892722984	-0.815773181020439	-0.763048395001889
LRRTM4	-0.0698465716221012	0.354770281746133	0.843922771747102	339.507531001846	-0.098052847417313	0.508902844966133	-0.19267498381511	0.847213516356624	0.931211956813941	-0.0385313731513789	-0.14899798796977
ENSG00000227088	-0.0151927340848141	0.12493608954183	0.903212608362664	6360.48713740197	0.023667174879644	0.194863305222034	0.121455267592207	0.903330443625967	0.958093699899415	0.179343373869802	0.19482081151309
CTNNA2	-0.241057201710503	0.428164791303054	0.573434209291619	603.964089611307	-0.3370461268336	0.584899024367586	-0.576246690098392	0.564448450469288	0.76875127878332	-0.721053852792416	-0.824074946244645
SUCLG1	0.0505204840653107	0.0347705621583159	0.146232879301911	408.69838274458	0.120987643469694	0.0638180362138705	1.89582210057723	0.0579835724424135	0.209944432110103	0.441305779906492	0.469718942850164
DNAH6	-0.0816713818996807	0.244743516855145	0.738604499319587	59.8461556325842	-0.0959003126925499	0.369233899372334	-0.259727811708438	0.795073738017969	0.905038467836634	-0.0856703786428676	-0.142917789404676
TMSB10	0.369600271688604	0.503051578945114	0.462512198048432	95.7121559348676	0.628544279691885	0.741996469984015	0.847098746582213	0.396940083709321	0.646298682962151	1.71330114456077	1.90339854660288
ENSG00000287625	0.105448020876853	0.106572681067316	0.32244448271443	30.2777103216706	0.176169314735874	0.22033816850309	0.799540614922572	0.423977006024176	0.668036166138732	0.660271615181039	0.625588910750016
KCMF1	-0.066326621756677	0.0347484177194998	0.0562921976097006	345.98138782312	-0.0525740359927825	0.0593601950387538	-0.885678289272114	0.375790910709837	0.628256744032986	-0.0244992718202818	-0.0205353895343083
TGOLN2	0.043650964961364	0.0577130158772677	0.449442229440626	467.168765958917	0.0964506142042563	0.0831045150542488	1.1605941523309	0.245806984630474	0.501326393201791	0.413920790958398	0.400409951726774
RETSAT	0.0454441097272809	0.0581599005740618	0.434587860211559	95.8322678952888	0.109720075606631	0.0989027414574168	1.10937345102685	0.267269110554566	0.524732826171064	0.421069071479047	0.437891790811703
ELMOD3	-0.0337472287623085	0.0206084281458327	0.101516641396671	448.102831643024	-0.00546005004138032	0.0467738492556117	-0.116732963574198	0.907071667687589	0.959792105912925	0.105376823374479	0.112546036043679
SH2D6	0.229085368735391	0.134820392580614	0.0892835214674611	38.2593101596173	0.379824925635022	0.217352421357512	1.74750722013015	0.0805493935890332	0.256840519842709	1.15314562185387	1.20084864473582
PARTICL	-0.0132152655634092	0.0784899805570341	0.866293134390137	43.4969970553872	0.0388688697411933	0.136296670979431	0.285178423375133	0.775507449961197	0.894412345930937	0.187226451678373	0.237760570960812
MAT2A	-0.0992169394052385	0.061374144106757	0.105966418498162	1411.00682023734	-0.0900653969936592	0.0998440412193827	-0.902060812980944	0.367024564011876	0.620360262900443	-0.155614852354544	-0.126436082674604
GGCX	0.143549980277318	0.0656180110604073	0.0286942864743664	240.39986167023	0.252650482914589	0.110917588534701	2.27782163543472	0.022737206739527	0.116380434800981	0.812163140816798	0.841622911812712
VAMP8	0.166271021682125	0.116488242511084	0.153475254401595	37.8838549797447	0.290910540240128	0.191222185801711	1.52132211552999	0.128179023059147	0.342576898778496	0.902739418187126	0.949694917794766
RNF181	0.0233844503695943	0.105468710443517	0.824532392119949	53.6508911210215	0.0833281294741536	0.1650518214343	0.504860405356526	0.61365688565007	0.80154250067502	0.333129360042492	0.363343273122913
TMEM150A	-0.192589995629453	0.133280561278309	0.148458761125715	16.9080928819252	-0.208513958118995	0.249323093008215	-0.836320276646514	0.402974749081487	0.650804443318554	-0.527841797801255	-0.461014086507283
USP39	-0.0551263333028009	0.0579761063453502	0.34168269327632	108.736738269347	-0.0360677185141181	0.0970802999818605	-0.371524588622587	0.710246845318383	0.858744155203116	0.0201501091456505	0.0260894972534363
C2orf68	-0.0415957307497656	0.0392494705326518	0.28924554549753	154.09409895076	-0.025635790635075	0.0730582182206793	-0.350895371656063	0.72566684387515	0.866371930728895	0.0740891688919217	0.0555562427566042
ATOH8	-0.351908479587175	0.142452285944181	0.0134977007015709	44.8029986434892	-0.465722953648676	0.230440031402805	-2.02101584005863	0.0432781253915833	0.174716734847005	-1.16295684099297	-1.18754441726469
ST3GAL5	-0.0190736274123192	0.0535516416755125	0.721711310769999	1491.89606419501	0.0135542228312616	0.0871769247051862	0.155479478968765	0.876443330615926	0.94506932470042	0.163872389762428	0.166255067218205
ST3GAL5-AS1	0.443089914958323	0.161116476932144	0.00595731397291783	100.312500681994	0.683687610922231	0.243749585260359	2.80487702242429	0.00503357806361209	0.0427223103754738	2.00626387430766	2.05916021658391
ENSG00000272564	-0.249777417915539	0.092010744850027	0.00663448687140642	33.0764846031845	-0.30227829655462	0.163492038603129	-1.84888694970885	0.064474138497832	0.224214661823684	-0.755816551721761	-0.725867326482801
POLR1A	0.0365674499501064	0.0529746246208282	0.490016626378627	207.141869804928	0.100062030469312	0.0852707989512891	1.17346186150399	0.240610642361178	0.496774465468509	0.385682718196434	0.410611008062888
PTCD3	0.000791378524094683	0.0339706747721648	0.981414216754988	586.673850624849	0.0448506941055485	0.0544505340124596	0.823696129321442	0.410112239320198	0.656516471210079	0.243063226819709	0.254657246075218
IMMT	0.0893693056774349	0.0392364905246301	0.0227439240762535	380.404049214346	0.179776848023562	0.0704740644939999	2.55096466074932	0.0107425217857361	0.0702778189272697	0.596174633809714	0.635778998959508
ENSG00000273080	0.209935644129222	0.102059573654302	0.0396870730700281	35.0861548490259	0.349759749008649	0.166540683951711	2.10014598661108	0.0357160010617403	0.155508187559532	1.07680621748455	1.11592446596184
MRPL35	-0.167407909019537	0.0929035887820523	0.071552786105775	86.5357501249435	-0.210778445051301	0.144907664097498	-1.45457071828501	0.145788142358599	0.370527172758462	-0.427454688737638	-0.467410513026255
REEP1	-1.465720021457	0.646233089910206	0.0233232302255893	16.3629137004504	-1.21589337986536	0.853323596874776	-1.42489131241474	0.154188621309318	0.382923949364473	-5.6031099729409	-3.30652772405477
KDM3A	0.129753281337689	0.0972857787264141	0.182291281910116	306.135254272781	0.227753756030238	0.161884333207033	1.40689189323198	0.159459447825807	0.391085378694599	0.757163301342614	0.771297893899502
CHMP3	-0.0674612023526862	0.0607797761681805	0.2670298626161	212.462205425881	-0.0582520368386678	0.098723726386678	-0.590051034039255	0.555156435454879	0.76270477342909	-0.0290222197315241	-0.0365738637101691
CHMP3-AS1	0.332709812387226	0.0789463422511029	2.5046631020231e-05	66.9916794054186	0.531260336654626	0.140169188183939	3.79013635976455	0.000150564606864158	0.00355205578203352	1.56623920252789	1.62860358787023
RNF103	-0.0489073990798007	0.0410682720973436	0.233700551688983	426.038047399839	-0.0290320823714098	0.0736830291503027	-0.394013149380553	0.693571331114374	0.848599484379795	0.0449415745144479	0.0459628420535435
RMND5A	-0.0903146651473397	0.0569975071208557	0.113071543896069	441.481357969129	-0.0905709886081253	0.0973422021886561	-0.930439075464846	0.352143794713961	0.606604150988925	-0.120126388245694	-0.127864211741901
PLGLB1	-0.316761401084743	0.0661925722545023	1.70602650778259e-06	62.7767863445197	-0.416971569497333	0.119151188189111	-3.49951667150424	0.000466102456794253	0.00802052328827055	-1.02284479795433	-1.04983788340332
RGPD2	-0.196363845167386	0.286307569174043	0.492808145802958	9.89008850198204	-0.233441029062038	0.452262446458965	-0.516162752158152	0.60574074289259	0.796642568641292	-0.54288605727914	-0.531424816348856
KRCC1	0.00434193421793424	0.0373175782249713	0.907374438522291	552.176110576779	0.0541392021410486	0.0642685360589507	0.84239046757482	0.399569426977953	0.648037056166138	0.257217336731061	0.280894208749783
THNSL2	-0.14730361696309	0.275728568700809	0.593179546229453	104.366786508488	-0.153131972399387	0.428484339591919	-0.357380558050796	0.720806929470958	0.863260298286924	-0.347309949718169	-0.304578296538088
EIF2AK3	0.0778313824730416	0.0521638419647222	0.135684419668638	361.458348323634	0.158062911408982	0.0791751103579514	1.996371216843	0.0458935314110004	0.18093885244272	0.550179289062111	0.574444310730006
RPIA	-0.123092848674914	0.0595056573276167	0.0385845124374977	89.9208184479348	-0.138687093663101	0.0980558368239409	-1.41436856953364	0.157253713509659	0.387441342754588	-0.25079495180286	-0.263776292298646
ENSG00000290846	-0.331680839797324	0.136256803164312	0.0149233752637107	57.0624071953544	-0.450032002747372	0.213774233486426	-2.10517420835915	0.0352761464783383	0.154615955476872	-1.08232038250013	-1.14322267134462
LSP1P5.1	-0.358565987881161	0.183098914587866	0.0501926538116722	97.5756518886424	-0.487036823770724	0.27204614327648	-1.79027284821954	0.07341005896831	0.243185438858152	-1.18949665961694	-1.24774904998993
ENSG00000291142	-0.0357835732521807	0.150569353282302	0.812148618471411	82.1990644963672	-0.0122392912635199	0.242584792228598	-0.0504536626186619	0.959760874216891	0.981795586007704	0.0972590395084108	0.0933969220818506
MAL	0.0397141631840787	0.0473650596459667	0.401767007561009	2250.00729002106	0.118469012382917	0.0831493102290474	1.42477444559163	0.1542224114581	0.382923949364473	0.398226930656028	0.462604643162614
MRPS5	0.00111367636665377	0.0367727252033929	0.975839447398207	691.072514427446	0.049234004796387	0.0633755971909017	0.776860605322314	0.437241015743368	0.678734074053698	0.244348050796894	0.267038648830861
ZNF514	0.128311341761475	0.073828327877054	0.0822162843845183	301.049189227448	0.221450716261613	0.118136474358554	1.87453297098991	0.0608570020403772	0.215899225371614	0.751415082470092	0.753493891522188
ZNF2	0.0671748589570702	0.0734349993986238	0.360321507110696	50.3664021628769	0.14407115325893	0.130521879757993	1.10380844595603	0.269676240320842	0.527567926927744	0.50769759939881	0.534922222259886
ENSG00000289370	-0.0270158537343651	0.113966707817868	0.812617690365756	19.6281419506242	0.00269390750364739	0.197388195745601	0.0136477639580807	0.989110997882989	0.994595692401545	0.132211107981068	0.135578268878192
ZNF892	0.0951482275919456	0.052167959579185	0.0681698406168524	335.109739494994	0.181958163103172	0.0829278548192694	2.1941742433797	0.0282228854803329	0.133989667662011	0.619212012462589	0.641940492506851
PROM2	-0.139186652925627	0.0809796788024013	0.0856535375028853	27.8282227355139	-0.15709862888232	0.147447561092223	-1.06545423822955	0.28667042358799	0.544464337910593	-0.314952084910676	-0.315782788980554
KCNIP3	0.0963320342275913	0.452640524762233	0.831465506096289	23.4342076799376	0.264450618195398	0.692542614479631	0.381854650769908	0.702569179304547	0.854145559308414	0.623931197480244	0.874954390639469
ENSG00000291126	0.123511836092587	0.105449253007588	0.24148154166461	63.3668265346525	0.201324807844306	0.170459930342917	1.18106822781928	0.237575620417236	0.493421347801188	0.73228209692773	0.69664485764953
LINC00342	-0.295130531626955	0.097908759828068	0.0025753692623116	874.912076415192	-0.372977395947854	0.155719131958695	-2.39519313559227	0.0166116126158162	0.0944525911077425	-0.936614435671927	-0.925568895864691
ANKRD36C	-0.15905402369362	0.0459729252638845	0.000540712251062217	2008.22499189615	-0.182242008604978	0.0733490940520076	-2.48458431505318	0.0129702789229847	0.0802019456257288	-0.394152349248917	-0.386804519572219
ENSG00000291176	-0.0746065784016963	0.0728279265360253	0.305635682354408	362.777590119056	-0.0573772020944393	0.115021836655043	-0.498837470892739	0.617893887597211	0.804077112387741	-0.0575068983780541	-0.0341027449424391
GPAT2	-0.168578863145936	0.242521966060945	0.48698786873584	17.4438755344514	-0.17293216606264	0.373571801793141	-0.46291546961673	0.64342495861166	0.81970471081151	-0.432122637880066	-0.360507293973032
STARD7	-0.0282255856625319	0.0542858264048976	0.603102658974486	437.077064538677	0.00322536425549295	0.0903871625781068	0.0356838754917857	0.971534427857374	0.985906116244905	0.127388573101738	0.137079458402713
STARD7-AS1	-0.123052360916684	0.0632206693392147	0.051607373884943	79.8497746197112	-0.134749678489145	0.10706938443918	-1.25852669458176	0.208201339293362	0.455739359486621	-0.250633549411385	-0.252654396881371
TMEM127	-0.335255609950537	0.104444595240086	0.00132786006218527	45.626189555913	-0.473262934083454	0.189005960228509	-2.50395772446159	0.0122812707755865	0.0775221931524015	-1.09657102212373	-1.20884236785893
CIAO1	-0.047402372655381	0.0524789016513271	0.366385089970145	240.726078689762	-0.0301227612407967	0.0838919662857602	-0.359066101016036	0.719545640345072	0.862778833794754	0.0509412859026362	0.0428820350308579
SNRNP200	-0.0422219681306692	0.0487025675446033	0.385977538106314	206.95018272474	-0.0256430811696004	0.0796070461733564	-0.322120746871561	0.747361221538222	0.878498189149827	0.0715927053847343	0.0555356494081904
KANSL3	-0.0204581320946837	0.0377022871569257	0.587389327957687	354.911677179395	0.0196075859880499	0.0629742942198415	0.311358566712956	0.755528048458609	0.883644567685674	0.158353132176646	0.18335381575707
LMAN2L	0.00251717024844147	0.0443903221140444	0.95477988533907	119.723527816011	0.0344602276119592	0.0819896770167131	0.420299589726823	0.674266609579767	0.838072413168962	0.249943007861558	0.225307615271034
CNNM4	-0.0110550317699699	0.0589958960882401	0.851357642613514	154.445201671432	0.034840185103301	0.0956136280651599	0.364385138482118	0.715570431563766	0.860850332779232	0.195838113959747	0.226380869498748
ENSG00000289135	-0.0737200455066114	0.0705644247158768	0.296152531351813	58.9136705379365	-0.0672666979329873	0.121022439627457	-0.555820045770474	0.578333880463954	0.778456442022685	-0.0539727800261488	-0.0620372993611439
CNNM3	-0.0646268858498917	0.0457124593185598	0.157429558797131	152.377719948759	-0.0603906726874023	0.0844090346704923	-0.715452710994143	0.474329351499107	0.705748547523357	-0.0177233609715511	-0.0426148025480623
ANKRD23	-0.0500192054798834	0.0346868555255623	0.149296194212366	370.567695791981	-0.0286466631164234	0.0609908596536229	-0.469687806978168	0.63857808043369	0.817032638125428	0.0405094147783766	0.0470515239568687
ANKRD39	0.223273851863401	0.118073416948367	0.0586277129222279	115.006549654229	0.366024335609953	0.190381252497657	1.92258602571415	0.0545320603799102	0.201464129667506	1.12997830505877	1.16186654298268
SEMA4C	-0.0964056599597727	0.0758360723974995	0.203644165365413	335.991837442027	-0.0810753646184639	0.123017814154694	-0.659053854724748	0.509861186410055	0.733426171497654	-0.144407829653369	-0.101042215008273
FAM178B	0.177781683749145	0.0430724400453367	3.66721493166164e-05	348.649353740612	0.305395965265751	0.0842401288005551	3.6253026866661	0.000288623196438448	0.00564509261987929	0.94862608779541	0.990611451889363
FAHD2B	-0.0706254761677702	0.0654707299717487	0.280706503107592	69.4939467927458	-0.0569299909918456	0.123244777613933	-0.461926193499087	0.644134249401981	0.820299049369662	-0.0416364365556733	-0.0328395215096167
ANKRD36	-0.0552526936767827	0.0779107861271707	0.478213401279492	1907.60702769408	-0.0376677185499139	0.119880389589713	-0.31421084531699	0.75336090615169	0.88230199883279	0.0196463799336624	0.0215700264129056
APPAT	-0.686067011887788	0.276713863263408	0.0131626753652527	23.7381190159173	-0.979150486139241	0.424279148025941	-2.30779780409895	0.0210103851280462	0.110660093887187	-2.49506285532901	-2.63780736095433
ANKRD36B	-0.0794994575867235	0.0456209413345173	0.0814019574416751	843.186336301387	-0.0686855906723822	0.0716206898613271	-0.95901883667097	0.337549255889524	0.592488125342707	-0.0770121126992936	-0.0660452019974376
COX5B	-0.113341580748306	0.108172386212543	0.294736920656509	210.641825974463	-0.146769946641531	0.166226104162615	-0.882953657495032	0.377261310751342	0.629388611953758	-0.211922017561127	-0.286607678253049
ACTR1B	-0.0139089324758599	0.0565321701559698	0.805654591381018	207.371972578375	0.0220596993538914	0.0973827433480964	0.226525753901167	0.820792531041389	0.918752390175212	0.184461183768978	0.190280224886233
C2orf92	0.0113107985283097	0.0637229735217171	0.859116026020696	195.741752618363	0.0651873277495284	0.104535244192258	0.623591863712854	0.532895655330075	0.748399276038213	0.284998360298017	0.31210150900788
TMEM131	0.0542566674423984	0.0215767321532415	0.0119170371873428	1262.25351030758	0.121889189206355	0.0372875212600165	3.26890029391836	0.00107966339624146	0.0144577556538092	0.456199885147544	0.472265511335843
INPP4A	-0.664179977116285	0.111484979576127	2.56010343739937e-09	128.591767937636	-1.0026454731598	0.182572409493397	-5.49176886004815	3.97927965900295e-08	8.04477704395096e-06	-2.40781130303624	-2.70417292743086
UNC50	0.192724430932161	0.0438594325209057	1.11212783593863e-05	200.810631339727	0.327736124954791	0.0746258816079504	4.39172198563179	1.12456438458062e-05	0.000536053973568498	1.00819459037457	1.05371501315722
MGAT4A	0.0222650777388764	0.0523023250091489	0.670326768848652	416.956636183086	0.0767835597144137	0.0877481230383582	0.875045038636878	0.381549400215333	0.633198501064672	0.328667037912344	0.344857028415892
TSGA10	-0.148529693553084	0.0539553196847513	0.00590829992796422	1194.48754459204	-0.163353773328705	0.0896287515039039	-1.82255995523479	0.0683700653342212	0.233012098104641	-0.352197641761593	-0.333451502915728
C2orf15	0.0444550327715225	0.0965211941730708	0.645105158873213	25.7639431242174	0.145285261909766	0.18536019993515	0.783799661203406	0.433157672687416	0.675154013829992	0.417126166438329	0.538351677586091
LIPT1	0.0372441837066947	0.0541863087309252	0.491871215458678	102.893978335855	0.0885117893503097	0.0925481236653776	0.956386643454146	0.338876930203803	0.593509463737962	0.388380482940159	0.377985397581282
MRPL30	-0.0287657949952283	0.060471226162669	0.634292448694054	123.908007866228	-0.00869889031159117	0.0995573334949502	-0.0873756860114419	0.930372895202854	0.97030995103975	0.125235056038652	0.103397383649385
LYG2	-0.105672349309661	0.10531946335309	0.315691718392018	28.3986934274284	-0.0980515748983573	0.180595076429238	-0.542936035893407	0.587173843547166	0.785368320358408	-0.181349016014774	-0.148994393524654
LYG1	-0.0430797984068356	0.0461297722080384	0.35036437923654	58.1661040599394	-0.0403442806419323	0.103595902513982	-0.389438961029246	0.696951455575406	0.850433849220857	0.0681730085651036	0.0140096238772077
TXNDC9	0.0763539323107539	0.0636170083486621	0.23005679944381	100.612307290999	0.150417228064739	0.103893333921764	1.44780442004113	0.1476717562717	0.373243633320171	0.544289509042086	0.552847784381774
EIF5B	0.00216704829907753	0.0447360526847583	0.961364977279217	442.8677843356	0.0495951136461699	0.0696364051302678	0.712200946522053	0.476340350922471	0.70723698583783	0.248547264496013	0.268058661881073
REV1	-0.0276816518375218	0.0226435157028157	0.221519373472706	772.148814098349	0.00558264546342177	0.0366715024496727	0.15223388981903	0.879002465253131	0.946778147419311	0.129556937664236	0.143737998055099
AFF3	-0.444833303722465	0.148072320494087	0.00266313095876315	598.910262948001	-0.727342005951503	0.219644119198776	-3.31145677200338	0.000928115781048569	0.0131265776783868	-1.5333969319866	-1.92653169961298
LONRF2	-0.453959130775196	0.161108520468471	0.00483655650190516	170.235155871276	-0.636483602451637	0.249533587336137	-2.55069311208296	0.0107508945662861	0.0703009978916714	-1.56977657795595	-1.66988676458298
CHST10	-0.179173294227707	0.0668479655551601	0.00735539296774635	49.1783206191731	-0.250050783828085	0.112765671612005	-2.21743709990431	0.0265932368569767	0.128722550381129	-0.474356799208617	-0.578341879257657
PDCL3	-0.0413616735794024	0.0722527960589605	0.567011896463491	49.0247924985376	-0.0231479380210159	0.134942734723995	-0.17153897220448	0.863799989169554	0.93947586748419	0.0750222259118716	0.0625836034398719
RPL31	-0.234892562930011	0.130443479769129	0.0717465642088297	129.920931891228	-0.29731540193973	0.19411921579146	-1.53161242037538	0.125618105718249	0.338804884357646	-0.696478833447061	-0.711848790861039
TBC1D8	0.180800541058356	0.101500395559649	0.0748668545020193	176.561534196838	0.291288555248416	0.153719278549092	1.89493834473981	0.0581005703978768	0.210219215190528	0.960660609105807	0.950762685150401
CNOT11	-0.0122742721813366	0.0542319992563208	0.820945573145728	167.740020017825	0.0237977350999225	0.0845265281680958	0.281541613215162	0.77829501552816	0.895639026057731	0.190977673995156	0.195189600947641
RNF149	0.0231112511623686	0.0409172087261151	0.572189663011108	545.434108632367	0.0762381935695042	0.0603956363232515	1.26231294528399	0.206836200359427	0.454049926794951	0.332040265280937	0.343316549457024
CREG2	0.47937917708333	0.333297497362989	0.150351175710471	74.1738416005159	0.602124025737517	0.49416124956705	1.21847681554362	0.223042829892968	0.474720197678321	2.15092917433672	1.82877006868113
MAP4K4	-0.104546864399527	0.0240191550211012	1.34504614069016e-05	9289.27147955598	-0.0928622956824713	0.0524685536441843	-1.76986574305473	0.0767495087607248	0.250429466379984	-0.176862327593227	-0.134336396290358
ENSG00000288948	-0.283851328570422	0.065260413200065	1.36437212148197e-05	131.081963556322	-0.346506230169004	0.11597621965841	-2.98773516837834	0.00281052976445073	0.0281749802006507	-0.89165046565123	-0.850796608879796
TMEM182	-0.150334115183632	0.134217706463746	0.26268111218758	16.6592954968115	-0.233172118899896	0.24411736875556	-0.955163985621098	0.339494775277261	0.594043053044149	-0.359390876930248	-0.530665234093022
LINC01102	0.00307432249308864	0.0423373391094738	0.942112553610003	569.098707837326	0.0464965381077877	0.0786459205345446	0.591213603855834	0.554377308865154	0.762147600172933	0.252164066982466	0.259306210956323
LINC01103	0.485412206820876	0.0994106198954795	1.04536407773737e-06	20.9826180900145	0.759764737663256	0.180599933642384	4.20689378085659	2.58904755513207e-05	0.00101035324966495	2.17497954091789	2.27405293423714
ENSG00000288565	0.0364925813056656	0.316645230369462	0.908248924586115	10.754516174048	0.207256673970916	0.509240285107116	0.406991905456422	0.684013933346003	0.843128699617616	0.385384258148569	0.713400417267886
PANTR1	-0.0640072438390919	0.0651500320529566	0.325873707924364	1027.82110585796	-0.0296514348014257	0.104761610135998	-0.2830372191009	0.777148306295166	0.894889713544042	-0.015253189572249	0.0442133763130155
ENSG00000269707	0.156480131314822	0.0634934676166891	0.0137201666963511	466.800225135593	0.2772441867688	0.105286703806967	2.63323075701088	0.00845768631187749	0.060288972554206	0.863708531098312	0.911091989902122
POU3F3	0.00828378388496544	0.0486443986827476	0.86477998602479	706.518589672386	0.0577198795524225	0.0800140955508967	0.721371392815496	0.470681042538775	0.703412038520987	0.272931320189478	0.291008437992286
ENSG00000289498	-0.348623396476597	0.136269607332327	0.0105174517438074	48.7172835324539	-0.467742735674061	0.216850539364407	-2.15698211793719	0.0310070577808806	0.143282137478888	-1.14986102404923	-1.19324963336703
LINC01159	-0.178589207408142	0.100985663031407	0.0769838652700134	36.2091667423802	-0.195277118715539	0.174306054905034	-1.12031173456327	0.262580943240495	0.520300600300659	-0.472028366773028	-0.423624393778337
ENSG00000287135	0.0587885465067658	0.172547135972413	0.73332185820403	18.0544453759114	0.134189250309839	0.279103629270801	0.480786475834902	0.630668263150462	0.811740684427287	0.474265990825961	0.507009115242262
MRPS9-AS2	-0.335419443525645	0.137773100073583	0.0149091406957025	151.159784680239	-0.44652182827857	0.213526088804517	-2.09118160117362	0.0365117879869108	0.157121619411772	-1.09722413634843	-1.13330758959337
MRPS9	-0.0366374927317278	0.0279334833562945	0.189655906965488	532.046730349804	-0.00485128019053174	0.0541583201580766	-0.0895758985207053	0.928624237590126	0.969506374969687	0.0938549328808413	0.114265609498648
TGFBRAP1	-0.0179898959663948	0.0465356616868495	0.699064941129654	130.260456578783	0.0172379321065154	0.0819742099753096	0.210284821429904	0.833445381186947	0.924244321846503	0.168192630119907	0.176660327394479
C2orf49-DT	0.084857937499186	0.0562402570153023	0.131337912006213	60.9649878390091	0.15354662347801	0.105016408361093	1.46212030933345	0.143708244262083	0.366856752626951	0.578190293736892	0.561687291258242
C2orf49	0.169933366659229	0.0420191867433449	5.25054384123358e-05	124.336846475171	0.267707329382686	0.0732614357598638	3.65413708598582	0.000258048375374675	0.0052680955847879	0.917339170397509	0.884153522463024
ENSG00000238273	0.0650703287866707	0.161546183256065	0.687097519060951	11.2884922207829	0.116463843741895	0.287594778656159	0.404958129928833	0.685508288199189	0.84388503170301	0.499307996781036	0.456940705037175
NCK2	-0.404604112924704	0.162009700474497	0.0125105378484029	68.1610762462117	-0.572738676947568	0.257627619954889	-2.22312606485226	0.0262073005309563	0.127615827386732	-1.37302530644523	-1.48982843608166
UXS1	-0.0598163946188216	0.0892440241900828	0.502694239816919	83.4799813623704	-0.0752948731215999	0.16243668484462	-0.463533672788409	0.642981884392617	0.819693103344784	0.00145341795640551	-0.0847142386460611
GCC2	-0.123293821802656	0.052907865558641	0.0197876827794798	560.238689061645	-0.139456235734763	0.0878953059503164	-1.58661755854849	0.112599288227292	0.31671405592975	-0.251596120967514	-0.26594886422823
GCC2-AS1	0.115941832196629	0.0942280816209687	0.21853305174993	28.5714633175076	0.160811844690404	0.168426469304267	0.954789620388542	0.339684097449378	0.594043053044149	0.702104660939708	0.582209137936257
LIMS1	0.0604811476358045	0.0357480103056783	0.0906699018956807	620.443153789792	0.131164250710953	0.0614791518470297	2.13347528016182	0.0328857573851535	0.148291537948666	0.481013459245639	0.498464492008559
RANBP2	-0.0161661039584053	0.0398092422187707	0.684677049190293	659.817280330052	0.0218793351585374	0.0623126682732486	0.351121782533752	0.72549698693973	0.866371930728895	0.175463084314251	0.189770755696644
CCDC138	0.0115303908012619	0.0420746660952807	0.784049328812503	501.417737374263	0.0804506893552242	0.0764075912839813	1.05291487407601	0.292380008420769	0.551208833385924	0.285873753739231	0.355215456609205
SEPTIN10	0.0532233066959329	0.0435413728942371	0.22157087521254	568.312587068248	0.109599663632635	0.0760952137185819	1.44029641651261	0.149783554826053	0.376749511672374	0.452080445024713	0.437551666815983
SOWAHC	-0.0870504682339659	0.0796217208509449	0.274261877838358	30.511685566531	-0.134898317773598	0.146581652651527	-0.920294698097689	0.357418778953794	0.61142175889663	-0.107113833066135	-0.253074253691879
RGPD5	-0.255014348079648	0.0953923702374543	0.00751045300811971	22.0280308028612	-0.311261037730549	0.174377320367925	-1.78498578297801	0.0742636229606177	0.245009359885483	-0.776693307793911	-0.751240598923043
NPHP1	0.178967022610914	0.102956534349601	0.0821619367232343	112.825673295965	0.300025680606541	0.170019118074291	1.76465849255518	0.0776211784974691	0.251806364530721	0.953351380954669	0.97544217415208
MTLN	-0.31932712673019	0.147110443653425	0.0299566921325093	54.1904306015398	-0.439354541030272	0.219916606504684	-1.99782339320934	0.0457358102390596	0.180708592247489	-1.03307293290544	-1.11306237396856
MIR4435-2HG	0.116571449713123	0.233658272648808	0.617851831633854	16.6867520871427	0.202882091834887	0.390561863631327	0.519462115293466	0.603438525096085	0.794828628295957	0.704614599185721	0.701043669792279
BCL2L11	0.0307484997537002	0.0934905318766419	0.742235609361653	77.5732816605794	0.0993404871951448	0.152628056477272	0.650866488691335	0.515132675475147	0.735633212453521	0.362485768831151	0.408572886991123
ENSG00000285016	-0.0289897017828097	0.139536423619558	0.835418524206951	16.9832993428	0.018793129599878	0.225613054922905	0.0832980591761406	0.933614543486185	0.971654476058918	0.124342463004039	0.181053245872773
ANAPC1	-0.006842575865668	0.0407940070632355	0.866791893494226	304.935996498829	0.032618695020927	0.0671543921687326	0.485726904339614	0.627160805626385	0.809806855912149	0.212630855436711	0.220105894857998
TMEM87B	0.079401071518065	0.0593302321314678	0.180801837115764	225.581225154337	0.149058868940834	0.0999095445830548	1.49193822835336	0.135715339765258	0.354854048073127	0.556436774702586	0.549010869185453
ZC3H8	0.0380281384647755	0.0547916195781664	0.487650682718565	250.377306608301	0.0945077680056336	0.0880149410638032	1.07376959938113	0.282925958476332	0.540401060010515	0.391505678759691	0.394922053885607
ZC3H6	0.128329050174826	0.0416564576565388	0.00206547889901299	1459.71945992101	0.232787715688652	0.0641495398673936	3.62882907920864	0.000284709657081713	0.00559003245186566	0.751485676160362	0.785517164761762
RGPD8	-0.239016719387613	0.115176106849159	0.0379653785764126	54.8177540057752	-0.295981343374644	0.18202864614564	-1.62601518849857	0.103946424344179	0.300983519545229	-0.712919573665217	-0.708080516705052
TTL	0.183821939776911	0.0482795345148689	0.000140406808766248	886.195569957321	0.322819096814594	0.0835822133549816	3.86229418744334	0.000112327185800722	0.00285346337960786	0.972705261615454	1.0398260351544
POLR1B	0.0087246499314287	0.0578990362514847	0.880222385341671	86.187280816358	0.0541660083783477	0.100875701520385	0.536957934983005	0.591296670834851	0.787896087041574	0.274688810288465	0.280969927502975
CHCHD5	-0.004501431762106	0.0961849883294334	0.962672841922559	31.2358332688555	0.0159214990507186	0.166714700395218	0.0955014705540343	0.923916522267348	0.967249009938745	0.221963707479456	0.17294183947193
ENSG00000243389	-0.139860151011373	0.0613132475714218	0.0225439756155691	99.7054497470014	-0.151497482478424	0.105235261373622	-1.43960760396229	0.149978447096409	0.377044261819574	-0.317636950816951	-0.299961403180797
SLC20A1-DT	0.0177953469075817	0.109173260713284	0.870517674446925	33.0273966029376	0.0416655781104915	0.180355608948657	0.231019031530939	0.817300016882861	0.916675839555165	0.310848683008049	0.245660346986894
SLC20A1	-0.123748722823922	0.0718929663484874	0.0851980144507837	183.288651751528	-0.130188241965043	0.119032799329414	-1.09371738460722	0.274078947289172	0.531932420898824	-0.253409560780602	-0.239769847568623
PAX8-AS1	-0.0202712669260329	0.375472788458226	0.956944211358919	27.1205817837104	0.0242613610029951	0.540134807852846	0.0449172329764106	0.964173280778595	0.983316704721272	0.159098060679042	0.196499190761999
[truncated: 12,316 more rows]
