# Supplementary material for: Integrative analysis reveals generalizable human neurodegenerative disease-associated glial states
Source: bioRxiv. 2025 Sep 25:2025.09.25.678630. Preprint. [Version 1] doi: 10.1101/2025.09.25.678630 (PMC12485690; doi:10.1101/2025.09.25.678630)
Supplement: Supplement 8 [file media-8.zip › oligodendrocytes_diffexp/Pineda_2024_ALS_PFC.csv]

gene	nebula_logFC	nebula_SE	nebula_pval	DESeq_basemean	DESeq_logFC	DESeq_lfcSE	DESeq_stat	DESeq_pval	DESeq_padj	nebula_zscore	DESeq_zscore
ENSG00000291215	-0.44890963529998	0.0880826627424037	3.46066382046076e-07	16.8859682504658	-0.696484662608953	0.205589233835749	-3.38774871433877	0.000704687938543065	0.00803269941896366	-1.27180848136084	-1.33632418989762
LINC01409	0.33259345598806	0.171443485834479	0.052384585872261	18.7632726820402	0.479915161774139	0.293126138727018	1.63723086538207	0.1015822401102	0.271136793973151	1.28205764780629	1.22439841738592
ENSG00000290784	-0.116419301910208	0.160876732711004	0.469277375842664	10.4243015285682	-0.185487747799111	0.309834497016459	-0.59866719033955	0.5493948404318	0.745086238377554	-0.185266649107664	-0.22401413605016
LINC00115	-0.0408535316444217	0.0676380196995924	0.545841993318726	22.4885061864748	-0.112703313179848	0.16501440534992	-0.682990754297216	0.494612684847106	0.705532851092661	0.0616739751298489	-0.0655809713005513
LINC01128	-0.0182796516953812	0.346753175517814	0.957957705077537	10.2624904795098	-0.0633578274994311	0.551174930175979	-0.114950488548531	0.908484366217571	0.957897757516557	0.135442931450574	0.0418315751230207
NOC2L	-0.447603849509106	0.12363312843469	0.000294125196457238	41.78801193046	-0.700660995482265	0.217056876317119	-3.22800644407414	0.00124656165947745	0.0123911094611046	-1.26754131704577	-1.34541500220698
AGRN	-0.891885765869474	0.123710123362745	5.61655936942229e-13	61.3849757812852	-1.28196559934659	0.201983450911985	-6.3468843291781	2.19719203775745e-10	5.81672961505911e-08	-2.71940574425378	-2.61076697691847
C1orf159	-0.05472411260665	0.0706473545614767	0.438570436886112	119.603701990659	-0.0849174707031389	0.131763686091937	-0.644467935147839	0.519272043827625	0.724378637760185	0.0163464424480248	-0.00509827356652057
ENSG00000285812	-0.319510179693556	0.151784976190205	0.0352896995589323	13.0949084437454	-0.450157852254887	0.292527858655831	-1.53885463874575	0.123839787348116	0.307513346378207	-0.848945295674332	-0.800133501171126
SDF4	-0.277236742050849	0.112000477084849	0.0133117772433969	65.1579887048041	-0.45218843976484	0.189916918903597	-2.38098028535506	0.0172666360046341	0.0822607698975819	-0.710800351959226	-0.804553572676603
B3GALT6	-0.778713170541848	0.181183933626505	1.72412146000532e-05	8.19964585077901	-1.22138032206709	0.382629481199783	-3.19207061159348	0.00141256795778733	0.0135895669799572	-2.34957015284134	-2.47888826869142
UBE2J2	-0.0726043634419063	0.0574936255318762	0.206652229539852	89.3386677243573	-0.0931864252287588	0.1061183109443	-0.878137094338702	0.379869324683955	0.610463934563958	-0.0420842502750353	-0.0230976801912696
LINC01786	0.329616715659477	0.111097934292773	0.00300816541028292	8.49425703512948	0.695730547143676	0.271047614133552	2.56682040669383	0.0102635754794251	0.0566549366464267	1.27232998788371	1.69417350988493
SCNN1D	-0.624404718708865	0.147089244959317	2.1852136409819e-05	18.0588230221802	-0.895356782891714	0.262138363858581	-3.41558850720051	0.000636443427547171	0.00743109283721143	-1.84530710772535	-1.76921811236445
ACAP3	-0.460703844842644	0.0761360070297613	1.43892339027509e-09	280.995458623957	-0.684857218476341	0.129558368876733	-5.28609015700053	1.24958325643898e-07	9.42418255960841e-06	-1.31035066066516	-1.31101420732353
INTS11	-0.293618837234657	0.0675533894956976	1.38345436864327e-05	155.982411961312	-0.423952849804932	0.117316001881397	-3.61376830957414	0.000301778753814804	0.00425971054895064	-0.764335236825469	-0.743091889291669
CPTP	-0.717422389281384	0.325460339156904	0.0275010582696118	8.22315876751885	-1.1151098015171	0.515258294729866	-2.1641763226766	0.0304508197266794	0.122331382314799	-2.14927862228155	-2.24756442893918
DVL1	-0.612297787007712	0.0831839052695989	1.82849212927012e-13	64.1453237882984	-0.918278287129047	0.160686822261534	-5.71470811485994	1.09892484351051e-08	1.28425703333498e-06	-1.80574298680965	-1.81911238544823
AURKAIP1	-0.551268068119627	0.197256760019792	0.00519522950356568	37.4692038226822	-0.880422494290141	0.303454815585779	-2.90132978311978	0.00371582593735802	0.0277819562302065	-1.60630457936331	-1.73670997214452
CCNL2	-0.12401741238845	0.0451402203404941	0.00600731879491382	236.310480696794	-0.167188387006722	0.0811546765813617	-2.06012018098683	0.0393870530407125	0.145401356851459	-0.210096438282357	-0.184181091273499
MRPL20-AS1	0.101817211117856	0.144341908910101	0.480568117206228	9.38796907874545	0.111467279809462	0.295559980186309	0.377139285701664	0.706070097305044	0.852377088721029	0.52790626726726	0.422381278827218
MRPL20	0.055156515711363	0.118987460194434	0.64297091569535	66.7773146993987	0.0395907760540358	0.195719780973449	0.202282957078347	0.839695522852418	0.925920632645492	0.375424247822369	0.265924448178216
MRPL20-DT	-0.706149382749121	0.11318437043441	4.40573617368031e-10	9.22028814907516	-0.961275178074585	0.306284115880857	-3.13850809830607	0.00169810242756621	0.0157612365244104	-2.11243967707767	-1.9127056590998
ANKRD65	-0.423861725626767	0.0818004353214752	2.19924409018838e-07	77.2050844729039	-0.62960029395154	0.147189223918519	-4.27748905245994	1.89013250451337e-05	0.000509746337807639	-1.18995466806955	-1.19073396509056
TMEM88B	-0.315212088617782	0.0420905433050649	6.94504797130875e-14	693.003710459648	-0.467222062573898	0.0779253067117815	-5.99576802824774	2.02525952340027e-09	3.09078429853509e-07	-0.834899606871741	-0.837277938150491
VWA1	-0.418858042423476	0.0740290547951159	1.53127248585831e-08	437.15918100921	-0.610583402675651	0.126102510388978	-4.84196072538315	1.28564178819391e-06	6.15400194703003e-05	-1.17360318181642	-1.14933903931695
ATAD3C	-0.286269203544242	0.148753570197127	0.0542978694204257	67.8583807644743	-0.372905763338533	0.23446188058168	-1.59047501629427	0.111727772798377	0.288080435050793	-0.740317442458463	-0.631975391617069
ATAD3B	-0.201735123522192	0.109280827612763	0.064888597156696	37.393058041637	-0.248109274775051	0.201369181044681	-1.23211145562538	0.217907452727401	0.439592776015281	-0.464069368541316	-0.360325240919627
ATAD3A	-0.310623029297065	0.112468654172657	0.00574725658315756	27.9419016799806	-0.419019501952349	0.210417794144002	-1.99136914088923	0.0464403192697083	0.162923213141737	-0.819903065854095	-0.732353248300858
SSU72	-0.459878900718367	0.166981478847766	0.00588589416023129	31.7029258780008	-0.722552341835248	0.280719836111722	-2.57392691533093	0.0100551510723508	0.055847925448167	-1.30765483401914	-1.39306688411657
ENSG00000215014	0.186356916054694	0.0961992602033189	0.0527212696581773	11.1031950952962	0.298682204569944	0.219376058759892	1.36150775184111	0.173353285487541	0.381918957089739	0.804172722787137	0.829900457526904
ENSG00000272106	-0.365086989375702	0.135989266797255	0.00726003575001894	18.1787014026045	-0.615353592286798	0.260325544266976	-2.36378490639291	0.0180893116714403	0.0847434275918827	-0.997885295810337	-1.15972252639772
MIB2	-0.352912956699779	0.117347226542684	0.00263471321534396	38.8082646205821	-0.546215829491563	0.200837552710885	-2.71968972992748	0.0065343196643575	0.0412272347694774	-0.958101896290867	-1.0092272368395
CDK11B	0.192054740535086	0.0788767171375462	0.0148970424619444	73.3711964290238	0.273316532030291	0.139701964994842	1.9564258243639	0.0504150124960443	0.172327679077388	0.822792586371336	0.774685852955449
SLC35E2B	-0.21910744134787	0.058319215629729	0.000171937195808365	130.185608173425	-0.324646721002792	0.114049656571714	-2.84653834795772	0.0044197405578987	0.0314497391755688	-0.520840192066789	-0.526927755470241
CDK11A	0.286641714625994	0.0762993152829294	0.000172095902122151	95.0560340570408	0.428635588726314	0.132138569295111	3.24383403735076	0.00117932438939213	0.0118682668574048	1.13189241218654	1.11277585567373
ENSG00000290854	-0.0867349769397792	0.0968645651133146	0.370559810624008	69.0910881342982	-0.132176252173755	0.18034703614358	-0.732899497547189	0.463619729595284	0.680190353005432	-0.0882615406771644	-0.10796859673062
NADK	-0.250074677080152	0.0786730440689446	0.00147958708805217	31.9683246959645	-0.43885337602403	0.163414073367868	-2.68552987499497	0.00724149005904285	0.0446042777995745	-0.622037711734003	-0.775526537409433
GNB1	0.0840077445355323	0.0524647118694904	0.109327362507486	542.000400354091	0.125620713464795	0.0894854702540558	1.40381129034857	0.160375051025579	0.364213088568595	0.469706889695808	0.453189696833319
PRKCZ	0.277608863801018	0.0839170269152434	0.000939194837543482	240.311585098811	0.397195981213367	0.143427806765315	2.76930945380265	0.00561752521547683	0.0370842427965219	1.10237404939452	1.04433984263306
FAAP20	-0.252777170114611	0.130051164555411	0.0519346804082166	27.7381543383592	-0.426715776153034	0.235405201004839	-1.81268627172032	0.0698802230620264	0.213090327588295	-0.63086916166933	-0.749106075808193
SKI	-0.0689937865261193	0.142352521051179	0.627911496170121	94.5684857885971	-0.151706341004735	0.243460317260406	-0.623125537302531	0.533202029290081	0.733768032245364	-0.0302852821138428	-0.150480622791124
RER1	-0.195354923214869	0.0586560596363089	0.000866852978917709	109.906529367785	-0.307593131458048	0.10493133128439	-2.93137547854411	0.00337464625491438	0.0260106424353828	-0.443219575822879	-0.489806437209708
PEX10	-0.183264091596253	0.0985076001477048	0.0628281620794696	28.9680419602547	-0.243753625407216	0.177034367098088	-1.37687178711556	0.168551891239229	0.375912082054081	-0.403708068205739	-0.350844102301246
PLCH2	-0.180345904335269	0.157673510760468	0.252709371363962	96.7296057818925	-0.23751354865446	0.247251107969995	-0.96061672121317	0.336744918011767	0.57019384890336	-0.394171753266651	-0.337261045520065
PANK4	-0.770874804291105	0.29958442745507	0.0100778360793614	7.64221699957058	-1.22418321438172	0.49691265151616	-2.46357827808678	0.0137557854886094	0.0698668948152864	-2.32395523423266	-2.48498945093158
ENSG00000238260	0.201012999574348	0.0950011876069317	0.0343533253367943	14.6684828418788	0.132570403207886	0.245217488627091	0.540623770148341	0.588766930548412	0.772620370177938	0.852067191413485	0.468317400246631
WRAP73	0.0101454342929209	0.08655786920356	0.906693766796067	36.6234184193764	-0.00638423264335967	0.158816506454237	-0.0401987978825067	0.967934636007826	0.986569140117135	0.228332985416377	0.165848571166575
LRRC47	-0.297890107208268	0.0706900320780022	2.50850935710884e-05	44.9932986290884	-0.450464434233641	0.147026325635936	-3.0638352164841	0.00218519237437939	0.01891015042058	-0.778293277216781	-0.800800852005177
CEP104	0.286380616681039	0.0440093827225364	7.65324866759783e-11	173.27104404007	0.419466717822704	0.0828195256076842	5.06482879182038	4.08767555851124e-07	2.32567225197403e-05	1.13103917282582	1.09281756044153
DFFB	-0.0100259571742665	0.0698144128610389	0.885809469115161	67.8578719821717	-0.0219127950728923	0.120755389310747	-0.181464323853098	0.856003133671003	0.933429106420667	0.162415097156568	0.13204684827634
C1orf174	-0.134382315755089	0.161375356681368	0.404996269591195	27.8119343164082	-0.216638929273016	0.262477189004507	-0.825362882369543	0.409165601199767	0.63519580885153	-0.243967802241418	-0.291822319110414
AJAP1	0.120663614690562	0.214416072722781	0.573602051593577	51.5237953893813	0.156735200654324	0.336843742703489	0.465305365022891	0.641712793318548	0.809520407947895	0.589494240849835	0.520918005788179
NPHP4	0.618762490378539	0.165684638254374	0.000188028923014201	40.1080070397098	0.944816779438506	0.287365933238544	3.28785242144277	0.00100954745129577	0.0105356794354053	2.21722657073629	2.23637075692629
RPL22	-0.129502458395282	0.121719543339516	0.287355257793114	83.6917793864834	-0.234155885863598	0.196969094849191	-1.18879505458904	0.234520324579285	0.460032912512095	-0.228020965222724	-0.329952269338715
ICMT	-0.247118364029155	0.158468578724177	0.118898060941369	13.8268598580904	-0.382555136803004	0.293171421743354	-1.30488549848456	0.191931839882322	0.407152874399587	-0.61237680590737	-0.652979618466175
ACOT7	-0.206169686876312	0.222298983600016	0.353696455349219	29.9988504385308	-0.341071666821596	0.363117179116684	-0.939288159407065	0.347582816191108	0.580288840621758	-0.478561033736225	-0.562680676551877
NOL9	0.11844769027969	0.0717887731420314	0.0989537213459906	101.841957979346	0.166010712601513	0.124833949270475	1.32985228434792	0.183566945350485	0.396163049117503	0.582252843648971	0.541108431394329
ZBTB48	0.156138498537345	0.137107241514283	0.254784233107482	18.7683955573451	0.210282580991866	0.269780416964886	0.779458284473019	0.435709801739049	0.657901006653351	0.705422258668826	0.637477006009945
KLHL21	-0.252607473727739	0.0560546170979701	6.59204093105985e-06	92.4216796701846	-0.390794325553696	0.116951696390479	-3.34150198427997	0.000833264209056783	0.00915250069422912	-0.630314612545335	-0.670914232584837
PHF13	-0.0460821678878941	0.0917103792363572	0.615333471446758	26.1637698150546	-0.0288494101444228	0.200846045510561	-0.143639423276102	0.885785208174199	0.947027105563986	0.0445873670885018	0.116947605090881
THAP3	-0.0540548055017608	0.0767714622998702	0.481370346856521	33.8418317846575	-0.0353628310647696	0.153124776815958	-0.230941274169317	0.817360425149559	0.913719358414346	0.018533664436322	0.102769547719755
DNAJC11	0.137863960494278	0.0519825356449016	0.00799879347606272	117.925093239696	0.219112238100555	0.0934088377002725	2.3457334819178	0.0189896807803782	0.0875076870632559	0.645703078726181	0.656696919260644
CAMTA1	0.160129152821346	0.0299754655597635	9.19230033899312e-08	951.256424927306	0.249135091709971	0.0552303925285846	4.51083326233886	6.45734644709727e-06	0.000219854850686997	0.71846327785703	0.722049020118967
VAMP3	-0.0908053407566045	0.0565555838218964	0.108363009722326	121.878594092878	-0.150850033008897	0.100203574375595	-1.50543564886681	0.132212109660336	0.320130350750799	-0.101563041849789	-0.148616658517847
PER3	0.175904606835693	0.0814439450454015	0.03078627826568	472.143365600708	0.289004020143991	0.132038153099272	2.18879174965971	0.0286119796664734	0.11715738643734	0.770015726118076	0.808833516557245
ENSG00000236266	0.319946519747466	0.129686002938546	0.0136217644780442	6.41758075427988	0.638908389538573	0.325352310318736	1.96374320782495	0.0495598791432551	0.170430320063297	1.2407288514616	1.57048615414232
PARK7	-0.0188570893896503	0.132530798109479	0.886855223336879	59.8398021240295	-0.0943091993413983	0.217235356358356	-0.434133747481804	0.664191320290049	0.824092760095888	0.133555928589629	-0.0255416732908234
ERRFI1	-0.225868061582787	0.111078974316584	0.0420120590045905	92.3086882275842	-0.328850076623655	0.187949846878437	-1.74966929787577	0.0801753944273378	0.233501629347837	-0.542933155258605	-0.53607738941416
ERRFI1-DT	-0.250939603105423	0.179167401707458	0.161337494659705	12.8827522773332	-0.341647566365225	0.323239551242508	-1.05694852332259	0.290535081318243	0.521738150144209	-0.624864194834067	-0.563934263087959
SLC45A1	-0.0322544484143322	0.384069420010161	0.933071715294001	7.08317311760269	0.00791655329289104	0.605651358865053	0.0130711393230027	0.989571036715788	0.994461842133108	0.0897748331405568	0.196977737534892
RERE	-0.0194792600692322	0.0216095383892369	0.367365298093988	3388.17586228984	0.010883910678413	0.0457127847843142	0.238093363372334	0.811808682013152	0.911124954410331	0.131522743253757	0.203436918319775
RERE-AS1	0.218878873068729	0.110344471241292	0.0473008739584564	7.8615056808323	0.533178313626893	0.293016459123873	1.81961899075946	0.0688170475942893	0.210789785452921	0.910450900568216	1.34033872463312
ENO1	-0.153271033496209	0.191911272688257	0.424490075556477	43.2999798599036	-0.256380942255443	0.315603289309851	-0.812351933391083	0.416589718743348	0.641729228302899	-0.30569405387139	-0.378330552955505
MIR34AHG	-1.0341315062652	0.429466841556859	0.0160427027909148	11.8033724000431	-1.29532544142982	0.660996950560227	-1.95965418650111	0.0500362233316073	0.171439484695618	-3.18424917541183	-2.63984794832221
H6PD	0.0388530364255962	0.056796540720028	0.493928442999763	105.535460558232	0.0416701087689914	0.104698030614388	0.398002794555572	0.690628125802526	0.842239049087993	0.322146271062388	0.270450625572065
SPSB1	0.135278661284619	0.059524649751482	0.0230473144039527	228.345060484113	0.211064464098955	0.107386188408829	1.96547123262643	0.0493597220468496	0.169929488957466	0.637254605317806	0.639178966267909
LINC02606	0.162346090000967	0.111736291312172	0.146240505891181	10.2279749847931	0.197005950386688	0.251320165131901	0.783884374273319	0.433107959293559	0.655421890802152	0.72570798467475	0.608577164787118
SLC25A33	-0.155126846063006	0.148348587895908	0.295703523775958	47.6266580672686	-0.157965734726826	0.259300324051048	-0.609199912514294	0.542391938306388	0.740621918285312	-0.311758645181724	-0.164105727691539
TMEM201	-0.419576984737388	0.062142269686363	1.45944204803301e-11	24.040994693737	-0.618531634693885	0.177190464045354	-3.49077270058712	0.000481625815357362	0.0061191479694571	-1.17595260620744	-1.16664031478059
CLSTN1	-0.65402850771331	0.167789066162745	9.70220948700344e-05	69.1950403430178	-0.998347470764287	0.26535597393185	-3.7622950633879	0.000168361252270726	0.00276081606375686	-1.94211439127857	-1.99340259225697
CTNNBIP1	-0.0136427637376791	0.0422879767966245	0.746986328971322	124.598355520479	-0.00745282816215623	0.0895769052903884	-0.0832003309111408	0.933692249624459	0.970552073365506	0.150595771192258	0.163522511058177
LZIC	-0.027745935668226	0.0401954648157411	0.490021091270319	127.30379632608	-0.0275057772378029	0.0806298684085917	-0.341136328021986	0.733000953942267	0.866473955494634	0.104508156813304	0.119872351498146
NMNAT1	-0.11101922280939	0.0645369838998486	0.0853884824095067	50.8397713536687	-0.120883590115603	0.133726339547713	-0.903962454400926	0.366015310427035	0.598357253900175	-0.167619784668941	-0.0833873494120159
RBP7	-0.0212964342381358	0.0778246897187295	0.784356490298987	77.475395338392	-0.00735303987905783	0.141249314080822	-0.0520571722907658	0.958483138227433	0.982392218987907	0.125584417977127	0.163739724719022
UBE4B	0.0999538916508606	0.0343462943963606	0.00361220903309127	1407.06773384371	0.182270389973755	0.0591314415121756	3.08246146741112	0.00205296307279327	0.0180917370789907	0.521817144232912	0.576501605187153
KIF1B	0.00913058769999432	0.0279248912612556	0.74369095479337	2910.07691585731	0.0371981473089435	0.0483439503224242	0.769447822547701	0.441627508183301	0.663000895540738	0.225016578393976	0.260716305171558
ENSG00000284735	-0.203148006448038	0.18127905982682	0.262442444804889	11.0267056471967	-0.210167400584127	0.336141127023206	-0.625235604001584	0.531816437408545	0.733048860489177	-0.468686514511716	-0.277735450450764
ENSG00000284642	-0.338324725100874	0.110540588341073	0.00220865953188123	25.0643827731344	-0.471035684027353	0.212574683592464	-2.21585974428825	0.0267011092521759	0.111157506167916	-0.910429160277134	-0.845579220137339
PGD	-0.502145749060536	0.116682381320031	1.68100542302154e-05	37.4180912345858	-0.753333116396478	0.215008178462776	-3.50374167988639	0.000458770150493229	0.00588922027554305	-1.44577824462497	-1.46006878572768
DFFA	0.0234891153279712	0.0637106383182204	0.712363014541502	107.581428227693	0.0259975222483636	0.119080689534818	0.218318539722279	0.827180930233358	0.919467954326232	0.271938667100449	0.236335398940656
PEX14	0.0288594085898656	0.0695150243300077	0.678029505811287	107.758224663119	0.0573438121275745	0.131242821641256	0.436929131898127	0.662162744023756	0.82244112557221	0.289488194694309	0.304568283275072
CASZ1	-0.230930021189346	0.420111617241297	0.5825338681096	11.0549286290469	-0.290474317684277	0.632588276170563	-0.459183846154552	0.646102149798956	0.812148893659179	-0.559475082386616	-0.45254314242525
TARDBP	-0.146152585258703	0.0752597349135974	0.0521400278442451	237.859030804608	-0.21425161818977	0.118663633191878	-1.80553731945259	0.070990641097456	0.215867462802672	-0.282431748131776	-0.286625751298367
SRM	-0.327306594651999	0.23013469317936	0.154956806445912	13.2188415586957	-0.50726766082101	0.39068814093144	-1.29839533806077	0.194151520291377	0.409650865520452	-0.874423122074841	-0.924446999746831
EXOSC10	0.327785777162866	0.0775191263935111	2.35306427837797e-05	86.0285146333869	0.487850928787143	0.133795261981549	3.64624966207264	0.000266095457998726	0.00390580569070598	1.26634668229834	1.24167255970993
ENSG00000226849	-0.159797061248109	0.133675246841195	0.231925903562834	16.0834882195676	-0.246323000703693	0.243376520027513	-1.01210667600904	0.311487050704999	0.544828191262484	-0.327020394636227	-0.356436977505673
MTOR	0.175104411521655	0.0293461684613275	2.41866152689142e-09	190.499617945492	0.25399512153802	0.0823335159863264	3.08495414650095	0.00203583536858338	0.017977437985884	0.767400775861291	0.732628066455771
UBIAD1	0.136589210004331	0.039472216069186	0.000539396185902732	68.8938937745155	0.199903463336379	0.0980734977750984	2.03830257787681	0.0415196822418532	0.150908746999529	0.641537334360346	0.614884312035344
FBXO44	-0.76900414203483	0.340935045494358	0.0240973381691543	9.58143910503239	-1.02044577593603	0.533828374831297	-1.91156151311461	0.0559324597884286	0.184432096689246	-2.31784211577072	-2.04150497077067
MAD2L2	-0.0707553357887819	0.103281414845136	0.493297691601403	67.9811164289013	-0.0963755377475295	0.175199726590265	-0.550089544220125	0.582257957809041	0.768210967117462	-0.0360418313161737	-0.0300395653860156
AGTRAP	-0.116218343079513	0.120984151235661	0.336749306676107	29.7938824665537	-0.147681352250154	0.210987995837832	-0.699951443510859	0.483957628870937	0.696770073442153	-0.184609937756437	-0.141719248057562
MTHFR	0.177778546500424	0.106101903508865	0.0938272894519694	60.6682976491192	0.250257622303321	0.174811808339985	1.43158305311163	0.152263182496319	0.35276978091485	0.776139554790297	0.724492483139089
CLCN6	0.0835517975401879	0.0980730613266568	0.394250599544373	99.7878138285314	0.10320991497714	0.164463875877227	0.627553707017015	0.530296342816506	0.732380643755917	0.468216905073756	0.404407100011096
KIAA2013	-0.20504260766598	0.0479108924756975	1.87174164114261e-05	118.294469947113	-0.314191810936456	0.0906470777227595	-3.46609972245768	0.000528067379723192	0.00651768796362441	-0.474877862866855	-0.504170080733235
PLOD1	0.0617663221504628	0.12730502828184	0.627546057344097	99.2261331831367	0.109745767804532	0.207044576154882	0.530058646513085	0.596071269715595	0.778125843891587	0.39702436812048	0.418633985926995
MFN2	-0.131050530328096	0.128133480260554	0.306418632858642	44.9090352557788	-0.198291675054437	0.215321793928352	-0.920908522248417	0.357098188818466	0.589048538320592	-0.233079893995751	-0.251885022550776
MIIP	-0.494151457779983	0.157840556296004	0.0017439010202451	31.6319629190641	-0.772234376249225	0.276691641797687	-2.79095664484825	0.0052552511100958	0.0355984947259335	-1.41965378017218	-1.50121201136225
VPS13D	0.0986406727937578	0.0261410552905457	0.000161037419744752	472.23523521933	0.158687058698195	0.0553337009663665	2.8678193565012	0.00413311443609751	0.0299189511523755	0.517525689475118	0.525166703310529
PRDM2	0.0699164087709435	0.0363998970738304	0.0547587057967652	435.101949520973	0.121907769033505	0.066279362665814	1.83930207126725	0.0658707685780282	0.205169070604001	0.423657954605108	0.445107563065764
ENSG00000289380	0.152033114386797	0.0777059701619468	0.0504041867721496	21.2052195169115	0.300424313931529	0.173049386457159	1.7360611330795	0.0825530257619233	0.237077230503358	0.692006314898183	0.833692585623242
KAZN	0.550147085504023	0.244699072801705	0.0245596292586998	1022.53714871799	0.718337524053443	0.386805229379121	1.85710396213226	0.0632963646290882	0.200682410333861	1.99299897598769	1.7433831371352
CASP9	-0.0523136791397421	0.11769136989575	0.656681956633554	44.6355791912766	-0.044683677023675	0.196209209740483	-0.227734860574466	0.81985236962438	0.914770767139812	0.0242234738460723	0.0824804415236598
DNAJC16	-0.156513468635295	0.0786616288041318	0.0466233960592457	132.876255815144	-0.244890064144895	0.133530984326603	-1.83395685563074	0.0666603987868876	0.206870500732896	-0.316289975205604	-0.353317839807023
DDI2	0.00956898123898607	0.0412151013760505	0.816404636888035	206.941948171769	0.0352992000759143	0.0717276589064789	0.492128149922454	0.62262875334787	0.795346153464163	0.226449200251724	0.25658278099987
PLEKHM2	-0.060158753425151	0.0850236553417024	0.47922280814116	68.3328118369374	-0.109554680850569	0.153130685846871	-0.715432574762462	0.474341790046648	0.688966711508802	-0.00141336588195039	-0.0587272011617823
UQCRHL	-0.431536606860975	0.163218108594445	0.00819505615515294	9.72277003882212	-0.509318320546544	0.284452918855025	-1.79051887601169	0.0733705355056418	0.219768591296982	-1.21503533562918	-0.92891076335014
SPEN-AS1	0.239133143139795	0.0943954398793964	0.0112990186941982	75.1360551642903	0.368309785765365	0.157027441587711	2.34551223685089	0.0190009548610417	0.0875236082400807	0.976639626988024	0.981461956910063
SPEN	0.01802532417636	0.0419696987213627	0.667570860321468	576.628928311609	0.0390112024618105	0.0778524446213606	0.501091554048733	0.616306690641893	0.792054338590083	0.254083598688698	0.264662864174687
ZBTB17	-0.0229554447766481	0.0568202522266364	0.686211905433191	121.739069587979	-0.0254027170156944	0.0997050799286981	-0.254778563277424	0.798894133039192	0.904376882257125	0.120162954045034	0.124450177628013
FAM131C	1.48690174748614	0.638095350618955	0.0197945927098736	13.8472425144592	2.21277027952115	0.949089121866641	2.33146732855724	0.019728730892928	0.0900541582886577	5.05421015895636	4.99638238337192
SZRD1	-0.257498250884068	0.0699465961800585	0.000231997724674058	71.8031058801103	-0.410726744720785	0.146358783362201	-2.80630062156462	0.00501139146460443	0.0343774564139866	-0.646297134257777	-0.714302029251488
SPATA21	-0.0709582216299479	0.140367327040568	0.613195003133229	9.9470298139027	-0.0675458253846307	0.273804416289432	-0.246693703118468	0.805145280166775	0.907602256386066	-0.036704839925631	0.0327153710556578
NECAP2	-0.218826350809169	0.0707891623131776	0.00199321880774709	45.5818062647614	-0.359872255751499	0.136017782214788	-2.64577358850932	0.008150434855988	0.048299424829546	-0.519921619109086	-0.603604767243826
LINC01772	-0.26518745833885	0.098373121942459	0.0070234394603564	10.5610783084006	-0.326323531217174	0.27206117726492	-1.19944908897978	0.230353369646753	0.455232161952723	-0.671424618330223	-0.530577743964878
CROCCP3	0.322661053791432	0.0867617862087182	0.00020006807768745	102.645071900374	0.485358223988464	0.157898765769866	3.07385698439127	0.00211310705009806	0.0184587371406546	1.24959965009136	1.23624657663941
NBPF1	-0.0295713509492322	0.12820039451295	0.817575024138785	92.9452244056172	-0.00382470911325503	0.209190757892338	-0.0182833560707469	0.985412805179961	0.993724388498543	0.098542900488927	0.171420001586373
CROCCP2	-0.224236099112556	0.0679827194723273	0.00097227843247413	112.993745464327	-0.333231857614347	0.120083629267558	-2.77499822121361	0.00552020097477356	0.0367220754075706	-0.537600081438096	-0.545615409915748
CROCC	-0.0965297556380395	0.0783953677095167	0.218203340605831	106.532127653903	-0.116698392772907	0.135997024600199	-0.8580951908027	0.390839902703565	0.61980137137783	-0.120269799939385	-0.074277241411954
ENSG00000226526	0.0235506194832827	0.161523239452416	0.88407667979244	7.35078193381977	0.0571295681598542	0.33408179011912	0.171004735515468	0.864220042042139	0.937801492037158	0.272139655913935	0.304101928758313
SDHB	0.313545554991999	0.0609169253053088	2.64543189160571e-07	104.575254931666	0.470938828529902	0.119613593308977	3.93716813868643	8.24488388328849e-05	0.00162789396855431	1.21981120281092	1.20485922756916
PADI2	0.0635682298989429	0.0429337720630125	0.138710171079536	577.478487877236	0.134365773195031	0.0803887056405794	1.67145088510051	0.0946326522114288	0.258619409528756	0.402912804414626	0.472225463151121
RCC2	-0.0763591351691607	0.136639123664965	0.57627228297594	49.6442575493533	-0.116756071434734	0.228136253157168	-0.511782190769561	0.608803455803524	0.787063825860407	-0.054354431217231	-0.0744027931591053
ARHGEF10L	-0.293191777538428	0.242373644106921	0.226406097875206	23.5834814171531	-0.482163137809371	0.388255354591587	-1.24187118633964	0.214284092638753	0.435620318086492	-0.762939652719034	-0.869800851142816
IFFO2	-0.0729099557775474	0.12605792738441	0.563004532303885	42.5063924012645	-0.0677269114004466	0.226157452011808	-0.299467962686945	0.764583013088924	0.885392862505759	-0.0430828924096949	0.0323211929497524
UBR4	0.214080217955048	0.0413921952491655	2.31608050486866e-07	179.80105663407	0.332403786918809	0.0764746135944961	4.34658995050786	1.38270362346378e-05	0.000399475086939247	0.894769423556801	0.903303748214571
EMC1-AS1	0.167974776597986	0.0596242671220467	0.00484410818715656	110.012229463196	0.259986685094383	0.108311149200951	2.40036863252209	0.0163785684467044	0.0791885165451545	0.744101913261946	0.745670173343029
EMC1	0.0804472264716583	0.146756826255856	0.583577345225869	32.8575387034381	0.101902097279828	0.243769465079749	0.418026504043445	0.67592773922529	0.831970265986381	0.458071508355693	0.40156031418684
MRTO4	-0.249923596611031	0.221134509443016	0.25839696244613	10.1380492223849	-0.491195307590549	0.397655213464986	-1.23522914061782	0.216745236883419	0.438570630136473	-0.621543997381279	-0.889461582870327
AKR7A2	-0.0861710221194306	0.148060934576302	0.560568690785198	22.5479450402033	-0.144867530985692	0.256674182410276	-0.56440242499392	0.572480288890888	0.761117586664943	-0.0864185983649401	-0.135594276278905
SLC66A1	-0.0223028696582228	0.161997209396306	0.890497747408481	12.3054660618363	-0.0651981035156351	0.298126271985981	-0.218692915190986	0.826889268265847	0.919222520176928	0.122295497742253	0.0378257632377577
CAPZB	0.11538079676821	0.0457934314963585	0.0117490690917548	331.491595985741	0.173797241735957	0.0803349768304902	2.16340688194478	0.0305098987317831	0.122492852475608	0.572230573042437	0.55805772089061
MICOS10	-0.529508043829106	0.252597034038341	0.0360594891846481	8.53250727225213	-0.866539775500769	0.44027743806083	-1.96816757024248	0.049048760291946	0.169263239826317	-1.53519521380236	-1.7064908314088
OTUD3	0.043413513541346	0.126697579440891	0.731858290559792	32.1364323683216	0.0467217324218825	0.226008053439504	0.206725962685168	0.836223880063656	0.923360454741468	0.337049408578529	0.281446722837066
CAMK2N1	-0.562844969624871	0.125677851428619	7.51785819084334e-06	496.726103309976	-0.845464350476644	0.19459566375548	-4.3447234854062	1.39451209115638e-05	0.000401991352144011	-1.64413661990741	-1.66061500229119
MUL1	-0.330895834826192	0.101409097469658	0.00110247384421529	31.5095427206215	-0.485939242610571	0.192356646468389	-2.52624097753975	0.011529037000275	0.061717124778545	-0.88615236411176	-0.878020468938982
PINK1	-0.656012128632877	0.411691419061755	0.111057949630548	8.09304548968657	-0.971504696915656	0.662406456352985	-1.46662926908122	0.142476933419643	0.33795577104887	-1.94859664622556	-1.9349727145813
PINK1-AS	-0.143472906791261	0.149661194212548	0.337734411508453	8.6784382511265	-0.160045404333804	0.2890909596802	-0.553616081633442	0.579841617781096	0.766436866626321	-0.273674853691628	-0.168632638413461
DDOST	0.00357798688688927	0.179275119482849	0.984076814501547	26.8707908325207	-0.0590543304702722	0.287287117773412	-0.205558574738633	0.837135738981878	0.924119207392811	0.206871289778415	0.051199191391345
HP1BP3	-0.101082262453504	0.0580452181047154	0.0816064883971199	906.087536045981	-0.140048147511285	0.102115801045243	-1.37146402493807	0.170230350682273	0.377862441658188	-0.135146891391006	-0.125103706695087
EIF4G3	0.0299910957518388	0.0475499823031173	0.528218518335043	1755.54468412621	0.0725100275483554	0.084755731622258	0.855517687836385	0.392264616607341	0.620543488613466	0.293186423842723	0.337581269072899
ECE1	-0.0407945957908515	0.0781286745552448	0.601568494503117	279.136306185926	-0.0548829904377604	0.132130343921664	-0.415370071770183	0.677871012185976	0.833370087272662	0.0618665710157827	0.0602791355587299
NBPF3	-0.458700058775182	0.264396347424441	0.0827592993446151	19.5582818635967	-0.676750697424002	0.405722688999844	-1.66801294522689	0.0953131570216135	0.259857560505332	-1.30380250823322	-1.29336837697327
RAP1GAP	0.863183744571366	0.661406167697278	0.191867778925603	26.6267487112986	1.25952075303775	0.832901513666027	1.51220850529369	0.13048082799847	0.318037824275865	3.01596834065405	2.9214011038325
USP48	0.155694824389754	0.0300331785024402	2.17067289355738e-07	605.900453750186	0.253796555391413	0.0584665006240117	4.34088841785719	1.41907777096253e-05	0.000408165783701239	0.703972380363098	0.732195838560017
HSPG2	0.0171009318139639	0.0631854690336228	0.786662857993037	32.9503087988175	0.0141639982608772	0.156389503870172	0.0905687268669611	0.927835282119772	0.968063348605797	0.2510627861408	0.210576833042808
LINC00339	-0.183641478518577	0.110465380454865	0.0964256518197739	25.6120805040143	-0.25168396573351	0.193289415291561	-1.30210940601101	0.192878988201259	0.408160886614474	-0.404941327151554	-0.368106432111303
CDC42	-0.113547058228878	0.0440417794246472	0.00993260089470883	237.026870047938	-0.180436935885094	0.0826038739617253	-2.18436408888886	0.0289355048371548	0.118109304199991	-0.175880472732632	-0.213019805733812
CDC42-IT1	-0.108158444677478	0.0961445096491736	0.260607231704674	11.8304428673728	-0.0902768862961729	0.204577066098987	-0.441285467709716	0.659006345428724	0.819855213666578	-0.158271076448084	-0.0167643554431538
ZBTB40	0.0857479977057969	0.0545777578539312	0.116155668058186	109.139989971087	0.12675522105637	0.0988946529362592	1.28171966120421	0.199941005339184	0.416983074157538	0.475393845610966	0.45565923072619
EPHB2	0.239648663907458	0.117637268694857	0.0416316897905124	190.723878161987	0.422583906505986	0.195374336850124	2.1629448028794	0.0305454252649728	0.122597542245429	0.978324292144304	1.09960288577651
TEX46	0.0382659417672202	0.10050234514518	0.703391171937791	21.5848153984977	0.0857377051721782	0.184084744829901	0.465751278039915	0.641393543401303	0.809275074895603	0.320227710305104	0.366374552131187
KDM1A	-0.0759758790284424	0.12124719689459	0.530908568652822	65.6884790273516	-0.121895441628833	0.203978015606526	-0.597591075030209	0.550112820843182	0.745358628783973	-0.0531019923113748	-0.0855898922817426
ENSG00000240553	0.625475719407668	0.267253244561909	0.0192638247895994	7.41565971947371	1.05215877146876	0.497928126816605	2.11307358392365	0.0345944702535523	0.13288702047056	2.2391646646811	2.47002691702207
LINC01355	-0.0447227503804187	0.0926685563477463	0.629372842898759	59.233759460391	-0.0509238899316635	0.162623036176925	-0.313140691065815	0.754173775535889	0.879146496787523	0.0490297939533992	0.0688970883672374
ENSG00000284726	0.214295398707218	0.117065927547443	0.0671672715274157	6.91907929248479	0.376671489916089	0.274003547204033	1.37469567003673	0.169225814198577	0.376487934137972	0.895472610582854	0.999663255831035
HNRNPR	0.0166491096008136	0.0354282017690785	0.638398279237098	345.342392753057	0.0330510886655205	0.066928787506149	0.493824703794073	0.621429984899038	0.794832356942449	0.249586280853191	0.251689215400006
ZNF436	-0.134173049330158	0.210047615227426	0.522969673589898	10.8129201771659	-0.194829108937048	0.355626948980561	-0.547846864517846	0.583797056381946	0.769380820419242	-0.243283942586148	-0.244347898562629
ZNF436-AS1	-0.113018964957301	0.190367762644022	0.552721131483695	13.4837000419141	-0.142586286915191	0.342415281277119	-0.416413328235181	0.677107577196335	0.832869286117092	-0.174154722016665	-0.130628589321984
ASAP3	-0.14784484250626	0.166707983438435	0.375160092362641	31.1875072534102	-0.228578684175605	0.264013946068985	-0.865782613301341	0.386609385607385	0.615939944023452	-0.287961858651556	-0.317812122637049
ID3	-0.148960265830599	0.292271172122271	0.610286467751483	11.5436634902248	-0.257014539332533	0.464561973099447	-0.553240588371437	0.580098677315455	0.766609621244507	-0.291606939367764	-0.379709732317476
MDS2	0.401992407079305	0.127715531495817	0.00164638833474437	33.3342359709082	0.587300827549638	0.215226886611775	2.72875214056786	0.0063574467975886	0.0405252087755869	1.50884578539324	1.45814964409468
RPL11	0.0273063234667299	0.0677204218442074	0.686785356279103	236.063207794683	0.0123790294853865	0.117797362455698	0.105087492854877	0.91630638360597	0.963090262814256	0.284412883366811	0.206691410925297
ELOA-AS1	-0.0318402675039782	0.0450591619603204	0.479794897150625	200.288629052553	-0.0158798328501365	0.0797006475813581	-0.199243460775227	0.842072304103493	0.927254569109713	0.091128330791548	0.145179069509712
ELOA	-0.040235620463995	0.0978534993330195	0.680938914365769	52.2856695272113	-0.00694424663307904	0.180151066444935	-0.0385467972525248	0.969251720376109	0.986914904922587	0.063693240891069	0.164629563432855
PITHD1	-0.658297964859909	0.132961621754988	7.38189061030854e-07	51.6366963217328	-1.01620634300902	0.237194147081968	-4.28428085393625	1.83331209172532e-05	0.000495452592788767	-1.95606650755064	-2.03227680572572
LYPLA2	-1.39003610117566	0.25472123386979	4.84007449759284e-08	10.2060339836016	-2.12362042717086	0.448906502100303	-4.73065196702445	2.23799919660451e-06	9.64495866390487e-05	-4.34730623851145	-4.44283503785104
HMGCL	0.168584616599541	0.0696126536899024	0.0154458672423688	77.3160366295226	0.265195101006537	0.118611640097756	2.23582694571942	0.0253631091527034	0.10703001038675	0.746094803298521	0.757007567397284
FUCA1	0.0974968129501732	0.191283774733002	0.610263583565888	9.97584859439228	0.155030119593254	0.351244026819345	0.441374394312448	0.658941976313928	0.819853761437202	0.513787681342316	0.517206478865244
PNRC2	-0.233290143863377	0.109804183382483	0.0336198701295141	31.8584892126529	-0.340895991491891	0.203459539732332	-1.67549770308322	0.0938366213645326	0.257292042346379	-0.567187703648233	-0.562298276130698
SRSF10	0.095256898904756	0.062927660547791	0.130088642433042	255.53664284206	0.142725273753941	0.0984964095602019	1.44904037001172	0.147326308950506	0.345588056971637	0.506467888654857	0.490421965414309
STPG1	0.0702389765637004	0.050204819028679	0.161798440796074	106.179462484316	0.126174831785139	0.0934546318053434	1.3501185478741	0.176977959712584	0.386742036954273	0.424712070666152	0.454395871197345
NIPAL3	0.11645429354888	0.0485343004815657	0.0164209545840131	597.76808603554	0.170015524101097	0.0849684053519519	2.00092638430564	0.0454003237541795	0.160472207013411	0.575738642426277	0.549825885386022
ENSG00000288982	-0.481605037157634	0.146204366096407	0.000987536203686233	14.5179380677409	-0.729965282139037	0.273224641989131	-2.67166708253231	0.00754754875935169	0.0457936400871423	-1.37865345781019	-1.40920296593918
RCAN3AS	0.14775854047535	0.110889560667778	0.182701269358077	13.478725485824	0.269817278816573	0.272015374791837	0.991919221562583	0.321236931758578	0.553691931806042	0.67803747760149	0.767068870508452
RCAN3	-0.0673018671678056	0.063334017051058	0.28794088995629	127.664772512037	-0.0771183955784358	0.112514948489604	-0.685405775976172	0.493087900255079	0.703899663487277	-0.0247562757789376	0.0118783253531561
NCMAP	-0.0352984600331792	0.174756015030675	0.839926811950204	8.55474210276083	0.0146698618042506	0.351112540589335	0.0417810818708655	0.966673216322451	0.986367101560201	0.0798273380419108	0.2116779690553
SRRM1	0.0734361966738453	0.0660853653593177	0.26646834455763	877.020132150743	0.140385630719568	0.108323067818718	1.29599016669753	0.194978872694393	0.410971731749192	0.435160234259892	0.485329158796257
CLIC4	-0.080178244539335	0.0573864222541609	0.162364252993466	1460.4407221897	-0.0902574091706475	0.0979889384937581	-0.921097937767709	0.356999296824068	0.588960305023758	-0.0668348604987037	-0.0167219587047115
SYF2	-0.318861914135725	0.0683800092454731	3.11501383030846e-06	42.1687165718649	-0.507477384830985	0.146863326983315	-3.45543979736098	0.000549395867321946	0.00671702468510866	-0.84682683514704	-0.924903515467507
ENSG00000284602	0.109703402524267	0.0838778324543104	0.190908906066087	21.493716806326	0.210137768413575	0.174292023749377	1.20566486000382	0.227946739467952	0.45199099730637	0.553677473223425	0.637161785933093
RSRP1	0.0433824927582485	0.0565017300299605	0.442601130300755	657.285476390053	0.0846909472238449	0.0988238816061436	0.856988673662662	0.391451144243916	0.620002951537787	0.336948036071963	0.364096026848291
RHD	0.199032989793894	0.304182465640441	0.512904988014623	14.5359173228343	0.303597520239371	0.475972593555287	0.637846641487576	0.523573514603838	0.727562467213817	0.845596737271856	0.840599847050562
TMEM50A	-0.188837058950361	0.080245973568045	0.0186112265520012	125.12778770485	-0.301230356631465	0.140054234557676	-2.15081220202174	0.0314910256027501	0.125360803725967	-0.421919912436773	-0.475956297991921
RHCE	0.0178951221920363	0.0940630823187708	0.849116391213685	27.5705517774481	0.0495713902295277	0.162701012821986	0.304677822035225	0.760611542456954	0.883631026658542	0.25365811292745	0.28764970163714
MACO1	0.0387652125769175	0.0393468027547555	0.324516573244252	279.879906927334	0.0646500321023604	0.0743823893535484	0.869157775976664	0.384760838868487	0.61474536295135	0.321859272386408	0.320472062139568
LDLRAP1	-0.297584499551862	0.0733183867597944	4.93260216113937e-05	223.180620865921	-0.407152025125883	0.130154485084795	-3.12822124309145	0.00175867744855363	0.0161387934953778	-0.777294585015548	-0.706520775725576
ENSG00000225643	0.743180407183915	0.158950834841662	2.93186327877994e-06	10.2079394225585	1.13365649135398	0.293891711368963	3.85739524967667	0.000114601766205774	0.00207338090825843	2.6238106356401	2.64742668317862
MAN1C1	0.329799565588681	0.173663578259137	0.0575550654840672	27.3050907650283	0.515169253567988	0.331198938119138	1.55546770920706	0.119834719232977	0.300909016238904	1.27292752133703	1.3011375905689
SELENON	-0.266799604040005	0.168164672453903	0.112617371786597	24.1139716680215	-0.439225566118789	0.304185103419142	-1.44394173541619	0.148755365434732	0.347386730820225	-0.676692933129435	-0.776336700391529
MTFR1L	-0.610232698321484	0.164206674799471	0.000202203256881931	23.9229911507268	-0.928752586882179	0.282759719961688	-3.28460003782724	0.00102127235353951	0.0106323795907822	-1.79899450416348	-1.84191226659185
PAQR7	0.236842398520665	0.188006659855821	0.207757625829141	9.68825214692828	0.456449577930558	0.375164725612859	1.21666443236345	0.223731916893359	0.447027215437984	0.969153725577546	1.17331982166029
STMN1	-0.0798122844215437	0.113403832987	0.48156465623286	336.383709093723	-0.167426526087489	0.18449935547009	-0.907464016125688	0.36416146998987	0.596575295737056	-0.0656389430930376	-0.18469945936159
PAFAH2	0.0665023123908517	0.0543447822088728	0.221061236550108	63.6454045702008	0.152614452867375	0.109899001167078	1.38867916220054	0.164930333376068	0.370728865803908	0.412501063219742	0.511948188045739
PDIK1L	0.0417410344908098	0.157622539933537	0.791150897998061	30.683565489157	0.0343772736139698	0.256747651189361	0.133895182505935	0.893485459787312	0.950179815081244	0.331583931030812	0.254575982049018
CNKSR1	-0.229265309292985	0.0828519257844321	0.00565453738199954	22.518114045818	-0.292583233168884	0.175506845438404	-1.66707590486304	0.0954993126185753	0.260257846924714	-0.554034987044282	-0.457133713969339
CEP85	0.00940127662421861	0.0868791530807564	0.913828350589781	211.428341985668	0.058689400398732	0.136971088657391	0.428480206837906	0.668301540970383	0.827056629409254	0.22590116001985	0.307497286012602
SH3BGRL3	-0.283193382145594	0.171460264494982	0.0986046881455274	42.9543191981354	-0.463256158656418	0.288493534049182	-1.60577657375656	0.108323009581601	0.282331942996287	-0.730265996498819	-0.828645176049278
DHDDS	0.373828661923018	0.103319529698246	0.000296681968158966	37.8977894362481	0.620385725263835	0.212897002472722	2.91401813110695	0.00356809182766659	0.0271149895656069	1.41680976451635	1.5301670345944
DHDDS-AS1	0.182293706454062	0.0843388993503128	0.0306611512442413	15.6768281664963	0.352053186358139	0.220447542561391	1.59699301823743	0.110267263523879	0.28556337441241	0.790894600805998	0.946075483062648
HMGN2	-0.395393642034955	0.0600091054348181	4.43114628817178e-11	135.005696085913	-0.634439405252939	0.113814291041782	-5.57433868318025	2.48471925567423e-08	2.35268453902234e-06	-1.09692410266564	-1.20126747712602
RPS6KA1	0.065102954907298	0.04484966046729	0.146617897292969	89.612524054955	0.106130709572585	0.0911291836564264	1.16461824098762	0.244173556808588	0.471520461326763	0.407928116906818	0.410764925468703
ARID1A	-0.036059945955783	0.0291638327024569	0.216287200227958	623.80299614934	-0.041494754105467	0.0586070229974015	-0.708016752656193	0.478934854133176	0.69215050443578	0.0773388858179149	0.0894219140063015
PIGV	-0.390860272089367	0.137863202721206	0.00458068645635264	18.793018767432	-0.650273991791948	0.271137516164767	-2.39831802323063	0.0164705582301704	0.0794851493161348	-1.08210954839953	-1.23573533651107
ZDHHC18	-0.156341114719691	0.11337768643168	0.167913015198622	24.5847153485124	-0.223097812843876	0.228615028735425	-0.975866783902756	0.329130484368629	0.562513918739111	-0.315726741570064	-0.305881662570778
GPN2	0.0171990978571167	0.102349634681982	0.866549772253257	40.1961566459339	0.00953703940241296	0.181972008802202	0.0524093758440588	0.958202503542587	0.982392218987907	0.251383581970576	0.200505122807682
GPATCH3	-0.21280238390549	0.130986300636595	0.10424449672469	17.9697319436388	-0.349463443975334	0.267082118659064	-1.30844942270894	0.190720918741471	0.405436875499743	-0.500235957964519	-0.58094743673618
NUDC	-0.226190833521355	0.126535373711652	0.0738454148708753	100.019145823774	-0.372380011421623	0.201015180338024	-1.85249696463438	0.0639544930282275	0.201732033979574	-0.543987938445701	-0.630830963684023
SLC9A1	0.310719576150181	0.30377208534444	0.306368968087248	9.00962025560802	0.472101822062924	0.49248324720387	0.958614987907378	0.337752739237111	0.571080361494239	1.21057621484182	1.2073907680968
WDTC1	-0.103371322811807	0.0490417254615259	0.0350462215672227	143.007399960408	-0.154927473211809	0.0899312768876883	-1.72273183005388	0.0849370314530973	0.241305994745856	-0.142627288822392	-0.157492206686957
TMEM222	-0.135154786430482	0.0958213034310268	0.158395674874865	95.8722588477847	-0.23023860246368	0.174345883281874	-1.32058525346103	0.186639692492753	0.400572683695694	-0.246492151429097	-0.321425341713095
WASF2	0.0269692461933363	0.0362737722503903	0.457184084826426	470.780608098514	0.0511734853290231	0.0670107416739093	0.763660930333317	0.445069329083699	0.665602874898979	0.283311351919234	0.291137054368128
AHDC1	-0.0901088499037656	0.27714304446371	0.745079047652725	11.1827792664508	-0.198198035331865	0.509210555414242	-0.38922609365517	0.697108902442913	0.846475398529389	-0.0992869863636763	-0.251681192739211
FAM76A	0.0174264811668199	0.0654704340489496	0.790105748743065	61.0900980889946	-0.00788840878734194	0.130684795169122	-0.0603621008636345	0.95186724272104	0.979658909865769	0.252126645612246	0.162574363046685
STX12	0.00546178264094531	0.043114494006663	0.89919296844748	221.643450666682	0.0142437973163538	0.0781124984025748	0.182349785343497	0.855308230513117	0.933054387401876	0.213027327066282	0.210750535249459
PPP1R8	-0.116189757658541	0.0496851348203656	0.019360209963242	74.9305121002392	-0.169802255249265	0.101488588784765	-1.67311672457461	0.0943043197302446	0.258152928367287	-0.184516523745383	-0.189870816282298
THEMIS2	0.0332238761170413	0.0928332422105827	0.720427351213392	52.418058018226	0.0683307572832098	0.159358535342914	0.428786303389228	0.668078747324147	0.82685979489446	0.303750794438007	0.328484062810124
RPA2	0.0481115789583874	0.0802139685200901	0.54864584317434	82.3408929739009	0.0625806646221208	0.130728916478242	0.478705601698584	0.63214808016437	0.80214446350421	0.352402169527201	0.315967576522014
EYA3	0.0762633316235706	0.0442084189928294	0.0845119468883641	340.939995827401	0.136152958445878	0.0744490466662481	1.82880727883926	0.0674284841862618	0.208369154763298	0.444399000262453	0.476115709970605
PTAFR	0.0808564902912043	0.150244527724428	0.590462479218706	20.47315807169	0.241728322123099	0.289030233950039	0.836342685744369	0.402962145884577	0.629786139327077	0.459408937494853	0.705926370374447
DNAJC8	0.221420114889316	0.122459708446841	0.0705900283249147	69.9797485075933	0.271831951251452	0.194025223989535	1.4010134644458	0.161210046792931	0.365597329894737	0.91875539927586	0.771454298951517
ATP5IF1	-0.803018296372333	0.17800966581522	6.44941970936766e-06	24.9344536643634	-1.23310382943968	0.293195465667606	-4.20573976692275	2.60229534690455e-05	0.000665818052071909	-2.42899663024825	-2.50440735645685
SESN2	-0.688695547497508	0.258487889177808	0.00771431682482063	3.37220635856813	-0.287515837138747	0.729158165340922	-0.394312031058882	0.693350681863446	0.843947683923059	-2.05540246357197	-0.446103284258728
PHACTR4	-0.0125263147021139	0.048236582868289	0.795106801168883	942.444543797826	0.00768938067498838	0.082885430290704	0.0927711981227511	0.926085332876019	0.967339129388671	0.154244203819917	0.196483240641606
RCC1	-0.170963201517698	0.152547112660286	0.262405387524975	14.891614230801	-0.224276248158394	0.325761111472557	-0.688468452064718	0.491157830366116	0.70276372159134	-0.363510112650048	-0.308446815921332
SNHG3	-0.548772114556377	0.132552385998239	3.47246015684088e-05	19.0548332908006	-0.863487568356443	0.256456686458159	-3.3669918311813	0.000759929393415193	0.00850046851904422	-1.59814807769849	-1.69984695432332
TRNAU1AP	-0.0905665720079296	0.0837628895670019	0.279596818345884	154.20373548358	-0.112261164760317	0.142174646978837	-0.789600446674769	0.429761147314013	0.652870547248785	-0.100782771846071	-0.0646185268745998
SNHG12	-0.174769133591775	0.142458425773785	0.219894770718485	24.078280373771	-0.223825626088117	0.24852567621502	-0.900613689084051	0.367793753661185	0.599977436178684	-0.37594747997751	-0.307465926517253
TAF12	-0.0909064953858596	0.0939524519802608	0.333254265943118	63.5093213503607	-0.127622302638116	0.161679110620133	-0.789355545986184	0.42990423014049	0.652879407364579	-0.101893604050173	-0.0980558091845536
TAF12-DT	0.143068176407101	0.107744771611104	0.184229868980632	18.9906661948269	0.180397003774494	0.201606164117531	0.894799048253937	0.370894519202046	0.602459767479206	0.662709883813448	0.572423720871642
GMEB1	-0.0815793201180984	0.0669023808695709	0.222700593094609	65.5471837150847	-0.078118435712277	0.135796350876917	-0.575261670934602	0.565114339661572	0.755972281539642	-0.0714134213577656	0.00970149284618024
YTHDF2	-0.132903299304859	0.103970333112103	0.201150371718525	84.1491247935343	-0.194288225944195	0.176685167355847	-1.09962952098234	0.271493574105983	0.501111929895107	-0.23913453918868	-0.243170534133472
EPB41	-0.419991640696713	0.88340950234498	0.634486758573664	7.2983947315042	-0.223170655514825	1.34347156268413	-0.16611490835649	0.868066521985549	0.938872747188516	-1.17730765626621	-0.306040222501177
SRSF4	0.0764090032023695	0.0504009474744098	0.12951349855334	260.788096694514	0.121107915943227	0.097842820135141	1.23778030698575	0.215797532371317	0.437490905164064	0.444875038956636	0.443366486734123
MECR	0.332986904596779	0.103381551961331	0.00127766027560518	46.3380222610728	0.50967853887495	0.182881411879227	2.78693462412427	0.00532092123242349	0.0359120656748166	1.2833433945763	1.28918570401368
PTPRU	0.0830863748531314	0.41661811460997	0.841925974152256	7.79738794186324	0.35038387961985	0.651253698363792	0.538014418190873	0.590567094602404	0.773900025374521	0.466695954933609	0.942441827723171
MATN1-AS1	0.0860967919900625	0.109874636278127	0.433280053631185	37.3297197115423	0.136028769262678	0.188543091540475	0.721473102786564	0.470618483610839	0.685708521779154	0.476533666961083	0.475845381768909
PUM1	-0.0754517594849363	0.0191382406597238	8.06499070671723e-05	493.620356818193	-0.102003938058203	0.0416555629850581	-2.4487470759858	0.0143354072265924	0.0720770940090529	-0.051389227301593	-0.042291158441074
NKAIN1	-0.301298464869656	0.379749526515423	0.427536849861477	235.534241910855	-0.400726269629058	0.58160484902566	-0.689000908951118	0.49082269556547	0.702676526528559	-0.789431415100741	-0.692533543639557
SNRNP40	0.0365875593827581	0.0497696598295131	0.462255561330797	192.914609201849	0.0643823870503948	0.0905781411001156	0.710793865588755	0.477211982563424	0.691123572380566	0.314742941311543	0.319889467071896
ZCCHC17	0.0812286210326919	0.0924460124370316	0.379585607511058	86.3469112462761	0.136941629796463	0.166279413045937	0.823563346104853	0.410187709946326	0.636147692752209	0.460625019819928	0.477832446504647
ENSG00000229044	0.25369823451465	0.147376579555198	0.0851731083241576	20.7203563304506	0.370520798617091	0.261643694164871	1.41612737811144	0.156738213523146	0.358879276780898	1.02423674329522	0.986274768402429
FABP3	0.149275077767825	0.63680578597289	0.814664948618737	10.1588279895917	0.211773013258063	0.855218457614733	0.24762446527255	0.804424979600504	0.907233597233327	0.682993354639016	0.640721297210581
PEF1	-0.413621295812568	0.0795710032462529	2.0129140391774e-07	47.2209474346921	-0.593600743431949	0.161545350306814	-3.67451457008546	0.000238302046193573	0.00362397906591211	-1.15649006998652	-1.11237211824491
COL16A1	-0.476232499286648	0.0889052851920904	8.47896540797138e-08	380.603920381744	-0.646495384225979	0.14448710169626	-4.47441589343414	7.66204784896674e-06	0.000252264174357352	-1.36109659508075	-1.22751027083384
ADGRB2	-1.26120719775816	0.252930288989907	6.15202526393536e-07	16.2926833791666	-1.70790211345264	0.444466192110535	-3.84259172861432	0.000121741891065143	0.00215448268880905	-3.92630755461193	-3.53792221643143
SPOCD1	-0.0418850699748467	0.128895726727586	0.745216544268889	9.51176050747552	-0.0619709442964466	0.250803447885596	-0.247089682454105	0.804838818428148	0.907384769046578	0.0583030213455611	0.0448504664029532
ENSG00000269967	-0.0823823117278967	0.0684631210999637	0.228856643613035	34.1046660249884	-0.055251624252393	0.139359741281829	-0.396467614995475	0.691760094143616	0.843058243257327	-0.0740375096014719	0.0594767136921389
PTP4A2	-0.33539177780075	0.0424760320231212	2.87940748891788e-15	591.304501348312	-0.494564867430265	0.0786971798042892	-6.2844039476407	3.29113940278206e-10	7.11544338881481e-08	-0.90084461115389	-0.896796255895019
KHDRBS1	-0.105504536541596	0.0536659834718115	0.04930460971717	354.423924030602	-0.133544648314862	0.0925104669397547	-1.44356257980872	0.148862057330518	0.347400121573802	-0.149598396616478	-0.110947246388351
ENSG00000203325	0.0871363482473209	0.080340129775266	0.278101924310069	22.2858774539528	0.169777694245032	0.17746839765826	0.956664377913425	0.338736683422343	0.572175643344202	0.479930822448211	0.549308190401298
TMEM39B	-0.0860314345776743	0.0608441638923921	0.157372582771211	57.2118852408986	-0.101626224262148	0.12395137110613	-0.819887858885672	0.412280038700612	0.637741075843589	-0.0859624416345074	-0.0414689717689976
KPNA6	0.036998907310772	0.0382151230470175	0.332957232291258	280.947081213412	0.0748438056415287	0.0653319891473995	1.14559202342162	0.251963999260131	0.480483221418305	0.316087181087903	0.342661309208664
TXLNA	-0.215412602123239	0.0783019939536994	0.0059404803125991	63.6025769262789	-0.339193467149984	0.168084802046529	-2.01799010392438	0.0435922919813017	0.155965385609206	-0.508765863949992	-0.558592314533793
EIF3I	-0.441682636406534	0.138282259349002	0.00140284134679346	28.0508173306954	-0.69392637418107	0.238851568625492	-2.90526195065151	0.00366945856287278	0.0275761537909836	-1.24819144401927	-1.33075544798059
ENSG00000291132	0.021997187028272	0.0750015664291096	0.769300724751968	38.6600361107842	0.113378058127924	0.140837264963941	0.805028826404379	0.420803045329071	0.645189405536017	0.267063209544078	0.426540556256691
HDAC1	-0.143836513701495	0.0458052694881786	0.00168847547926061	121.804521774602	-0.188796071637084	0.090664569919509	-2.08235777001639	0.0373098027489595	0.140244207841061	-0.274863081073872	-0.231215513905307
TSSK3	-0.0872421343314523	0.065378800403445	0.182069478015703	38.6552898653521	-0.0457771874203112	0.143300720167891	-0.319448411471197	0.74938650521731	0.876279130086776	-0.0899188752407626	0.0801001480758651
FAM229A	-0.479362803057644	0.126829951189604	0.000157098805645157	11.1731409436372	-0.724038101656003	0.272106399646359	-2.66086392160197	0.00779404494991134	0.0466994693257505	-1.37132608343962	-1.39630100459427
BSDC1	0.0449626794575349	0.0504232480475915	0.372550891478607	266.86263477005	0.065481022976228	0.0866681663148414	0.755537191572205	0.449926725629571	0.669240853671229	0.342111912368878	0.32228091749049
ZBTB8A	0.0113973906653047	0.0475519871258532	0.810576214852247	102.34516088901	0.0345102756248318	0.0964736970169378	0.357716939351592	0.720555155075672	0.859735234698456	0.232424241113595	0.254865493530548
ZBTB8OS	0.012871545949755	0.0645943446004493	0.842053592770515	310.026464411215	0.0451343464008072	0.110958052918409	0.406769452182041	0.6841773249469	0.837812526740726	0.237241618411343	0.277991388021129
RBBP4	-0.00953547494322099	0.0507239364645772	0.85088631192668	264.651726458385	-0.0163869261749415	0.0923840665555236	-0.177378272963259	0.859211272368442	0.934805722147398	0.16401793912967	0.144075256576459
SYNC	-0.499521866532649	0.149060054928641	0.000804781338604286	34.3773017890886	-0.764988638097301	0.269716298433077	-2.83627145464149	0.00456436329868716	0.0321787612557445	-1.43720368517718	-1.48543988601208
YARS1	-0.0097385565677741	0.127486330561716	0.939109600404664	121.957045882146	0.000416112972997687	0.206021227545782	0.00201975775969599	0.998388467562664	0.999158710169949	0.163354290721642	0.180651190476961
S100PBP	0.00899867081135452	0.0371989585335502	0.808852593661867	395.341897438637	0.045315916023962	0.0652595085743418	0.694395606309835	0.487434148363247	0.700065962418959	0.224585488514079	0.278386618816961
RNF19B	-0.340533226384806	0.152582175394855	0.0256280424869143	17.696258497965	-0.515897054000166	0.277913828978826	-1.85632019786778	0.063407931832226	0.200811738408861	-0.917646299515777	-0.943230989461034
ENSG00000236065	-0.0574942639595998	0.0948811837766911	0.544540882434443	19.3783488840472	0.165894880346356	0.259841306309855	0.638446914781632	0.523182799748056	0.727175321797041	0.00729389257096042	0.540856294095185
AK2	-0.0335927726528184	0.0488913588429782	0.492025900681783	100.387036544189	-0.0406316723486608	0.0997388062897321	-0.40738077645154	0.68372834371023	0.83759789164313	0.0854013367582456	0.0913006230308856
AZIN2	-0.197377862041558	0.0708362484117284	0.0053297664453192	212.546880507439	-0.276278863033337	0.121972343499329	-2.26509432472171	0.0235068918292169	0.101508455661985	-0.449830317364981	-0.421643255420937
TRIM62	0.235019132192894	0.0755577760900125	0.00186798771913878	224.736752298527	0.368116974955037	0.124658015106887	2.95301489149653	0.00314686782068696	0.0247251177286198	0.963195491795933	0.981042256914616
ENSG00000284721	0.171379168187284	0.119889736643016	0.152868265954177	9.48137551642536	0.111749366001272	0.285468238422774	0.391459892766679	0.695457329028016	0.845340374077158	0.75522709045862	0.422995308575946
ENSG00000225313	0.122788962759189	0.0823461415776046	0.135926855172489	33.1023988233507	0.226154330996436	0.193507570327107	1.16871050891778	0.242520286486076	0.469338080903681	0.596439644528547	0.672025760788252
PHC2	-0.0489860641050002	0.0497997075082319	0.325281885549807	560.675558527555	-0.0614727989572534	0.0867142256566166	-0.708912505321585	0.478378774284193	0.691809304349448	0.0350977537086484	0.045934801851961
PHC2-AS1	0.111053287892095	0.0890754908130908	0.212495686236375	13.2219985841821	0.171321765544539	0.204110299017657	0.839358750484795	0.401268024012437	0.628198021661759	0.558088750104583	0.552669240107318
ZSCAN20	0.0966447338333294	0.107193717562054	0.367274952878508	19.5699532200188	0.118988198756086	0.213084717786727	0.55840794211802	0.576565850736141	0.764042518719913	0.511003180525701	0.438752402636476
CSMD2	0.16185581186576	0.119255824017196	0.174712856236705	364.286938258231	0.217364846896058	0.19133472230901	1.13604495970683	0.255937748411525	0.483962430233252	0.724105809664397	0.652893293938385
SMIM12	-0.507204086337454	0.134251262264498	0.000158079560260072	47.4575514744244	-0.805246829677146	0.22555275985342	-3.57010408651374	0.000356839408957839	0.00483690785057585	-1.46230833437821	-1.57307170911349
TMEM35B	-0.452285890155896	0.145695841046024	0.00190719692419158	9.74308737042782	-0.736764282872237	0.278186952720952	-2.64845017232452	0.00808617684816583	0.0480503371847949	-1.28284171080814	-1.42400265778169
ZMYM6	-0.0270201816351922	0.0481096017036499	0.574362668120035	142.315877953817	-0.0462777254313053	0.0931462739641461	-0.496828519937561	0.619309981556059	0.793835409238324	0.10687984115305	0.0790106043901293
ZMYM1	-0.0915551103145309	0.0479584230520749	0.0562554192394145	84.0304558170791	-0.102427023620963	0.0984253075670173	-1.04065738937337	0.298034585900638	0.529704200671841	-0.104013206282936	-0.0432121078860826
SFPQ	-0.0832971642688514	0.0564729479173144	0.140214609135259	697.91844513167	-0.108900389161228	0.100590137484732	-1.08261497483049	0.278979357692121	0.508734785177867	-0.0770271470623757	-0.0573029749030513
ZMYM4	-0.103359104789262	0.0399539505514588	0.00968280071985644	347.489895689015	-0.139012025570811	0.0679031993412664	-2.04720877542408	0.04063759018504	0.148691553495734	-0.142587361668819	-0.122848333290671
ZMYM4-AS1	0.0575466621624108	0.0895982311367778	0.520694946003345	11.2637535970002	0.143903080479384	0.255198443911468	0.563886982513521	0.572831049769377	0.761315492184189	0.38323498348436	0.492985750486645
KIAA0319L	0.126113628339848	0.026908994582912	2.77683616260223e-06	403.128659633262	0.200624626019831	0.050817779376979	3.94792193754762	7.88324991047593e-05	0.00157254044118677	0.607304285899652	0.616454099405903
TFAP2E	0.102121906702524	0.0655547304984519	0.119277962053518	101.028487246191	0.186962719491389	0.113730058998401	1.64391649083746	0.100193453299327	0.268757129073381	0.528901978918394	0.586715610687306
PSMB2	-0.124212374293449	0.0976020042690817	0.203145237223681	78.0701332563001	-0.219448799853941	0.161971167801107	-1.35486335520784	0.17546109674455	0.384928352269627	-0.210733552340134	-0.297938691257859
AGO4	-0.0947326807820177	0.0540214513616882	0.0794969644844851	227.88601067441	-0.12498038381805	0.0949591451786132	-1.3161489984242	0.188124037902529	0.402017618314029	-0.114397157006127	-0.0923050252172931
AGO1	0.0458467920519706	0.0704334258560609	0.515095687656665	100.627785488191	0.0745941895799876	0.125733046168286	0.593274336805199	0.552997570635581	0.747144434288846	0.345001095066259	0.342117958658382
AGO3	0.0153152776091371	0.0190404203463636	0.42119136643482	885.789249786069	0.0511199492661045	0.0428818508206799	1.19211154107769	0.233217512263907	0.45851736421452	0.245227464639261	0.291020520003043
ENSG00000271554	0.127795374323225	0.0608553693736084	0.0357301440749218	25.6439174265231	0.300581630351217	0.150730956086926	1.9941599134943	0.0461345813886625	0.162183682865509	0.612800046764437	0.834035023376158
ADPRS	-0.0330323110019947	0.0678318837499973	0.626277307448859	58.5004264133205	-0.00943949849353222	0.138808458905281	-0.0680037698565147	0.945782633322285	0.976728948288885	0.0872328637767462	0.159198036057985
TRAPPC3	-0.273121011561518	0.140547683390037	0.0519844766251347	32.3009017332317	-0.432398389562805	0.232761812793181	-1.85768612288223	0.0632136003031591	0.20056255496878	-0.697350597491639	-0.761475676963551
MAP7D1	-0.0603410219577261	0.0454252311755519	0.184059484199368	338.186980689546	-0.111108718118751	0.0849462086328734	-1.30798913697195	0.190876993837401	0.405615829715987	-0.00200899939504294	-0.0621099442417397
THRAP3	-0.106640099828316	0.0457105345270599	0.0196511046644526	216.527059755251	-0.141535509021087	0.0917063218952385	-1.54335607508904	0.122744404997527	0.305553717449227	-0.153309292514153	-0.128341313641646
STK40	0.0785063926180318	0.0457001101717055	0.0858221489197731	57.5643347028526	0.130514891307091	0.108160520434673	1.20667773030845	0.227556278685472	0.451700083719654	0.451729076833191	0.463843074694375
LSM10	-0.25212625600494	0.284736733239025	0.375902396166488	10.7909003168935	-0.446881281063414	0.468793093885487	-0.953259096373494	0.340458810613193	0.573786110338358	-0.628742045965994	-0.793001240735113
MRPS15	-0.451832748143578	0.275748264591363	0.10130290932299	16.7738867245767	-0.681760857600082	0.41708572488639	-1.63458209409058	0.102136683816455	0.271859053765187	-1.28136089256204	-1.30427421881639
ENSG00000223944	-0.0810117833599743	0.280558154150443	0.772771015852655	18.5620190803162	0.0063016657435321	0.470666148554627	0.0133888229754444	0.989317584017539	0.994461842133108	-0.0695587736669399	0.19346253890076
ZC3H12A-DT	0.144545254740183	0.0632522594710781	0.0222999992880537	94.7458278593872	0.230810662671076	0.123050418961969	1.87574056730691	0.0606909125076536	0.194823686475942	0.667536813312558	0.682161408158409
MEAF6	0.0138785829273871	0.100125891136844	0.889757289782108	91.6031519033568	-0.0111516029443242	0.163018770656508	-0.0684068644329396	0.945461757605402	0.976569827580032	0.240532504470097	0.155471221005567
SNIP1	-0.150490720132948	0.107193068016292	0.160342039645714	27.9347142810812	-0.226582626388364	0.217436854115838	-1.04206173930227	0.297383055815463	0.529164897484671	-0.29660829566255	-0.313467213537873
GNL2	0.147619028431239	0.148900277286138	0.321492616111931	26.1991156202246	0.217038347961354	0.265195146139564	0.818409956293596	0.413123138506861	0.638740566473302	0.677581567589056	0.652182588967151
C1orf109	-0.0235268805584702	0.322931806033022	0.94192228263696	8.1208654617444	-0.134366040215992	0.494251829022288	-0.27185744660124	0.785731631984174	0.89659665113465	0.118295564773695	-0.112735207221961
CDCA8	0.0529634799619076	0.175770861685177	0.763169606838546	10.2097107789675	0.137038069534654	0.321022418913474	0.426880060272643	0.669466689579322	0.827157052788167	0.368257648249031	0.478042371236619
YRDC	-0.63245834806103	0.172670250517884	0.000249463418331199	9.84804968511088	-0.948065155926453	0.318767606529332	-2.97415777672257	0.00293793968294892	0.0235107671605264	-1.87162548246838	-1.88395080751252
C1orf122	-0.212340529417915	0.061046470075462	0.000504524888848445	263.124527185321	-0.313773747183343	0.101467347642538	-3.09236177424037	0.0019857068691044	0.0176428695246728	-0.498726668307741	-0.503260062487997
MTF1	0.237671366299857	0.0602190392795093	7.9208912347666e-05	94.7667357588901	0.312006006954613	0.113625915147126	2.74590533814947	0.00603441724407892	0.0390027207225669	0.97186270108519	0.858902979691758
INPP5B	0.245466182811788	0.0603292865091266	4.72613274564455e-05	159.260489755377	0.388502830084805	0.109356549115934	3.55262518089278	0.000381407497277364	0.00511840221331613	0.997335303938347	1.02541706811197
SF3A3	-0.175849734161374	0.117515858666641	0.134551658548136	34.822268807629	-0.298023405309504	0.210852121104177	-1.41342379554369	0.157531153098557	0.360087069250128	-0.379478763762082	-0.468975582268922
UTP11	0.178329722397873	0.205014012689339	0.384386959137382	12.8936714579001	0.240711869744426	0.364886909833471	0.659688970081944	0.509453446312601	0.717004459755568	0.777940736988294	0.7037138125932
RRAGC	0.000853354343797143	0.0580198624528391	0.988265161629177	67.7058513823526	-0.0149249082538372	0.111292355732503	-0.134105421307731	0.893319212786167	0.950080907457748	0.197967490364441	0.147257696989342
RRAGC-DT	0.0516093008416273	0.0657470454913976	0.432472562344404	335.045141788845	0.108093882174331	0.112920799017013	0.957253961318897	0.338439086662565	0.571868155814354	0.363832339857213	0.415038251899984
MYCBP	-0.0586893124647875	0.116287231751779	0.613774716306927	29.0015978423743	-0.027634404985486	0.221490619074821	-0.124765577435814	0.900709139628356	0.954029473279908	0.00338860552330402	0.119592361672757
GJA9	-0.216221740963615	0.0460620998059353	2.67736445043607e-06	48.4977783280123	-0.361812537287368	0.11857913558007	-3.05123271069095	0.00227903863049868	0.0195397813052405	-0.511410040666969	-0.607828265658576
RHBDL2	-0.0207887245197477	0.0339287357210311	0.540063258538233	309.457116448497	0.0118057297174063	0.0685274104080962	0.172277482063024	0.86321938637934	0.937358268886054	0.127243557483669	0.205443483438239
AKIRIN1	-0.0172538958521662	0.08774301651246	0.844108293255638	226.486173632533	-0.0135571751930901	0.139852161528122	-0.0969393325419858	0.922774573030824	0.965652771971268	0.138794988702791	0.150234903290117
NDUFS5	-0.325555273882775	0.207128765800912	0.11600782876846	27.3247514676697	-0.502368295495176	0.332918785291505	-1.50898152249144	0.131303504802025	0.319133512938338	-0.868699998463831	-0.913782330056163
MACF1	0.0992992690529052	0.0302083491261427	0.00101208167841559	1996.11233381042	0.176574605462234	0.050062344033547	3.52709424360775	0.000420147185670938	0.0055052013055792	0.519677909597831	0.564103333899994
ENSG00000287422	-0.00944919046094616	0.0940678233677824	0.919986421280728	53.2052588492144	-0.0226668925942237	0.16721322528562	-0.135556817084929	0.892171645217928	0.949794877453178	0.164299907325587	0.130405370157298
ENSG00000226438	-0.112384851578635	0.106805159541635	0.292688633674574	8.87983674093115	-0.145675047008024	0.232083626064511	-0.627683432382822	0.530211340733892	0.732380643755917	-0.172082509254003	-0.137352032860698
BMP8A	0.20084444758589	0.139105928691138	0.148788551454375	41.2174135983824	0.344044043129304	0.236865780249361	1.45248521237264	0.146366737979827	0.343814964837076	0.851516382057611	0.928641619417007
PPIEL	-0.169091377514522	0.0707173420611549	0.0167985327445629	81.1991794861779	-0.211097798747861	0.12992664095316	-1.6247460659278	0.10421667738745	0.274759586492241	-0.357393197727047	-0.279760690137363
PABPC4	-0.377350647073387	0.0993573059794966	0.000145918078598673	112.872686618617	-0.551835715861382	0.163908741461414	-3.36672535547037	0.000760664032003466	0.00850046851904422	-1.03796158004127	-1.02146029721513
PPIE	-0.305259649586977	0.212481285474072	0.150819595032158	47.3298954837249	-0.466996428385257	0.335501277310108	-1.39193636498023	0.163941668637312	0.369309780669925	-0.802376130986978	-0.836786790025632
BMP8B	-0.182223592648307	0.0905823181898537	0.0442525683847274	29.2693782631627	-0.273564594973446	0.180624042348903	-1.51455250040864	0.129885768893812	0.316825534804538	-0.400307832109148	-0.415734985597083
TRIT1	0.111564072704453	0.0483476067253255	0.0210246932136498	141.433781479602	0.182083647110404	0.0886468952236049	2.05403298842122	0.039972498989516	0.146724181350312	0.559757938679928	0.576095113565833
CAP1	-0.147826153702641	0.0821306944830621	0.0718781281837247	116.88843982652	-0.249179042260851	0.136390604122877	-1.82695167209876	0.0677070360591651	0.208737726176616	-0.287900785697286	-0.36265385210151
PPT1	-0.268235110374555	0.0847050408932175	0.00154181429018679	37.5576831495404	-0.421077878964287	0.160614582664334	-2.62166655094009	0.00875009962290682	0.0505978132127172	-0.681384009910679	-0.736833810469887
RLF	0.122816527053099	0.0405389090473666	0.00244880857294733	396.533438379694	0.211905587705329	0.0708157294357812	2.99235197312334	0.0027683688517287	0.0224726412669741	0.596529721608699	0.641009877995127
ZMPSTE24-DT	-0.483954995559461	0.132115860342724	0.000249170982443621	23.4312940129481	-0.737162112602466	0.230825032107041	-3.19359692436053	0.00140512159308083	0.0135641305857362	-1.38633286334842	-1.42486863171583
ZMPSTE24	-0.254761220284408	0.0517066460792601	8.34804829747296e-07	74.1521699166009	-0.361478559315252	0.100576250577824	-3.59407471682936	0.000325546414183971	0.00451173940683171	-0.637352819358848	-0.607101280728958
COL9A2	-0.00113890352239125	0.0777576609936251	0.988313935435022	418.015759193842	0.0217343275634016	0.123514929764989	0.175965185785681	0.860321293347691	0.935150646665515	0.191457010826043	0.227055510604428
SMAP2	-0.200534373692937	0.194321931859703	0.30208624465369	41.2904679747446	-0.364287736740317	0.309375506500539	-1.1774937869546	0.238998475921023	0.465166376687464	-0.46014545019381	-0.613216144052749
ZFP69	0.15216210604563	0.0942336086447085	0.106368554457461	14.6608857178945	0.156512348052	0.202922681914313	0.771290555474175	0.440534729173475	0.662428876319161	0.692427845448878	0.520432912467834
EXO5-DT	0.0692193227660504	0.0630399171577439	0.272194142702318	97.6552877367463	0.115475638951109	0.119192331541636	0.968817686989972	0.332636160245628	0.56595325526122	0.421379954227555	0.431106455131549
ZNF684	-0.105686306504862	0.0715865893554557	0.139852036992563	58.0303780973474	-0.167859162429778	0.137144100173762	-1.22396196567771	0.220966575851511	0.443368665420851	-0.150192400859918	-0.18564119841958
NFYC-AS1	0.239452058241837	0.129163238135985	0.0637575326305272	9.41832174873153	0.390571338233479	0.27813672595048	1.40424223697455	0.160246728436184	0.364112902657939	0.977681806457643	1.02991968318371
NFYC	-0.0548137668298062	0.0546919567399956	0.316233872297211	174.000535437925	-0.0726571712548865	0.0957493796066038	-0.758826548573015	0.447956322082486	0.667918322994714	0.0160534623096122	0.0215892737439099
CITED4	-0.341954120918399	0.24546116247547	0.163586873434655	16.8020199490695	-0.58471819002134	0.407798029640495	-1.43384260717692	0.151617183079505	0.351712821693014	-0.922289626538938	-1.09303706322577
CTPS1	0.252587653539126	0.101525432746335	0.0128490857841014	32.7804409867428	0.36078578108099	0.189053145731749	1.90838285014794	0.0563417517858621	0.185169800903522	1.02060748684223	0.965084116236131
SLFNL1-AS1	0.211636153713536	0.168194281031194	0.208289106316405	12.4172911874652	0.357302276479096	0.303081064613033	1.17890003103721	0.238437985384051	0.464556555482413	0.886782490487067	0.957501414503475
SLFNL1	0.282139524266282	0.148746132957811	0.0578562395358076	7.68724081470892	0.36322638545179	0.306512327216139	1.18503026860534	0.236005479471925	0.461689500785675	1.11717974937701	0.970396689953167
SCMH1	0.267116218535167	0.15981536083221	0.0946416776631678	176.93779829793	0.377186323518768	0.24570021600809	1.53514852223959	0.124747349763767	0.308880057479592	1.06808523896172	1.00078391737658
FOXO6	-0.207920343920296	0.142025261824054	0.143202873895614	11.5883185345442	-0.264735076893464	0.293118267628185	-0.903168127444298	0.366436670894968	0.598757120855874	-0.484281988366168	-0.396515374976447
HIVEP3	0.143464404638293	0.141997595096912	0.312337299065837	207.022661375257	0.232715216405885	0.22501131362756	1.03423784632926	0.30102498523973	0.532800669740726	0.664004714083911	0.68630713625563
FOXJ3	-0.0216294389056083	0.0269606450681189	0.422402751494762	574.751295726182	-0.0182263984114337	0.0511971864047527	-0.356003907467495	0.721837638908426	0.860284878186168	0.124496195357674	0.140071194314782
PPCS	0.0977268431475279	0.139484589173603	0.483535045754837	22.1381910783682	0.166826360336079	0.249318993523638	0.669128163796562	0.503413725627156	0.712817255157711	0.514539394721647	0.542883888641254
CCDC30	0.0939667773851898	0.0814343607519777	0.248542838247708	137.59698908442	0.151653338648146	0.14443252614426	1.04999436551206	0.293720703295754	0.525603833755419	0.502251913455194	0.509856087334442
PPIH	0.0183918395268328	0.105441494047007	0.861529926103782	38.9299631539172	0.0300548336601331	0.185055343992642	0.16240997429033	0.870983016769404	0.939983112102736	0.255281330533686	0.245167131861354
YBX1	0.0104851919141858	0.0551698991909508	0.849267783053375	136.186182764064	-0.010609360966458	0.102163025875832	-0.10384736430333	0.917290478358843	0.96333323229201	0.229443275945932	0.156651543598753
P3H1	-0.0796235994484284	0.0877544165985787	0.364223972887202	28.9836059386886	-0.121353321562374	0.173461701394926	-0.699597205530026	0.484178888220646	0.696933925654485	-0.0650223413581327	-0.0844098350586205
C1orf50	0.126831738839674	0.0548439351297998	0.0207449882617167	34.6596972531355	0.212304005255993	0.129186966134906	1.64338564181691	0.100303168936699	0.268940204102285	0.609650992013741	0.64187713146455
TMEM269	0.184323908625453	0.156550140063102	0.239031369833782	9.51512335596741	0.312151322597443	0.275093958509689	1.13470802589963	0.256497673411482	0.484265183880719	0.797529078159542	0.859219294811901
SVBP	0.157219531693228	0.291249218194622	0.589327380356867	14.4563375683813	0.138271158194161	0.464130417687544	0.297914450173455	0.765768458812872	0.885816697674386	0.708954956097785	0.480726490990582
ERMAP	-0.180816338813316	0.105490913538385	0.0865201728195831	23.8856321521413	-0.245340675140188	0.196497980349639	-1.24856588705716	0.211823895832699	0.43280343311951	-0.395709081388405	-0.354298705103686
ZNF691	-0.194648685878618	0.0760967412691122	0.0105303061583975	19.3203942046502	-0.365446795698493	0.184420296805512	-1.98159748156077	0.0475243092789838	0.165321893260118	-0.440911669901187	-0.615739120013692
SLC2A1	-0.127365853268442	0.0816830022892358	0.118932494045285	54.6053029735937	-0.228295097336183	0.15535118160779	-1.46954207218425	0.141685819126117	0.336435739649274	-0.221038774716161	-0.317194826360916
SLC2A1-DT	0.119645551039204	0.252619442252693	0.635771106156582	17.2115282897684	0.292205832249455	0.419667711465762	0.696279042361577	0.4862540953435	0.699016148939963	0.58616732083439	0.81580304551568
EBNA1BP2	-0.108170196404331	0.187875595965757	0.564781216129153	14.6399122105406	-0.223927807243612	0.34726507829448	-0.644832496096028	0.519035740694848	0.7241323431583	-0.158309479798629	-0.307688348851472
TMEM125	-0.28742382559929	0.086875699146524	0.000938142481341766	248.80248078715	-0.430809660664169	0.145944935147814	-2.95186441535531	0.00315861590618408	0.0247873959679491	-0.744090620314376	-0.758017419045402
TIE1	-0.232757979138009	0.095177952887459	0.0144650203802855	11.5912257619525	-0.359424956048316	0.220169872685206	-1.63248927596109	0.10257645579356	0.272612535249756	-0.565448647869178	-0.602631109786191
CDC20-DT	0.220475870586943	0.0777700684003237	0.00458298788826216	41.7669602608763	0.367293181787416	0.139321174073361	2.63630553094545	0.00838142268885412	0.049240858297018	0.915669712772027	0.979249069135828
ELOVL1	-0.452265594851718	0.0821646794504417	3.70470297758904e-08	312.607194308779	-0.668611227419202	0.140513894414983	-4.75832820806017	1.95202922239733e-06	8.61283097718985e-05	-1.28277538798677	-1.27565082515067
ENSG00000288772	0.501475651543671	0.0815737610087137	7.8707888058081e-10	41.6021961139687	0.818883833678851	0.167101658071992	4.90051291607204	9.55867730405925e-07	4.75077248997152e-05	1.83394608415015	1.96224682854363
MED8	-0.284448775579907	0.0906486027373624	0.00170146750040262	38.1004194287945	-0.427291913067092	0.162796916257085	-2.6246929173543	0.00867271462715078	0.0503817528631437	-0.734368484136311	-0.750360179039203
SZT2	0.222024224967738	0.0408886993386436	5.63649609072646e-08	153.999553864698	0.332818165771377	0.0773781409172008	4.30119103181235	1.6988252329177e-05	0.000468875764285285	0.920729564553985	0.904205745370434
HYI	-0.388413921945873	0.0886390185925074	1.17608560040629e-05	35.2266286281714	-0.529885620304391	0.172565714609139	-3.07063092749669	0.00213607010783096	0.0185999363444293	-1.07411514525359	-0.973680533260906
PTPRF	0.0454520617040646	0.0455160325970908	0.317991145433922	393.313773349573	0.0686288186870009	0.0790111589050392	0.868596532921173	0.385067851519444	0.614932927478792	0.343711159713592	0.329132866523986
KDM4A	0.140366815860911	0.0734262188876104	0.0559183318213844	86.5694418413788	0.225931604872669	0.133470282025452	1.69274838896037	0.0905033703708507	0.251349431029934	0.653882134725197	0.671540942779492
KDM4A-AS1	0.083665697210578	0.22858409187605	0.714352280447943	16.9431869925288	0.221341504887929	0.407028673964625	0.543798309666916	0.586580272149474	0.771012188704324	0.468589116666487	0.661549464918826
ST3GAL3	0.182715327471903	0.0498793230002251	0.000249134783548937	306.758365047799	0.285878465632086	0.0912892541553955	3.13156754622461	0.00173875783675977	0.0160192945017385	0.79227241190977	0.802029980945422
LINC02918	-0.0604354444263759	0.134440866550164	0.65304807522732	11.4057984377342	-0.0743093804793855	0.259006093530822	-0.286902054953169	0.774187316983698	0.889684432664115	-0.00231756163517395	0.0179928353345828
ENSG00000288573	0.440594125007407	0.0757248706266129	5.94298371957424e-09	18.8886576557631	0.724795368925197	0.193266197025157	3.75024386096267	0.000176662680365101	0.00284326090533013	1.63499195300693	1.75744021961233
IPO13	-0.260415979442347	0.0513970723674605	4.04670843647972e-07	362.12622565365	-0.386918569689507	0.0929559904510946	-4.16238445539527	3.14941514178312e-05	0.000776696068806285	-0.655831950206889	-0.662477699821036
DPH2	-0.363023891372778	0.170570115182537	0.0333124536034621	10.9664312122714	-0.578707366522478	0.321714407866779	-1.7988232804361	0.0720466394892944	0.217903708896043	-0.991143318498211	-1.07995303235217
ATP6V0B	-0.541117719257021	0.102143234453502	1.1731125386885e-07	144.378194885359	-0.844366259114252	0.160809709489529	-5.25071689884019	1.51508383717824e-07	1.0979702534009e-05	-1.57313435592029	-1.65822473724842
B4GALT2	-0.437983095116073	0.0872621148144432	5.18961195057357e-07	53.0532367403421	-0.705426820332006	0.174211181133059	-4.04926260039081	5.13792674131521e-05	0.00112449507646095	-1.23610175006861	-1.35578898831454
SLC6A9	-0.206605495112182	0.0851069880214195	0.0151992088513443	123.706429232713	-0.332189185379968	0.159131962004995	-2.08750763325309	0.0368422717763872	0.139171452869981	-0.47998520710778	-0.54334577819087
DMAP1	-0.388844467833719	0.174268840856828	0.0256618702204787	40.8956350010959	-0.630198160472097	0.274157643687166	-2.29867076473418	0.0215236418488201	0.0956835784999639	-1.07552212185071	-1.19203536813704
ERI3	0.205702736181499	0.0411372602586859	5.72116400649675e-07	391.565250498071	0.32332814116471	0.0797533917048261	4.0540989449248	5.03279126504009e-05	0.00110841032750594	0.867392734727688	0.883548380374044
RNF220	0.10938733083429	0.0332071918052097	0.000987424390917251	11665.2914113178	0.20808455214688	0.0629566644013396	3.30520293801417	0.000949076530852266	0.0100823974621327	0.552644585711627	0.632692457391222
TMEM53	0.34191196227691	0.115872125152235	0.0031698311368101	27.6888970211061	0.514911414726782	0.225120352965881	2.28727171018971	0.0221799686563673	0.0977304868921185	1.31250950122929	1.3005763411229
ARMH1	0.42487271864739	0.220745018020528	0.0542641885922261	11.3336568139958	0.600794178777546	0.489414399558307	1.22757765059581	0.219605555859099	0.441662522574301	1.58361612653445	1.48752123088103
ENSG00000225721	-0.04138383911831	0.112547015361765	0.713094942371415	11.89813659781	-0.114756040081694	0.247770633769621	-0.463154322753175	0.643253754435112	0.810675964493566	0.0599409886443121	-0.0700492346198621
RPS8	0.207328921860789	0.111981729364013	0.064104393558603	106.639230560175	0.226197330192656	0.197712829740423	1.14407006611372	0.252594580567987	0.481153729681047	0.872706930630908	0.672119359079899
EIF2B3	0.0906935825083506	0.0519999492229226	0.0811400747118509	168.430512564529	0.137152421788935	0.091167248396419	1.50440453344122	0.132477237704745	0.320256192229957	0.491555472681882	0.478291286951041
HECTD3	-0.10361255224699	0.160403687195702	0.518312582853729	17.0969169863457	-0.191213170992876	0.29801556169971	-0.641621430445798	0.521119014898978	0.725940277198189	-0.143415600078916	-0.236476923195021
UROD	-1.27304744383275	0.356130250740792	0.000350672464246031	9.57944497063746	-1.85265513519365	0.530874568638122	-3.48981707665212	0.00048335127647669	0.00613506140749083	-3.96500017623809	-3.85301265385068
ZSWIM5	0.00233653306976189	0.0571953398707714	0.967414036617288	385.577034443516	0.0100221982436451	0.100169047424264	0.100052845677929	0.920302371103863	0.96458768061234	0.202814355276388	0.201561189960291
MUTYH	-0.171161746264952	0.0495843203489778	0.000556586141198247	65.5403926691668	-0.274262421030177	0.105754200233946	-2.5933950653824	0.00950335348442936	0.0536505959038665	-0.364158935042168	-0.417253975078707
TOE1	-0.109661890610115	0.113736234154378	0.334957063143297	7.31073772510472	-0.115688665422712	0.241907974067665	-0.478234195745661	0.632483526347914	0.802325083491604	-0.163184172361842	-0.0720793223038031
TESK2	-0.0237534808296014	0.0542059444502025	0.66123547878392	1000.47164131005	0.0245333120696612	0.0962797115807071	0.254812895332534	0.798867614934795	0.904376882257125	0.117555060015936	0.233148186541688
CCDC163	-0.766956918654903	0.170158450818484	6.56546191307277e-06	10.8846965008876	-1.09850165593846	0.29024710093042	-3.78471189692191	0.000153886744369013	0.0025757662554256	-2.31115201498018	-2.21141272866961
MMACHC	0.28028310626952	0.0777031796848848	0.0003096388591958	42.1838441207915	0.405425756258559	0.151391544940501	2.67799470847528	0.00740643884068925	0.045212388066551	1.11111317958815	1.06225396551397
PRDX1	-0.173694082691206	0.0855702704616988	0.0423726571634966	300.298037993325	-0.293185734760644	0.136189972853248	-2.15277034438187	0.0313367319052203	0.124905778047482	-0.372434331900811	-0.458445206384558
AKR1A1	0.389809762662389	0.112071705299341	0.000504760243429065	59.0838402845456	0.551348400727893	0.181693019932655	3.03450512811252	0.00240930659469058	0.0202157342473002	1.46903424365158	1.37989037352956
NASP	0.195307637668179	0.0477983300309906	4.38728996737315e-05	871.690362966979	0.326056910897464	0.0795364505245128	4.09946519799717	4.14105931961935e-05	0.000947404259155241	0.83342269635104	0.889488216643911
GPBP1L1	0.00749056178124773	0.0405626569515542	0.853490664114497	418.47925934535	0.0331023773795595	0.071778743870458	0.461172425074764	0.644674903628891	0.811434422357186	0.219657154110778	0.251800857859326
TMEM69	-0.12060503563738	0.0756052236401326	0.110668752098528	41.9580975886061	-0.154039816048039	0.156100849349274	-0.986796783554818	0.323742271860881	0.556752585255116	-0.198945166455457	-0.155560003264557
MAST2	-0.00523495169820236	0.0564001690458244	0.926048139432831	140.656371465278	0.0175130898883101	0.0993166237770269	0.176335936747389	0.860030030910533	0.935046821287178	0.178071575993789	0.217866951985769
POMGNT1	-0.0614763558708228	0.0532757787584042	0.248530127010163	123.198191732883	-0.0833566532194848	0.100317937510288	-0.830924710856785	0.406016163001162	0.632729657190182	-0.00571914572494882	-0.00170077168544676
LURAP1	0.226742707777691	0.0821518510196647	0.00577936109648906	101.10053028537	0.370533229149535	0.143777926399454	2.57712180463706	0.00996268369555331	0.0554898810213472	0.936149047296577	0.986301826503587
LRRC41	0.132142680211515	0.0603966983509746	0.028675989951134	102.737033371941	0.214435191374831	0.110499981572878	1.94059029080837	0.052307992704019	0.176427270243509	0.627006564160207	0.646516180503595
UQCRH	0.0762778204191423	0.493282591807695	0.877110567312965	9.38801049300088	0.069962431118494	0.714986828110557	0.0978513566513924	0.922050326307845	0.965124969890689	0.444446348052468	0.33203580091066
NSUN4	-0.103434082091084	0.0622168741394177	0.0964173006167842	69.1520722473478	-0.139364430835111	0.116315420981732	-1.19815953601714	0.230854914822459	0.4557072906617	-0.142832379242919	-0.1236154297391
FAAH	-0.23288237564958	0.0510995580475191	5.17847061215008e-06	188.484778036097	-0.327362244292897	0.0897956353020336	-3.64563648546827	0.000266730802048764	0.00390597818886749	-0.565855161984129	-0.53283875761037
ENSG00000291138	-0.365415938260542	0.160814532932493	0.0230694946367213	14.9673645603363	-0.548054488123905	0.283368419758349	-1.93407045355045	0.0531044661038841	0.178510270614041	-0.998960264578322	-1.0132295280923
ATPAF1	0.325823130578003	0.0826903278108944	8.13862075509018e-05	119.593049343615	0.503812281569979	0.145919262376134	3.45267837409504	0.000555050366473557	0.00676702382884867	1.25993296916978	1.27641635690088
EFCAB14	-0.122833407255689	0.0267453306623308	4.37537873556545e-06	213.89893627067	-0.216796854740589	0.0667055184061918	-3.2500587645604	0.00115381163531826	0.0116749177327211	-0.20622723976091	-0.292166082605358
STIL	-0.571333339353043	0.230945843410653	0.0133652902891932	8.33599918359382	-0.872290365093195	0.412698421254265	-2.11362661006104	0.0345471712305278	0.132783971911824	-1.67187567837345	-1.71900839938979
CMPK1	-0.163293541935976	0.114125876055138	0.152481920194408	59.7463026157126	-0.259607039055481	0.189262930849532	-1.371673987559	0.170164949692087	0.377846581206052	-0.338446508876301	-0.385352943504974
SLC5A9	0.00613961448210273	0.180125310002218	0.972809178152037	9.3173887424062	0.133789619848867	0.383929029414595	0.348474873215149	0.727483580951613	0.863395883998566	0.215242406954897	0.470971324151603
SPATA6	0.122920096790877	0.050479258214871	0.0148892600141698	1303.86349059999	0.215050930493233	0.0866989206327231	2.48043376923041	0.0131222639347511	0.0677365729254243	0.596868176118049	0.647856487640677
FAF1	0.0372663833982752	0.0230994422126056	0.106678845719866	1866.83377814573	0.0934861201655621	0.0489644134362363	1.90926662048763	0.0562277059963128	0.184888669755176	0.316961263516817	0.383240876855927
FAF1-AS1	0.506130703848539	0.135001966124813	0.000177497399925141	8.83120672821588	0.786328466639528	0.356645842374379	2.20478798071646	0.0274689758585792	0.113588637181221	1.84915828298011	1.89138209137
CDKN2C	-0.287106519551577	0.124021834196967	0.0206147089463972	20.8933022918379	-0.396746054410003	0.227095605308506	-1.74704417494574	0.0806296757245093	0.234145545891725	-0.743053699057292	-0.683869629482112
RNF11	-0.100303751976263	0.173112397618899	0.562309839481875	63.4766147074082	-0.187382263402505	0.266483005903545	-0.703167779000247	0.481951196612468	0.695205284430418	-0.132602804795327	-0.228138013693551
EPS15	-0.0627048549796896	0.0330249049741372	0.0576020676734032	1621.45780975983	-0.0616886486289793	0.0611356653752568	-1.00904518255143	0.312952965756745	0.54552709355061	-0.00973374566552729	0.0454649521268022
EPS15-AS1	0.247114861929091	0.0799931883025361	0.00200697088928076	53.2617388182893	0.421736131753622	0.143140001723218	2.94631917476927	0.00321580382051273	0.025175260808504	1.00272300592249	1.09775749619954
OSBPL9	0.04256917686506	0.0350615522709029	0.224699235551534	1359.74845131773	0.109470331674601	0.0667535052348621	1.63991885204299	0.101022040531944	0.27014180782939	0.334290209205912	0.41803443166818
NRDC	0.224725641397996	0.0401910143693518	2.25194241683138e-08	655.229460955154	0.348038013353249	0.0660763168356975	5.26721267195726	1.38510711498833e-07	1.02088690316072e-05	0.929557496265223	0.937335474714577
TXNDC12	0.255479497524916	0.0971092225504523	0.00851723945619966	47.7721181835181	0.382728064924228	0.167773544955315	2.28121820413441	0.0225355380646981	0.0987604728970487	1.030057714856	1.01284687608037
BTF3L4	-0.0709407230174335	0.0531520191873082	0.181982420130392	147.819966704446	-0.0980138706913026	0.0932625975826632	-1.05094510802606	0.293283801437023	0.525335193626217	-0.0366476563849566	-0.0336057986686305
ZFYVE9	0.0209999400672601	0.116368807924421	0.856791285625124	65.5296111845424	-0.029033541799494	0.194962510353249	-0.148918588229546	0.881617873478894	0.945308898559118	0.263804316182639	0.116546797404511
CC2D1B	-0.120942984488654	0.0649294378465117	0.0625068261174331	37.3218396119351	-0.225587529024382	0.147206181214093	-1.53245962339239	0.12540905396241	0.310052946812073	-0.200049546123665	-0.311301140181194
PRPF38A	-0.17478257333416	0.0798976503048211	0.0287001447669202	53.4195361541358	-0.264636226706084	0.155057896493596	-1.70669300106889	0.0878791287790501	0.247013663818383	-0.375991399577118	-0.396300203310903
TUT4	0.0491127178411163	0.0301333782846544	0.103134387222773	690.116256753436	0.0959678054995677	0.0589853767554704	1.62697622323261	0.103742147710634	0.273803283845848	0.355673781260662	0.388642873360207
COA7	-0.55581475581089	0.280543141268882	0.047567776642277	6.48342543283677	-0.890977974619461	0.468440929069851	-1.90200710341133	0.0571702259480075	0.187181264764653	-1.62116265455721	-1.75968656271329
ZYG11B	-0.0817276394498022	0.0717983483514743	0.254997678602892	136.194236448824	-0.133968906200483	0.116114496639322	-1.15376555105449	0.248596301072611	0.476405852786808	-0.0718981126171626	-0.111870747681456
SCP2	-0.252056863062377	0.109864192508926	0.021775651926665	84.1468009152158	-0.384610860812139	0.181787557647714	-2.115716090743	0.034368961226038	0.132295004458209	-0.628515277463614	-0.657454405724231
CPT2	0.0778899208106689	0.0758854416852864	0.304696226740656	25.5560759475553	0.150425183652018	0.162226560060094	0.927253734507443	0.353794809468439	0.585944723246095	0.449714514784799	0.507182706908292
ENSG00000236723	0.0653368173516048	0.138598405093638	0.637347238487556	19.1325288208459	0.114147468116317	0.232116307423136	0.491768412928575	0.622883068760682	0.795514341632723	0.408692353647603	0.428215365714079
CZIB	-0.307260175817666	0.0879826848567705	0.000478915824825746	81.302950404061	-0.45860531281351	0.147164102989805	-3.11628517754279	0.00183145065461254	0.0165212641805521	-0.808913630630962	-0.818521469936715
MAGOH	0.081254961636555	0.105179080643321	0.439795145657871	55.1728690157222	0.115585776955753	0.172245649976189	0.671051936415992	0.502187444164907	0.71172025846249	0.460711098015622	0.431346197498529
NDC1	0.155265656804209	0.0539309086231216	0.00398971856336112	94.1889746374234	0.234417751054962	0.0989765632606684	2.36841675778932	0.0178643999174128	0.0838877846596475	0.702569907906267	0.69001312028862
YIPF1	-0.198096167984788	0.0983570526804597	0.0440041283836987	52.0474960180535	-0.277749289107854	0.17366102011474	-1.5993761232333	0.109737054353085	0.284645266631589	-0.452177662166612	-0.424843998240947
IFT25	-0.123738890600145	0.0758106171701934	0.102635135023811	78.9524661965943	-0.150011201031894	0.132163958308424	-1.13503865162559	0.256359124017196	0.484164977108187	-0.20918625971836	-0.146790735083738
LRRC42	-0.301270784939022	0.215336437081326	0.161791942886023	17.8994402959849	-0.47297106599839	0.352307937509528	-1.34249335777625	0.179436082611825	0.390237493721143	-0.789340960132496	-0.849792053448125
TMEM59	0.0453341814233576	0.052600985924507	0.388769839290812	548.531534825836	0.0772914925902932	0.0886660567909303	0.871714558960734	0.383364115780009	0.613269121950706	0.343325939924252	0.347989299892903
TCEANC2	0.106677263248559	0.0417202671790928	0.0105589838909713	67.8328628687164	0.157379746015374	0.0955453012490052	1.64717410440958	0.0995222648725393	0.267454489315637	0.54378838297602	0.522321016774113
CYB5RL	0.355447529177343	0.0947396837684428	0.000175545964859676	12.1999291469973	0.419565912055091	0.214004070760085	1.96055108000939	0.0499314138007223	0.171216045419765	1.35674224481206	1.09303348100538
MRPL37	-0.187772812242762	0.188166473411596	0.318324015922025	16.6472854033158	-0.282479914414122	0.338357034811514	-0.834857518394676	0.403797936057801	0.630408812918739	-0.418442071274129	-0.435141363913115
SSBP3	0.116608136692271	0.101646135661346	0.251300232323002	258.49577954147	0.191837088969557	0.166403006856358	1.15284628922093	0.248973481016918	0.476989890986158	0.576241384894593	0.5973258707879
TTC4	0.335751381590958	0.130342156283176	0.00999728549391199	42.7282597348015	0.485603225058585	0.221889571438281	2.18849052666568	0.0286338905719596	0.11721010681586	1.29237740127313	1.23677988152952
DHCR24	-0.580161391210704	0.10164476324163	1.14489364878754e-08	262.529771917589	-0.867648781106794	0.166639116520331	-5.20675336754403	1.92173239286335e-07	1.259963757308e-05	-1.70072478067022	-1.70890485397842
ENSG00000287724	-0.340933894566998	0.204809180418078	0.0959842681619605	7.4828174521413	-0.331475094249499	0.401738068215948	-0.825102524442168	0.409313386636068	0.635273181555765	-0.91895563905767	-0.54179138378894
USP24	-0.0931981322992395	0.0344690744190498	0.00685476526268161	402.081593540879	-0.112863958026524	0.0641592312369316	-1.75912266794052	0.078556675500202	0.230499252338525	-0.109382421380101	-0.0659306541907556
ENSG00000260971	0.157073572296415	0.103409806294937	0.128776915005936	170.534357342813	0.290978962406179	0.180523813470625	1.61185916036239	0.106992590934123	0.28004598256607	0.708477976845995	0.813132462539761
PLPP3	0.0442386354572329	0.0461007016321945	0.337252176826681	432.660578771627	0.0989598515943445	0.078597700960756	1.25906801833498	0.208005764907613	0.427682799553266	0.339745816227978	0.395155795173118
PRKAA2	-0.354123868686358	0.426862070186491	0.406766175530725	10.3832199648646	-0.273837176522101	0.668798834553303	-0.409446252556645	0.682212202455164	0.836214371184767	-0.962059023450565	-0.416328326159962
DAB1	0.801857070290923	0.594714916564402	0.177560318298931	59.85009978888	1.00224867410432	0.853506673087014	1.17427163220567	0.240286242072784	0.466685601462518	2.81555951565356	2.36138535485603
MYSM1	-0.0202244432790185	0.062884841378531	0.747747571409018	298.227663416345	-0.000953976069758125	0.109720607351498	-0.00869459341126315	0.993062805558778	0.996047888703749	0.129087566501787	0.177668855803784
JUN	-0.660831512377148	0.298052447039204	0.0266118049090692	88.4350938246242	-0.951208430349241	0.486088144734897	-1.95686408041902	0.0503634506348315	0.172242204491177	-1.96434586212139	-1.89079291485434
LINC01135	0.0729016937128223	0.042342690382997	0.085122663089448	540.517664018881	0.143712003039404	0.0791748946272211	1.81512086269319	0.0695053377365288	0.212246525686971	0.433413537383944	0.492569823596691
LINC02777	-0.402959693909048	0.179454131273974	0.0247376809527717	10.60277451356	-0.514139657479112	0.354939067261438	-1.44852935306896	0.147469062914586	0.345588056971637	-1.12164912784874	-0.939405585114527
LINC01358	0.0477482729720728	0.0963729590567359	0.620280381318245	74.7399206738791	0.107052132653081	0.160443345031715	0.667227005469873	0.504627143744813	0.713463030916372	0.35121492553122	0.41277062868643
FGGY	-0.0492618475830998	0.0763820405474562	0.518965947049854	235.294869915463	-0.0632148565040503	0.127124666918723	-0.497266644123966	0.619001030492893	0.793691161397333	0.034196523641162	0.0421427865432107
CYP2J2	0.0564736880693441	0.0726286675852438	0.436824054608664	259.011040720503	0.119489940592737	0.12542810661967	0.952656815230906	0.340763980480561	0.573927597350537	0.379728622186108	0.439844566743869
NFIA	-0.0673660707116503	0.031927328383377	0.0348599535063418	3182.12307302029	-0.0685407218831937	0.0619459142493605	-1.10646073617198	0.268527149568806	0.49833107070194	-0.0249660858971899	0.0305497349318054
TM2D1	-0.0783684133960107	0.0297791382260404	0.00849701369601313	200.133687649414	-0.125030532593461	0.0705277479944195	-1.77278498390951	0.0762643425596129	0.226125954670468	-0.0609205314218607	-0.0924141863207392
PATJ	0.47905996417131	0.208600688724922	0.0216449868880487	53.5802288720593	0.641884779731241	0.332799541343501	1.9287429818562	0.0537627774385504	0.179850609292362	1.76069408376725	1.57696499704631
KANK4	0.0813415747362184	0.150193174702643	0.588108078320681	49.3723711422265	0.191231912923141	0.261020032050697	0.732633091110797	0.463782242680663	0.680203753170375	0.460994140097015	0.596008556766491
USP1	-0.0211981747561257	0.0757148445829421	0.779497585647308	57.1976004063678	-0.0676240231913376	0.136132932699606	-0.496749918262309	0.619365416042328	0.793835409238324	0.12590551915481	0.0325451543594939
DOCK7	-0.0608915889171198	0.202435552841278	0.763570871092386	28.7877504522119	-0.0941074150832277	0.347192901726281	-0.271052243912002	0.786350850849719	0.896946331018106	-0.00380819165046528	-0.0251024403863451
ATG4C	-0.0790777865044029	0.0333736344983536	0.0178136568148245	1788.84136329153	-0.0820500133179783	0.0628766990082578	-1.30493512878598	0.191914938173221	0.407152874399587	-0.0632386847019442	0.00114345037750794
ITGB3BP	0.257902553416282	0.103402645727502	0.012625627031186	220.722675599413	0.384221373352102	0.168445957070578	2.28097711594891	0.0225498010561425	0.0987896046269101	1.03797599494859	1.01609742795197
EFCAB7	0.521744571845436	0.296323450946602	0.0782846942831579	57.1921492104534	0.75737350548324	0.447910153592218	1.69090497147506	0.090854953650611	0.25198903920143	1.90018268591221	1.8283545202253
DLEU2L	0.309179917486716	0.348316362369613	0.374733840504348	10.7832899798012	0.402491135628229	0.573283561609576	0.702080371009029	0.482629042854547	0.695552043540627	1.20554477970748	1.05586604430204
PGM1	0.152526527694904	0.382782641704156	0.690285445901886	9.61857324370927	0.377413524354281	0.580773872698613	0.649845907496835	0.515791761834942	0.72206197731435	0.693618735308674	1.00127847569241
ROR1	0.158018272495668	0.255205270536065	0.535797080977742	614.92350051628	0.262517119904288	0.412689471684596	0.636112956389932	0.524702801307917	0.728300623052753	0.711565153170675	0.751178285032332
ROR1-AS1	0.00870555457525998	0.169277871284397	0.958984792614627	9.72783302276482	0.0475545367538275	0.340509455800934	0.139657022569231	0.888930984551149	0.948212542685429	0.223627616900242	0.283259525624055
JAK1	0.119512724760682	0.0679055619112516	0.0784104638098059	969.785221947344	0.18169738001636	0.108745946678522	1.67084278141878	0.0947527358156939	0.258873733993509	0.585733259168401	0.57525430854388
LINC01359	-0.0864979845187345	0.149281185815406	0.562299125105364	17.45055248477	-0.0825399795350963	0.260247152908088	-0.317159971253354	0.751122221428488	0.877448321627303	-0.0874870755167287	7.69187927746839e-05
ENSG00000229294	0.48211803180686	0.15042063016595	0.00135000377061729	217.018302767666	0.73400842089917	0.239391302561267	3.06614489768824	0.00216838204947488	0.0188274408638856	1.77068751238218	1.77749468577497
ENSG00000290094	0.346939905286643	0.0803680144978023	1.58242724643946e-05	92.6985212528946	0.544013456445982	0.14131528493721	3.84964341746685	0.000118289905980923	0.00212083942580448	1.32894026586104	1.36392406916896
LEPROT	-0.232453564978669	0.126310891044579	0.065719986062103	68.0550179473041	-0.339746866174429	0.204595743014852	-1.66057641849257	0.0967985483147328	0.262857602834146	-0.564453855885059	-0.55979692317396
LEPR	-0.0318359698472101	0.16334892913702	0.845474763696626	55.7892344871154	-0.000287759088683701	0.265166941431654	-0.00108519971279252	0.999134136073724	0.999581456048696	0.091142375061081	0.179119040383409
PDE4B	-0.0503411921968167	0.0402211482039318	0.210712000844735	16545.0962857537	-0.0317020142685932	0.0755537477665031	-0.419595522469215	0.674780959875929	0.831110768278632	0.030669344182246	0.110738212910613
PDE4B-AS1	0.792537121596291	0.196971410931753	5.73115814709214e-05	17.1307215366341	1.13967603595493	0.365094170271214	3.12159472474815	0.00179874370674276	0.0163627653323051	2.78510294860714	2.66052969766884
SGIP1	0.0929067777725832	0.0626154276120344	0.137870436947951	1455.50649770504	0.170489003604919	0.103587099495554	1.64585169808945	0.0997942955190167	0.267963486125582	0.498787951331763	0.550856529597617
ENSG00000248458	0.365442514283208	0.166637308846443	0.0283043976303774	17.5778596107854	0.55228526934764	0.295526050068433	1.86882093548014	0.0616477311650254	0.197160165766822	1.38940475658963	1.38192969774988
DNAI4	-0.207786131449452	0.108158324373874	0.0547154022045728	54.6690349304391	-0.328662560555726	0.193331261168565	-1.69999698222196	0.0891314931570225	0.249209926939955	-0.483843396776164	-0.535669214723532
MIER1	-0.0370108202117374	0.0190602047158389	0.0521631297186141	301.234764527186	-0.0436890919467485	0.0571378654187361	-0.764625903095469	0.444494340074746	0.664896284530628	0.0742315333551415	0.0846453997619765
SLC35D1	-0.0761929201388168	0.0239491846665386	0.00146544323669421	204.615901601087	-0.0460005209382842	0.0679928969749288	-0.676548918856129	0.49869219821124	0.708714251919018	-0.0538112587833839	0.0796140079247157
SERBP1	-0.0523283732971752	0.078221425108242	0.503509831811808	148.793224315331	-0.113568872721375	0.126534401670914	-0.897533565747129	0.369434270796383	0.601365955335389	0.0241754549560854	-0.0674650738309969
LRRC7	0.118070763663769	0.104025662003271	0.256368723802363	2196.65046279389	0.19834472701064	0.166490348184227	1.19132868165526	0.233524578472935	0.458981944234987	0.581021088933843	0.61149134030466
LRRC40	-0.022299590929162	0.073765783494502	0.762421367690929	83.2552302925677	-0.0508216000076687	0.142431295068254	-0.356814841733445	0.721230424594154	0.860066286802295	0.12230621226813	0.0691197474627607
SRSF11	-0.0625967019174923	0.0480672379544677	0.192822823962347	1092.64302007628	-0.0829006574132203	0.0752361180383811	-1.10187313719362	0.270516828563136	0.500305717154406	-0.00938031335618605	-0.000708185027640715
ANKRD13C	0.0241053532839916	0.0402450988368486	0.549197091814152	417.737384334558	0.0557343589037033	0.0731000523644499	0.762439384117433	0.44579780792098	0.666538631206887	0.273952464948381	0.301064913782567
HHLA3	0.00897278617897416	0.0855276954981544	0.916446522097362	41.7641874405945	0.0277677848315936	0.1532694263227	0.181169757712345	0.856234331621863	0.93360273596695	0.224500900383029	0.24018880942555
CTH	-0.254352837338799	0.303744690215018	0.402373253178855	14.5092005675685	-0.280568488140777	0.506969758339479	-0.553422533643323	0.57997411243901	0.766523095930599	-0.63601826881881	-0.430980676050997
ZRANB2	0.154371385103992	0.0734102689863291	0.0354781678823886	542.461927564906	0.236626369869389	0.114625898828832	2.06433600335589	0.0389858696481243	0.144605947272867	0.699647526368794	0.694820720571916
ZRANB2-DT	0.104283652784412	0.0776711045325854	0.179391403688912	203.861628879496	0.172714918120906	0.140195969080846	1.23195352372298	0.217966445831814	0.439592776015281	0.535966327300297	0.555701778215329
NEGR1	-0.170115853086774	0.171290301344216	0.320640017240709	642.11688125769	-0.25507163646467	0.271716622796168	-0.938741376364065	0.34786354423118	0.580309400175781	-0.360741071194597	-0.375480527931032
ENSG00000286863	-0.00444991348041709	0.454999255139801	0.992196776977337	26.3623958596849	-0.128401307781012	0.702783425088597	-0.182703950032437	0.855030316255151	0.932917256494392	0.18063699452745	-0.0997515048479312
LRRIQ3	0.220729587225571	0.18163243961874	0.22426914975249	11.4875359621584	0.311413839832692	0.382362165691657	0.814447316641212	0.415388741514536	0.640944414857001	0.916498830835696	0.857613982783595
FPGT	-0.0805494584524484	0.0391514162474434	0.0396493985043307	251.681088549162	-0.107051690403302	0.0722223318362772	-1.48225192515218	0.138273274902948	0.330091786951997	-0.0680479467295125	-0.0532788288556294
TNNI3K	0.0641372072723663	0.0661837521741742	0.33250635571712	305.831610911852	0.124592021564108	0.124311517408639	1.00225646151954	0.316219744627041	0.548895001145674	0.404772159877767	0.450950496731941
CRYZ	0.0307755987878621	0.150113461163681	0.837559949978677	38.2056736090132	0.0125648479455149	0.265457025302703	0.0473328891227765	0.962247915720128	0.984018917045448	0.295750093461261	0.207095890356388
TYW3	-0.137733942880456	0.103759764067562	0.184366101304513	71.5286293969134	-0.208873409994473	0.17168558649176	-1.21660422556496	0.223754834245978	0.447027215437984	-0.254920550974587	-0.274918762715981
ACADM	0.080510288725019	0.0849924992461917	0.343504546526569	85.5402118002447	0.104822060323231	0.15374722970468	0.681781782504794	0.495376945289433	0.705878872562133	0.458277588862197	0.407916329567574
RABGGTB	-0.112452861187484	0.101460560036624	0.267714734041167	34.8648246906354	-0.171209513785376	0.179635586910734	-0.953093519662422	0.340542689229401	0.573834599562431	-0.172304757173982	-0.192934059469708
MSH4	0.105520731622879	0.160154069539201	0.509979172362147	39.1578363200925	0.14562140194489	0.267942839738448	0.543479355847081	0.58679980093846	0.771066351071079	0.540008964853352	0.496726098395664
ST6GALNAC3	-0.00885235055375626	0.0490270437004914	0.85671251411629	2047.04639862929	0.0357011709288689	0.0881019359176063	0.405225725825786	0.685311596621737	0.838345853337138	0.16625031448392	0.257457769102805
PIGK	-0.0824836707499098	0.0453148124339211	0.0687230131085295	287.895052115625	-0.117315469825782	0.0847223208090788	-1.38470557351884	0.166142514149385	0.372614227791464	-0.074368739734904	-0.0756204608914048
ENSG00000289212	0.143099596723205	0.0687723431944556	0.037454739410663	31.6068418689867	0.287342832397033	0.166032856277456	1.73063837387015	0.0835162829671205	0.238707223467738	0.662812561949925	0.805217534192738
AK5	-0.150858304024409	0.0486174665043866	0.00191592203365343	2894.1735999743	-0.192291689593566	0.0881227698068561	-2.18208857954673	0.0291029959077103	0.118680937728644	-0.297809519381938	-0.238824583323764
ZZZ3	0.00427156245304106	0.0355027979782551	0.904232655727034	1176.61729849021	0.0417721490580717	0.0663163981530064	0.62989170433675	0.528765440813763	0.73153890584278	0.209137818428344	0.270672741276
USP33	0.113082928267611	0.0354362899202449	0.00141701990071895	595.256908026944	0.186077890846859	0.0623403768893271	2.98486952007369	0.00283699310497864	0.0229021550489202	0.564721391571014	0.584789564230432
MIGA1	0.140890661281568	0.0216938681684309	8.33138524556960e-11	631.86814101731	0.223950938713155	0.0409709142014454	5.46609571883201	4.60055975243258e-08	4.03232845328077e-06	0.655594003931665	0.667229537331255
NEXN	0.128171959340578	0.146791950517499	0.382579215930943	27.8886177583635	0.237174736078734	0.265368418324565	0.893756452166258	0.371452213751944	0.602988126240798	0.614030685173025	0.696014374056247
FUBP1	-0.04013293844073	0.0378992928484504	0.289628773033499	404.103045292617	-0.0232829425969028	0.0722153857073736	-0.322409724310668	0.747142318294458	0.875275910134174	0.0640287944470484	0.129064386304376
DNAJB4	-0.634542160578893	0.155838758690257	4.66539238610548e-05	104.836363087575	-0.957309146295764	0.253511254566975	-3.7761997901472	0.000159239279677058	0.00265167129136173	-1.87843515253652	-1.90407261867704
GIPC2	-0.26581936463617	0.176762898791781	0.132628037438049	99.6844696813056	-0.379179902067817	0.282418989589611	-1.34261475341588	0.179396750632457	0.390237493721143	-0.673489618593849	-0.645632592640313
LINC01725	0.0193153987163095	0.159643006808979	0.903698006606456	138.890736495897	0.0388606665175692	0.254064835285509	0.152955707049734	0.878433204836483	0.943683483132469	0.258299420364141	0.264335185788786
TTLL7	-0.0403073838281949	0.0433894269885607	0.352905734630696	7869.63720377298	-0.0375241188191723	0.0763663351996723	-0.491369904304813	0.623164846235215	0.795639211157796	0.0634587261115519	0.098064975091613
TTLL7-IT1	-0.192556817130681	0.0919977697029527	0.0363438325205538	130.641003135148	-0.255228879503581	0.158237279763218	-1.61295037354976	0.106755289897297	0.279650569577491	-0.434075672959429	-0.375822805952697
PRKACB-DT	-0.283528385154726	0.122872142581963	0.021026547059	56.7156210584288	-0.419025991483143	0.200741442856914	-2.08739154964538	0.0368527552118705	0.139171452869981	-0.731360749478981	-0.732367374355514
PRKACB	-0.0565743429026681	0.0424814074856737	0.182944454026132	1889.48418037191	-0.078435152801496	0.0722988296086874	-1.08487444715248	0.277977266823947	0.507928546257758	0.0103000933844896	0.00901208045962073
SAMD13	-0.089630708780284	0.0540591642259761	0.0973151720510817	78.6949317827294	-0.0705381030695187	0.111936009137356	-0.630164534300679	0.528586940619718	0.731395177996691	-0.0977244737724479	0.0262019451300964
RPF1	-0.332130190735913	0.127063095872929	0.00895153055948783	29.2247721598873	-0.510448705186256	0.22408195355165	-2.27795544039024	0.0227292326000624	0.0993743192746914	-0.890186103433223	-0.931371322627555
GNG5	-0.356401629842179	0.168398651129916	0.0343094272146875	17.4206492966602	-0.522474287787264	0.297515657913646	-1.7561236657296	0.0790672950275347	0.231390296952894	-0.969502496331265	-0.957547951180103
SPATA1	-0.0412808967440242	0.1777946873181	0.816395912236267	26.6614802885833	-0.0228734086055334	0.305931576188525	-0.0747664196370433	0.940400560256048	0.97394552787256	0.0602773929987865	0.129955837432143
CTBS	-0.0993636186709369	0.134581295898458	0.460322018804749	68.6280336054632	-0.137525021381631	0.219273510858831	-0.627184837981502	0.530538080746539	0.732454234083025	-0.129530552577596	-0.119611504140041
SSX2IP	-0.0428344603770799	0.299470879678589	0.886263480587165	14.4395187870451	-0.156559960663041	0.524158917415799	-0.298687965540891	0.765178140233294	0.88550869274625	0.05520051795351	-0.161045715822057
C1orf52	0.0236323151409565	0.0696040395029736	0.73421422783808	208.753178158227	0.047782748851611	0.116542232808027	0.410003718826296	0.681803219552143	0.83595003440741	0.272406628335872	0.283756285200125
BCL10	-0.187938142269366	0.121000088169195	0.120373771805819	16.9649700074518	-0.32620392454672	0.237307226764972	-1.37460594434316	0.169253644722294	0.376487934137972	-0.418982351613114	-0.530317390725559
BCL10-AS1	-0.0104542063032846	0.179244069542125	0.953490661061508	16.735458164207	0.00934605401157283	0.29539659742991	0.0316390036069743	0.974759938568312	0.989404219335536	0.161015626114627	0.200089396285245
ZNHIT6	0.047358774003891	0.0586639001219947	0.419499482165392	220.849183450495	0.0831499703993778	0.100310826226219	0.828923193313744	0.407147870300257	0.633741805429731	0.349942085751987	0.360741713025793
ODF2L	0.0417472513736905	0.130352808178288	0.7487685620261	122.519828368278	0.0567087103005678	0.204745256714605	0.276972034471178	0.781801579667658	0.894551476708906	0.331604247120147	0.303185828456026
CLCA4	-0.163049338893774	0.0830548224328214	0.0496283776209183	142.884807194026	-0.243172922166077	0.143143133299345	-1.6988095520974	0.0893550732522501	0.249593886784709	-0.337648480199167	-0.349580059339928
CLCA4-AS1	0.138129089083951	0.146682105915356	0.346351317775142	22.5781862165688	0.214274307735519	0.25223171933906	0.84951372609677	0.395595495706667	0.623531563828297	0.646569489790433	0.64616597782268
SH3GLB1	-0.09297443614428	0.0349816565817547	0.00786512907010671	280.32373312662	-0.125090160868029	0.0639523367370533	-1.95599046493563	0.050466277353567	0.172402912442787	-0.108651406954509	-0.0925439818779586
SELENOF	-0.0648728791105686	0.0570649607017788	0.255611412295908	217.962457379232	-0.0989500772702872	0.0929938111145135	-1.06405013499704	0.287305988455244	0.518421655618504	-0.0168186100208857	-0.0356436817949312
HS2ST1	0.168735505446005	0.124058481155561	0.17378918828839	85.7623256601711	0.258788492820257	0.202539540198266	1.27771837818398	0.201348742764737	0.418908723519514	0.746587891449482	0.743062014126551
LMO4	-0.974770817797497	0.503488547486781	0.0528635682338225	14.7636456362994	-1.52234528223623	0.694162909478443	-2.19306629819798	0.0283026027533077	0.116147220156883	-2.99026497576924	-3.13401228480513
PKN2-AS1	0.061342240565901	0.201705166178897	0.761037733912096	30.6286371045567	0.105346775080053	0.356449710675455	0.295544566105624	0.76757791304549	0.886723723218995	0.395638516155351	0.409058499867433
ENSG00000286758	-0.0975834786391443	0.0906368552734117	0.281640067865069	23.5980837101981	-0.146979831427058	0.184387534574297	-0.797124554902237	0.425378696826267	0.649560030044772	-0.123713250786919	-0.140192216011187
PKN2	0.039653987139791	0.0301317301805832	0.188167022688453	636.615614483168	0.0718313280465204	0.0543067817612716	1.32269535621325	0.185936708472172	0.399456298419687	0.324763689883781	0.336103913226802
GTF2B	-0.0144628684265276	0.0839848735372359	0.863273996351686	91.0814445588003	-0.00222920699796008	0.141006763309457	-0.0158092203922716	0.9873865925474	0.994083993603783	0.147915759288826	0.174893003071006
KYAT3	0.053860966577321	0.0873010033239402	0.537263077392577	178.016298603886	0.082202331617902	0.143961418515919	0.571002512098838	0.567997939988761	0.75792666203663	0.371190535775692	0.358678944908213
RBMXL1	-0.465881699530017	0.0970323530010013	1.57636765118399e-06	39.4148756341903	-0.723450986646058	0.186702961519907	-3.87487686727947	0.000106678627662992	0.00197408724400047	-1.32727132016765	-1.39502300484633
LRRC8B	0.0686184523070872	0.0937869117882547	0.464387049999013	690.297398929992	0.132373834635262	0.152088665462887	0.870372780459199	0.384096716874903	0.613835482481366	0.419416375669428	0.467889520560348
LRRC8C-DT	0.0284123445344079	0.0561809422858406	0.613046747461632	325.723407640811	0.0614566111716333	0.10279473456224	0.597857579314265	0.549934967058468	0.745273338140665	0.288027238542594	0.313520798630009
LRRC8C	0.0775573431607423	0.0464971245309521	0.0953151314529622	260.186181170387	0.103419604745495	0.0887863772850258	1.1648138814527	0.244094338653045	0.471469886987388	0.448627687611709	0.404863541196493
LRRC8D	-0.0276967421524748	0.036933283549237	0.453307223650808	1459.62182737494	-0.0159538357126295	0.0672595177408668	-0.237198187683941	0.812503042221064	0.911746493398931	0.104668915811	0.145017984138003
ZNF326	0.0414196346319753	0.0297938959745313	0.164466518637495	304.692241494696	0.0834152797231126	0.0590500989246603	1.41261879729514	0.157767839054943	0.360310635250128	0.330533631649343	0.361319223808376
LINC02609	0.144923507861916	0.194049971898264	0.455162552533844	33.1431767506316	0.202380823507596	0.327163239353398	0.618592797612528	0.536184647811428	0.735495699848152	0.668772902902753	0.620276893762517
ZNF644	0.0272857145851717	0.0244956791682524	0.265322482480278	1335.24442135702	0.072185717193644	0.052672230512692	1.37047010333557	0.170540201723836	0.378129489184457	0.284345535809062	0.336875328082539
HFM1	-2.34043048899665	1.06252393733231	0.0276153020610382	16.7567380577693	-3.40824097195048	1.28591551701418	-2.65043926047663	0.00803871801881183	0.047856011996341	-7.45309054501521	-7.23912657293617
BTBD8	-0.0543875833267697	0.0749125570112193	0.467830039457818	332.983643009009	-0.0874879455960074	0.123347441701559	-0.709280584900059	0.478150374199167	0.69171034394018	0.0174461831130847	-0.0106935423120552
GLMN	-0.0531980071766905	0.122221476809716	0.663374385537082	60.6504550629875	-0.0806771835463154	0.202158355784697	-0.3990791438383	0.689834889268251	0.841740022912967	0.0213335871062602	0.00413175091902898
RPAP2	0.155086294815684	0.0317650974135037	1.04862941004366e-06	375.353298003465	0.257113403761529	0.0673280010955069	3.81881831597533	0.000134092474061107	0.00231002333800888	0.701983772659382	0.739415772149128
EVI5	-0.0344767778436335	0.0367103757964907	0.347650541951191	896.188961263609	-0.0305988980994142	0.0687743946363673	-0.444917011064954	0.656379728770645	0.817999600500799	0.0825125050440809	0.113139415677162
RPL5	-0.140728403856785	0.0944206475532393	0.13610832027032	127.934133328644	-0.266299590495147	0.161506781682255	-1.6488446350139	0.099179468025973	0.266975733395502	-0.264706120024553	-0.399920922364497
DIPK1A	0.140825627900088	0.035923349920319	8.8486637133078e-05	856.633065672315	0.221542340604018	0.0603647652618021	3.6700605004126	0.000242493068066106	0.00367281443809301	0.65538148199531	0.661986633088933
MTF2	0.0194019931543317	0.0594886100511132	0.744313628812519	257.361460115533	-0.000433002347760509	0.097174997659838	-0.00445590283702643	0.996444715686973	0.998179479492449	0.258582401461343	0.178802882824249
TMED5	0.0182464137769209	0.057586202918505	0.751354452926173	110.691819272859	0.0045118785759707	0.103206684060318	0.0437169221843594	0.965130050159746	0.985479815284153	0.254806095181262	0.189566628371698
CCDC18	-0.0641561509927564	0.0898030053650204	0.474973787059395	47.5313105205034	-0.0934503754265453	0.163653376779404	-0.571026258459131	0.567981843370546	0.75792666203663	-0.0144764213791421	-0.0236722325030426
CCDC18-AS1	-0.156330059587743	0.0366691724875493	2.01469724086903e-05	776.530062507016	-0.198900977410049	0.0662731191332962	-3.00123157037466	0.00268889994100616	0.0219788343003982	-0.315690614615032	-0.2532113184957
DR1	-0.201523017789342	0.113506814962494	0.0758274762710627	46.4755968782184	-0.312120972905609	0.182676180413161	-1.70860246913243	0.0875246109896653	0.246306761602638	-0.463376230340115	-0.499662394101783
BCAR3	0.620802465509806	0.42636966505836	0.145387281625992	12.1307386801448	0.970436573382384	0.619575448361012	1.5662928154263	0.117280082205314	0.297024058252114	2.22389298504759	2.29213851903084
DNTTIP2	0.203469664449832	0.0810711045542109	0.012081050180434	20.1472916475381	0.047602004820251	0.26733149330047	0.178063587767222	0.858673037747027	0.934484912997008	0.860095301968842	0.283362851507224
GCLM	-0.224754728793161	0.261347938746717	0.38979853089572	19.4492052827765	-0.298351013839917	0.402392024795007	-0.741443655579177	0.458424483109293	0.675977763833826	-0.539294906179857	-0.469688702547232
ABCD3	-0.265813818980593	0.0290270495141478	5.31369977528358e-20	321.168513273749	-0.369415219094334	0.0577313763125243	-6.39886388806208	1.56537304185188e-10	4.51244868864502e-08	-0.6734714960015	-0.624377366377196
SLC44A3	-0.344325024156941	0.485372460598008	0.47807398629531	6.45456647536476	-0.247034469175083	0.70700584963809	-0.349409370943023	0.72678199914557	0.862721091957936	-0.930037477499409	-0.357985663047182
CNN3	-0.5663321694297	0.114950952074504	8.36176736268238e-07	99.0568388554421	-0.88738120247351	0.205790406400408	-4.31206302565401	1.61738312319191e-05	0.00044926539344851	-1.65553240524271	-1.75185730640393
CNN3-DT	0.0414287558650932	0.0950441080440675	0.662916696522853	42.9039781769586	0.0609402725580454	0.177595247576191	0.34314134747272	0.731492126578061	0.865698008025783	0.330563438835745	0.312396861059276
ALG14	0.160546968217829	0.0357508787835301	7.09848482521497e-06	192.087228016607	0.256913439342951	0.0700259623047777	3.66883125753807	0.000243661831870099	0.00368389426925283	0.719828652608859	0.73898050057165
TLCD4	-0.280673266592538	0.217488905860694	0.196870995833109	35.8072885531683	-0.446166597121989	0.349615907108299	-1.2761621769795	0.201898195897714	0.419513598780257	-0.722030536109369	-0.791445555934812
RWDD3-DT	-0.165464219002625	0.124557432153071	0.184040363516486	31.6600700926922	-0.22424806337308	0.209585491869302	-1.06995985921068	0.284637377266791	0.515326735227468	-0.345540042733908	-0.308385464826715
RWDD3	-0.117390546557969	0.0900279091646393	0.192255727245986	86.5536570145149	-0.148157270750906	0.152412811825352	-0.972078849386219	0.331011323419535	0.564241640919606	-0.188440569769916	-0.142755201343886
PTBP2	-0.0540570520680654	0.0363437248922869	0.136913586130879	2895.74729987586	-0.0442609646946043	0.06653453981286	-0.665232897365729	0.505901542198075	0.71433055463083	0.0185263229047833	0.0834005785340478
DPYD	-0.000961840316474782	0.0417121123618354	0.981603196521279	7123.07065162593	0.0535394484308507	0.0706609987246723	0.757694476403666	0.448633906490746	0.668390838979896	0.192035633904253	0.296287153065249
DPYD-AS1	0.606435227049798	0.104149152052345	5.78846129951854e-09	161.243328925196	0.927392669141277	0.194087143538077	4.77822823416088	1.76846579143768e-06	7.96546466893391e-05	2.17694243030032	2.19844290941635
AGL	0.0725693973062812	0.118967380530865	0.541865732109683	83.2034731040145	0.0908305268451249	0.196623024968765	0.461952646998253	0.644115278561732	0.811286641420472	0.432327629283299	0.377460326986362
SLC35A3	0.0382072098308692	0.0466166618172227	0.412441802842934	189.103267267307	0.0532098502223586	0.0815290471544137	0.652648989280847	0.513982595251001	0.720591957155991	0.32003578079821	0.295569701764839
ENSG00000288826	0.0172732275763756	0.130253486959452	0.894499924880638	38.487583011381	0.0428317255872596	0.215197190382428	0.199034780663925	0.842235537811021	0.927254569109713	0.251625829738103	0.272979169342547
MFSD14A	-0.0353797753632924	0.0385046508866553	0.358177066713248	267.39248667506	-0.038730594982451	0.0786085757739501	-0.492701904354891	0.6222232318677	0.795200598505897	0.0795616084886011	0.0954387839596339
ENSG00000241073	0.0538048345062046	0.0951187591010107	0.571625237518819	12.3027594385369	0.0839379505545525	0.250612800665488	0.334930818903344	0.737677273320289	0.869527450205433	0.371007102342373	0.362456945003581
SASS6	-0.00371490031961691	0.0471092358161932	0.937146242273822	78.3438051931711	0.00994111792467445	0.092309196336325	0.107693689461388	0.914238675480257	0.962127752630418	0.183038936678141	0.201384698769549
TRMT13	-0.0370227100451408	0.0486274038562773	0.446445143977391	344.949045599058	-0.0333091617023381	0.0858617520675108	-0.387939459657753	0.698060835852561	0.84715550216853	0.0741926786875799	0.107239862535572
LRRC39	0.577992860811036	0.170177509330978	0.00068275615702622	25.9710358591152	0.849480893043199	0.300364195029557	2.82816962574253	0.00468149938173166	0.0328794856414851	2.08399590637701	2.02884882899171
DBT	-0.0760149168166076	0.0627759227167338	0.225936468084487	122.897945024257	-0.120708910858139	0.115464374539063	-1.04542125084046	0.295828319245344	0.527997379918904	-0.0532295635085514	-0.0830071171862541
ENSG00000285530	-0.0889641516225346	0.0575792905417725	0.122328840294514	32.3649323972374	-0.0905877258456291	0.153278336246626	-0.591001494822285	0.554519419380268	0.748125419469666	-0.095546238308882	-0.0174409739235652
RTCA-AS1	0.185500899845142	0.0465299401637446	6.69987296228036e-05	63.3751041698821	0.287055231423018	0.106992925731024	2.6829365536247	0.00729788340247244	0.0447950223760187	0.801375355984673	0.804591500168615
RTCA	0.0199548441090993	0.0757989235333676	0.792349989621328	114.29711508871	0.0427681659146582	0.123823435147755	0.345396377217481	0.72979640035502	0.865032794719054	0.260389057562385	0.272840816133741
CDC14A	-0.372671505236195	0.214422088960523	0.0822059534799578	20.0068296730138	-0.585740450300694	0.345309119943746	-1.69627854137219	0.0898331423377444	0.250282543471911	-1.02267065926977	-1.09526226332663
EXTL2	-0.22839010176933	0.19577830329591	0.243381987257514	30.9353941999736	-0.400810820383219	0.321334725403294	-1.24733117430797	0.212276091304194	0.433371963550205	-0.551174905138562	-0.692717589083254
SLC30A7	-0.157322957785262	0.0427004819342504	0.000229298867258503	219.56462101264	-0.214894749064984	0.0827039178057727	-2.59836238435109	0.00936695823717046	0.053264594929554	-0.318935296695786	-0.288025683309126
DPH5	0.00382231683941604	0.0441005522840288	0.930931624681693	107.306778713721	0.014639427430049	0.0880803795857836	0.166205317221542	0.867995375111934	0.938872747188516	0.207669733184532	0.21161172117899
DPH5-DT	0.168663047826196	0.107317682724246	0.11603777272296	24.1274903916018	0.275629412746445	0.216050508882595	1.27576377473948	0.202039036679035	0.419739010858494	0.746351107919012	0.779720404827227
ENSG00000233359	-0.169397335943434	0.588248531257806	0.773370475355699	20.7857640428407	-0.136055770206618	0.865728592888752	-0.157157533347291	0.8751206958136	0.942196390994301	-0.358393036214241	-0.116413318776822
RNPC3	0.193698361881527	0.0582767446280581	0.00088810137478304	373.397412966972	0.313791123683703	0.0988432173076111	3.17463486348436	0.00150025155769301	0.0143097523576424	0.828163760116704	0.862788723866547
AMY2B	0.120592003839113	0.0823985250198045	0.143324765143921	119.327771887473	0.176719023032395	0.138822425460675	1.27298613639664	0.203022961421558	0.421243418995594	0.589260224465211	0.564417694144815
PRMT6	-0.0378481937041541	0.164069760545213	0.817560659317184	11.5682339439105	-0.101739216904363	0.299734375445273	-0.339431260606072	0.734284872352722	0.86726243869248	0.0714950889013891	-0.0417149279544532
SLC25A24	0.00321322565609871	0.117581254186739	0.978198360887844	36.0031819154036	-0.00798678285581739	0.219937873194551	-0.0363138132592222	0.971032135816582	0.987415948742093	0.205679290203578	0.162360227770655
PRPF38B	-0.110705273648664	0.0557810341502956	0.0471845346185612	273.705867707887	-0.153248743023647	0.0938342055833295	-1.63318634255985	0.102429811485408	0.272446076397112	-0.16659383334924	-0.153838038898713
FNDC7	0.329606616243602	0.179195850722543	0.065861485409186	10.4789086500583	0.494412944670618	0.311648489338639	1.58644422028109	0.112638576006384	0.289565518817839	1.27229698410366	1.25595639593116
STXBP3	0.0123076627543807	0.0366167385464415	0.736779458772423	808.94066179734	0.0369141983243253	0.0738568566615435	0.499807329920474	0.617210748894998	0.792797092253284	0.235398910161655	0.260098220597626
AKNAD1	-0.0429350256003453	0.0813440196973514	0.597624059981185	15.902727888946	-0.112179284878529	0.178318312088157	-0.629095708482646	0.529286399866792	0.731894593228017	0.0548718818670597	-0.0644402952393755
GPSM2	0.101932797464603	0.0274128307955183	0.000200461784378788	635.489254565227	0.183136812414096	0.0586214872831208	3.12405605694736	0.00178376469996834	0.016314479445257	0.528283990732774	0.578387586028405
CLCC1	-0.0660559873178251	0.0289097295713279	0.0223183954079066	167.588686569866	-0.0785311211111719	0.0654810081732737	-1.1992961516928	0.230412810945798	0.455280271681476	-0.0206848774884552	0.00880318190737989
WDR47	-0.436876433999491	0.127478676013481	0.000610165471936463	50.2109515375936	-0.617946769896179	0.235218272217368	-2.62712060619647	0.00861108073451766	0.0501584819434949	-1.23248530328342	-1.16536721317122
TAF13	-0.314738810432856	0.0941309353604168	0.000826906029795354	36.1524156003529	-0.515034533650366	0.183887360076735	-2.80081531126144	0.00509736827009001	0.0347650164035792	-0.83335298582874	-0.941353502476426
TMEM167B-DT	-0.103416476556179	0.147832665828159	0.484207806022542	8.40554901389517	-0.274735956408244	0.291581784673662	-0.942226060917107	0.346076913986267	0.578892292486119	-0.142774846291635	-0.418284740914295
TMEM167B	-0.104887230505176	0.126306879287527	0.406303725218568	44.8941622890994	-0.200739215881557	0.217276674565057	-0.923887556192561	0.355544862584649	0.587382572267966	-0.147581108399299	-0.257212695165436
ELAPOR1	0.54408203196508	0.337172011970084	0.106600523277291	30.9063087383222	0.709462616770693	0.514426379349654	1.37913342948627	0.16785361848924	0.374831664493444	1.97317904823902	1.72406472578777
SARS1	-0.0151469435354404	0.113067089542858	0.893430874106955	92.6635599704778	-0.0587959233024081	0.179060468788122	-0.328357921211408	0.742641054750502	0.87228719324733	0.145680277088008	0.0517616779396413
CELSR2	-0.235093160501383	0.0849876991479771	0.00567133574741498	166.261625608415	-0.380545096974653	0.154500424242537	-2.46306829796964	0.0137753672703425	0.0699102861683474	-0.573079763671359	-0.648604274026884
MYBPHL	0.291815416393147	0.145572193312444	0.0450047994016579	15.2440584093067	0.396768802573086	0.262781762123252	1.50987952652129	0.131074167697786	0.318944682681613	1.14879950040262	1.04340998360142
SORT1	0.148783181723967	0.0371929395231044	6.32603235344736e-05	2827.5445345961	0.24977771391083	0.0709363489234789	3.52115266293551	0.000429675166985552	0.00560175504134329	0.681385892481176	0.723447844875291
PSMA5	0.135589818068693	0.0932829366014118	0.146075849764684	53.6981479027863	0.186839250084132	0.160993567238116	1.16053860591703	0.245829585094642	0.473060581196809	0.638271431457799	0.5864468492544
CYB561D1	0.199472624031427	0.102173457739259	0.0509033145996495	30.155285171978	0.285436573895927	0.189518371214858	1.50611559220466	0.132037502608681	0.320130350750799	0.847033413595946	0.801068095253755
GNAI3	-0.229507094536759	0.064695375036215	0.000388900010229502	103.108124605639	-0.342080420544278	0.117671109770286	-2.90708926950783	0.00364809073520817	0.0275074762559095	-0.554825114622136	-0.564876476321064
AMPD2	-0.488229841464387	0.289623352268882	0.0918457746847798	7.37566431927939	-0.725799411364632	0.544711859648432	-1.33244650085841	0.182713510387993	0.39512586463843	-1.40030258948988	-1.40013492695283
CSF1	-0.226815181956265	0.105330478617745	0.0312898430869318	83.162161332185	-0.298997711943181	0.171379796845014	-1.7446497046182	0.0810458631479096	0.234925569798871	-0.546028240446411	-0.471096399504331
AHCYL1	-0.465973625816567	0.114782882102321	4.91549494508195e-05	138.390939098119	-0.687535056307359	0.185450357923235	-3.70738058425294	0.000209414110085964	0.00329497546110135	-1.32757172515929	-1.31684317782352
STRIP1	0.0861544076171243	0.098067414604703	0.379660358037296	41.7348150331643	0.126780844384509	0.189977746489166	0.667345764056314	0.504551300712926	0.713433559281456	0.476721948492026	0.455715006181337
ENSG00000258634	-0.400311772101366	0.120271947245389	0.00087349946807446	13.826009802814	-0.565585462283563	0.235197260598104	-2.40472810289238	0.0161845023217951	0.0784549193267286	-1.11299601067914	-1.05138999099604
RBM15-AS1	0.138024002998879	0.0924617199546731	0.135497625597101	19.5882479174411	0.26469522343565	0.178121577157633	1.48603682753943	0.137269380140494	0.328595386451834	0.646226080024939	0.755919461321345
RBM15	-0.191688331498141	0.118619415185134	0.106095485996909	33.179546267536	-0.299754576453587	0.214669473813878	-1.39635399075641	0.162607922772456	0.367711462029796	-0.431237557454399	-0.47274390065341
LAMTOR5-AS1	-0.00510627657290946	0.0528201342301211	0.922986146358718	87.9752262836806	0.0156844939046577	0.102271401882428	0.153361483425139	0.878113217292056	0.943540318405845	0.178492072147695	0.213886564554666
SLC16A4	-0.182243488409702	0.157662489208628	0.247718385696119	19.4169647735008	-0.234241351305822	0.292529788921815	-0.80074358296696	0.42328010591245	0.647117210830442	-0.400372849268654	-0.330138305825213
SLC16A4-AS1	-0.638734232809127	0.175598253575313	0.000275324055973397	14.3619900743962	-0.919681388592225	0.323642991029439	-2.84165396465691	0.00448801752879359	0.0317960477244732	-1.89213438341503	-1.82216657974731
LAMTOR5	-0.235477219318666	0.112002006077809	0.0355149678514683	34.8252240148564	-0.366387542878742	0.200105792387243	-1.8309692013798	0.0671051401807768	0.207654551151011	-0.574334825635927	-0.617786886871754
LRIF1	-0.120558544001421	0.109720765755622	0.271865783516274	51.2364365391919	-0.171654733423678	0.200695488206568	-0.855299413841335	0.392385411968532	0.620583219221629	-0.198793236903689	-0.193903189156212
DRAM2	-0.13551182233236	0.0433395438333611	0.00176751493613819	100.671800523553	-0.160309630585595	0.0852372511053214	-1.88074613513183	0.0600064606021785	0.193536500977489	-0.247658905478914	-0.169207791624449
CEPT1	-0.21133344101044	0.0548111499706637	0.000115415379234966	195.528583120457	-0.308280161760128	0.0954156520088403	-3.2309181488543	0.00123393269883897	0.0122844013578965	-0.495435614181916	-0.491301927084801
OVGP1	0.145087082181542	0.252651869084	0.565793962030255	6.00560473199864	0.39613976544556	0.474256440708592	0.835286000235829	0.40355669791672	0.630108026646087	0.669307445784477	1.04204073008753
ENSG00000243960	0.493258681190542	0.215982132290135	0.0223836449967638	7.9814428940636	0.744269802540621	0.380537818982868	1.95583662230988	0.0504844032185762	0.172402912442787	1.80709392898511	1.79983109845253
ATP5PB	-0.0742980585651325	0.126710505319183	0.557633158994338	49.2422166242093	-0.146336396085328	0.208199938623948	-0.702864741711774	0.482140045767801	0.695310803079479	-0.0476190596143227	-0.138791621254421
C1orf162	0.0937241682975549	0.166503033355961	0.573504571918246	9.35752386819366	0.197854721619328	0.320798837777159	0.616756354200905	0.537395444292918	0.736590627997436	0.501459093646232	0.61042472344769
TMIGD3	0.434666354467774	0.166420636350938	0.00900527821697658	47.7091632019571	0.689870095971775	0.26956240517716	2.5592222161632	0.010490665914886	0.0576361433227775	1.6156206509975	1.68141680124411
RAP1A	-0.0294686700760335	0.0380939447706852	0.439179881975835	1003.54989740691	-0.0176213187550046	0.0667397737416362	-0.264030244142277	0.791756613955159	0.900146310222018	0.0988784502866167	0.141388298519755
INKA2	0.0730487966111538	0.20574085054208	0.722550285235023	19.9224648353465	0.13697499489579	0.349595005226612	0.391810503147782	0.695198233931983	0.84510462848521	0.433894253472901	0.477905073822649
DDX20	-0.351174843681071	0.34200447365226	0.304508245727195	7.00872166918726	-0.547054513630755	0.536387507670035	-1.01988675315549	0.307782172738078	0.540921880817642	-0.952421934155556	-1.01105283846838
CTTNBP2NL	0.0265354444471797	0.140150967139787	0.84983048297152	84.1215587180076	0.0486613149632871	0.235323125572333	0.206785095365945	0.836177696754061	0.923360454741468	0.281893735535328	0.285668699719009
WNT2B	0.0469309049331043	0.106804854291575	0.660365947676154	39.2991480998205	0.0782686658988584	0.199669892795894	0.391990323643165	0.695065363456568	0.845022295666223	0.348543856698536	0.350116357148959
ST7L	0.0872653092995359	0.0366987694166688	0.0174124406558221	268.20335479365	0.152490459331387	0.0717896720676985	2.12412809446443	0.0336594338441307	0.130571224828368	0.480352252979843	0.511678285718163
CAPZA1	-0.15621118656791	0.0261519754678262	2.3263312331912e-09	306.129266748761	-0.218020894929557	0.0553456874676263	-3.93925714730864	8.17342894981697e-05	0.0016162457368449	-0.315302150663442	-0.294830506144997
MOV10	-0.258468938303988	0.176475431780876	0.143025408998367	13.9503281799423	-0.385608333033949	0.305783506584047	-1.26105013753566	0.20729078377219	0.426550768891631	-0.649469233960744	-0.659625648541159
RHOC	-0.383861754877521	0.167024400402034	0.0215482705382507	14.0499372211492	-0.603402625144891	0.298914271010593	-2.01864776514303	0.0435238427052442	0.155835298805528	-1.05923916405816	-1.13370831668357
SLC16A1	0.00654720836161699	0.101313615073558	0.948474025339438	140.000861283227	-0.00925976889520628	0.167511443627821	-0.0552784257282133	0.955916649656022	0.981532607029827	0.216574378913743	0.159589261588704
SLC16A1-AS1	-0.0753005842478411	0.0572182544775301	0.188166057163438	564.918925260274	-0.085444542290732	0.0942132217660891	-0.906927294163363	0.364445246464262	0.596793701636989	-0.050895203257555	-0.00624557408631974
ENSG00000287807	0.0039139155120473	0.107720226245544	0.971015974525241	23.3674927411028	0.140791432469786	0.240414000503982	0.585620771563401	0.558130386597597	0.750255889133377	0.20796906756992	0.486212485786214
LRIG2-DT	-0.129703502813504	0.0641696469686794	0.0432529185157871	74.6920204426232	-0.135396911265968	0.119779326176897	-1.13038631613277	0.25831347755406	0.486687353788129	-0.228677956264573	-0.114979150775976
LRIG2	0.00780453333430167	0.0383819084299597	0.838870187497592	260.527482601151	0.0245969720016355	0.0730842502720897	0.336556397719919	0.73645132999198	0.868871910200633	0.220683178606145	0.233286757989597
RSBN1	-0.0841983035399816	0.0565038086106559	0.136188739789442	113.985047601249	-0.110761605208073	0.0998366012061261	-1.10942884543305	0.267245224332476	0.497019572819184	-0.0799719710660896	-0.0613543678983649
AP4B1	-0.0591968429223468	0.139985497222368	0.672383983831369	35.6387375433177	-0.101168603719981	0.238281768508511	-0.424575511392375	0.67114614793837	0.828288659594588	0.00173005182143055	-0.0404728484752012
HIPK1-AS1	0.0803510549932328	0.0884268860924391	0.363523171611083	20.696213760523	0.130411699483654	0.169896171368523	0.767596458667552	0.442726966972127	0.663611957210819	0.457757230544023	0.463618452393619
HIPK1	-0.364161987651603	0.0717343856458062	3.84383734874777e-07	86.0276383315827	-0.574734151095274	0.133986033271404	-4.28950792155393	1.79069426705632e-05	0.000486978742814562	-0.994862491935429	-1.07130435495766
TRIM33	-0.11111864302118	0.0348499201420591	0.0014301765641458	365.413113856021	-0.137204484704585	0.0618383009725516	-2.21876219991048	0.0265029069033653	0.110616379778139	-0.167944678983855	-0.11891377748422
BCAS2	-0.000830454996045353	0.119083475253378	0.994435820354792	60.3877878187982	0.0241732536127856	0.208307598206188	0.116045952336593	0.907616123085181	0.957670111327555	0.192464986677716	0.232364431043468
DENND2C	0.008049529222545	0.126139010416727	0.949117734611426	14.4641679703519	0.0416907899221531	0.250493061377275	0.166434909186412	0.867814703493119	0.938872747188516	0.221483798216925	0.27049564317182
NRAS	-0.585663138324056	0.134438014031713	1.32230851139578e-05	29.9418230780999	-0.921474425622547	0.23840140810083	-3.86522224412708	0.00011098809070768	0.00203640383686001	-1.7187038849894	-1.82606956439936
CSDE1	-0.11660242816507	0.051449266529454	0.0234295069620895	295.644293351836	-0.193642634789306	0.0838375004807982	-2.30973769111422	0.0209026807664515	0.0937093831063046	-0.185865085562835	-0.241765246720876
SIKE1	-0.214831157284495	0.0936142353764476	0.0217413979793815	45.1991818583906	-0.397691835876322	0.188710243765467	-2.10742049790673	0.0350811463641914	0.134042011969452	-0.506865766181729	-0.685928354697941
NHLH2	-0.468154666583601	0.107598146523746	1.35546026288975e-05	30.1752342577973	-0.678267189822528	0.19133831614791	-3.54485815218635	0.000392824423895933	0.00524790775157368	-1.33469912644964	-1.29666939444045
SLC22A15	0.126464572597973	0.046039663032204	0.00601685579938448	1150.93914735281	0.220846960699121	0.0808648592507144	2.73106220360076	0.00631305549387031	0.0403629547277343	0.608451133127822	0.660472968256439
ENSG00000237993	0.451429875400213	0.167718064863491	0.00711102626637235	6.90979629759819	0.85204022722177	0.374400715590874	2.27574412051295	0.0228613289901794	0.0997372338838797	1.67040199324962	2.03441984724148
ATP1A1	0.0590514585332306	0.153281235542052	0.700052866433083	84.3947915457644	0.0221638268442067	0.253818832571737	0.0873214434864382	0.930416009685129	0.968803698638264	0.388152492481537	0.227990421079059
ATP1A1-AS1	0.174410927243988	0.0521131048050224	0.000817570265052437	165.863393963511	0.274823659184635	0.0986993566707392	2.78445238606211	0.00536181927108151	0.0360789092490432	0.765134545532087	0.77796648467282
TTF2	0.212253987515826	0.0634443107464636	0.000821294767325952	131.808111275985	0.319507701860846	0.110239679337207	2.89830035593191	0.0037519109131431	0.0279229996358533	0.888801503385048	0.875232257664414
MAN1A2	0.0355491859797902	0.0743903035440742	0.632739944606419	363.38964826498	0.042953969673465	0.120284303860721	0.357103697612966	0.721014176450576	0.85996652233513	0.311349651262112	0.273245263563801
GDAP2	-0.00326905616401888	0.0502810075292531	0.948161479913502	96.8097095858711	0.0082388328767868	0.0983209391832461	0.0837953028645468	0.933219182657673	0.970489929011306	0.184495906331315	0.197679258054737
WDR3	0.0275456628840563	0.109493152731002	0.801370128059899	21.5046051132602	0.0388679805999772	0.219490818724547	0.177082489490165	0.859443595919479	0.934822813052008	0.285195018252902	0.264351106682164
WARS2	-0.00335552004809079	0.0488555499293065	0.945242368810154	79.4162286024234	-0.0151566325760172	0.102974593104266	-0.147188079302925	0.882983569457291	0.945485864360851	0.184213351870061	0.146753292195865
WARS2-AS1	-0.0563886253196921	0.0639936906605587	0.378231692233686	223.009290765451	-0.0367604183161705	0.115046566983278	-0.319526425517015	0.749327356114225	0.876279130086776	0.0109069980148621	0.0997273564543916
PHGDH	0.197672127558159	0.0739128439519446	0.00748642541428705	206.139500002912	0.272202777053179	0.12130462778953	2.24396036666848	0.0248349515023458	0.105384033656667	0.841149589193942	0.772261492215375
SEC22B	-0.191654186917251	0.0778595117832933	0.0138342543716574	99.3118060824991	-0.301624065585212	0.132376072279329	-2.2785391679302	0.0226944736306884	0.0992558030806776	-0.431125976720298	-0.47681330204586
ENSG00000290569	-0.367296759415392	0.334629931084337	0.272370123677084	41.3403632555084	-0.489349815438368	0.478223150009505	-1.02326668089707	0.306181772887286	0.53913261271805	-1.00510658120322	-0.885444416786396
NBPF8	0.853026902507991	0.47262251391236	0.0710934688594131	4.94656619836978	1.05961348832126	0.799866301940942	1.32473825406823	0.185257980590364	0.39862080868644	2.98277689814523	2.48625393574431
ENSG00000290999	0.286922627494475	0.128210733393863	0.0252276649406141	23.2257626646009	0.379676716442455	0.290129278636582	1.3086466771871	0.190654061855039	0.405436801702224	1.13281040453751	1.00620486808443
SRGAP2C	-0.0834366005092307	0.0815558857880887	0.306279269256988	126.029001706766	-0.122899877180883	0.144432308298295	-0.85091679714111	0.394815573370783	0.622862474441022	-0.0774828093565531	-0.087776292493968
LINC02798	0.339626906202811	0.460832176244805	0.461130805138614	18.4064061871207	0.517402978294516	0.644651338090731	0.802609019360624	0.422200753582683	0.646000020697636	1.30504218935817	1.30599984002449
NBPF15	0.240760282449463	0.315847099553063	0.445899793503142	19.2595173552216	0.342207839217387	0.459084084593095	0.745414294901337	0.456021304809206	0.674208840435949	0.981956939250411	0.924644671464985
SRGAP2B	0.154866383046516	0.331519746062256	0.640399180518524	11.4349720481502	0.192121881013037	0.520271515369617	0.369272342108808	0.711924738792324	0.855279214473577	0.701265125190234	0.597945790486117
NBPF20	0.193094039571853	0.227545600166548	0.396106736623051	12.9446089846848	0.230678182767474	0.38402218727629	0.600689726819115	0.548046662746237	0.743853459458033	0.826188901290195	0.681873033171322
GPR89A	0.0354878220641138	0.0614888363308894	0.563843181533433	60.8039624038362	0.0637233886809905	0.115827458559864	0.55015787683933	0.58221109249456	0.768210967117462	0.311149120736326	0.318454995570184
RNF115	-0.00952763046383019	0.0352715997471782	0.787066497857172	380.799486322753	0.00498636983842562	0.0630802402309851	0.0790480476955493	0.936994406065471	0.972057300394535	0.164043574025348	0.190599474923987
POLR3C	0.204399013005376	0.077186672607273	0.00809425208918852	52.1729554060773	0.297198392835821	0.154387045292619	1.92502157336144	0.0542266593692431	0.180829877978875	0.863132310810718	0.826670577537324
PIAS3	-0.513512034521987	0.113742473094265	6.34093756023315e-06	26.7120765422263	-0.791135195741398	0.220468813010934	-3.58842225771935	0.000332685163583478	0.00459594456017558	-1.48292201510783	-1.54235427844409
PEX11B	0.151297177390878	0.138253581065403	0.273803498800973	30.5298126176693	0.186654446010212	0.230791494841324	0.808757905652211	0.418654413360676	0.64352798047183	0.689601353755958	0.586044577883566
RBM8A	-0.196840605016063	0.100738860600093	0.0507048901165158	59.0725941516449	-0.315484593280822	0.174126439755436	-1.81181326468242	0.0700150548149116	0.213401149214999	-0.448074620509312	-0.50698413842595
LIX1L-AS1	0.0215066174603188	0.163225660129739	0.895174104295768	19.4781348018227	-0.0357298939502191	0.307001600918801	-0.116383412475003	0.907348680980612	0.957560775035547	0.26546008216357	0.101970545365638
LIX1L	-0.315818368013027	0.119248688799628	0.00808734896702226	39.6180174717954	-0.475702082519285	0.212403547884474	-2.23961457921606	0.0251159553976038	0.106267664235773	-0.836880861238598	-0.855736780403169
POLR3GL	-0.381505723176624	0.143468859785756	0.00783372589213898	18.3620315714627	-0.562977949769048	0.249473857652694	-2.25666109894689	0.0240292593741398	0.10307789437875	-1.05153991164669	-1.04571410078737
TXNIP	-0.524212799644116	0.15356137260957	0.000640865775679538	778.469791797771	-0.778499688307105	0.23427737121778	-3.32298285686083	0.00089060387533668	0.00962742789238951	-1.51789093833568	-1.51484999897137
LINC01719	-0.436266080637393	0.171787589975639	0.011098981001554	8.73728993115424	-0.669779786505433	0.386042202070069	-1.73499110437637	0.0827423808530565	0.237410786203461	-1.23049073564106	-1.27819448046924
ENSG00000290578	-0.0264667397282859	0.117917135670638	0.822405594081129	12.037474104086	-0.076439585023783	0.246981923293669	-0.30949465452536	0.756945277777583	0.881268546340944	0.108688428420671	0.0133559229329362
ENSG00000291242	0.200285041600874	0.108453075120174	0.0647842837590713	152.812636651798	0.307726698365642	0.182309466044182	1.68793593137432	0.0914235282799433	0.252710933237603	0.849688304838834	0.849588015493198
ENSG00000289321	0.639108485232877	0.0961042058783059	2.92771687209303e-11	68.0193356236693	0.961561150506794	0.16147698126599	5.95478775345002	2.60409564199675e-09	3.79554254696425e-07	2.28371504365719	2.27281898536919
ENSG00000290557	0.222807507187566	0.123517459301856	0.0712541417838423	27.1837517090824	0.351494312379821	0.223886617616868	1.56996570907746	0.116423089105439	0.295603897411578	0.923289244679501	0.944858956843212
NBPF12	0.0991770325871148	0.078150929629623	0.204425078260385	200.759013736025	0.174853270457393	0.133255956113179	1.31216101371772	0.189465813026038	0.404035924144956	0.519278454274863	0.560356426283854
PRKAB2	-0.251831139809793	0.0495235173565508	3.67467542432452e-07	92.2849534316676	-0.341566725377477	0.0938035726868692	-3.64129761365998	0.000271267329525817	0.0039493600433321	-0.627777638705988	-0.563758292860294
ENSG00000237188	-0.131780085239705	0.073572383447506	0.0732672416757255	177.736255316309	-0.150014941874666	0.124791760695584	-1.20212216766948	0.229316198877665	0.453804688305273	-0.235463999188547	-0.146798877945083
FMO5	0.111539296127092	0.186819312805956	0.550478196320855	77.5379575932058	0.218211967725258	0.295864899673805	0.737539221333249	0.460794500893806	0.67760871668747	0.559676971550783	0.654737260091281
CHD1L	-0.125022957837673	0.108088648606315	0.247406981622628	18.3745010032901	-0.177975432546738	0.20037386828554	-0.888216782305748	0.37442415308775	0.605224163871232	-0.213382450190355	-0.207661740290597
LINC00624	0.491899682864453	0.14641196027646	0.000780282702023229	28.3369887003816	0.766585823128333	0.273034899179986	2.80764776016049	0.00499047795846934	0.0343065607192709	1.80265287195887	1.84840738794112
BCL9	0.0621579896227908	0.073299481953321	0.396437750955399	78.5331761014601	0.103606435469296	0.138840523692284	0.746226193290088	0.455530787821309	0.673713986959072	0.398304294332706	0.405270224067619
ENSG00000289419	-0.26537045289519	0.101875776836708	0.00919162393683712	9.46944556165678	-0.346707359082661	0.249494507609216	-1.38963924458694	0.164638452390118	0.370457936583627	-0.672022624409108	-0.574948142324553
ACP6	0.126136779336053	0.0927629220014795	0.173900872943667	24.9658453306977	0.252915914549511	0.209565201111796	1.20686026691325	0.22748596168007	0.451664735563463	0.607379940808407	0.730278907882187
GPR89B	-0.0154037642599334	0.0850006462446549	0.85619538480965	94.2756496031871	0.00189777089512122	0.143025674294867	0.0132687428636673	0.989413385574467	0.994461842133108	0.144841015213215	0.183876382166727
ENSG00000290705	0.142245867782972	0.165280377855992	0.389439803624806	11.3428533810668	0.290705096090414	0.322485691571029	0.901451145550699	0.367348498187521	0.599779070923666	0.660022669691974	0.812536325366311
NBPF11	0.0966809400249974	0.0626295738005885	0.122662315190597	89.7672041018755	0.16081037569264	0.11691678871322	1.37542586879532	0.168999453581926	0.376418425800951	0.511121498377029	0.529788623271249
ENSG00000227733	0.0928618841699638	0.093915405918129	0.322769701985824	78.9527198806451	0.166572031713445	0.161517780433245	1.03129222842614	0.302403801666793	0.534803287692111	0.498641243977149	0.54233028004649
LINC01138	0.160393160208828	0.139009221126481	0.248569427952318	122.999083327528	0.231272032772156	0.220277243814894	1.04991341260154	0.293757924354516	0.525603833755419	0.719326024955863	0.683165693286366
ENSG00000291232	-0.0291238959959626	0.152473849767378	0.848518447321397	15.202219561478	-0.0641412399665143	0.282306966726302	-0.22720388628843	0.820265205894023	0.914936996287763	0.100005134051689	0.0401262858381132
PDE4DIP	-0.205398508843408	0.23744051593762	0.387009981155572	128.459842375557	-0.277870476893515	0.376441366480206	-0.738150749721408	0.460422847230951	0.677242904442669	-0.476040908761996	-0.425107793165119
NBPF9	0.0626264758330934	0.152404558637971	0.681129298062881	15.2732027400652	0.0820847413469492	0.315729092041934	0.259984725563544	0.794875555812104	0.902334372613235	0.399835255729803	0.358422980856719
ENSG00000274265	-0.101188138075728	0.0587157363988615	0.0848241005422603	331.43618836884	-0.120429986124929	0.103639235907771	-1.1620115207343	0.245230785259107	0.472600171484422	-0.135492881277058	-0.0823999691271876
ENSG00000291233	-0.041910925886486	0.253704225742168	0.86878970545056	16.097652080087	-0.0308820877912668	0.413293883373603	-0.074721860239462	0.940436014337547	0.97394552787256	0.0582185270707331	0.112522983890072
ENSG00000272755	-0.485075063912866	0.104186788763322	3.22691832801682e-06	20.110425339063	-0.708553293151108	0.194097714304968	-3.65049787262214	0.000261732477355727	0.00388022136715257	-1.38999312350862	-1.3625945228471
LINC00869	0.127271103589297	0.192527982721036	0.508578648055299	56.8409283507824	0.183438593818941	0.301549403747814	0.608320200733511	0.542975125694873	0.740950276721427	0.611086787680986	0.579044487236503
H2BC18	-0.391143867909631	0.146028544689744	0.00739430380798194	30.0735218985537	-0.585796025918515	0.281192783832806	-2.0832541217232	0.0372280661948182	0.139977528892516	-1.08303630834177	-1.09538323728295
ENSG00000290791	-0.33935473501997	0.115066738047884	0.00318598519522099	41.493172083019	-0.470428705812737	0.195770474203044	-2.40296044502007	0.0162629464270417	0.0787175153177554	-0.913795119381341	-0.844257983255047
ENSG00000290792	-0.392726418285435	0.109115921448123	0.000319238199228069	30.6178204216701	-0.567074214317553	0.203731707619262	-2.78343622082289	0.00537864362117558	0.0361324521252665	-1.08820790887352	-1.05463062475937
H2BC21	-0.683793738449096	0.133036374806496	2.74883891826444e-07	72.6101020822323	-1.03165485752008	0.228702636000103	-4.51090059810073	6.45529674354429e-06	0.000219854850686997	-2.03938389084982	-2.06590428469799
BOLA1	0.0944815541114887	0.137085195373482	0.490686229141863	12.8647295088947	0.166620746305054	0.278746181168354	0.597750776734121	0.550006239220318	0.745292064678363	0.503934147166147	0.542436319297306
SV2A	-0.495135553585515	0.408071180821316	0.224993799205927	5.09304876255242	-0.371435276489649	0.70765955848484	-0.524878484344822	0.599667667247947	0.780591426845684	-1.42286969700427	-0.628774516506749
SF3B4	-0.642361554496538	0.136786301191908	2.65181396762167e-06	22.2690654354878	-0.958158207450251	0.237444367387993	-4.03529558519526	5.45336001174841e-05	0.00117472126314238	-1.90398807164779	-1.90592080842358
MTMR11	-0.511012941946864	0.173763177972514	0.00327303871398671	12.5380640375955	-0.756098261169965	0.323593339408867	-2.33656929574381	0.0194615905370661	0.0891125141005369	-1.47475525549752	-1.46608780119089
OTUD7B	-0.00256174805225556	0.0278484338801303	0.926706822969211	1085.34793125532	0.0251181908954607	0.0539272057067426	0.465779573895484	0.64137328731556	0.809275074895603	0.186807311429586	0.234421318686647
ENSG00000285184	-0.0988960710200336	0.0720853228533279	0.170084996795198	122.531843578214	-0.131515105697878	0.119377811653107	-1.10167127271557	0.270604610366082	0.500396722119575	-0.128002658289365	-0.106529449348571
VPS45	0.13010805940625	0.0617138254609697	0.0350095288697422	187.042691238739	0.203289418227973	0.113031107729513	1.79852628459107	0.0720936471845837	0.217995056242056	0.620357647197253	0.622254672909628
ANP32E	-0.524629145938624	0.280073138725614	0.0610426735873763	8.5866460415816	-0.526242645075355	0.461216433868723	-1.14098849570729	0.253874710431398	0.482006988300861	-1.51925151222387	-0.965750704614715
CA14	-0.310961997419593	0.10249562395135	0.00241410347437578	56.8254876142571	-0.440971028622009	0.175805061440444	-2.50829540975072	0.0121315198012484	0.0642326836170591	-0.821010776388629	-0.780136127422643
APH1A	-0.361060965181001	0.0390185934636245	2.17133806830016e-20	65.6627180951674	-0.596596653310736	0.105474234485558	-5.65632598539908	1.54647617152375e-08	1.63096657699236e-06	-0.98472869164501	-1.11889345053091
MRPS21	-0.342434884710808	0.175920864338001	0.0515913502883745	15.5866366291251	-0.572723261542033	0.321099864246956	-1.78362972181625	0.0744838527082963	0.22221815486017	-0.923860709723702	-1.06692716088384
PRPF3	0.148113653136999	0.085233462729457	0.0822565221228688	155.924010709219	0.251384570069222	0.148574402582911	1.69197766034387	0.0906502331554146	0.251556250711747	0.679197946713811	0.726945561218121
RPRD2	-0.0223028850698314	0.0304371795181978	0.463710084769832	567.60104070102	-0.00860792517027562	0.0541752994121494	-0.158890218673073	0.873755367163171	0.941391579970154	0.122295447378811	0.161008159252788
TARS2	0.135282946378664	0.112434975852843	0.228894862822669	46.496009640595	0.200806561842156	0.186441871437219	1.07704648260718	0.281459500101906	0.511214314662828	0.637268608533741	0.616850127324003
FALEC	0.186056325348392	0.117588436232569	0.113588585974738	15.4903884365043	0.358181742542954	0.268802846624129	1.33250725221599	0.182693559956674	0.39512586463843	0.80319042542693	0.959415787988901
MCL1	-0.220817425278092	0.147038341399747	0.133157124215966	39.3884136459794	-0.361458926897227	0.286506524602195	-1.26160801189118	0.207089871791454	0.426471185230071	-0.526428231435406	-0.607058545958322
ENSA	0.0797645568131963	0.194973075720375	0.68246224326085	48.4065927387717	0.0733230895933023	0.338712436454246	0.216475929732232	0.828616785639036	0.920275423228559	0.455840619012334	0.339351097932498
ENSG00000288880	0.133217061913181	0.0657616343670548	0.0427897379579017	53.1832017011047	0.20588163522585	0.129540424571046	1.58932345565175	0.111987385866575	0.288520430876108	0.63051752536851	0.627897268676699
GOLPH3L	0.138930864109741	0.141103789708419	0.324820336283636	32.333862388411	0.234367424678695	0.240082701843795	0.9761945482902	0.328968064342153	0.562384519062521	0.649189602371437	0.689903572593372
ARNT	-0.0811731068296509	0.0413023411726352	0.0493750007388607	212.029255236845	-0.0943248246695745	0.0724755308123269	-1.30147131883484	0.1930971756389	0.408555955372338	-0.0700859610186464	-0.0255756856480828
SETDB1	-0.00943674144522552	0.0495429198891562	0.848936081125802	147.994185393139	0.00560313889762469	0.0865100170825457	0.0647686717282498	0.948358185396397	0.978107895404044	0.164340589339446	0.191942023979698
CERS2	-0.241847521363926	0.0618945846400949	9.3290758926545e-05	253.378710738337	-0.365045161135699	0.111845825420252	-3.26382464221682	0.00109919174807447	0.0112539189865999	-0.595152271922851	-0.614864863928732
MINDY1	-0.0222234583114411	0.030561031638318	0.467113946186515	117.585194147918	0.0356954449450081	0.0871463055997788	0.40960365100203	0.682096718250723	0.836151826606349	0.122555005287492	0.257445305095231
PRUNE1	-0.046261082649869	0.0828301184403408	0.576499200954874	38.65405721125	-0.0564571666766469	0.160923076142988	-0.350833255427469	0.725713446788097	0.862095594580519	0.0440026933287825	0.0568525550720497
C1orf56	0.114022319769874	0.0900673126453583	0.205524602239089	56.4441130749967	0.149830852615482	0.161927650959972	0.925295042120509	0.35481245698221	0.586949573405467	0.567791219657943	0.505888999709495
CDC42SE1	-0.0135474472185608	0.0613043088824315	0.82510265799117	152.316123120528	-0.0200513567968	0.105455302943906	-0.190140810723059	0.849198791042592	0.930309684859408	0.150907255090966	0.13609872500809
GABPB2	-0.18128706847174	0.0537444955939859	0.0007431936718068	286.148183363976	-0.243279466739256	0.0948027834076	-2.56616375590248	0.010283026903862	0.0567381646094845	-0.397247374127163	-0.34981197972241
SCNM1	0.279156806284388	0.121338371240163	0.0214115704371162	30.5468273026539	0.393035150090142	0.209250452796556	1.8783001175738	0.060340120492579	0.194226313406882	1.10743255514101	1.03528277368295
LYSMD1	-0.0348686848247301	0.175133728191113	0.842186488512841	14.2075348570624	-0.0922766640866494	0.3087380972758	-0.298883308865564	0.765029082922646	0.88550869274625	0.0812317961435478	-0.0211173620413163
VPS72	-0.327491136922328	0.120505663999003	0.00657491281542907	34.4695695962047	-0.512815804255853	0.205146172508325	-2.49975808949125	0.0124278137765871	0.0652950993559693	-0.875026185912781	-0.936523894037004
PIP5K1A	0.0705653763019136	0.0549805442366909	0.199330665472766	318.835410119706	0.133222901842507	0.0961685555745823	1.38530625781509	0.165958841064088	0.372266658530755	0.425778709103394	0.469737723482204
PSMD4	0.0684441675586535	0.100455862118548	0.495659083575415	77.0948339237598	0.0727906187402238	0.163501853781478	0.445197513402565	0.656177023567961	0.817998713956762	0.418846832284614	0.338192044587762
ZNF687	-0.358951242130453	0.109589728236951	0.00105508895617573	12.9287558811392	-0.568142957719674	0.250981640346497	-2.26368333928855	0.0235935979281465	0.101747391065132	-0.977834348806473	-1.05695700677208
PI4KB	-0.092173538806051	0.0390582806364332	0.0182799851100836	185.003584405638	-0.12578871032498	0.0676795131709655	-1.85859360434855	0.0630847643391624	0.200425690059539	-0.1060341625599	-0.0940645460175002
SELENBP1	-0.0308619628372292	0.201768816464271	0.878432146212994	9.29428298066052	-0.101246857177823	0.374759560161216	-0.270164841516699	0.787033439673571	0.897338872522285	0.0943253228191786	-0.0406431863097042
PSMB4	-0.46235147151024	0.169796785870305	0.00646980278089634	40.4481849248312	-0.720414822823249	0.270600201023365	-2.662284876725	0.00776121620291398	0.0465719517747408	-1.31573492335944	-1.38841404998308
POGZ	-0.18276834573706	0.0296632412176424	7.20853902256276e-10	1811.54495390141	-0.234036982046144	0.0506599891883568	-4.61975981036988	3.84184529625482e-06	0.000147445292165071	-0.402088025274902	-0.32969344603125
CGN	-0.137818069016937	0.0844018748924005	0.102494397920513	51.7443792924874	-0.154061185146689	0.151445243929285	-1.01727318170933	0.30902349076388	0.542076094954571	-0.255195465933893	-0.155606518346315
SNX27	-0.0843214326466139	0.0402260437895796	0.0360653354597823	254.248602444794	-0.129560595338309	0.0702132756894887	-1.84524356777311	0.0650021154220947	0.203615519400696	-0.0803743434411299	-0.102274978410901
MRPL9	-0.17917846762253	0.21760696543649	0.410278232050014	8.61740924095591	-0.29318238059276	0.36015955321015	-0.814034718722819	0.415625061789677	0.640953429811523	-0.390356698519141	-0.458437905215899
TDRKH	-0.00848377504702316	0.12357463683684	0.945265794993335	30.2741521274931	-0.0122717452360972	0.214427218275232	-0.057230352260344	0.954361700168771	0.980747839229129	0.167454778692929	0.153032956709308
TDRKH-AS1	0.0781929103116618	0.105836783774272	0.460024466856874	15.1577570660417	0.0964983249959925	0.225771357118269	0.427416153349525	0.669076243967263	0.827086158908274	0.450704651142165	0.389797679098818
C2CD4D-AS1	0.482126124678788	0.147320440579226	0.00106549733426041	8.93547468887379	0.904420385214363	0.30243262829896	2.99048548531717	0.00278534366307438	0.0225680687054346	1.77071395899734	2.14843810188977
THEM4	0.0495433502182914	0.0647729193011149	0.444344478110528	137.993905668001	0.0751556306735901	0.109232443544033	0.688033959830753	0.491431396077231	0.702849842327876	0.357081040495398	0.343340072833552
ENSG00000285651	0.0321145879653108	0.137526791460885	0.815361414447528	13.4930792473029	0.141671452805289	0.274624302769339	0.51587369135455	0.605942629926172	0.785478944279235	0.300125762790951	0.488128065779753
S100A6	-1.04633031903946	0.553499498575162	0.0587057228037945	12.9290573493762	-1.53750492616655	0.735304296402015	-2.09097775395827	0.0365300582051055	0.138237418595985	-3.22411355356659	-3.167010966143
S100A13	-0.0712520422456435	0.186426266253019	0.702313327046082	44.8068752275806	-0.150268337317741	0.296165769595634	-0.507379152975402	0.611888810203593	0.788658437706872	-0.0376650133745158	-0.147350455245772
S100A1	-0.0611071566872557	0.16613313723548	0.713007158130473	61.8381093747039	-0.106916650224259	0.268269143272257	-0.39854248207649	0.69023035005541	0.842064149432783	-0.00451264340865691	-0.0529848808014061
CHTOP	-0.238216423771066	0.0522243484757722	5.08123744506379e-06	150.294109482411	-0.359573309245072	0.0978040263058441	-3.67646734829348	0.000236486108265429	0.00360058426809759	-0.583286244446463	-0.602954036887098
SNAPIN	-0.616812361253032	0.096237748997688	1.46231563894496e-10	39.0206818078721	-0.996481812307444	0.20283129981623	-4.91286016117967	8.97572961745464e-07	4.49548898060315e-05	-1.820496118795	-1.98934152926726
ILF2	0.0310621405852805	0.0939819367676212	0.741013265986866	51.1295325358141	-0.00371004295531392	0.163955964155644	-0.0226282890922588	0.981946778169397	0.992732246956685	0.296686480532758	0.171669600589062
INTS3	0.184425197301714	0.0842426559955017	0.0285812935305086	120.287914988964	0.269223019205206	0.143469458517016	1.8765179849987	0.0605841874517773	0.194687068971558	0.797860078410797	0.765775318784045
GATAD2B	-0.0595102820237691	0.0269992776132437	0.0275142543613398	767.336619955367	-0.0643557278218408	0.0545092841732672	-1.18063791880435	0.237746593348964	0.463816840165187	0.000705767319420741	0.0396594004401913
ENSG00000284738	-0.608954215555603	0.102876620166061	3.23378988678668e-09	24.2845381774448	-0.794183229419194	0.206127488332052	-3.85287394634063	0.000116739496487132	0.00210325659504316	-1.79481656313048	-1.54898907095656
DENND4B	-0.0413432294446097	0.0498970031940194	0.407346981057679	118.978159810166	-0.0612207006881846	0.095720558694292	-0.639577343919487	0.522447415629669	0.727175321797041	0.060073696590494	0.0464835555354291
CRTC2	-0.251969099900455	0.100839565833479	0.0124645330603805	58.0048004257308	-0.392289695358389	0.173272081843098	-2.26400982308054	0.0235735106175939	0.101694572574469	-0.628228477105279	-0.674169271548427
SLC39A1	-0.337336118356086	0.080941167376174	3.07728276228083e-05	38.8160982779879	-0.52768789150838	0.145431327063843	-3.62843344801998	0.000285146233756306	0.0040917222835031	-0.907198502191803	-0.968896637772334
CREB3L4	-0.403742092442746	0.13569832868109	0.00292710195184717	12.0742552710138	-0.582188899605088	0.264732156618491	-2.19916200223492	0.0278664051184805	0.114766751310113	-1.12420592018519	-1.08753144258979
JTB	-0.332011679697174	0.104522353140764	0.00149081368313801	42.4285090576113	-0.518361584299159	0.18502458302756	-2.80158223203208	0.005085267912146	0.034739167433828	-0.889798822396026	-0.948595643826122
RPS27	0.0150772257358461	0.0828923725550849	0.855669695365552	372.655854296226	-0.0122545076325894	0.13407799595577	-0.0913983502306517	0.927176072589457	0.967916305619703	0.244449537305435	0.15307047857907
NUP210L	-0.178157486359404	0.0958074756941081	0.0629511478222614	103.166065135563	-0.20046465279387	0.173703475297488	-1.15406241844356	0.248474579597466	0.476405852786808	-0.387020244069405	-0.256615041297089
TPM3	0.00344685153582932	0.20428834435319	0.986538345344861	32.3580883614661	-0.0386474256741558	0.341483878953143	-0.113174963903519	0.909891844032491	0.958659832641424	0.206442753877352	0.0956198223477478
C1orf43	-0.00036635683597055	0.0672786490285754	0.995655248391668	173.992706503971	-0.0155297607948361	0.109132659974347	-0.142301679428382	0.886841720034732	0.947211061989664	0.193981608409398	0.145941087156778
UBAP2L	-0.086439464798235	0.0608149096969978	0.155214112827374	126.32379395804	-0.112792513982086	0.11365829580216	-0.992382590166741	0.321010928414526	0.553650436012937	-0.0872958395078914	-0.0657751387138253
HAX1	-0.2998155267816	0.136303289777927	0.0278338229579939	34.3039797764683	-0.481880724632228	0.224569252774237	-2.14580009809567	0.0318889308184902	0.126047052539647	-0.784585336567006	-0.869186109630353
ATP8B2	0.339780175949082	0.200771175798302	0.0905744415427938	15.617472955858	0.468803183632609	0.358781413223963	1.30665404157926	0.191330233868264	0.406275297714703	1.30554305802778	1.20021047290575
IL6R	-0.675530028369473	0.419158478424151	0.107041621430381	14.301209903725	-0.698647019856635	0.584588335755976	-1.1951094079788	0.232044286724685	0.457069364621401	-2.01237899540043	-1.34103109054007
UBE2Q1	-0.845301491403935	0.178813953922199	2.27560775781804e-06	27.1879412506841	-1.30405780874957	0.312385033564354	-4.17452076327121	2.98613985654095e-05	0.000746362354894975	-2.56717346003686	-2.65885608649711
ADAR	-0.0398163234414087	0.0574436119102427	0.488223245448401	194.535917726336	-0.0757213187842763	0.0961641414955951	-0.787417405351087	0.431037561100201	0.653737781198621	0.0650634574340116	0.0149194054831975
KCNN3	0.135216132404759	0.356098392376757	0.704156502015379	11.6517947994914	0.441511585133761	0.555571582364773	0.794697927591042	0.426789238167909	0.650794639416259	0.637050267817226	1.14080361835139
PMVK	-0.301775573014797	0.082271459369113	0.000244410340713646	44.743102164272	-0.488348566300385	0.154572133292484	-3.15935709689872	0.00158117621627618	0.0148954378195604	-0.790990552032387	-0.883264952585523
PYGO2	-0.682305098984205	0.0981785472518973	3.66231700210448e-12	25.1343984264547	-1.06718215655632	0.204952734802866	-5.20696714578017	1.91952062662141e-07	1.259963757308e-05	-2.0345191808438	-2.14323816041965
CKS1B	-0.588240890906484	0.121013087227838	1.16812423718497e-06	19.1696125130738	-0.821735829951605	0.229488930159905	-3.58072099329162	0.000342647392821374	0.00469937748619305	-1.72712769685019	-1.60896406042054
FLAD1	-0.179761081035315	0.0737370348409446	0.0147742102691978	38.2567645717456	-0.280610789227624	0.164439829836413	-1.70646484800415	0.0879215657347336	0.247079408732878	-0.392260615058815	-0.431072754736454
ZBTB7B	-0.395863925744908	0.0605160587974582	6.09174416734954e-11	42.1273065354646	-0.653713187853839	0.141188816075028	-4.6300635278821	3.65553562663524e-06	0.000142830145026242	-1.09846093809385	-1.24322158984435
ADAM15	-0.434707951482337	0.0976803171599549	8.57453661083089e-06	131.70344548688	-0.640639957392127	0.169153731960836	-3.78732381464958	0.000152278590545624	0.00255544356605153	-1.22539894097214	-1.21476449889648
EFNA1	-0.236435173985312	0.0900421741799853	0.00864387322789288	163.667245407866	-0.337204278328117	0.149127927427409	-2.26117457772796	0.0237484486920347	0.102211306049461	-0.577465316101924	-0.55426235742165
DPM3	-0.40475254902012	0.21213799502138	0.0563953261741899	19.8592354858549	-0.629382326622451	0.340067132493718	-1.85075906044545	0.0642042231899114	0.202198879150165	-1.12750798111972	-1.19025950576502
KRTCAP2	-0.283886403830851	0.0978545999452525	0.00371850048633487	68.1908531939679	-0.467990307557014	0.165607461528412	-2.82590109912847	0.00471478187421426	0.0330416804280429	-0.732530715126917	-0.838950211688298
TRIM46	0.798303572206668	0.129417857992236	6.89761747543532e-10	26.1800613839739	1.25822029648517	0.243899132664235	5.15877314831333	2.48573265963084e-07	1.550236733689e-05	2.80394707483457	2.91857034134429
MTX1	-0.556118574257146	0.221108141302909	0.0118984141955579	9.90974933665838	-0.899963083711425	0.396157126522824	-2.2717326622662	0.0231026621569969	0.100495353280658	-1.6221554998165	-1.779244855314
GBA1	0.237629563344506	0.0878862347846479	0.00685450537943526	15.4494967016282	0.381878296574091	0.208165810283148	1.83449095725498	0.0665811488881975	0.206772962264232	0.971726093625848	1.01099714694913
ENTREP3	-0.252149231777793	0.130538323623184	0.0534075655630097	14.779152867015	-0.435698998998823	0.277019428163897	-1.57281026058954	0.115762759087879	0.294388259338947	-0.628817128264113	-0.76866026253169
SCAMP3	-0.130045910073632	0.0587045134506485	0.0267420488667104	101.938452833921	-0.218991763001094	0.107253479403562	-2.04181499955908	0.0411698858112227	0.150226655061373	-0.229796905522447	-0.296943838506959
CLK2	0.0925971424036221	0.0739355620851754	0.210422942186103	39.7686809735637	0.120131369189032	0.152357104842982	0.788485507865477	0.430412772169064	0.653275723072985	0.497776097008988	0.441240793327251
FDPS	-0.0549494440275317	0.124376208872696	0.658633735225409	108.896527639133	-0.0956875775911561	0.193170295459757	-0.495353477424744	0.620350628156497	0.794470169656045	0.0156100841532952	-0.0285420514551042
ASH1L	0.102355644621093	0.0234688820149095	1.29271563473657e-05	1432.40767518695	0.17679542075411	0.0431983869383181	4.09263940819251	4.26490676923122e-05	0.000966510152708183	0.529665808722766	0.564583992514709
ASH1L-AS1	0.0962035636640492	0.115148013852298	0.40344896433293	7.35324829946668	0.162927094480599	0.25635080797472	0.635563023061221	0.525061276950667	0.728459345946957	0.509561484945628	0.534396180618031
MSTO1	-0.104076885321282	0.0460953616518999	0.0239543727817628	104.310421913335	-0.131791767638801	0.100456292672802	-1.31193142940345	0.189543271839014	0.404122104491548	-0.144932989484417	-0.107131671885512
YY1AP1	0.054969995711315	0.0578713876730627	0.342180940253226	269.437547660108	0.0963070897367897	0.102196354282915	0.942373046597908	0.346001681766371	0.578892292486119	0.374814720981279	0.389381408676637
DAP3	0.0836215707872664	0.0479861290612764	0.0814000776389606	213.689070742474	0.135923526500604	0.0866937286047878	1.56785881387385	0.116914085483389	0.296444393450062	0.468444916369453	0.475616295097431
GON4L	0.290846773172208	0.111336536947324	0.0089929772555865	150.640254061762	0.44816543145875	0.18246293570948	2.45619982883716	0.0140415053411401	0.0708740884378479	1.14563408091704	1.15528734604042
SYT11	-0.0716316631988883	0.0590025339523814	0.224730981656252	815.03163595934	-0.135800489119898	0.0977319122433052	-1.38952043404021	0.164674551664435	0.370474901871497	-0.0389055728876151	-0.115857636910482
RIT1	-0.174036892129977	0.112084609361701	0.120488171000227	21.7934379910341	-0.244586297497199	0.211953152561748	-1.15396395166118	0.248514948295699	0.476405852786808	-0.373554595434245	-0.352656617231186
KHDC4	-0.0941236191566159	0.0703830551742075	0.181123064546247	109.278449161562	-0.132481778137552	0.127981265889429	-1.03516539875462	0.300591674877895	0.532379620637164	-0.112406810617189	-0.108633648889242
ARHGEF2	0.0157022636030032	0.0330821513986078	0.63504033096486	615.377619437662	0.039976289764838	0.0570415958158758	0.700826987622808	0.483410993687202	0.696292184111746	0.246492092294883	0.266763613276856
ARHGEF2-AS2	-0.403603958104778	0.107019640681661	0.000162394502578294	11.6137868243902	-0.593408344101398	0.217547182918175	-2.72772249284696	0.00637732336474419	0.0405742492407839	-1.12375451236488	-1.11195331393607
SSR2	-0.292929244916548	0.169537170920988	0.0840209974483806	37.9477873773787	-0.472774277614167	0.273219778429335	-1.73038086895471	0.0835622495965926	0.238707223467738	-0.762081724991945	-0.849363695288011
UBQLN4	-0.294462288052626	0.107014115857098	0.0059301108398165	39.5143811825074	-0.432090055958308	0.198218525122423	-2.17986717281567	0.0292673089016185	0.119014273063259	-0.767091541310561	-0.760804513286665
LAMTOR2	-0.12597169849811	0.227804673280503	0.580276292920066	9.12090714261679	-0.211725542094295	0.382329669471584	-0.553777430841086	0.57973117587949	0.766436866626321	-0.216482830297693	-0.281127127419541
LMNA	-0.0674029756736871	0.0911085450045402	0.45941553685553	206.854901166175	-0.105618560865418	0.149483821759124	-0.706555128324257	0.4798429823299	0.693076847431629	-0.0250866872532109	-0.0501592710906936
SLC25A44	-0.152342799458351	0.0801197471754524	0.0572445557078838	40.9534853455563	-0.271212543770329	0.154363643674811	-1.75697163732204	0.0789226437273957	0.231204112143442	-0.302660687150705	-0.410615169557948
PMF1	0.0600351309014534	0.0632240762141894	0.342335251486243	110.590015088155	0.108238386404655	0.111068401542207	0.974520069630452	0.329798379095245	0.563210186101042	0.391367025567083	0.415352800781894
PAQR6	-0.531498817631269	0.0706392332022302	5.30722668940103e-14	157.465267846232	-0.762848460430878	0.120688499515185	-6.32080491095091	2.60204358135259e-10	6.38715384436581e-08	-1.54170084358279	-1.48078126466548
SMG5	0.08453424159139	0.0439911955077918	0.054653932261097	161.330502347942	0.13456072018767	0.0797436777539282	1.68741552907675	0.0915234798875239	0.25281997042184	0.471427424154406	0.472649813071044
TMEM79	-0.369106737510766	0.0656888745671032	1.92049760136584e-08	31.0466927843859	-0.603668632766179	0.151468608089104	-3.98543724922235	6.73559765179003e-05	0.00136735794583756	-1.01102139050319	-1.13428734748197
GLMP	-0.42461946684715	0.136384764041971	0.00184949113038474	24.2849448781637	-0.647577690699497	0.260778957140809	-2.48324365508462	0.0130192001786132	0.0674730582169277	-1.19243088301864	-1.22986617619637
CCT3	-0.34256234135055	0.0794973357200749	1.63916774644711e-05	160.351466994166	-0.532235477920371	0.141437914655146	-3.76303255897167	0.000167865337119198	0.00275675308535782	-0.924277224000873	-0.978795574419885
MIR9-1HG	-0.613352257795456	0.292485404109651	0.0359904383053796	40.419963167244	-1.00037466313869	0.449451911960582	-2.22576573047581	0.0260298773825981	0.109063168413134	-1.80918888134165	-1.99781527341762
MEF2D	-0.120231296668233	0.0881617103280581	0.172643532571569	118.602667361521	-0.199665616696605	0.153694638642567	-1.29910593147591	0.19390757780814	0.409269296994336	-0.197723828619312	-0.254875743351022
NAXE	0.187207680446885	0.114502976914478	0.102057628497403	95.0513886096014	0.257733193479222	0.187790466242458	1.37245089506546	0.169923115507876	0.377597502143555	0.806952927228218	0.740764896408553
GPATCH4	0.149606481364005	0.24533624414343	0.541993114186042	10.5388962069112	0.169090082658177	0.437096549138832	0.386848358769517	0.698868473934257	0.847580576278532	0.684076345133621	0.547811435217393
HAPLN2	-0.49397670067393	0.0994005255782276	6.7105613845198e-07	907.065874379167	-0.721598650558939	0.161619221254382	-4.46480712478606	8.01409135746474e-06	0.000261786746325134	-1.41908269317463	-1.39099094126024
NES	-0.30058319648972	0.144967095052721	0.0381296673029683	23.9508960383476	-0.467246690202722	0.258507062137249	-1.80748133664003	0.070687262095966	0.214995349099384	-0.787093996721789	-0.837331546221986
ISG20L2	-0.114712549031647	0.10538471390807	0.276369044287989	22.3268998997927	-0.161450785052234	0.197389014120986	-0.817931969371279	0.413396034338954	0.638934035201348	-0.179689168460428	-0.171691794070349
METTL25B	-0.0784388395142564	0.0696675668589867	0.260207083825814	81.0642405080232	-0.0807133361358318	0.122846595970096	-0.657025418559252	0.511164572552233	0.718633015622365	-0.0611506762287097	0.0040530559452898
MRPL24	-0.460785840715856	0.173809624399615	0.00802312510652024	40.138898970072	-0.730170027909835	0.288883906565778	-2.52755522656149	0.0114859757847055	0.061543757203731	-1.31061861415845	-1.4096486453019
HDGF	-0.441689208504437	0.10906306296689	5.12501459329679e-05	60.1591455081086	-0.689447703592444	0.186712579081429	-3.69256162056314	0.000222006525058463	0.00343659742608398	-1.24821292091222	-1.32100652351702
PRCC	-0.00261799534711503	0.0429275180277699	0.951370029701544	148.923436339253	0.0290622529081066	0.0865691340393955	0.335711489211398	0.737088441030106	0.869307324033325	0.186623501457751	0.243006536527534
ARHGEF11	0.0481030599214741	0.0605528237272956	0.426963596505757	168.003993206947	0.0818019206875399	0.112670398188493	0.726028504405287	0.467821296467566	0.683244523505659	0.352374330251748	0.357807352359209
ETV3	-0.262595860308766	0.143119312768062	0.0665347639494707	16.1499427979899	-0.449292944882499	0.27783454808408	-1.61712410490625	0.105851494596936	0.27767554861708	-0.662955561069631	-0.798250818246685
IFI16	-0.0861709489954882	0.106620008246141	0.418971903838171	220.983778599054	-0.116762636451678	0.173039501047758	-0.674774463314315	0.499819067058006	0.709935015988227	-0.0864183594039405	-0.0744170835278691
SNHG28	-0.254572468722265	0.14323424341008	0.0755163129368886	11.0728355752649	-0.377406641119295	0.298437098436123	-1.26461034200168	0.206011043900922	0.424793397151925	-0.636736000018328	-0.641772655478325
TAGLN2	-0.195711498584988	0.247664894469271	0.429395182152326	31.3288430945937	-0.259541792449264	0.387968945042574	-0.668975689331998	0.503510985893471	0.712817255157711	-0.444384824905568	-0.385210918271608
KCNJ10	-0.101648918889161	0.0531917771516755	0.0560059513610527	415.20475576088	-0.160897503619127	0.0944358527290789	-1.70377562090444	0.0884230141909725	0.247951435383765	-0.136998662284853	-0.170487441396555
PIGM	-0.263888355196404	0.0793183038741721	0.000878008387940748	126.468123758487	-0.364180573481343	0.134628442413737	-2.70507900820951	0.00682881454204159	0.0427525976058704	-0.667179292175057	-0.612982876948967
ENSG00000225279	0.0891882275864098	0.0675733384032835	0.186877410167267	23.7354577124117	0.134808805388914	0.155152449452924	0.868879646207696	0.384912963432614	0.614761260976098	0.486636138401088	0.473189831328603
KCNJ9	0.191687172440663	0.370222739990171	0.604624511188053	12.364191698976	0.276901978449341	0.617382220318231	0.448509803710594	0.653785312419441	0.816256311136188	0.821591414274931	0.782490456043757
IGSF8	-0.277185235204272	0.0596180847836205	3.32985650089188e-06	365.980807647646	-0.428282821760807	0.0995433204497127	-4.30247674907697	1.68899399702579e-05	0.000467156292738134	-0.710632033250879	-0.75251713472821
PEA15	-0.486741372925754	0.15055610723425	0.00122516138659894	120.832124761954	-0.740175036832342	0.256778130193883	-2.88254703106322	0.00394474243313158	0.0288613642654162	-1.39543843805206	-1.43142699990797
DCAF8	-0.113487914271451	0.0246050145921953	3.98065913715675e-06	402.175535473499	-0.144677348748711	0.0504942908905385	-2.86522191315335	0.00416717101795379	0.0300982975751095	-0.175687196786187	-0.135180298017733
PEX19	-0.268370601380133	0.141064930311726	0.0571108452187367	30.4611619665855	-0.421761386705181	0.245636214169986	-1.71701631264074	0.0859761914909173	0.243363686869094	-0.681826779611542	-0.738321632627017
COPA	0.0288292724978158	0.0453917661369272	0.525349378300536	752.635739030256	0.0671647885093771	0.0833053916946912	0.806247796727631	0.420099984184173	0.645041588976134	0.289389713260763	0.325946045941492
NCSTN	-0.594175955941199	0.0808858671970074	2.0444595745471e-13	122.093320311008	-0.885017450634339	0.142776766907044	-6.19860968844136	5.6964100210234e-10	1.17291794909072e-07	-1.74652283646708	-1.74671202106206
VANGL2	-0.0849477668784858	0.103362815053852	0.41116757413903	17.6659959374717	-0.17804785496658	0.21847841293638	-0.8149448385934	0.415103885604081	0.640581442309795	-0.0824211348078525	-0.207819385441437
USF1	-0.452860753701838	0.147442877821488	0.0021303477607515	21.3064713253453	-0.693216463656803	0.25691262727045	-2.69825765678329	0.00697034682764413	0.0432474277431742	-1.28472030163553	-1.32921015369292
ENSG00000289121	0.235837213293262	0.0987517596935956	0.0169319365399572	16.4748826816261	0.382494145930329	0.204297504991477	1.87224090644811	0.0611732821116826	0.196129465040224	0.965868890834829	1.01233769404588
PFDN2	-0.230561087783053	0.126056016352236	0.0673941014826047	90.9566800689945	-0.380288702830552	0.202522132720927	-1.87776366820403	0.0604135025141991	0.19436606017217	-0.558269448601218	-0.648046169318293
NIT1	-0.305461111589462	0.0622511535397132	9.25201614065473e-07	23.5585626998926	-0.426205704647357	0.168527124634767	-2.52900359850697	0.0114386854405997	0.0613404826521123	-0.803034486648263	-0.747995780134182
DEDD	-0.0965211431124195	0.0967670978691988	0.318542114176746	37.7052224855693	-0.118087903707828	0.170545266583662	-0.692413844566594	0.488677473962061	0.701075447051078	-0.120241655153123	-0.0773018525946238
UFC1	0.0794743747801083	0.157033893659015	0.612788590900665	26.2547938877474	0.0680222657993681	0.252322695339766	0.269584413355178	0.787479992862691	0.897565281382552	0.454892336051131	0.327812555470141
USP21	-0.160045395339223	0.153843187778995	0.298193518817593	20.1081602263625	-0.239468394378645	0.27233368147579	-0.879319785496063	0.379227911038773	0.609508668318048	-0.327831923126749	-0.341516246461033
PPOX	-0.0881354662798892	0.136171789117205	0.517478349583345	25.2174101470043	-0.111493306812552	0.237552662997933	-0.469341431097837	0.638825605337759	0.807396108275877	-0.0928381857727987	-0.0629470958141134
B4GALT3	-0.679011394018204	0.233258259524616	0.00360290822336457	8.35212256768401	-0.987994050553238	0.429920420699206	-2.29808588516545	0.0215569014408203	0.0957657964007949	-2.02375571535542	-1.97086583506981
ADAMTS4	-0.23952652812878	0.0749177281382786	0.00138771450336136	291.149909459717	-0.344402148330994	0.126954707653486	-2.71279541102971	0.00667182839782662	0.0419756853748557	-0.587567521362882	-0.569930286010743
NDUFS2	-0.341336616958446	0.0800572615039257	2.01109051642696e-05	251.561148561789	-0.504507507683951	0.126400926748624	-3.99132760068504	6.57044434967043e-05	0.00135074174491164	-0.92027169152943	-0.918438849803984
SDHC	-0.173961326915868	0.0650248814266146	0.00746615099722409	92.8176985948009	-0.262307021285146	0.118479317632049	-2.21394777187839	0.0268323719414543	0.111525001225423	-0.373307656627468	-0.39123011671723
ENSG00000288670	-0.183879923708916	0.270562737682309	0.496744924870402	6.41452217050123	-0.2598870559178	0.483491248453176	-0.537521737465263	0.590907273869986	0.774189390631397	-0.405720539802225	-0.385962468850778
ENSG00000283696	-0.203094444233791	0.128131968297228	0.112956981815331	9.77931555254704	-0.270004257880369	0.247604644183089	-1.09046524054984	0.275508256850669	0.505715736220019	-0.468511479087937	-0.407985039112203
ENSG00000283360	0.120383796211891	0.154435908836458	0.435681404646066	8.97456851954035	0.108535502490939	0.321652505784768	0.337430924799216	0.735792075581944	0.868432732303287	0.588579824844371	0.415999546780462
DUSP12	-0.236313078769311	0.100908495544349	0.0191881609249807	37.5689602625648	-0.380177482390523	0.178117429196944	-2.13442044444826	0.0328083795168413	0.128499486440962	-0.577066322367729	-0.647804070765341
ATF6	0.02192755171627	0.0296876525420156	0.460144777583902	408.956807384788	0.0437017939336133	0.055055704005044	0.79377413700149	0.427326931621013	0.651082873843138	0.266835649005037	0.274873086392015
OLFML2B	0.200452777723749	0.21983608961468	0.361859086682853	16.8320925193773	0.33140495990265	0.370912544814066	0.893485444308115	0.371597263571198	0.6030400257411	0.850236448035738	0.901129556355621
NOS1AP	0.183478037630679	0.169034857955319	0.277724620739669	113.762300153819	0.279794222513795	0.260035310249545	1.07598549691305	0.28193374268613	0.511717435304951	0.794764864802897	0.788786134271619
UHMK1	-0.369438278040633	0.0748312021388067	7.93517688262835e-07	88.5926197014816	-0.578235562291737	0.143952560117359	-4.01684806314194	5.89817242477583e-05	0.0012385060361359	-1.01210482848202	-1.07892603478312
UAP1	-0.298583009962612	0.553058018480612	0.589282226955668	4.07427069614756	-0.386178420404479	0.875474760194996	-0.441107428749248	0.659135225707084	0.819858293975673	-0.78055760719174	-0.660866583457659
DDR2	0.12173084776735	0.273756492203203	0.656559444806345	12.3203705505662	0.247867786853126	0.461879974700805	0.536649780094253	0.591509551552101	0.774543475279918	0.592981841138458	0.719290420423539
HSD17B7	0.0885996612242605	0.118420886874238	0.454354026808838	94.8671847845357	0.144028179833466	0.18718369584013	0.769448317531228	0.441627214439499	0.663000895540738	0.484712768277775	0.493258059898389
RGS5	-0.520706396414776	0.1972481117521	0.00829415273161811	28.0155950886717	-0.803187861654992	0.318383257908524	-2.52270759125707	0.0116455191701563	0.0621876899948685	-1.50643239832164	-1.56858986046584
ENSG00000232995	-0.572244510594355	0.0886093471608115	1.06053459128475e-10	12.0769673096598	-0.807764355407003	0.199535435201818	-4.04822509139792	5.16075031827347e-05	0.00112513030468308	-1.6748532857521	-1.57855172102546
NUF2	-0.156337194572936	0.0596369278507255	0.00875481197566782	33.2636378459043	-0.200620146163264	0.132751904074467	-1.51124119508468	0.130727010201719	0.318518177373534	-0.315713930961726	-0.256953510734127
PBX1	-0.0156928403035635	0.0612908758052824	0.797920902583947	1042.32404987437	-0.0338922460742451	0.0993304460117536	-0.341207025993165	0.732947734357311	0.866473955494634	0.14389634650389	0.105970636459413
MGST3	0.0297001050103993	0.112965867928374	0.792618251772761	124.852288987554	0.0341906133056937	0.179329450570234	0.190658105497864	0.848793463480359	0.930231278545169	0.292235498111593	0.254169670129059
ALDH9A1	-0.470209764316162	0.127429512950853	0.000224289601819768	35.4330415183914	-0.706683514779013	0.21902394682542	-3.22651255728807	0.00125308733296413	0.0124259768341178	-1.34141495975833	-1.35852449185186
TMCO1	-0.09453307002192	0.0920235210657647	0.30429299911473	78.8956160964149	-0.14270645011183	0.166602376965041	-0.856569112106818	0.391683062243964	0.620075382384772	-0.11374485100131	-0.130890153976977
TMCO1-AS1	0.0199113540608841	0.0694277392123892	0.774271215196178	21.7041930047825	0.0476987973038341	0.137987992635301	0.345673535739453	0.729588074999789	0.865032794719054	0.260246936869158	0.283573544076017
UCK2	0.177872665630541	0.075789227450366	0.018928372182707	67.8447920515436	0.252397498408426	0.13844124559836	1.82313802015818	0.0682824894513553	0.209846115414115	0.776447125753471	0.729150448063559
POGK	-0.0120413498857467	0.0637131637485845	0.850098205573892	121.991900192665	-0.029669808582472	0.111575657593727	-0.26591650206093	0.790303515714676	0.899309593102549	0.155829015488821	0.115161806773209
TADA1	-0.127057090627239	0.0443119701275561	0.0041394967391643	74.1408221007083	-0.134520377944998	0.0989524898683187	-1.3594440940699	0.17400590659952	0.382966511776209	-0.22002977237169	-0.113071161124393
ILDR2	-0.147256881999877	0.201486066827572	0.464868383893084	44.0560761990389	-0.231657214219035	0.327312881995253	-0.707754649944986	0.479097633225097	0.692231510157715	-0.286040468398236	-0.324513297965384
MAEL	0.229682370863301	0.35799490261927	0.521145919982858	9.38929716840607	0.4427550373457	0.565505579146694	0.782936638775138	0.433664320689056	0.655957738803456	0.945755542867986	1.1435102969178
POU2F1	0.0153505924118214	0.0262899280267542	0.559290064497233	853.46192742308	0.0514156625976004	0.0521222858960896	0.986442971824029	0.323915786885596	0.556977145742306	0.245342869529452	0.291664212561934
CREG1	0.0111297901807686	0.0962321715703863	0.90792549083576	62.991931510183	0.00818502041462599	0.163672770317572	0.0500084430583336	0.960115660154257	0.98284567104806	0.231549752168863	0.197562122038944
ADCY10	0.0831274021816181	0.12511115746607	0.506416181431137	11.7424192314555	0.151804822844014	0.307493212857375	0.493685117253064	0.621528577524415	0.794880085541429	0.466830027729687	0.51018582982247
MPC2	-0.0350763756003957	0.298406059481685	0.906427561413877	12.8353958263988	-0.0525148338283939	0.451320838495518	-0.11635809683296	0.907368743633839	0.957560775035547	0.080553085536737	0.0654340089627384
DCAF6	-0.0191628420375533	0.0791057061258488	0.808591501084572	120.466581389036	-0.0540079323114427	0.132196556279009	-0.408542656719859	0.682875320197244	0.83686902726487	0.132556762572134	0.0621839140875129
TIPRL	-0.0570931532614408	0.114644942948229	0.618484216337109	36.0085621996497	-0.0914567024152323	0.202630300953779	-0.451347611807052	0.651739034659496	0.81495650256439	0.00860467820635251	-0.0193325144532908
SFT2D2	-0.106836505992175	0.039200535190097	0.00642267675319514	187.476275900746	-0.138742411987688	0.0741302335681367	-1.87160359963203	0.0612614650434152	0.196266664495723	-0.153951126251	-0.122261453232357
TBX19	0.124505736763635	0.0874459229342533	0.154503608525956	30.1640060303729	0.225078961867284	0.166174055137184	1.3544771575892	0.175584196137844	0.385077679808261	0.602049873112754	0.669684956256393
ENSG00000285622	1.00450023651183	0.573860468971462	0.0800448474947783	7.330416773971	1.36697777939405	0.835673111245244	1.6357804995749	0.101885534662909	0.271666835693165	3.47777509008693	3.15530766433912
ATP1B1	0.0116817635092229	0.0752260019949846	0.876593561705273	1327.41654237568	-0.00810998328104607	0.122193391849795	-0.0663700643567961	0.947083202819339	0.977294034442166	0.233353540283661	0.162092051843074
NME7	0.237979281344547	0.0926664872530242	0.0102249771933383	152.019144783036	0.352688689195946	0.149503530029792	2.35906596403219	0.0183209987884392	0.0854277484844116	0.972868933577501	0.947458810780005
BLZF1	-0.00980616979757234	0.0423859242917219	0.817039492943863	211.825187186529	0.00457468513415558	0.0759064988339358	0.0602673711003827	0.951942688780297	0.979658909865769	0.163133338124793	0.189703342242353
SLC19A2	-0.073617821378812	0.166662628420082	0.658693549806102	9.11385199429202	0.0925463323682451	0.355832310696896	0.260084117114024	0.794798889162197	0.902334372613235	-0.0453961193223264	0.381195198330005
C1orf112	-0.00346676850390101	0.106352595344483	0.973996015050784	95.6144740446584	0.0192005500826007	0.176101029211952	0.109031447280704	0.913177547691835	0.961192725467257	0.183849804154917	0.221540122772476
SELL	-0.224859352182867	0.193508210199032	0.245229562378338	15.0261802825963	-0.289355853529829	0.340190364767572	-0.850570396746906	0.395008039777279	0.622984108448738	-0.539636803907796	-0.450108531006267
SCYL3	0.0726389066331068	0.0696862994099072	0.297240178286011	62.0758613611013	0.117520813968952	0.129851071732757	0.905043080513177	0.365442564679857	0.597946638373751	0.432554778116643	0.435558279924016
KIFAP3	-0.176764304662789	0.207382564040548	0.394015110237592	77.3440562755123	-0.312495325460021	0.309703300063625	-1.0090151619173	0.312967362797074	0.54552709355061	-0.382467479548797	-0.50047726420743
GORAB	-0.187849019210702	0.316877413473814	0.55330637193251	11.0388287644918	-0.297838779780498	0.504242195199588	-0.590666117623511	0.554744154444453	0.748210108079239	-0.418691107261827	-0.468573699544862
FMO4	0.00252601477808816	0.080962765475545	0.975110271441144	78.2715127904661	0.0402566408054983	0.147688135098126	0.27257870633109	0.785177082194543	0.896121512425445	0.203433560654314	0.267373866043742
PRRC2C	0.0628872917427938	0.0506304044212612	0.214205013820447	774.422058143816	0.105216429635704	0.0844336044670443	1.24614400036388	0.212711533605393	0.434010664458356	0.400687573430343	0.408774771054166
VAMP4	-0.0904113806530093	0.134389315249694	0.501101765051885	44.0353354181672	-0.131828280750672	0.217376781989712	-0.606450604080205	0.544215573882685	0.741706705653099	-0.100275623570794	-0.107211151624536
METTL13	-0.0515261900644279	0.131487578348272	0.695153411973911	20.6882594626638	-0.106053009161132	0.237485262779166	-0.446566696055363	0.655187946359178	0.817299551896457	0.0267969015125188	-0.051104954309503
DNM3	0.00899734107924921	0.0253010197203286	0.722131307996702	8480.71326962268	0.0541971052409189	0.0529772844227816	1.02302535570534	0.306295857470048	0.539260296294986	0.224581143095843	0.297718704334188
DNM3-IT1	-1.14935205887817	0.129411930476845	6.60564703669002e-19	9.79306088888498	-1.67764935462696	0.287580417134834	-5.83367035676975	5.42211927671257e-09	7.10461931894095e-07	-3.56077726593695	-3.47206967050959
DNM3OS	0.618545275671068	0.146566987503353	2.44061484188994e-05	9.07786879280782	0.96011674799461	0.360180685162403	2.66565306677037	0.00768389432136784	0.0464071875805951	2.21651673696807	2.26967488921217
PIGC	0.281108483824687	0.0584091680339269	1.48870526127612e-06	232.887488215174	0.40958412835679	0.106024337466487	3.86311424474831	0.000111950618566667	0.00204538510429127	1.11381042263864	1.07130568179335
C1orf105	-0.134220457423627	0.173959869086523	0.440375138268314	10.8312788032038	-0.246749251709874	0.32369426199433	-0.762291089714143	0.445886290685252	0.666556484609479	-0.243438867020237	-0.357364817314282
SUCO	0.0555858919481988	0.0376678549750566	0.140028450497501	268.554819134577	0.0968344744933088	0.0732786123663973	1.3214561707191	0.186349307447115	0.400152825062733	0.376827402128665	0.390529390885376
PRDX6-AS1	0.00195352765479524	0.0310219695213375	0.949788487910647	247.323942198847	-0.00694957563096111	0.0675431229137688	-0.102890943313852	0.918049525739344	0.963662279324387	0.201562735714706	0.164617963562583
PRDX6	-0.919672471863011	0.159510210113106	8.13666145346324e-09	20.7379846343418	-1.38420410487085	0.278625290912612	-4.96797724405067	6.76548995319592e-07	3.55311480456913e-05	-2.81020964262488	-2.83331414753552
KLHL20	0.0110475941871739	0.0696534575442799	0.873977741416075	148.018215233402	0.0191006928037863	0.114783478019965	0.166406290637614	0.867837223763428	0.938872747188516	0.231281144704178	0.221322758925541
CENPL	-0.195591134987941	0.142581816001873	0.170131386038018	7.55233485391199	-0.298318597297279	0.281553782560676	-1.05954391585199	0.28935214007132	0.52080976287015	-0.443991489911618	-0.469618139995401
DARS2	0.0973893782747857	0.0762926471185733	0.201770426184712	19.8522850676806	0.138697337823979	0.165332906392469	0.838897354739157	0.40152691234635	0.62837581215549	0.513436596642039	0.481654175431042
GAS5	-0.394385731637835	0.141574342643988	0.0053409852118034	39.3697795044283	-0.600702260532387	0.250758290875146	-2.39554296863301	0.0165957689365998	0.0800001169251477	-1.09363036236808	-1.12783031112133
ZBTB37	-0.0320186164342141	0.0524223660207258	0.541344178254749	280.307438337228	-0.00852232673098452	0.0979021203334666	-0.0870494602359625	0.930632197702111	0.96895102886201	0.0905455061077046	0.161194485240005
RC3H1	-0.086640083090861	0.0417127909327111	0.0377957705851417	452.095678390499	-0.10543500513081	0.0728315785786174	-1.4476550857263	0.147713537010784	0.345936089926683	-0.0879514380181728	-0.0497597170363959
RABGAP1L	0.0258820273775919	0.0420894814085795	0.538601850749131	1275.43925164987	0.0437617505493792	0.0708225266680764	0.617907219753359	0.536636499575887	0.735788673290304	0.279758440434334	0.275003596664344
RABGAP1L-AS1	0.150160469976115	0.122266758987299	0.219395115638107	16.3136300253189	0.312363277319668	0.231219835627137	1.35093633499239	0.17671582762143	0.386700019552158	0.685886718973706	0.85968066622464
ENSG00000289425	-0.448355070375259	0.122488242629654	0.000251828986002143	16.8503968273025	-0.63860390650745	0.22324767174056	-2.86051765525054	0.00422950002352199	0.0304298803689003	-1.26999622419454	-1.21033253501659
CACYBP	-0.498824701621843	0.185615928652851	0.00720101323022144	113.322775270727	-0.786718377613633	0.298744343454759	-2.63341681558155	0.00845305392113255	0.0495605673529855	-1.43492542694378	-1.53273999102445
MRPS14	0.151654950244764	0.125888460342291	0.228327964683536	37.1909288764452	0.222867398912079	0.214340990172287	1.03977964612806	0.298442287481449	0.529892328662655	0.690770516083862	0.664870947328948
COP1	0.0196070553148841	0.0327690985218789	0.549613236230119	524.724521757028	0.0445058079248147	0.0610838339116582	0.728602071526498	0.466245110987718	0.682484164143426	0.259252522043138	0.276623219944543
COP1-DT	-0.0152499535963817	0.0630851962753075	0.808984848304888	202.047630018515	0.00688381469107282	0.11316336063677	0.0608307728962589	0.951493982467429	0.979486618786578	0.145343651540989	0.19472972879647
PAPPA2	-0.0736511330686961	0.0705624405800194	0.296590670381973	85.7694634030783	-0.0607130113877443	0.135997380611101	-0.446427799674756	0.655288255511714	0.817346081778649	-0.0455049782602484	0.0475886657557534
ASTN1	0.0107403664575827	0.70691773551957	0.987878019658074	7.90565982664734	-0.241560208099288	0.997313741566132	-0.242210849035284	0.808616788987627	0.909390958875007	0.230277158281999	-0.34606959182343
BRINP2	1.12155229146311	1.01416102845567	0.268773385918543	4.51427209245006	1.6199082793964	1.24528008955998	1.30083849647736	0.193313741857212	0.408857015686689	3.86028832877009	3.7058729024521
RASAL2	0.28510283033668	0.319164570903932	0.371708080274363	47.3001470886146	0.363450242225752	0.456372913780659	0.796388723456171	0.425806130508508	0.649830249994867	1.12686350762174	0.97088396909925
FAM20B	-0.181678594108854	0.0697232917427392	0.00916843753887359	93.9660880471466	-0.25762040339114	0.129951767786722	-1.98243092632605	0.0474310311176283	0.165083806061993	-0.398526836837512	-0.381028543966082
TOR3A	0.0054253125580245	0.19385391068446	0.977672835727512	9.09553317847224	-0.0448996936979563	0.38744707330571	-0.115886005577151	0.907742886896115	0.957725964116828	0.212908146847371	0.0820102282764993
ABL2	0.0175335502500031	0.0531024661931678	0.741261425819597	223.729094413414	0.0126032651707419	0.0957178648124063	0.131670981121889	0.89524453934581	0.951094036074994	0.252476535597418	0.207179514864917
SOAT1	-0.163090328147855	0.129663569275502	0.208465516552903	27.4514099927847	-0.21591669072611	0.238705755771543	-0.904530726660638	0.365714049025649	0.598233311269805	-0.337782428572275	-0.290250189859305
TOR1AIP2	-0.101181858665582	0.0523035540052565	0.0530501944744977	118.16462767399	-0.154630143776919	0.100106698804455	-1.54465331115321	0.1224301437389	0.30512273286859	-0.135472360855499	-0.156844996282847
ENSG00000272906	-0.246125932591009	0.112693835483905	0.0289605554582473	13.6260803961346	-0.420820143759411	0.23384183492788	-1.79959306207633	0.071924917390056	0.217705380709245	-0.6091336491449	-0.736272786613763
TOR1AIP1	0.104343054190572	0.038416749940429	0.00660594961501064	117.928800988006	0.181344887353237	0.0821196957318589	2.20829955270868	0.0272233984972142	0.112933138888987	0.536160444560878	0.574487021850484
CEP350	0.0899589490185571	0.025884944969501	0.000510208865863004	785.59746940109	0.139589428520302	0.0476235552827666	2.93110053819973	0.00337763449521221	0.0260182153633567	0.489154771254274	0.483596029523904
QSOX1	-0.267555171014709	0.0977453143464538	0.00619517041467438	84.6128090848171	-0.406260679582788	0.170801014857073	-2.37856127449095	0.0173803480464272	0.0825853021458804	-0.679162042882838	-0.704580543641384
ACBD6	0.0181280355342124	0.0286434408942965	0.526808026970774	526.542278466876	0.0520707526470167	0.0588429117543561	0.884911216909009	0.37620451776653	0.606866580987444	0.254419248106882	0.293090176647084
XPR1	-0.118194087507357	0.107059399342357	0.269591068688237	129.459552264643	-0.160774063161232	0.176445127842378	-0.911184486232199	0.362198176757926	0.594212058796486	-0.19106645319497	-0.170218742979032
KIAA1614	-0.0486256597216481	0.129637852112415	0.707594693971273	39.5222068196249	-0.07744770334425	0.218545457229646	-0.354378005958132	0.723055615170926	0.860897424506402	0.0362755155853536	0.0111615062724353
ENSG00000243155	-0.0305277366625298	0.15769350318687	0.846497666922054	20.4282814490495	0.00843210692992162	0.279775048452906	0.0301388811352166	0.975956292143077	0.990153685412169	0.0954175371898717	0.198099966411714
STX6	-0.257600303962191	0.115086778529278	0.0252006104915919	185.271497454145	-0.385267201984482	0.187304709330364	-2.05690077607689	0.0396957713254731	0.145956220417811	-0.646630632490222	-0.658883093185137
CACNA1E	0.621537812162663	1.20530038832948	0.606084585876869	14.1872039379004	0.898711229677366	1.70718249108609	0.526429502627816	0.598589821699303	0.779530887168292	2.22629601701363	2.13601072528781
LINC01344	0.1925946419185	0.133609975966014	0.149452221773982	60.3775975437482	0.194605543606101	0.215473927550429	0.903151234204685	0.366445635405087	0.598757120855874	0.824556924697777	0.603352090979453
GLUL	0.0571271857869761	0.0676380322862824	0.398333352613729	1453.32620758818	0.0776790417319728	0.115692057352671	0.671429340176561	0.501947059059274	0.711530818334505	0.381864180836039	0.348832895605826
RNASEL	-0.0557812788302335	0.237302486139982	0.814159036073579	7.60852353352332	-0.0771305233211339	0.434593659394454	-0.177477332339833	0.859133468763346	0.934799476329317	0.01289173952822	0.0118519263481083
NPL	-0.229118686213263	0.15505388335169	0.139495757685642	38.4544363543387	-0.294710067874408	0.249923529967362	-1.17920096564295	0.238318161672232	0.464392848612317	-0.553555838949754	-0.461763291090574
DHX9-AS1	0.0912441284332526	0.0923266351694586	0.3230178633704	45.7802195742722	0.156953308134457	0.166893114026737	0.940442085042003	0.346990843549238	0.579596869822312	0.4933545961989	0.521392770186828
DHX9	0.00922857740310697	0.0594711620602796	0.876681503089023	240.350797022815	0.0149372330202172	0.0995546047655802	0.150040603901645	0.880732580557173	0.94467198900179	0.2253367979639	0.21225996805179
SMG7	-0.115000026101533	0.0488723457118097	0.0186191536695232	314.88938155487	-0.158926526603972	0.0857861680599714	-1.85258917839609	0.0639412647065726	0.201732033979574	-0.18062861189946	-0.166197126746269
ARPC5	-0.165774085876644	0.0690970777585781	0.0164332906737041	231.180726807035	-0.268960368645727	0.116600565909511	-2.30668150319661	0.0210725821546314	0.0941300054097379	-0.346552653589746	-0.405712758287907
RGL1	0.0240170192037099	0.0646876262091254	0.710431325921737	926.871478460504	0.0567059222845023	0.109587194658712	0.51745025923058	0.604841882940695	0.784679358486518	0.273663798891653	0.303179759655589
ENSG00000289581	-0.336007470468271	0.0832031113265501	5.38169560147351e-05	50.11327684076	-0.469467101455492	0.152699095565287	-3.07445895286766	0.00210884738625945	0.0184475388527626	-0.902856627058991	-0.842164815638204
COLGALT2	-0.082940322013734	0.0257479631196161	0.00127638022113788	1766.82914654358	-0.0988968842366909	0.0507052703990329	-1.95042612845581	0.0511253501408137	0.174022052486653	-0.0758610258288716	-0.0355278941172585
TSEN15	-0.00364544171044931	0.0427884573137583	0.932104896096557	382.129666161372	0.00752565597214091	0.082205231024344	0.0915471665046752	0.927057830101503	0.967870758316032	0.183265919771758	0.19612685368943
EDEM3	-0.136004190316883	0.0430331813125612	0.00157525985565199	198.318604367131	-0.209171167945738	0.0797758888912188	-2.62198479832623	0.00874193302211761	0.050579997842511	-0.249267909886927	-0.27556690589103
RNF2	-0.277465322897111	0.131700964627388	0.0351364137974034	32.5582930154336	-0.406312231533322	0.221746089953691	-1.83233098548965	0.0669021233752585	0.207174586876069	-0.711547329018628	-0.704692759099467
TRMT1L	-0.0900724422692217	0.0365686430199429	0.0137739206320271	162.311157272596	-0.116297527141647	0.072675344615809	-1.60023358343111	0.109546774543251	0.284378779142495	-0.0991680102191911	-0.0734046590949775
SWT1	-0.0157915132208689	0.035377966979001	0.655333059661119	226.92008815857	0.011343306136509	0.0706059160404958	0.160656596113038	0.872363876551462	0.94059547889831	0.143573894265144	0.204436905153203
IVNS1ABP	-0.17264350608766	0.0419120099139043	3.80207577071156e-05	325.835684458934	-0.239477704282701	0.0775287601564284	-3.08888861113619	0.00200906749427436	0.017813823332691	-0.369001163134365	-0.341536511749497
TPR	0.0651604194182591	0.0503526166691303	0.195637067200986	297.791195610412	0.0854410044553086	0.089541699436665	0.954203516270574	0.339980635115477	0.573427226461834	0.408115904606968	0.365728710285976
ODR4	0.0947373325648502	0.0398508861964258	0.0174401102819819	232.45577414737	0.15059167875382	0.0704420248629028	2.13781019280618	0.0325321514115376	0.127697818276614	0.504770003013542	0.507545124312944
PDC-AS1	0.0180694493283768	0.111369877290311	0.871111202029014	241.621353789454	0.043771819631339	0.177609725034881	0.246449453275954	0.805334328274251	0.907627880658001	0.254227794831281	0.275025514489623
ENSG00000285280	0.352607316703343	0.219737980042291	0.108566074393404	30.228755755167	0.525542565605861	0.370915807330543	1.41687831906695	0.156518506369796	0.358657139132484	1.34746074289883	1.32371764719354
UCHL5	-0.0259770861067504	0.110063355363588	0.813417623326541	77.1350330402951	-0.0347131136451247	0.18153785940126	-0.191216938216712	0.848355633683223	0.930231278545169	0.11028856258905	0.10418381695913
RO60	0.0615186820245883	0.0372081865504164	0.0982567728065954	235.358767522379	0.0577385735610906	0.0752486395075189	0.76730388667454	0.442900858122078	0.663737284145055	0.396215107432015	0.30542757830924
GLRX2	0.0967951246496608	0.360803172601114	0.788486254100229	13.0194802151915	0.078966965200659	0.55992135302022	0.141032244572761	0.887844469430761	0.947531574922346	0.511494641168977	0.351636376764491
CDC73	-0.0571786091165342	0.0310764344110765	0.0657778291173791	413.027073935078	-0.047987458080371	0.0660731943538746	-0.726277252819955	0.46766882131521	0.683196338242441	0.00832541787290666	0.0752889521456049
ENSG00000290127	0.550106352691152	0.161098266957334	0.000638463305949546	22.4158123416026	0.867051109428838	0.278078741185133	3.11800573367668	0.00182079261310884	0.0164831573917646	1.99286586563624	2.06709471222037
CRB1	0.166838631923334	0.0828251521321828	0.0439730700675135	258.711085848648	0.247363339479757	0.135956047849762	1.81943608535242	0.0688449255856526	0.210825395348698	0.740389117452469	0.718192367052231
NEK7	-0.10237644983717	0.0450986197609219	0.023204108229634	710.968162053851	-0.119077147985	0.0819442097368495	-1.45314901891662	0.146182383460448	0.343653113129563	-0.139376153387263	-0.0794551852730008
MIR181A1HG	-0.13546210236522	0.0638122545223458	0.033768711991033	2396.00960778102	-0.164931593461514	0.106843616701151	-1.54367287961469	0.122667599583902	0.30547976613599	-0.247496426095994	-0.179268626878822
LINC01222	-0.100011439972761	0.108966447592045	0.358713806324317	45.9124432884099	-0.138733950813516	0.204048454138855	-0.67990689465899	0.496563415754568	0.706761096024605	-0.13164756132513	-0.12224303541255
LINC01221	0.486703217260061	0.132169936709743	0.000231044103967483	17.7331252370095	0.775605552638141	0.267447970096583	2.90002407704963	0.00373133997193794	0.027840014448821	1.78567139402695	1.86804104036831
ENSG00000286541	-0.0811058967095573	0.0886874688342071	0.360447033145242	122.600947295835	-0.0665042714518151	0.157324158727957	-0.422721290801965	0.672498619881138	0.829355199055653	-0.0698663257399666	0.0349825685230364
LINC00862	-0.0273170245639355	0.0606613308386798	0.652479552827422	682.073421982412	0.0140685571748029	0.102187594122771	0.137673827195702	0.89049820526631	0.94896818248658	0.105909791117611	0.210369082121983
ENSG00000230623	0.119318411809197	0.0984337814962822	0.225447565825855	76.481130304088	0.231982789854947	0.179808289260742	1.29016738220864	0.19699254851853	0.413426199544146	0.585098265819316	0.684712830316196
ZNF281	-0.228851153968957	0.0497911847826396	4.30227984268217e-06	302.433858957217	-0.340888869698478	0.0907002047342814	-3.7584134533892	0.000170994163372908	0.00277961940761073	-0.552681573006588	-0.562282773801458
DDX59	0.0531726882378114	0.0786564029291406	0.499032897229092	50.3643638672722	0.117191811097343	0.147381125018798	0.795161599440873	0.426519506117207	0.650536276702223	0.368941317879681	0.434842124520275
CAMSAP2	0.0182326969398763	0.0656983286358242	0.781379719988903	400.764192907398	0.0433199158168798	0.106812691895611	0.405568992299311	0.685059315968741	0.838266419296178	0.25476127006679	0.274041835055116
TMEM9	-0.611506545729168	0.276920936938113	0.0272278855559724	10.2036410211018	-0.805441689896481	0.465438027100692	-1.73050254383756	0.0835405271313034	0.238707223467738	-1.80315729735582	-1.57349587015004
PHLDA3	-0.336022148122993	0.0883490023082613	0.000142752639125609	226.157429118865	-0.504573924539384	0.150024312365602	-3.36328103480828	0.000770219107388137	0.00859834962223658	-0.902904592019932	-0.91858342237165
CSRP1	-0.273641860249936	0.0839862768803796	0.00112131833769208	952.269027143718	-0.441654320968113	0.141452660698503	-3.1222765184281	0.00179458295862508	0.0163582190797848	-0.699052673706819	-0.781623480720211
CSRP1-AS1	0.192902447565812	0.0478819947996076	5.60848640925691e-05	236.918090594988	0.310868550664144	0.0918037876007756	3.38622794100837	0.000708604989034841	0.0080603636141838	0.82556279969149	0.856427027232883
NAV1	0.000868851555221453	0.0352088040339837	0.980312512525144	1730.07942860161	0.0215045545984288	0.059768299788305	0.359798667096042	0.718997700035452	0.859247320394781	0.198018133546527	0.22655535341828
IPO9-AS1	0.122776958302764	0.0851284657059995	0.149230439951536	183.475079122797	0.202572372747821	0.143539379215285	1.41126688616924	0.158165934563609	0.360902111373639	0.59640041528556	0.620693847641366
IPO9	0.16972449804368	0.0361550010268359	2.67446043595941e-06	220.06014701059	0.250041968551058	0.0774821917278874	3.22708951534554	0.00125056330534538	0.01241764660119	0.749819810459601	0.72402305988067
SHISA4	-0.351889657811391	0.14003292775554	0.0119741057394086	121.240264861787	-0.522454300781987	0.219855364449007	-2.37635457334117	0.0174846521273723	0.0827382320070756	-0.954757868096734	-0.957504444563386
ENSG00000223774	-0.195476839145882	0.119198350822036	0.101019918279659	32.4134799733508	-0.243717402770712	0.214190000541282	-1.13785611912233	0.255180566975028	0.483311770302244	-0.443617983673455	-0.350765254853067
LMOD1	0.0236825706428278	0.280900537317811	0.932810396772852	7.45819174193048	0.167500478945369	0.514093934752716	0.325816874353786	0.744562910910424	0.873582434659829	0.27257085778738	0.544351273051742
TIMM17A	-0.223808968738435	0.232053820673554	0.334810298184581	21.0235504140703	-0.365778273098888	0.363856860322239	-1.00528068310969	0.314761713897821	0.547037641034637	-0.536204266364084	-0.616460661835955
RNPEP	0.0691408155809789	0.112653738968666	0.539382987054055	34.9292538925276	0.107903435914389	0.199900625999964	0.53978538273516	0.589345048799821	0.773049061476163	0.421123401383317	0.414623698928114
GPR37L1	-0.0916465558997154	0.101623287281578	0.36714913224791	144.614326050801	-0.136148447574576	0.165362158345005	-0.823334969361742	0.410317532823261	0.636222691343933	-0.10431204039539	-0.116615053787654
ARL8A	-0.350792132899903	0.0419495698566873	6.15414580457751e-17	456.266745463576	-0.527143677076375	0.0789001771604755	-6.68114693841833	2.37079363281689e-11	9.61060468903148e-09	-0.951171277424716	-0.967712021649173
PTPN7	-0.287427792039851	0.143052145382407	0.0445104282845904	14.5195862002611	-0.379408850240174	0.274614203267597	-1.3816067986493	0.167092465339195	0.374170811876498	-0.74410358220578	-0.646130954463138
PPP1R12B	-0.00970820771898341	0.0413116383327199	0.814209245924629	2110.78709682744	0.0391259846232671	0.078395650564469	0.499083614225405	0.61772048052426	0.793059191741954	0.163453467420812	0.264912715687466
SYT2	0.666888678796983	0.406819587404542	0.10115625620281	7.14241632888739	0.914987380357142	0.657783005389027	1.39101705708556	0.16422025442875	0.369709326700754	2.37449766012534	2.17143975727284
ENSG00000226862	-0.264015248582178	0.111190842752448	0.0175759075932686	7.49657371890124	-0.340046214252425	0.2651939853724	-1.28225462494903	0.199753339652894	0.416859768657873	-0.667593965800225	-0.560448527649653
KDM5B	-0.0695502828249401	0.119407035069457	0.560254276245529	89.5273207444856	-0.0857634601992294	0.194394885043076	-0.441181670907775	0.659081481464137	0.819858293975673	-0.0321038507982265	-0.00693977709556034
RABIF	-0.466411991296407	0.201636310470786	0.0207152222127377	8.76134876892211	-0.730174105300899	0.387238580598893	-1.88559235025506	0.0593499090390554	0.192135517857406	-1.32900425532281	-1.40965752074311
KLHL12	-0.0769365826361911	0.129006598242381	0.550923326386285	55.3266934033259	-0.103385889099254	0.209671393663245	-0.493085333640235	0.62195229338504	0.795110839055523	-0.056241466014485	-0.0452993136614594
ADIPOR1	-0.415884941357836	0.0711456922128234	5.04929642259429e-09	68.5988604805352	-0.655208971868349	0.130925087353225	-5.00445701518342	5.60197101457923e-07	3.05330957987907e-05	-1.16388741460479	-1.24647753043715
CYB5R1	-0.418373037366584	0.196785212395448	0.0335000118381827	16.3982056278036	-0.691622086001592	0.343365846547039	-2.01424251409013	0.043984078131817	0.156833826697617	-1.17201823864591	-1.32573959987132
TMEM183A	-0.362393269660558	0.235293385854779	0.123517412972786	21.1576786259706	-0.558885254289775	0.380911406143768	-1.46723160628809	0.142313061746112	0.337677892257282	-0.989082516117376	-1.03680534576949
ADORA1	-0.0544874522182547	0.0727057907591707	0.453601792063323	324.298557683928	-0.0947285191773792	0.126146723645083	-0.750939195566428	0.45268925013011	0.671226991404333	0.0171198225622893	-0.0264544257083458
BTG2	-0.152167538367775	0.126761905356917	0.229976228699557	101.775106367159	-0.218222305702654	0.21150784006359	-1.03174570567713	0.30219125999678	0.534500276067389	-0.302087953187176	-0.295268926067654
ATP2B4	-0.110578510810015	0.162001089443039	0.494873027813611	313.642980745419	-0.134483095853764	0.243847268271113	-0.551505443580546	0.581287236077366	0.767398537186606	-0.166179586337718	-0.112990007513274
SNRPE	-0.135170632241326	0.216668530175185	0.53272012870479	18.4748440365378	-0.251141626294254	0.372683139630593	-0.67387439781469	0.500391170288598	0.71041635777429	-0.246543933795738	-0.366925897369508
SOX13	-0.326233315014258	0.0731984076703105	8.3178099050445e-06	55.0885945879744	-0.468053329157544	0.1427621533421	-3.27855330141981	0.0010434065724703	0.0108032290620429	-0.870915762290206	-0.839087393651334
PLEKHA6	0.703816436602427	0.376173370978769	0.0613465329726249	29.8361939927651	1.10585635008432	0.563062723548138	1.96400206200079	0.0495298527830983	0.17042473482821	2.49517351021056	2.58691286061644
PPP1R15B-AS1	0.117425750522478	0.120431644907979	0.329540091533253	13.5012572977445	0.293505721267756	0.252653353545338	1.16169335237059	0.245360046928527	0.472637587178154	0.578913256946005	0.818632572626386
PPP1R15B	-0.0312182867029848	0.0380627917050901	0.41211430727411	73.6435553739865	-0.143632483037255	0.120934389688284	-1.18768931986573	0.23495583303907	0.460411754891382	0.0931608956250808	-0.132905891652275
PIK3C2B	0.253131020329725	0.0342994712721795	1.58257565080454e-13	912.017870439105	0.39378147870327	0.0601842454346565	6.54293288649448	6.03239065412992e-11	2.05926767277298e-08	1.02238314973812	1.03690734086877
MDM4	-0.229513180049593	0.0364281162389462	2.96800869817293e-10	810.436591096522	-0.304530136891301	0.0680804075553392	-4.47309509191412	7.70954716196723e-06	0.000252733083919064	-0.554845001408611	-0.483139078654831
ENSG00000287197	-0.215399277327476	0.109467255401348	0.0491019780688884	7.63540127907343	-0.19731547919043	0.241043959332742	-0.818587114718156	0.413022021016985	0.638677483531926	-0.508722319983298	-0.249760092942418
NFASC	0.182617203900044	0.0421762067394453	1.49202025146913e-05	2695.02542774203	0.27757799877964	0.0726199383186086	3.82233867456359	0.000132191961185712	0.00228639216066807	0.791951754871509	0.783961980016219
CNTN2	-0.155236713448376	0.0503787590444471	0.00206035089873137	2537.0896838574	-0.216013545018239	0.087151233573396	-2.47860570827513	0.0131897021192803	0.0679494900283177	-0.312117679710602	-0.290461016969548
RBBP5	-0.0209485900858575	0.0516603929790753	0.685105740267581	84.7612261809503	-0.0620776792099891	0.0989382745649056	-0.627438465881723	0.530371859963235	0.732380643755917	0.126721134400434	0.0446181316980088
DSTYK	-0.0332596254070369	0.038802564723704	0.391361890787988	191.935667333158	-0.0600043109664803	0.0814383162076637	-0.736806871270181	0.461239804012079	0.677983313047558	0.0864900253079283	0.0491313259575889
TMCC2	-0.00583692272421293	0.0405834086130546	0.885638388939914	436.549103512701	0.0104171878479362	0.0748353253438969	0.139201477378032	0.889290941092276	0.94843490602531	0.176104400903625	0.202420981664086
NUAK2	0.315456530938796	0.0846502718726088	0.000194090750480696	17.6864802923991	0.487844940244517	0.193739964523978	2.51803979340637	0.0118009987523902	0.0628159851522389	1.22605606197857	1.24165952417884
CDK18	0.0810139382135909	0.0603346477105392	0.179355139657478	2202.54895190171	0.160673905120008	0.0974029439917539	1.64957955617451	0.0990289592120234	0.26662591508891	0.459923459984365	0.529491561614724
ELK4	-0.247956337936478	0.0561251402450652	9.96556327871406e-06	116.321724508938	-0.382388637469208	0.115006532061705	-3.32492972889613	0.00088440822928871	0.00957389351065827	-0.615115212450983	-0.65261719184955
SLC45A3	-0.135594924866681	0.0739405022958434	0.0666780009109685	169.716798676163	-0.18296385712496	0.131772484162813	-1.38848302274469	0.164990010922281	0.370734526534527	-0.247930475418964	-0.21852026927659
NUCKS1	-0.175667853778688	0.0463982847664454	0.000153039294052787	854.691887915814	-0.282471326111532	0.0908446267137226	-3.10938947442296	0.001874744111629	0.0168194970066607	-0.378884398680126	-0.435122669367142
RAB29	0.174251693676454	0.153138199050341	0.255173866879326	24.195826601458	0.214608891181503	0.258850550321757	0.829084160395792	0.407056786042855	0.633741805429731	0.764614187750674	0.6468942807146
SLC41A1	0.279303812714762	0.102293340556815	0.00632536272107045	41.7542627647232	0.408213642823645	0.178579293010758	2.28589572699817	0.0222603594958437	0.0979848603257838	1.10791295598329	1.06832248406165
ENSG00000286619	0.936828546865506	0.602870157364368	0.120196950782241	84.0453378032327	1.46774501698601	0.817355024532179	1.7957252025533	0.0725382316101686	0.218528312974158	3.25663145288593	3.3746522596263
SLC26A9	0.109171313249524	0.0833396807954101	0.190210727618336	18.5176277725246	0.117916886187268	0.19509258715855	0.604415000614237	0.545567765122678	0.74230821880742	0.551938664008711	0.436420428202634
RAB7B	-0.0350887460609249	0.169069286189723	0.835587665698341	17.4894112845745	0.0610719924086098	0.295444972973658	0.206711902368551	0.836234861417111	0.923360454741468	0.0805126602326019	0.312683581604602
SRGAP2	-0.197657346372249	0.111056242212346	0.0751095136064671	248.571948905113	-0.256127266218398	0.178988610969698	-1.43096962890985	0.152438919641901	0.353050824066193	-0.450743641411603	-0.377778364873255
EIF2D	0.0948336906946355	0.06046641802366	0.116794905933921	91.8077472064706	0.150245997914675	0.110328348374381	1.36180773235941	0.17325857068661	0.381839989627371	0.505084890781322	0.506792665224329
MAPKAPK2	-0.134728114624185	0.0537072150633522	0.0121222186061826	103.194653042976	-0.201578620746111	0.105487752957718	-1.91091965744032	0.0560149064763548	0.184516345051111	-0.24509783490429	-0.259039865629742
PFKFB2	-0.318562270253622	0.177881004092001	0.0733136928522599	23.9228805383548	-0.471583124075351	0.29969988209302	-1.57351788323021	0.115598950755762	0.294059912962655	-0.845847631904154	-0.846770857604453
YOD1	-0.282132546634756	0.0833140460860628	0.000708227068412743	46.9512142880337	-0.447720284227305	0.167318568932791	-2.67585532844921	0.00745388129102428	0.0453934632215177	-0.726799302751926	-0.794827536799452
LINC02942	-0.0291873987302465	0.0927110584243	0.752897479343924	25.3722207813611	-0.00658258534925933	0.246069907255811	-0.0267508750772038	0.978658435188723	0.991576757109124	0.0997976141019855	0.165416807876845
CD55	0.0384533066999111	0.0989660278323015	0.697608637024639	654.193563171794	0.0778743493067196	0.155691783454291	0.500182781511926	0.616946381268155	0.792535993049169	0.32083999829312	0.3492580304211
CR1	0.255091382851547	0.220059535232426	0.246377690743	83.7456748191122	0.391945159222862	0.319468279493355	1.2268672177546	0.219872501655035	0.442062320438487	1.02878939879994	1.0329101413536
CR1L	-0.212188049114756	0.189745540895612	0.26344876343476	9.45601030705933	-0.238810073444215	0.337984732943303	-0.706570593779678	0.479833368506855	0.693076847431629	-0.498228379451375	-0.340083249562615
CD46	0.0285685489599258	0.0778373058486945	0.713597382280407	397.765646012019	0.0569691126102913	0.125468377291968	0.454051561356556	0.649791715868242	0.81418049220586	0.288537697421137	0.30375265791968
MIR29B2CHG	0.410219300550618	0.155779042168677	0.00845494735889766	161.713780659527	0.62284107491149	0.237584060569718	2.62156086320749	0.00875281320145986	0.0505978132127172	1.53573036821686	1.53551170502126
HSD11B1-AS1	0.166108226378773	0.0854211748340519	0.0518256636693907	39.5358297559768	0.242009783782147	0.166000342569989	1.45788725514292	0.144871622135634	0.341562101480089	0.738002232484764	0.706539040674517
HSD11B1	-0.0663515855621673	0.117934632268846	0.573698274379997	160.931870349655	-0.108746009721849	0.189554839708334	-0.573691549575709	0.566176547709567	0.756804830597363	-0.0216508600321998	-0.0569669302077677
UTP25	0.0485094573840303	0.129922922367974	0.708872306125277	43.3432849600791	0.0499125911953541	0.210931425035627	0.236629469444506	0.812944256071487	0.911847201881481	0.353702392451593	0.288392409183256
SYT14	0.301589559599671	0.37570846007649	0.422135260129744	295.272663726691	0.467150962413977	0.609518282327938	0.766426497708623	0.443422571282326	0.664156506339018	1.18074032514795	1.19661400838825
SERTAD4-AS1	-0.288712838010377	0.15761246390879	0.0669828056419945	18.7263442022465	-0.374179695581314	0.272143566144609	-1.3749349318899	0.169151618315407	0.376487934137972	-0.748302971069541	-0.634748417442661
SERTAD4	-0.314822295337856	0.21586691241224	0.14472778083266	11.5034959751852	-0.439232127137533	0.379960093391908	-1.15599541840435	0.24768303101547	0.475380299390383	-0.833625805314103	-0.776350982057229
HHAT	-0.169020738997739	0.203768752017332	0.406836639596076	59.9533765164633	-0.197397128184829	0.314477413303647	-0.627698905657909	0.530201202387639	0.732380643755917	-0.357162358825144	-0.249937821994639
KCNH1	-0.0153854335499441	0.180930472133794	0.932233517809352	165.085749830533	-0.102727307646536	0.293437253616057	-0.350082705520913	0.726276629650457	0.862515832630755	0.144900917956898	-0.0438657496811195
RCOR3	0.0545444040922358	0.0355205203797683	0.124642780771466	517.585844171425	0.0992791613228255	0.0653256802649583	1.51975702235558	0.128572054310417	0.31489244466741	0.373423934389466	0.395850851074606
LINC00467	-0.220782853031738	0.053167864425801	3.28773650224341e-05	79.3329190002665	-0.310820369134632	0.116326732119375	-2.67195994825736	0.00754096484689792	0.0457751034131773	-0.526315253137616	-0.496831311156659
LPGAT1	0.102490638332717	0.0567977802638986	0.0711555958817099	2760.97088480727	0.182462919444294	0.0957613085232946	1.90539292181778	0.0567290146200868	0.18597138682127	0.530106953321693	0.576920692777578
INTS7	-0.0039965343585633	0.0404129686360392	0.921223724879274	176.440784913852	0.00321569691390307	0.0790422649360403	0.0406832587161459	0.967548408154636	0.986569140117135	0.182118587621427	0.186745171230676
LINC02608	-0.725955044868637	0.310392720436414	0.0193443604517164	23.3271683898036	-1.02318702563668	0.464595591851117	-2.20231755010832	0.0276428853470282	0.114162212264136	-2.17716240206318	-2.04747197275008
PPP2R5A	-0.0949367003483115	0.0269726296268226	0.000431966585059211	513.838226003189	-0.108779612895345	0.0567605455688375	-1.91646524544801	0.0553059028818239	0.183110814748091	-0.115063870504581	-0.057040075752559
ENSG00000234915	0.0311374048129031	0.0682076782519627	0.648024149896625	75.5051613204443	0.0572006262604688	0.129760957719151	0.440815382884821	0.659346656140354	0.819926508955474	0.296932435748811	0.304256604133898
PACC1	0.0884071089526456	0.062401983436196	0.156560256209161	253.253946263026	0.154296771894312	0.108742704783099	1.41891607535491	0.155923485063412	0.357670187461848	0.484083528636815	0.515610167821365
NENF	-0.216711524092809	0.0506120386776244	1.85372805468966e-05	322.141403440065	-0.310904610562632	0.0870438865165545	-3.57181443757687	0.000354516572656512	0.00481548584345578	-0.513010598052128	-0.497014683276135
ENSG00000286213	-0.506720919040732	0.287921527764011	0.0784201561851256	13.7739243971077	-0.729466034297668	0.458441644652491	-1.59118623451109	0.111567669865586	0.287896521483266	-1.46072939680576	-1.40811623062392
ENSG00000260805	-0.167239539325423	0.118677387319006	0.158777619189159	19.5180072720782	-0.249440625951688	0.218287460696651	-1.14271623828329	0.253156425567184	0.481516884524561	-0.351341594245806	-0.363223253130769
ATF3	-0.0895988077286172	0.114706800497579	0.434736884232625	65.6535373612771	-0.148884169994047	0.194646682712508	-0.764894463749723	0.444334390858585	0.66481034812198	-0.0976202246450358	-0.144337475742901
NSL1	-0.0458562416660621	0.0321260861910399	0.153469417196827	299.829032604395	-0.0607160346841636	0.0663834987851683	-0.914625408351164	0.36038831523248	0.591918081822109	0.0453256691273032	0.0475820848099483
TATDN3	-0.0527437015573553	0.0902191691898134	0.558804964762605	261.515303455176	-0.0719214535269545	0.148057878570341	-0.485765797953031	0.627133226369001	0.798583705944702	0.0228182078920825	0.0231907437368885
SPATA45	0.198105429978619	0.10801092784876	0.0666355965300683	9.29949996174701	0.277150112792345	0.256392737390143	1.08095929554594	0.279715220435462	0.509428759691141	0.8425655738364	0.783030581270405
FLVCR1-DT	-0.106686613459199	0.133648454364547	0.424717896255929	17.0860101284629	-0.0719878685787186	0.254885527213513	-0.28243215440952	0.777612162481987	0.892197503247509	-0.153461293942914	0.0230461750953508
FLVCR1	-0.0173868696178445	0.087666024448899	0.842786283433	95.1858206255262	0.00201038670952238	0.15172971385564	0.0132497891048231	0.989428507156711	0.994461842133108	0.138360445065	0.184121518094068
ANGEL2	0.0311265389938273	0.0453110262026323	0.492112435451257	213.798654297322	0.0537938637444938	0.0765148214913885	0.703051548653853	0.482023625195467	0.695220198580786	0.29689692744742	0.296840950364247
RPS6KC1	-0.00570469358726285	0.0418757944202076	0.891640325899494	545.858838894365	-0.00259792530300094	0.0719217870428511	-0.0361215343752943	0.971185451582549	0.987415948742093	0.176536511176649	0.174090397290329
PROX1-AS1	-0.116661481008226	0.0376368594788231	0.00193742674819741	260.373712364399	-0.124585504974425	0.0751741863203814	-1.65729103396556	0.0974606491482241	0.264037574270893	-0.186058063757863	-0.0914454746112402
PROX1	-0.163215535694228	0.067677955816972	0.0158805221495186	571.995481947936	-0.215879449645189	0.114916316357953	-1.87857961764755	0.0603019163847766	0.194205391276847	-0.338191593059739	-0.290169125517183
LINC02775	-0.350996758698874	0.211858307661237	0.0975695451163475	22.1567861796288	-0.371479473141677	0.36081072030734	-1.02956883549704	0.303212451006735	0.535604876802778	-0.951839972024868	-0.628870721354514
SMYD2	0.0826594304369099	0.536033955550503	0.877447637581697	5.6046096351311	0.0287797884291165	0.879492516154076	0.0327231760367528	0.973895341981456	0.989026328254943	0.465300747549557	0.242391683344022
KCTD3	0.0245991407925815	0.0501780485946068	0.623966134056941	386.68994312991	0.0755937161345507	0.0856496356970905	0.882592383718903	0.377456545094485	0.608017670801646	0.275566108204884	0.344293673234158
ESRRG	-0.0196524555425745	0.143522454915742	0.891086534306277	828.630463981089	-0.0767983268506349	0.208277442685692	-0.36873089020269	0.712328321639053	0.855279214473577	0.13095675950011	0.0125750334027294
GPATCH2	0.0932827074655349	0.187611753159519	0.619039964293069	76.5556752293385	0.137582341478767	0.292069798765528	0.471059801664798	0.637598030263976	0.806368494548533	0.5000164482123	0.47922711254898
RRP15	0.138269936940903	0.163451261956888	0.39758629719777	28.7812038302387	0.173211191277921	0.277509799872969	0.624162430866258	0.532520916937124	0.733590127862455	0.647029765092278	0.556782038400867
LYPLAL1-DT	0.0119227492457953	0.08141552673069	0.883571536088719	53.3160281092566	0.00667798757312925	0.163886427438002	0.0407476548090325	0.967497070076804	0.986569140117135	0.234141055159936	0.194281695616606
LYPLAL1	-0.0558296080068219	0.033229573520567	0.092934339468651	413.458378715501	-0.0653919871989256	0.0622347713978174	-1.05073073669584	0.293382275006037	0.525414334057047	0.0127338050958223	0.037403727871299
EPRS1	-0.119217505760954	0.0826226984199944	0.149044502810474	160.516707289358	-0.177836288685013	0.132751059408752	-1.33962236894427	0.180368147668271	0.391849876327719	-0.194410871461472	-0.207358859565016
BPNT1	0.0676239341095588	0.102513211695406	0.50947160990939	36.0524795738453	0.107772610022556	0.183744481552881	0.586535220604918	0.557515900282222	0.749943678539891	0.416166399606861	0.414338924303116
IARS2	0.0705411213780036	0.0504745990143778	0.162246185032378	138.608711405625	0.103019118240315	0.102251955107249	1.00750267446976	0.313693273142902	0.546278579569032	0.425699446680341	0.403991784140372
RAB3GAP2	0.0926822959700724	0.0400851244259057	0.0207701393592809	231.638468719809	0.155339058254396	0.0753034456037062	2.06284130837634	0.0391277078973407	0.144894269724323	0.498054369496403	0.517878959596245
MARK1	0.0161168335106186	0.413516003864755	0.968910229455197	36.3881117632158	0.00303629670109264	0.585914258415371	0.00518215192322581	0.995865259494933	0.998019479771962	0.247846861146131	0.18635466268828
DUSP10	0.00349441195309259	0.0651829825180218	0.957246472651073	356.082511508107	0.0395132037735396	0.109423087624494	0.36110481463598	0.71802109419591	0.85899962322823	0.206598176088846	0.265755593093195
TAF1A	-0.0353493391971203	0.0809604393534623	0.662383442210189	26.3757854902912	-0.0279156182923565	0.171132300756442	-0.163123023350726	0.870421572572746	0.939907486840395	0.0796610705313687	0.118980231972084
MIA3	0.289074029254403	0.160286492280143	0.0713123289906562	76.8656972682671	0.385126941329756	0.249140945607195	1.54581953757598	0.122148157165404	0.304712672067236	1.13984094881323	1.01806861865155
AIDA	-0.207104124413554	0.0854551664401461	0.015370005858118	156.827919199528	-0.286962338127983	0.143491017047759	-1.99986273727833	0.0455150878250097	0.160746452291322	-0.48161467281045	-0.444898457973825
BROX	-0.155568509757565	0.0571168958891416	0.00645577836254504	132.721313692171	-0.262549097062167	0.10547716082294	-2.48915589890496	0.0128046803379728	0.0667077563631258	-0.313201953548115	-0.391757053989783
DISP1	-0.181547489273044	0.209334213136466	0.385798783987383	29.9598701909069	-0.305055445271702	0.351089624937174	-0.868881970882192	0.384911691787096	0.614761260976098	-0.398098400656927	-0.484282541121933
CAPN2	0.143034440057913	0.0602229925112515	0.0175451352055862	100.445467582637	0.221676784335596	0.111387675625675	1.99013744644923	0.0465757967718089	0.163071858494981	0.662599637135636	0.662279282829033
TP53BP2	-0.0485970999522671	0.0467827937466647	0.298906374231783	157.434677716829	-0.0605798336820578	0.08871239099982	-0.682879054428606	0.494683270304339	0.70555595188432	0.0363688457698303	0.0478785596801395
ENSG00000291068	-0.105321097857366	0.0411074009102929	0.0104042625144651	61.0613127460457	-0.163700051118728	0.0986870089844025	-1.65878014546576	0.0971601025794102	0.263398296898664	-0.148998939176507	-0.176587873062275
ENSG00000290989	-0.0841900475863509	0.0992516856495612	0.39629984946494	72.9015280470722	-0.156201247445835	0.178011177401066	-0.877479997190895	0.380225978851903	0.610658833436533	-0.0799449915178621	-0.160264888567759
FBXO28	0.131699079967613	0.0604721794238642	0.029417521275931	248.000825717581	0.211664837791395	0.0990891967980566	2.13610408229232	0.0326709310973491	0.128135685666374	0.625556927363602	0.640485826788614
NVL	0.0558185746260277	0.0364067609526242	0.125228419582516	246.09978923726	0.120422277826197	0.0668376304438393	1.80171375057023	0.0715904535410812	0.217029998442371	0.377587783522386	0.44187402729108
CNIH4	-0.254197626094058	0.0930702847974981	0.00630958021880918	60.3631565960495	-0.37759220168059	0.158850196650438	-2.37703326557102	0.0174525141155573	0.0827382320070756	-0.635511055545789	-0.642176573529381
WDR26	0.0817060455271566	0.0395187437784063	0.0386845804754613	223.223704747183	0.135085789663388	0.0783749116519828	1.72358458613931	0.0847828631073623	0.241026364284178	0.462185190546366	0.473792755503537
CNIH3	0.186666329542395	0.128543758335649	0.146456634389581	79.3288381576461	0.274842942701858	0.20740197284422	1.32517033918618	0.1851146606738	0.398424983948985	0.805183852026365	0.778008459975329
LBR	-0.0967081460256666	0.0468527124118871	0.0390093238141449	208.451183537016	-0.146197899582843	0.0934421040995531	-1.56458270061089	0.117680787779136	0.297632126939161	-0.120852760101422	-0.138490149664921
ENAH	-0.0640746847497346	0.0409864748654283	0.11797901631984	793.991935242724	-0.0643558703002406	0.0761505379868094	-0.845113796981817	0.398047305750401	0.625799254659339	-0.0142101986590489	0.0396590903010262
SRP9	-0.198083346089672	0.122736544434929	0.106551174292743	90.2118139451031	-0.297975776921913	0.195208164060222	-1.52645140820026	0.126897483117825	0.31235562637655	-0.452135761623909	-0.468871907407432
EPHX1	-0.117910763475074	0.0540997906904164	0.029294174779531	148.193534596327	-0.182335957596322	0.105969323151194	-1.72064850632451	0.085314625749427	0.241954815308607	-0.190140581425946	-0.217153492025558
ENSG00000242861	-0.0762142493283459	0.0658357344636677	0.247009926349093	300.954790092914	-0.0818737383188999	0.106269530094433	-0.770434744993656	0.441042049683016	0.662789326747924	-0.0538809602283408	0.00152715612608344
TMEM63A	-0.0609022485344523	0.0612394659586471	0.31998268665506	1482.14665930566	-0.0505622267635538	0.0976700173067123	-0.517684220376184	0.60467860959251	0.784592945832729	-0.00384302610724322	0.0696843369128465
PYCR2	-0.306506082419569	0.0827241060552096	0.000211256996982293	100.80794396209	-0.470428426679363	0.152042722803815	-3.09405421058112	0.00197441405933852	0.0175786542057236	-0.806449336363801	-0.844257375652831
SDE2	-0.0203241349319736	0.0667868015454791	0.760888951578428	40.7038914694168	-0.0487995958310855	0.133879093094689	-0.364504977611187	0.715480957499463	0.857149887392227	0.12876178514701	0.0735211352389901
H3-3A-DT	0.0140359049426444	0.0690695531760389	0.838967716812294	42.2213353775231	0.0333593676206549	0.135799367110262	0.245651863705438	0.805951737652377	0.907901308615696	0.241046615508962	0.252360260119157
H3-3A	0.218647736688739	0.0983422238431144	0.0261931996335631	165.197929777847	0.29012552148203	0.154500021856038	1.87783482485437	0.0604037645952731	0.19436606017217	0.909695572305725	0.811274739150864
ACBD3	0.0756041922090945	0.0766242892716478	0.32379609157661	133.650210599584	0.115997411691061	0.126398919593975	0.917708885991068	0.358771294298281	0.590531814444525	0.442245005167878	0.432242221410467
LIN9	-0.304600027826041	0.131472449560001	0.0205126987990974	18.2979126757961	-0.476065177607023	0.243121405901491	-1.9581376466699	0.0502138633093707	0.171821217317108	-0.800220559637234	-0.856527145872879
PARP1	0.143450924755636	0.0862422533074584	0.0962426907694952	156.631926414033	0.176606996692888	0.143162832099753	1.23360926926782	0.217348537332214	0.439165923095557	0.66396066331031	0.564173841354088
ITPKB	-0.164526193349426	0.0661180999098633	0.0128330706269901	571.052095691529	-0.222248756200401	0.110714535650109	-2.00740358883656	0.0447067070067876	0.158495600790393	-0.342474678091463	-0.304033482643559
ITPKB-AS1	0.171988069341538	0.100101000955178	0.0857701067132272	11.3717463434419	-0.102124129736754	0.284576462060049	-0.358863586248409	0.719697141549787	0.85942293290839	0.757216912445502	-0.042552785093928
COQ8A	-0.0977737699263783	0.066310107005387	0.14034897685208	98.2803762948636	-0.143007330591026	0.115198032102009	-1.24140428427103	0.214456437254438	0.435834075523197	-0.124335101779653	-0.131545094099541
CDC42BPA	0.0165665219803146	0.0341675160345784	0.627774409141965	3683.95080186808	0.049485311392944	0.0599676469126467	0.825200152759503	0.409257966728622	0.635263173914525	0.249316393594865	0.287462329947448
ENSG00000287532	-0.0125309306928018	0.0611328632262846	0.837588819514702	27.8099190754764	-0.00344101773047101	0.169809553462927	-0.0202639819745021	0.983832788103978	0.993110875031017	0.154229119270154	0.172255199941346
ZNF678	0.0611449113818667	0.0441319266154422	0.16589875278861	209.763832736886	0.125776808868869	0.0955683878664136	1.31609218986388	0.188143102040223	0.402017618314029	0.394993666090113	0.453529476746423
SNAP47	-0.333840331978578	0.241591449519795	0.167021338309737	9.39729147904085	-0.519451701080259	0.417937109111939	-1.24289442060798	0.213906741975296	0.434989537059655	-0.8957746568816	-0.950968550237773
JMJD4	-0.117579205378179	0.166289056631683	0.479518485896678	13.7296261579569	-0.183126912833744	0.306188118994323	-0.598086279229989	0.549782364915104	0.745273338140665	-0.189057086040004	-0.218875199999186
ARF1	-0.221752831110526	0.0701365503781222	0.00156834941825518	116.840364511712	-0.361328326533779	0.126621084320559	-2.85361895668992	0.00432243418088835	0.030875889974936	-0.529485034791799	-0.606774262251142
C1orf35	-0.279180421373169	0.0769018216491231	0.000283038678436732	72.3356887408033	-0.410478696432659	0.138308092560717	-2.96785740322793	0.00299883417561311	0.0238509361901001	-0.717152082160387	-0.713762091344377
MRPL55	-0.166884381863031	0.244351398034737	0.494626555807955	9.98767914293054	-0.351188954016565	0.424260816336821	-0.827766648470679	0.407802665969496	0.63406642490187	-0.350180978729585	-0.584703432342514
GUK1	-0.359726486074669	0.0853380270026693	2.4943211250352e-05	119.7280793604	-0.559301950640623	0.141823340596318	-3.9436523515026	8.02499693637634e-05	0.00159174709875648	-0.980367760731577	-1.03771238752849
GJC2	-0.485182547853756	0.0910073630173081	9.75417237083371e-08	156.586595298865	-0.705823250153976	0.157161178955537	-4.49107887103383	7.08633016785049e-06	0.000236917203446795	-1.39034436920314	-1.35665191500518
IBA57	-0.00181546205316735	0.0697679348288806	0.979240238472061	22.332517626221	-0.0623871287366617	0.160369097955274	-0.389022134139964	0.697259772871127	0.846579349839411	0.189246091975677	0.0439445389429443
TRIM11	-0.146472942804107	0.152624270447444	0.337208101934706	10.1660483053239	-0.161218618964225	0.329350317244688	-0.489504975470994	0.624484232911751	0.796736641095656	-0.283478641347617	-0.171186427665249
ENSG00000231563	0.221651295502528	0.108964264582947	0.0419349600562997	18.6674206784136	0.39352830472453	0.212213608843827	1.85439711839657	0.0636823667721879	0.201239381673282	0.919510872087654	1.0363562456395
H2AC25	-0.265384663626753	0.378968839607343	0.483751858626138	8.25111957147828	-0.33938920694398	0.579561612295743	-0.585596422785148	0.558146752852819	0.750255889133377	-0.672069063516536	-0.559018390180219
RNF187	-1.18293071242605	0.167545620855657	1.66083825869036e-12	33.1611320864794	-1.72528357613127	0.304110825314391	-5.67320671451819	1.40148943339678e-08	1.51501007750192e-06	-3.67050861174344	-3.5757572309446
RHOU	-0.0676431008121417	0.056278851784661	0.229391610588345	896.171120662908	-0.102019331089916	0.0921197039815129	-1.10746481676048	0.26809301570563	0.498024144312392	-0.0258713897895119	-0.042324665148134
LINC02814	0.406407514031095	0.547564934959346	0.457960836840229	97.6647193362752	0.659265253428529	0.704068410031048	0.936365336146039	0.349085118973878	0.581518236768695	1.52327386920573	1.61479785879914
ENSG00000233920	0.188128504059949	0.161800900220215	0.244944726323542	16.0220467679818	0.254488281677985	0.27699126576329	0.918759228659089	0.358221522385303	0.590001217417744	0.809962077495898	0.733701550396558
RAB4A-AS1	0.0938388137717302	0.122306319300163	0.442936339519808	18.4809187479684	0.0888799990793764	0.285912083957025	0.310864786997725	0.755903414964453	0.880450668844293	0.501833742443687	0.373214525140458
RAB4A	-0.0174686568764745	0.0533751400199521	0.743455536277325	136.690818743456	-0.0357452300628829	0.101020431088518	-0.353841591029855	0.723457602168474	0.861138925979946	0.138093173301214	0.101937162556841
CCSAP	-0.229827301315685	0.073217523689451	0.00169545246201228	207.696697361092	-0.356701969035453	0.118102000222052	-3.02028728018824	0.00252535029893648	0.0209654323474564	-0.555871515149717	-0.596703861023778
NUP133	0.135326922990361	0.0325264535517017	3.17525412670005e-05	278.447812266084	0.208371189484501	0.0623790872685925	3.34040138463864	0.000836573852690431	0.00917331869577369	0.637412319262899	0.633316393824503
TAF5L	0.0463222747827896	0.0572392864202023	0.418357472613601	106.218911121904	0.080513602986502	0.106950223723527	0.752813787417921	0.451561820462935	0.670212807213409	0.346554920322716	0.355003013057186
URB2	0.402411457615895	0.0813220896884097	7.48391136994018e-07	31.5276506807134	0.598196890808291	0.17002888270096	3.51820750278279	0.000434472486350122	0.00564727163620619	1.51021519644706	1.48186759690163
GALNT2	0.0748931399445762	0.0678951543423443	0.269996562696742	217.138849921939	0.11937535396545	0.121911353969649	0.979197999844783	0.327482156727109	0.560805087401196	0.439921364590298	0.439595140859144
PGBD5	0.457336521935116	0.157165267860711	0.00361534780770756	186.67984985661	0.630728983683957	0.231350256115577	2.72629472849539	0.00640497780552841	0.0406882331504969	1.68970426433545	1.55268167215249
COG2	0.0618306596051859	0.0544893448565602	0.256488730287641	115.703797320439	0.104199585112142	0.104246025163183	0.999554514899074	0.317526144588958	0.550315011144854	0.397234615844752	0.406561359673437
AGT	0.108893545418276	0.251648168128179	0.665217187430915	40.6589919948283	0.123319739429263	0.400742807082105	0.307727892428515	0.758289393871989	0.882504570077702	0.551030949293432	0.448181062770789
ENSG00000244137	0.18808533159286	0.104348744865298	0.0714717173790654	20.3802305284175	0.250355755623403	0.212641903416359	1.1773585149546	0.239052440616399	0.465166376687464	0.809820994622855	0.724706094367223
CAPN9	0.118911717653333	0.105825439717352	0.261157676477378	34.8226103119644	0.183137399137812	0.192329906950317	0.95220448052897	0.340993289144596	0.57409019426135	0.583769234058381	0.578388863176405
C1orf198	-0.171339997636594	0.047064299141332	0.000272054843887174	456.109691934087	-0.239850280730921	0.0875342196298218	-2.74007447310591	0.00614252643295272	0.0395046370293816	-0.364741440915258	-0.34234751572461
ENSG00000223393	-0.128016371244556	0.102744769194175	0.212777298857369	8.97171152903997	-0.134415467360109	0.253378555637149	-0.530492673391819	0.595770387472667	0.777811339200427	-0.223164595898613	-0.11284279751799
TTC13	0.051014075718643	0.0350464652725853	0.145499748563438	198.822690552017	0.0889207307419598	0.0703970465522981	1.26313155305316	0.206541906149942	0.42574676859854	0.361887209636022	0.373303187589268
ARV1	-0.241796276363961	0.0518508240840533	3.11169019331837e-06	37.5599058467616	-0.331597832959478	0.142631888836052	-2.3248506043458	0.0200799500187399	0.0912673831965991	-0.594984808900428	-0.542058554680093
C1orf131	0.229374185446192	0.0675117184448509	0.000679930950149535	62.5352023596752	0.355408007662003	0.123694080954233	2.87328225344512	0.00406231003281717	0.0294886881621177	0.944748426828354	0.953378074050966
GNPAT	0.0900266899541797	0.0540974043962573	0.0960806311821658	132.069363194286	0.152681419634848	0.0961186464268868	1.58846826615465	0.112180491380507	0.288673940525281	0.489376141179708	0.512093957631769
EXOC8	-0.270478271076842	0.153962069557586	0.0789544442735168	15.7672296068073	-0.462838084903288	0.271326749371787	-1.70583286010287	0.0880392031301905	0.247249305694919	-0.688714412315622	-0.827735136036554
SPRTN	0.272185705516125	0.107770880983453	0.0115502220993996	40.757142305957	0.366438610617638	0.184520672247433	1.98589462174873	0.0470450260500346	0.164231347878541	1.08465176472118	0.977388885490246
EGLN1	-0.0347198045349267	0.0492267856478823	0.480621631509795	226.501207426358	-0.0583473745257022	0.0916640239744144	-0.636535163915435	0.524427669179864	0.728125412030526	0.0817183205523034	0.0527380543120048
ENSG00000233461	-0.0185444217480025	0.0940904967497985	0.843756063002006	18.2959322916988	0.0157071818776333	0.187944715219599	0.0835734160403533	0.933395603900456	0.970503989563699	0.134577692045964	0.213935950489709
TSNAX	0.0808581607764198	0.0462728542119309	0.0805643239229044	187.309840827496	0.12693407157416	0.0829712774589853	1.52985557727379	0.126052481196651	0.311057275290331	0.459414396456767	0.456048542722618
DISC1	0.100205278036318	0.0528119962941767	0.0577756743999967	524.985810829785	0.177184502284554	0.0953722613792295	1.85782008020146	0.0631945685920821	0.20056255496878	0.522638647285568	0.565430923847438
SIPA1L2	-0.0613610174940707	0.217375354184924	0.777727752928794	54.7829446709282	-0.100253055800216	0.36257941948381	-0.276499576128568	0.782164385162965	0.894572068800387	-0.0053422325980989	-0.0384799339850763
NTPCR	-0.18980497851968	0.0523904460071083	0.00029132638930788	78.9157110585487	-0.292084830301742	0.109454338449157	-2.66855416094282	0.00761784952838675	0.0461123397490587	-0.425082967108466	-0.456048817947618
PCNX2	1.04954568995707	0.310873682250144	0.000735168497322312	45.3238142638769	1.50531337589091	0.442316096362755	3.40325253426084	0.000665887033430188	0.00767812142013902	3.62497867649522	3.45642900250943
KCNK1	-0.0353312349661335	0.162608973706778	0.827992264703561	165.487008800988	-0.0906953813699693	0.254910169185814	-0.35579350035211	0.721995216975697	0.86034557731111	0.0797202331665869	-0.0176753125635948
SLC35F3	0.449053546957428	0.636323114694351	0.48037440336981	19.619328746082	0.793802348481317	0.972426350413088	0.816311022571641	0.414322271711012	0.6400645955484	1.66263641331851	1.90765082738964
COA6-AS1	-0.301235138203123	0.10373311915999	0.0036849441356516	36.698798903555	-0.495233407683086	0.192436538688345	-2.57348947896598	0.0100678707853389	0.0558837911114316	-0.789224470521075	-0.898251497645141
TARBP1	0.0873979854676752	0.171138018532517	0.609570146077137	106.874856704278	0.0992887863975782	0.269197657339034	0.36883228249097	0.712252740576719	0.855279214473577	0.480785824101615	0.395871802409352
IRF2BP2	-0.259684548361024	0.0588356557418659	1.01605865021368e-05	332.488163939325	-0.393987326203845	0.109579398037854	-3.59545072576274	0.00032383042004169	0.00450721910813391	-0.653441713897865	-0.677864581250688
ENSG00000286263	-0.138359291838554	0.227157654249476	0.542465263440622	13.1833578186699	-0.368226661372788	0.415612211610539	-0.885986145464478	0.375624992981368	0.606498308308975	-0.256964122575009	-0.62179017912628
TOMM20	-0.568849925240622	0.118736721227603	1.66075524032066e-06	92.2913087809202	-0.865099930337453	0.193780499739323	-4.46432913271048	8.03200162175481e-06	0.000261786746325134	-1.66376015425446	-1.70335665543881
ARID4B	0.0101140022695219	0.0216347054745383	0.640149549736999	1670.22105419444	0.0461515757324598	0.0415181318963245	1.11160048934055	0.266309962054894	0.4960211184259	0.228230269021746	0.280205637031001
GGPS1	0.128000941773529	0.0658962977473121	0.0520814024706573	94.6555000121252	0.202720265857191	0.120972776602174	1.67575111980647	0.0937869521493063	0.257210220566766	0.613471818577552	0.621015773249289
TBCE	-0.0387737199421319	0.0652656356985027	0.552451320162542	63.9799331059383	-0.0207686293232123	0.124610133076755	-0.166668864003376	0.867630605739447	0.938872747188516	0.0684705709728276	0.134537405517983
B3GALNT2	0.0741531401761827	0.141474244615869	0.600177090780591	63.6378307334958	0.141552828641519	0.234323262133554	0.60409208779639	0.545782419641127	0.74230821880742	0.437503126754569	0.48786985120709
LYST	0.0664216129038448	0.0548989475570949	0.226321627513761	228.272967601949	0.105400513467099	0.0980148835797408	1.07535212630589	0.282217106797138	0.512088447247513	0.412237346173955	0.409175474640581
GPR137B	-0.0382576938698675	0.116308533198229	0.742206466265499	59.3754706260386	-0.0327417917795818	0.202474498331599	-0.161708225230218	0.871535627000816	0.940327717995058	0.0701568874089547	0.108474882260823
ERO1B	0.143664309922016	0.0567785039370632	0.0113978417245833	130.184360018102	0.21832877816854	0.10967902650164	1.99061557284404	0.0465231668679665	0.163006538987422	0.664657982559536	0.654991526656676
LGALS8	-0.0963385926657827	0.269770825390826	0.721007423889808	17.5401795634105	-0.163550989862265	0.422018599738464	-0.387544506245986	0.69835314282695	0.84736731525126	-0.11964510037589	-0.176263404695839
ENSG00000230325	-0.351751571390655	0.0774898326474293	5.64344682229487e-06	27.4588796016802	-0.495079284214358	0.169155601760759	-2.92676848452563	0.00342503737044123	0.026289695129801	-0.954306616864657	-0.897916010132728
HEATR1	0.108548732729866	0.0669345411195247	0.104864438740274	115.447563138062	0.165870329350102	0.119333669467161	1.38997091173625	0.164537710522647	0.370295485929872	0.549904139360555	0.540802852833264
ACTN2	0.0164202989142321	0.12757879856397	0.897589406427607	238.531823691362	0.15056740611364	0.203530165665536	0.739779312915558	0.459433913456225	0.676555423470786	0.248838552700908	0.507492288961256
MTR	0.141213319780314	0.0765127917051432	0.0649478160462346	250.544438363954	0.18024171302373	0.120061593467146	1.50124371848397	0.133292536092062	0.32128913442054	0.6566484164099	0.572085692483724
RYR2	0.388850220847024	0.398995091888096	0.329771642954457	186.998128827573	0.638190948876908	0.595069261691011	1.07246498846766	0.283511231484822	0.514005268318813	1.46589856655817	1.56892446866461
RGS7	0.662016472106846	0.572813198716165	0.247792274617126	27.4237973567154	0.713553975590784	0.853058400987214	0.836465562926305	0.402893042199897	0.62975401173841	2.35857582465347	1.73297057123925
FH	-0.226627812971872	0.178840329302689	0.205081091991972	24.4576627825045	-0.372028917896597	0.297725708836365	-1.24956934136	0.211456908494057	0.432410451281401	-0.545415939217877	-0.630066722557688
ENSG00000288723	-0.0182401437905109	0.127779313603928	0.886489810030958	24.5271149989082	-0.116568371627847	0.242814574872301	-0.480071559498238	0.631176510447671	0.801573128035254	0.135572038937426	-0.0739942185155902
PLD5	-0.00275664020432809	0.103494530780787	0.978750368764393	846.149760048423	-0.0249861190330557	0.164208737044963	-0.1521607161878	0.879060177059243	0.944127224442168	0.1861704253167	0.125357005264485
ENSG00000272865	0.105505544364289	0.184225401226867	0.56684909801532	36.2473398632433	0.205113407820657	0.308093560301663	0.665750389653797	0.505570659574778	0.714096537021344	0.53995933456303	0.626225033401551
CEP170	-0.0428025792425132	0.0434359469888314	0.324418619432997	878.445649485394	-0.0388901127305009	0.0775508315404216	-0.501478990721464	0.616034060089494	0.791834505299338	0.0553047019940299	0.0950915544758922
SDCCAG8	0.0518304310749038	0.0206796096786507	0.01219832793533	1434.00998468771	0.100108055797764	0.0415448188217243	2.40963996563191	0.0159682697596121	0.0777262271375941	0.364554969133021	0.397655143099334
AKT3	0.026902947313521	0.0402575960717505	0.503961202671591	1672.41011813371	0.0504092709252951	0.071852936169755	0.701561740026901	0.482952518833598	0.695940910276543	0.283094694473538	0.289473554374438
ZBTB18	-0.775643747352198	0.25447085469608	0.00230319977091247	13.052406022678	-1.16595244814834	0.437028550479598	-2.6679091031211	0.00763249042412862	0.0461794150101663	-2.33953961552484	-2.35823591319499
ENSG00000240963	0.134856480688677	0.0923640130380709	0.144275132380858	100.644993495012	0.216295123439326	0.156784182635564	1.37957235100745	0.167718355346521	0.374658602644234	0.635874965574357	0.650564778596562
ADSS2	0.160512366752029	0.0477716420820302	0.000779445433045178	619.342643836228	0.259316542028989	0.0874003828790195	2.96699549231881	0.00300725367978126	0.023903244322379	0.719715578825132	0.744211442678419
CATSPERE	0.0610717752716317	0.0510010274763371	0.231126660882953	169.396891992388	0.123762794248151	0.0932641299737356	1.32701387213931	0.184504093870644	0.397506577925593	0.394754665327569	0.449145480197141
DESI2	-0.0626854968098247	0.0548087339147031	0.252742412940834	105.225028767408	-0.0761837108481087	0.113679749331308	-0.670160792016517	0.502755294937633	0.712284009370029	-0.0096704852960012	0.0139128958027791
COX20	-0.229721119199089	0.0771999815710483	0.00292356055235102	115.672700098701	-0.332373091818063	0.132887167625904	-2.50116770306776	0.0123784546531453	0.0650884936200247	-0.555524523673777	-0.543746095637282
HNRNPU	-0.0914864592268549	0.0510027057959401	0.0728519671181444	964.989676762106	-0.10719627809117	0.0885574521642199	-1.21047156926316	0.226097993806393	0.450183142848278	-0.103788862080718	-0.0535935594033445
EFCAB2	0.108636988753185	0.0618736190482477	0.0791245287976323	464.273048582233	0.18314761548274	0.101633351845901	1.80204246102631	0.0715387253148752	0.216923876761235	0.550192550335716	0.578411101555635
KIF26B	0.485692606094301	0.269266182032219	0.0712683346572594	10.3598161405361	0.735970028310162	0.487768485088242	1.50885112673284	0.131336831823839	0.319133512938338	1.78236882791458	1.78176460518488
SMYD3	0.24448333545902	0.16074109330508	0.128265875267614	209.290682154391	0.287154252456005	0.259809938447908	1.10524737495205	0.269052413950536	0.498806333252301	0.994123466912547	0.804807043721504
TFB2M	0.0840729054490196	0.222447632275093	0.705471669129827	16.9719228030743	0.10967172348308	0.369075994343812	0.29715214525959	0.766350355092841	0.885897611742537	0.469919828392732	0.418472810309697
CNST	0.172156155589602	0.153349524635126	0.261590848614094	74.8642536069451	0.229793885302556	0.248196247009724	0.925855600441664	0.354521027781549	0.586737276394776	0.757766199813004	0.67994814295709
SCCPDH	-0.0561732417683653	0.14072659595276	0.689771054149435	127.458850438474	-0.0674761935817746	0.224582484373369	-0.300451719420804	0.763832618413259	0.885124278455018	0.0116108477662516	0.0328669417445203
LINC01341	0.411564328852139	0.309900715594229	0.184160861071468	8.41793186522789	0.690930941809608	0.521334048328309	1.32531328814054	0.185067263466006	0.398389070972624	1.54012577273965	1.68372599227208
AHCTF1	-0.0712333978824473	0.0544234874088335	0.190577593961213	197.914888021648	-0.0739382487019071	0.100183767157989	-0.738026237177796	0.460498505579955	0.677277393920995	-0.0376040856466572	0.018800694629673
ZNF670	-0.0463162257554296	0.127610057157859	0.716641324850392	30.9171941093904	-0.0560975662115709	0.221954347133821	-0.252743714804326	0.800466264762303	0.90497197023676	0.0438224917261041	0.0576353136388426
ZNF669	0.299510883852234	0.141936359710527	0.0348430873003892	11.3663941208512	0.45491377061925	0.269107049299822	1.69045653691671	0.0909406466140402	0.251999805647899	1.17394744148047	1.16997676055047
ZNF124	0.151210832997929	0.0551822132340734	0.00614000058987683	34.5691835800902	0.288686194048736	0.1656436440282	1.74281479825202	0.0813659705541116	0.23512572288437	0.689319189778546	0.808141690147179
ENSG00000290683	0.386734815887236	0.12890380480462	0.00269818736683356	11.0707117746872	0.659915918006582	0.266210591461748	2.47892435226945	0.0131779251589812	0.0679157906882417	1.4589856558653	1.61621418976098
ZNF496	0.050114182128626	0.0610565388710271	0.411769762391	71.3375051312313	0.108048108368423	0.124577546162779	0.867316074979052	0.385768851330804	0.615140437771301	0.358946456381148	0.414938613990168
ZNF496-DT	1.03653507754594	0.366756795924842	0.00471010284444721	19.8791222727901	1.45987298361997	0.550521818384746	2.65179859338417	0.00800642850013625	0.0477683913047086	3.58246142643325	3.35751684920895
ENSG00000289367	1.08562296138565	0.302778854743388	0.000336393074744225	6.4451629873972	1.50736953935035	0.507664712332039	2.96922260447452	0.00298554231974467	0.0237889772553611	3.74287523066286	3.46090474633879
ENSG00000290612	0.121986386623038	0.262547042037283	0.642198751390199	16.2899102160603	0.194728574192437	0.429338751252612	0.453554620039093	0.650149422062217	0.814331292141643	0.593816914007016	0.60361989721105
OR2L5	-0.115671244674452	0.224281715147509	0.606035412574976	33.1626818157428	-0.178555667180597	0.358292784355154	-0.498351278555488	0.618236470871915	0.793250593486695	-0.182822080354998	-0.208924763213293
OR2L2	-0.0669170377925836	0.235985485527162	0.776744367887533	30.5115794752011	-0.0709807858956214	0.381268324854399	-0.186170162241324	0.852311321966182	0.93205331260943	-0.0234986957157953	0.0252383374372342
OR2L3	-0.0328398330944633	0.228297645812778	0.885621628388759	45.0746352892531	-0.0614100699940486	0.362380201347777	-0.169463093639361	0.865432399480328	0.938044622362792	0.0878618604040624	0.04607134681812
OR2L13	-0.285437574148481	0.226316560645163	0.207225454438656	17.1721805934951	-0.472040030843323	0.371070195136859	-1.27210440781757	0.203336025285475	0.421623228900765	-0.737599769080673	-0.847765427193734
SH3BP5L	-0.299152463700411	0.0979141554285977	0.00224871150451514	28.5444865385055	-0.421914303038095	0.185657374703563	-2.27254265397085	0.0230537547919859	0.100319794418531	-0.782418519361255	-0.738654492512406
ZNF672	-0.318337613720978	0.0967448378484943	0.00100014187445419	31.0312009060481	-0.451959770919516	0.17988952065168	-2.51242968062962	0.011990299847321	0.06364082226655	-0.84511347906994	-0.804055818877541
ZNF692	-0.406063877451729	0.065603420604427	6.02882415112297e-10	86.7675999950164	-0.582749637266376	0.119040432602131	-4.89539246899496	9.81097276872267e-07	4.83908512379736e-05	-1.13179325817496	-1.08875202557209
PGBD2	0.367474435678048	0.0929911827862938	7.75938704232773e-05	18.848596824671	0.53093352088822	0.191317992129476	2.77513638408303	0.00551785630964814	0.0367220754075706	1.39604485217627	1.33545238293581
SH3YL1	-0.0637322355954443	0.0675997550846685	0.3457893682939	293.316362077748	-0.0691230126499374	0.120514563868937	-0.573565637470262	0.566261770411502	0.756804830597363	-0.0130911124956629	0.0292822363318334
TMEM18	0.252543531376406	0.105842882458836	0.0170316948402407	36.8948642519408	0.330920093848136	0.178549975565493	1.85337518417499	0.0638286016715678	0.201505140151759	1.02046330046834	0.90007412652508
EIPR1	0.30968037367753	0.0877669781276352	0.000418019265256151	51.6453924852089	0.448761278960234	0.176788647937217	2.5384055152659	0.0111358867867445	0.0601143251758842	1.20718021548387	1.15658435419693
TRAPPC12	0.14246075009631	0.0462119089346105	0.00205082645475115	296.450229177017	0.225826513682117	0.0812749991584345	2.77854833614823	0.00546023888601042	0.0364728212303435	0.660724881452756	0.671312186040588
ADI1	-0.250290144071308	0.0912545531790447	0.00609235583415697	57.695078516156	-0.428431448179406	0.172448947841678	-2.48439583738569	0.0129771467153515	0.0674167189393431	-0.622741834157572	-0.752840656563438
RNASEH1	0.0521595693745572	0.092401949215246	0.572423700211256	51.6706913441307	0.0792772273692365	0.173418539895539	0.457143898322465	0.647567619312921	0.813032051657686	0.365630556887781	0.352311738433878
RNASEH1-DT	0.120445639225456	0.0633687328933617	0.0573398944032841	50.9015499358617	0.210271299033304	0.12464042182159	1.68702332646375	0.0915988667133997	0.252920497872759	0.588781921009354	0.63745244806141
RPS7	-0.213295340957923	0.184101250352862	0.246628943955303	97.3168024891942	-0.365694982904029	0.285740010088333	-1.2798172114258	0.20060942923169	0.417772598489884	-0.501846887381659	-0.6162793603086
SILC1	-0.0193641418334832	0.0338837261237952	0.567668913214702	1222.83653743431	0.0041064128550847	0.0647626258055839	0.0634071395964097	0.94944230211779	0.978485016553257	0.131898936984027	0.188684032831958
RNF144A	0.0378818926171039	0.0317036109421796	0.232135372730874	1546.93344262096	0.0945946207418939	0.0646050784278186	1.46419790895513	0.143139881408522	0.339019635134444	0.318972679931774	0.385653800104609
ENSG00000223884	0.51944720221377	0.18767772340092	0.00564427210045358	7.43181402853005	0.771792023829101	0.372465668909	2.07211587067818	0.0382546366022495	0.142597455748385	1.89267513468958	1.85973996004474
KIDINS220	-0.0138443550344308	0.0298628209836602	0.642935524731237	1242.55153294923	0.0061809481624232	0.0608504767760066	0.101576002192646	0.919093228382646	0.96413370197151	0.149936993011534	0.193199767492064
MBOAT2	0.0417829516153746	0.036679665276578	0.254648430393224	1178.42783039935	0.0951576165096342	0.0630336775988071	1.509631361116	0.131137514433728	0.319038979226241	0.331720911582587	0.386879298409162
ASAP2	0.233555368673943	0.236011296711209	0.322372592439071	193.743786934488	0.334781855301955	0.371679702382497	0.900726763274874	0.367733615212731	0.599954780095529	0.958412073644641	0.908480197024041
ITGB1BP1	0.162045599150951	0.101839153337789	0.111566476401835	190.153658708142	0.252999273261455	0.159872964915977	1.58250191578308	0.113535035315283	0.29072298883288	0.724726013633899	0.730460358553774
CPSF3	0.0527809554927966	0.0813468719364488	0.516442983079745	80.7545527618395	0.0827195613881674	0.14273480330477	0.57953322856755	0.562229432328982	0.753667479195159	0.367661178363495	0.359804822299918
IAH1	0.220094781506854	0.0974088440000288	0.0238526202077028	56.0400531430831	0.332252496017276	0.171914403348039	1.93266235723503	0.0532778052374122	0.178907504411005	0.914424355581912	0.902974426479051
ADAM17	0.0271343048310656	0.05058263048113	0.591657791172645	268.761101877948	0.0681279084092482	0.0884414691868174	0.770316335036675	0.441112268914469	0.662818064677225	0.283850745389231	0.32804251250839
ENSG00000239300	0.0928347197701449	0.0569788296762095	0.103252821646903	55.0128936657735	0.209218267223767	0.118449044903083	1.7663145143547	0.0773430978720523	0.228280925050344	0.498552473706896	0.635160266181592
YWHAQ	0.00472283747880783	0.0587867226182188	0.935968033664734	836.608473084413	0.00513316832027749	0.0971544391512042	0.0528351392393773	0.957863263525877	0.982392218987907	0.210612535567781	0.190919017806773
ENSG00000240687	-0.0860529491939113	0.0823749444421531	0.29618496658328	214.312439044537	-0.11924284480792	0.139406032359104	-0.855363593597984	0.39234989180576	0.620583219221629	-0.0860327490335467	-0.0798158650279721
TAF1B	-0.103449145866666	0.105005406636841	0.324536039970821	54.2866029523205	-0.186293827342321	0.193219001742833	-0.964158937071162	0.334966247962271	0.568369152199684	-0.142881606004355	-0.225768765782996
KLF11	-0.344371619466225	0.169414369629516	0.0420810331048763	6.63101332834469	-0.490137369873832	0.35487690893047	-1.38114754028661	0.167233600800346	0.37434931312892	-0.930189745844197	-0.887158722080871
HPCAL1	0.340169910671338	0.203235820409289	0.0941759153631079	35.4182245431191	0.498407074924225	0.343111010153317	1.45261172091655	0.146331589900632	0.343814964837076	1.30681666822539	1.26465059957252
ODC1	-0.590027856479293	0.360412039805133	0.10161113812001	9.46709494552884	-0.720313070096435	0.619394968900068	-1.16293012740413	0.244857852741983	0.472171259962688	-1.73296730375803	-1.38819256022891
NOL10	-0.111372517663132	0.0672121917965681	0.0975137122800121	220.233139293379	-0.150970823559384	0.113526616181425	-1.32982756500132	0.18357509160078	0.396163049117503	-0.168774313385002	-0.148879588762283
RN7SL832P	0.339971280713239	0.166001177095343	0.0405594858559771	10.0671629653853	0.50174927956531	0.328420887803813	1.52776299619846	0.126571392786234	0.311789613980825	1.30616756737361	1.27192572730138
PDIA6	-0.2990725741952	0.186042348114266	0.107933537724461	83.4689062735745	-0.537140255003229	0.29364294339431	-1.82922922919331	0.0673652754552409	0.208369154763298	-0.782157449246869	-0.989472024126385
SLC66A3	-0.0323856297136349	0.105324943825258	0.75847576065696	39.1940155716631	-0.0651596698249894	0.200034346537161	-0.325742408506253	0.744619255321749	0.873582434659829	0.0893461470856917	0.0379094235873072
ROCK2	-0.281704638136506	0.130453733948555	0.0308174574492697	62.5922897896837	-0.429414889103977	0.224288504431396	-1.91456486007879	0.0555480201192016	0.183771720731008	-0.725400944853862	-0.75498135682221
E2F6	-0.00916590944491791	0.0586851304941683	0.875884885185716	66.0972508440424	-0.0151206980935122	0.111270263638103	-0.135891635367119	0.89190694814439	0.949591015375002	0.16522563852222	0.146831512406226
GREB1	0.279080898986422	0.159395603779135	0.0799683938554919	116.405721461551	0.409911290943397	0.246161974160833	1.66520963418817	0.0958709395460687	0.26110388994155	1.10718449844182	1.07201783136565
LPIN1	0.039948417302229	0.100688322210374	0.691549441210868	111.455942390882	0.0541175073423375	0.179533494528424	0.301434044296227	0.7630835372156	0.884920404502124	0.325725855264364	0.297545439994833
ENSG00000287291	0.0845829970883785	0.224631822479473	0.706515051751902	13.2465142484143	0.25011817975561	0.39165823081275	0.638613362565054	0.523074486234533	0.727175321797041	0.471586751754971	0.724188952250238
NBAS	0.0703248294338062	0.024914052355272	0.00476215036149713	637.285366450118	0.129015618846712	0.04885310884121	2.64088861296543	0.00826889001741551	0.0488229591742895	0.424992628400983	0.460579540643967
MYCN	-0.166874772125591	0.124695995353299	0.180814023692399	24.4378687089917	-0.263894459764983	0.23825386697272	-1.10761878964675	0.26802648518838	0.498024144312392	-0.350149575164799	-0.394685565722521
GACAT3	-0.0315046839453682	0.0877253422538478	0.719498847906436	44.1427299108903	-0.000394375712049267	0.159760490325416	-0.00246854345054879	0.998030389293508	0.999031577275668	0.0922249809435351	0.178886963166033
CYRIA	-0.252057276012214	0.839594582651699	0.764014628220499	5.14169455601987	-0.5393631741071	1.09179859936287	-0.4940134329004	0.621296692752435	0.794832356942449	-0.628516626938254	-0.994310752495313
SMC6	-0.0269626916376392	0.0522968721171526	0.60615485748439	265.712162313487	-0.029460859997068	0.0892521191937404	-0.330085831722573	0.741335108471538	0.871446727352607	0.107067712140579	0.115616634592216
GEN1	-0.0332262281379366	0.0781221173307343	0.670609674478128	29.6844108361276	-0.0220759934987649	0.182733013908846	-0.120810098988338	0.903841450862067	0.955786361831152	0.0865991639093139	0.131691606895015
KCNS3	-0.072507819047183	0.368152227457266	0.843866159955704	37.0079295441695	-0.0998601644141763	0.584585360924539	-0.170822211928545	0.864363563182845	0.937801492037158	-0.0417687538139294	-0.0376247095676761
RDH14	-0.326833807402668	0.119818902915598	0.00637714737091098	32.0840984633079	-0.504063552683059	0.204416941473353	-2.46585996762293	0.0136684758344228	0.0696146557489166	-0.872878105355359	-0.917472472910824
LINC01376	-0.02053586440026	0.0670047474395414	0.759236371723687	197.489424461249	-0.00969813237139435	0.11860523594384	-0.0817681638944377	0.934831072803865	0.971109558243073	0.128069876537011	0.158635056019801
TTC32	-0.344480513990315	0.071406611200154	1.40559004989679e-06	87.3659805247944	-0.509830102298905	0.1269313561542	-4.01658122741197	5.90485172905935e-05	0.0012385060361359	-0.930545601169437	-0.930024781795317
WDR35	0.0214057495484492	0.0999491209529374	0.830417249247478	88.4442144175574	0.0204930065852063	0.163580533930551	0.125277782709199	0.900303640430408	0.954029473279908	0.26513045692406	0.224353471190722
LAPTM4A	-0.522208527485058	0.136983527687866	0.000137735666357282	34.0639164295369	-0.879242135597203	0.255210569300455	-3.44516348992618	0.000570714089054222	0.00689963016142718	-1.51134119740987	-1.73414063208933
PUM2	-0.0400886309497651	0.0223143529236599	0.0724086532099823	860.63683661303	-0.0431533209998094	0.0423218483477845	-1.01964641631888	0.307896182962129	0.540976470998881	0.0641735864532543	0.0858116365700041
RHOB	-0.592277360927791	0.103953933830585	1.21578196154909e-08	395.534245093645	-0.916571850469759	0.179582890802272	-5.10389295091003	3.32736540911585e-07	1.9355418873117e-05	-1.74031843682772	-1.81539790773346
HS1BP3	0.123889976252261	0.0739167928861608	0.0937238006952066	57.5211672508547	0.163062899297611	0.152545868265622	1.0689434014278	0.285095173582245	0.5157956194852	0.600037635501403	0.534691793094242
LDAH	-0.042538784688319	0.104614607054754	0.684284344938707	88.3667656057637	-0.0505006463731283	0.190157444626464	-0.265572807166867	0.790568230472316	0.899504524663352	0.0561667535770952	0.0698183817287837
ENSG00000233005	-0.281653005640483	0.165342290752426	0.088483117887679	12.6105115850237	-0.375943365941469	0.328533403144134	-1.14430789181134	0.252495971573373	0.481036531539109	-0.725232215536951	-0.638587478337976
ATAD2B	-0.0818687209436174	0.0394370277172695	0.0378999283659107	498.731001039378	-0.104687108704209	0.0732091739400393	-1.4299725440141	0.152724899346005	0.353586898860679	-0.0723591514185742	-0.0481317371202063
UBXN2A	0.0520770137594612	0.0362666053964348	0.151016712650344	340.952671902404	0.117907789149253	0.0672462288541584	1.75337399819056	0.0795378312104428	0.23211805319727	0.365360774219591	0.436400626269293
MFSD2B	-0.00784608726219883	0.115589785721713	0.945882174782753	12.4318044325765	0.0202368240362125	0.235707134585555	0.0858557975845533	0.931581050123989	0.96960649677761	0.169538672221696	0.223795827070753
WDCP	0.279969527394065	0.131075212744461	0.0326838460232106	11.2607789098011	0.430533844473021	0.272868617973061	1.57780637315914	0.114610099259919	0.292090063408785	1.11008843831998	1.11690787465592
SF3B6	-0.240328387509328	0.104453033102374	0.0214013961141595	47.2404365751005	-0.422070644305716	0.190375479346356	-2.21704310741527	0.026620145934385	0.110891629113951	-0.590187909605952	-0.738994807607793
FAM228B	0.125056497791747	0.0391035887510724	0.00138344757985706	324.28343933309	0.201885877803568	0.071137399407869	2.83797101783336	0.00454013048645192	0.0320427490044909	0.603849699563397	0.619199523103825
FAM228A	0.63341085994041	0.134253766506549	2.38160636852872e-06	18.4138851545067	1.0000531164325	0.274930395055712	3.6374774649047	0.000275321272188929	0.00399727041771142	2.26509583099722	2.35660618535151
ITSN2	0.129356430935671	0.0299626272550051	1.57978538587691e-05	785.626051360261	0.212697282568033	0.0519527378843586	4.09405338832143	4.23896636995519e-05	0.000964699504404539	0.617901408042056	0.6427331959445
ENSG00000242628	0.198618320850123	0.138149933753326	0.150518862110901	16.1991936010186	0.293668919115891	0.261890135515097	1.12134395034883	0.262141484360776	0.49154370267823	0.844241644781347	0.818987812750124
NCOA1	-0.0553718486402655	0.0277607685852126	0.0460856600769005	1345.36502273431	-0.0541250805873736	0.0516045248930417	-1.04884369538439	0.294250063054292	0.52626662318217	0.0142297123476165	0.0619289121465377
CENPO	0.0182113977247022	0.205657324023807	0.929437839244394	7.33749565887436	-0.0148811520565962	0.383049813420226	-0.0388491301528734	0.969010674178449	0.986914904922587	0.254691666574728	0.147352943079286
ADCY3	0.0767648196643676	0.160125308294742	0.631650775931669	151.496664975238	0.132650081675779	0.249351878612488	0.53197947580707	0.59474021062768	0.776977700402455	0.446037808011073	0.468490839964845
DNAJC27	0.010129074098662	0.0462560032783085	0.826666730421022	119.799077740857	0.00853622927720903	0.102004880651403	0.0836845180612604	0.933307266760411	0.970489929011306	0.228279522101324	0.198326614225744
DNAJC27-AS1	0.0148924992312536	0.0377502702989812	0.693211583094606	173.75436254344	0.0390182326637322	0.0758009204565147	0.514746159132937	0.606730413262237	0.786185887607405	0.243845871410191	0.264678167132594
EFR3B	0.079352113908847	0.172134507272108	0.644806499007779	130.521851061251	0.158483961468038	0.26187513185349	0.605189046956565	0.545053392662804	0.742302636180777	0.454492800973769	0.524724612400653
DNMT3A	0.131793874294345	0.0382603125825859	0.000571772262094013	446.262336271362	0.218368373077558	0.0722405151261365	3.0227964556492	0.00250450637210412	0.0208259337557273	0.625866704795037	0.655077714682682
ARNILA	0.218208008629127	0.120017852648572	0.069044329135833	7.26323416365156	0.286427075112843	0.297450845559905	0.962939186048335	0.335578042977	0.569035081502961	0.908258589381401	0.803224163969617
DTNB	0.0610338844177923	0.0471696374669023	0.195691978075135	1102.17628133287	0.124426065138071	0.0806596582224556	1.54260590585333	0.122926424227366	0.305772114108799	0.394630842185595	0.450589251887146
DTNB-AS1	-0.0594843865204184	0.148252322687644	0.68824529782092	10.0349902946788	-0.0052004204964764	0.295130542177572	-0.0176207465960857	0.985941405855409	0.993724388498543	0.000790390975606267	0.16842542851088
ASXL2	0.0267577592800891	0.0376932354315058	0.477777150166622	217.351728435933	0.0694605819753922	0.080036370898698	0.867862712857238	0.385469493524375	0.615126915807181	0.282620235952419	0.330943403224473
KIF3C	0.167648795499281	0.27282138573761	0.538884842405872	15.7988780575528	0.131751561911028	0.444269938389387	0.296557454210535	0.766804396896915	0.886066865895847	0.743036642892559	0.466534991428488
RAB10	0.0688127407911559	0.0260191397980816	0.00817640981242489	616.421783798565	0.106884759429242	0.0517740656753392	2.06444593514226	0.0389754549961172	0.144605947272867	0.420051289061687	0.412406299833897
HADHA	0.00527299735329943	0.0659766353335392	0.936299139180314	165.95053039301	0.0136621620001181	0.119790499434133	0.1140504636399	0.909197790188788	0.958184555676981	0.212410397514526	0.209484463398198
HADHB	-0.0172765809583032	0.0569183240340587	0.76148381891279	183.204580102344	-0.0190689206257762	0.106469873717346	-0.179101561408817	0.857857956004434	0.934189208438348	0.138720856271524	0.138237238174456
ADGRF3	-0.151894342004687	0.0655737090626154	0.0205369359544597	29.9983135120345	-0.276573674395521	0.175545665494743	-1.57550842178899	0.115139136060705	0.293147178209904	-0.301195177526937	-0.422284984622507
SELENOI	-0.0920228229567455	0.0701189115918284	0.189391154357533	138.591666225398	-0.149259750679615	0.117042622844694	-1.27525979042413	0.202217304788052	0.420042094108984	-0.105541639744622	-0.145155019177079
SLC35F6	0.0203532585778487	0.0791631473300172	0.797097546360896	40.6978122587076	0.0242618772813538	0.145979979226109	0.16620003242893	0.867999533927694	0.938872747188516	0.261691032216679	0.23255734218383
CENPA	0.164331249017371	0.154473112085821	0.287411238015814	14.7073744835818	0.28689506115485	0.308815924139245	0.929016409871045	0.352880582102164	0.585105691761317	0.732195265952999	0.804242850314873
DPYSL5	0.0148958463801839	0.0869103422308851	0.863914558653344	834.806465674162	0.0966667580163813	0.146329267515952	0.660611234221092	0.508861662600955	0.716793733006797	0.243856809524676	0.390164314858348
TMEM214	-0.337890643020414	0.0841068018212497	5.88438601698798e-05	21.6075363242607	-0.53711424092638	0.188035127044969	-2.85645692572074	0.0042839812788137	0.0307026547783267	-0.909010627791566	-0.989415398110882
AGBL5	-0.0164797689492371	0.11325980589176	0.884312859164787	38.4587190710521	-0.0228621731870023	0.202490781655709	-0.11290476040472	0.910106062209308	0.958659832641424	0.141324750259856	0.129980294074892
OST4	-0.220449043791288	0.245303160764264	0.368823134551885	21.6541331955664	-0.36699707920299	0.394003890531782	-0.931455470421012	0.351618008591846	0.584318320196442	-0.525224401262184	-0.61911369210677
ABHD1	0.150887616452628	0.11636366542638	0.194737826709452	10.8028901867252	0.211721343992314	0.260784790466933	0.811862316100676	0.416870639801739	0.641963115224632	0.688262953665557	0.640608826387173
PREB	-0.269097700223587	0.144866187759578	0.06323146001376	25.8505488880743	-0.417235718236105	0.256191083713663	-1.62861139501028	0.103395310467744	0.273555775522654	-0.684202858643797	-0.72847040575531
SLC5A6	-0.439946396489298	0.19742149749145	0.0258496918100216	14.1300905397351	-0.633448216500762	0.353826414766701	-1.79027961187814	0.0734089721786183	0.219820218629048	-1.24251760297351	-1.19910991182112
ATRAID	-0.559351065536071	0.117778189135819	2.04232419557719e-06	35.6874252897005	-0.876065011993484	0.221160445651025	-3.96121923798187	7.45680263795829e-05	0.00149952038190385	-1.63271892570963	-1.72722484370722
CAD	-0.0131915351338068	0.0932268170494243	0.887475464022073	36.1727396775692	-0.0308431042566792	0.174263412549521	-0.176991278923305	0.859515239845151	0.934822813052008	0.15207033663005	0.112607841109753
UCN	-0.534220656027591	0.163528264892094	0.0010875517600645	22.8032112590842	-0.758278511926995	0.298374666386947	-2.54136358528382	0.0110421026068387	0.0597572611664212	-1.5505955120325	-1.47083365144295
MPV17	0.193666397666798	0.0830685740290596	0.0197320719503277	65.6810007532373	0.269610917475154	0.144521011036122	1.86554823788056	0.0621045973309248	0.198233473567115	0.828059304579355	0.766619674460232
GTF3C2-AS2	0.106740632454075	0.126523602105458	0.398869452950307	18.1982832781308	0.160250365938636	0.230297062991728	0.695841987113798	0.486527791380174	0.699228729202705	0.543995466568398	0.528569624757602
EIF2B4	-0.260120264627845	0.126076526291374	0.0390942511686359	47.4200327424458	-0.396383234413306	0.207552655689201	-1.90979601343607	0.0561594827935928	0.184711158924565	-0.654865586724684	-0.683079862815492
SNX17	-0.488910340250775	0.102933418058884	2.03645401285289e-06	45.6719229489598	-0.773509327941005	0.196065189185681	-3.94516400975424	7.97453775201968e-05	0.00158416085328023	-1.40252638466211	-1.50398725626851
PPM1G	-0.109573731336898	0.110457707077608	0.32119891250347	55.7094551076539	-0.182305301081363	0.181053333699106	-1.00691490930699	0.313975666605924	0.546365256021128	-0.162896077555369	-0.217086760605433
NRBP1	-0.282457517279905	0.0769159955916398	0.000240390634818966	83.1360998612882	-0.414215870264478	0.132442767088429	-3.12750842775668	0.00176294765429177	0.0161581222705893	-0.727861271070248	-0.72189696634192
IFT172	0.0881089795412227	0.0555904439206026	0.11297399403057	221.456924905286	0.141805237112003	0.0968841770585576	1.46365734237795	0.143287596361195	0.339214940294626	0.483109274517504	0.488419280119982
ZNF512	-0.143782869005532	0.0505396743956368	0.00444183332540104	102.697836942766	-0.199416957916517	0.0959061547532206	-2.07929260045556	0.0375904648318245	0.141004564907551	-0.27468777610892	-0.254334476558498
CCDC121	-0.287713803156573	0.140101493740884	0.0400134710709804	11.3602914537621	-0.596365016733483	0.288970802472499	-2.06375527088153	0.0390409259697443	0.144699738535674	-0.745038235071142	-1.11838923673577
GPN1	-0.0293013941234616	0.218915875504853	0.89352297958693	10.4234503025638	-0.0238801827436423	0.38055444565682	-0.0627510281805437	0.949964762814739	0.978709580052398	0.0994250896975927	0.127764346714065
SUPT7L	-0.548090041985592	0.0784075635700812	2.74357663354655e-12	51.9611303473944	-0.787654754406937	0.152184907465268	-5.17564302220111	2.27127362274472e-07	1.45856244723983e-05	-1.59591913957197	-1.53477824466395
SLC4A1AP	-0.130331829585259	0.103920721364109	0.209788689412877	56.6906992368373	-0.215309941564486	0.187228763209233	-1.14998324976314	0.250150770303307	0.47846832671818	-0.230731259032436	-0.288929451567002
MRPL33	0.129410492230628	0.130774112296256	0.322383016067127	85.079162991088	0.184506762852852	0.217494017291518	0.848330290416898	0.396254052934064	0.624266161605621	0.618078074406694	0.581369618995996
RBKS	0.0317079088756764	0.102338685216237	0.756687903085546	36.4572776618758	0.0715970968545526	0.190537564515285	0.375763682278038	0.707092589737802	0.852850309072874	0.298796780264797	0.335594051616683
BABAM2	0.160769494795387	0.0440251392929808	0.000260443422824879	388.924248299215	0.270104089141268	0.0799282062178271	3.37933380370326	0.000726617251554459	0.00821052176582268	0.720555844984166	0.767693183490506
ENSG00000223522	0.225729271243772	0.118655096700139	0.0571190843991896	17.2952539067971	0.261321037700943	0.23702080144321	1.1025236439577	0.2702340851833	0.500065238886157	0.93283724819189	0.748574718902186
PPP1CB-DT	0.0655851863552836	0.0690172949126733	0.341974183909142	79.449895420131	0.138815622278662	0.121668297226782	1.14093502944254	0.253896960891011	0.482006988300861	0.409503996228549	0.481911650543601
PPP1CB	-0.482441693081706	0.095568611067931	4.46181901841944e-07	173.511995203138	-0.748274285525875	0.166531284870711	-4.49329557570404	7.01293399321325e-06	0.000235678185906638	-1.38138755732953	-1.44905700018651
SPDYA	0.0263252170314731	0.120726167398836	0.827384499209703	15.9926265630823	0.103006129047492	0.24675569993135	0.4174417412694	0.676355328881071	0.832305760695517	0.281206735467919	0.403963509977947
TRMT61B	0.0693900699729947	0.0580729431963603	0.232134781946822	110.665238869858	0.111158868941682	0.104586863839146	1.06283776816029	0.287855528654765	0.518980113649702	0.421937937315947	0.421709946967856
WDR43	-0.11680359918397	0.0641992217978985	0.0688515308510499	111.932709061377	-0.161990844247444	0.112647081724881	-1.43803853386167	0.150423121028002	0.349944176107468	-0.186522490321774	-0.172867365301985
CLIP4	-0.0388624675468993	0.053836330857261	0.470378571531062	1014.49390211702	-0.0234791333077546	0.0960585297403026	-0.24442528291065	0.806901462561221	0.908368113541973	0.0681805535635726	0.128637329126873
ALK	0.161654135270188	0.122666391802229	0.187558695323417	30.458941403139	0.237347276144707	0.238907712732674	0.993468454533682	0.320481716100783	0.553125175792889	0.723446752736513	0.696389949807315
ENSG00000288553	-0.0644870077156555	0.12943320186548	0.618324642843197	10.5374724942429	-0.0548393189946307	0.26134328206415	-0.209836344602	0.833795405609046	0.922315511346511	-0.0155576247520252	0.060374197160574
ENSG00000233862	0.160637354175805	0.107209640841912	0.134042851270686	44.2825810412589	0.266722604812809	0.187582253425524	1.42189679429726	0.15505621396784	0.356566071191424	0.720124023976164	0.760332553892826
YPEL5	-0.302111387944732	0.161536218949839	0.0614505920260111	36.8802383609837	-0.475913297672179	0.27084273003438	-1.75715736439286	0.0788909902170078	0.231204112143442	-0.792087958280413	-0.856196541961958
LCLAT1	0.32237183322111	0.117649663963685	0.00614205111392788	51.7093624765908	0.510997085982247	0.2071010773503	2.46738014364803	0.0136105778078513	0.0694578561491822	1.24865450908471	1.29205584502904
CAPN13	0.137473302862655	0.0616567367929645	0.0257703001205052	62.9828629721804	0.228569120905947	0.118996345138112	1.92080790918965	0.0547559289939976	0.181753815483658	0.644426452562288	0.677282143001984
EHD3	-0.185256070654373	0.77816538396989	0.811828558860583	7.20943445742734	-0.506195384766167	0.949760927076857	-0.532971372410653	0.594053397357261	0.776485366384745	-0.410217636630039	-0.922112928049459
MEMO1	-0.492781394867966	0.137925572152994	0.000353175597012723	41.2498359079535	-0.70777300335601	0.233021283148884	-3.03737492898361	0.00238648417295863	0.020122850845114	-1.41517656529634	-1.36089603082328
DPY30	-0.238608332780613	0.103082591453492	0.0206277310264182	85.0167856428243	-0.345331954002807	0.169237638965118	-2.04051507758262	0.041299050860264	0.150486316786333	-0.584566959975749	-0.571954235993428
SPAST	-0.0664497576314357	0.0196625210636785	0.000726142107901462	290.170614549604	-0.0698117647522664	0.0533367888070685	-1.30888578622143	0.190573042037728	0.405436801702224	-0.0219716755546586	0.027782998536407
SLC30A6	-0.00815384000824724	0.0515910906816717	0.87441941369731	149.946286442826	0.00419619645423174	0.0929527008640347	0.0451433515672629	0.963993047071489	0.984949417659999	0.168532970103492	0.188879468845577
ENSG00000289727	0.801083678166807	0.163345635825515	9.37971388048591e-07	12.2659657840366	1.02841205221756	0.338418414610982	3.03887734182473	0.00237461515028259	0.0200674317455803	2.81303215527282	2.4183363611626
YIPF4	0.0956033193275403	0.0385561518035573	0.0131534765923903	353.380016283378	0.136355966771681	0.0658623041952156	2.070318802809	0.0384224999288475	0.143058745429681	0.507599952486802	0.47655760735836
BIRC6	-0.00175230492368967	0.0231947324706845	0.939779076030802	1533.27311118611	0.0281629200233303	0.0433418034947191	0.649786528305444	0.515830122091588	0.72206197731435	0.189452482526893	0.24104891803611
ENSG00000276334	-0.2637842991326	0.0730255277696534	0.000303586397393826	43.485627217071	-0.364337428453296	0.136796201738088	-2.66335924407362	0.00773647708945477	0.0465049030604297	-0.666839248405757	-0.613324310247766
ENSG00000276517	-0.0177682051052366	0.0865282979888974	0.837302120879125	29.0707696022451	0.00543552644084868	0.167192797504791	0.0325105298910554	0.974064918830771	0.989073821089677	0.137114282642923	0.191577174378029
BIRC6-AS2	0.0131930528431624	0.117500977717269	0.910601108612672	65.7686184505923	0.0401784928079776	0.206849366537102	0.194240347362973	0.845987691817346	0.92903176793795	0.238292267570022	0.267203757769483
TTC27	0.0522667381783327	0.0367740151572814	0.155230903449137	320.624791300961	0.0906922242990207	0.0707144608257559	1.28251312730067	0.199662702950252	0.416737664146528	0.365980772748879	0.377159277590473
LINC00486	-0.101543823954268	0.0608702356209621	0.0952757150302177	320.025722922923	-0.138029706853572	0.100995115055597	-1.36669686229466	0.171720341770701	0.379675519592558	-0.13665522359912	-0.12071007579126
ENSG00000236854	-0.0153542565768518	0.139303224850681	0.912233448727208	54.8558680627052	0.0263088412252461	0.223886326044359	0.117509817102602	0.906456065019562	0.957079029620955	0.145002800875185	0.23701306101239
LTBP1	-0.302802420029354	0.129799214402156	0.0196558888468914	448.311729986673	-0.405095519592905	0.201561757300627	-2.00978362670609	0.044454094454489	0.15785888674066	-0.794346175112513	-0.702044287289289
RASGRP3	-0.131374440141942	0.0626113173431672	0.0358827234430425	735.949259795277	-0.144768713384181	0.108776755812419	-1.33087912305298	0.183228787644805	0.395805921715112	-0.23413839563408	-0.135379175544493
FAM98A	-0.0472954644553483	0.051125212411873	0.354918670004416	212.311048791166	-0.0654958239096461	0.0880157449768062	-0.744137585007154	0.456793243143788	0.674850714277303	0.0406224473808279	0.037177701815279
ENSG00000286415	-0.0365901012944635	0.0798601686850324	0.646825203534662	112.912836919339	-0.0253919918526786	0.138945833053021	-0.182747415267856	0.854996210172593	0.932917256494392	0.0756063964935007	0.124473523574546
LINC01320	-0.0643356096989466	0.256098403051391	0.801648342726538	13.1681378875537	-0.181982159634758	0.422033543486501	-0.431203070095728	0.66632072181618	0.825786988000333	-0.0150628726887178	-0.216383364030118
ENSG00000226994	0.0557997380596476	0.0773471279226759	0.470651359500203	2143.14455685864	0.107355117480613	0.124338267261699	0.863411722270985	0.387911136636493	0.617497025947795	0.377526227695667	0.413430149439023
ENSG00000288535	-0.119348515122259	0.107850163903305	0.268460796227338	20.2729474753469	-0.135048691677204	0.211793854219995	-0.637642164710437	0.52370664167499	0.727669511119105	-0.194838995641874	-0.11422116547645
CRIM1	-0.461140563846873	0.243084817161936	0.0578232332761902	58.9415405690836	-0.694622042787863	0.378978452572603	-1.83288004389851	0.0668204120985653	0.207020393060088	-1.31177781032752	-1.33226974124354
FEZ2	-0.0170904984561781	0.0639872778062537	0.789398225293338	296.089389571533	-0.0247998591495091	0.111513655149834	-0.222393025465689	0.824007940761521	0.9173430159718	0.139328953417531	0.125762445561859
STRN	-0.0165687647176332	0.0366992557644125	0.651647863270997	998.785869765413	-0.00116973446198506	0.0649992681452123	-0.0179961174235346	0.985641950757767	0.993724388498543	0.141033921879163	0.177199204770832
HEATR5B	0.0885876553031183	0.0617698252460014	0.151527335330616	244.658015789766	0.151425447860018	0.10061779048264	1.50495699750179	0.132335132886355	0.320130350750799	0.484673534248254	0.509360027167605
GPATCH11	0.408257726294144	0.120234098935016	0.000684974562707428	45.3788232497861	0.527176567280628	0.216216200466577	2.43819180127587	0.0147609396982738	0.0735043799485635	1.5293201593395	1.32727445240737
EIF2AK2	0.0163352816186977	0.155991857268651	0.916598936029607	47.3751526464792	0.0241666852507459	0.25207785755147	0.0958699248140488	0.923623881050001	0.966073938476101	0.248560725531855	0.232350133393282
CEBPZOS	0.0492466826762211	0.0613625063059415	0.422232962726999	130.728183469626	0.0699664136095822	0.104790356919702	0.667679886453631	0.504337951708398	0.713383667458832	0.356111563604311	0.332044469778804
CEBPZ	0.00154220408275875	0.108190621187924	0.988626933241677	102.152608923004	-0.00964979133424406	0.183066407146772	-0.0527119720359586	0.957961399983246	0.982392218987907	0.200218575531001	0.158740282137763
ENSG00000272054	0.197080652607408	0.134100555331558	0.141657032814061	7.97990770674246	0.139060097194799	0.309523486813042	0.44927155165706	0.653235777164588	0.815884315557388	0.839216714123051	0.482443810130579
NDUFAF7	0.174663766146184	0.0915420906059994	0.0563891587954704	37.049446431209	0.214914956254699	0.178527472040457	1.20382008325305	0.228659125572965	0.452920629978689	0.765960795249653	0.647560506376989
PRKD3	0.01437438876187	0.104484004358915	0.890576300644291	88.5475739406288	0.0173504905049017	0.177485343712781	0.0977573141643709	0.922125003332208	0.965124969890689	0.242152743393583	0.21751301456722
RMDN2	0.287343689825297	0.442687952383617	0.516281129561362	4.97940384372918	0.312461947142195	0.735637688618504	0.424749781008345	0.671019090013756	0.828288659594588	1.13418638991357	0.859895445281866
ATL2	-0.121064207144579	0.178831714494085	0.49842320994909	34.5768966703771	-0.183297759756387	0.292207892839928	-0.627285450693825	0.530472138764285	0.732441147849952	-0.200445688427522	-0.219247090208731
HNRNPLL	-0.423865100883287	0.136290544938462	0.00187080344548749	67.4192609662381	-0.641032772170556	0.224472776968586	-2.8557261188971	0.00429385353656751	0.0307564152823599	-1.18996569803654	-1.21561955655863
SRSF7	0.0380260097555342	0.103891863951781	0.714353673170375	199.956039693911	0.0374202481546096	0.163577456408354	0.22876164586637	0.819054178480169	0.914333459423278	0.319443638885837	0.261199762109247
GEMIN6	-0.512122113235303	0.17767366903698	0.00394689902037298	9.23772755207206	-0.830609359943126	0.343782203437435	-2.41609179194841	0.0156881058970029	0.0766529502159134	-1.4783799052482	-1.62827947375598
DHX57	-0.00685949788438119	0.104849520380749	0.947837760872034	62.9192539958209	0.0060200919859718	0.176499621304974	0.0341082430741859	0.972790835288434	0.988256144988767	0.172762737773698	0.192849624590797
SOS1	-0.0444098270647209	0.057265441016097	0.438039339647105	479.967217910968	-0.063251401710102	0.104297059388608	-0.606454315019842	0.544213110337437	0.741706705653099	0.0500523929244026	0.0420632369433343
MAP4K3	0.0497944821864302	0.0626221270261184	0.426521628388435	585.546954070351	0.102718686691339	0.103075836398216	0.996535078255426	0.318990232130711	0.551649446884012	0.357901712140246	0.403337821224484
MAP4K3-DT	-0.353575365020343	0.470664962702931	0.452517156798242	18.8504977092156	-0.626127711894652	0.671267258488486	-0.932754732153218	0.350946618610744	0.58363414967734	-0.960266573810923	-1.18317503895473
TMEM178A	0.636614180790557	1.00450904261037	0.526239716188734	12.8964597243477	1.66824948466949	1.290338201625	1.29287769870609	0.196053361796588	0.412121894218982	2.27556393113814	3.81109938637396
THUMPD2	0.168508169784977	0.11476472675711	0.142024829366143	64.1586771957424	0.282221261868547	0.203601496409287	1.386145322337	0.165702533460785	0.371756012461657	0.745844983518443	0.794069180405819
EML4	0.0819719959667998	0.099133178293774	0.408300771812875	55.2223381409659	0.148472622107842	0.184440325472494	0.80499002442925	0.420825436342911	0.645189405536017	0.463054287325909	0.502932478045069
COX7A2L	-0.0111844690370244	0.198074333646993	0.954970565428359	39.5702284334451	-0.0375184787460617	0.315680643631833	-0.118849474945376	0.905394611090595	0.956726856880678	0.158629207836976	0.0980772520933785
MTA3	0.0245407344140193	0.0703323169878821	0.727145288227638	180.105280978015	0.00300044367910342	0.125973262494671	0.0238180993306444	0.980997702966457	0.992551454869423	0.275375242585029	0.186276619796701
LINC01819	0.0737931347688876	0.0577884770827312	0.20161905115598	145.078767214945	0.113802977452673	0.104321511931117	1.09088696421326	0.275322623825449	0.505589620082633	0.436326668687727	0.427465497334208
LINC02580	0.044575460474473	0.0849628821457758	0.599829104644092	57.0839325438535	0.167177132062448	0.169339817029646	0.98722872738891	0.323530521693597	0.556601363526229	0.340846523330195	0.543647429293924
ZFP36L2	-0.144344817239345	0.0829878831342409	0.0819735505927701	118.624082952335	-0.215733271445435	0.141155754812866	-1.52833493562794	0.126429400187068	0.31149898940677	-0.276524161117088	-0.289850932830443
THADA	-0.0584148264906519	0.0298843983927089	0.050619308342654	540.106890274099	-0.0753963033223218	0.0586473616217355	-1.28558730073168	0.19858713108375	0.415227637720568	0.00428559549057461	0.0156268813123274
PLEKHH2	0.0484361874868163	0.246480591597111	0.844210096910683	217.98869663965	0.0426873077009415	0.374217291970529	0.1140709117854	0.909181580714225	0.958184555676981	0.353462954487919	0.272664808409533
DYNC2LI1	0.00641902891966449	0.129118162360713	0.960349999940485	86.784602050381	-0.0128055705776942	0.203132206836335	-0.0630405723303727	0.949734196506556	0.978554602427874	0.216155502598464	0.151870954988265
LRPPRC	0.00259612431783824	0.0527345511996817	0.960735968003883	418.379056868118	0.014217501703126	0.0847701718134911	0.167718212656298	0.866804967522763	0.938423805600508	0.203662670917466	0.210693296401008
PPM1B	0.0646669879915897	0.0455673479341885	0.155854738239721	1586.36621512607	0.118786131353408	0.0752858797424641	1.57780093371757	0.114611349271563	0.292090063408785	0.406503424987008	0.438312553398568
ENSG00000289272	0.200414039041742	0.0870834447612258	0.0213689027036825	58.4616787477058	0.322820813848613	0.152148781752385	2.12174432243558	0.0338592144518847	0.131032735641363	0.850109854284582	0.882444058101384
SLC3A1	0.348509401992321	0.142268374444286	0.014299045082074	20.049820499961	0.501006637307469	0.259762632103007	1.92870942695406	0.053766945284023	0.179850609292362	1.33406920843485	1.27030918437153
PREPL	-0.0887160637109841	0.0792592619222757	0.263005870523663	281.177096054213	-0.160943841848053	0.129891727324589	-1.23906152580346	0.215322713880709	0.436841764851511	-0.0947355143060883	-0.170588307911437
CAMKMT	0.0616832939219706	0.0358938919184073	0.0857072789370492	1014.88027187143	0.11606302808207	0.0648114271711803	1.79078031680315	0.0733285550778786	0.219768591296982	0.396753041003704	0.432385051571083
SRBD1	0.0209027026015954	0.0681673003178255	0.759118725660859	199.64331529965	0.0606080538999241	0.122566866694604	0.494489706185762	0.620960374412533	0.794826165054805	0.263486554841941	0.311673705707856
PRKCE	0.411223438685319	0.167017296498976	0.0138102738735327	289.4031849621	0.579329129595062	0.2484846280779	2.33144856515407	0.0197297192303704	0.0900541582886577	1.53901178117582	1.44079728926802
ATP6V1E2	0.0797936265864217	0.0876309229544555	0.362524767913345	42.1523064966328	0.110777335901884	0.160914961035743	0.688421605976576	0.491187321741951	0.70276372159134	0.455935615833269	0.420879446775501
RHOQ	0.190265704125986	0.0632567411289562	0.00263117810590368	360.336767979763	0.28906681211663	0.107082196677521	2.69948526539064	0.00694468309550385	0.043144841530113	0.816946212198309	0.808970198678883
RHOQ-AS1	0.123822462402455	0.0847743542632936	0.14412187583695	67.6041737308669	0.249664334692279	0.180905584453815	1.38008086066585	0.167561749497141	0.374394516744257	0.599817007667437	0.723201047211671
PIGF	-0.080851081180056	0.0491598327475809	0.100040488943258	158.116218998583	-0.0979649224853441	0.0934814751990414	-1.04796081016861	0.294656663178821	0.526848550621043	-0.0690336166218152	-0.0334992508989132
CRIPT	-0.15654096004479	0.0546805570843433	0.0041988011642075	105.661578858122	-0.256216552829986	0.113027004242203	-2.26686139783856	0.0233986940109905	0.10122682476412	-0.316379814107502	-0.377972719071616
SOCS5	-0.278862154886901	0.159744187188903	0.0808666569744022	27.1110791417798	-0.474043734881424	0.280621301788895	-1.68926496976354	0.091168663281558	0.252431141961232	-0.71611202229576	-0.852126980232354
MCFD2	-0.188414034119424	0.176970370378708	0.287027874362561	24.8146399394638	-0.286384097161281	0.306950819027791	-0.932996686792853	0.350821679016877	0.58363414967734	-0.420537513826235	-0.443639774756436
TTC7A	0.123051503958782	0.0580507845508258	0.0340295273341	545.789690811602	0.216586924020368	0.0931738283857408	2.32454679358774	0.0200962066620609	0.0913092794466739	0.59729760028666	0.651199954094897
STPG4	0.113682136005432	0.0839661940062154	0.175767120938391	38.481590667154	0.147822970372198	0.171983117993918	0.859520237198083	0.390053559824141	0.618871645784086	0.566679536539366	0.501518351783024
CALM2	-0.231848443901197	0.0677587485117995	0.000622365638571313	1156.43096497157	-0.367230146485724	0.120574679629148	-3.04566553786596	0.002321659369144	0.0197458846196374	-0.562476386773255	-0.619621020183113
EPCAM-DT	-0.148634380998271	0.0870985811758742	0.0879136332905792	618.83124438986	-0.15747053336561	0.137719869497203	-1.14341186889383	0.252867626919147	0.481442907593104	-0.290541983586312	-0.163027800532302
EPCAM	-0.155828572952067	0.125469017263475	0.214248167430837	31.6964872277966	-0.189660021849759	0.212614092480177	-0.89203880908055	0.372372131134213	0.603499660803724	-0.314051811458194	-0.233096113336988
MSH2	0.351535877598354	0.0822268208148622	1.90968151100677e-05	248.353894913755	0.533591155116815	0.135620376756318	3.9344467835801	8.33885414385704e-05	0.00164145092494861	1.34395939777275	1.3412373753423
KCNK12	0.705064998806659	0.496022725090769	0.155189788923385	20.6018646996533	1.19575688280594	0.654670204624191	1.82650267930302	0.0677745780453644	0.208829412447617	2.49925367413965	2.78260340882593
MSH6	0.208215855753208	0.0625539698744847	0.000872901182051205	149.413481050626	0.323932795884215	0.106244204380071	3.04894556624849	0.00229646087711682	0.0196170919924912	0.875605333019726	0.884864559599632
FBXO11	-0.00108006883417744	0.0241203547279638	0.964284010130989	728.798307963549	0.0298648086189192	0.0492202787440026	0.606758217974499	0.544011380071891	0.741699445819558	0.191649276114721	0.244753495775305
ENSG00000233230	-0.306444781721187	0.114545218685387	0.00746585986999076	13.2070156227217	-0.388156559979998	0.223275333209547	-1.73846593083217	0.0821287481744823	0.236487041358354	-0.806249012425178	-0.665172489176447
ENSG00000230773	0.0272479124641441	0.0745465655141791	0.714726765895013	78.9006386127595	0.0583818612477851	0.134395926121885	0.434402015986989	0.663996534057805	0.823929887105208	0.284222002636155	0.306827851658625
FOXN2	-0.0889908206037891	0.0517297557225103	0.0853774955691364	1138.54565430088	-0.0977306252806112	0.0905290500036654	-1.07954988234886	0.2803426694382	0.510114336926964	-0.0956333896057667	-0.0329892455958288
PPP1R21	0.0541680858122006	0.0518610968553408	0.296261518660717	1364.09724990618	0.105712406342401	0.085503871770668	1.23634642681368	0.216329820672235	0.438131215263113	0.372194167649088	0.409854385942914
STON1	0.095541371689948	0.0961854646420287	0.320562006509943	56.3518417540081	0.175940661702827	0.164347249091495	1.07054217624828	0.284375335195977	0.515067976565514	0.507397514422011	0.562723399898975
NRXN1	-0.0700980290704301	0.523243742877426	0.893427710351883	70.4666343941681	-0.422296438972352	0.829215464685364	-0.509272266325359	0.610561394765511	0.787885479055917	-0.0338938252709183	-0.739486305052347
ASB3	0.0794761350660699	0.0685581243878124	0.246353527077394	416.292051321137	0.126421092053591	0.111255103468791	1.13631723949683	0.255823818314082	0.483962430233252	0.454898088472004	0.454931917041308
ERLEC1	-0.103585050234136	0.109964180650798	0.34619826393751	80.9304091597344	-0.173104195422176	0.187215297184434	-0.924626342107307	0.355160305834348	0.587121127473323	-0.143325726526405	-0.19705829852551
ACYP2	-0.0339599930936864	0.0502883939368724	0.499482143996306	1788.72618823691	-0.00499702871358811	0.0967727917416178	-0.0516367113488894	0.958818166919951	0.982542888099615	0.0842013007554132	0.168868160586984
ENSG00000272156	-0.743056408359862	0.090853403658188	2.8708822767579e-16	13.1374169188069	-0.984743887658558	0.229280182255407	-4.29493677984607	1.74743125664665e-05	0.000479232098545885	-2.23304777663134	-1.96379105876565
ENSG00000289065	-0.132104226979262	0.0936599009526092	0.15840174741653	18.3311406215611	-0.273570417597809	0.209039617162474	-1.30870129457413	0.190635553039718	0.405436801702224	-0.236523258734584	-0.415747659966401
C2orf73	-0.0758829410068156	0.276480827095162	0.783731102429607	16.9312793649643	-0.116869281242822	0.435504155533104	-0.268353997907922	0.788426845551441	0.898475722380384	-0.0527982810808113	-0.0746492220593203
SPTBN1	0.0239588722592506	0.0505408582239586	0.635464556995769	1339.89549260731	0.0495517192469437	0.0877888324760437	0.564442171622064	0.572453245371629	0.761117586664943	0.273473781073906	0.287606882921286
SPTBN1-AS1	0.0094633167072993	0.103659659570414	0.927260428378362	30.6445766734887	0.0387566764655643	0.206850261953708	0.187365856342197	0.851373791196302	0.93151322700729	0.226103900186328	0.26410882594787
ENSG00000289627	0.0991986390492885	0.0806195116007914	0.218526963725408	15.5745697972566	0.208975969939977	0.183640429137399	1.13796276191242	0.255136032013219	0.483297985875509	0.51934906181632	0.634632846745256
SPTBN1-AS2	0.280039089397253	0.131786816857992	0.0335916129060638	11.7181112929471	0.4573964087152	0.283146007313199	1.61540829431247	0.106222305237125	0.27853562634647	1.11031575929388	1.17538083097468
EML6	0.0690334417713892	0.751961983116687	0.926853423738092	10.0928418124531	-0.376876541084772	1.17124884751318	-0.321773243905396	0.747624485427292	0.875366443267698	0.420772515585772	-0.640618762801371
RTN4	-0.139791214377911	0.039146258708256	0.000355623513012331	4451.88289681566	-0.179737936139776	0.0725061797634272	-2.47893264720641	0.0131776187054919	0.0679157906882417	-0.261643487907813	-0.211498261431255
CLHC1	0.0804547495639265	0.162137948366035	0.619745045911101	73.6141408115232	0.129346388288612	0.25953204644805	0.498383109364889	0.61821403954764	0.793250593486695	0.45809609299361	0.461299541421011
RPS27A	-0.0835413782804979	0.121014526446263	0.489979307390164	164.540708236507	-0.164201300841836	0.204175560471997	-0.804216236567433	0.421272103318297	0.645477280570189	-0.0778252115864506	-0.1776789659639
MTIF2	-0.00842717016060982	0.111190952350479	0.939586115689079	62.0317816677635	-0.0387426252277013	0.180678245375736	-0.214428832575458	0.830212659378263	0.920852723087901	0.167639757234624	0.0954125971816822
ENSG00000240401	0.422150550145375	0.103927472451935	4.86597802067598e-05	81.7821904813585	0.637923632189793	0.178664100724806	3.57051936903865	0.000356274106921713	0.00483429677300049	1.57472037933565	1.56834258836354
CCDC88A	0.0660935100428745	0.0431029502276788	0.125180492755387	4229.10920212295	0.127524099226266	0.0731699323830577	1.74284839513934	0.0813601002227412	0.23512572288437	0.411165142118902	0.457332882550247
CFAP36	0.19777460990208	0.331931069558754	0.551288557166033	8.63256227173303	0.100301910555529	0.563321801547927	0.178054373681106	0.858680273898928	0.934484912997008	0.841484490219791	0.398077115502295
PPP4R3B	0.0451997094814136	0.041944931737625	0.281213887745658	442.7281435455	0.0898866400881069	0.0748161394477697	1.20143381831213	0.22958296437352	0.454194023768994	0.342886500411238	0.375405726069808
PNPT1	0.0720055098147064	0.0318317671776661	0.0236934198692307	494.078841912552	0.114940318040261	0.058749139801412	1.95645959121768	0.0504110381736086	0.172327679077388	0.4304849069941	0.429941197937398
ENSG00000285755	0.120720410646204	0.0603903633975861	0.0456082208996119	189.385119246448	0.214770528365139	0.117620210365341	1.82596619830928	0.0678553535450356	0.208946704733409	0.589679843784749	0.647246123669467
VRK2	-0.0803674320422111	0.0519806492299899	0.1220797207539	1891.66927114045	-0.0726293571365299	0.0944326005027772	-0.769113174368146	0.441826127929267	0.663097529371751	-0.067453104445584	0.0216498179910282
ENSG00000287875	0.0185716146114349	0.0587181088768263	0.751786744235474	39.2324514730549	-0.0174359560099558	0.118358106582945	-0.147315266468349	0.882883183044817	0.945485864360851	0.255868815733107	0.141791785975258
FANCL	-0.0640051347586709	0.0455547488063428	0.160016626208603	818.584585900155	-0.0499463234972496	0.084912080961189	-0.588212218236397	0.556389857303966	0.749383970482853	-0.0139829169394479	0.0710250013580763
LINC01122	-0.127480160649156	0.110148378455503	0.247129634787128	249.327193737296	-0.262840900378344	0.185635588308312	-1.41589714975237	0.156805619585896	0.358923112086288	-0.221412318661377	-0.392392235441808
ENSG00000271955	-0.0765543713861288	0.136684624255458	0.575424636897284	31.2410258467489	0.00868367694834497	0.260959445916142	0.0332759633124582	0.973454521640143	0.988775511292455	-0.0549924416963447	0.198647570228154
PAPOLG	-0.0397744148446743	0.111461217812688	0.721207600299585	97.4852687956617	-0.0688597482942885	0.182609654886781	-0.377087116981748	0.706108864893323	0.852377088721029	0.0652004101177744	0.0298552957400628
REL	0.0611901361819988	0.0983752121379704	0.533936826651962	24.4549028556979	0.0867139543705745	0.205138434876995	0.422709447025712	0.672507262166218	0.829355199055653	0.395141455761764	0.368499597834918
PUS10	-0.147786533900104	0.0782594700132467	0.0589699560680949	57.6968625222076	-0.203342167285241	0.157137914837778	-1.29403630877476	0.195652879515426	0.411680316800341	-0.28777131254117	-0.262878656998241
PEX13	0.0765178187351216	0.103285043840816	0.458789713982902	50.3314202841866	0.11608152807751	0.181806936568068	0.63848789418466	0.523156131919676	0.727175321797041	0.445230636146872	0.432425321346353
SANBR	0.0378066312738261	0.0332215476427722	0.255114071430279	240.373787768963	0.0771455800619071	0.06574270315571	1.17344703455819	0.240616585023076	0.467257236664572	0.318726734141443	0.347671685505023
C2orf74-DT	0.0564360637717264	0.124260654297762	0.649702984727216	10.318522545793	0.10358302192433	0.254834932999487	0.406471046591319	0.68439652663023	0.837862565444257	0.379605670120543	0.405219258747269
C2orf74	0.111181979656691	0.117204199446011	0.342815078715132	41.0444529339497	0.198932055832951	0.213921820482752	0.929928772034688	0.352407964781189	0.584806974432849	0.558509300633903	0.612769805467632
USP34	0.0596323904115363	0.0213575107104224	0.00523665271056544	1440.92055136792	0.11623751779228	0.0433684786604804	2.68023046651626	0.00735714873211219	0.0449961967717866	0.390050913951519	0.43276487120078
USP34-DT	0.0711434326484214	0.0749497203187509	0.342511044228913	35.7282122301109	0.128467114213798	0.137303336938727	0.935644515843984	0.349456246561647	0.581918668857212	0.427667733651798	0.459385585846805
XPO1	-0.13789871603864	0.122514639847985	0.260347873526877	711.661192498198	-0.189296651194045	0.193125388205894	-0.98017486438517	0.326999809671652	0.560211466721181	-0.255459011528838	-0.232305148026026
ENSG00000289410	0.0830312984986736	0.0637885933636511	0.193031362812164	78.3099280622081	0.143164407419177	0.123295846023127	1.16114542409096	0.245582764741136	0.472725867965873	0.466515971466192	0.491377847488484
FAM161A	-0.0669237170293785	0.10171669665245	0.510575210363086	76.7958477513847	-0.0825905445336187	0.178054590642381	-0.463849565662142	0.642755528878601	0.810284229408476	-0.0235205227268583	-3.31483223080589e-05
CCT4	-0.150035018877655	0.119225217976212	0.208241054456559	174.95009666633	-0.247609220645595	0.197240131827721	-1.25536937311454	0.209344702087368	0.42941484431963	-0.295119114091952	-0.359236750520681
ENSG00000236498	-0.00607688074910339	0.131102076148012	0.963029466953146	6.43219077550552	0.0611494504426411	0.293466962263259	0.208369112390192	0.834940771753768	0.92287420681577	0.175320244476067	0.312852188004185
COMMD1	-0.159809945927695	0.0399102710255441	6.22195350866993e-05	529.933981588991	-0.216623694192781	0.0746503440080352	-2.90184455371651	0.00370972571001707	0.0277560546278127	-0.327062500351671	-0.291789156223467
ENSG00000229839	0.240024330534092	0.0858111503028227	0.00515599221156681	28.1176631169581	0.497680319834605	0.201916418763221	2.46478380947423	0.0137095942296404	0.0697534254826569	0.979551929353053	1.26306863895898
B3GNT2	-0.573779558156613	0.251984539058296	0.0227836751655969	14.534513136478	-0.879817173689407	0.420916613167983	-2.09024102676195	0.0365961538317182	0.138363540514441	-1.67986965231496	-1.7353923434652
ENSG00000228541	-0.0214348126780646	0.122340805215235	0.860917965442942	84.6759994280931	-0.0468697471364381	0.202096189217683	-0.231918015465168	0.816601691652444	0.913423603323854	0.125132212458454	0.0777219240172541
EHBP1	0.133856884928767	0.0906744411663045	0.139880516983177	261.814946069531	0.169103057834397	0.147397518413468	1.14725851326779	0.251274794755544	0.479725781139997	0.632608396596512	0.547839678869246
EHBP1-AS1	-0.108803336951734	0.273905216996211	0.691197948652236	4.5743438270306	-0.165521546676182	0.55172442225701	-0.300007648744388	0.764171321352962	0.885232218306003	-0.160378513455748	-0.180552804675117
ENSG00000286480	0.531032607026839	0.0771434701965376	5.83170864741027e-12	32.7376700372915	0.803556699788039	0.201142102758597	3.9949701667007	6.47023998435889e-05	0.00133225322344609	1.9305349631082	1.92888356424729
WDPCP	0.11870205062931	0.0402211741766017	0.00316508208457738	1420.72514974823	0.202665832479045	0.0657818596889385	3.08087721200628	0.00206391741992787	0.0181512791669859	0.583084065289344	0.620897285657638
MDH1	-0.72963052679513	0.334186321423421	0.0290133873565941	15.2797216131064	-1.11054555868709	0.486032807409051	-2.28491892266944	0.0223175822631703	0.0981701177069666	-2.18917347265915	-2.23762923551457
UGP2	-0.148248738449026	0.0775894376752142	0.0560454651719489	191.194564836471	-0.194867005678945	0.13053996261134	-1.49277663162143	0.135495666223008	0.32537019293685	-0.289281746159919	-0.244430390111595
VPS54	0.0198874760155384	0.0402957655587439	0.621632768777398	438.103132684313	0.0489643165266183	0.0716193469623795	0.683674434400226	0.494180770610444	0.705149373705718	0.260168906043792	0.28632825690117
PELI1	-0.164341658224156	0.0694796479666382	0.0180144578129211	269.109868269308	-0.230024087737047	0.115494955958127	-1.99163752069347	0.0464108434854024	0.162923213141737	-0.341871637602793	-0.320958397823186
ENSG00000225889	0.142978607341732	0.0659169437441856	0.0300772061681166	37.5296800654761	0.256950405328786	0.138597058750885	1.85393837102005	0.0637479775078911	0.201379023641101	0.662417181961316	0.739060966101877
LGALSL-DT	0.443886786375379	0.176054909991161	0.0116922985825868	10.8787649250411	0.657747459622776	0.330857070555459	1.98801089098237	0.0468104854771977	0.163628568474861	1.64575200813176	1.61149400850009
AFTPH	-0.128626555181633	0.0479395103923611	0.00729429260598424	253.13924383229	-0.193261443285036	0.0805129961491705	-2.40037574712747	0.0163782500747498	0.0791885165451545	-0.225158609878639	-0.240935489964323
SERTAD2	-0.0611509446994846	0.0568687951662005	0.282240992978152	253.685915369881	-0.0564057814503577	0.105833601573829	-0.532966662870384	0.594056657499925	0.776485366384745	-0.00465573781550135	0.056964407613942
LINC02245	0.647907333518722	0.231484231775073	0.00512728187367178	21.6026030526705	0.816551367584756	0.417657845565792	1.95507249834752	0.0505745137891054	0.172586698492332	2.31246871189395	1.95716964429549
SLC1A4	0.194224689496873	0.670304170982453	0.772002872359795	6.32538701647458	-0.0990287452146245	0.96025793881972	-0.10312723405999	0.917861990601291	0.963543395814513	0.82988374086235	-0.0358149218609
CEP68	0.069788241375201	0.0901881168371799	0.439044635624962	79.0759117000644	0.0787739865233061	0.16367926002989	0.481270421853819	0.630324316064767	0.801074461447258	0.423239117655518	0.351216311365314
RAB1A	-0.0535213564962655	0.0413906262720809	0.195983680033968	387.495502145407	-0.0659776382633621	0.0727729929953231	-0.906622574498238	0.364606419811891	0.596804350511022	0.0202769171015507	0.0361289147596356
ACTR2	-0.194609095840733	0.0772414841176041	0.0117525198964806	126.571643186806	-0.31283720205818	0.148389189433224	-2.10822097790997	0.0350118795333983	0.133856204334584	-0.44078229401268	-0.501221442432947
SPRED2	-0.349290183094078	0.314339941150506	0.266488239628162	37.2652311026291	-0.529380754254833	0.47134911711227	-1.12311816238905	0.261387313391671	0.490464213698796	-0.946263070688793	-0.972581568538235
LINC02934	-1.05934645143328	0.784417737329061	0.176859618739331	11.90785789747	-1.74067078631093	1.02974901384491	-1.69038354289028	0.0909546014526259	0.251999805647899	-3.26664884232475	-3.60925126601106
MEIS1	-0.125172795605598	0.0531739510562926	0.0185713756701631	788.066481542011	-0.121380164822613	0.09206590819833	-1.31840512083076	0.187368067483799	0.401223862188166	-0.213872103532279	-0.0844682659950441
ETAA1	-0.136370888154785	0.0420532725071441	0.00118355970369854	57.3943513442638	-0.161598847404594	0.107611525242189	-1.50168717561526	0.133177917439842	0.321231674419791	-0.250466238080757	-0.172014088077129
C1D	-0.222321747948261	0.0913681089331105	0.0149638307177816	88.6401383768049	-0.327305749968548	0.152181148208093	-2.1507640980668	0.0314948241861646	0.125360803725967	-0.531344192430969	-0.532715783864078
PNO1	-0.0336169238858005	0.114268499933211	0.76861089011007	30.2508153381202	-0.0838386423385742	0.203272343495316	-0.412444904687716	0.68001335552627	0.834652939307576	0.0853224131857374	-0.00274993916076851
PPP3R1	-0.101594326928815	0.102926969515027	0.323616881342286	132.910281861154	-0.136120093938592	0.17375176937844	-0.783417023179287	0.433382262810009	0.655760493779475	-0.136820261764105	-0.116553335148158
ENSG00000289156	-0.0616611235774578	0.117172630670653	0.598720288797827	17.5590656493106	-0.0572153668973338	0.248659707540749	-0.230095046210725	0.818017914183782	0.913903055963484	-0.00632294626393487	0.0552021464221005
ENSG00000273064	0.0446752823366741	0.107785372933867	0.678519887348196	18.9754322268815	0.072165619377381	0.203305026893469	0.354962297194921	0.722617836822545	0.86069218430466	0.341172730194465	0.336831580258546
CNRIP1	-0.69965263382506	0.235789437172398	0.003004498937994	13.5267928392235	-1.08412954132603	0.389274716531018	-2.78499860198252	0.00535279538519608	0.0360602682446935	-2.09120901630124	-2.18012829795166
FBXO48	0.0101961782264886	0.178021482606816	0.954326144562367	9.83108969795202	0.0336382003910655	0.33000296505492	0.10193302470924	0.918809836551301	0.96413370197151	0.228498811008936	0.252967207998647
APLF	-0.0180566980828967	0.0619592749393342	0.770723626024942	199.969476456638	0.0162241821013698	0.114103731966674	0.142188005788525	0.886931505524974	0.947211061989664	0.136171519329045	0.215061328217122
GFPT1	0.126733347173179	0.069057908052859	0.0664797624639958	154.31283542617	0.188452019575379	0.116849864006753	1.61277055114491	0.10679436630644	0.279696450580888	0.609329458871702	0.589957437415818
NFU1	-0.0912474358182272	0.0561529126484939	0.104166532706411	96.3368208753449	-0.117494252117428	0.0998320647358692	-1.17691898317729	0.239227844435087	0.465187168042564	-0.10300775987629	-0.0760096243769062
AAK1	-0.0273595143820783	0.0486247895400382	0.573662360769923	360.984679979902	-0.0155108069474855	0.0806290626134541	-0.192372408220175	0.847450503787104	0.929750240031173	0.105770939066225	0.145982344851994
ANXA4	-0.0292140213188361	0.040347627055791	0.469030140715703	558.096685803859	0.0128876018336668	0.0756701236564557	0.170312947976361	0.864764029010813	0.937936369927113	0.0997106144112257	0.20779844331572
ENSG00000289250	0.189403176347275	0.107704470777442	0.0786547937746556	14.8582938564497	0.312685905086453	0.218952037950448	1.42810228218665	0.153262420733529	0.353962570339126	0.81412756630417	0.860382944649901
ENSG00000231024	0.169864076165811	0.101177366563281	0.0931765524993876	9.78960228326724	0.300628673408375	0.274283790125251	1.0960497274414	0.273057013236066	0.503194270371348	0.750275936407736	0.834137424122473
GMCL1	0.00616924195431265	0.0638505099288384	0.923028102392241	159.921317184874	0.013948117883716	0.110399902302625	0.126341759302302	0.899461401935377	0.953555529452625	0.215339226274761	0.210106916479742
SNRNP27	-0.595719616670744	0.193227710414119	0.00204930196097689	28.9088951999638	-0.905943335114524	0.308377815016142	-2.9377707831126	0.00330581339625427	0.0256477340766808	-1.7515673499131	-1.79226233852655
MXD1	-0.392514073403951	0.0977234765568983	5.90490503936048e-05	146.11303280871	-0.554942920617217	0.161632558357041	-3.43336099024904	0.000596147806271388	0.00710177521746798	-1.08751398916089	-1.0282238900845
PCBP1-AS1	0.166243783937368	0.0522800603983268	0.00147341249864827	763.939000063215	0.263074899246115	0.0860874537285155	3.05590289702081	0.00224383911581673	0.0192889867530647	0.738445219673563	0.752392428507102
PCBP1	-0.655232255489486	0.0687441654836699	1.55086723285009e-21	185.156812279199	-0.984629690465367	0.116150014573443	-8.47722399417152	2.3063065774362e-17	1.49587044612512e-13	-1.94604810658681	-1.96354248057971
LINC01816	-0.124612481599927	0.0769079872106619	0.105172120582294	39.0310204810588	-0.166591422827523	0.142267292033442	-1.17097486320583	0.241608881193626	0.468326242832622	-0.212041059001895	-0.182881652394192
C2orf42	-0.136603351269607	0.0597289324312109	0.0221926152584392	82.7331818503229	-0.18448927167098	0.108679015812756	-1.69756111877971	0.0895906264430663	0.250036490150485	-0.251225901966727	-0.221840707985021
TIA1	-0.314571726167228	0.0678360462175243	3.53099912382443e-06	294.618942729825	-0.444191983976231	0.113795219434293	-3.90343272928714	9.48379186153134e-05	0.00181718977884468	-0.832806972829609	-0.787147326354888
PCYOX1	-0.396751618115095	0.239627887305047	0.0977828197506627	29.8561733877945	-0.615373294152466	0.366980685625096	-1.67685471812848	0.0935708947039582	0.256834880681284	-1.10136181910458	-1.15976541233817
SNRPG	-0.115003788902685	0.0991273051566183	0.245982623984213	50.0012087115341	-0.172467739675229	0.168808211475295	-1.02167861484908	0.306933035839951	0.540057375099869	-0.180640908319679	-0.195672896567807
TGFA	-0.118310523433118	0.0448623609360201	0.00835962479767729	200.376715292792	-0.17152826957788	0.0895450248323785	-1.91555331967318	0.0554219761430441	0.183448296638828	-0.191446952991238	-0.193627909593747
TEX261	-0.358316914847168	0.0558056903685058	1.3556421285949e-10	73.9098192897326	-0.541000956848542	0.119609878396343	-4.52304578937755	6.09560465735028e-06	0.000211989768405222	-0.975761437027048	-0.997875788127676
NAGK	-0.204095570577286	0.0435100627836449	2.72182667919523e-06	98.4090434911443	-0.270727240688171	0.0922893695689257	-2.9334607219955	0.00335206064537531	0.0259599586219753	-0.471783049844561	-0.409558788429604
MCEE	0.258183509841018	0.0533891640428565	1.32558884664843e-06	95.3369662514697	0.392748089121188	0.0993788258404572	3.95202987960138	7.74910619527147e-05	0.00155125625872008	1.03889412963661	1.03465791511222
MPHOSPH10	0.19944664553156	0.126306419701534	0.114320061168586	79.6375905236068	0.287304720327546	0.202283102154231	1.42031003711071	0.155517440355751	0.357120240094672	0.846948518716275	0.805134573930485
PAIP2B	-0.003831684678767	0.0398448127141059	0.923389363177782	213.36492363087	0.0154605605712697	0.081352051271601	0.190045122767136	0.849273771942792	0.930309684859408	0.182657298239886	0.213399118758224
ZNF638	0.0412164919792063	0.0255181657256702	0.106271202323111	3955.04683235417	0.0961737868525121	0.0495887439030957	1.9394277669233	0.0524492721719073	0.176735053745806	0.329869783807818	0.38909124227036
ENSG00000281195	0.139569210903786	0.111973323152028	0.212599030641581	48.197075097154	0.249157845953946	0.200286208391058	1.24400900069698	0.213496250316762	0.434743633177389	0.651275649469839	0.722098550309087
ENSG00000289463	-0.123433221494824	0.0507528575678774	0.0150138516523915	115.948134575049	-0.169394125725254	0.0958277662654522	-1.7676935644729	0.0771121464489317	0.227910404132044	-0.208187366708834	-0.188982422322035
DYSF	-0.0530815671920116	0.0910573105363126	0.5599291186429	1184.11819973757	-0.0517012118071186	0.143488298148437	-0.360316572670159	0.718610407300132	0.859210030404298	0.0217141001666272	0.0672050567480916
EXOC6B	0.00540937306527874	0.0351725521799816	0.877771143144457	5053.76245002202	0.0354053000590128	0.0655193379521586	0.540379392796449	0.588935416305848	0.772620370177938	0.212856058338581	0.256813733623053
SFXN5	-0.162001019099582	0.176354963802171	0.358300828473545	60.6909842689169	-0.251878346459952	0.284115737979179	-0.886534298492153	0.375329680353793	0.606172387145095	-0.334222686437415	-0.368529549414027
SMYD5	-0.335436074556164	0.231271249975694	0.146946701514081	14.2353337252916	-0.470177443833925	0.39356046778464	-1.19467650417371	0.232213445810211	0.45711028346648	-0.900989368077495	-0.843711049962335
PRADC1	-0.170129702559424	0.177859881362012	0.3388005881637	7.01856821679546	-0.255691410477282	0.380342249454511	-0.672266651532918	0.501413956001979	0.711323473015931	-0.360786329747638	-0.376829618004497
CCT7	-0.284678851996886	0.141290006379947	0.0439198618811415	50.8726081882078	-0.492089398764247	0.231069732781535	-2.12961426336825	0.0332034725067193	0.1294606087638	-0.735120348556291	-0.891407791492606
ALMS1	0.0220242036001597	0.030838157531905	0.475111707054104	394.152470900912	0.066225700668421	0.0565084561632364	1.17196089160734	0.241212757972423	0.467875590271348	0.267151496728914	0.323901891042181
ALMS1-IT1	-0.120190844488793	0.0985089870303734	0.222426855401834	10.6647317299017	-0.180806516383447	0.203723926407834	-0.887507518490934	0.374805720140244	0.605593872077686	-0.197591635347047	-0.213824288289596
TPRKB	-0.166313374471028	0.206924125989167	0.421546652469473	16.4000140026854	-0.294838224685094	0.359579549488918	-0.819952706165179	0.412243068619321	0.637741075843589	-0.348314989389047	-0.462042255806141
DUSP11	0.00931091456618949	0.144854965192401	0.948749271321287	42.9762557699817	0.0212611905104387	0.255489229624019	0.0832175608409282	0.933678549639177	0.970552073365506	0.225605866754942	0.226025611821078
STAMBP	0.0492736200291502	0.0476847311550044	0.301453840772327	255.710420975172	0.0975474264750181	0.0877122931892349	1.11212947385339	0.266082485782315	0.495993965450236	0.356199591910305	0.392081305650773
ENSG00000286244	-0.0869914067394682	0.109019824760105	0.424904629376799	14.0472026695961	-0.0922998849350792	0.236812817106326	-0.389758823288849	0.696714894727526	0.8462346080904	-0.0890995250527035	-0.021167907910418
DGUOK	0.103501929590848	0.131416212445928	0.430937301263142	91.238135593539	0.155364437136812	0.211992146144576	0.732878269135761	0.46363267817407	0.680190353005432	0.533411741901105	0.517934202955352
TET3	-0.00279912947696085	0.059357312288549	0.962387874146945	414.496493312411	0.0329111637299914	0.101880569403231	0.323036707811605	0.746667442292436	0.875011660010728	0.186031575047982	0.251384634475812
ENSG00000217702	-0.122490345232933	0.0723513144401784	0.0904565987784304	37.733576789935	-0.176689273632614	0.157075044552178	-1.12487170789196	0.260643402399873	0.489583871406191	-0.205106150810799	-0.20486210011751
MOB1A	-0.198615606712178	0.0766933388436617	0.00960491744882795	42.2068723377937	-0.248327666315299	0.142776387770627	-1.73927685237592	0.0819860769071806	0.236217740257072	-0.453875130784262	-0.360800623644752
MTHFD2	0.646989028848111	0.454874526467393	0.15492578928	5.53317762804684	0.759282766512296	0.761971745821147	0.996471024911884	0.319021338596802	0.551649446884012	2.3094677932531	1.83251049490242
SLC4A5	0.175808052504702	0.0698392778923423	0.0118250214075199	288.449513533967	0.292983495235692	0.12327787357429	2.37661055257522	0.0174725246916829	0.0827382320070756	0.769700197186339	0.817495819646065
DCTN1	-0.200795249043805	0.0958243151903682	0.0361308347267497	77.5598569162852	-0.33887189222961	0.159042094543382	-2.13070566759403	0.0331133978801999	0.12918706685773	-0.460997962141548	-0.557892327886847
DCTN1-AS1	0.1590658883703	0.118075911487439	0.177932134205604	31.8447452257914	0.214002434171072	0.222207475114957	0.963074865327367	0.335509954278846	0.568994002733062	0.714988646600742	0.645574178360989
ENSG00000286623	0.184625449858324	0.104834174323908	0.0782182741447662	10.6154388174494	0.258709881162979	0.228034905540594	1.1345187726838	0.256577003759124	0.484330164837507	0.798514481736012	0.742890896583166
RTKN	0.137285453075791	0.0672994510201891	0.0413583581178906	395.33250391638	0.204884581818365	0.111247391102595	1.84170235173799	0.0655187000292376	0.204502574989201	0.643812580124173	0.625726937511821
INO80B	0.0724859362495881	0.195433444090104	0.710713265872471	18.9976298078619	0.0843868649792105	0.332479546927467	0.253810695301568	0.79964181030422	0.904732038880845	0.432054887731577	0.36343411729835
WBP1	-0.532770127568577	0.0821301252179612	8.76189063971473e-11	76.7471466178796	-0.789467888188122	0.152006604465242	-5.19364201947319	2.0621949447186e-07	1.34426094587385e-05	-1.54585534460109	-1.53872497482089
MOGS	0.0164646568791854	0.0910495568831009	0.85649958782587	24.9011538497999	-0.0724159919283956	0.200960923323261	-0.360348622661874	0.71858644250745	0.859210030404298	0.248983509650555	0.022114259672124
ENSG00000286883	-0.0865655669306175	0.101584969898845	0.394131199740189	16.6547183641071	-0.0740338899297345	0.230371135916177	-0.321367907638709	0.747931600293408	0.875488965800946	-0.0877079274040205	0.0185925080512583
CCDC142	0.194196320248968	0.100202177486993	0.0526177434036512	27.960183276901	0.308899260593327	0.18692054069649	1.65256990720404	0.0984184267491797	0.265754336342706	0.829791033281097	0.852140384630497
TTC31	0.0200871602194416	0.0621445097506833	0.746518743241607	27.8127937877581	0.0651035985460133	0.158095540429771	0.411799082814315	0.680486693701888	0.83494274836995	0.260821452054887	0.321459360694102
HTRA2	-0.255563447769036	0.165579335927906	0.122721598304114	11.4336563142561	-0.337598944190344	0.334023857298825	-1.01070308845731	0.312158558420731	0.54514281365559	-0.639974410525561	-0.555121444421479
HK2	0.541484839569434	0.285803603941043	0.0581447971102573	8.65980131072103	0.836910711402653	0.478511296989677	1.74898840772971	0.0802930232328129	0.233642578552827	1.96469170920721	2.00148674712342
ENSG00000236209	0.269664952773865	0.514666673098512	0.600306087415408	17.1506281035495	0.44474411401441	0.817158450645691	0.544256886363946	0.586264710778327	0.770909866012819	1.07641422206751	1.1478400099011
POLE4	-0.362172607572348	0.15108051543824	0.0165201882990206	29.0680823416249	-0.590441874883752	0.245571729721056	-2.404356053339	0.0162009852373838	0.0785054839369978	-0.988361416688145	-1.1054960664663
TACR1	-0.202880453662204	0.350744291226947	0.562974935161676	10.571898412599	-0.406762769177699	0.605756838689098	-0.67149513335741	0.501905158713552	0.711530818334505	-0.467812181441095	-0.705673464729879
ENSG00000270571	-0.0294783450471366	0.0889979581237919	0.740474568583753	44.6730079471718	-0.0122265307478325	0.163692111774519	-0.0746922415215348	0.940459580799544	0.97394552787256	0.0988468335453955	0.15313137712716
EVA1A-AS	0.34464677988287	0.148831728608499	0.020575702200375	8.85626207211456	0.581867500626992	0.290033487141999	2.00620799467239	0.0448340612645037	0.158860268430249	1.32144658430825	1.44632267609009
MRPL19	-0.177298340365432	0.0732332072998872	0.0154774438527018	188.02119494984	-0.268194395631188	0.120053838909566	-2.23395101786969	0.0254862961521826	0.107313758640091	-0.384212649475762	-0.404045430246673
GCFC2	0.0751887927946686	0.0361520534024902	0.037544510263529	267.870861510217	0.120235134194052	0.068068423637022	1.76638634729094	0.0773310540140757	0.228280925050344	0.440887525579627	0.441466663298234
ENSG00000286045	0.096587760341894	0.115242521903436	0.401959910621381	11.9898792619916	0.05688361601965	0.247429060767489	0.229898686286911	0.818170497180349	0.913994806185282	0.510816997423345	0.303566553631016
LRRTM4	0.173855127312165	0.364786003908336	0.633650658203429	170.155291970487	0.201345948845621	0.523808864761694	0.384388204153862	0.700690741977821	0.84838146155931	0.763318252498447	0.61802423536552
ENSG00000227088	-0.0374728032915812	0.137932402057807	0.785871825494679	2786.01808374297	-0.000486315470402622	0.214359208384428	-0.00226869409561577	0.998189845560726	0.999037009228743	0.0727218234729747	0.178686833743328
ENSG00000229494	0.134704446774842	0.198110480004268	0.496538594956691	26.1052459198646	0.282345347922453	0.335676202660166	0.841124112120322	0.400278408378918	0.627405934447961	0.635378135469198	0.794339284121326
CTNNA2	-0.27651245458935	0.530352687325525	0.602105796965804	255.891982635789	-0.364511639228502	0.696018377047813	-0.523709791650317	0.600480404181712	0.781063717447038	-0.708433460213918	-0.613703522707046
SUCLG1	0.047620771529067	0.0540369654060895	0.378175554676506	153.276023954341	0.0829775923311596	0.0946807305582425	0.876393663651721	0.380816061797853	0.611152536637603	0.350798264841912	0.360366489902551
DNAH6	-0.162200038304113	0.480539626338729	0.735711914083916	12.4973500522906	-0.251828635036325	0.708177915117758	-0.355600802652043	0.722139542459665	0.860438517937611	-0.334873059303719	-0.368421340313955
TMSB10	-0.447787154554408	0.425030136356551	0.292092596679288	12.0365620766395	-0.622107117801	0.6420480188777	-0.968941729449525	0.332574263436746	0.565944726427538	-1.26814033776842	-1.17442323027801
KCMF1	-0.00502426030179741	0.0441832966222863	0.90946449779629	149.05342339961	-0.012826632935334	0.0856809642741118	-0.149702247681281	0.880999534773021	0.944880195541598	0.178760092299078	0.151825107603513
TGOLN2	-0.145393386695411	0.0644365371221312	0.0240467721330207	211.427392690453	-0.249384843103021	0.100420005371714	-2.48341794227057	0.0130128311487597	0.0674670046609556	-0.279950770746377	-0.363101828085712
RETSAT	-0.0609085413093398	0.065221962240462	0.350373269727378	54.7810909986598	-0.0946428624242515	0.126489929973521	-0.748224482724149	0.454324765927007	0.67231358243271	-0.00386359020330733	-0.0262679727867674
ELMOD3	-0.034992422816046	0.0352927650082902	0.321446383464369	275.060988279118	-0.02587800705934	0.0626084879368317	-0.413330650717031	0.679364376290089	0.834379349482582	0.0808274340003451	0.123415592332645
SH2D6	0.188664872420802	0.14363278117478	0.189006985054536	25.4442775955359	0.248309670219886	0.248952124092908	0.997419367778592	0.318560994201187	0.551451396758102	0.811714870293276	0.720252287897158
PARTICL	-0.274461611185736	0.0737129491961552	0.000196570244707912	19.8962894436268	-0.499698273039032	0.182063796700167	-2.74463282704119	0.00605786337288416	0.0391152830627443	-0.701731529584207	-0.907970371635488
MAT2A	-0.340255746693439	0.0754156201608573	6.4297667105043e-06	632.867053913079	-0.48490091020738	0.125002343690338	-3.87913454973772	0.000104828762260759	0.00195379124144621	-0.916739526409933	-0.875760283920576
GGCX	-0.0194398059500492	0.0682430953201446	0.775750528569773	73.9768993554346	-0.043646119604442	0.12801289403383	-0.340950963837343	0.733140497349735	0.86648119299568	0.1316516749749	0.0847389395994972
VAMP8	0.101208959973908	0.159489676582398	0.52570237144168	21.8769585868478	0.151064174108788	0.277852611272194	0.543684557856469	0.586658560612373	0.771036965376261	0.525918569442554	0.508573626283299
RNF181	-0.0869398818295034	0.17085278826519	0.610851458927242	22.8192472245713	-0.181142556912519	0.304629590922532	-0.594632177274544	0.552089366485365	0.746696599565606	-0.0889311473151942	-0.214555762880057
USP39	-0.0512155911336543	0.0607816156269153	0.399442970057775	50.4258347530708	-0.0732419683623358	0.114711609105835	-0.638487847335148	0.523156162407148	0.727175321797041	0.0278119046492957	0.0203163194789731
C2orf68	-0.0447861881647209	0.0531777326091992	0.399677047692176	85.9151394317569	-0.0535246938562331	0.104414449883387	-0.512617687647746	0.608218778048936	0.786984851111025	0.0488224862530909	0.0632358010491696
ATOH8	-0.385238628563058	0.140725182974556	0.00619035190713013	34.8614192615535	-0.601117266280838	0.238153068450111	-2.52407945105592	0.0116001707992793	0.0620269643892215	-1.0637386357926	-1.12873367286976
ST3GAL5	0.0341752888729134	0.0696086928512048	0.623452655630173	677.291430742211	0.0589214964862455	0.110820120503546	0.531685908826999	0.594943553069472	0.777122925225777	0.306859906659271	0.308002500044464
ST3GAL5-AS1	0.407645837383972	0.111054853635375	0.000241914504399935	49.5571331575264	0.647706569549939	0.195590937458612	3.31153671006355	0.000927850653590801	0.00989809101840449	1.52732057369497	1.58963754977421
ENSG00000272564	-0.876433684965698	0.104315469310183	4.39830760355205e-17	17.3564618918731	-1.20202370798357	0.213598056042498	-5.62750303188345	1.82836950500698e-08	1.86752828495674e-06	-2.6689100437438	-2.43675385294538
POLR1A	0.0591140919121109	0.0697959069712406	0.39701940951445	105.953570176764	0.0827743299202566	0.128317285888201	0.645075442075478	0.518878297465196	0.7241323431583	0.388357171473419	0.359924039436288
PTCD3	0.0308118188900628	0.0489079881532325	0.528697442288118	265.900504359892	0.0563865999953821	0.0819184926050388	0.688325653979548	0.491247730104936	0.70276372159134	0.295868456770679	0.302484676412791
IMMT	0.00477465425796548	0.0708951315397281	0.946304564751789	168.365648442429	0.0028939817784479	0.115321327152435	0.0250949399378881	0.979979236257386	0.992129056776681	0.210781867101703	0.186044879371233
ENSG00000273080	0.13823959271285	0.0958713632707714	0.149322716841652	14.3575689698309	0.244367286573914	0.220693791307308	1.10726851501518	0.268177852655167	0.498039098731972	0.646930603493169	0.711670723432781
MRPL35	-0.507779330543141	0.200558110766383	0.0113468522954897	22.3122061242322	-0.758993905256693	0.32452627805498	-2.33877487458229	0.0193470877196842	0.0886821278797678	-1.46418816915978	-1.47239088040073
KDM3A	0.0819197072176058	0.0826735699225457	0.321743469032923	108.098101991783	0.150090670726284	0.143453211255429	1.04626915921064	0.295436780244436	0.527879602387165	0.462883413445829	0.506454557520983
CHMP3	0.00063636211020633	0.0895984732711642	0.994333170917309	73.4107120106682	-0.0158501628487154	0.160657482287768	-0.0986581055734757	0.921409733429971	0.965077779964866	0.197258383616383	0.145243653541282
CHMP3-AS1	0.177585289192882	0.124417528521463	0.153483828839277	20.0631877997074	0.273956190060876	0.270186423602799	1.01395246440516	0.310605435243541	0.543880452120815	0.775508011169488	0.776078225468518
RNF103	-0.233459837429302	0.0565408845169002	3.64273645147922e-05	166.138630854023	-0.348563152528694	0.10083704831434	-3.45669729881537	0.000546838734799044	0.00669206798850301	-0.567742243553687	-0.578987731699872
RMND5A	-0.125015015035578	0.0609299235452262	0.0401907023632852	210.036550830978	-0.210343052412035	0.111192623702488	-1.89169969560965	0.0585310039267946	0.189911001235212	-0.213356493986896	-0.278117799714518
PLGLB1	-0.109805720102052	0.167913800050957	0.513149810981752	21.7047499696465	-0.178214543675529	0.296825858167747	-0.600401005409757	0.548239017918459	0.743919441260153	-0.163654191318807	-0.208182224279508
KRCC1	0.00991889458894554	0.0347065359965362	0.775036459120404	264.432180397395	0.0301069501127223	0.0714869697299664	0.421152976919399	0.673643378924927	0.83010372484223	0.227592678585421	0.245280576096546
THNSL2	-0.315200340022267	0.307748353988388	0.305733950709352	64.4172401820511	-0.46266478504126	0.485037019349721	-0.953875202477422	0.340146817009373	0.573558366078978	-0.834861213754061	-0.827357906403111
EIF2AK3	0.164275664600521	0.0640756620832159	0.0103540250005077	178.72268449544	0.255037647291813	0.107032236699418	2.38281152628851	0.0171809881335038	0.0820286264511634	0.732013622193573	0.734897379329745
RPIA	-0.0607409569315336	0.12001030568566	0.612764567287901	37.3207309564118	-0.106805186764978	0.218031264468346	-0.4898617958549	0.624231698818322	0.79653094600347	-0.00331594289259579	-0.0527422532574795
ENSG00000290846	0.210760672366458	0.286082656899158	0.461297197276263	16.5190177510054	0.348160007330458	0.460353405498539	0.7562885452176	0.449476214426318	0.668954274155369	0.883921513756527	0.937601024512288
LSP1P5.1	0.145105569909509	0.336484742379331	0.666294110653561	22.4995890988116	0.254974796667612	0.523671986405513	0.486897911835537	0.626330678802084	0.798110169743283	0.669367861645637	0.734760569538604
ENSG00000291142	-0.684749102008456	0.277340443001772	0.0135497296265431	14.407421093882	-0.938630894078925	0.459731135960189	-2.04169528809162	0.0411817664612109	0.150227748744327	-2.04250591386225	-1.86341482383141
MAL	0.0210864242575043	0.0528318145835205	0.689802130598409	1493.92030454519	0.0481646700373645	0.0869950818687047	0.553648194849175	0.579819635823106	0.766436866626321	0.26408693700223	0.284587630287305
MRPS5	0.132549681501404	0.0485450719800856	0.00632487576479615	307.461563831966	0.211593143559306	0.0811809849713215	2.60643725416801	0.00914895848050164	0.0523974787678001	0.628336599601349	0.640329766716928
ZNF514	0.0261130787703188	0.0964980410523231	0.786693045387541	119.255558066843	0.0599597463496346	0.160873503748266	0.37271362252083	0.709361596560028	0.853919694745423	0.280513490967799	0.310262505394757
ZNF2	0.141910475460866	0.106856151718271	0.184161085218998	23.4126444145106	0.203933922785383	0.198015356091948	1.0298894328715	0.303061911785961	0.535529099535144	0.658926644479842	0.623657595076437
ZNF892	0.346501599843459	0.0443758932841117	5.79508875784911e-15	157.341438982877	0.516159489647679	0.0818817191731575	6.30372071885963	2.90583902717668e-10	6.85355342918834e-08	1.3275079318907	1.30329308214859
PROM2	-0.247146532104115	0.0947218657800112	0.00907591115553031	11.767601252021	-0.328602471283	0.21816581475279	-1.50620513876269	0.13201452068877	0.320130350750799	-0.612468856077568	-0.535538415690809
KCNIP3	0.111944665805022	0.485989888432287	0.817824774889821	10.3408830061717	0.0322526368201696	0.744314957572477	0.0433319745788248	0.965436903123643	0.985621768231959	0.561001675063537	0.249951189221458
FAHD2A	0.152188914524785	0.0820413392617021	0.0635923448054838	59.678451047765	0.23817755135291	0.1469388615886	1.62092960825952	0.105032736076663	0.275922446802633	0.692515452609556	0.698197247336475
ENSG00000291126	0.131445673088457	0.112908991982596	0.24435364720373	29.7107776540713	0.19685904019029	0.209805397117332	0.938293499095252	0.348093599688177	0.580543864123815	0.624728821559815	0.608257378730237
LINC00342	0.24504771472716	0.115849723497328	0.0344111550888581	277.500555452015	0.37005297226498	0.19509083212828	1.8968239984832	0.0578511708609464	0.188595082113047	0.99596779627346	0.985256429661379
ANKRD36C	0.0622104707973871	0.0566850811799645	0.272433716144695	769.002950502459	0.118031465355008	0.097597768165747	1.20936643914397	0.226522096248393	0.450405369793708	0.398475797037832	0.436669837849825
ENSG00000291176	0.0813714996529138	0.0587882161968157	0.16631362212437	184.885881085934	0.137083761529021	0.106654780377572	1.28530349079269	0.19868625081263	0.415301006371484	0.461091931432735	0.478141831063562
STARD7	-0.185363056328183	0.0572315965849595	0.00120023702190632	185.836636640248	-0.284350851855603	0.100115925218475	-2.8402159919622	0.00450829971615154	0.0318925125375868	-0.410567254042557	-0.439213917907015
STARD7-AS1	0.214351158045896	0.0575391360868763	0.000195074816110068	41.1054616866436	0.320437483547405	0.126813626260164	2.52683795107327	0.0115094595056146	0.0616435626370079	0.895654825967569	0.877256155437314
TMEM127	-0.0246946563907411	0.214344074031311	0.908278392969642	12.8827439128369	-0.0613469954584699	0.397864492866868	-0.154190676871981	0.87745939306098	0.943188866985998	0.114479401820863	0.0462086440072667
CIAO1	0.0693675598543645	0.0905611700144807	0.443691390229139	89.2354435648235	0.0821773891622767	0.169690217653091	0.484278883596445	0.628187960063127	0.799124287256478	0.421864376724602	0.358624651539006
SNRNP200	0.0112098956970777	0.0665209180300754	0.86617668728827	80.3253457140214	0.0188666849762424	0.125004220853008	0.150928383437769	0.880032210207651	0.944458284268148	0.231811528183753	0.220813383522848
KANSL3	0.033312416527624	0.0496065376661053	0.501881179394906	160.541161906034	0.0708653237891398	0.0866269856969496	0.818051363775378	0.413327858802541	0.638904788415939	0.30404013475946	0.334001168148695
LMAN2L	0.059844169985938	0.0689641255570268	0.385526840245067	57.6813961338791	0.0943673665646207	0.131606215456922	0.717043387631716	0.473347325557762	0.688061576326232	0.390742986302791	0.38515912567736
CNNM4	-0.14186217909501	0.0533943323458332	0.0078868188224193	90.7853870402001	-0.19364993254833	0.101494411009787	-1.90798617009224	0.0563930037864487	0.1852530531121	-0.268411172776447	-0.241781132082407
ENSG00000289135	-0.211457752838965	0.0684760496915862	0.00201471722292922	39.5115225749859	-0.310158217196253	0.13315402968962	-2.32931904441216	0.0198421702083442	0.090471926869118	-0.495841851561992	-0.49538997513899
CNNM3	-0.219620816744423	0.054200607060786	5.07818376207357e-05	91.2299183558409	-0.316881043439354	0.093362132463323	-3.39410674412176	0.000688528493297435	0.00788313469995969	-0.522517846386293	-0.510023854529931
ANKRD23	0.162835598591746	0.063899729452826	0.010824973491845	201.80197857339	0.271311219873606	0.105596994117671	2.56930817151172	0.0101901792241342	0.0563937734195685	0.727307644898571	0.770320799452509
ANKRD39	0.636108946256557	0.0961433044151191	3.68404160796295e-11	42.1235373013975	0.935128766827635	0.17333120111732	5.39504002049053	6.85082809734954e-08	5.62461658726698e-06	2.27391288026189	2.21528242250282
SEMA4C	-0.339466947612828	0.0561332914608399	1.47096561227083e-09	184.135214745051	-0.496718171106788	0.105620790712349	-4.70284465545773	2.56561622590785e-06	0.000108407731864745	-0.914161817790293	-0.901483449220392
FAM178B	0.288819978268469	0.0641808990889083	6.79239204582291e-06	212.033983717576	0.432461197150459	0.111376646401942	3.88287141982864	0.000103230161996846	0.00193223252806374	1.13901073813935	1.12110323024084
FAHD2B	0.0246439631527231	0.135336071467436	0.855508513407927	30.4654388717657	0.00390624155463108	0.2399994386144	0.0162760445490338	0.987014168691204	0.993966515566382	0.275712582746919	0.188248310925361
ANKRD36	0.0305398394734435	0.0959142485157676	0.750175664967748	841.251136400723	0.083294663005834	0.156528696253371	0.532136694418037	0.594631324459599	0.776977700402455	0.294979657957625	0.361056671954534
ANKRD36B	0.0122098977708317	0.0567457254508215	0.829635878408427	397.575073610022	0.0436749061339633	0.0954298282421422	0.457665144520048	0.647193033218352	0.812870217892939	0.235079424950544	0.274814558504645
COX5B	0.0101990965458776	0.204861972256571	0.960293551859371	69.7395732555044	-0.0708505006166689	0.320342192022686	-0.221171304876541	0.824959051392478	0.917705926992816	0.228508347755655	0.0255219352857673
ACTR1B	-0.0144669633563629	0.135355898283311	0.91488344764381	72.5697740903985	-0.0576029109545463	0.210740248208649	-0.273336068663614	0.784594891796191	0.895779740850046	0.147902377508607	0.0543585617767672
C2orf92	0.190231647015735	0.072815700292956	0.00898804172832297	95.034079984918	0.292823114059886	0.12682504468139	2.30887451918915	0.0209505453250903	0.0938433957034084	0.81683491730863	0.817146710700145
TMEM131	0.110478902781794	0.0319920185222403	0.000553717248898754	539.708545364032	0.178336277579499	0.0602250204737422	2.96116591039188	0.00306476794662382	0.0242120400752766	0.556211722752233	0.567938045129797
INPP4A	0.156337341165756	0.505255380261554	0.75700021990739	12.9021699038925	0.0581443839158216	0.733556171372321	0.0792637103809601	0.936822870373008	0.972057300394535	0.706072054503797	0.306310924029029
COA5	-0.399823315967148	0.103870285858471	0.000118477159239635	40.8665354329626	-0.614624067093252	0.183273992343063	-3.35358039204363	0.00079773236404065	0.00885216785828512	-1.11139978976758	-1.1581345359739
UNC50	0.0445405664004819	0.117415808233769	0.704435060067452	71.6659864275011	0.0438966913802754	0.196411239561745	0.223493785173509	0.823151219529409	0.916626399845401	0.34073249333509	0.275297328462971
MGAT4A	0.0600784367761853	0.0617088548141442	0.330265684947691	193.960545078489	0.0876609444292425	0.107291640400326	0.817034245185949	0.413908858078609	0.639574235496809	0.391508544401627	0.370560953848275
TSGA10	-0.0262874453819494	0.0593916498430145	0.658046544074194	507.657400428246	0.011812812788618	0.100597332665891	0.117426699849501	0.906521927013379	0.957079029620955	0.109274342620326	0.205458901479117
C2orf15	0.321514721259287	0.108758487585307	0.00311428314262669	8.57402100881299	0.498228636370546	0.3146999085385	1.58318646701987	0.113378970047274	0.290547609532446	1.24585356148436	1.26426218431697
LIPT1	0.0787884112716292	0.0653834266204092	0.228195141097946	47.9959685015274	0.14692767006711	0.123592334413346	1.1888089238263	0.23451486562743	0.460032912512095	0.452650682768273	0.499569511189862
MITD1	0.0552961655281345	0.0441802127819439	0.210713911730081	142.280309680228	0.1045610762169	0.0915289614297816	1.14238241736324	0.253295096515334	0.481703824355568	0.375880608060701	0.407348233680981
MRPL30	0.129681376041056	0.112090044092447	0.247297164866789	46.6694486817388	0.191146558467173	0.189188237485096	1.01035117726191	0.312327070083443	0.545143535134879	0.61896329289924	0.595822761868786
LYG2	0.213281239026616	0.114950713794347	0.0635370361725109	10.4207009769924	0.227686179468754	0.281006697317791	0.810251789875537	0.417795477343224	0.642746317088601	0.892158448314364	0.67536020451452
LYG1	-0.0141333769603898	0.0657552127027614	0.829814672727063	26.9284116160266	-0.0439852923466148	0.154365734737255	-0.284942072290084	0.775688522428115	0.890857150326473	0.148992501152805	0.0840006469793741
TXNDC9	0.167043155165377	0.146120109902507	0.252959410084547	34.625193030405	0.234477909808253	0.242423140978987	0.967225772512278	0.33343118102429	0.566579680409627	0.741057476907862	0.690144070562826
EIF5B	-0.0328564439757958	0.082867398372648	0.691740475503039	216.606862396111	-0.04545141766557	0.129996062124629	-0.349636880707932	0.726611228978904	0.862650433674202	0.0878075778712311	0.0808092658081568
REV1	0.0386511508237152	0.0338886810170273	0.254064413260715	342.598762700734	0.0755946385582818	0.0602439932257834	1.25480789885503	0.209548504476487	0.429764932817232	0.321486531124878	0.344295681115537
AFF3	0.384954928710924	0.269807036833632	0.153643697459218	55.4108700048061	0.617584354234011	0.443672915769084	1.39198119218853	0.163928093373356	0.369309780669925	1.45316918037851	1.52406916380356
LONRF2	-0.53270646476797	0.339206154894824	0.116310349133236	19.2426323271583	-0.861188504315593	0.522532659014	-1.64810464850297	0.099331198586813	0.267213498116161	-1.54564730157225	-1.69484247783244
CHST10	-0.759631738975985	0.208387546834988	0.000267096929614432	11.9861424967106	-1.20980066276115	0.36736319276027	-3.29320053452017	0.000990537982928561	0.0103706688575862	-2.28721413363256	-2.45368230150684
PDCL3	-0.230727441068663	0.165408340517162	0.163047188001528	21.9586826392299	-0.352680250603466	0.277072762668366	-1.27287953968105	0.203060790661355	0.421254530059027	-0.558813072838065	-0.587949604949046
RPL31	0.13067929839175	0.141370903818536	0.355292692407169	32.7674948204841	0.154873284754222	0.238664853025408	0.648915342125114	0.516393097540306	0.722309851493331	0.622224393359862	0.516865089390685
TBC1D8	0.464381008891465	0.173075548548494	0.0072940649380951	70.5988043557424	0.668339154141664	0.285277863699115	2.34276556012971	0.0191414065343612	0.0879880671735414	1.71272487274472	1.63454942813022
CNOT11	0.0190123121858893	0.0784077846288258	0.808408325636028	79.9440097281991	0.0230786067360159	0.13951510952554	0.165420124132082	0.868613315105266	0.939185910741186	0.25730896692528	0.229981663768059
RNF149	0.172343921354012	0.0559267336247983	0.00205890081765359	256.989314113947	0.269258301780871	0.0919697697509072	2.92768267779875	0.00341498381731344	0.0262591405324185	0.758379797674983	0.765852119959356
CREG2	0.617475863428534	0.563849583158823	0.273469577456998	17.7167308403563	0.921296275770944	0.826595371094732	1.11456742680617	0.265035835293947	0.494682713011955	2.21302201540552	2.1851726147404
MAP4K4	-0.13171771280662	0.0249975715417686	1.37004416962877e-07	4699.05881583083	-0.141955952568576	0.0484526646810462	-2.92978628735988	0.00339195198675222	0.0261129977282788	-0.235260172938818	-0.129256512092738
ENSG00000288948	-0.274023996060876	0.0499209242379664	4.03847135997877e-08	76.9858322016582	-0.356256491394505	0.0949578041346103	-3.75173472724245	0.000175615226696514	0.00283343373222285	-0.700301451498208	-0.595734169731267
LINC01102	0.0540160599894668	0.0645828992974308	0.402939290938097	212.517911925689	0.115280302710208	0.115222862265945	1.00049851603348	0.317069315425438	0.549795904250606	0.371697363984756	0.430681257917363
PANTR1	-0.00225976625379391	0.0501798563641277	0.964080738856553	542.445313014806	0.0162870387011263	0.0839186501013523	0.194081276110325	0.846112242368596	0.92903176793795	0.187794154725938	0.215198151015526
ENSG00000269707	0.119154149668025	0.0703277200226913	0.0902139791674134	264.566702814807	0.221905053645035	0.127564234879872	1.73955540010101	0.0819371164080277	0.236144917583856	0.584561475212446	0.662776166940297
POU3F3	-0.0113109631596337	0.0379280361411099	0.765533965852114	359.619481635512	-0.0211089640119438	0.0713371592737327	-0.295904185516347	0.767303254556142	0.886485377458343	0.158215838959908	0.133796583636329
ENSG00000289498	-0.392321851414285	0.109225482186101	0.000328335330595277	29.3055512140885	-0.600186305354742	0.208341040388368	-2.88078769423411	0.00396682742794615	0.0289902452931366	-1.08688582884501	-1.12670720819292
LINC01159	-0.311298010212031	0.105586217462465	0.00319544780880417	15.0920623784926	-0.399865112237601	0.236543827729221	-1.69044830328584	0.0909422206154514	0.251999805647899	-0.822108829229546	-0.690659023467906
ENSG00000287135	-0.0218510254229966	0.171052537882529	0.898351151847296	9.38996237659662	0.0782233969675091	0.316434809697769	0.247202250100807	0.804751704008104	0.907365415418785	0.123772074995584	0.350017818222387
MRPS9-AS2	-0.353786424694252	0.118164822868219	0.00275338727215336	60.4733274674045	-0.527972490761111	0.214444590208101	-2.46204621085921	0.0138146866199661	0.0700289624205549	-0.96095629360658	-0.969516137814222
MRPS9	0.025239932650077	0.0325554215422074	0.438167593318206	229.695678397551	0.0427445549213304	0.0699809305578986	0.610802894167945	0.541330077175235	0.739794960083981	0.277660145501661	0.272789421018627
TGFBRAP1	-0.0544403708856034	0.0788196883563073	0.489757182427002	44.4443447048648	-0.101718394119301	0.145209986814605	-0.700491724781773	0.483620271308598	0.696438960858695	0.0172736791779758	-0.0416696020581474
C2orf49-DT	0.164831356623106	0.0808560211537314	0.0414921000868473	33.3871362870301	0.21886801132997	0.15851795559413	1.38071432040394	0.167366816411026	0.3743740673681	0.733829562591696	0.656165299823292
C2orf49	-0.00400960696436598	0.11035781044546	0.971017005907422	57.1133623242036	-0.0256335318945679	0.190851489406053	-0.134311406079889	0.893156334218267	0.950080907457748	0.182075867783781	0.123947752460839
NCK2	-0.470875331610807	0.429501164649309	0.272934059572515	6.01543530576747	-0.351249706203841	0.72437452804948	-0.484900686872093	0.627746795144504	0.798816110125026	-1.34358996045816	-0.584835674371266
UXS1	-0.293014329678555	0.202370078340567	0.147641297154401	19.3774805938595	-0.426153407687999	0.369336755956777	-1.15383427404629	0.248568119583692	0.476405852786808	-0.76235977263401	-0.747881942981758
GCC2	0.0597249039535353	0.103723586791377	0.564744751208818	152.92586586374	0.0954930832801697	0.169202199769566	0.564372587414468	0.57250059071365	0.761117586664943	0.390353238029356	0.387609524073513
GCC2-AS1	0.160875415385664	0.155694620657626	0.301475054275162	15.6111383453432	0.275033405887746	0.263234830792249	1.04482148148855	0.29610548465689	0.528052904157396	0.720901981820868	0.778423049790671
LIMS1	0.0523094117171839	0.0424771838085829	0.21814682956148	299.387223260847	0.109186049331507	0.0810705494023043	1.34680287893058	0.178043727291162	0.388230497633375	0.366120225179328	0.417415621457805
RANBP2	0.0462219459390866	0.0906829198556466	0.610254994898099	213.222763088222	0.0749118162494256	0.141930454594316	0.527806498355469	0.597633646371847	0.778754762504832	0.346227056698672	0.342809350969268
CCDC138	0.216103259304767	0.0438909871763215	8.49506426994042e-07	228.597644073416	0.316814427898483	0.0837953688375924	3.78081070939034	0.000156318495991421	0.00260973427284519	0.901380500132884	0.869369686640444
SEPTIN10	0.0620641510182688	0.0422150361548674	0.141510129044093	229.235193303717	0.110002563046774	0.0821719615375108	1.33868732093683	0.180672485599444	0.392280284295109	0.397997640096314	0.419192963724018
SOWAHC	-0.280115098079176	0.0975673478305429	0.00409185575304134	14.9434565418053	-0.443098359126917	0.21387795279869	-2.07173461934143	0.0382901969215919	0.14268900731597	-0.720206502811825	-0.784766783772782
RGPD5	0.367172070660008	0.109917895460695	0.000836514091853358	10.231536681575	0.483042893299445	0.230559884517777	2.09508646445475	0.0361633069531213	0.137247050262109	1.3950567565605	1.23120669180109
NPHP1	0.101305402011197	0.234237083014442	0.665384679678977	28.7780768649662	0.172680474091086	0.362652237976558	0.476159957138465	0.633960424631212	0.803557256732844	0.526233731410826	0.555626802340616
MTLN	-0.0874255702999432	0.326929271351887	0.78915017145826	9.1417453936439	-0.24678437592204	0.549001625998844	-0.449514836086404	0.653060308097052	0.815747709287469	-0.0905183238059984	-0.357441273772615
BCL2L11	-0.122862400658957	0.0923222362555688	0.183254939723452	45.7243242546149	-0.160265591979163	0.166122683442378	-0.964742373877875	0.334673865643012	0.568065461744354	-0.206321987013226	-0.169111930801669
ENSG00000285016	0.227013950183501	0.13520178685574	0.093137413514999	10.0791015699291	0.322367601258696	0.255248305584274	1.26295687064712	0.206604679951265	0.42574676859854	0.937035437639383	0.88145752979625
TMEM87B	-0.0605598660675215	0.0624169131604309	0.33192304251479	89.1101544372819	-0.090152736466383	0.121943879608294	-0.739296935245708	0.459726709912498	0.676710128728349	-0.00272415787081165	-0.0164941129038028
ZC3H8	0.0261607510951139	0.090934934829223	0.773586741918656	87.8128262890997	0.0164947760439735	0.145339409740297	0.11349142034805	0.909640964705864	0.958559105943499	0.280669278880797	0.215650342268176
ZC3H6	-0.0238568894390597	0.0388029102747444	0.538672167443924	687.620493715322	-0.0115271131303589	0.0723340286897769	-0.159359479060622	0.873385661903996	0.941149593472224	0.117217132056208	0.154653831030905
RGPD8	0.0354990530439316	0.140062651660982	0.799919534391452	32.1891750978019	0.0868272868623895	0.232412770440195	0.373590860338426	0.70870873477233	0.853450585542765	0.31118582234285	0.368746293786342
TTL	0.126535710317068	0.0635993150243036	0.0466375935954183	509.757306141535	0.202051744161126	0.103795429836834	1.94663430248086	0.0515785930894563	0.174830809918063	0.608683603367963	0.619560571892496
POLR1B	-0.112822440591686	0.0766850554031499	0.141225096186419	40.5440375964484	-0.165592202921212	0.151753672287073	-1.09119074632975	0.275188958850997	0.505487280404294	-0.17351250200948	-0.180706605313509
CHCHD5	-0.0671006175460471	0.157209493161248	0.669508298918799	16.6156560358839	-0.114515246426235	0.277343153939497	-0.412900930849068	0.679679199058089	0.834449987713565	-0.0240986141545038	-0.0695250881991941
ENSG00000243389	-0.105320345496891	0.0640013977249886	0.0998472806019566	52.1787636770452	-0.112405898723537	0.124304671491821	-0.904277348345132	0.365848354787494	0.598233311269805	-0.148996480545241	-0.0649335758264752
SLC20A1-DT	-0.532531555607941	0.257792080451989	0.0388529836633768	9.49931276042165	-0.798371693516966	0.444257535244794	-1.7970920697542	0.0723210044749225	0.21834863835012	-1.54507571767904	-1.55810628984988
SLC20A1	-0.685641138779999	0.119052543851107	8.45398963327501e-09	50.915613594176	-1.02095084904116	0.202827748408816	-5.03358567577917	4.81389520689104e-07	2.68007934007685e-05	-2.04542099189868	-2.04260438620055
PAX8-AS1	0.795488542460951	0.327221504049773	0.0150555552202041	6.2134165213515	0.986908634404629	0.56890419254856	1.73475366736797	0.0827844460160139	0.237478954825239	2.79474786730702	2.32799399790286
ZNG1B	-0.020950095351077	0.0971041987917054	0.829183712626285	58.5802761367617	-0.00327393030240859	0.166313067162422	-0.0196853461863658	0.984294380565293	0.993373182550218	0.126716215359292	0.17261890668931
WASH2P	-0.202116900943328	0.0953101207189322	0.0339534819695983	50.0601899833626	-0.319682388449435	0.170188638961235	-1.87840028806065	0.0603264261539444	0.194226313406882	-0.465316975154249	-0.516121668682426
RABL2A	0.198019917351629	0.0717180904641898	0.00576092538003399	73.629078757486	0.294729861968672	0.127971084280301	2.30309732566704	0.0212733677514176	0.0948961920465574	0.842286127978642	0.821297214954921
LINC02936	-0.0648093855554683	0.0900497887977021	0.471705947420101	18.8744527971943	-0.221724677143648	0.215664255857083	-1.02810118562522	0.303902232993822	0.536201648052856	-0.0166111200677443	-0.302892696100738
SLC35F5	0.046863830940571	0.0438692408034372	0.285402467652223	383.422704492352	0.0991365217632695	0.0810236212692274	1.22355086344334	0.221121705420822	0.443611314989005	0.348324666269748	0.395540361105738
ACTR3-AS1	0.276189435254391	0.0977103479183615	0.00470429992187641	24.4175711457045	0.477960545586231	0.201102421356562	2.37670209220798	0.0174681896421565	0.0827382320070756	1.09773551305549	1.22014371608693
ACTR3	-0.0977024000448656	0.0414032651133083	0.0182860100375801	202.902431513666	-0.136825164059918	0.0794053047899388	-1.72312371852081	0.0848661544603212	0.241167384559881	-0.124101872858271	-0.118088093112226
DPP10	1.1132454513324	0.663400077888929	0.0933294086381979	101.756212736223	1.41746834670079	0.858622880159693	1.65086253750559	0.0987666468992485	0.266195915972793	3.83314248905848	3.26521276163436
DDX18	0.121457026658799	0.0925434198112542	0.189374120188589	168.566476671758	0.168010472725636	0.148778249866461	1.12926770463046	0.258784920264684	0.487434004018221	0.592087023878778	0.545461399537343
ENSG00000236255	0.11756544715017	0.0889536274135994	0.186285154387138	22.3348384204952	0.245305712604651	0.188583658735808	1.3007792628963	0.193334022064612	0.408857015686689	0.579369770157275	0.71371343773991
CCDC93	0.058263123598139	0.0602653332734053	0.333655645018476	118.248894829007	0.092801169078494	0.110990890979092	0.836115182605171	0.403090107874808	0.629910237242744	0.385576300638391	0.381749912902019
INSIG2	-0.220157433837107	0.114759059100858	0.0550562759813754	40.3093878285778	-0.333707046401778	0.194435345201682	-1.71628798280289	0.0861093466971245	0.243622779793915	-0.524271452011933	-0.546649774802143
STEAP3-AS1	0.0925407717940565	0.192879719720409	0.631380370355681	8.58041825720012	0.138167011834797	0.351508338713599	0.393068944937242	0.694268560215005	0.844519253818592	0.497591884058259	0.480499790908381
C2orf76	0.0650343483354538	0.0320957132623355	0.0427378659389079	118.229053940411	0.0659086858707784	0.0753234069562265	0.875009356773794	0.381568814611704	0.611830737100497	0.407703918177441	0.323211830620255
DBI	-0.0230628153696499	0.0975567210196761	0.813119063010768	112.12354426776	-0.0659864777196441	0.160921536850556	-0.41005373805822	0.681766527710266	0.83595003440741	0.119812078758944	0.036109673516082
TMEM177	0.134870205312721	0.316100545578261	0.669620659544753	11.1039561042502	0.0601719219874334	0.493955405501076	0.121816506748001	0.903044340817071	0.955749383386625	0.635919816135887	0.310724357684399
PTPN4	0.0616734708897327	0.0887573366896914	0.487146234716059	284.939129236083	0.100460213654553	0.14583633874113	0.688855840195471	0.490913991412653	0.702723563882005	0.396720940414983	0.398421701004666
EPB41L5	0.0613722699654667	0.0831503769591751	0.460461161454057	66.13523776476	0.10788704998015	0.15718248029141	0.68638088532597	0.492472954897615	0.70351939296647	0.395736648929598	0.414588030925299
ENSG00000224789	-0.0778386995083662	0.080749044808443	0.335066910141121	42.4949796393589	-0.0711517801296175	0.155381988881655	-0.457915236133381	0.647013340185834	0.812808158908642	-0.0591894847108681	0.0248661265684178
TMEM185B	-0.406488987638614	0.0826558055289433	8.74991914579361e-07	24.5568385240876	-0.657207924561358	0.181090032991008	-3.62917778359449	0.000284325383186638	0.00408446165082732	-1.13318247149933	-1.25082874100841
RALB	-0.371722564116544	0.361312950558101	0.303568722849947	8.81927780320646	-0.381673555621303	0.575392922936823	-0.663326816174988	0.507121265584372	0.715118714769048	-1.01956962408377	-0.651060640908252
CLASP1	0.0185940766120719	0.0309529317052178	0.548025818280873	1421.50344716362	0.0622312818294171	0.0600021258703252	1.0371512830047	0.299665358195574	0.531264046263904	0.255942219080144	0.315207059223959
NIFK-AS1	0.14009519230173	0.0494588183672626	0.00461765436132937	193.005273026519	0.221335069518628	0.0915418870350779	2.41785565807503	0.0156122684933324	0.0763946989421003	0.652994498815103	0.661535456759938
NIFK	0.0979609781803237	0.151280278952624	0.517278467907801	26.3882555263599	0.123402119117332	0.275699298015967	0.447596783906883	0.654444224632793	0.816884296743711	0.515304522251626	0.448360382356909
TSN	-0.170778984963997	0.0642203383162125	0.00783110253899028	109.142524561503	-0.270319397438392	0.10679351971891	-2.5312340875167	0.0113661964124554	0.0611284305997561	-0.362908113218219	-0.408671017615388
ENSG00000286515	-0.146119746702242	0.179997753546138	0.416914148668266	7.46599010519992	-0.0906840491789858	0.361214624822638	-0.251053094053191	0.801773060190937	0.905745794105602	-0.282324435341829	-0.0176506452718797
BIN1	-0.274268873663395	0.0431114678341381	1.99332584981317e-10	1719.52741279484	-0.388773584846566	0.0736653556699023	-5.27756339884759	1.30912918726569e-07	9.81619873827199e-06	-0.701101684564253	-0.666515595059607
ERCC3	-0.0148289387929499	0.0648536281188661	0.819139081059119	108.227662116576	-0.0316383058756801	0.118050534214283	-0.268006460845411	0.788694345570878	0.898475722380384	0.146719481602762	0.110876889845635
ENSG00000286145	0.160793490507122	0.108456679928829	0.138191461289003	79.2869200193308	0.276890272244528	0.194548197074345	1.4232476908471	0.154664364954896	0.356043680957394	0.720634260330349	0.782464974619255
MAP3K2	0.115188964005294	0.0373348731902319	0.00203352797565074	592.859471184839	0.193261632663622	0.0684091980232963	2.82508256561944	0.00472684340519744	0.0330787698289109	0.571603684676752	0.600426739358982
MAP3K2-DT	-0.179304524234339	0.0924481084652373	0.0524386188502678	9.98353725563421	-0.213080098495984	0.249293303070653	-0.854736552772916	0.392697009875048	0.620773289312592	-0.390768637659046	-0.284075651491672
IWS1	0.306289716985835	0.0387953213037423	2.90275923067633e-15	707.609303720411	0.487417509260887	0.0683323629248564	7.13304045693385	9.81756842854101e-13	7.07519431416856e-10	1.19609992242158	1.24072911586004
ENSG00000231731	0.209075675047755	0.109968606604015	0.0572718204743669	37.2700969635304	0.372051963650757	0.227352138516059	1.63645684654282	0.101744010178942	0.271345250830846	0.878415127885578	0.989607724456929
WDR33	-0.0827128081717962	0.0314443359934763	0.00852714767776269	373.281891726259	-0.091579758925684	0.0637338265837568	-1.4369097829915	0.150743629785841	0.350262392967457	-0.0751175356222189	-0.0196003771150795
SFT2D3	-0.313525992076945	0.112484097764075	0.0053150611889654	17.525993444011	-0.464508810937507	0.209688861477644	-2.21522882838977	0.0267443620984302	0.111288166175007	-0.82938962886378	-0.831371880821555
POLR2D	0.0286879174191159	0.0764418355703878	0.707444209526477	47.9453421570436	-0.02061194013284	0.144911238835259	-0.142238381912341	0.886891715602342	0.947211061989664	0.288927780414045	0.134878477952531
AMMECR1L	-0.214167261133416	0.0669717128132889	0.00138443596001767	47.5023968895334	-0.28643279639774	0.133992262833927	-2.13768161190583	0.0325425929105864	0.127697818276614	-0.504696226595223	-0.443745780583004
ENSG00000286873	-0.0951872139012657	0.102364034800079	0.352428437810794	16.0464504587208	-0.124491036305023	0.211019397069605	-0.589950677680873	0.55522371697285	0.748452879203139	-0.115882521236637	-0.0912398403936867
SAP130	-0.0156080942696413	0.0376347257001015	0.678342593649037	177.526776847635	0.00655107371929558	0.0731572421624802	0.0895478496133825	0.928646527802147	0.968438199103581	0.144173287219836	0.194005436501335
UGGT1	0.0192340075570276	0.0447922312720751	0.667628524045768	207.479474032065	0.0278324010571844	0.0803701819969078	0.346302575975941	0.729115332903375	0.864690810597471	0.25803344300945	0.240329462480947
HS6ST1	-0.168087836854738	0.178743942511046	0.347020932588294	31.0339396208913	-0.282960447751019	0.296572743785692	-0.954101324818608	0.340032355565785	0.573439900727946	-0.354113737250388	-0.436187362521616
LINC02572	0.0595975326781917	0.157966212012988	0.705965344435045	11.8009633158279	0.0799137521042567	0.281496131466526	0.283889344013097	0.776495182931225	0.891370084257423	0.389937002713648	0.353697290561035
PLAC9P1	0.00792604664030229	0.0995161668287609	0.936518952412542	146.383800468177	0.0371301661108916	0.162572980143424	0.228390757665479	0.819342473916174	0.9144378019135	0.221080270722475	0.260568327428691
LINC01856	0.324814333294005	0.0981812883590443	0.000938601831781987	16.8064985425267	0.551654690225402	0.216365925133219	2.54963756370483	0.0107834958927986	0.0587939087599597	1.25663633062347	1.38055708770649
RAB6C-AS1	-0.194055932515622	0.210464235347313	0.356508978129344	184.63811112269	-0.264540113435759	0.336904283256223	-0.785208519401846	0.432331321252796	0.655070113062857	-0.438974617119719	-0.396090989216272
RAB6C	-0.719615588950941	0.225104485578004	0.00138957881730592	16.6295483896064	-1.0214072134306	0.377964356892344	-2.70239030428345	0.006884289657328	0.0429401786272754	-2.15644575752775	-2.04359777517
SMPD4	-0.412209731660207	0.0528244898085142	6.02692282062288e-15	206.806450521396	-0.575182608930453	0.0923680347075828	-6.22707423354147	4.75225987260214e-10	9.94295404312821e-08	-1.15187723362279	-1.0722805333735
MZT2B	-0.231533549669202	0.121798930446295	0.057308698813481	47.5040153683724	-0.372632224247186	0.209357600119489	-1.77988391171139	0.0750949611529743	0.223562122232954	-0.561447347064612	-0.631379966727783
CCDC115	-0.730742436621509	0.161729229792794	6.23358289467708e-06	24.9847420241676	-1.10760263289077	0.276362983336652	-4.00778215489714	6.12916153864432e-05	0.00127415838909125	-2.19280707165055	-2.23122323607289
IMP4	-0.5881298409715	0.122072606110819	1.45099484153402e-06	22.8618862675757	-0.9524546948508	0.21612964029145	-4.40686753360816	1.04876281789292e-05	0.000321620597487163	-1.72676479787927	-1.89350571505853
PTPN18	-0.30298267537645	0.222906575539866	0.174071769721758	11.4663030115252	-0.566942830315062	0.395747384454863	-1.43258768746133	0.151975702476713	0.352250788666162	-0.79493522975693	-1.05434463526971
FAM168B	0.060618521492032	0.0971080870923012	0.532471541812888	147.472580240644	0.074444897323844	0.155538203223456	0.478627731200494	0.632203486554054	0.80214446350421	0.393273481838289	0.341792987464511
PLEKHB2	-0.171602112313925	0.126691461833964	0.175580619590906	71.1178451299009	-0.294950147864578	0.214575321443524	-1.37457628342507	0.169262845505138	0.376487934137972	-0.365598002845536	-0.462285884043789
MZT2A	-0.0748494374423665	0.249738096483224	0.764397048935783	20.5902311906902	-0.156102604710231	0.405020115428365	-0.38541938724483	0.699926721037414	0.848108500417426	-0.0494209051279281	-0.160050168471861
C2orf27A	0.0400443736669761	0.487906803496016	0.934588013929999	14.6143478136426	0.079331134619896	0.710662067290006	0.111629898754006	0.911116864403546	0.959472770801227	0.326039430108197	0.352429080780076
ENSG00000290902	0.0281716813752466	0.197668597935928	0.886669471509828	7.75078449684419	0.0910231357232028	0.348433531143933	0.261235293355284	0.793911062634652	0.901884079560093	0.287240777813812	0.377879587426762
ENSG00000286833	-0.0244875973271417	0.250823761765348	0.92222713552577	18.8256495343448	-0.0172466750886411	0.405457457665398	-0.0425363370745394	0.96607114515572	0.985949955178355	0.115156048062137	0.142203802301929
GPR39	0.16258996787772	0.202478624621409	0.421975784175338	10.4173752429182	0.234594961145901	0.362547343692218	0.647074003512927	0.517584049354336	0.723346292633532	0.726504950746971	0.690398861493863
NCKAP5	0.0816394159497778	0.0478850613979189	0.0882123955668543	7537.24418283817	0.159435135931724	0.0861382203130389	1.85092210347872	0.064180760361622	0.202174070765168	0.461967452417412	0.526795076797319
ENSG00000286068	0.286337981557839	0.1057167351383	0.0067580011946389	98.3709354072311	0.456662229372538	0.189881016154148	2.4049914974218	0.0161728420632778	0.0784277036429306	1.13089984593349	1.17378270965437
NCKAP5-AS1	0.362787048394172	0.0930434570642118	9.65453043105729e-05	22.4963160050462	0.710727372650423	0.243317868547679	2.92098306175633	0.00348928797442646	0.0266881153327005	1.38072698619209	1.72681777700963
NCKAP5-AS2	0.388696664560401	0.0907835052013086	1.85572598683287e-05	33.3618669997561	0.636084765206353	0.229958258290647	2.76608794106623	0.00567332331497327	0.0373929498702178	1.46539676150621	1.5643398435835
MGAT5	0.076898542067401	0.0652055398297596	0.238268672235636	1468.96297197244	0.167083643721718	0.111840874565759	1.4939407830138	0.135191097642706	0.324939580993363	0.446474798113384	0.543443929002047
ENSG00000289534	0.291466502799282	0.13848286517499	0.0353164137892183	11.5337730011056	0.461550320913427	0.271508546695144	1.69994766843074	0.0891407694265642	0.249209926939955	1.14765928916185	1.18442283918839
CCNT2-AS1	0.450377635279172	0.137476089443147	0.001052723829725	39.2887192439447	0.709572545233036	0.253771238306265	2.79611097762264	0.0051721636692813	0.0351306359606521	1.666963388291	1.72430401203456
CCNT2	0.0991706088463134	0.0515500043980504	0.0543827944702286	273.554439684897	0.173749841122832	0.093239710815075	1.86347468909932	0.062395510372907	0.198730182829441	0.5192574621966	0.557954541836082
RAB3GAP1	-0.0651911729149596	0.0484344805067027	0.178313422432009	387.237824453073	-0.0782508782045305	0.084326740097038	-0.927948573779613	0.353434246269776	0.58553831260066	-0.0178587591581311	0.00941319929406539
ZRANB3	0.0321349042746373	0.0316949992752519	0.310640340866823	322.831842790696	0.0606738861516048	0.0739548956459984	0.820417439868131	0.411978176822921	0.637479837833224	0.300192154254833	0.311817005742141
R3HDM1	0.122017039544698	0.0966607418931048	0.206832725724563	329.566485553241	0.141399303000687	0.156344043563718	0.904411193273637	0.365777405082404	0.598233311269805	0.593917084382873	0.487535665013648
UBXN4	0.106879648405482	0.0443582488052807	0.0159759278979355	431.921952653913	0.16344009050541	0.0725849074522372	2.25170901558231	0.0243406665584726	0.104069586880853	0.54444975540445	0.53551284222487
DARS1	-0.152052004822125	0.0630285506546439	0.0158465535755188	208.483181839924	-0.218238766914623	0.109709451964954	-1.98924306890475	0.0466743801905476	0.163284805779877	-0.301710402269837	-0.295304757930902
HNMT	0.0721910310338993	0.268628094401406	0.788130006102867	20.1061441482532	0.125860449067264	0.429107953967609	0.293307192056302	0.76928735681481	0.887196451012001	0.431091169929232	0.453711540142277
SPOPL-DT	-0.15352166670503	0.0479655914733788	0.0013711206241171	115.683512283463	-0.205579797319431	0.102709456965639	-2.00156639313367	0.045331386473573	0.160315906579931	-0.306513095625654	-0.267749407313334
SPOPL	-0.109437587905225	0.0388168637062227	0.00481238619720605	187.947558455896	-0.154100226997158	0.0785511780983997	-1.96178123266489	0.0497879595704866	0.170904845606868	-0.162451175797802	-0.155691502504807
LRP1B	-0.262169795903146	0.165980375540808	0.11421617948532	2994.19359032385	-0.36032195569133	0.265119748212392	-1.35909134691343	0.174117644484235	0.383087212253478	-0.661563229463415	-0.604583649404935
GTDC1	-0.034888973984332	0.0461177656108857	0.449337980384661	1609.50702912641	-0.0305524495690252	0.0829160929747379	-0.368474303032267	0.712519602564334	0.855279214473577	0.0811654934019797	0.113240522290217
ZEB2	-0.153245562481142	0.0372613572629753	3.91023027319628e-05	7076.0764284325	-0.18215329643853	0.0693647946151317	-2.62601940147307	0.0086389893102487	0.0502533494764781	-0.305610817396216	-0.216755885237002
ENSG00000283118	0.0340241899884871	0.118549394870536	0.774109002584177	21.8545001469671	0.127093183357527	0.253691340969557	0.500975645726823	0.616388263033216	0.792054338590083	0.306366132127356	0.456394888524708
ZEB2-AS1	-0.279217762621524	0.103780566844235	0.0071352972872479	16.9871218537197	-0.343304759906549	0.215734741436501	-1.59132811720822	0.111535752201539	0.287871424106319	-0.717274109252098	-0.56754155108474
ACVR2A	-0.241265430958954	0.105889035678697	0.0226983427148083	46.5199510202385	-0.395171761119987	0.187175742992626	-2.11123383191569	0.0347522182113912	0.1333294923029	-0.593250064515173	-0.680442794204955
ORC4	-0.221799291794598	0.0711324115300861	0.00182009577277907	175.586282425393	-0.313168166009621	0.120260070114152	-2.60409099805412	0.00921182951677959	0.0526181649016578	-0.529636863196205	-0.501941866607692
MBD5	0.00333576799709106	0.0279458701787427	0.904985928063505	1382.07062460954	0.0240266138960745	0.05311623399519	0.452340312723419	0.651023838711521	0.814690452996899	0.206079745093056	0.232045233751931
EPC2	-0.00138004367412169	0.0478808687372236	0.977006200319886	353.763131671282	0.0107416477240257	0.0882085013962111	0.121775651484847	0.903076697712816	0.955749383386625	0.190668991338018	0.203127248124381
KIF5C-AS1	-0.189013736600042	0.137038652818305	0.167810546638349	18.8993938493509	-0.150888821154027	0.27914133877079	-0.54054631183784	0.588820331705632	0.772620370177938	-0.422497275559622	-0.148701090424476
KIF5C	0.0599984468772013	0.0554708823581832	0.279421164633113	854.232166346092	0.13234957409124	0.0962482226556054	1.37508590225932	0.169104814467807	0.376487934137972	0.391247146211437	0.467836711538912
MMADHC	-0.414187222165186	0.120350747738075	0.000578496271449974	42.4997505206212	-0.63245613559734	0.190369531958407	-3.32225503257277	0.000892930387451411	0.00963651662730424	-1.15833945504931	-1.19695040453032
MMADHC-DT	-0.159120859801843	0.0662911559323722	0.0163801558883361	754.498084890068	-0.180604949213433	0.108870558694033	-1.65889613665895	0.0971367232814861	0.263389961205568	-0.324810642698756	-0.213385527930711
LINC01931	-0.135123753193576	0.178245486992086	0.448405058577289	13.8409330885342	-0.281965833645398	0.436567787489575	-0.645869534412525	0.518363851249136	0.723993088213311	-0.246390738224856	-0.434022341095231
RBM43	-0.347868824998254	0.15620791438082	0.02594992670283	10.3125841240403	-0.545715252619628	0.314031281626693	-1.73777354215416	0.0822507243874314	0.236628165170495	-0.941618228795255	-1.0081376085634
NMI	-0.351681804932207	0.183198758197285	0.0548991510955029	9.23608201866437	-0.494898663464387	0.337993070166193	-1.46422724945527	0.143131867182398	0.339019635134444	-0.954078627753456	-0.897522844791993
TNFAIP6	0.0724457755562262	0.103813171720451	0.485272490274657	73.6106494654225	0.0872276267223501	0.181814251093816	0.479762318946828	0.63139640936357	0.801573128035254	0.431923647003749	0.369617731633194
RIF1	0.0512789359883771	0.0350995353269385	0.144027053497522	735.543916491945	0.07788814980044	0.0597741987145645	1.30303963039929	0.192561232033852	0.407872152312718	0.362752743860232	0.349288070578816
ARL5A	-0.0605044735329697	0.0883590582248675	0.49349734586257	92.7489850956538	-0.092974610313835	0.163722979458207	-0.567877585794659	0.570118092632774	0.759445330751869	-0.00254314116162973	-0.0226366131033942
ENSG00000288066	0.146694203943873	0.213302796385644	0.491624384120201	5.73712280608478	0.282634224694892	0.40037667039481	0.705920813058832	0.480237383542887	0.693337711665924	0.674559342904295	0.794968095233475
CACNB4	-0.832597775707512	0.442623812824415	0.0599650399859861	14.5053654864441	-1.29936046403299	0.714912320627762	-1.8175102408251	0.0691390216746946	0.211426541528557	-2.52565911467683	-2.648631164187
STAM2	-0.0344236615132838	0.0337114962313277	0.307195080516651	264.182217237154	-0.0558430401420157	0.0750964375073989	-0.743617700060855	0.45710779193364	0.674989066448658	0.082686083368336	0.0581893520252347
FMNL2	-0.0923427065343084	0.0433253776410478	0.0330581092147841	7977.53739432778	-0.0831979664499965	0.0822355234810136	-1.01170349416217	0.311679844344213	0.544828191262484	-0.106586984085702	-0.0013553510302554
ENSG00000287085	-0.0539541990336339	0.123551895079022	0.662334292286971	11.145452354368	-0.0493948299529239	0.235211838603221	-0.210001461857743	0.83366653207907	0.922315511346511	0.0188624353064422	0.0722254622536448
PRPF40A	-0.0211444327237481	0.0416387925430169	0.611589333585099	312.998218743991	-0.0224036573040193	0.0758460358883332	-0.295383365018625	0.767701039478996	0.88678568017515	0.126081142204458	0.130978366297462
ARL6IP6	-0.178348736843499	0.0399551127972064	8.05459804776344e-06	172.433494786473	-0.243175022782898	0.0818095388884567	-2.9724531648376	0.00295430279629974	0.0235980393310346	-0.38764522961196	-0.349584631847395
GALNT13	-0.079331519690452	0.0646159804862715	0.219545191093735	1433.0842549195	-0.107183967819778	0.106190687065221	-1.00935374637841	0.312805012619348	0.545403703049685	-0.0640678568407626	-0.0535667630798472
NR4A2	-0.468150716835029	0.0892993228802901	1.58424849705642e-07	53.8768024820689	-0.685498894869019	0.159541051625173	-4.29669284416863	1.73365152170825e-05	0.00047747192228449	-1.33468621910582	-1.31241097329649
GPD2	-0.104111709734021	0.0572658457386693	0.0690577216428232	158.226211935671	-0.119594694523599	0.107939204307452	-1.10798199126007	0.267869593468558	0.497894306702126	-0.145046791834213	-0.0805817521886374
ERMN	0.0218960303378168	0.0567661627577762	0.699701621668668	1004.28275584797	0.00918996492914904	0.0990374654167385	0.0927928121996933	0.926068161407322	0.967339129388671	0.266732640607919	0.199749630132762
ACVR1C	-0.0772731000323325	0.0630894008229023	0.220643405412113	213.831724437732	-0.109777574327788	0.108283896709321	-1.01379408816877	0.310681016822019	0.543880452120815	-0.0573411678447932	-0.0592123834563557
ACVR1	-0.0772641663221917	0.0898555206264881	0.389860094935923	75.0334002250194	-0.0854815394228657	0.159995179310319	-0.534275718751936	0.593150788898574	0.775953210325968	-0.0573119734628508	-0.00632610741410158
UPP2	0.480059602061593	0.409970211582434	0.241613989897037	13.8748841762141	0.465562471447527	0.614596970874596	0.757508568232957	0.448745234564267	0.668433475012073	1.76396079042252	1.19315626838784
CCDC148	0.226089208614058	0.184006220629453	0.219182746212648	65.4508237628024	0.331842673854178	0.284785774359175	1.16523613091592	0.243923424175183	0.471280109979219	0.934013483921273	0.902082348074874
PKP4-AS1	0.547717165678559	0.101726819377701	7.27690502399888e-08	10.9601197284155	0.628302979512122	0.258208691402269	2.43331460339294	0.0149612951073278	0.0740276105243266	1.98505826531358	1.54740087934768
TANC1	-0.0526003445874968	0.051244746897222	0.30467791923411	919.933638866266	-0.0152486349007703	0.0922195141646359	-0.165351498963089	0.868667326323832	0.939185910741186	0.0232866826988785	0.146553026582054
WDSUB1	0.141939274785783	0.0635152827690304	0.0254353208988965	172.981464180226	0.234513649002231	0.116112687281212	2.01970735923341	0.043413751302186	0.155608873329461	0.659020757505459	0.690221865679832
ENSG00000226266	0.407443978470004	0.145772008864156	0.00518873668662414	14.6234291502128	0.633214764077837	0.305005301330879	2.07607789541634	0.0378867472064983	0.141673936224473	1.52666092097062	1.55809258255847
MARCHF7	-0.0447091108307075	0.0420914675215197	0.288149708848707	333.80221020291	-0.0546552114583213	0.0760404442319502	-0.718765020514657	0.472285713507069	0.686980295538652	0.0490743665013682	0.0607749523465465
TANK	0.0125043304449258	0.0202140076142916	0.536181683854555	293.465287253019	0.0276962718220668	0.0608780194440743	0.454946991951833	0.649147374578188	0.81418049220586	0.236041598538942	0.240033143829199
PSMD14-DT	0.173315751087356	0.107057477743525	0.105467976114564	22.3203359755054	0.249891310021468	0.202324433155597	1.23510199002653	0.216792548875843	0.438570630136473	0.761555630332555	0.723695114657707
PSMD14	-0.0908215682733588	0.100147213759227	0.364469925518483	168.059650884218	-0.119975713659957	0.165987652794724	-0.722799025348776	0.469803366225231	0.685290595600325	-0.101616071589353	-0.0814111337441747
FAP	0.11780345041906	0.3466653759458	0.733992905854303	12.9751660813256	0.209477268733698	0.524301798253017	0.399535667113254	0.689498548404084	0.841624367005554	0.580147538657264	0.635724046461098
IFIH1	0.0664685191951884	0.176709007884002	0.706807799759715	17.7266426770646	0.107698307981359	0.302050393110799	0.356557417032903	0.72142316098404	0.860137982011486	0.412390630773904	0.414177187695617
GCA	-0.121791598476614	0.0413267171917051	0.00320828941517793	306.987142507611	-0.153763055517913	0.0800196696187112	-1.92156573815644	0.0546604231892139	0.181622697133833	-0.202822723280286	-0.154957566124047
FIGN	-0.190197529066328	0.0785933457337922	0.0155196206264183	1154.64542544418	-0.25966660233658	0.132402177855882	-1.96119585449133	0.0498561802763376	0.171048497895967	-0.426365779110423	-0.385482597587976
CSRNP3	0.191202069373796	0.339121384678553	0.572879348124339	81.2661854879815	0.255407765098677	0.511517017433139	0.499314307039769	0.617557977621925	0.793049233688617	0.820006150818603	0.735703031469222
TTC21B	0.116293508577604	0.0474781959594254	0.0143090961720632	251.806723215307	0.186208730099786	0.0830481002324859	2.24217928620295	0.024949787329603	0.105836704133293	0.575213214828103	0.585074367939126
STK39	-0.00518404774739108	0.0339278447132516	0.878558947995964	1285.5476216668	0.0289850162556358	0.0648030055562561	0.447278887866916	0.654673708503407	0.816937323322251	0.178237924505097	0.242838412019188
CERS6	-1.42842213060855	0.797185430793612	0.0731599282879194	57.0130204602599	-1.88664669459089	1.23853754016032	-1.52328583786542	0.127687208731644	0.3140016060032	-4.4727475598507	-3.92700361576789
LRP2	-0.0322976374939552	0.076431640501521	0.672609790274669	1571.119314962	0.0178808075525158	0.12148256542855	0.14718826104337	0.88298342601167	0.945485864360851	0.0896336959795799	0.218667379626366
BBS5	0.116786727203514	0.120700852367318	0.333258323680865	51.5508309032076	0.184792826889163	0.21073410247745	0.876900438593878	0.380540717963692	0.611013020599704	0.576824999038591	0.581992307498435
FASTKD1	0.10157421977986	0.0795626864576486	0.201723549924523	100.768025238001	0.150893502272805	0.140383156736044	1.0748689926992	0.282433386074891	0.512390721781582	0.527112198306171	0.508202117192793
PPIG	-0.114907841473169	0.0468478125359151	0.0141753105345282	284.393316160624	-0.181114783218732	0.0762127146952135	-2.37643789416291	0.0174807038570193	0.0827382320070756	-0.180327362675198	-0.214495306626925
KLHL23	-0.103681958677083	0.186494840974	0.578244479441441	20.0503462903791	-0.188255399463993	0.346370127706497	-0.543509339880241	0.586779161977335	0.771066351071079	-0.143642412657057	-0.230038608377046
SSB	-0.186150181295301	0.162126413462395	0.2508945798547	44.1556875729597	-0.312998695157668	0.252742605369189	-1.23840891289564	0.215564477470758	0.437263862666251	-0.413139491843472	-0.501572971753342
METTL5	0.0867874782181475	0.106220131399039	0.413898134121309	42.8154254264139	0.140909684613917	0.192229684743783	0.733027704861147	0.463541531958988	0.680190353005432	0.478790753572067	0.486469890566936
GORASP2	-0.0264342239880111	0.069025936777266	0.701748872238359	131.661974429288	-0.0631143088332711	0.11933281313359	-0.528893161704116	0.596879565987597	0.778434738052561	0.108794686282832	0.0423616531975041
TLK1	0.110728530646111	0.131276715011398	0.398963253014182	170.1728248042	0.230098526430566	0.210449722386135	1.09336578742727	0.274233228686958	0.504589140784003	0.557027479151255	0.680611269053707
METTL8	0.143923817164861	0.0536109996893691	0.00726177608696222	145.829947079955	0.247465224133104	0.10110389789657	2.44763287352446	0.0143798092915346	0.0722443400967417	0.665506023680757	0.718414143976838
DCAF17	-0.0133161159909554	0.0413754007256138	0.747576527604628	246.005270536537	-0.00270577613495328	0.0773107027989495	-0.0349987263987212	0.972080756439079	0.987851607141183	0.15166322009403	0.173855633515403
CYBRD1	0.00235249113555725	0.0837596600693252	0.977593395101014	229.133419225107	0.0374201927126826	0.140582372775122	0.266179834455779	0.790100712743237	0.899309593102549	0.20286650447986	0.261199641426301
DYNC1I2	-0.0765894802079849	0.0405616131161336	0.0589956574037919	768.057118278908	-0.105959844229053	0.0739634394783081	-1.4325975776198	0.151972874425123	0.352250788666162	-0.0551071734638484	-0.0509021579958376
SLC25A12	-0.0113614147349705	0.182233496711135	0.950287798882098	40.509016884765	-0.0540079255784909	0.315656414487288	-0.171097190171835	0.864147345214013	0.937801492037158	0.158050968761885	0.0621839287434329
HAT1	-0.024659659468454	0.0477698700118505	0.605702266459422	111.700925149354	-0.00611187845574247	0.0917198166289312	-0.0666364007297262	0.94687116654313	0.977294034442166	0.114593767912886	0.166441416822418
METAP1D	0.0752634719105803	0.0497999521203548	0.130707921161935	130.556559196802	0.119039238068969	0.0905885347227315	1.31406516766518	0.188824274762572	0.403065409284201	0.441131568714976	0.438863502213042
ITGA6	-0.487731891093425	0.205796921075029	0.0177896777966108	24.766118356293	-0.740075977236206	0.344682076629722	-2.14712637359221	0.0317832221801504	0.125890674235393	-1.3986753424571	-1.43121137241294
PDK1	0.248116164801123	0.180896941533486	0.170191575643186	43.9630467500138	0.337930837462228	0.297625410641585	1.13542333879946	0.256197985490147	0.484107832159969	1.00599515355495	0.915334728655728
SP3	-0.0771982622387466	0.0349043283816346	0.0269866890697521	267.720006116267	-0.0936300210293799	0.0640771304329602	-1.46120808464322	0.143958345029164	0.33988234605933	-0.0570966061682611	-0.0240632751969828
OLA1	-0.05860190608281	0.0444901386770821	0.187775394574836	310.784713834737	-0.0744487312849694	0.0776257870655592	-0.959072160158497	0.337522394191304	0.570839699797861	0.00367423996402971	0.0176895041449602
CIR1	0.01382421030252	0.0713302893219288	0.846328093398508	182.204519137908	0.0254134420605833	0.120583212719003	0.210754395139601	0.833078926576261	0.922230742067526	0.240354820713565	0.235064005227128
SCRN3	0.0549733565547298	0.0536554474885544	0.305569691509043	71.8399583024937	0.0546674400160892	0.115662009377203	0.472648195465852	0.636464191756777	0.805448060974265	0.374825703847832	0.298742503272956
GPR155	-0.0556715745562874	0.304540838008011	0.854951059651722	30.3995742787959	-0.147162598647223	0.439104360600271	-0.335142649109763	0.737517481973793	0.869433138714523	0.0132502410269076	-0.1405900536705
ENSG00000236449	0.233505913583123	0.0554406785171215	2.5332632891122e-05	86.4397223279455	0.394170044338933	0.131228407203825	3.00369449525288	0.00266723005751727	0.0218706120771897	0.958250459848397	1.03775314923004
WIPF1	0.00514662319657163	0.0274482045489229	0.85126620036552	1021.75755164156	0.0155118191279138	0.0563399488375956	0.275325403163354	0.783066249460608	0.894972280881322	0.211997420672762	0.213510695572581
CHN1	-0.694388420971329	0.374882901759217	0.063985503729127	20.1407395892548	-1.28767444073348	0.606531266002803	-2.12301411800183	0.0337526688265153	0.130815542281911	-2.07400614781136	-2.6231936696957
ATF2	-0.108851158347799	0.0487131655904325	0.025448047600326	289.712478289161	-0.145488947530226	0.0862682159139909	-1.68647219591602	0.0917048860369966	0.253051644686645	-0.160534788517254	-0.13694694172576
ATP5MC3	-0.685852511277648	0.194270440703181	0.000414930644805323	7.32500773504571	-1.07347848897606	0.382020915070758	-2.80999926084474	0.00495416137541264	0.0341111366039558	-2.04611173396791	-2.15694367145087
LNPK	-0.151876902617384	0.0692724179982062	0.0283464155219453	133.214945079993	-0.235356236810348	0.131315886293585	-1.79229066225969	0.0730864182828758	0.219309974084077	-0.301138187527739	-0.332565127435348
HAGLR	-0.319332263957343	0.0957726043450235	0.000855218553156894	43.6677230107216	-0.406951488113193	0.186066156675249	-2.18713330454537	0.0287327939881811	0.117466688816478	-0.848363886620897	-0.706084257756643
HOXD1	-0.5217361646534	0.184224658609761	0.00462484800203862	22.6808020771036	-0.682414862537787	0.313442551089243	-2.17716088695147	0.0294685654683136	0.1196826021462	-1.50979756764065	-1.30569782088989
MTX2	-0.00342364064774776	0.0648645048625685	0.957906065880107	395.605626787222	-0.0133117962351216	0.104203848817389	-0.127747644508311	0.898348684089457	0.953208177630045	0.18399074124433	0.150769030745764
ENSG00000229337	-0.0667195409430232	0.0726694420049153	0.3585540797679	37.0275809238065	-0.0955652682072415	0.156612399230572	-0.610202440399025	0.54172771338261	0.740182420265349	-0.0228532977380622	-0.0282758150973782
HNRNPA3	-0.267424014897063	0.0515366122028109	2.11414630072648e-07	425.184692816863	-0.389032947750724	0.0874957211580772	-4.44630826058184	8.73585675349992e-06	0.000280498846055448	-0.678733439118854	-0.667080162002243
NFE2L2	-0.121720882908006	0.0457603028925148	0.00781483722965394	665.791054052048	-0.149060818860919	0.082948009917822	-1.79703912135561	0.0723294092843936	0.21834863835012	-0.202591632581496	-0.144721995306382
ENSG00000213963	0.0257864101752576	0.0332357778778252	0.437829883863499	96.2674527037968	0.0654432509287601	0.0786787459267314	0.831778012701211	0.405534256824112	0.632561995350022	0.279445973935954	0.322198697369516
AGPS	0.0321649720286354	0.0377563759425346	0.394264960586432	302.14206329903	0.058700206793436	0.075174414205363	0.780853531270327	0.434888645339987	0.657179093998658	0.300290412367145	0.307520808779818
PDE11A	-0.00828738630023662	0.126620315857989	0.947815170439301	46.3336588445253	-0.0194933141521209	0.218305275016059	-0.0892938301682674	0.928848397296499	0.968548421670726	0.1680965555127	0.137313441626062
RBM45	0.0984992016120285	0.0519196541409547	0.0578085763673477	94.1882157056089	0.156323276790031	0.106264760736557	1.4710735309288	0.141271232379338	0.335758597732644	0.517063377216473	0.520021352516127
PRKRA	0.00994489034112637	0.0658287241769872	0.879918760089964	118.180432375772	0.034262680081132	0.115282027654041	0.297207472650929	0.766308117154234	0.885897611742537	0.227677629843755	0.25432654113267
PJVK	0.00757986562019612	0.114909656352861	0.947406729002849	39.4596245008884	0.0435410036456907	0.196206038982755	0.221914696771987	0.824380289397617	0.917505583488424	0.219948989232146	0.274523086913282
FKBP7	-0.0709589255048378	0.154054176037733	0.645078289163645	15.0307970331158	-0.0925986237422876	0.268172694619338	-0.345294750734143	0.729872792588246	0.865044300178595	-0.0367071401113379	-0.0218181861588803
PLEKHA3	-0.215117043632352	0.070534314308267	0.00228977677982993	73.6488644523626	-0.342173462372286	0.121327970665609	-2.8202356018576	0.0047988401621354	0.0333972417980084	-0.507800011316166	-0.56507900466854
TTN-AS1	0.110524663150743	0.102594464090216	0.281347799020261	134.744798458118	0.187111506044632	0.170665383465837	1.09636472402786	0.272919195052035	0.503027535978261	0.556361262603859	0.587039481094844
SESTD1	-0.0471847349647803	0.0501697932823089	0.346960696093002	980.89964015332	-0.0359098629279897	0.091807257788529	-0.391144053237113	0.695690759505912	0.845544882630066	0.0409842991746521	0.101578798766875
CWC22	0.00176445162866894	0.0569703149378745	0.975292331189676	122.945957028689	0.0199833732492203	0.109005125693279	0.183325078725655	0.854542957862563	0.932917256494392	0.200944856061581	0.22324412930046
UBE2E3	-0.145018960403719	0.0637787196446989	0.0229790444975834	555.387768233783	-0.20122484769639	0.105108415667607	-1.91445039313254	0.05556263185496	0.183773192356589	-0.278727186815768	-0.258269791861034
ITPRID2	-0.122429057724454	0.0780498728923412	0.116741091486968	264.867377075056	-0.147357113844862	0.133594944647681	-1.10301414648192	0.270021021850926	0.499887640281178	-0.204905869975328	-0.14101346368275
PDE1A	-0.274086435115121	0.217006898184597	0.206578046626057	2937.82565125734	-0.35044494166251	0.348296941068846	-1.00616715319713	0.314335169810941	0.54672735106801	-0.700505495458561	-0.583083907062387
DNAJC10	-0.026531285723229	0.0840608448045822	0.752290938262191	86.1444990243674	-0.0596835351492422	0.149960285833723	-0.397995608086661	0.690633423153637	0.842239049087993	0.108477499209903	0.0498295731606622
FRZB	0.885796904205477	0.35292686187444	0.0120779141054004	4.75981445397939	1.25641150189516	0.684131760035685	1.83650515191639	0.0662829808493406	0.206143089805238	3.08986565866443	2.91463305650069
NCKAP1	-0.106518264443735	0.0823604777866242	0.19590119824264	223.30690003409	-0.158003069443213	0.136928311167144	-1.15391089027852	0.248536703919037	0.476405852786808	-0.152911147880455	-0.164186995854205
NUP35	0.168036000295211	0.0631660465854789	0.00780880846912723	57.2417491091861	0.269602886052883	0.128908233685826	2.09143262881063	0.0364892998263754	0.13820122550299	0.744301985569258	0.766602192100788
ENSG00000272800	-0.0475215026908948	0.11412266787798	0.677112047269409	44.8189163952431	-0.0375629854770378	0.202134593862923	-0.185831552923153	0.852576859837565	0.932121957506354	0.0398837792935303	0.0979803722827694
ENSG00000287621	0.00414279347394053	0.100802243398066	0.967217588118152	51.9916640482369	-0.00756837501368301	0.177505638127594	-0.0426373781335484	0.965990599128657	0.985949955178355	0.20871701557052	0.163270995009999
ENSG00000286797	0.237887937259391	0.316363199741588	0.452083733712692	16.1393018279166	0.385537630938984	0.509732814358635	0.75635238713066	0.449437946648085	0.668954274155369	0.972570431155974	1.01896258526488
FSIP2-AS1	0.174059996195051	0.0556081808458625	0.00174737933320018	122.129792819781	0.289740905770467	0.111821959575004	2.59109129254818	0.00956721078935031	0.0538420209802396	0.76398774147009	0.81043752876771
FSIP2	0.644520204282365	0.135761068188217	2.05987384304482e-06	24.2883931317555	1.01623636172007	0.250940919178622	4.0497036714714	5.12825287391968e-05	0.00112449507646095	2.30139994616765	2.39183298597504
ENSG00000287129	0.370307350787154	0.0885926407082289	2.91652196331628e-05	25.7794349740706	0.502409847488175	0.168191199248775	2.98713517551564	0.00281605177526868	0.0228026364724003	1.40530250710381	1.27336361532096
LINC01473	0.0540426311739411	0.0461880215054759	0.241977915431394	1369.75990653235	0.119427207984311	0.0825577031726719	1.44659072860259	0.148011584430665	0.346259021322738	0.371784195692522	0.439708013842992
ENSG00000259915	-0.234028254461074	0.0812940107718736	0.00399206097483198	17.1537385957928	-0.337527289380397	0.205204949052084	-1.64483016096618	0.100004840452255	0.268473259591609	-0.569599767881952	-0.55496547016175
ZC3H15	0.0168556924593088	0.10150047373455	0.868105671323792	144.037581571136	0.0237512803698187	0.159002072005723	0.149377175216709	0.881256021189443	0.945077141771615	0.250261370908571	0.231445902835169
ITGAV	-0.146945813197968	0.103292826587267	0.154848105764384	447.571529795091	-0.154737858163881	0.167911004388632	-0.921546855891225	0.356764989949777	0.588798403260624	-0.28502392977428	-0.157079463051803
ENSG00000227227	0.0391852051543176	0.16444605099121	0.811659215623117	18.7377587167234	0.164872689001587	0.298588660993038	0.552173309104432	0.580829619288883	0.767184789880398	0.323231761925965	0.538631244047348
[truncated: 10,809 more rows]
